# Supplementary material for: Interpretable machine learning prediction of all-cause mortality
Source: Commun Med (Lond). 2022 Oct 3;2:125. doi: 10.1038/s43856-022-00180-x (PMC9530124; doi:10.1038/s43856-022-00180-x)
Supplement: Supplementary file 3 — Supplementary Data 2 [file 43856_2022_180_MOESM3_ESM.csv]

Questionnaire_SelfReportedWeight10YrAgo	Laboratory_WhiteBloodCellCount	Laboratory_Cotinine	Laboratory_Sodium	Examination_BPDiastolic3	Laboratory_MeanCellVolume	Questionnaire_SelfReportedGreatestWeight	Laboratory_CholesterolSI	Examination_ExBPMaxInflationLevel	Laboratory_Monocyte	Laboratory_UricAcid	Laboratory_BloodCadmium	Examination_BPPulse	Laboratory_SegmentedNeutrophils	Examination_BPDiastolic1	Laboratory_GlycohemoglobinPercent	Laboratory_Lymphocyte	Laboratory_BloodUreaNitrogenSI	Laboratory_BloodLeadSI	Questionnaire_AlcoholFreqDays	Questionnaire_LongestJobDuration	Laboratory_Globulin	Examination_BPSystolic1	Demographics_Age	Laboratory_MeanCellHemoglobin	Laboratory_CalciumSI	Laboratory_Phosphorus	Questionnaire_SelfReportedWeight	Examination_ArmCircum	Laboratory_RedBloodCellCount	Laboratory_GlucoseSI	Laboratory_MonocytePercent	Laboratory_BasophilsPercent	Questionnaire_SelfReportedWeightAge25	Examination_UpperLegLength	Laboratory_TotalProtein	Laboratory_MeanPlateletVolume	Examination_Weight	Examination_BPSystolic2	Laboratory_AlanineAminotransferaseALT	Examination_BPCuffSize	Demographics_Education	Questionnaire_SelfReportedWeight1YrAgo	Examination_UpperArmLength	Laboratory_AspartateAminotransferaseAST	Questionnaire_HepB3DoseSeries	Laboratory_TotalBilirubin	Laboratory_RedCellDistributionWidth	Laboratory_GammeGlutamylTransferase	Examination_Height
210.0	6.1	0.019	140.0	76.0	87.8	245.0	5.507999999999999	150.0	0.7	7.8	3.56	78.0	3.6	82.0	5.8	1.7	5.36	0.068	2.0	120.0	31.0	126.0	55.0	30.7	2.375	1.033	235.0	38.1	5.2	5.72	11.5	0.6	200.0	41.3	7.0	7.6	111.2	124.0	27.0	4.0	4.0	235.0	42.0	27.0	1.0	13.68	12.6	36.0	183.0
145.0	5.8	0.667	143.0	58.94	94.7	150.0	5.198	190.0	0.6	6.0	5.87	64.0	3.5	61.12	5.5	1.4	6.78	0.152	1.61	360.0	19.0	159.64	76.22	31.7	2.275	1.356	135.0	30.6	5.03	5.61	10.5	1.3	125.0	38.0	6.1	7.2	64.9	156.08	15.0	4.0	3.0	135.0	34.9	20.0	3.0	10.26	13.5	27.0	155.4
225.0	8.8	37.68	139.1	72.0	92.0	270.0	7.21	160.0	0.7	4.8	8.9	80.0	5.5	70.0	7.1	2.2	4.6000000000000005	0.1009999999999999	2.0	189.36	27.0	128.0	67.0	31.6	2.375	1.259	206.0	37.5	4.61	6.106	8.0	0.6	150.0	41.5	6.8	8.9	105.1	132.88	21.0	4.0	3.0	236.0	41.4	18.0	3.0	8.6	12.3	16.0	171.8
115.0	9.1	25.3	138.0	68.0	94.6	130.0	4.681	140.0	0.8	4.7	4.27	78.0	6.1	60.0	5.3	2.0	3.57	0.036	2.0	182.9	31.0	112.0	38.0	32.3	2.2	1.259	118.0	25.9	4.3	4.11	8.4	0.4	110.0	33.7	7.0	7.5	53.6	108.0	19.0	3.0	3.0	120.0	32.5	25.0	3.0	6.84	12.3	19.0	156.7
150.0	7.3	296.02668000000006	139.0	71.1	98.0	171.0	5.03399	143.1	0.4	5.029000000000002	30.07	69.64	2.7	71.24	5.5	4.0	5.158500000000003	0.122	2.35	230.16	29.01	114.06	43.0	33.5	2.35975	1.2870700000000002	160.0	32.488	4.27	5.2177600000000055	5.5	0.1	150.0	39.162	7.1990000000000025	8.5	77.75499999999997	112.9	25.42	4.0	2.0	150.0	36.90399999999999	25.29	1.0	11.097899999999996	13.0	26.01	166.4459999999999
112.0	9.1	288.0	140.0	30.0	90.5	114.0	4.784	130.0	0.5	4.5	31.14	80.0	5.6	54.0	5.6	2.6	3.21	0.087	1.0	214.08	22.0	104.0	76.0	31.3	2.4	1.162	105.0	23.5	4.61	9.38	5.9	1.0	110.0	33.5	6.4	6.6	42.5	110.0	17.0	3.0	2.0	110.0	32.0	29.0	3.0	10.26	11.4	17.0	151.6
178.72	6.1	0.122	139.0	58.0	78.7	200.0	3.465	130.0	0.3	3.9	3.29	98.0	3.6	54.0	4.9	1.9	3.93	0.174	2.65	46.82	33.0	108.0	27.0	26.2	2.325	1.518	150.0	31.2	4.79	4.94	5.6	0.4	175.0	38.0	7.3	8.2	65.7	110.0	38.0	4.0	2.0	180.0	36.5	33.0	3.0	8.55	14.0	33.0	166.1
170.0	5.6	0.011	139.0	68.0	90.7	205.0	6.362	160.0	0.6	5.0	2.22	62.0	2.7	76.0	5.4	2.0	3.93	0.131	1.0	227.0	21.0	138.0	48.0	31.5	2.4	1.13	185.0	32.6	4.85	6.66	10.8	1.4	170.0	38.2	6.6	7.3	86.1	136.0	39.0	4.0	5.0	185.0	37.8	31.0	1.0	11.97	12.1	33.0	175.1
144.67	3.8	0.011	141.0	58.0	101.1	155.0	4.68	140.0	0.3	6.1	1.78	72.0	1.9	64.0	5.1	1.4	4.64	0.0969999999999999	4.41	15.95	32.0	108.0	18.0	35.0	2.45	1.36	150.0	29.4	5.01	4.663	8.1	0.7	142.85	44.3	7.9	8.3	65.3	106.0	23.0	3.0	4.0	140.0	37.2	17.0	1.0	17.1	12.6	22.0	175.3
155.0	6.910999999999987	217.11365	138.99	75.76	88.96100000000004	250.0	5.30053	150.4	0.5	6.096999999999998	8.759599999999999	71.7	4.043000000000003	75.64	5.799999999999999	2.100999999999996	5.984600000000001	0.12562	2.53	120.0	28.0	119.5	54.0	30.26300000000001	2.374000000000001	1.1377099999999998	200.0	34.389	4.646799999999994	5.400940000000002	7.231999999999997	0.4960000000000001	155.0	41.31700000000001	7.1969999999999965	7.614000000000001	87.72800000000002	119.44	24.85	4.0	2.0	250.0	39.224	23.32	3.0	11.012399999999998	12.986999999999998	29.15	174.88599999999988
170.0	7.0	1.73	140.0	82.0	92.9	175.0	6.646	150.0	0.6	5.5	4.8	92.0	5.1	88.0	5.3	1.0	7.85	0.075	1.5	180.0	32.0	126.0	77.0	31.9	2.4	1.259	164.0	33.39399999999999	4.15	4.88	8.2	1.2	130.0	33.56600000000001	7.5	7.3	74.7	132.0	12.0	4.0	4.0	164.0	35.412000000000006	20.0	3.0	8.55	13.1	12.0	153.1
150.0	8.3	0.011	151.0	66.0	93.0	150.0	5.612	170.0	0.7	3.3	5.61	64.0	4.7	62.0	5.8	2.6	5.71	0.088	20.74	211.14	38.0	146.0	71.0	31.7	2.425	1.679	150.0	32.1	4.13	6.83	8.4	0.8	110.0	35.2	8.4	7.1	67.1	152.0	19.0	4.0	1.0	150.0	36.0	26.0	3.0	11.97	13.8	16.0	151.8
153.0	8.8	0.017	142.0	74.0	91.6	176.0	4.888	140.0	0.8	5.1	3.2	56.0	6.0	78.0	5.2	1.9	3.57	0.085	1.0	247.44	25.0	104.0	51.0	32.1	2.5	1.259	173.0	32.7	4.38	4.94	9.2	0.7	135.0	43.0	7.1	7.8	78.0	110.0	85.0	4.0	5.0	173.0	38.2	45.0	1.0	20.52	11.9	120.0	170.6
145.0	6.6	0.035	138.2	76.0	93.1	165.0	6.49	150.0	0.4	6.0	1.78	72.0	3.9	74.0	5.2	2.1	6.4	0.077	1.0	240.0	29.0	120.0	62.0	30.3	2.275	1.13	155.0	30.4	4.73	6.162000000000001	6.1	0.7	110.0	36.7	7.3	8.9	68.1	118.0	27.0	3.0	1.0	164.0	35.5	20.0	3.0	6.8000000000000025	12.1	23.0	154.8
155.0	8.4	449.0	141.0	60.0	87.8	165.0	6.181	160.0	0.5	6.1	10.05	62.0	3.4	58.0	6.0	4.3	5.36	0.0819999999999999	2.03	240.0	21.0	142.0	64.0	30.0	2.4	1.162	155.0	31.4	4.72	5.55	5.8	1.7	140.0	37.0	6.5	7.6	72.4	138.0	20.0	4.0	4.0	155.0	36.8	20.0	3.0	8.55	13.1	23.0	172.4
190.0	7.3	1.1	139.0	82.0	84.6	192.0	5.043	140.0	0.6	5.9	1.25	68.0	4.3	86.0	5.5	2.2	4.28	0.093	12.0	96.0	33.0	114.0	36.0	28.7	2.35	0.84	170.0	33.0	5.77	5.66	8.0	2.5	180.0	41.0	7.7	7.7	79.2	114.0	20.0	4.0	2.0	175.0	38.0	21.0	1.0	13.68	12.1	31.0	174.7
170.0	7.3	0.033	137.0	60.0	89.4	185.0	3.982	150.0	0.1	2.7	3.83	54.0	4.2	64.0	5.7	2.5	3.57	0.015	1.0	205.4	33.0	126.0	42.0	28.4	2.2	1.195	185.0	36.3	3.88	5.44	1.9	0.6	140.0	39.8	6.8	8.6	83.3	126.0	13.0	4.0	5.0	175.0	34.9	20.0	2.0	5.13	13.4	11.0	169.7
145.0	8.6	0.035	143.1	68.02	92.3	155.0	5.59	190.0	0.6	6.3	6.23	88.0	6.6	60.0	5.2	1.2	7.5	0.121	1.07	360.0	33.0	166.0	75.67	31.3	2.375	0.969	145.0	29.0	4.47	5.718	7.2	0.2	118.0	35.9	7.4	7.7	65.4	152.0	22.0	3.0	4.0	145.0	35.0	34.0	3.0	13.7	13.1	19.0	161.7
139.71	11.6	210.0	141.0	58.0	94.1	195.0	3.957	140.0	1.0	6.2	15.12	84.0	7.1	52.0	5.1	2.9	2.86	0.0819999999999999	3.0	36.0	34.0	114.0	21.0	31.5	2.4	1.388	147.0	31.6	4.31	5.0	8.5	0.9	134.7	39.5	8.0	9.2	76.0	114.0	20.0	4.0	3.0	117.0	34.7	27.0	1.0	10.26	12.6	17.0	163.2
230.0	7.5	0.461	140.0	66.0	92.6	245.0	5.974	140.0	0.6	7.2	14.24	64.0	3.7	70.0	5.2	2.8	4.28	0.071	4.0	96.0	25.0	126.0	42.0	32.7	2.375	1.421	235.0	41.2	5.03	4.22	8.2	3.1	210.0	38.2	6.7	10.6	108.3	124.0	36.0	5.0	5.0	235.0	40.5	33.0	3.0	18.81	11.5	44.0	173.1
192.84	13.7	0.011	139.0	74.0	83.9	233.54	3.801	140.0	1.2	4.2	3.1362	96.0	8.2	78.0	5.8	3.0	6.43	0.06771	1.27	600.0	28.0	116.0	72.0	28.3	2.375	1.13	224.61	44.4	4.76	5.33	8.4	0.6	134.06	35.0	6.8	7.5	103.6	106.0	14.0	5.0	2.0	222.7	37.3	18.0	3.0	3.42	14.5	36.0	160.3
133.6	4.8	0.083	141.0	69.14	91.6	145.0	3.672	140.0	0.4	6.3	1.25	68.0	1.8	72.0	4.6	2.6	6.07	0.036	3.05	39.76	23.0	98.0	19.0	30.4	2.525	1.615	145.0	25.5	4.92	3.89	8.1	0.4	131.16	45.6	7.1	8.6	64.4	98.4	13.0	3.0	3.0	130.0	42.0	22.0	3.0	17.1	12.1	16.0	183.6
173.0	9.8	0.046	139.0	72.0	93.1	175.0	4.42	200.0	0.8	4.3	1.78	56.0	6.8	82.0	8.4	2.0	5.71	0.068	3.0	355.68	37.0	174.0	68.0	31.3	2.275	0.84	173.0	29.6	4.68	5.273	7.7	0.6	150.0	35.7	7.7	9.4	76.5	164.0	19.0	3.0	1.0	173.0	35.1	22.0	3.0	11.97	13.0	14.0	160.1
158.51	8.5	54.9	136.0	70.0	92.1	168.0	7.629	160.0	0.7	6.9	5.61	62.0	4.5	72.0	5.5	2.4	4.28	0.074	9.28	120.0	29.0	132.0	24.0	31.5	2.425	1.356	168.0	32.47199999999999	5.26	5.27	8.1	0.6	162.89	39.835999999999984	7.0	9.8	75.1	134.0	33.0	4.0	1.0	152.0	37.243	30.0	3.0	18.81	13.0	36.0	168.2
160.0	9.1	0.052	140.0	66.0	87.4	205.0	5.327000000000001	160.0	0.9	6.2	4.8	82.0	5.1	64.0	6.2	2.8	5.36	0.044	1.07	204.0	28.0	136.0	77.0	30.0	2.5	1.679	198.0	34.2	4.44	5.33	9.5	0.4	135.0	32.3	7.2	7.1	91.1	128.0	15.0	4.0	3.0	198.0	37.4	21.0	3.0	8.55	13.9	46.0	162.2
125.0	7.1	0.011	139.0	80.0	89.7	140.0	5.17	160.0	0.6	4.4	1.78	70.0	4.2	82.0	5.2	2.1	4.64	0.039	1.0	222.52	31.0	132.0	57.0	31.1	2.3	0.94	140.0	30.5	4.74	4.218999999999999	7.8	0.5	115.0	39.2	7.4	7.4	64.3	132.0	19.0	4.0	3.0	130.0	38.4	19.0	3.0	11.97	12.6	15.0	167.1
135.0	4.9	0.011	141.0	68.0	90.7	160.0	5.46	200.0	0.3	5.4	1.78	74.0	3.1	74.0	5.5	1.3	6.43	0.048	1.21	425.04	24.0	186.0	70.0	32.0	2.4	1.42	160.0	35.0	4.86	4.774	6.4	0.3	105.0	36.7	6.7	8.0	71.3	180.0	14.0	4.0	2.0	155.0	32.5	23.0	3.0	18.81	11.4	14.0	154.3
170.41	8.1	0.011	138.0	82.0	86.4	196.55	6.3870000000000005	170.0	0.5	6.3	0.89	76.0	5.2	86.0	8.2	2.3	2.5	0.072	3.0	100.81	42.0	132.0	41.0	29.2	2.3	1.2919999999999998	190.12	34.4	5.26	6.77	6.3	5.3976053469340267e-79	165.0	36.3	8.2	10.0	86.8	136.0	29.0	4.0	3.0	188.57	37.0	20.0	2.0	18.81	12.5	24.0	164.9
230.0	6.4	0.035	140.0	84.0	86.5	280.0	4.45	150.0	0.4	6.4	2.67	82.0	3.5	84.0	5.1	2.2	5.4	0.072	1.0	249.48	32.0	132.0	53.0	28.9	2.2	0.969	280.0	41.2	5.02	5.662000000000001	6.9	0.9	195.0	43.1	7.2	8.4	135.4	128.0	21.0	4.0	4.0	280.0	39.6	18.0	3.0	5.1000000000000005	12.6	19.0	179.1
121.7	7.5	0.07	138.9	56.0	91.6	127.0	4.4	130.0	0.6	4.6	10.68	68.0	4.6	58.0	5.5	2.2	4.3	0.0579999999999999	2.7	8.0	28.0	106.0	18.0	31.0	2.4	1.227	116.0	23.9	4.29	4.829	7.8	0.8	121.1	38.9	7.7	8.6	48.4	102.0	12.0	2.0	4.0	120.0	32.0	21.0	3.0	5.1000000000000005	11.5	11.0	159.1
151.79	8.0	0.1119999999999999	139.0	78.0	85.6	181.7	4.81	140.0	0.7	6.1	2.3776	56.0	3.7	74.0	5.3	3.2	6.07	0.0927	15.0	72.44	29.0	118.0	32.0	29.7	2.325	0.904	177.97	34.5	5.22	5.38	9.2	0.6	143.0	36.5	7.4	7.4	79.7	118.0	44.0	4.0	1.0	168.13	37.0	30.0	3.0	11.97	12.9	30.0	166.2
212.0	8.6	28.6	139.0	98.0	95.9	230.0	4.913	170.0	0.7	6.7	4.54	80.0	5.1	96.0	6.3	2.5	8.21	0.173	3.33	120.0	24.0	150.0	56.0	32.5	2.725	2.131	212.0	34.0	4.59	5.94	8.1	0.5	212.0	43.6	7.3	8.0	98.5	148.0	27.0	4.0	2.0	212.0	41.3	21.0	3.0	6.84	12.6	37.0	180.4
175.0	7.3	0.019	141.0	76.0	84.7	180.0	4.163	170.0	0.5	6.7	5.87	64.0	4.7	72.0	5.5	1.8	7.85	0.128	1.31	468.0	29.0	134.0	80.0	28.3	2.3	1.001	175.0	30.1	4.98	5.27	7.4	0.6	165.0	34.1	7.1	7.4	75.2	122.0	13.0	4.0	5.0	180.0	40.0	21.0	3.0	15.39	13.0	12.0	173.7
110.0	8.4	258.0	142.0	70.0	99.6	125.0	6.257999999999999	180.0	0.7	4.6	13.254399999999997	76.0	4.2	76.0	5.5	3.3	6.78	0.09972	2.0	84.0	30.0	146.0	58.0	34.5	2.4	1.388	110.0	25.7	3.65	4.83	8.2	1.0	110.0	36.9	7.4	7.4	50.3	146.0	23.0	3.0	4.0	98.0	32.5	34.0	3.0	3.42	13.0	95.0	161.4
230.0	8.2	0.025	139.0	78.0	89.8	235.0	6.0	160.0	0.3	7.0	1.78	62.0	5.5	78.0	6.0	1.9	5.0	0.078	1.0	288.72	29.0	118.0	61.0	30.0	2.3	1.259	235.0	37.5	4.77	7.72	3.4	4.1	175.0	45.2	7.1	8.6	106.9	132.0	21.0	4.0	5.0	235.0	43.0	24.0	1.0	8.55	13.2	34.0	181.8
222.82	8.4	184.0	140.0	86.0	93.9	261.0	5.069	170.0	0.5	7.1	4.45	70.0	5.8	84.0	5.3	1.8	3.93	0.053	2.0	36.0	31.0	154.0	25.0	31.9	2.375	1.162	245.0	38.3	4.9	5.22	6.0	0.6	227.02	45.0	7.9	8.9	113.8	146.0	53.0	5.0	3.0	222.0	39.0	49.0	1.0	11.97	11.7	33.0	183.1
181.49	7.7	160.0	139.0	70.0	85.6	185.0	4.267	150.0	0.6	7.4	5.78	70.0	4.3	54.0	5.3	2.5	4.64	0.051	8.0	187.96	24.0	124.0	29.0	29.4	2.4	1.388	185.0	36.6	5.64	5.05	7.5	0.5	180.0	40.4	6.9	7.8	82.4	116.0	35.0	4.0	3.0	185.0	38.5	23.0	1.0	10.26	12.9	22.0	168.2
166.51	6.9	0.039	137.0	58.0	83.0	195.0	4.913	150.0	0.5	4.6	0.89	70.0	4.1	61.58	5.1	2.1	6.07	0.039	2.0	18.0	26.0	126.56	23.0	27.4	2.35	0.775	190.0	33.8	5.3	5.16	7.5	0.6	164.64	42.2	6.8	9.8	88.0	128.0	22.0	4.0	3.0	190.0	37.6	20.0	1.0	18.81	12.4	19.0	168.9
132.0	8.8	0.208	139.0	74.0	87.9	200.0	5.48	140.0	0.7	5.1	1.78	52.0	4.1	78.0	5.5	3.4	2.86	0.087	3.0	96.0	30.0	116.0	36.0	29.2	2.45	1.36	200.0	34.9	5.11	4.996	7.5	0.5	154.0	45.5	7.2	9.0	90.2	116.0	41.0	4.0	2.0	200.0	39.0	27.0	3.0	13.68	12.4	30.0	172.2
153.83	8.5	125.0	132.0	74.0	86.3	185.0	5.327000000000001	150.0	0.5	5.3	6.32	108.0	5.4	80.0	12.4	2.6	4.64	0.051	4.0	68.96	34.0	130.0	39.0	29.1	2.35	2.002	173.0	34.0	3.63	22.59	5.3	0.4	145.41	36.8	6.9	8.1	76.6	126.0	16.0	4.0	3.0	173.0	36.0	17.0	3.0	8.55	14.3	44.0	156.7
130.0	8.0	0.128	141.0	70.0	83.9	140.0	4.01	170.0	0.5	4.9	3.56	74.0	5.2	70.0	6.5	2.1	7.14	0.126	1.15	120.0	30.0	146.0	80.0	27.9	2.25	1.42	140.0	29.6	5.13	5.273	6.6	0.2	115.0	40.8	7.1	8.2	63.4	138.0	22.0	3.0	4.0	140.0	34.0	22.0	3.0	10.26	12.9	20.0	152.4
205.0	6.1	424.0	139.0	60.0	92.8	270.0	5.069	160.0	0.5	7.1	22.69	78.0	2.6	70.0	5.5	2.7	3.93	0.087	1.0	84.0	24.0	112.0	41.0	30.3	2.55	1.13	260.0	41.6	5.3	5.33	8.6	1.0	195.0	47.1	7.1	7.3	118.1	118.54	34.0	5.0	3.0	268.0	44.5	29.0	3.0	13.68	12.3	30.0	184.7
128.0	7.0840000000000085	50.13340928571426	139.05900000000008	64.0	90.37900000000002	148.0	5.248989999999999	130.0	0.5	4.218999999999999	6.055	64.0	4.0990000000000055	52.0	5.374999999999999	2.2870000000000026	5.440500000000003	0.0914599999999999	2.0	228.0	29.0	102.0	60.0	30.544	2.27475	1.09789	141.0	26.6	4.6248	4.869640000000001	6.973000000000001	0.4760000000000001	110.0	37.4	7.200000000000004	8.498000000000001	63.7	104.0	16.45	3.0	2.0	141.0	35.6	19.11	3.0	7.481000000000002	12.675000000000004	15.1	162.5
193.0	8.6	0.021	133.0	98.0	85.7	205.0	5.715	180.0	0.6	4.2	1.78	80.0	5.6	96.0	13.3	2.1	2.86	0.077	3.0	300.0	35.0	164.0	58.0	29.5	2.375	1.421	179.0	31.3	4.85	29.81	7.4	0.6	170.0	38.8	7.4	8.4	81.5	158.0	61.0	4.0	1.0	195.0	38.6	55.0	3.0	15.39	11.6	37.0	173.1
130.0	8.6	0.627	138.997	82.0	94.5	166.0	5.384229999999999	160.0	0.4	5.968000000000001	3.38	54.0	6.0	76.0	5.7	2.1	5.289500000000003	0.153	3.09	48.0	29.04	122.0	51.0	31.0	2.39475	1.15749	161.0	30.7	4.99	5.118500000000003	4.4	0.3	130.0	39.7	7.200000000000004	7.3	70.1	122.0	33.76	4.0	3.0	130.0	36.4	27.81	3.0	14.364000000000004	12.1	38.1	169.6
132.58	4.4	0.059	137.0	70.0	83.6	150.0	5.327000000000001	160.0	0.4	4.0	2.67	78.0	2.2	70.6	5.4	1.7	2.5	0.019	1.89	3.0	32.0	122.94	18.0	27.5	2.325	1.324	142.0	29.9	4.97	4.39	9.3	0.6	132.04	43.9	7.1	8.7	70.9	120.0	12.0	4.0	4.0	139.0	38.1	21.0	1.0	10.26	13.5	11.0	163.5
210.77	4.4	209.0	141.0	48.38	88.4	240.0	4.5	150.0	0.5	7.5	2.67	80.0	1.9	46.0	5.6	1.9	4.64	0.024	2.7	6.0	32.0	114.0	18.0	30.2	2.425	1.2919999999999998	230.0	42.2	4.97	5.11	11.3	1.3	207.26	45.9	7.3	7.1	109.3	112.74	26.0	5.0	4.0	185.0	39.4	28.0	3.0	15.39	12.6	10.0	173.3
168.0	8.4	0.0289999999999999	138.0	73.22	89.4	168.0	4.215	142.8	0.4	4.1	4.18	85.64	7.0	73.34	6.4	0.7	5.71	0.043	1.78	312.0	44.0	117.08	43.0	28.3	2.4	1.227	127.0	27.0	4.76	13.49	4.5	2.7	145.0	37.3	8.5	8.6	58.4	115.22	17.0	3.0	5.0	132.0	34.5	22.0	3.0	17.1	13.7	31.0	159.4
165.54	4.8	0.13	142.0	48.0	93.3	174.0	3.051	140.0	0.4	5.7	1.3272000000000004	98.0	2.2	62.0	5.1	2.1	4.64	0.0339789999999999	3.42	3.0	24.0	120.0	18.0	32.4	2.55	1.0659999999999998	165.0	32.3	4.84	5.11	7.9	1.0	164.91	41.2	7.2	10.0	71.9	120.0	32.0	4.0	4.0	174.0	39.9	24.0	1.0	17.1	12.1	17.0	173.7
170.0	8.2	0.094	141.0	64.0	92.4	218.0	5.198	150.0	0.5	6.5	4.98	66.0	5.6	64.0	7.3	1.9	4.64	0.044	1.45	96.0	28.0	124.0	54.0	32.3	2.475	1.356	202.0	36.9	4.28	7.33	5.9	0.4	145.0	35.6	7.2	6.9	93.4	118.0	35.0	4.0	3.0	215.0	35.8	40.0	3.0	8.55	12.9	117.0	164.5
140.0	8.0	0.011	142.0	46.0	93.9	169.0	3.957	170.0	0.7	6.4	2.49	60.0	5.1	67.2	5.8	1.8	9.64	0.123	1.44	720.0	43.0	152.48	80.0	31.3	2.4	1.162	135.0	23.5	4.06	5.5	8.5	0.8	160.0	43.0	8.5	6.8	59.5	154.0	12.0	3.0	4.0	140.0	38.7	34.0	3.0	22.23	14.3	27.0	171.4
155.36	4.8	0.428	136.0	68.36	87.0	178.0	4.37	148.2	0.4	4.4	2.67	67.1	2.4	67.26	5.5	1.9	3.93	0.126	2.31	12.0	31.0	119.72	20.0	29.8	2.45	1.13	168.0	34.09400000000001	5.01	4.663	7.7	0.6	150.1	43.22199999999998	7.8	7.6	79.26400000000002	118.6	27.0	4.0	3.0	145.0	37.243	25.0	3.0	13.68	11.9	21.0	167.9
175.0	6.9	0.011	135.0	84.0	92.8	180.0	5.82	170.0	0.6	8.5	6.23	88.0	4.3	84.0	5.5	1.6	8.93	0.0819999999999999	1.06	216.72	33.0	154.0	75.67	31.4	2.425	1.07	132.0	27.8	3.56	5.718	8.7	1.3	135.0	37.8	7.5	8.0	62.8	154.0	13.0	3.0	3.0	160.0	38.0	25.0	3.0	10.26	12.6	13.0	161.5
160.0	10.0	263.0	141.0	72.0	86.9	193.0	4.551	140.0	0.7	5.0	13.97	70.0	6.6	68.0	5.1	2.3	5.36	0.086	4.0	280.92	26.0	116.0	38.0	29.5	2.4	1.033	160.0	32.3	5.49	4.5	6.9	0.8	165.0	41.5	7.0	8.3	67.6	118.0	14.0	4.0	1.0	160.0	36.1	17.0	3.0	11.97	13.1	14.0	168.5
145.0	6.6	0.035	140.5	70.0	92.2	150.0	4.86	150.0	0.7	5.3	3.56	94.0	3.0	80.0	5.3	1.7	5.7	0.246	2.0	481.92	30.0	122.0	72.12	31.1	2.4	0.936	145.0	29.8	4.78	5.329	10.2	0.8	140.0	37.5	7.5	7.8	65.7	116.0	18.0	3.0	5.0	145.0	36.5	19.0	1.0	8.6	12.7	23.0	161.7
122.3	5.7	1.87	139.0	70.0	86.6	130.0	3.569	130.0	0.7	6.8	1.6	60.0	2.9	72.0	5.8	1.9	2.14	0.0279999999999999	2.0	67.56	45.0	112.0	24.0	29.4	2.3	1.195	130.0	27.0	4.88	4.16	12.5	0.6	121.74	39.5	8.2	8.2	61.0	106.0	13.0	3.0	2.0	130.0	36.5	19.0	1.0	10.26	12.5	10.0	168.5
175.76	7.315999999999992	96.15695	139.02499999999998	73.2	89.70800000000004	189.0	5.317609999999998	148.0	0.5	4.5550000000000015	6.2737000000000025	80.92	4.295000000000004	72.58	5.149000000000002	2.301000000000004	5.497600000000002	0.0470608253968253	2.44	107.56	28.0	117.88	29.0	30.436000000000003	2.3655000000000004	1.29744	154.0	31.99600000000001	4.647199999999996	4.796540000000002	6.932	0.4730000000000001	170.0	39.74099999999998	7.195999999999998	8.244	73.91699999999996	116.34	18.74	4.0	4.0	189.0	36.36499999999999	20.74	1.0	12.1923	12.313	17.69	164.50900000000004
187.82	9.1	0.022	135.0	76.0	84.4	216.0	4.9910000000000005	150.0	0.9	4.2	2.31	96.0	5.3	76.0	4.4	2.7	3.93	0.027	3.0	24.0	35.0	128.0	23.0	28.1	2.3	1.324	180.0	37.5	3.99	4.88	10.2	0.8	197.8	36.0	7.3	9.8	90.5	120.0	13.0	4.0	3.0	160.0	35.0	17.0	1.0	6.84	14.6	13.0	161.0
161.19	7.137000000000008	0.5144900000000006	139.02799999999996	67.22	88.97700000000003	170.0	3.8785700000000007	143.7	0.5	5.591999999999998	1.5320000000000005	65.48	4.192999999999993	66.36	5.234999999999999	2.2069999999999967	5.415700000000005	0.06777	4.16	77.31	27.99	116.8	19.0	30.35100000000001	2.36675	1.33406	165.0	31.02500000000001	4.647999999999996	4.917240000000003	6.978999999999997	0.4440000000000001	162.85	45.62100000000001	7.194999999999998	7.738999999999995	75.687	116.2	16.2	4.0	4.0	165.0	41.552	20.69	1.0	14.671800000000005	12.464000000000004	14.54	191.319
153.78	5.4	0.244	141.0	78.0	94.8	184.14	5.61	160.0	0.5	8.2	4.45	90.0	3.3	80.0	5.3	1.4	5.0	0.048	2.2	93.92	31.0	142.0	66.0	33.1	2.475	1.36	180.35	37.0	4.56	4.774	9.6	0.6	125.09	30.8	7.4	7.8	82.3	132.0	20.0	4.0	1.0	172.75	35.0	20.0	3.0	11.97	12.1	77.0	152.6
251.47	6.3	10.4	143.0	66.0	87.1	280.0	5.224	150.0	0.3	9.1	1.42	70.0	4.0	62.0	5.5	1.9	3.21	0.027	4.0	36.0	28.0	124.0	20.0	29.1	2.45	1.098	280.0	39.3	5.34	5.16	4.5	5.3976053469340267e-79	252.5	51.3	7.3	7.5	123.2	130.0	25.0	5.0	3.0	275.0	45.7	20.0	1.0	11.97	12.9	22.0	186.3
185.0	6.4	13.7	139.0	62.0	93.4	205.0	4.343999999999999	130.0	0.2	5.5	6.94	82.0	3.2	60.0	6.3	2.8	4.64	0.092	2.0	36.0	29.0	96.0	49.0	32.4	2.425	1.421	205.0	38.4	3.97	6.61	3.7	0.3	135.0	41.1	6.8	8.2	92.6	104.0	12.0	5.0	3.0	205.0	38.4	12.0	1.0	10.26	13.4	25.0	167.7
255.0	6.5990000000000135	0.9125411111111096	139.03199999999998	80.0	89.148	260.0	4.501430000000002	170.0	0.5	5.6999999999999975	2.7957	68.0	3.899999999999993	76.0	6.7319999999999975	2.0	3.793199999999996	0.06366	1.19	324.0	28.0	148.0	60.0	30.046	2.4019999999999992	1.2340899999999997	230.0	41.2	4.7022	6.5026100000000016	7.626999999999998	0.5640000000000004	170.0	41.0	7.200999999999998	8.336000000000002	104.9	158.0	24.21	5.0	5.0	249.0	37.2	23.77	3.0	10.277099999999995	13.635000000000002	25.99	167.4
170.0	5.6	0.017	138.0	76.0	84.1	197.0	5.87	180.0	0.5	5.6	2.94	58.0	3.3	76.0	5.6	1.7	3.93	0.174	2.0	240.0	32.0	138.0	65.0	27.5	2.4	1.033	184.0	32.8	5.52	4.83	9.6	1.0	155.0	43.3	7.5	7.4	83.1	140.0	24.0	4.0	5.0	197.0	40.7	34.0	3.0	13.68	12.9	23.0	178.2
135.0	6.1	0.011	141.0	72.0	91.2	145.0	6.051	150.0	0.6	2.9	1.87	62.0	2.8	74.0	5.7	2.5	3.93	0.122	1.0	262.32	35.0	134.0	58.0	32.0	2.5	1.13	140.0	27.2	4.73	5.55	9.6	0.3	120.0	35.0	8.2	7.9	64.7	132.0	31.0	3.0	5.0	140.0	36.4	28.0	1.0	11.97	12.3	24.0	162.7
226.48	6.1	0.466	138.0	76.0	91.3	260.0	4.732	150.0	0.4	6.9	1.78	70.0	3.7	76.0	5.1	1.9	8.21	0.072	6.0	120.0	30.0	120.0	33.0	31.5	2.425	1.13	230.0	35.6	5.45	5.0	6.4	0.4	260.0	42.3	7.5	7.4	103.4	126.0	19.0	4.0	3.0	230.0	40.8	22.0	3.0	20.52	12.3	14.0	177.4
135.0	5.9	110.0	139.0	90.0	88.6	172.0	6.13	150.0	0.5	6.7	2.67	70.0	3.0	90.0	5.0	2.3	5.0	0.29	5.0	207.04	31.0	128.0	47.0	30.8	2.225	1.0659999999999998	167.0	30.9	5.18	4.607	8.1	1.0	129.0	47.5	7.6	7.7	73.7	124.0	20.0	3.0	3.0	160.0	42.0	20.0	3.0	15.4	12.0	20.0	175.6
200.81	6.8	0.0279999999999999	137.0	70.6	89.8	245.0	3.776	142.5	0.9	3.8	6.23	78.76	4.5	70.74	6.0	1.2	3.21	0.063	2.0	99.07	29.0	119.88	33.0	30.7	2.275	1.0659999999999998	234.0	37.7	4.74	5.61	13.1	0.5	180.0	41.0	6.8	9.6	105.1	119.7	332.0	4.0	5.0	190.0	35.7	381.0	3.0	18.81	13.1	30.0	163.2
165.0	7.3	54.9	137.0	64.0	97.3	167.0	4.732	130.0	0.8	7.2	6.14	82.0	4.9	64.0	6.0	1.4	3.21	0.067	1.0	36.0	34.0	100.0	67.0	33.1	2.425	1.582	153.0	40.5	3.91	6.66	10.3	0.9	127.0	28.8	7.5	7.1	69.0	102.0	16.0	5.0	3.0	160.0	35.9	24.0	3.0	10.26	12.7	17.0	155.9
180.0	12.7	0.011	132.0	64.0	96.9	220.0	5.25	150.0	0.8	6.7	9.34	68.0	7.4	66.0	9.9	3.3	5.71	0.085	6.0	444.0	33.0	122.0	65.0	33.3	2.425	1.259	220.0	34.9	4.65	19.43	6.5	1.3	175.0	38.4	7.3	10.4	102.1	118.0	19.0	4.0	4.0	190.0	38.6	20.0	3.0	6.84	11.9	47.0	169.0
135.0	6.1	18.281429000000013	138.89099999999996	94.0	89.9	165.0	5.4114999999999975	190.0	0.4	4.376999999999998	5.34	74.0	3.5	90.0	5.6	2.0	4.441799999999999	0.068	1.0	36.0	29.01	150.0	65.0	31.2	2.311750000000001	1.0952700000000006	165.0	32.9	4.39	5.107090000000003	6.8	0.6	118.79	35.4	7.201000000000002	7.9	73.3	142.0	21.07	4.0	1.0	155.15	37.4	21.06	3.0	7.384000000000002	13.1	25.28	153.7
117.13	4.4	34.6	137.0	60.0	86.6	130.0	3.491	130.0	0.8	5.8	4.36	64.0	1.8	58.0	5.8	1.7	3.93	0.106	3.0	31.6	31.0	106.0	20.0	28.9	2.325	1.2919999999999998	130.0	27.1	5.26	4.0	17.6	5.3976053469340267e-79	114.16	42.3	7.1	8.1	58.9	104.0	18.0	3.0	2.0	127.0	36.3	25.0	3.0	13.68	13.8	31.0	163.8
130.0	6.1	0.083	142.0	62.0	76.3	145.0	6.827000000000001	140.0	0.4	3.1	4.45	72.0	3.5	64.0	5.7	2.0	3.93	0.059	3.0	269.64	23.0	116.0	52.0	25.6	2.375	1.582	145.0	30.4	4.65	6.11	6.2	0.6	120.0	36.1	6.7	8.9	65.4	116.0	21.0	4.0	2.0	135.0	33.5	26.0	3.0	11.97	17.8	12.0	155.5
130.0	8.6	0.071	138.0	65.36	88.6	165.0	5.146	120.0	0.7	4.4	2.58	80.0	5.9	64.86	5.5	1.8	4.28	0.054	1.0	260.52	34.0	93.88	53.0	31.3	2.275	1.227	148.0	32.2	4.8	5.16	8.1	0.6	115.0	35.4	7.9	6.7	70.2	88.0	19.0	4.0	5.0	165.0	31.0	20.0	3.0	8.55	12.5	19.0	155.7
207.0	5.9	0.035	142.1	78.0	95.3	210.0	4.53	180.0	0.5	4.6	5.34	52.0	3.3	80.0	8.4	2.0	6.1000000000000005	0.034	3.49	540.0	31.0	164.0	60.0	32.3	2.275	0.969	201.0	35.3	4.45	5.884	8.1	0.6	158.55	39.7	7.4	8.8	89.04	156.0	29.0	4.0	1.0	207.0	38.2	24.0	3.0	15.4	11.9	21.0	169.5
180.0	6.8	0.011	137.0	48.0	85.1	198.0	6.67	150.0	0.4	6.4	1.78	90.0	3.4	54.0	11.3	2.8	3.57	0.043	1.0	336.0	37.0	134.0	64.0	28.1	2.375	1.42	171.0	34.5	4.61	8.327	6.5	0.4	129.0	40.6	8.1	7.8	78.0	134.0	33.0	4.0	2.0	198.0	36.4	25.0	3.0	10.26	13.1	69.0	156.0
165.21	5.1	9.79	138.0	60.0	92.3	183.07	2.948	140.0	0.5	5.4	5.34	76.0	2.8	58.0	5.2	1.7	3.93	0.435	10.0	41.68	32.0	104.0	26.0	31.6	2.325	1.001	180.0	32.3	4.94	5.5	9.2	0.4	161.98	40.0	7.7	7.4	79.4	106.0	29.0	4.0	3.0	175.07	36.7	31.0	3.0	15.39	11.8	22.0	172.7
131.98	8.3	0.04	140.0	54.0	90.0	140.0	3.853	150.0	0.6	6.8	0.98	78.0	4.6	58.0	5.2	2.6	4.28	0.059	5.25	14.96	27.0	122.0	18.0	29.9	2.425	1.259	140.0	31.5	5.07	4.0	6.9	0.6	128.21	37.0	7.5	7.4	68.0	126.0	53.0	4.0	1.0	133.13	35.8	43.0	1.0	8.55	12.0	63.0	162.6
152.81	3.4	0.019	140.0	78.0	89.3	163.0	4.215	140.0	0.5	7.1	1.25	80.0	1.6	72.0	4.7	1.1	5.71	0.022	3.0	96.0	26.0	108.0	31.0	29.5	2.375	0.872	163.0	31.0	5.38	5.22	13.9	0.6	150.0	38.0	7.3	8.8	72.0	108.0	51.0	4.0	3.0	155.0	35.6	26.0	1.0	20.52	12.5	32.0	169.2
155.32	8.6	0.051	142.0	86.0	86.6	180.0	8.172	150.0	0.6	6.4	1.7453999999999992	70.0	6.2	94.0	5.5	1.8	3.57	0.0565699999999999	1.0	162.42	29.0	132.0	34.0	29.3	2.6	1.421	175.0	32.3	5.32	4.44	7.0	5.3976053469340267e-79	150.0	43.9	7.8	7.9	74.2	130.0	17.0	4.0	4.0	175.0	40.1	22.0	3.0	15.39	13.4	15.0	171.9
243.11	6.1	0.0409999999999999	136.0	84.0	85.7	265.0	4.09	140.0	0.5	7.1	1.78	60.0	4.1	76.0	5.1	1.3	4.28	0.039	2.92	24.0	27.0	128.0	18.0	29.5	2.35	1.13	230.0	36.7	5.66	4.718	8.6	0.3	236.01	44.0	6.7	8.8	107.5	128.0	17.0	4.0	4.0	250.0	40.5	20.0	2.0	11.97	13.1	20.0	179.9
110.0	7.078000000000008	0.0309802051282051	139.0	84.0	89.06200000000004	140.0	5.602549999999999	170.0	0.5	4.9590000000000005	2.7392000000000003	88.0	4.101000000000006	78.0	5.4300000000000015	2.207999999999997	5.300200000000003	0.0560499999999999	1.41	24.0	29.0	122.0	45.24	30.32799999999999	2.374000000000001	1.2725400000000002	140.0	32.367000000000004	4.650699999999996	5.057810000000002	7.051999999999996	0.4810000000000003	115.0	33.02700000000001	7.200000000000004	7.849000000000001	66.1	126.0	19.87	4.0	1.0	135.0	33.26499999999999	21.38	3.0	9.6615	12.579999999999998	17.69	149.3
111.0	4.3	0.017	138.0	72.0	93.1	135.0	3.543	140.0	0.2	3.2	8.19	48.0	2.7	76.0	4.2	1.3	4.28	0.074	1.75	264.0	24.0	124.0	52.0	32.7	2.2	1.0659999999999998	111.0	24.1	4.95	4.0	5.6	0.6	125.0	39.1	6.5	7.1	50.8	126.0	18.0	3.0	5.0	111.0	35.6	17.0	1.0	20.52	12.0	14.0	167.3
130.0	9.8	546.0	136.0	92.0	96.3	150.0	4.939	160.0	0.4	7.8	6.41	66.0	7.2	92.0	5.3	2.1	1.43	0.275	14.0	84.0	46.0	146.0	52.0	32.6	2.35	1.033	125.0	24.2	4.26	4.27	4.1	0.3	149.0	43.6	8.7	7.3	50.5	138.0	15.0	3.0	3.0	125.0	38.5	22.0	3.0	13.68	13.9	29.0	173.1
140.0	8.4	128.0	144.0	66.0	91.0	150.0	6.3870000000000005	140.0	0.4	3.5	6.32	62.0	5.3	70.0	6.1	2.6	2.14	0.109	1.0	203.4	27.0	110.0	63.0	31.3	2.475	1.13	120.0	28.8	4.53	5.83	4.4	0.3	80.0	33.2	7.2	7.8	57.1	108.0	15.0	4.0	2.0	150.0	32.3	17.0	1.0	8.55	12.2	14.0	149.6
232.11	7.3	0.034	138.0	48.0	79.7	270.0	4.112	120.0	0.7	4.6	2.31	72.0	3.9	44.0	5.7	2.5	2.5	0.035	4.0	48.0	30.0	90.0	30.0	25.8	2.2	1.518	163.0	29.0	4.24	4.55	9.5	1.0	260.0	39.7	6.9	6.8	75.4	86.0	28.0	3.0	4.0	145.0	34.2	28.0	1.0	18.81	13.3	18.0	164.9
172.0	5.3	335.0	139.0	74.0	93.5	172.0	4.9910000000000005	140.0	0.5	6.9	10.68	64.0	1.8	72.0	6.0	2.7	5.71	0.122	1.0	161.04	25.0	110.0	48.0	32.8	2.35	1.001	172.0	30.2	4.7	6.05	10.1	2.0	99.0	41.8	7.1	8.4	79.7	106.0	44.0	4.0	5.0	172.0	36.2	37.0	3.0	10.26	12.6	74.0	168.2
240.0	7.6	0.035	140.9	5.3976053469340267e-79	90.5	240.0	3.8	180.0	0.7	5.9	6.23	68.0	4.6	10.0	8.9	2.0	7.9	0.053	1.65	420.0	21.0	154.0	77.0	30.6	2.4	0.936	180.0	34.9	4.63	11.602	8.6	0.4	179.0	40.2	6.9	9.3	83.5	142.0	22.0	3.0	1.0	180.0	38.0	14.0	3.0	13.7	12.7	18.0	170.3
110.0	7.1	253.0	138.0	48.0	96.6	140.0	5.6370000000000005	140.0	0.4	4.2	24.2	80.0	4.6	52.0	5.2	1.9	2.86	0.11	2.0	180.0	25.0	108.0	65.0	34.0	2.35	1.388	100.0	23.3	4.07	4.88	5.9	0.9	120.0	42.0	7.1	7.2	44.8	104.0	17.0	3.0	4.0	100.0	34.0	27.0	3.0	6.84	11.2	6.0	162.7
175.0	8.3	0.062	138.0	82.0	89.8	255.0	4.19	140.0	0.6	8.5	1.78	86.0	5.1	84.0	5.5	2.4	8.93	0.063	2.0	276.0	25.0	108.0	44.0	31.2	2.525	1.16	255.0	40.6	5.4	5.44	7.1	0.3	145.0	41.5	7.4	7.0	105.6	108.0	84.0	5.0	5.0	255.0	38.0	110.0	3.0	17.1	12.1	25.0	175.8
145.0	7.3	0.033	139.0	100.0	92.6	181.0	5.12	160.0	0.8	7.1	3.83	92.0	4.9	102.0	5.1	1.2	3.93	0.108	2.0	178.26	27.0	138.0	48.0	31.6	2.3	1.162	170.0	32.5	4.82	5.83	10.6	1.2	126.0	40.2	7.0	8.1	78.5	138.0	38.0	4.0	5.0	176.0	37.6	38.0	3.0	17.1	13.1	94.0	178.5
135.0	6.909999999999991	0.0229406556426688	138.997	54.14	90.595	135.0	5.77324	193.1	0.5	4.927	4.030499999999998	68.92	4.100000000000007	57.44	5.51	2.100999999999996	5.403200000000001	0.09534	1.3	36.0	29.01	170.52	74.0	30.55099999999999	2.38925	1.2752399999999997	130.0	30.97100000000001	4.616100000000002	5.125860000000004	7.311999999999998	0.4680000000000002	100.0	36.364	7.200000000000004	8.395000000000003	65.2708	167.54	18.62	4.0	3.0	125.0	35.20400000000001	24.43	3.0	12.978899999999996	12.656999999999998	19.73	157.65700000000004
130.0	9.0	0.035	135.1	66.0	83.7	220.0	4.01	130.0	0.7	4.2	5.34	82.0	5.9	62.0	4.8	2.1	1.8	0.063	3.91	174.09	31.0	104.0	36.0	28.4	2.6	0.84	220.0	38.5	4.16	3.886	7.9	0.7	125.0	39.3	6.6	9.3	105.5	96.0	12.0	5.0	4.0	186.0	39.6	19.0	1.0	6.8000000000000025	13.3	9.0	154.0
150.0	6.4	0.035	138.8	57.66	94.1	155.0	7.21	175.5	0.6	6.3	3.56	72.2	4.1	59.44	5.7	1.5	6.1000000000000005	0.0819999999999999	1.11	336.0	31.0	149.14	74.97	31.1	2.4	1.227	155.0	32.4	4.68	5.94	10.0	0.8	113.0	36.042	7.6	7.8	72.0	145.54	33.0	4.0	5.0	155.0	36.5	27.0	3.0	5.1000000000000005	12.0	21.0	154.4
180.0	8.1	258.0	135.0	52.0	89.1	205.0	6.801	190.0	0.5	6.8	1.25	56.0	4.7	60.0	5.6	2.5	7.14	0.069	6.0	265.5	25.0	152.0	54.0	30.0	2.4	1.227	180.0	31.4	5.08	4.5	6.6	0.9	170.0	43.4	7.6	9.6	84.3	151.68	20.0	4.0	5.0	180.0	41.6	21.0	3.0	15.39	13.1	25.0	179.6
130.0	6.9	75.9	142.0	92.44	96.4	165.0	4.939	220.0	0.4	6.3	3.47	66.0	3.8	90.0	5.1	2.5	2.14	0.526	4.35	525.0	35.0	180.0	66.0	32.1	2.3	1.0659999999999998	165.0	31.5	4.26	6.0	5.2	0.6	134.83	41.6	7.4	8.9	72.6	176.0	15.0	4.0	2.0	151.0	38.0	18.0	3.0	15.39	12.2	25.0	163.9
250.0	5.9	0.011	143.0	78.0	89.2	260.0	3.931	140.0	0.5	5.9	1.7959999999999994	58.0	3.5	76.0	6.8	1.7	6.07	0.067871111111111	2.0	96.0	25.0	124.0	61.0	31.3	2.325	1.227	215.0	34.0	5.18	8.72	9.3	1.0	200.0	46.8	6.8	9.1	97.1	118.0	32.0	4.0	4.0	260.0	39.3	22.0	1.0	15.39	12.6	32.0	182.4
219.66	6.6	0.072	138.0	60.0	86.2	240.0	4.707	150.0	0.4	6.7	2.4	78.0	3.8	62.0	5.2	2.2	3.57	0.215	6.91	48.71	32.0	128.0	19.0	29.8	2.35	1.033	220.0	36.0	5.26	5.05	5.6	0.4	226.24	42.2	7.8	9.1	101.8	118.0	27.0	5.0	2.0	220.0	38.0	23.0	3.0	30.78	12.2	35.0	185.3
185.0	6.0	0.034	138.0	76.0	88.9	195.0	4.913	190.0	0.7	4.6	1.6	68.0	3.1	78.0	5.9	1.9	6.43	0.067	1.29	600.0	34.0	152.0	74.0	30.2	2.275	1.13	190.0	35.9	4.89	5.38	12.3	0.6	150.0	37.8	7.0	8.6	86.8	142.0	22.0	4.0	1.0	190.0	35.6	27.0	3.0	10.26	14.4	19.0	174.3
250.0	8.4	0.011	142.0	72.0	95.7	250.0	3.75	150.0	0.8	7.2	3.7425000000000006	70.0	5.2	74.0	5.2	2.2	8.21	0.08022	1.55	180.0	34.0	122.0	62.0	32.6	2.4	1.356	165.0	35.1	4.57	5.44	9.1	0.9	130.0	37.8	7.5	7.3	80.1	124.0	25.0	4.0	4.0	200.0	37.2	28.0	2.0	6.84	12.6	19.0	163.2
170.99	6.7	0.036	137.0	85.58	100.7	185.0	5.662999999999999	160.0	0.5	4.6	0.89	96.0	4.2	82.0	5.0	1.9	6.07	0.034	2.0	12.0	37.0	148.0	28.0	35.4	2.45	0.904	180.0	29.8	4.57	5.66	7.7	0.2	170.0	43.6	8.3	7.0	76.5	144.0	15.0	4.0	4.0	170.0	39.5	20.0	1.0	11.97	12.0	18.0	186.8
190.0	8.0	0.142	136.0	68.0	86.6	215.0	5.896	130.0	0.6	6.7	4.63	86.0	5.1	74.0	5.9	2.1	5.0	0.124	2.39	168.0	35.0	102.0	57.0	29.2	2.25	1.162	205.0	32.0	4.6	5.72	7.0	0.4	155.0	40.2	7.5	7.8	92.8	98.0	24.0	4.0	3.0	205.0	41.0	28.0	3.0	10.26	12.5	66.0	184.1
128.0	11.3	203.0	139.0	56.0	96.8	131.0	4.5	130.0	0.5	4.6	7.03	84.0	7.8	50.0	5.2	2.7	2.86	0.0289999999999999	3.5	181.56	23.0	100.0	36.0	32.1	2.55	1.356	120.0	26.1	4.42	6.0	4.8	0.2	129.33	35.5	6.4	6.6	53.8	100.0	14.0	3.0	4.0	111.0	34.1	25.0	1.0	10.26	12.9	11.0	159.7
130.22	7.6	0.02	138.0	52.0	89.4	140.0	3.982	120.0	0.6	5.0	2.76	88.0	4.3	58.0	4.8	2.3	3.93	0.05	2.0	24.0	33.0	92.0	22.0	30.0	2.425	1.55	140.0	29.4	4.68	4.94	8.3	0.6	128.4	40.0	7.4	8.4	66.2	100.0	15.0	3.0	5.0	132.0	37.0	22.0	1.0	13.68	12.7	10.0	168.4
164.78	9.4	0.406	139.0	68.0	92.1	185.0	4.732	140.0	0.6	6.2	1.78	70.0	6.7	64.0	5.0	2.0	3.57	0.068	5.0	24.0	29.0	116.0	27.0	31.2	2.4	1.2919999999999998	165.0	32.7	4.95	4.77	6.2	0.8	160.0	43.6	7.8	9.2	76.3	114.0	16.0	4.0	5.0	155.0	38.0	21.0	1.0	18.81	11.8	17.0	181.6
210.0	5.5	0.037	136.0	72.0	90.2	240.0	4.526	150.0	0.5	6.8	2.14	70.0	2.8	70.0	6.0	1.9	3.93	0.043	1.87	480.0	25.0	114.0	59.0	31.2	2.375	1.485	220.0	40.0	4.57	6.49	9.1	0.3	180.0	40.94000000000001	6.8	6.9	104.6	116.0	34.0	5.0	1.0	206.0	39.0	25.0	1.0	13.68	11.8	32.0	180.9
150.0	6.64300000000001	2.9238300000000064	138.986	56.06	90.78900000000004	150.0	5.218380000000002	181.8	0.5	6.015	5.3178	64.96	3.9009999999999945	56.38	5.628999999999999	2.001	5.917500000000002	0.16315	1.66	240.0	29.01	149.88	77.02	30.398000000000003	2.3669999999999995	1.1016699999999993	150.0	32.17999999999999	4.644399999999996	5.590850000000002	7.493999999999998	0.4870000000000003	150.0	38.866	7.200000000000004	8.152999999999999	74.80600000000003	146.26	23.06	4.0	5.0	150.0	37.05799999999999	24.96	3.0	13.303799999999995	12.745000000000005	25.68	163.43500000000003
130.0	7.9	0.109	138.0	82.0	82.3	130.0	10.835	140.0	0.5	4.5	2.9387	80.0	4.8	78.0	5.3	2.4	4.28	0.0395907142857142	1.63	40.32	33.0	112.0	38.0	28.1	2.45	1.195	130.0	28.2	4.69	5.22	6.1	1.0	130.0	37.0	7.8	7.4	58.8	114.0	13.0	3.0	2.0	130.0	32.7	15.0	1.0	11.97	13.5	14.0	160.9
145.0	8.5	0.07	143.0	64.0	90.1	190.0	4.65	170.0	0.5	3.8	6.23	58.0	5.6	66.0	5.8	2.1	8.6	0.198	1.0	324.0	32.0	136.0	70.0	30.3	2.275	1.388	190.0	35.3	4.29	5.162000000000001	6.4	0.6	140.0	42.7	7.2	7.6	94.4	134.0	18.0	4.0	3.0	190.0	39.0	19.0	3.0	17.1	15.5	14.0	158.1
150.0	4.4	0.0409999999999999	138.0	72.0	91.2	157.0	5.353	130.0	0.5	6.3	1.25	60.0	2.3	74.0	5.5	1.4	6.78	0.099	1.0	180.0	27.0	100.0	38.0	31.5	2.45	1.13	150.0	30.4	4.97	5.5	12.3	0.6	150.0	42.3	7.3	6.4	69.4	102.0	19.0	4.0	5.0	150.0	35.6	27.0	3.0	18.81	12.8	20.0	170.6
213.85	5.7	239.0	141.0	72.0	88.8	240.0	4.034	140.0	0.5	6.2	1.78	64.0	3.5	72.0	5.3	1.6	5.36	0.031	2.0	97.79	26.0	122.0	33.0	30.3	2.4	1.0659999999999998	227.0	43.2	5.15	3.66	8.3	0.3	205.0	45.1	7.0	8.0	102.5	120.0	19.0	5.0	5.0	227.0	39.5	25.0	3.0	20.52	12.3	19.0	178.6
250.0	8.9	0.184	136.0	76.08	82.8	250.0	5.9220000000000015	145.6	0.7	6.9	2.94	80.84	4.7	76.96	8.5	3.2	5.0	0.025	1.0	231.12	37.0	120.5	41.0	28.2	2.425	1.356	225.0	35.8	5.06	9.6	7.4	0.6	190.0	34.3	7.9	9.9	104.5	119.42	42.0	4.0	4.0	225.0	35.5	36.0	3.0	10.26	13.9	18.0	164.4
175.0	7.0820000000000105	0.0355900608416427	139.03799999999998	63.42	90.46	212.0	5.445809999999999	177.7	0.5	4.9860000000000015	4.000399999999998	73.36	4.100000000000007	65.02	5.740000000000001	2.2129999999999965	5.395000000000002	0.1022699999999999	1.22	72.0	29.01	154.52	64.2	30.508999999999983	2.346	1.1024200000000002	167.0	33.175	4.627299999999998	5.719010000000003	7.115	0.4930000000000001	125.0	36.61999999999999	7.200000000000004	8.286999999999997	72.17240000000005	151.1	21.38	4.0	3.0	183.0	35.68999999999999	21.26	3.0	8.321000000000002	12.709000000000003	25.72	158.68900000000005
114.34	6.1	0.163	138.0	64.52	83.1	120.0	4.73	140.0	0.6	5.6	1.78	74.0	3.5	62.0	5.5	1.7	4.28	0.053	2.0	69.4	28.0	102.0	20.0	28.7	2.4	1.36	113.0	25.4	4.72	4.663	9.4	0.6	114.33	35.8	7.0	7.8	49.6	106.0	23.0	3.0	4.0	113.0	34.5	22.0	3.0	25.65	12.4	14.0	157.0
180.0	5.9	0.02	138.0	74.0	87.1	190.0	5.353	140.0	0.6	7.5	0.98	68.0	3.0	78.0	4.8	2.2	6.43	0.048	2.0	174.0	28.0	118.0	39.0	29.8	2.45	1.162	175.0	31.9	5.2	4.77	9.5	0.3	180.0	42.4	7.6	9.1	79.4	118.0	22.0	4.0	5.0	175.0	40.0	23.0	3.0	13.68	12.0	15.0	178.4
115.0	12.0	187.0	138.0	68.6	93.9	125.0	5.586	130.0	0.6	3.5	10.68	88.0	8.1	68.48	5.2	3.0	2.86	0.0819999999999999	3.85	240.0	27.0	104.14	41.0	31.7	2.425	1.195	120.0	30.1	5.23	4.77	4.9	0.3	115.0	35.6	7.6	8.2	57.5	102.0	64.0	4.0	3.0	120.0	30.3	40.0	2.0	6.84	11.9	14.0	152.4
130.0	7.9	0.317	143.0	74.0	89.1	155.0	6.129	160.0	0.3	4.3	2.49	76.0	5.0	62.0	5.9	2.4	5.71	0.039	2.12	252.0	30.0	132.0	60.0	31.2	2.275	1.0659999999999998	155.0	33.1	4.15	5.66	4.1	0.2	115.0	34.2	7.0	9.6	70.3	126.0	27.0	4.0	1.0	149.5	33.0	26.0	3.0	8.55	13.1	17.0	151.1
160.0	6.6	0.079	136.0	57.58	92.2	200.0	5.689	180.6	0.5	4.0	1.78	76.96	4.1	59.16	12.1	1.8	2.86	0.087	5.54	300.0	37.0	153.7	60.0	30.9	2.4	1.259	118.0	26.0	4.65	16.82	7.3	1.0	200.0	36.6	7.6	8.0	55.7	149.08	15.0	3.0	1.0	130.0	34.2	17.0	3.0	17.1	12.3	105.0	173.3
240.0	5.6	1.69	140.0	54.0	91.8	245.0	5.017	150.0	0.6	5.8	2.22	68.0	3.4	64.0	9.2	1.5	7.14	0.071	1.0	576.0	24.0	126.0	80.0	30.4	2.375	1.2919999999999998	200.0	35.4	4.39	12.49	10.0	0.9	180.0	35.8	6.7	8.1	90.9	124.0	26.0	4.0	3.0	210.0	41.9	26.0	3.0	15.39	12.7	12.0	183.4
112.0	9.2	323.79	138.1	46.0	93.2	120.0	5.15	190.0	1.0	3.0	5.34	88.0	6.2	44.0	5.6	1.6	4.3	0.159	3.37	180.0	28.0	160.0	63.44	32.2	2.375	1.0659999999999998	98.0	23.3	4.64	4.996	10.6	0.7	118.0	35.3	7.2	6.6	44.0	168.0	16.0	3.0	2.0	102.0	32.5	21.0	3.0	12.0	12.7	12.0	151.8
148.26	5.6	0.015	139.0	70.0	87.8	155.0	3.75	140.0	0.6	4.4	1.25	66.0	3.4	64.0	4.5	1.3	4.64	0.033	3.0	181.84	21.0	118.0	31.0	31.2	2.425	1.13	150.0	32.0	4.97	5.11	11.2	1.7	150.0	44.1	7.0	6.9	69.5	112.0	22.0	4.0	4.0	150.0	36.6	26.0	3.0	18.81	12.4	7.0	176.6
202.0	6.9	378.0	144.0	76.62	88.2	210.0	5.02	155.1	0.6	6.7	8.01	75.92	4.1	77.92	5.1	2.0	2.86	0.135	3.73	179.4	32.0	127.78	38.0	29.6	2.525	1.19	170.0	30.3	5.23	4.552	8.5	0.4	210.0	49.0	7.5	7.2	73.5	125.86	18.0	4.0	3.0	170.0	40.0	30.0	1.0	10.26	13.0	62.0	186.9
196.96	10.1	0.011	140.0	74.0	86.6	226.0	5.146	140.0	0.5	8.4	0.98	90.0	6.2	70.0	5.3	3.1	7.14	0.045	1.0	36.0	22.0	116.0	25.0	29.6	2.3	1.001	226.0	38.4	4.87	5.11	5.4	0.4	191.65	40.0	6.2	7.3	107.2	118.0	22.0	4.0	5.0	226.0	39.0	19.0	3.0	11.97	12.6	28.0	169.7
144.48	7.1070000000000055	234.47397	139.049	66.0	90.32200000000005	155.0	4.670249999999999	150.0	0.5	5.5420000000000025	8.145399999999999	68.0	4.105000000000005	72.0	5.190999999999999	2.200999999999996	6.2689999999999975	0.10636	3.0	130.26	29.0	120.0	31.0	30.742000000000008	2.3735000000000004	1.17173	155.0	32.8	4.603900000000003	4.961360000000001	7.036000000000005	0.4510000000000001	140.0	40.8	7.200000000000004	8.23	67.3	118.0	25.82	4.0	3.0	145.0	39.2	25.01	3.0	11.662200000000002	12.163	23.62	172.7
200.0	4.6	281.0	141.0	66.0	93.2	215.0	4.81	160.0	0.3	5.4	11.57	78.0	2.2	62.0	5.6	1.8	2.86	0.319	3.0	132.0	35.0	126.0	51.0	32.0	2.3	1.195	163.0	28.3	4.35	6.55	7.4	0.3	131.0	33.6	7.0	8.0	71.5	116.0	45.0	3.0	2.0	140.0	33.2	112.0	1.0	5.13	15.2	107.0	153.4
145.63	10.0	165.0	140.0	68.0	98.0	165.0	5.586	180.0	0.7	4.9	3.56	100.0	6.0	68.0	5.6	2.9	4.64	0.092	3.21	420.0	39.0	136.0	80.0	32.9	2.425	1.195	130.0	23.0	4.46	5.55	6.6	0.7	120.0	42.0	7.9	8.6	46.7	136.0	12.0	3.0	2.0	120.0	40.0	20.0	3.0	13.68	14.6	24.0	172.2
140.0	9.6	0.011	136.0	58.0	91.4	145.0	6.362	140.0	0.7	2.8	2.31	74.0	6.6	58.0	4.5	2.1	2.5	0.027	1.0	91.68	31.0	110.0	36.0	31.9	2.275	1.259	140.0	28.1	3.89	3.83	7.4	0.4	140.0	42.2	6.4	7.8	73.7	104.0	19.0	3.0	5.0	140.0	37.0	27.0	3.0	11.97	12.5	13.0	170.4
158.23	9.8	221.0	142.0	42.62	91.6	170.0	4.577	130.0	0.7	4.5	2.67	68.0	6.6	48.0	5.2	2.3	3.21	0.053	3.2	9.0	24.0	106.0	20.0	30.4	2.475	1.001	155.0	29.2	5.02	5.38	6.8	0.6	157.59	43.0	6.8	9.6	64.8	110.0	35.0	3.0	2.0	155.0	36.0	28.0	3.0	11.97	12.4	19.0	176.4
168.22	10.1	402.0	139.0	54.0	90.6	180.0	5.12	120.0	0.6	5.0	19.57	82.0	6.7	50.0	5.2	2.1	6.43	0.077	3.0	47.47	25.0	102.0	27.0	31.2	2.35	1.13	170.0	32.3	5.06	5.94	6.3	0.4	170.0	40.4	6.8	7.2	78.5	100.0	24.0	4.0	3.0	170.0	37.3	24.0	3.0	10.26	12.3	13.0	173.6
162.34	7.086000000000008	95.26632	138.995	71.12	90.796	179.0	5.210559999999999	148.0	0.5	4.562000000000001	6.894399999999999	80.6	4.099000000000006	71.74	5.197000000000002	2.2880000000000025	5.558399999999999	0.0586001111111111	2.07	144.0	29.01	119.2	29.0	30.516000000000005	2.359	1.32477	135.0	30.777000000000008	4.627799999999999	4.832820000000001	6.972	0.4700000000000002	179.0	41.335	7.200000000000004	8.194999999999999	68.05699999999997	117.84	17.62	4.0	2.0	135.0	36.05999999999999	20.47	1.0	11.935799999999997	12.363000000000005	16.78	164.535
170.0	6.6	0.035	136.6	65.14	93.0	180.0	5.72	161.8	0.4	5.7	5.34	71.58	3.4	65.8	5.8	2.7	8.200000000000001	0.1009999999999999	1.12	24.0	30.0	136.28	69.0	31.6	2.3	1.259	176.0	33.5	4.27	5.218	5.4	0.6	125.19	33.4	7.3	9.6	79.1	134.02	17.0	4.0	1.0	175.0	34.0	19.0	3.0	6.8000000000000025	13.6	36.0	153.6
200.0	6.905999999999987	31.935990000000004	139.007	71.3	90.28099999999996	230.0	4.904869999999998	150.6	0.5	5.827999999999999	4.413399999999998	69.08	4.043000000000003	72.16	5.669000000000002	2.099999999999996	4.8806999999999965	0.108189	1.94	60.0	29.01	120.04	62.0	30.616	2.365000000000001	1.1417699999999993	195.0	33.54900000000001	4.6079	5.408370000000006	7.252000000000002	0.5310000000000002	200.0	41.457	7.200000000000004	8.588000000000001	90.15299999999996	119.34	21.58	4.0	3.0	219.0	40.107	22.07	3.0	10.7901	13.630000000000004	26.12	179.93300000000008
175.0	10.0	114.0	140.0	68.0	88.3	195.0	3.39	150.0	0.7	6.0	6.23	66.0	7.0	67.92	5.4	1.9	10.35	0.106	1.0	360.0	32.0	115.42	60.0	29.6	2.375	1.16	195.0	32.5	5.07	5.662000000000001	6.9	0.8	130.0	41.8	7.4	8.1	86.9	114.0	26.0	4.0	1.0	195.0	37.1	22.0	3.0	10.26	14.1	36.0	173.0
150.6	7.4	10.22012	139.012	80.0	83.4	180.0	4.74234	130.0	0.5	4.651	2.853000000000001	84.0	4.0	84.0	5.3	2.7	4.513299999999992	0.0295909999999999	1.94	72.0	29.0	118.0	29.0	27.2	2.361	1.2349799999999995	180.0	33.5	4.4	4.9528500000000015	6.4	0.7	145.0	41.3	7.198000000000002	8.2	88.9	118.0	15.74	4.0	5.0	165.0	37.4	18.57	3.0	8.225099999999998	15.3	16.72	165.9
146.21	3.4	6.95	142.0	76.0	82.0	160.0	4.319	140.0	0.5	6.6	2.58	78.0	1.4	74.0	5.6	1.3	2.14	0.025	1.0	12.0	32.0	114.0	20.0	27.7	2.275	1.259	160.0	35.0	3.97	4.83	14.3	0.9	145.32	39.6	7.0	7.9	81.4	118.0	15.0	4.0	4.0	130.0	38.5	22.0	1.0	6.84	16.2	20.0	169.2
110.0	4.4	0.092	136.0	70.0	83.3	125.0	5.379	150.0	0.5	6.3	2.31	60.0	2.2	68.0	5.8	1.5	3.93	0.075	2.7	84.0	28.0	128.0	45.0	28.1	2.35	0.969	125.0	26.0	5.07	5.11	11.5	1.6	119.0	41.3	6.9	6.4	55.4	126.0	14.0	3.0	2.0	117.0	36.0	19.0	3.0	13.68	12.2	10.0	173.0
168.86	7.4	0.147	136.0	75.12	77.4	185.0	5.093999999999999	160.0	0.5	2.3	4.63	78.0	4.3	76.3	5.2	2.6	1.79	0.043	2.33	112.68	32.0	130.2	34.0	25.0	2.375	1.13	170.0	36.7	4.89	4.66	6.2	0.4	185.0	35.6	7.0	8.9	78.1	128.86	19.0	4.0	2.0	140.0	36.3	19.0	1.0	8.55	14.1	29.0	156.5
125.74	6.9	42.5	140.0	71.6	89.3	135.0	6.051	139.6	0.6	4.6	2.58	74.92	3.5	71.48	5.4	2.7	5.36	0.026	2.39	94.62	26.0	115.14	32.0	30.9	2.25	0.872	125.0	26.0	4.44	6.49	8.4	0.4	125.0	36.5	6.8	8.1	56.8	112.86	14.0	3.0	3.0	130.0	33.5	20.0	1.0	8.55	12.2	9.0	156.5
170.0	5.7	0.011	135.0	45.82	88.9	200.0	3.672	151.1	0.4	4.2	3.29	76.76	4.0	48.76	6.2	1.2	4.64	0.0289999999999999	1.49	120.0	28.0	129.54	73.0	29.0	2.375	1.388	200.0	40.89000000000001	4.28	5.27	7.6	5.3976053469340267e-79	140.0	31.42699999999999	7.2	7.8	95.0	127.1	32.0	5.0	1.0	200.0	35.16399999999998	42.0	3.0	13.68	13.7	36.0	150.0
180.0	3.4	36.5	139.0	58.0	95.7	190.0	4.215	180.0	0.4	8.0	8.27	72.0	2.0	78.0	8.4	0.8	7.14	0.05	2.0	60.0	28.0	152.0	63.0	33.1	2.475	0.936	158.0	27.5	3.16	12.16	12.9	0.5	190.0	38.0	7.2	8.4	63.7	162.0	23.0	3.0	1.0	165.0	37.0	20.0	3.0	11.97	13.6	47.0	168.9
224.0	12.0	386.0	136.0	73.64	93.4	224.0	4.836	170.0	0.7	5.8	5.34	88.0	5.9	86.0	10.9	5.3	5.71	0.4589999999999999	2.0	420.0	38.0	140.0	70.0	31.1	2.475	1.356	178.0	31.6	4.43	16.82	5.5	0.5	165.0	50.4	7.2	7.8	76.3	136.0	29.0	4.0	1.0	182.0	41.0	27.0	3.0	8.55	12.9	223.0	180.5
125.78	6.867999999999992	0.0179901659751037	139.0	74.0	88.90300000000003	135.0	4.77224	140.0	0.5	3.967	2.3522	70.0	4.002999999999999	84.0	5.239999999999998	2.2019999999999964	5.3183000000000025	0.0310888888888888	2.12	204.0	29.0	120.0	34.0	30.37400000000001	2.3527499999999995	1.26568	135.0	27.2	4.6463999999999945	4.888280000000003	7.156999999999999	0.4910000000000002	125.0	38.8	7.200000000000004	7.799999999999998	60.7	120.0	15.14	3.0	4.0	125.0	35.4	19.7	1.0	12.465899999999998	12.344000000000005	11.5	159.8
120.0	6.8	0.024	138.0	64.0	91.5	135.0	5.353	120.0	0.4	4.7	1.6	76.0	4.0	66.0	5.2	2.1	4.64	0.04	3.0	100.74	30.0	94.0	44.0	30.5	2.325	1.324	130.0	27.1	4.43	5.16	6.4	0.7	120.0	39.0	7.3	8.8	62.8	94.0	20.0	3.0	5.0	130.0	36.6	18.0	3.0	10.26	12.4	18.0	170.4
228.54	8.7	208.0	141.0	68.0	85.1	248.0	3.905	140.0	0.7	6.7	11.836500000000004	60.0	5.9	70.0	5.7	2.0	4.64	0.0874	3.27	4.0	24.0	106.0	22.0	28.9	2.45	0.969	210.0	37.7	4.97	4.22	7.8	0.3	228.59	40.5	7.2	8.1	103.6	104.0	10.0	4.0	2.0	235.0	36.1	15.0	3.0	10.26	14.1	14.0	170.7
180.0	6.0	0.105	139.0	80.0	92.3	235.0	4.37	160.0	0.3	5.6	0.98	70.0	3.9	86.0	5.3	1.7	3.57	0.033	2.13	120.0	29.0	134.0	46.0	31.9	2.3	1.227	220.0	42.6	4.25	4.44	5.3	1.3	180.0	36.6	7.2	7.4	106.6	128.0	23.0	5.0	4.0	215.0	38.2	24.0	3.0	10.26	12.6	29.0	168.6
125.0	3.9	0.02	133.0	88.0	95.6	130.0	4.73	200.0	0.4	3.8	6.23	62.0	2.8	82.0	5.5	0.7	9.28	0.1159999999999999	2.0	180.0	33.0	154.0	78.0	32.6	2.275	1.19	98.0	20.4	4.06	4.718	9.0	0.9	125.0	34.5	7.6	7.6	44.1	157.96	43.0	2.0	5.0	114.0	35.6	59.0	3.0	10.26	13.0	34.0	160.3
155.0	7.6	0.052	140.0	78.0	86.6	170.0	5.819	140.0	0.5	5.7	3.56	70.0	3.8	76.0	5.2	2.6	4.64	0.1159999999999999	3.45	189.0	27.0	106.0	51.0	29.4	2.325	1.0659999999999998	145.0	29.7	5.63	5.0	6.8	0.4	115.0	39.7	7.4	8.6	66.7	108.0	25.0	4.0	1.0	145.0	36.8	22.0	3.0	18.81	12.1	22.0	170.5
150.0	10.0	198.0	138.0	72.0	72.7	161.0	5.715	130.0	0.5	4.6	16.01	84.0	6.5	74.0	5.3	2.7	3.21	0.073	3.22	175.42	27.0	108.0	44.0	24.0	2.3	1.356	161.0	29.2	5.02	4.72	5.4	0.9	125.0	38.3	7.1	6.9	70.9	122.0	17.0	4.0	4.0	160.0	37.0	22.0	1.0	8.55	15.9	12.0	173.1
150.0	6.9	0.032	141.0	68.0	88.8	180.0	4.086	170.0	0.6	2.9	3.02	80.0	3.2	72.0	6.1	2.8	5.71	0.033	1.8	503.28	27.0	154.0	69.0	30.7	2.4	0.904	180.0	33.7	3.86	7.83	9.2	0.3	125.0	36.2	6.9	7.6	75.1	140.0	23.0	4.0	1.0	160.0	36.5	23.0	3.0	8.55	12.6	15.0	159.6
127.0	7.4	163.0	140.6	84.0	92.8	130.0	5.53	220.0	0.5	4.2	19.57	76.0	4.5	84.0	5.6	2.1	4.3	0.188	2.0	180.0	30.0	186.0	63.61	31.4	2.2	1.195	127.0	26.5	4.99	5.329	7.3	0.4	126.0	40.5	7.1	9.0	58.3	182.0	18.0	2.0	4.0	127.0	36.8	21.0	3.0	6.8000000000000025	12.5	17.0	164.4
135.0	8.9	0.155	140.0	74.0	95.8	152.0	5.612	170.0	1.2	5.7	7.03	72.0	4.1	86.0	5.9	3.1	4.28	0.1689999999999999	1.0	48.0	36.0	158.0	80.0	33.1	2.425	1.13	136.0	27.7	4.26	5.88	13.3	0.6	110.0	33.7	7.5	7.5	62.6	156.0	23.0	3.0	4.0	150.0	34.0	28.0	3.0	15.39	13.9	23.0	157.9
142.8	6.885999999999991	0.03532	139.02700000000002	72.06	88.54399999999998	150.0	5.063289999999999	141.2	0.5	5.281999999999998	1.3003999999999996	66.7	4.002999999999999	70.2	5.26	2.099999999999996	5.432300000000002	0.0401388888888888	3.09	84.0	29.0	116.22	35.0	30.408	2.3360000000000007	1.1711999999999998	147.0	31.9	4.6553	4.949370000000003	7.140999999999997	0.5320000000000005	140.0	41.7	7.200000000000004	8.362	65.8	114.9	16.97	4.0	3.0	145.0	36.6	20.67	3.0	10.721699999999998	12.941	14.29	166.6
119.0	7.4	0.147	138.0	70.94	95.7	132.0	6.03	140.0	0.3	4.7	13.35	76.0	5.4	70.0	5.1	1.6	3.57	0.1009999999999999	2.13	191.5	32.0	110.0	44.0	33.2	2.2	1.0	132.0	31.2	4.53	5.329	4.7	0.6	104.0	31.0	7.7	8.1	62.1	114.0	48.0	4.0	5.0	132.0	31.9	32.0	2.0	13.68	11.8	17.0	151.8
150.0	4.9	290.0	137.0	84.0	86.7	180.0	3.75	140.0	0.4	4.1	18.15	56.0	2.1	80.0	5.6	2.3	3.93	0.073	2.0	120.0	34.0	122.0	45.0	29.7	2.35	1.227	158.0	28.2	4.28	5.72	7.9	0.6	140.0	43.0	7.2	8.6	74.8	116.0	12.0	3.0	3.0	158.0	37.0	20.0	3.0	10.26	14.0	16.0	170.9
197.34	6.3	3.76	139.0	78.0	64.7	230.0	4.16	130.0	0.7	6.6	1.78	80.0	3.6	78.0	5.2	1.9	5.36	0.1689999999999999	10.0	40.94	33.0	116.0	24.0	20.8	2.175	1.19	230.0	37.6	6.52	4.607	10.6	0.5	188.65	41.4	7.3	7.8	101.9	124.0	32.0	4.0	3.0	215.0	38.2	21.0	3.0	15.39	15.8	36.0	168.5
130.37	6.3	0.2	140.4	62.0	87.6	141.0	3.21	130.0	0.4	3.6	1.78	66.0	3.4	62.0	5.1	2.3	3.2	0.053	3.22	6.64	35.0	106.0	19.0	29.6	2.475	1.259	140.0	32.1	4.02	4.33	6.1	0.9	127.43	40.4	7.9	7.5	66.6	102.0	19.0	4.0	4.0	135.0	34.7	18.0	1.0	5.1000000000000005	12.4	22.0	159.3
125.0	5.8	0.011	139.0	62.0	84.8	160.0	5.301	130.0	0.3	4.9	3.56	64.0	3.6	62.0	5.6	1.8	5.71	0.046	1.0	528.0	23.0	106.0	73.0	28.8	2.25	1.13	145.0	27.8	4.54	5.11	5.2	0.5	102.0	28.4	6.7	7.4	68.2	114.0	18.0	3.0	2.0	140.0	32.5	29.0	3.0	10.26	13.8	21.0	153.2
125.0	7.5	0.011	141.0	66.0	89.6	132.0	6.257999999999999	130.0	0.7	4.6	4.336100000000001	68.0	3.9	70.0	5.4	2.5	3.93	0.0667499999999999	2.0	231.6	28.0	106.0	48.0	30.0	2.35	1.356	130.0	27.4	4.03	5.16	9.5	0.6	118.0	42.2	7.0	8.6	59.3	96.0	28.0	3.0	5.0	126.0	35.4	33.0	1.0	8.55	12.1	54.0	166.9
250.0	6.8	0.031	139.0	90.0	86.6	265.0	5.017	150.0	0.4	4.0	1.87	68.0	4.1	86.0	4.7	2.0	4.28	0.096	2.0	226.56	22.0	116.0	50.0	31.1	2.3	1.2919999999999998	245.0	37.6	4.61	4.83	5.9	0.3	205.0	44.8	6.3	7.6	116.9	120.0	30.0	4.0	4.0	245.0	43.0	23.0	3.0	11.97	11.8	38.0	188.3
130.0	6.1	0.011	139.0	72.0	88.0	160.0	3.284	150.0	0.3	4.4	2.22	58.0	4.0	71.4	5.5	1.7	3.21	0.031	2.05	280.32	32.0	120.16	48.0	30.6	2.3	1.033	130.0	30.7	4.76	5.5	5.4	0.4	119.0	34.5	7.3	8.8	60.1	119.88	11.0	4.0	2.0	130.0	34.8	18.0	3.0	15.39	12.9	10.0	156.7
135.0	5.6	0.022	139.0	50.0	93.1	145.0	4.293	160.0	0.4	5.6	1.25	82.0	3.6	58.0	5.2	1.3	3.93	0.042	1.32	351.24	34.0	126.0	80.0	33.3	2.3	1.13	135.0	27.2	4.03	4.66	7.5	0.4	135.0	41.0	7.7	7.6	61.5	118.0	34.0	3.0	5.0	135.0	39.3	37.0	3.0	13.68	12.6	29.0	175.3
162.02	3.7	0.123	141.0	78.0	79.7	180.0	6.44	140.0	0.4	5.2	2.67	72.0	1.9	78.0	5.8	1.2	6.78	0.092	1.0	492.24	34.0	108.0	63.0	24.6	2.35	1.32	160.0	27.8	4.94	4.94	12.0	0.4	138.97	44.3	7.6	8.9	75.2	98.0	19.0	3.0	2.0	157.0	39.0	22.0	3.0	10.26	12.9	21.0	174.9
132.82	6.879999999999987	0.022510202020202	138.99300000000002	72.68	88.056	180.0	5.209579999999999	139.9	0.5	4.7200000000000015	2.3391	78.86	4.043000000000003	72.34	5.263	2.100999999999996	5.257400000000005	0.0333589999999999	1.9	48.0	28.0	117.46	32.0	30.358	2.36425	1.25802	180.0	33.99499999999999	4.645499999999995	4.972660000000002	7.202000000000003	0.5160000000000002	125.0	35.20700000000001	7.198999999999996	7.809000000000003	76.4504	115.9	20.14	4.0	2.0	150.0	33.977999999999994	20.61	3.0	11.268899999999997	12.460000000000004	18.46	151.84800000000004
158.9	6.1	0.078	138.0	70.0	75.1	250.0	3.31	130.0	0.5	6.6	3.56	82.0	4.1	70.0	5.2	1.3	3.93	0.034	1.0	188.92	31.0	106.0	35.0	25.0	2.2	1.1	250.0	49.5	4.66	5.051	8.1	1.2	125.0	35.4	7.1	7.7	116.3	100.0	28.0	5.0	4.0	242.0	35.0	23.0	1.0	10.26	14.8	13.0	155.5
152.38	6.6	0.035	139.0	108.0	89.6	158.0	4.68	190.0	0.4	5.3	2.67	60.0	4.6	94.0	4.9	1.4	6.4	0.135	6.68	115.2	26.0	166.0	33.0	29.3	2.275	1.195	158.0	30.5	5.44	4.663	5.6	0.4	150.0	40.0	7.3	8.1	71.2	160.9	20.0	3.0	2.0	158.0	36.0	21.0	3.0	22.20000000000001	12.1	22.0	168.4
126.0	5.7	0.126	140.0	70.0	90.6	126.0	6.21	130.0	0.4	3.1	2.67	90.0	4.2	72.0	5.1	0.9	2.86	0.048	2.0	256.22	28.0	120.0	51.0	31.1	2.4	0.9	126.0	27.2	4.88	4.496	6.4	0.4	118.0	38.7	7.4	7.3	58.0	118.0	21.0	3.0	5.0	126.0	35.5	25.0	3.0	11.97	12.3	49.0	161.4
145.37	7.5	0.017	138.0	46.0	87.9	170.0	4.034	140.0	0.6	4.7	1.25	80.0	3.3	60.0	5.0	3.0	5.36	0.11	3.0	96.0	32.0	110.0	24.0	29.5	2.35	1.356	165.0	38.7	5.55	5.22	8.5	0.9	142.61	39.0	7.7	7.6	73.6	112.0	74.0	5.0	3.0	140.0	35.0	60.0	3.0	10.26	11.9	20.0	160.7
169.47	12.5	0.011	139.0	64.0	94.1	196.0	5.379	140.0	0.8	2.7	1.25	88.0	8.9	64.0	5.2	2.4	2.5	0.036	2.0	24.0	31.0	116.0	31.0	31.8	2.225	1.615	196.0	35.4	3.92	4.22	6.1	0.9	170.0	41.0	6.2	7.8	90.8	110.0	10.0	4.0	3.0	180.0	35.7	13.0	3.0	6.84	12.4	7.0	161.1
110.45	7.8	0.053	138.1	59.94	85.7	135.0	3.31	130.0	0.5	3.3	3.56	68.0	5.6	58.0	5.0	1.7	3.2	0.063	3.4	7.95	35.0	102.0	18.0	29.1	2.325	1.098	125.0	29.3	4.81	4.829	6.2	0.1	108.72	35.0	8.1	8.1	61.4	104.0	15.0	3.0	1.0	125.0	33.8	21.0	3.0	6.8000000000000025	12.2	10.0	155.6
160.86	9.7	0.142	137.0	70.0	80.7	195.0	4.422	140.0	0.4	5.6	2.05	90.0	6.2	78.0	5.4	2.9	2.5	0.019	2.48	24.0	28.0	114.0	18.0	27.5	2.325	1.324	195.0	34.9	4.6	4.77	4.0	0.2	149.35	38.7	6.7	7.9	95.1	112.0	13.0	5.0	4.0	195.0	37.4	15.0	1.0	8.55	13.9	17.0	172.8
239.6	9.2	0.115	141.0	68.0	84.0	265.0	3.0	140.0	1.1	7.2	1.25	76.0	6.1	70.0	5.312000000000001	1.9	3.93	0.105	2.73	17.0	29.0	126.0	18.0	28.1	2.4	1.518	265.0	38.3	5.02	5.38	11.8	0.2	234.61	50.4	7.0	9.3	125.6	128.0	52.0	5.0	4.0	240.0	40.6	34.0	1.0	11.97	12.0	18.0	183.2
168.0	5.8	0.011	138.0	88.0	96.6	168.0	7.836	200.0	0.5	4.8	2.67	64.0	2.4	86.0	5.8	2.6	6.78	0.115	2.0	368.88	28.0	174.0	67.0	32.9	2.325	1.227	153.0	31.3	4.01	8.83	8.0	1.2	130.0	37.2	7.0	8.6	71.0	156.0	33.0	4.0	4.0	153.0	36.0	31.0	3.0	17.1	11.9	73.0	161.7
180.0	4.6	1.23	137.0	62.32	87.5	199.0	5.198	160.0	0.3	4.9	2.67	70.0	3.0	60.0	6.4	1.2	4.28	0.111	4.0	264.12	26.0	122.0	60.0	28.6	2.375	1.098	188.0	34.5	5.38	7.22	7.6	0.2	165.0	41.0	7.0	7.6	84.0	126.0	32.0	4.0	4.0	188.0	38.0	30.0	3.0	11.97	13.5	38.0	168.0
135.0	11.9	0.011	143.0	54.0	102.8	135.0	3.931	170.0	0.7	5.5	6.23	72.0	9.6	72.0	5.6	1.5	6.07	0.068	1.87	204.0	30.0	150.0	70.79	35.5	2.575	1.098	102.0	20.8	4.3	4.94	6.3	5.3976053469340267e-79	135.0	39.31499999999999	7.2	6.9	43.9	142.0	25.0	2.0	2.0	122.0	36.0	28.0	3.0	11.97	12.1	24.0	165.3
165.0	5.1	0.09	138.0	84.0	87.1	175.0	7.784	130.0	0.4	5.6	2.0078	66.0	2.4	74.0	6.4	1.8	5.0	0.2081800000000001	2.0	132.78	24.0	114.0	41.0	31.0	2.275	1.227	175.0	33.6	4.93	5.94	8.6	0.5	150.0	39.4	6.7	10.8	81.2	112.0	37.0	4.0	2.0	172.39	37.2	32.0	3.0	10.26	13.5	70.0	170.9
134.76	2.5	136.81462000000002	139.02100000000002	96.0	89.9	140.0	4.192449999999999	180.0	0.5	6.480999999999999	7.21	74.0	1.0	92.0	5.2	0.8	6.334399999999999	0.186	4.11	24.0	29.69	168.0	24.0	30.3	2.353999999999999	1.2857910000000004	130.0	26.7	4.07	5.092210000000005	20.7	0.6	136.76	41.6	7.141000000000008	8.1	61.0	176.0	35.17	3.0	4.0	125.0	36.1	45.66	1.0	12.876299999999992	15.0	46.09	173.0
165.0	6.6	2.02	144.0	70.0	80.1	182.0	5.388489999999997	160.0	0.5	7.0	2.85	74.0	3.1	82.0	5.4	2.8	4.64	0.069	3.0	172.12	26.0	138.0	37.0	28.6	2.5	1.324	172.0	34.2	5.66	5.05	7.0	0.9	150.0	43.0	7.211000000000008	9.3	78.5	128.0	25.0	4.0	3.0	172.0	38.7	25.0	3.0	5.13	12.0	58.0	174.5
180.0	6.982000000000002	0.0975399999999998	139.0	78.0	88.94100000000002	225.0	5.560019999999998	160.0	0.5	6.2390000000000025	1.7965999999999993	60.0	4.086000000000007	74.0	5.654999999999999	2.1539999999999964	5.0931	0.09096	3.0	261.88	28.0	150.0	51.0	30.47000000000001	2.359	1.13783	225.0	38.1	4.629799999999999	5.284300000000003	7.381000000000002	0.4760000000000004	170.0	38.4	7.205999999999994	7.541000000000004	101.9	138.0	29.12	5.0	1.0	225.0	40.0	25.31	3.0	12.824999999999996	12.744999999999996	30.65	169.9
220.0	8.8	33.6	134.0	72.0	82.6	247.0	4.37	140.0	0.9	3.0	3.38	70.0	4.5	66.0	5.9	3.4	5.71	0.043	3.46	84.0	43.0	104.0	52.0	27.6	2.35	1.421	190.0	34.8	5.03	6.77	9.9	0.2	220.0	40.7	8.5	7.6	82.4	106.0	52.0	4.0	3.0	185.0	41.2	54.0	1.0	23.94	14.8	126.0	185.0
165.0	6.885999999999991	4.026690000000001	139.01	72.94	89.70100000000002	180.0	4.918110000000001	147.7	0.5	6.189999999999999	1.9901999999999984	71.9	4.100000000000007	73.18	5.282	2.100999999999996	5.411000000000005	0.0763099999999999	2.89	112.56	28.0	117.14	36.0	30.425999999999995	2.3765000000000005	1.2007500000000002	180.0	34.68699999999999	4.646199999999994	4.966550000000003	7.252000000000002	0.4900000000000002	165.0	42.913999999999966	7.198999999999996	8.213000000000003	86.87500000000001	116.0	26.71	4.0	5.0	180.0	39.272	23.89	3.0	13.064400000000004	12.479000000000005	26.3	176.57799999999995
170.0	7.4	0.026	139.0	64.0	90.8	185.0	6.93	120.0	0.7	4.8	2.22	72.0	4.0	62.72	5.6	2.4	4.64	0.206	4.25	360.0	29.0	96.62	54.0	31.5	2.325	1.356	172.0	34.0	5.57	5.38	9.3	1.2	160.0	37.0	7.1	8.1	81.7	96.0	31.0	4.0	1.0	173.0	36.0	28.0	3.0	8.55	12.4	17.0	164.1
110.0	11.1	1.14	138.0	70.0	91.0	180.0	5.4	130.0	0.8	3.8	2.67	68.0	7.2	70.0	5.1	2.9	4.64	0.072	3.0	115.98	33.0	108.0	38.0	30.9	2.275	1.16	155.0	31.4	4.2	4.774	6.9	0.5	112.59	36.7	7.3	8.8	71.6	104.0	13.0	4.0	1.0	180.0	34.3	20.0	1.0	13.68	13.1	13.0	157.4
115.0	5.1	180.0	142.5	70.0	94.8	125.0	4.37	150.0	0.3	1.8	7.12	60.0	2.7	68.0	4.8	2.0	4.3	0.135	3.0	84.0	23.0	122.0	56.0	32.3	2.2	1.098	120.0	25.3	4.37	4.496	6.1	0.6	120.0	37.6	6.8	9.9	52.6	116.0	11.0	2.0	2.0	120.0	33.5	15.0	3.0	6.8000000000000025	12.0	7.0	160.9
234.32	13.8	660.0	138.0	58.0	81.7	285.0	4.343999999999999	130.0	0.9	3.0	27.58	96.0	10.1	56.0	5.5	2.7	4.28	0.111	2.0	24.0	30.0	110.0	41.0	27.8	2.35	1.453	215.0	36.0	4.73	5.11	6.2	0.6	194.66	37.9	7.2	7.1	94.9	110.0	13.0	4.0	4.0	285.0	41.0	19.0	1.0	8.55	13.5	14.0	170.2
179.22	10.8	38.98394999999999	136.2450000000001	5.3976053469340267e-79	87.3	230.0	5.513820000000001	190.0	0.7	4.865999999999999	3.56	88.0	7.0	68.0	12.1	3.0	6.1361000000000026	0.092	3.79	413.52	29.0	150.0	71.0	28.8	2.400749999999999	1.2970800000000005	124.0	24.6	3.93	12.889430000000004	6.1	0.5	102.0	36.8	7.202000000000004	8.2	56.49199999999998	156.0	19.35	3.0	2.0	224.0	32.6	23.65	3.0	10.653299999999996	12.7	31.39	154.3
155.99	10.0	4.27	137.0	64.0	88.7	165.0	5.586	150.0	0.6	6.9	1.78	64.0	7.9	64.0	5.2	1.4	4.64	0.039	5.0	85.07	36.0	116.0	28.0	30.7	2.425	1.033	155.0	29.7	5.16	4.55	5.5	0.3	155.0	40.4	8.2	8.0	69.7	116.0	75.0	4.0	4.0	155.0	37.4	36.0	3.0	15.39	11.6	34.0	174.9
186.0	3.5	27.1	138.0	70.0	89.8	295.0	3.982	140.0	0.3	3.8	5.899799999999997	62.0	2.2	78.0	5.6	1.0	4.28	0.1327799999999999	2.83	360.0	29.0	112.0	57.0	29.2	2.35	1.162	148.0	26.3	3.94	4.88	7.5	0.6	186.0	43.8	7.5	7.6	64.6	116.0	24.0	3.0	3.0	185.0	40.4	26.0	1.0	8.55	15.2	26.0	179.1
200.0	6.9	266.0	139.0	73.42	93.2	220.0	4.343999999999999	150.0	0.6	7.1	13.88	56.0	4.6	74.0	5.6	1.4	5.0	0.2289999999999999	2.6	420.0	30.0	116.0	65.0	30.6	2.4	1.195	200.0	35.1	4.91	5.77	8.4	0.3	150.0	34.0	6.9	8.9	87.7	114.0	17.0	4.0	2.0	200.0	39.0	22.0	3.0	10.26	12.2	105.0	171.3
145.0	4.9	6.52	139.0	68.0	91.1	210.0	3.801	120.0	0.4	3.6	4.8	100.0	2.4	70.0	5.4	1.6	4.28	0.0579999999999999	3.0	240.0	27.0	96.0	44.0	32.7	2.225	1.033	179.0	32.6	4.0	5.05	7.5	0.8	125.0	41.1	6.5	8.2	81.0	88.0	15.0	4.0	3.0	150.0	37.2	19.0	3.0	6.84	11.9	17.0	173.0
150.0	7.7	0.036	141.0	64.0	92.6	175.0	5.586	170.0	0.6	5.5	2.76	62.0	3.6	64.0	5.6	3.3	6.43	0.102	1.58	520.08	24.0	134.0	80.0	32.5	2.325	1.13	147.0	29.2	3.95	5.16	7.8	0.5	160.0	37.4	6.7	6.4	64.7	124.0	13.0	4.0	3.0	150.0	38.5	21.0	3.0	10.26	13.5	10.0	170.2
118.0	8.5	0.035	134.6	66.0	93.0	135.0	4.32	140.0	0.6	2.0	1.78	70.0	6.4	64.0	5.0	1.3	3.9	0.01	1.77	140.98	29.0	114.0	36.0	32.3	2.4	1.195	127.0	28.0	3.79	4.663	7.3	0.4	118.0	37.8	7.0	7.9	61.9	112.0	16.0	3.0	5.0	130.0	34.1	20.0	3.0	5.1000000000000005	13.2	24.0	160.2
202.67	6.904999999999991	0.011	140.0	62.0	88.97	215.0	4.758	140.0	0.5	7.4	1.25	64.0	4.0990000000000055	66.0	5.0	2.101999999999996	5.0	0.046	1.0	62.73	25.0	114.0	29.0	30.45300000000001	2.375	1.195	205.0	37.0	4.632399999999997	5.61	7.18	0.448	205.0	41.2	6.7	7.633999999999998	94.1	114.0	62.0	4.0	5.0	215.0	36.3	35.0	3.0	8.55	12.158999999999995	27.0	174.5
115.0	7.2	329.0	141.0	72.0	93.5	118.0	7.09	170.0	0.5	4.4	11.57	74.0	4.0	72.0	5.4	2.5	4.28	0.0819999999999999	2.0	96.0	29.0	124.0	64.0	32.5	2.45	1.19	115.0	27.7	4.38	5.107	7.3	0.4	115.0	36.0	7.4	9.6	51.0	132.0	16.0	3.0	3.0	115.0	34.5	25.0	3.0	11.97	12.1	35.0	156.4
116.94	9.6	18.2	139.958	71.42	81.6	150.0	4.73716	143.5	0.6	5.145000000000001	2.67	106.0	6.3	73.06	5.2	2.6	3.631499999999997	0.034	4.0	3.0	28.34	119.36	23.0	27.8	2.3652500000000005	1.2682999999999998	150.0	29.2	4.85	5.111850000000001	6.3	0.4	117.16	40.6	7.109999999999998	8.6	66.2	119.3	48.36	3.0	2.0	140.0	38.6	41.2	1.0	14.107500000000003	12.1	42.23	165.1
145.85	7.9	0.011	138.0	50.0	86.6	170.0	4.343999999999999	130.0	0.5	4.3	3.02	88.0	4.2	46.0	5.0	3.0	3.57	0.025	2.0	81.27	28.0	108.0	27.0	29.2	2.4	1.356	170.0	34.0	4.59	6.11	5.8	0.8	145.0	40.9	6.9	8.3	79.9	112.0	28.0	4.0	5.0	155.0	37.1	25.0	3.0	6.84	12.1	17.0	162.3
111.34	6.880999999999991	0.5682800000000001	138.99	74.0	90.37000000000002	130.0	4.6757300000000015	150.0	0.5	5.635	3.3066000000000004	78.0	4.101000000000006	72.0	5.081000000000002	2.103999999999996	5.6599999999999975	0.0811499999999999	1.0	89.88	29.0	118.0	32.0	30.553000000000008	2.351750000000001	1.19569	120.0	28.9	4.616800000000001	4.806430000000003	7.230999999999995	0.4880000000000004	110.0	39.673	7.200000000000004	8.103999999999996	65.7	120.0	19.47	3.0	5.0	120.0	36.5	21.67	3.0	14.244300000000004	12.126	15.82	170.6
130.0	6.7	0.011	143.0	58.0	66.2	180.0	3.646	150.0	0.6	4.5	4.6148	80.0	4.0	54.0	6.0	1.9	5.0	0.08016	1.0	300.0	28.0	138.0	59.0	20.3	2.225	1.324	170.0	43.6	5.08	5.16	9.7	0.8	110.0	36.3	6.5	8.9	118.0	134.0	26.0	5.0	4.0	170.0	36.6	21.0	1.0	6.84	18.4	14.0	153.0
182.0	5.9	0.037	139.0	82.0	94.9	196.0	7.68	150.0	0.4	9.1	1.25	60.0	3.6	80.0	5.8	1.6	5.71	0.039	7.0	267.6	22.0	118.0	43.0	33.0	2.35	1.324	191.0	33.9	4.6	5.27	6.4	0.1	150.0	42.3	6.8	10.0	85.3	128.0	27.0	4.0	3.0	189.0	38.2	24.0	3.0	13.68	12.3	18.0	179.2
140.0	7.6	0.011	141.0	64.0	95.5	140.0	6.155	160.0	0.6	5.0	3.11	74.0	4.6	64.0	5.8	2.1	4.64	0.135	1.13	540.0	29.0	140.0	80.0	32.0	2.475	1.421	140.0	28.2	4.37	5.72	8.2	1.1	111.0	34.5	7.0	10.9	63.2	130.0	20.0	3.0	4.0	140.0	34.5	28.0	1.0	15.39	13.1	15.0	159.7
190.0	3.7	0.024	138.0	76.0	87.1	230.0	4.396	150.0	0.5	5.5	2.94	70.0	1.8	76.0	5.4	1.3	3.57	0.207	8.0	299.97	29.0	116.0	60.0	30.4	2.35	0.936	200.0	33.9	4.54	4.88	14.3	0.4	190.0	41.6	7.0	8.2	88.8	124.0	72.0	4.0	4.0	230.0	39.4	75.0	3.0	6.84	12.3	76.0	181.8
233.32	11.9	0.11	140.4	94.0	83.1	260.0	4.58	160.0	0.7	4.7	3.56	70.0	8.2	89.14	5.4	2.8	5.0	0.039	2.0	24.0	31.0	135.98	22.0	27.9	2.4	1.259	250.0	40.5	5.09	4.885	5.5	0.6	233.5	38.0	7.5	7.6	115.4	136.0	17.0	4.0	4.0	250.0	36.5	15.0	3.0	5.1000000000000005	13.6	20.0	159.1
150.0	5.1	0.023	138.0	67.5	103.7	195.0	4.94	140.0	0.5	3.8	4.45	80.0	3.2	68.02	5.1	1.2	6.07	0.024	1.65	252.0	31.0	123.84	65.0	35.2	2.25	1.13	195.0	38.1	3.43	4.718	10.5	0.6	140.0	38.9	6.9	9.4	87.8	124.0	14.0	5.0	3.0	180.0	36.3	16.0	3.0	10.26	13.4	12.0	156.8
122.0	5.4	349.0	140.5	64.0	91.7	149.0	4.78	140.0	0.4	5.4	7.12	74.0	3.1	58.0	5.8	1.7	4.6000000000000005	1.188	5.59	388.56	33.0	128.0	68.0	30.7	2.35	1.227	123.0	30.2	4.52	5.218	7.7	0.9	100.0	36.1	7.8	8.1	58.4	128.0	11.0	3.0	1.0	149.0	36.1	16.0	3.0	5.1000000000000005	13.4	23.0	146.1
166.12	4.9	0.035	137.6	72.0	86.0	185.0	3.8	150.0	0.4	5.1	7.12	74.0	2.8	68.0	5.0	1.6	3.2	0.266	11.13	82.28	32.0	114.0	24.0	28.9	2.325	0.872	170.0	29.6	5.76	5.607	8.6	0.5	167.45	43.4	7.9	8.0	75.5	114.0	30.0	3.0	2.0	164.0	38.0	28.0	1.0	12.0	12.3	17.0	183.5
132.0	5.8	0.011	140.0	78.0	81.6	147.0	4.2410000000000005	130.0	0.4	5.3	3.91	96.0	3.2	70.0	5.5	2.0	2.86	0.064	1.63	119.82	33.0	102.0	40.0	26.7	2.375	0.969	145.0	27.5	5.47	4.0	6.8	0.6	132.0	40.337	7.7	8.3	62.5	104.0	14.0	3.0	5.0	145.0	37.2	22.0	3.0	15.39	12.5	15.0	175.7
174.0	8.8	0.011	137.0	70.0	94.6	198.0	5.819	150.0	0.7	4.9	8.19	82.0	4.8	68.0	5.2	3.1	3.93	0.042	1.49	288.0	31.0	128.0	55.0	32.4	2.375	1.195	194.0	37.9	4.16	5.27	8.4	0.9	113.0	37.1	7.5	7.7	86.5	120.0	23.0	5.0	5.0	194.0	37.5	26.0	3.0	22.23	11.8	22.0	161.7
165.0	7.1	0.038	146.0	82.0	98.1	180.0	3.905	180.0	0.5	6.1	4.5153	86.0	5.1	88.0	5.2	1.4	7.5	0.089	1.85	96.0	24.0	158.0	57.0	31.1	2.275	1.13	154.0	30.2	3.68	3.94	7.6	0.9	125.0	37.0	6.3	9.1	71.5	154.0	28.0	4.0	2.0	180.0	37.1	32.0	3.0	10.26	16.2	27.0	162.1
107.75	6.4	204.0	141.0	66.0	98.2	125.0	3.724	120.0	0.4	2.4	33.81	60.0	3.9	64.0	5.4	1.9	5.36	0.073	4.08	96.0	27.0	104.0	29.0	34.0	2.425	1.388	90.0	20.0	4.3	5.0	6.6	1.0	100.0	34.9	6.6	7.5	38.7	108.0	9.0	2.0	2.0	94.0	30.1	17.0	3.0	8.55	12.4	16.0	155.4
190.26	5.6	0.011	140.0	66.0	92.0	220.0	4.681	140.0	0.3	6.6	3.1064	70.0	1.9	72.0	5.7	3.2	6.43	0.0513	4.0	98.07	27.0	116.0	30.0	31.0	2.525	1.033	210.0	38.7	4.91	6.49	6.1	1.0	185.0	47.2	7.6	7.0	93.3	122.0	25.0	5.0	5.0	220.0	40.9	21.0	3.0	10.26	13.4	21.0	182.4
115.16	4.0	0.213	140.0	48.0	73.8	125.0	5.715	120.0	0.1	3.9	3.56	82.0	2.6	50.0	4.8	1.2	3.57	0.0289999999999999	3.0	36.0	30.0	100.0	23.0	24.4	2.35	1.2919999999999998	125.0	25.2	4.91	4.88	3.7	0.4	114.36	38.8	6.8	8.6	56.1	96.0	15.0	3.0	5.0	120.0	35.0	15.0	1.0	10.26	15.5	10.0	164.9
190.0	6.907999999999992	3.851109999999999	139.007	63.22	90.403	195.0	5.224189999999997	177.8	0.5	5.9140000000000015	3.918999999999999	65.52	4.043000000000003	64.28	5.634999999999999	2.098999999999996	4.841799999999996	0.1274699999999999	1.99	192.0	29.01	149.92	75.0	30.528999999999986	2.3632500000000007	1.1234299999999997	190.0	33.05199999999999	4.631999999999997	5.4758100000000045	7.330000000000003	0.47	160.0	41.400999999999975	7.200000000000004	8.134999999999998	87.76799999999996	146.92	19.7	4.0	3.0	195.0	39.616	23.16	3.0	13.714200000000003	12.926000000000002	21.95	173.89599999999993
140.0	5.1	0.035	140.1	76.0	90.5	150.0	5.84	210.0	0.7	3.4	1.78	60.0	3.0	76.0	5.2	1.2	4.3	0.174	1.0	96.0	34.0	194.0	76.0	30.7	2.25	1.259	125.0	25.2	3.78	4.385	13.7	1.0	130.0	38.5	7.8	8.4	56.9	198.0	16.0	3.0	4.0	135.0	34.0	22.0	3.0	17.1	12.9	11.0	166.5
120.32	6.904999999999994	0.9050199999999988	139.035	47.16	88.91099999999999	135.0	5.447909999999999	153.1	0.499	4.732	4.368299999999998	67.84	4.101000000000006	37.44	5.533000000000002	2.098999999999996	6.294599999999997	0.10133	2.17	300.0	29.99	128.78	80.0	30.42399999999999	2.3647499999999995	1.28927	92.0	23.335	4.645599999999996	5.23571	7.291999999999996	0.4580000000000004	119.05	34.18600000000001	7.200000000000002	7.761	42.87799999999999	126.08	18.86	3.0	2.0	92.0	33.83099999999999	28.66	3.0	13.9194	12.946	20.7	152.368
120.0	8.1	0.036	146.0	80.0	94.4	145.0	8.25	150.0	0.5	4.1	5.34	70.0	3.8	86.0	5.2	3.5	3.57	0.092	2.0	163.96	29.0	136.0	47.0	31.5	2.475	1.58	145.0	31.8	4.53	4.718	6.0	0.9	115.0	39.0	7.3	7.6	66.4	130.0	48.0	4.0	4.0	140.0	36.0	28.0	3.0	11.97	12.0	79.0	159.4
440.0	9.1	0.011	135.0	94.0	84.9	472.0	7.37	150.0	0.6	6.6	1.25	96.0	6.5	92.0	5.7	1.8	5.36	0.021	1.0	7.0	28.0	138.0	39.0	30.0	2.325	1.162	470.0	55.11499999999997	4.95	5.77	7.1	0.7	347.45	39.777	6.8	6.2	215.4	142.0	32.0	5.0	5.0	470.0	39.92699999999999	25.0	3.0	10.26	13.8	51.0	172.3
185.0	5.7	0.011	138.0	90.0	90.4	230.0	5.25	150.0	0.6	5.8	1.6	80.0	3.2	84.0	5.6	1.6	2.5	0.027	2.0	104.19	28.0	126.0	37.0	31.1	2.275	1.033	220.0	35.8	5.01	6.72	11.1	0.6	185.0	44.5	7.1	7.6	98.3	128.0	69.0	4.0	5.0	230.0	36.5	35.0	2.0	23.94	12.5	16.0	175.3
115.0	11.3	542.0	141.0	73.74	83.6	160.0	6.62	157.1	0.1	4.9	31.14	79.66	8.0	73.32	5.9	2.8	3.57	0.15	2.65	300.0	35.0	128.54	48.0	27.3	2.425	1.356	160.0	31.9	4.8	5.0	0.9	0.2	120.0	44.0	7.5	6.9	69.5	125.5	13.0	4.0	5.0	140.0	36.4	17.0	3.0	11.97	13.4	11.0	163.9
140.0	3.5	0.412	140.0	64.0	91.9	145.0	4.189	150.0	0.4	7.2	8.9	58.0	2.3	68.0	5.9	0.7	6.78	0.051	1.67	132.0	45.0	110.0	66.0	31.3	2.3	1.259	135.0	31.4	4.61	5.5	11.3	0.2	118.06	30.8	8.8	6.8	58.8	116.0	24.0	4.0	1.0	136.0	33.5	38.0	3.0	13.68	12.2	30.0	154.5
185.29	6.584000000000013	0.0384188888888888	139.001	76.14	89.711	211.28	5.329229999999999	154.4	0.5	5.863	2.1086	69.24	3.8010000000000073	74.56	5.4099999999999975	2.0	5.012499999999998	0.0824699999999999	3.01	145.38	28.0	126.5	47.0	30.551	2.33575	1.1122700000000003	210.0	35.435000000000024	4.613700000000003	5.30236	7.568999999999999	0.5060000000000001	167.88	41.49300000000002	7.1999999999999975	8.226000000000004	90.12299999999996	124.06	21.31	4.0	2.0	203.53	38.46400000000001	20.28	3.0	12.192299999999998	12.397999999999998	21.11	171.4
104.96	6.1	0.057	142.0	60.0	87.4	115.0	4.343999999999999	130.0	0.5	4.3	1.25	104.0	3.8	56.0	5.2	1.8	5.36	0.08	2.96	13.15	25.0	96.0	20.0	29.6	2.45	1.485	115.0	25.1	4.93	3.94	8.0	0.4	104.88	36.9	7.2	8.0	50.8	94.0	13.0	3.0	2.0	105.0	34.0	15.0	1.0	11.97	12.2	8.0	164.1
130.0	7.6	0.011	138.0	88.0	94.1	142.0	5.069	160.0	0.6	3.7	3.8589	62.0	5.1	88.0	5.1	1.7	6.07	0.1048799999999999	4.03	180.0	29.0	132.0	53.0	30.4	2.325	1.679	142.0	26.1	4.41	5.22	7.5	0.6	126.0	37.2	7.1	8.2	65.6	132.0	19.0	3.0	5.0	142.0	36.0	16.0	3.0	10.26	14.3	8.0	172.3
185.0	8.2	0.011	142.0	72.0	95.1	210.0	4.86	180.0	0.5	10.2	4.45	54.0	6.1	82.0	5.7	1.3	5.36	0.1009999999999999	1.56	324.0	26.0	142.0	66.0	33.3	2.125	0.94	195.0	31.7	4.78	4.441	5.7	0.8	175.0	42.6	6.5	8.0	87.9	134.0	24.0	4.0	5.0	185.0	39.0	22.0	3.0	18.81	13.7	35.0	179.6
200.0	7.5	328.0	136.0	80.0	90.3	249.0	3.776	160.0	0.4	7.3	5.78	80.0	5.0	76.0	6.5	1.7	3.21	0.045	2.0	144.0	27.0	132.0	53.0	31.5	2.275	1.098	230.0	36.4	4.73	6.61	5.6	0.6	200.0	42.6	6.8	7.3	103.9	132.0	22.0	4.0	1.0	230.0	39.2	22.0	3.0	13.68	12.5	23.0	174.9
109.33	5.9	0.183	139.0	60.0	92.7	130.0	3.957	140.0	0.4	4.5	1.6	92.0	2.8	68.0	5.4	2.6	2.5	0.024	1.0	32.0	29.0	124.0	22.0	31.1	2.4	1.162	125.0	29.7	4.45	4.83	7.0	0.5	108.31	38.8	7.6	8.0	57.2	126.0	13.0	3.0	4.0	110.0	34.6	17.0	1.0	11.97	12.0	7.0	156.1
165.0	7.1	0.815	137.0	70.0	92.8	200.0	6.31	160.0	0.7	7.7	3.56	62.0	3.9	70.0	5.3	2.2	5.36	0.188	99.0	144.0	28.0	116.0	54.0	32.1	2.25	0.9	185.0	33.5	4.59	5.551	9.8	0.8	165.0	43.2	7.3	7.8	85.9	110.0	38.0	4.0	4.0	183.51	39.7	24.0	3.0	15.39	13.7	97.0	177.1
140.0	5.1	0.022	142.0	72.0	94.2	140.0	3.931	150.0	0.4	3.8	3.568900000000001	78.0	2.8	76.0	5.9	1.6	6.78	0.0612499999999999	1.35	480.0	35.0	134.0	80.0	32.2	2.4	1.227	140.0	31.4	4.03	5.22	8.4	1.0	130.0	34.2	7.5	8.4	63.9	142.0	32.0	4.0	2.0	140.0	34.4	46.0	3.0	15.39	14.2	19.0	153.4
135.0	8.5	0.011	138.0	78.0	82.0	160.0	5.7929999999999975	150.0	0.7	6.8	2.76	74.0	4.8	84.0	5.9	2.8	4.28	0.034	2.0	240.6	31.0	128.0	50.0	28.8	2.4	1.2919999999999998	160.0	31.7	4.36	5.33	7.9	0.4	115.0	33.4	7.5	6.1	74.3	124.0	40.0	4.0	2.0	120.0	35.1	32.0	3.0	6.84	12.5	43.0	152.0
105.0	8.2	0.0409999999999999	137.0	66.0	90.7	134.0	3.801	160.0	0.6	5.1	4.45	82.0	4.4	80.0	5.8	2.9	5.0	0.068	2.59	156.0	30.0	124.0	43.0	30.6	2.3	1.2919999999999998	134.0	30.6	4.53	4.66	6.8	0.7	95.0	33.0	7.0	7.3	57.4	116.0	28.0	4.0	1.0	119.0	35.0	23.0	3.0	6.84	12.7	14.0	149.9
135.0	12.5	0.015	137.0	50.0	92.1	160.0	5.7410000000000005	140.0	0.6	4.6	2.67	104.0	9.5	62.0	5.2	2.2	2.86	0.0579999999999999	1.0	36.0	30.0	118.0	41.0	30.7	2.4	1.195	160.0	34.7	4.88	4.61	5.1	0.2	120.0	35.3	7.5	7.6	73.9	117.98	25.0	4.0	3.0	160.0	33.0	23.0	3.0	13.68	12.0	23.0	149.5
165.0	6.887999999999992	0.2913899999999996	138.969	72.0	89.63399999999994	175.0	5.3823700000000025	130.0	0.5	5.324999999999998	3.2764	58.0	4.100000000000007	70.0	5.649	2.099999999999996	4.428199999999993	0.07273	1.47	120.0	29.0	114.0	68.0	30.259	2.36175	1.2507400000000004	170.0	40.2	4.646199999999993	5.10052	7.1990000000000025	0.4489999999999999	99.0	36.3	7.200000000000004	8.298	79.9	118.0	21.01	4.0	4.0	175.0	36.4	22.53	3.0	11.371499999999992	12.773	20.23	166.0
150.0	4.3	0.035	137.0	28.56	87.2	165.0	6.1000000000000005	180.0	0.4	4.3	3.56	102.0	2.3	5.3976053469340267e-79	5.6	1.4	3.6	0.188	2.0	60.0	29.0	154.0	75.0	29.5	2.4	1.098	138.0	30.6	3.88	5.829	8.8	0.8	135.0	37.9	6.9	8.0	61.4	149.08	20.0	4.0	4.0	144.37	38.0	21.0	3.0	8.6	12.4	44.0	164.3
106.39	5.8	0.035	140.0	74.0	84.3	126.0	4.732	130.0	0.4	5.6	2.49	80.0	3.0	70.0	5.0	2.2	3.93	0.036	5.01	72.0	29.0	112.0	26.0	28.1	2.325	1.195	117.0	27.8	5.68	5.16	6.5	0.6	102.1	35.6	7.3	8.5	60.6	112.0	46.0	3.0	1.0	117.0	36.4	44.0	3.0	11.97	13.1	42.0	155.4
190.0	5.1	0.011	140.0	74.0	91.0	209.0	5.87	140.0	0.5	5.3	5.25	58.0	2.2	78.0	5.4	2.2	4.64	0.109	2.0	251.16	28.0	114.0	55.0	30.5	2.35	1.2919999999999998	195.0	34.0	4.59	5.38	9.8	1.7	140.0	40.1	7.0	7.6	91.2	114.0	23.0	4.0	5.0	195.0	36.7	24.0	3.0	11.97	12.5	14.0	161.9
116.0	5.1	277.0	140.0	64.0	91.5	128.0	5.379	130.0	0.5	5.8	17.08	54.0	2.3	64.0	6.1	2.1	4.28	0.085	2.28	271.32	29.0	100.0	55.0	30.3	2.275	1.356	120.0	25.4	4.53	5.05	10.2	0.7	116.0	35.1	7.2	8.1	54.4	108.0	33.0	3.0	4.0	122.0	34.3	22.0	3.0	15.39	12.1	16.0	158.9
167.11	4.4	0.043	138.0	42.0	85.4	188.0	2.664	140.0	0.4	4.2	1.33	82.0	2.8	50.0	5.5	1.1	2.5	0.025	3.0	36.0	23.0	104.0	26.0	27.0	2.35	1.324	175.0	34.7	4.66	4.77	9.3	0.7	162.1	39.5	6.4	8.0	78.4	106.0	18.0	4.0	5.0	168.0	37.3	21.0	3.0	10.26	13.7	12.0	165.6
214.94	10.4	0.042	143.0	74.0	93.7	233.0	7.03	150.0	0.7	6.5	1.78	62.0	6.1	80.0	5.1	3.1	7.85	0.155	2.47	182.85	26.0	124.0	32.0	31.1	2.35	1.61	227.0	37.9	5.23	4.274	6.3	1.0	220.0	43.7	7.2	8.8	100.6	122.0	37.0	4.0	4.0	218.0	38.6	36.0	3.0	15.39	12.5	26.0	174.5
210.0	8.9	0.152	144.0	76.0	79.2	230.0	5.843999999999999	230.0	0.5	8.4	5.07	74.0	5.8	78.0	7.0	2.3	5.36	0.087	4.0	276.0	31.0	202.0	80.0	26.5	2.625	1.259	230.0	40.3	5.4	8.88	6.1	0.6	115.0	38.2	7.2	9.1	111.9	194.0	12.0	5.0	1.0	228.0	36.8	17.0	1.0	17.1	13.9	28.0	154.3
185.0	5.0	0.018	137.0	86.0	88.9	210.0	4.37	150.0	0.3	5.7	3.29	62.0	3.5	79.06	4.7	1.0	4.64	0.061	3.0	360.0	27.0	114.48	62.0	31.5	2.3	1.001	210.0	42.6	4.88	5.5	6.1	0.4	170.0	39.2	6.9	8.0	115.0	110.0	25.0	5.0	4.0	205.0	37.4	33.0	3.0	15.39	13.4	13.0	169.1
169.81	10.3	0.578	137.0	50.0	87.2	205.0	6.698	150.0	1.3	3.9	1.78	104.0	7.0	56.0	5.4	1.8	1.79	0.01	3.34	12.0	34.0	122.0	21.0	29.9	2.325	1.227	175.0	32.078	4.63	5.11	12.7	0.7	164.47	40.20399999999998	6.5	6.9	80.60499999999993	122.18	15.0	4.0	3.0	140.0	37.051	19.0	3.0	13.68	12.2	22.0	166.94799999999995
140.0	7.9	0.016	137.0	62.0	95.6	140.0	4.655	150.0	0.4	4.7	3.29	68.0	4.6	56.0	5.7	2.6	5.36	0.255	1.0	216.0	23.0	132.0	79.0	32.8	2.5	1.0659999999999998	120.0	30.5	5.07	5.83	5.3	0.4	110.0	32.5	7.0	7.5	58.9	130.0	22.0	4.0	4.0	125.0	32.7	32.0	3.0	13.68	12.7	28.0	152.1
125.0	4.9	0.738	141.0	64.0	86.1	150.0	4.343999999999999	120.0	0.4	4.1	3.29	68.0	2.7	63.78	5.5	1.8	3.93	0.174	2.0	270.12	27.0	98.4	39.0	29.6	2.225	0.969	150.0	31.1	5.03	5.55	7.4	0.3	125.0	37.2	6.9	9.9	69.4	98.0	16.0	4.0	2.0	150.0	35.0	20.0	3.0	11.97	12.5	17.0	165.9
225.0	6.6	31.0	140.0	90.88	88.9	253.0	5.198	170.0	0.6	6.5	2.22	64.0	3.6	94.0	5.9	2.3	3.21	0.2289999999999999	4.0	120.0	32.0	132.0	42.0	30.8	2.45	1.13	247.0	40.8	4.8	4.22	9.0	5.3976053469340267e-79	215.0	46.2	7.5	8.6	115.7	130.0	16.0	5.0	3.0	232.0	38.8	24.0	3.0	11.97	12.9	23.0	180.8
186.89	9.7	126.0	139.0	64.0	84.9	220.0	5.715	160.0	1.0	6.0	12.28	84.0	5.6	54.0	5.4	2.9	3.93	0.046	5.32	82.29	28.0	132.0	19.0	28.7	2.375	1.098	207.0	37.1	5.19	6.11	10.6	0.3	180.26	41.5	7.3	8.0	94.0	134.0	25.0	4.0	3.0	189.0	38.4	19.0	3.0	11.97	13.1	24.0	169.4
190.0	8.4	0.011	138.0	56.0	91.9	225.0	4.707	140.0	0.4	5.1	1.25	86.0	5.0	60.0	6.0	2.6	2.5	0.015	1.86	225.6	36.0	126.0	44.0	31.3	2.3	1.098	218.0	35.4	4.18	4.33	5.1	0.7	140.0	38.2	7.4	7.9	100.2	124.0	16.0	4.0	4.0	218.0	39.2	19.0	3.0	10.26	12.3	56.0	169.6
230.32	6.7	0.035	141.7	70.0	83.0	250.0	4.89	140.0	0.8	4.4	2.67	78.0	3.3	58.0	4.9	2.5	6.8000000000000025	0.087	2.0	62.98	28.0	120.0	24.0	27.1	2.4	1.13	215.0	41.1	5.87	4.885	11.6	0.3	232.22	45.4	7.5	7.1	93.7	124.0	28.0	4.0	4.0	250.0	38.7	29.0	2.0	15.4	12.4	16.0	179.4
160.0	7.2	51.3	141.0	72.04	93.9	210.0	5.069	140.0	0.3	5.2	4.72	72.0	5.0	72.0	5.6	1.7	5.0	0.074	6.13	174.9	28.0	114.0	45.0	32.3	2.4	1.2919999999999998	210.0	34.6	4.82	5.72	4.2	0.6	160.0	42.2	7.0	7.3	91.7	113.48	19.0	4.0	1.0	210.0	42.8	22.0	3.0	11.97	12.0	23.0	173.9
185.21	5.9	260.0	138.0	54.0	93.7	195.0	4.577	140.0	0.6	6.1	5.34	84.0	3.2	56.36	5.1	1.7	2.5	0.043	7.15	6.0	30.0	114.42	19.0	32.0	2.375	1.098	165.0	29.7	5.38	4.77	10.6	0.4	190.22	48.1	7.5	7.3	74.3	110.0	27.0	3.0	2.0	185.0	38.3	28.0	1.0	15.39	12.1	27.0	174.9
225.12	7.1	0.1159999999999999	137.0	58.0	88.6	243.0	6.129	140.0	0.9	6.7	1.25	66.0	4.5	70.0	5.4	1.4	3.21	0.026	2.0	37.29	36.0	126.0	24.0	31.1	2.325	1.259	243.0	38.0	4.68	4.72	12.5	1.1	221.61	43.6	7.5	8.3	110.0	130.0	45.0	5.0	3.0	240.0	39.8	31.0	1.0	13.68	11.9	119.0	177.1
146.62	6.1	0.011	138.0	65.54	91.8	155.0	4.37	140.0	0.5	3.5	1.78	70.0	3.6	66.0	5.2	1.8	3.57	0.009	2.24	167.51	30.0	104.0	35.0	32.0	2.325	1.259	145.0	28.6	3.93	5.11	8.1	0.4	145.0	33.1	7.3	8.9	65.4	103.06	49.0	3.0	4.0	155.0	35.0	32.0	3.0	8.55	11.8	25.0	163.5
202.0	7.3	0.036	139.02099999999996	50.0	86.0	225.0	4.987609999999999	180.0	0.4	5.799	5.61	66.0	3.7	54.66	6.4	3.0	3.8190999999999953	0.074	1.46	351.24	29.01	149.88	77.0	28.8	2.376500000000001	1.2378899999999995	225.0	43.2	4.16	6.357930000000002	4.9	0.6	141.87	40.3	7.1990000000000025	8.8	109.8	146.0	18.13	5.0	1.0	218.0	40.0	21.94	3.0	10.465199999999992	14.1	21.28	162.1
169.84	6.894999999999992	0.15213	139.05000000000004	78.0	89.72200000000002	193.0	4.55601	140.0	0.5	5.267	2.3069	84.0	4.041000000000002	68.0	5.092000000000001	2.101999999999996	5.288400000000003	0.03684	3.0	36.0	28.0	116.0	23.0	30.59800000000001	2.33475	1.1688999999999998	193.0	37.1	4.6111	4.897030000000002	7.169000000000002	0.4900000000000002	162.77	36.3	7.1999999999999975	8.327	94.2	115.88	18.37	4.0	2.0	193.0	36.6	18.63	1.0	7.325000000000004	12.230000000000004	17.02	161.7
230.78	8.0	0.044	141.0	64.0	91.6	257.0	3.75	150.0	0.8	7.0	1.78	62.0	4.5	66.2	5.0	2.4	7.85	0.063	1.0	43.79	24.0	118.72	21.0	32.2	2.4	1.13	212.0	38.2	5.01	4.385	9.6	0.2	231.61	44.6	6.9	6.7	96.0	114.0	21.0	5.0	4.0	257.0	37.9	24.0	1.0	18.81	12.0	36.0	181.6
123.0	10.2	0.019	139.0	74.0	82.7	165.0	4.603	130.0	0.7	3.3	14.06	76.0	7.0	78.0	5.2	2.0	4.28	0.063	1.48	144.0	31.0	110.0	42.0	28.3	2.275	1.518	123.0	26.8	4.41	4.94	6.4	1.0	110.0	35.2	7.3	7.6	56.5	110.0	18.0	3.0	5.0	123.0	34.0	24.0	3.0	6.84	13.5	16.0	162.7
120.0	6.0	0.035	136.9	82.0	91.1	155.0	4.42	160.0	0.5	4.7	6.23	72.0	3.6	80.0	5.1	1.7	4.3	0.159	1.81	265.04	38.0	118.0	53.0	31.5	2.525	1.388	140.0	29.2	4.23	5.051	7.7	0.5	110.0	34.5	8.4	7.5	62.5	120.0	23.0	3.0	5.0	130.0	31.6	21.0	2.0	8.6	12.3	37.0	163.0
120.4	8.7	0.114	139.0	66.0	91.6	135.0	4.58	140.0	0.3	4.2	1.78	96.0	6.7	59.98	4.8	1.6	5.36	0.0289999999999999	2.68	51.59	29.0	107.94	29.0	32.6	2.425	1.13	130.0	28.0	4.03	8.771	3.4	0.8	120.0	36.1	7.6	7.3	59.3	106.0	18.0	3.0	5.0	110.0	32.6	22.0	2.0	15.39	11.6	11.0	160.8
155.0	9.6	0.025	142.0	92.0	85.7	185.0	6.698	210.0	0.5	4.8	1.78	62.0	5.7	88.68	5.8	3.2	4.28	0.1689999999999999	1.68	108.0	33.0	184.58	56.0	27.7	2.425	1.356	185.0	37.5	5.11	5.66	5.6	0.9	140.0	35.5	7.2	8.3	87.4	182.0	13.0	5.0	3.0	175.0	36.3	15.0	3.0	10.26	13.5	11.0	156.3
215.0	8.2	0.011	135.0	48.0	91.4	245.0	2.793	180.0	0.6	6.9	2.67	68.0	5.2	44.0	5.2	1.7	6.07	0.053	1.0	396.0	25.0	144.0	70.0	31.3	2.4	1.356	230.0	36.1	4.28	4.83	7.9	0.6	195.0	42.7	7.1	8.9	104.5	146.28	29.0	4.0	3.0	240.0	38.9	21.0	1.0	11.97	13.1	52.0	176.4
156.38	6.687000000000008	0.3185299999999999	139.02100000000002	60.0	89.59199999999996	170.0	4.60574	140.0	0.5	5.0070000000000014	2.4653000000000005	78.0	3.8979999999999952	64.0	5.124999999999999	2.0859999999999967	4.302600000000004	0.0453609999999999	2.0	60.0	28.0	128.0	22.0	30.548	2.3665000000000003	1.209319999999999	160.0	32.5	4.6264	4.776540000000004	7.452000000000003	0.4540000000000004	155.69	38.0	7.1999999999999975	8.076999999999996	77.7	116.0	20.11	4.0	5.0	150.0	37.2	20.9	3.0	12.106800000000003	12.212	17.19	157.2
106.33	8.6	0.043	140.0	66.0	92.2	127.0	4.888	120.0	0.5	5.8	2.67	70.0	5.3	66.0	4.5	2.6	5.36	0.05	2.81	30.58	31.0	102.0	19.0	32.4	2.475	1.227	120.0	26.1	4.32	6.27	5.8	1.3	100.76	33.7	8.1	8.3	51.0	100.0	15.0	3.0	2.0	115.0	32.7	24.0	1.0	6.84	11.8	13.0	153.7
180.0	8.6	8.57	137.0	60.0	88.6	280.0	4.655	130.0	0.7	5.6	1.96	60.0	5.7	64.0	5.4	1.9	4.64	0.0559999999999999	3.0	180.45	23.0	106.0	38.0	31.5	2.375	1.098	190.0	37.3	4.71	5.16	8.0	1.0	170.0	39.3	6.6	8.6	91.5	98.0	16.0	5.0	3.0	210.0	37.6	20.0	3.0	15.39	12.9	12.0	169.6
153.09	6.1	134.0	138.0	68.0	89.8	180.0	5.689	140.0	0.4	5.4	5.87	72.0	1.9	70.0	5.2	3.6	3.93	0.034	7.0	12.0	32.0	104.0	22.0	31.4	2.375	1.453	180.0	31.7	4.47	5.11	7.3	1.1	146.99	40.0	7.6	9.3	84.5	108.0	26.0	4.0	3.0	140.0	38.0	28.0	2.0	11.97	12.5	26.0	166.5
154.23	6.884999999999992	210.24955000000008	139.27900000000002	68.0	87.97300000000004	160.0	4.685540000000001	140.0	0.5	5.380000000000003	9.7983	80.0	4.100000000000007	68.0	5.374999999999997	2.098999999999996	5.074899999999999	0.08111	1.0	71.68	29.0	116.0	31.0	29.946000000000005	2.37	1.2038500000000003	155.0	33.2	4.705700000000001	4.875610000000002	7.178999999999999	0.4660000000000002	155.0	42.0	7.200000000000004	7.466	69.3	114.0	20.32	4.0	4.0	155.0	37.6	23.3	1.0	12.2607	12.561999999999996	19.06	173.0
128.0	5.7	0.011	142.0	94.0	91.3	130.0	4.603	200.0	0.5	3.6	2.85	62.0	3.8	94.0	5.7	1.2	8.21	0.046	1.02	18.0	24.0	186.0	80.0	30.7	2.35	1.098	125.0	26.9	4.82	5.0	8.9	0.7	120.0	35.6	6.6	8.6	56.9	184.0	27.0	3.0	4.0	127.0	34.0	25.0	3.0	23.94	14.4	45.0	162.3
175.0	11.2	0.518	140.0	68.0	83.6	220.0	2.8960000000000004	170.0	1.1	7.3	4.45	60.0	6.5	74.0	7.3	3.1	3.21	0.099	2.3	480.0	42.0	142.0	70.0	29.5	2.3	1.0659999999999998	200.0	36.7	4.91	8.83	9.8	1.2	140.0	34.0	8.0	8.1	94.6	128.0	27.0	4.0	1.0	200.0	37.6	23.0	3.0	10.26	13.8	29.0	167.0
250.0	8.0	0.011	134.0	63.36	93.4	250.0	5.948	130.0	0.5	7.1	2.67	76.0	5.7	66.0	7.4	1.6	7.5	0.068	1.0	300.0	27.0	100.0	76.0	31.9	2.25	1.162	200.0	38.7	4.81	14.43	6.7	0.6	220.0	38.5	6.3	8.0	98.5	100.38	21.0	4.0	3.0	220.0	39.0	25.0	3.0	15.39	13.3	19.0	169.2
168.0	6.8	0.011	141.0	78.0	89.5	190.0	5.431	150.0	0.4	5.1	1.25	80.0	4.1	75.64	5.0	2.1	4.64	0.0289999999999999	2.17	161.16	31.0	119.78	46.0	30.3	2.425	0.936	168.0	33.4	5.91	5.16	6.3	0.4	185.0	41.2	7.8	8.9	77.7	120.0	26.0	4.0	3.0	168.0	39.5	28.0	1.0	15.39	12.2	16.0	176.7
168.0	6.7	0.103	142.0	72.0	95.7	179.79	4.396	150.0	0.3	4.6	3.91	54.0	4.6	76.0	5.1	1.5	5.0	0.146	3.89	408.0	30.0	120.0	70.0	29.9	2.275	1.162	168.0	30.8	4.82	5.38	4.6	2.3	151.17	43.8	6.5	7.6	78.9	120.0	10.0	4.0	1.0	168.0	39.7	16.0	3.0	10.26	12.7	12.0	174.2
136.07	6.3	434.0	138.0	74.0	87.1	140.0	4.215	160.0	0.4	6.8	1.25	68.0	3.2	74.0	5.3	2.2	2.86	0.132	6.0	161.19	27.0	132.0	30.0	30.0	2.35	1.001	140.0	31.1	5.07	5.88	7.1	0.4	135.0	41.3	6.6	7.3	65.6	130.0	47.0	4.0	3.0	140.0	36.0	37.0	3.0	17.1	11.9	45.0	162.3
138.0	13.3	193.0	141.0	70.0	93.6	138.0	4.655	130.0	0.5	3.1	30.25	72.0	9.5	62.0	5.4	2.9	2.14	0.092	3.0	240.0	25.0	96.0	44.0	32.5	2.4	1.6469999999999998	98.0	24.7	4.2	5.11	3.7	1.7	135.0	37.0	6.9	7.5	48.9	94.0	15.0	3.0	2.0	108.0	35.2	20.0	3.0	10.26	12.5	16.0	166.0
137.0	6.8	225.0	144.0	60.0	87.8	143.0	5.586	130.0	0.3	6.4	7.47	76.0	4.1	62.0	5.3	2.3	3.93	0.158	3.28	108.0	32.0	102.0	53.0	28.7	2.6	1.324	119.0	27.5	5.02	7.44	4.8	0.3	105.0	31.6	7.9	8.4	52.7	104.0	22.0	3.0	4.0	143.0	31.0	21.0	3.0	11.97	14.0	8.0	147.6
123.25	8.4	0.011	136.0	44.0	89.2	140.0	4.526	140.0	0.6	3.4	2.67	88.0	5.7	54.0	5.4	1.7	2.86	0.045	1.75	21.57	35.0	110.0	26.0	28.9	2.325	1.0659999999999998	140.0	29.5	4.73	4.55	7.3	0.5	120.22	37.0	7.8	8.1	64.0	104.0	17.0	3.0	2.0	130.0	33.3	16.0	3.0	10.26	13.3	14.0	158.7
170.0	6.4	250.0	140.0	70.0	95.6	180.0	6.879	170.0	0.4	4.6	26.69	56.0	3.9	62.0	5.5	1.9	2.86	0.185	6.0	168.0	26.0	152.0	49.0	32.9	2.325	0.969	150.0	29.0	4.66	5.83	6.6	0.3	130.0	41.8	6.7	7.9	66.2	138.0	19.0	3.0	2.0	180.0	38.6	20.0	1.0	11.97	13.5	25.0	172.9
124.5	7.345999999999992	2.1362499999999978	138.997	65.54	90.016	132.0	4.401830000000001	147.1	0.499	4.339000000000002	1.8665999999999985	81.44	4.292000000000007	63.82	5.143999999999998	2.301000000000004	5.283199999999999	0.0383299999999999	2.1	26.23	29.01	119.94	19.0	30.404	2.3822499999999995	1.3087600000000004	120.0	30.394	4.648999999999997	4.9337300000000015	6.833000000000001	0.4650000000000002	125.29	37.94200000000001	7.2050000000000045	8.414000000000003	61.69600000000007	119.02	15.87	4.0	3.0	132.0	33.873999999999995	19.17	1.0	12.072599999999998	12.335	15.73	153.6510000000001
175.0	10.4	0.011	138.0	62.22	91.1	220.0	4.06	130.0	0.5	6.4	2.67	100.0	7.7	60.0	5.1	2.0	3.57	0.053	1.64	120.0	32.0	102.0	44.0	31.9	2.25	0.84	220.0	39.0	4.4	4.496	5.1	0.3	160.0	40.8	7.4	9.1	96.2	96.0	27.0	5.0	5.0	210.0	39.0	19.0	3.0	13.68	12.0	20.0	167.8
180.0	5.2	0.06	136.0	74.0	94.7	180.0	4.01	140.0	0.7	3.0	3.56	78.0	2.1	74.0	6.6	1.9	4.64	0.034	2.0	132.0	44.0	120.0	58.0	32.7	2.15	1.13	152.0	38.1	3.88	7.1610000000000005	12.7	0.6	145.0	30.2	7.6	10.3	69.1	114.0	34.0	5.0	1.0	150.0	36.2	55.0	3.0	13.68	12.6	233.0	145.8
151.27	6.1	0.011	141.0	64.0	86.6	160.0	3.13	150.0	0.4	5.8	3.56	52.0	4.5	60.0	4.9	0.9	3.93	0.048	3.89	24.0	24.0	106.0	19.0	29.0	2.525	1.39	155.0	27.2	5.18	5.162000000000001	7.2	1.3	153.41	47.0	7.4	7.8	69.7	108.0	9.0	3.0	4.0	155.0	39.6	21.0	3.0	23.94	12.2	10.0	182.4
160.0	7.3	0.011	137.0	68.0	99.4	195.0	4.862	140.0	0.6	6.3	1.6	62.0	5.4	68.0	4.5	1.2	3.21	0.063	1.0	420.0	26.0	110.0	53.0	34.5	2.225	0.969	195.0	33.0	4.0	5.11	7.6	0.2	125.0	40.0	6.7	9.6	90.4	102.0	20.0	4.0	5.0	180.0	39.5	13.0	3.0	18.81	11.9	18.0	173.2
180.0	6.9	0.011	140.0	52.0	88.5	200.0	4.163	160.0	0.6	7.3	2.31	90.0	3.9	64.0	6.5	2.1	4.28	0.114	1.31	48.0	29.0	130.0	75.0	30.5	2.45	1.356	181.0	32.0	4.65	5.22	8.9	0.5	180.0	32.5	7.2	6.9	82.6	134.0	17.0	4.0	2.0	180.0	37.5	23.0	3.0	10.26	12.6	28.0	165.4
185.0	8.5	0.019	139.0	80.0	87.9	253.0	5.819	150.0	1.0	5.8	1.07	68.0	4.4	78.0	6.3	2.7	4.28	0.053	2.03	256.2	35.0	126.0	49.0	29.5	2.4	1.615	253.0	38.7	5.69	4.55	11.3	0.5	165.0	45.1	7.6	9.2	110.6	126.0	27.0	5.0	3.0	220.0	39.6	21.0	3.0	10.26	13.9	34.0	176.6
186.41	8.0	196.0	137.0	58.0	86.3	205.0	4.319	130.0	0.6	6.4	7.03	66.0	4.6	56.0	5.5	2.7	3.21	0.045	2.0	24.0	29.0	112.0	26.0	29.0	2.425	0.969	175.0	30.6	5.08	6.33	7.1	0.6	191.69	38.9	7.2	7.6	70.0	112.0	19.0	4.0	3.0	175.0	37.5	21.0	3.0	15.39	12.6	30.0	176.4
150.0	6.4709999999999965	206.08127	139.024	76.0	90.615	160.0	5.807289999999997	250.0	0.5	5.6149999999999975	10.411399999999992	54.0	3.806000000000007	82.0	5.585	1.9280000000000024	4.872499999999997	0.1281199999999999	1.21	144.0	29.02	234.0	74.0	30.46999999999999	2.3777500000000003	1.2544099999999998	160.0	34.9	4.6258	5.402970000000005	7.890000000000002	0.4770000000000004	110.0	34.9	7.202000000000004	8.133000000000003	73.3	220.0	20.95	4.0	4.0	160.0	35.7	23.99	3.0	12.0555	13.104000000000005	37.02	159.1
135.0	6.9	0.011	135.0	76.0	92.5	170.0	6.077000000000001	190.0	0.4	5.9	4.0	62.0	3.7	74.0	6.0	2.5	3.93	0.044	2.69	240.0	36.0	176.0	70.0	31.9	2.5	1.162	153.0	28.8	4.59	6.11	6.2	2.0	165.0	32.1	8.0	8.2	70.1	174.0	16.0	3.0	1.0	153.0	36.0	26.0	1.0	11.97	12.1	35.0	152.1
135.0	3.0	0.011	140.0	66.0	88.2	165.0	6.724	130.0	0.2	5.4	1.25	68.0	1.4	66.0	5.6	1.3	3.93	0.068	1.0	178.08	31.0	104.0	49.0	29.5	2.375	1.324	165.0	32.7	4.86	4.77	6.3	0.6	120.0	43.5	7.5	7.1	72.8	102.0	23.0	4.0	4.0	160.0	35.7	24.0	1.0	18.81	13.1	20.0	168.0
120.0	5.6	0.105	139.0	71.32	94.1	139.0	4.2410000000000005	163.3	0.6	4.1	3.56	66.98	3.0	72.36	4.9	1.7	3.93	0.048	1.0	201.53	25.0	132.26	54.0	32.6	2.4	1.162	125.0	26.2	4.22	4.88	10.0	1.2	106.0	37.5	7.1	8.5	56.4	130.38	34.0	3.0	5.0	122.0	34.7	32.0	3.0	13.68	12.0	89.0	161.4
170.58	9.9	0.115	144.8	22.84	93.2	190.0	4.53	130.0	0.7	5.9	1.78	76.0	6.8	18.3	4.7	2.2	3.6	0.0579999999999999	2.0	48.0	27.0	102.32	28.0	31.0	2.35	1.227	175.0	37.7	4.55	4.1080000000000005	7.4	0.6	160.0	36.0	7.2	7.9	76.7	100.0	17.0	4.0	5.0	185.0	33.0	19.0	3.0	6.8000000000000025	11.6	12.0	153.5
167.95	10.4	0.011	138.0	52.0	89.9	193.0	5.12	140.0	0.7	7.0	2.4	80.0	5.6	54.0	5.8	3.6	6.07	0.045	3.29	23.76	32.0	122.0	19.0	30.7	2.35	1.227	190.0	36.1	4.44	5.0	7.1	1.2	160.71	37.8	7.7	8.1	88.7	128.0	47.0	4.0	4.0	170.0	37.7	30.0	1.0	6.84	12.5	43.0	166.5
210.0	8.5	236.0	140.0	92.0	88.3	237.0	4.888	170.0	0.7	5.8	9.25	84.0	5.1	90.0	5.6	2.4	3.93	0.078	5.0	527.88	29.0	150.0	65.0	31.2	2.25	1.001	225.0	33.4	4.97	6.72	8.2	0.6	210.0	40.8	6.9	7.8	101.8	156.0	13.0	4.0	2.0	225.0	39.2	20.0	3.0	10.26	12.6	14.0	186.3
223.3	6.1	0.059	137.0	52.0	93.5	260.0	4.008	130.0	0.7	6.5	0.89	78.0	2.7	54.0	5.0	2.5	1.43	0.077	3.0	44.24	32.0	116.0	28.0	32.0	2.375	1.098	260.0	39.8	3.82	4.16	11.4	0.6	220.0	42.9	7.4	8.0	115.5	112.0	21.0	5.0	3.0	230.0	38.0	19.0	1.0	10.26	13.2	14.0	169.5
113.2	11.1	263.0	141.0	66.0	94.0	117.0	4.9910000000000005	130.0	0.5	4.1	9.79	96.0	7.0	70.0	4.9	3.5	3.93	0.053	6.0	48.0	27.0	112.0	20.0	32.9	2.275	1.421	117.0	26.0	4.4	4.66	4.4	5.3976053469340267e-79	114.05	38.2	6.8	8.4	52.7	108.0	25.0	3.0	4.0	113.0	34.7	35.0	1.0	8.55	12.0	17.0	164.2
175.0	6.9	76.1	138.9	64.0	90.7	220.0	5.82	170.0	0.5	4.8	4.45	74.0	4.6	66.0	9.5	1.4	8.6	0.13	2.0	360.0	34.0	142.0	72.27	30.8	2.225	1.0659999999999998	175.0	30.1	4.82	15.876	6.9	0.6	175.0	37.4	7.6	9.6	80.0	142.0	13.0	3.0	2.0	180.0	41.6	13.0	3.0	12.0	12.6	13.0	177.4
190.0	3.8	0.022	142.0	64.0	98.9	195.0	5.043	170.0	0.4	5.9	2.22	60.0	1.9	68.0	4.8	1.3	4.28	0.079	2.0	348.0	28.0	134.0	63.0	33.6	2.3	1.195	190.0	30.6	4.53	4.61	10.2	0.5	173.0	42.2	7.2	9.3	85.9	122.0	27.0	4.0	4.0	190.0	38.5	25.0	1.0	13.68	11.6	34.0	179.1
175.0	6.4	0.017	139.0	70.0	92.2	185.0	4.2410000000000005	150.0	0.9	10.2	2.14	100.0	4.3	76.0	5.6	1.0	11.42	0.145	2.0	480.0	50.0	116.0	73.59	31.9	2.475	1.227	175.0	29.1	4.31	5.33	13.7	5.3976053469340267e-79	140.0	39.4	9.5	8.6	82.17400000000002	118.0	32.0	3.0	1.0	185.0	38.0	40.0	3.0	18.81	13.9	43.0	174.2
165.0	6.6	0.015	142.0	68.14	89.5	180.0	5.146	190.0	0.5	4.1	3.91	58.0	3.7	68.0	5.3	2.2	2.5	0.0819999999999999	1.4	468.0	34.0	142.0	73.27	31.0	2.325	1.162	154.0	27.0	4.63	5.22	8.3	0.4	125.0	37.0	7.7	8.1	66.1	164.0	18.0	3.0	3.0	160.0	35.8	28.0	3.0	11.97	12.8	34.0	169.7
172.15	10.5	263.0	139.0	72.0	94.2	195.0	6.0	150.0	0.9	5.8	8.54	92.0	5.8	78.0	5.9	3.3	4.28	0.179	6.0	103.05	27.0	136.0	35.0	33.0	2.475	0.936	180.0	34.1	5.35	3.94	8.5	0.2	169.39	39.2	7.3	7.8	83.2	132.0	59.0	4.0	2.0	180.0	36.7	34.0	3.0	10.26	12.9	90.0	167.2
145.0	5.4	0.026	140.0	58.0	93.7	150.0	5.689	150.0	0.5	6.7	5.43	76.0	2.8	56.0	5.8	1.2	11.42	0.111	1.0	204.0	25.0	128.0	80.0	32.5	2.35	1.485	137.0	25.7	4.19	5.5	9.1	0.8	140.0	42.0	6.6	8.2	64.7	120.0	24.0	3.0	3.0	134.0	39.6	33.0	3.0	8.55	12.2	11.0	169.0
135.38	7.8	1.15	137.4	44.0	89.6	150.0	3.44	130.0	0.5	6.4	3.56	64.0	3.5	36.0	5.2	3.3	2.9000000000000004	0.0969999999999999	8.51	5.0	25.0	102.0	19.0	30.5	2.25	1.227	145.0	30.0	5.3	6.106	7.0	0.4	132.03	38.1	7.0	8.6	69.8	100.0	249.0	3.0	2.0	145.0	36.0	71.0	3.0	6.8000000000000025	11.9	177.0	166.1
110.98	7.0	0.016	144.0	78.0	93.6	115.0	4.81	120.0	0.5	4.9	4.3146	74.0	3.2	74.0	5.1	2.7	3.93	0.0547715079365079	1.83	77.1	25.0	106.0	30.0	31.9	2.325	1.388	114.0	24.6	4.18	4.44	7.3	0.6	115.0	36.2	6.7	7.3	49.1	106.0	14.0	3.0	5.0	110.0	35.0	18.0	3.0	15.39	12.5	11.0	161.2
153.35	8.6	120.0	140.0	62.0	86.9	180.0	4.215	120.0	0.5	5.8	4.8	82.0	5.1	60.0	5.2	2.9	4.64	0.04	3.01	72.0	27.0	96.0	28.0	30.1	2.4	1.388	148.0	28.7	4.48	3.94	5.3	0.5	150.0	38.1	7.3	8.6	66.0	98.0	17.0	3.0	4.0	148.0	37.8	21.0	3.0	10.26	12.2	11.0	171.3
160.0	5.632000000000006	215.20157000000003	139.014	104.0	89.32999999999998	170.0	5.728219999999999	210.0	0.5	5.541	11.801900000000003	74.0	3.2990000000000066	104.0	5.633000000000001	1.5969999999999969	5.364700000000003	0.10941	2.93	108.0	28.0	200.0	54.0	30.300000000000008	2.3805	1.2632900000000002	170.0	34.55599999999999	4.651699999999998	5.044290000000002	8.787000000000003	0.534	135.0	37.68299999999999	7.1999999999999975	7.786999999999997	82.2	202.0	28.62	4.0	2.0	170.0	36.53	28.08	3.0	12.1068	13.037	36.18	162.8
145.76	6.8749999999999885	0.0364298969072165	139.03400000000008	73.22	90.04799999999999	154.0	4.548939999999999	147.9	0.5	3.96	3.5689	75.76	4.0	72.96	5.021000000000001	2.199999999999996	5.516300000000001	0.0758492857142856	1.39	91.48	29.0	117.84	31.0	30.69399999999998	2.292	1.10112	154.0	29.921	4.609000000000006	4.876430000000002	7.206	0.5010000000000003	145.0	38.402999999999984	7.200000000000004	8.419000000000002	67.2	116.64	15.08	3.0	2.0	154.0	35.23700000000001	18.43	3.0	6.983000000000001	12.080999999999996	12.89	160.4
148.0	8.2	0.047	141.0	60.58	95.7	148.0	8.533999999999999	147.9	0.7	2.9	4.09	72.86	4.7	62.0	5.6	2.4	4.28	0.294	1.99	392.76	38.0	119.6	64.0	31.6	2.375	0.936	110.0	25.5	4.73	5.83	8.2	0.6	110.0	35.7	7.9	8.6	47.4	118.98	41.0	3.0	5.0	110.0	35.0	31.0	3.0	13.68	13.6	22.0	163.7
142.87	5.3	0.088	138.0	84.0	87.4	150.0	4.11	170.0	0.5	5.3	1.78	72.0	2.7	86.0	5.3	2.0	5.0	0.1159999999999999	1.0	91.75	34.0	134.0	33.0	28.7	2.275	1.1	150.0	31.6	5.91	4.829	9.2	0.9	140.0	40.8	7.7	7.9	68.4	130.0	17.0	4.0	4.0	150.0	38.5	16.0	3.0	11.97	12.2	13.0	166.3
144.75	9.4	0.025	142.0	66.88	92.8	160.0	5.948	150.0	0.5	6.3	1.25	90.0	6.9	65.94	5.1	1.8	3.93	0.187	3.22	24.0	25.0	121.18	18.0	31.0	2.5	1.13	150.0	32.5	5.19	5.22	5.6	0.8	142.14	35.1	7.1	6.6	71.5	119.7	28.0	4.0	4.0	160.0	34.6	25.0	1.0	29.07	12.1	31.0	163.8
138.58	8.2	133.0	142.0	66.0	83.9	156.0	3.776	120.0	0.4	4.8	3.02	72.0	5.2	66.0	5.4	2.4	3.21	0.0289999999999999	2.0	164.52	23.0	108.0	31.0	29.3	2.325	1.195	148.0	34.0	4.54	5.55	5.3	0.3	135.0	33.2	6.7	7.9	68.5	100.0	26.0	4.0	4.0	148.0	34.7	26.0	3.0	8.55	11.5	42.0	157.8
169.38	7.8	0.011	141.0	58.0	86.8	189.62	5.896	140.0	0.4	5.3	4.18	68.0	5.3	64.0	5.8	1.7	4.64	0.071	4.42	214.3	36.0	108.0	41.0	28.6	2.325	1.13	184.73	33.6	5.03	5.33	5.2	0.3	156.54	40.6	7.9	8.2	85.0	108.0	35.0	4.0	1.0	180.3	41.3	23.0	3.0	15.39	12.8	32.0	167.4
144.46	9.6	0.3779999999999999	139.0	90.0	94.6	181.0	5.379	170.0	0.7	6.8	1.25	84.0	4.9	88.0	6.2	3.6	3.57	0.2269999999999999	2.0	93.57	36.0	150.0	29.0	33.4	2.275	1.195	181.0	35.0	5.07	6.38	7.1	0.7	132.0	34.0	7.7	7.9	93.1	154.0	86.0	4.0	1.0	167.05	36.0	40.0	1.0	15.39	12.0	83.0	159.7
145.0	6.636000000000013	5.851209999999997	138.989	65.7	90.58400000000002	203.0	4.802250000000001	166.5	0.5	6.0740000000000025	4.059599999999998	70.58	3.9009999999999945	67.28	6.374	2.001	4.011399999999996	0.1238	1.31	444.0	28.0	138.46	64.0	30.41800000000001	2.378000000000001	1.09296	203.0	35.25000000000001	4.644399999999996	6.3063800000000025	7.474999999999999	0.4720000000000001	125.0	39.23899999999999	7.198999999999996	8.325	87.39700000000003	134.38	22.82	4.0	2.0	175.0	37.529	22.56	3.0	12.825	12.738999999999995	24.59	164.408
230.0	5.7	0.011	139.0	68.0	95.7	265.0	4.526	150.0	0.7	5.3	0.98	102.0	3.6	68.0	5.6	1.2	6.78	0.059	1.0	516.0	28.0	122.0	80.0	33.7	2.225	0.969	236.0	37.0	4.57	5.5	12.1	0.6	210.0	39.0	7.1	8.4	108.7	132.0	18.0	4.0	4.0	236.0	41.6	26.0	3.0	11.97	13.1	23.0	176.5
180.0	6.8	0.088	143.0	90.0	84.8	235.0	3.698	170.0	0.2	6.8	2.76	58.0	4.7	86.0	4.8	1.8	3.93	0.127	1.57	372.0	36.0	138.0	75.0	31.7	2.45	1.388	235.0	33.3	4.64	5.44	2.8	5.3976053469340267e-79	165.0	40.5	8.0	8.1	104.8	134.0	14.0	4.0	2.0	230.0	40.0	17.0	3.0	20.52	15.1	15.0	185.9
154.0	8.6	0.019	139.0	74.0	80.5	185.0	4.65	140.0	0.5	4.9	2.67	72.0	5.7	72.0	5.3	2.4	2.5	0.077	1.94	96.0	36.0	116.0	47.0	26.9	2.225	1.13	185.0	35.0	4.32	4.94	5.3	0.6	132.0	37.4	7.7	9.4	81.7	114.0	12.0	4.0	1.0	185.0	38.3	15.0	3.0	5.13	13.9	13.0	158.9
200.0	9.6	21.3	139.0	80.0	96.8	210.0	5.612	170.0	0.7	6.1	35.59	82.0	6.3	76.0	5.7	2.5	2.14	0.092	5.76	310.08	39.0	128.0	58.0	33.1	2.55	1.485	190.0	33.7	5.05	4.39	6.8	0.4	160.0	42.4	8.5	7.9	84.5	132.0	26.0	4.0	1.0	190.0	37.6	28.0	3.0	6.84	12.0	46.0	166.8
155.02	4.9	0.011	138.0	80.0	92.1	168.0	3.7	140.0	0.5	6.5	1.78	66.0	2.7	78.0	4.9	1.6	5.0	0.034	2.99	12.0	25.0	110.0	22.0	31.3	2.475	1.19	165.0	27.7	4.72	4.552	9.2	0.5	154.44	49.5	7.2	8.4	70.3	114.0	33.0	3.0	4.0	160.0	41.0	29.0	3.0	30.78	12.0	74.0	186.9
96.0	7.1	162.0	139.0	78.0	91.4	180.0	5.482	140.0	0.6	3.8	13.88	84.0	3.7	75.28	5.0	2.3	3.21	0.034	2.41	84.0	30.0	109.9	39.0	32.5	2.275	1.388	158.0	32.2	4.04	4.94	8.0	1.1	96.0	35.6	7.4	6.6	72.0	108.0	12.0	4.0	4.0	130.0	35.0	17.0	3.0	15.39	14.3	17.0	157.7
135.0	4.1	0.018	139.0	60.0	92.6	202.0	5.146	120.0	0.4	5.0	1.25	66.0	2.3	62.0	4.3	1.3	4.28	0.025	2.0	204.0	33.0	96.0	39.0	31.8	2.325	1.2919999999999998	175.0	33.6	4.42	5.22	8.8	0.3	115.0	40.4	7.2	7.8	82.2	96.0	21.0	4.0	4.0	165.0	33.9	25.0	3.0	10.26	11.4	19.0	164.5
197.0	7.3	95.7	139.0	64.0	89.4	209.79	6.75	170.0	0.6	5.1	11.57	70.0	3.9	58.0	5.5	2.6	7.5	0.246	1.0	222.66	29.0	136.0	50.0	30.3	2.325	1.07	197.0	36.2	5.43	5.329	8.6	0.9	148.0	41.1	7.2	7.8	92.8	142.0	18.0	4.0	2.0	200.16	37.7	23.0	3.0	13.68	11.8	49.0	171.5
162.81	8.2	1.14	141.0	44.0	86.0	175.0	3.569	130.0	0.7	4.2	2.49	66.0	5.2	52.0	5.0	2.2	3.21	0.04	4.12	74.45	23.0	100.0	18.0	28.8	2.325	1.582	165.0	30.6	5.73	5.11	8.2	0.4	163.79	40.1	6.7	7.4	73.1	108.0	19.0	4.0	4.0	165.0	36.9	19.0	1.0	17.1	12.6	12.0	173.9
170.0	5.6	0.035	140.9	84.0	89.3	185.0	4.89	130.0	0.4	5.7	1.78	66.0	3.1	84.0	4.7	2.0	5.0	0.111	2.0	264.0	29.0	112.0	47.0	30.3	2.3	0.936	185.0	33.5	4.84	4.829	6.8	0.9	145.0	40.4	7.5	7.9	84.0	114.0	28.0	3.0	3.0	180.0	39.0	25.0	3.0	10.3	12.9	25.0	170.7
113.0	4.6	0.035	137.8	80.0	96.0	122.0	5.66	140.0	0.3	4.3	5.34	70.0	2.7	90.0	5.5	1.6	2.9000000000000004	0.048	1.0	168.72	33.0	122.0	47.0	33.2	2.35	1.195	120.0	27.9	4.19	4.718	6.6	0.3	108.0	37.1	7.6	7.7	54.6	120.6	13.0	3.0	5.0	122.0	34.2	24.0	3.0	12.0	11.5	6.0	158.5
220.1	7.9	414.0	142.0	72.0	88.9	256.0	6.724	130.0	0.7	5.9	15.57	74.0	4.4	68.0	6.2	2.8	2.86	0.066	4.0	192.0	26.0	108.0	53.0	29.7	2.45475	1.388	210.0	39.4	4.93	7.72	8.6	0.6	175.0	36.0	7.4	7.2	97.5	110.0	25.0	5.0	3.0	245.0	37.2	26.0	1.0	13.68	13.6	212.0	161.9
165.0	7.1	256.0	142.0	64.0	95.0	228.0	4.65	130.0	0.5	8.0	4.45	86.0	3.4	56.0	7.7	2.9	6.1000000000000005	0.217	7.91	240.0	38.0	126.0	64.0	30.2	2.25	0.6779999999999999	228.0	44.2	4.05	7.1610000000000005	7.3	0.4	114.0	34.8	8.1	7.5	101.6	126.0	20.0	4.0	2.0	228.0	36.0	24.0	3.0	5.1000000000000005	13.0	35.0	153.5
250.0	6.7240000000000055	14.70484	139.01	72.0	88.63000000000002	300.0	5.21495	150.0	0.5	5.642000000000002	4.586100000000001	90.0	3.9139999999999953	66.0	5.831999999999999	2.01	5.2147000000000014	0.07722	1.6	180.0	29.0	132.0	60.0	30.03800000000001	2.386249999999999	1.2323899999999997	270.0	38.8	4.703	5.325320000000004	7.557000000000001	0.4600000000000001	130.0	40.5	7.200000000000004	8.199000000000002	112.7	132.0	20.76	4.0	5.0	290.0	39.5	21.76	1.0	10.978199999999992	13.141999999999998	23.05	170.5
150.0	11.3	323.0	138.0	80.0	85.4	165.0	7.086	140.0	0.8	6.0	11.966999999999992	104.0	7.6	76.0	6.9	2.7	4.64	0.1027	1.0	300.0	32.0	124.0	61.0	28.8	2.375	1.421	150.0	29.1	5.14	7.44	7.2	1.3	125.0	37.3	7.5	8.1	68.2	128.0	15.0	3.0	4.0	160.0	37.0	16.0	3.0	8.55	14.8	26.0	169.5
190.0	9.4	0.011	137.0	74.0	90.7	233.0	5.043	150.0	0.8	6.1	0.98	86.0	6.3	76.0	5.1	2.2	5.36	0.076	2.41	72.0	26.0	124.0	46.0	31.3	2.325	1.453	230.0	35.2	4.47	4.83	8.6	0.5	180.0	34.0	6.5	6.8	107.3	110.0	17.0	4.0	3.0	200.0	37.1	16.0	2.0	8.55	13.7	12.0	161.5
145.0	10.6	18.0	138.0	64.0	77.7	210.0	3.698	140.0	1.0	4.5	2.05	78.0	7.0	52.0	5.7	2.2	4.28	0.076	2.0	105.82	30.0	110.0	37.0	26.8	2.225	1.227	200.0	37.0	4.3	4.83	9.4	0.9	135.0	35.6	6.9	8.8	98.2	114.0	18.0	4.0	1.0	185.0	36.8	22.0	1.0	6.84	14.7	13.0	155.0
196.0	4.1	262.0	141.0	84.62	86.3	196.0	6.18	160.0	0.4	6.7	7.12	80.0	1.8	84.0	5.6	1.6	2.5	0.299	3.0	72.0	33.0	130.0	44.0	29.1	2.475	1.32	187.0	28.4	5.19	4.774	9.2	1.6	190.0	47.0	7.9	7.5	68.9	127.92	15.0	3.0	5.0	190.0	40.5	21.0	3.0	10.26	14.4	41.0	182.5
116.12	7.127000000000009	0.5096999999999999	138.97700000000003	66.0	89.883	180.0	4.660380000000002	150.0	0.5	4.647999999999998	3.4674999999999976	78.0	4.101000000000006	62.0	5.100999999999998	2.2069999999999976	5.577999999999999	0.0472699999999999	10.0	157.8	28.0	116.0	29.0	30.646	2.29225	1.16983	180.0	32.9	4.6112000000000055	4.779319999999999	6.889000000000001	0.4700000000000001	105.0	35.5	7.1999999999999975	8.163000000000004	89.1	112.0	19.71	3.0	1.0	105.0	33.7	19.89	3.0	7.965000000000002	12.285000000000002	19.69	156.4
218.0	7.5	0.011	141.0	84.0	89.5	235.0	5.353	150.0	0.5	6.0	2.67	74.0	5.4	84.0	6.0	1.3	5.36	0.072	1.47	240.0	27.0	134.0	78.0	30.2	2.275	1.001	218.0	36.6	5.8	5.55	6.7	0.2	185.0	40.7	7.0	7.6	98.5	132.0	32.0	4.0	4.0	235.0	41.1	23.0	3.0	17.1	13.5	12.0	174.5
130.0	3.4	0.043	141.0	76.0	89.5	180.0	4.189	140.0	0.3	4.2	6.85	78.0	2.0	72.0	6.1	1.1	2.86	0.128	1.0	240.0	24.0	116.0	57.0	31.5	2.55	0.936	147.0	29.5	5.01	5.72	7.6	0.9	120.0	34.2	6.5	7.5	68.3	118.0	31.0	3.0	4.0	180.0	35.5	29.0	3.0	11.97	12.2	13.0	159.8
150.47	9.6	0.607	139.0	58.0	88.2	185.0	5.586	160.0	0.9	4.6	2.67	80.0	6.5	62.54	5.3	1.8	4.28	0.043	6.0	48.77	29.0	121.82	20.0	29.8	2.325	1.356	185.0	32.7	4.62	5.44	9.4	1.0	144.23	42.7	7.1	8.2	87.7	120.0	25.0	4.0	3.0	160.0	38.2	24.0	3.0	8.55	12.4	20.0	168.3
166.0	10.0	0.0969999999999999	141.0	82.0	68.0	200.0	5.7410000000000005	160.0	1.0	7.8	2.76	64.0	4.3	86.0	5.9	3.1	5.36	0.0579999999999999	6.0	336.0	28.0	132.0	66.0	21.7	2.425	1.485	186.0	36.4	5.77	5.11	9.8	0.9	130.0	33.0	7.3	9.1	84.8	136.0	30.0	4.0	1.0	200.0	37.5	27.0	3.0	15.39	15.0	29.0	162.5
175.0	5.5	0.11	144.0	66.0	95.5	180.0	4.551	170.0	0.5	5.8	3.47	48.0	3.6	74.0	5.3	1.2	5.0	0.07	1.0	240.0	27.0	138.0	63.0	31.1	2.45	1.0659999999999998	170.0	32.1	5.18	5.22	9.6	0.5	165.0	38.9	7.0	8.1	77.2	124.0	15.0	4.0	5.0	180.0	39.6	21.0	3.0	13.68	12.5	21.0	173.9
154.6	7.5790000000000095	3.550910714285717	138.99200000000002	68.0	89.699	176.0	4.586410000000002	140.0	0.5	5.737	2.4119	74.0	4.4009999999999945	78.0	5.186999999999999	2.407000000000004	4.296899999999996	0.1072199999999999	5.2	17.62	28.0	112.0	18.0	30.503	2.36925	1.30767	176.0	33.5	4.619700000000002	5.030740000000003	6.665	0.4580000000000001	148.04	41.4	7.196999999999997	8.235	78.7	114.0	21.11	4.0	1.0	170.0	39.0	22.1	3.0	12.9618	12.284	20.38	167.0
141.23	6.6	0.011	138.0	64.0	90.6	159.0	4.37	140.0	0.4	2.9	0.98	64.0	4.0	62.42	5.0	2.1	2.14	0.023	2.0	63.87	27.0	101.88	30.0	31.2	2.25	1.227	141.0	29.2	4.19	4.88	6.1	1.0	137.0	39.6	7.0	8.9	66.1	102.0	19.0	3.0	5.0	132.0	35.4	21.0	1.0	6.84	11.9	11.0	172.4
180.0	6.4	0.153	140.0	68.3	85.8	190.0	5.66	150.0	0.3	5.9	1.78	66.0	3.7	72.0	5.9	2.2	5.0	0.198	1.0	217.38	32.0	108.0	40.0	29.0	2.375	1.29	188.0	34.3	5.09	5.495	5.3	0.6	170.0	41.0	7.7	9.1	85.8	108.0	38.0	4.0	1.0	188.0	39.9	29.0	3.0	10.26	12.6	31.0	176.1
116.48	7.138000000000009	104.42781	139.00400000000002	70.06	89.986	126.0	5.8858099999999975	148.3	0.5	4.259	8.053300000000002	77.62	4.1040000000000045	71.42	5.132999999999998	2.2069999999999967	5.372700000000001	0.0639489999999999	3.0	156.0	29.01	116.86	32.0	30.51599999999999	2.3792499999999994	1.2803411111111105	106.0	25.54900000000001	4.6227	4.898510000000003	6.944999999999999	0.4700000000000001	120.0	37.037	7.200000000000004	8.224000000000004	50.37299999999999	116.42	15.96	3.0	5.0	90.0	33.34099999999998	19.97	1.0	12.3291	12.291000000000004	16.05	154.8409999999999
150.0	7.6	0.017	140.0	76.0	92.2	160.0	3.982	140.0	0.6	3.7	2.22	68.0	5.1	76.0	5.1	1.6	3.21	0.053	1.0	180.59	30.0	110.0	38.0	31.9	2.4	1.259	135.0	25.8	4.7	4.66	7.4	0.2	145.0	39.1	7.6	6.9	60.5	110.0	23.0	3.0	5.0	160.0	38.0	22.0	3.0	15.39	12.2	14.0	167.7
200.0	5.6	3.28	142.0	68.0	92.5	240.0	6.62	140.0	0.7	8.8	6.58	72.0	2.5	74.0	5.3	2.1	4.28	0.038	3.0	166.32	29.0	118.0	44.0	31.4	2.275	1.453	230.0	39.5	4.51	5.66	13.0	1.1	195.0	41.2	7.1	8.9	109.6	118.14	36.0	5.0	4.0	230.0	37.7	24.0	3.0	8.55	12.7	91.0	170.8
310.85	10.6	0.011	140.0	80.0	83.7	350.0	4.76	130.0	0.6	9.1	1.78	94.0	7.4	84.0	5.4	2.4	2.5	0.0289999999999999	2.0	87.92	30.0	110.0	28.0	27.7	2.3	1.16	350.0	46.23800000000003	5.22	5.44	5.5	0.9	300.0	45.94299999999999	6.8	8.2	163.99900000000005	114.0	23.0	4.0	3.0	335.0	41.119999999999976	15.0	3.0	11.97	12.5	29.0	180.0
125.0	5.1	0.074	138.0	70.0	98.2	140.0	5.12	140.0	0.4	4.1	4.45	68.0	2.7	70.0	5.1	1.9	3.21	0.063	1.0	386.52	33.0	114.0	72.0	33.6	2.4	1.32	120.0	31.3	4.28	4.218999999999999	8.3	0.8	114.94	37.4	7.5	8.1	53.4	110.0	27.0	4.0	1.0	120.0	35.5	35.0	2.0	17.1	13.1	15.0	150.6
200.0	6.0	0.09	139.0	86.0	83.5	212.0	4.112	160.0	0.8	5.8	1.946299999999999	92.0	2.8	82.0	5.5	2.2	3.93	0.07115	1.81	284.4	37.0	124.0	60.0	27.7	2.575	0.969	209.0	34.9	5.55	5.11	13.1	1.0	170.0	43.3	7.9	7.9	93.2	124.0	21.0	4.0	2.0	209.0	41.0	23.0	3.0	10.26	13.8	18.0	182.4
180.0	9.1	0.039	136.0	72.0	87.8	200.0	4.293	140.0	0.7	5.5	2.4	68.0	5.0	70.0	8.6	3.2	5.36	0.015	2.0	154.44	32.0	122.0	43.0	31.5	2.35	1.421	200.0	35.9	4.13	11.44	7.6	0.6	140.0	31.6	7.2	7.9	89.6	120.0	29.0	4.0	5.0	200.0	36.7	24.0	1.0	15.39	12.8	36.0	159.5
135.0	6.1	0.017	141.0	46.0	102.0	135.0	4.5	170.0	0.3	5.3	3.02	70.0	4.5	58.0	4.6	1.1	4.28	0.076	8.0	467.4	30.0	140.0	68.0	34.8	2.325	1.13	117.0	27.6	3.95	9.49	5.4	0.5	135.0	36.9	7.5	6.9	52.5	146.0	14.0	3.0	1.0	128.0	33.2	28.0	3.0	17.1	12.0	30.0	159.7
236.0	11.6	0.011	140.0	53.24	88.9	236.0	3.776	170.9	0.5	5.8	1.78	80.0	8.5	57.46	6.1	2.0	7.14	0.1009999999999999	1.92	60.0	34.0	142.04	77.0	29.8	2.25	1.033	224.0	42.5	5.36	5.0	4.7	0.9	150.0	28.2	7.6	7.8	100.7	141.12	18.0	5.0	1.0	209.0	34.7	21.0	3.0	15.39	13.9	20.0	150.1
108.13	8.6	0.018	136.0	36.0	91.8	129.0	5.069	120.0	0.5	4.6	1.78	88.0	6.1	48.0	4.8	1.9	0.71	0.076	3.71	16.86	33.0	98.0	18.0	31.3	2.3	1.0659999999999998	129.0	29.5	4.01	4.55	5.3	0.6	104.89	38.0	7.0	8.6	60.9	92.0	10.0	4.0	2.0	90.0	34.0	22.0	1.0	5.13	12.2	10.0	152.9
180.0	7.6	0.02	138.0	52.0	94.9	190.0	4.5	150.0	0.6	6.1	3.56	84.0	4.6	60.0	5.7	1.7	10.0	0.054	1.17	348.0	20.0	118.0	80.0	32.8	2.275	1.259	184.0	32.8	3.86	6.94	7.9	2.7	125.0	34.5	5.9	7.4	83.8	116.0	21.0	4.0	5.0	184.0	38.0	25.0	1.0	13.68	13.1	13.0	157.7
160.0	6.8	0.024	140.0	90.0	94.3	173.0	4.448	170.0	0.6	6.4	2.76	80.0	4.0	94.0	5.8	2.0	4.64	0.094	1.0	660.0	30.0	156.0	65.0	32.0	2.35	1.227	160.0	32.0	4.38	5.0	8.9	0.5	140.0	37.9	7.4	8.2	74.8	150.0	22.0	4.0	3.0	160.0	39.5	18.0	3.0	13.68	13.0	35.0	170.4
128.17	6.2	0.051	138.0	76.0	94.4	145.0	4.758	130.0	0.5	4.6	2.4	68.0	3.9	72.0	5.0	1.7	4.64	0.0289999999999999	1.0	106.32	28.0	104.0	33.0	32.5	2.3	1.033	145.0	29.5	4.36	5.44	7.4	0.9	125.0	35.0	7.1	8.9	65.9	104.0	13.0	4.0	5.0	145.0	36.0	15.0	3.0	11.97	11.9	12.0	161.4
155.95	9.1	482.0	141.0	74.0	93.4	190.0	3.595	140.0	0.7	4.5	7.56	78.0	5.8	68.0	5.6	2.4	5.71	0.0559999999999999	5.45	24.0	25.0	112.0	31.0	31.8	2.375	1.227	178.0	31.5	4.48	5.61	7.6	0.6	151.0	41.5	7.5	7.1	72.8	108.0	26.0	4.0	2.0	165.0	39.2	25.0	3.0	10.26	13.1	14.0	183.7
123.45	6.8	0.017	138.0	68.0	91.2	137.0	6.206	130.0	0.6	4.3	1.78	68.0	3.8	74.0	5.0	2.3	4.28	0.043	1.0	24.0	22.0	102.0	25.0	31.3	2.4	1.421	122.0	27.1	4.65	4.72	9.1	0.6	124.26	38.5	7.4	7.3	56.0	100.0	16.0	3.0	5.0	125.0	34.0	25.0	1.0	22.23	12.3	7.0	161.0
206.0	9.1	0.039	143.0	74.0	90.9	240.0	4.55	150.0	0.6	5.3	1.78	58.0	5.8	70.0	5.3	2.4	4.64	0.0579999999999999	2.0	480.0	33.0	124.0	46.0	30.8	2.275	1.26	217.0	32.8	4.86	5.273	6.6	0.4	186.0	42.3	7.7	6.9	97.4	126.0	45.0	4.0	3.0	215.0	43.0	38.0	3.0	10.26	13.0	52.0	188.9
210.0	7.1	0.2689999999999999	137.0	92.0	85.9	230.0	3.595	160.0	0.5	5.3	4.09	66.0	4.8	90.0	6.3	1.4	11.78	0.148	1.87	456.0	22.0	130.0	67.0	29.6	2.275	1.162	200.0	36.7	4.08	9.21	7.2	1.0	128.0	37.9	6.3	8.0	94.6	134.0	14.0	4.0	2.0	230.0	39.4	18.0	3.0	11.97	13.9	25.0	173.3
125.0	7.085000000000013	0.0383306006084311	139.98700000000005	71.7	89.66100000000002	155.0	5.297599999999999	147.2	0.5	4.674	2.9934999999999983	71.56	4.100000000000007	71.94	5.289999999999997	2.234999999999999	5.603100000000002	0.04627	1.3	257.16	29.01	117.3	42.0	30.42799999999999	2.3810000000000007	1.28252	145.0	31.46499999999999	4.643799999999995	4.942060000000003	6.959999999999999	0.4900000000000002	110.0	35.71400000000001	7.202000000000004	8.186	66.111	115.96	19.55	4.0	3.0	145.0	34.14399999999999	21.5	1.0	11.8161	12.420000000000002	17.46	156.1529999999999
198.33	9.2	148.0	137.0	70.0	86.3	220.0	4.163	160.0	0.8	3.3	9.189399999999996	52.0	4.9	74.0	7.0	3.3	3.21	0.13464	7.27	154.48	29.0	128.0	33.0	32.2	2.325	1.453	220.0	32.6	5.15	10.66	8.7	0.4	190.0	37.6	7.4	8.9	80.1	126.0	27.0	4.0	1.0	220.0	37.2	18.0	3.0	15.39	13.0	18.0	170.9
223.33	7.4	0.027	141.0	48.0	85.6	240.0	4.448	120.0	0.7	7.9	2.67	92.0	4.5	50.0	5.2	2.0	4.64	0.063	3.7	48.0	28.0	106.0	18.0	29.1	2.45	1.421	240.0	39.8	4.9	4.83	9.5	0.8	227.86	46.0	7.4	9.4	110.4	90.0	40.0	5.0	4.0	220.0	37.8	30.0	1.0	15.39	13.2	26.0	172.7
102.37	4.9	0.054	138.0	65.62	85.5	104.0	4.65	140.0	0.3	5.2	3.56	64.0	2.7	64.0	5.2	1.7	4.28	0.14	1.47	77.18	35.0	96.0	34.0	28.1	2.275	1.49	104.0	24.3	4.56	4.441	6.9	0.4	100.0	34.0	7.7	9.9	47.1	96.0	23.0	3.0	5.0	104.0	32.0	25.0	1.0	15.39	12.1	10.0	156.0
115.0	7.0	0.015	138.0	74.0	81.2	138.0	4.577	140.0	0.6	2.8	5.87	68.0	4.5	74.0	5.6	1.8	4.28	0.027	1.19	124.12	30.0	96.0	38.0	26.9	2.325	1.2919999999999998	130.0	29.7	4.73	5.05	8.2	0.5	122.0	36.8	7.3	7.9	59.6	106.0	17.0	3.0	5.0	135.0	34.2	22.0	3.0	11.97	14.1	11.0	156.4
195.0	8.5	169.0	135.0	84.0	88.8	205.0	5.767	170.0	0.9	5.8	8.9	100.0	5.0	84.0	6.0	2.4	4.64	0.246	4.0	204.0	29.0	156.0	71.0	31.6	2.625	1.2919999999999998	179.0	30.9	5.35	5.83	10.0	1.0	165.0	42.2	7.7	6.4	82.9	158.0	22.0	4.0	3.0	179.0	37.7	24.0	3.0	6.84	12.9	39.0	170.1
150.34	7.5	0.026	136.0	68.0	81.9	160.0	9.568	130.0	0.7	3.6	1.25	84.0	4.7	70.0	5.7	2.0	1.79	0.034	3.09	36.0	32.0	106.0	26.0	27.7	2.3	1.388	145.0	32.5	4.32	5.61	9.4	0.7	151.47	37.6	6.2	11.2	88.7	104.0	12.0	4.0	2.0	145.0	35.0	23.0	1.0	10.26	13.9	11.0	162.1
158.71	10.2	0.011	139.0	84.0	92.1	168.0	4.939	150.0	0.6	4.4	1.42	92.0	5.7	80.0	5.0	3.8	3.93	0.0289999999999999	1.47	108.76	29.0	124.0	33.0	31.7	2.4	1.001	162.0	31.9	4.23	5.05	5.6	0.8	168.0	41.3	7.1	9.1	73.7	122.0	26.0	4.0	5.0	150.0	37.5	23.0	1.0	6.84	14.0	19.0	169.4
115.29	9.6	0.011	135.0	46.8	82.6	150.0	4.836	130.0	0.7	2.9	2.05	84.0	6.9	47.94	5.3	1.9	2.86	0.037	3.18	24.0	35.0	103.16	33.0	27.2	2.25	1.259	150.0	32.9	4.21	4.5	7.0	0.6	100.0	29.4	6.4	6.8	76.6	102.0	18.0	4.0	2.0	145.0	33.6	15.0	3.0	8.55	13.9	16.0	149.2
180.0	4.9	0.06	142.0	64.0	93.0	180.0	4.862	130.0	0.4	4.7	1.25	62.0	2.5	70.0	5.2	1.8	5.0	0.036	4.0	140.95	26.0	106.0	44.0	32.2	2.3	1.195	148.0	29.5	3.8	4.72	7.7	0.6	180.0	37.1	6.5	7.4	69.3	106.0	12.0	3.0	4.0	148.0	35.5	22.0	3.0	8.55	13.1	14.0	166.0
125.0	6.6	0.016	141.0	70.0	91.3	142.0	6.336	160.0	0.5	3.1	3.91	50.0	4.2	76.0	5.7	1.8	6.43	0.063	1.0	72.0	21.0	138.0	69.0	32.0	2.475	1.162	138.0	27.5	4.6	4.16	7.7	0.2	115.0	37.5	6.5	6.6	61.7	134.0	21.0	3.0	4.0	131.0	35.0	28.0	3.0	17.1	11.9	22.0	161.9
165.0	9.3	0.159	141.0	72.0	87.2	190.0	4.758	180.0	0.5	5.3	2.67	80.0	5.8	70.48	6.0	2.7	3.93	0.068	1.0	96.0	32.0	150.7	52.0	30.0	2.275	1.227	190.0	36.2	4.32	5.11	5.8	0.8	130.0	39.8	7.0	7.4	89.0	146.0	22.0	4.0	3.0	180.0	38.2	23.0	3.0	10.26	11.9	19.0	168.5
125.0	5.1	0.019	140.0	68.0	94.7	135.0	6.051	140.0	0.5	2.9	3.29	58.0	2.7	70.0	5.3	1.6	3.93	0.098	1.0	300.0	24.0	118.0	59.0	32.0	2.375	1.485	120.0	26.2	4.35	4.61	9.4	0.9	115.0	36.8	7.0	7.5	54.1	118.0	19.0	3.0	5.0	130.0	34.9	25.0	3.0	11.97	12.5	10.0	168.5
101.79	6.4	0.021	140.0	66.0	91.2	110.0	4.37	130.0	0.4	3.8	2.67	62.0	4.4	64.0	4.9	1.5	3.21	0.063	3.0	24.0	32.0	104.0	25.0	30.2	2.35	1.39	104.31	26.3	4.47	4.441	5.6	0.6	100.61	34.6	7.8	8.0	45.7	100.0	22.0	3.0	1.0	105.46	33.7	24.0	3.0	13.68	12.2	15.0	154.5
135.0	6.604000000000013	55.705480000000016	138.997	60.0	89.69900000000004	138.0	5.7441	180.0	0.5	5.7479999999999976	6.019299999999999	78.0	3.899999999999993	60.0	5.663999999999998	1.999	5.2451	0.09913	1.6	636.0	29.0	142.0	73.0	30.18900000000001	2.3937500000000003	1.2261800000000005	137.0	31.00999999999999	4.663500000000002	5.162540000000003	7.532999999999999	0.3990000000000004	138.0	34.252999999999986	7.193000000000005	7.791999999999998	61.9	138.0	20.64	4.0	2.0	135.0	34.47299999999999	23.76	3.0	12.4146	13.215000000000003	25.99	152.0
150.0	5.7	0.054	139.0	66.0	95.5	160.0	5.146	160.0	0.6	6.2	2.67	68.0	4.1	66.0	5.7	1.0	5.36	0.1159999999999999	1.3	348.0	28.0	130.0	71.79	32.3	2.375	1.162	160.0	31.768000000000008	4.45	5.77	9.9	5.3976053469340267e-79	125.0	38.84599999999999	6.9	8.9	73.7	120.0	21.0	4.0	5.0	144.0	37.342	23.0	3.0	11.97	12.6	35.0	163.1
119.99	9.0	428.0	141.0	56.0	94.4	160.0	4.913	140.0	1.0	6.9	2.49	94.0	5.7	60.0	5.4	1.9	3.57	0.057	3.0	60.0	22.0	102.0	35.0	33.9	2.375	1.162	135.0	33.5	4.78	4.94	10.6	0.3	115.0	40.0	6.2	8.9	68.5	98.0	11.0	4.0	3.0	150.0	34.0	12.0	3.0	8.55	12.1	14.0	163.2
198.0	5.3	1.09	134.0	58.12	88.2	215.0	6.129	152.9	0.6	9.1	2.94	69.18	2.6	59.88	5.9	2.0	5.0	0.158	4.4	480.0	25.0	125.88	68.0	29.4	2.25	1.227	205.0	36.5	4.38	5.11	11.0	0.3	170.0	42.6	6.6	8.2	91.6	122.46	42.0	4.0	2.0	215.0	39.2	32.0	1.0	8.55	14.1	61.0	175.8
130.0	4.4	0.3339999999999999	141.8	60.0	93.9	130.0	6.49	160.0	0.3	2.5	3.56	58.0	2.8	68.0	5.4	1.3	5.7	0.0579999999999999	2.2	138.55	33.0	142.0	57.0	32.1	2.175	0.969	115.0	30.6	4.56	5.607	6.6	0.4	105.0	36.2	7.7	7.5	52.0	140.0	14.0	3.0	2.0	130.0	31.5	20.0	3.0	6.8000000000000025	12.8	16.0	144.5
195.0	6.4	0.022	142.0	93.56	91.9	210.0	5.689	210.0	0.7	7.9	7.12	48.0	4.1	92.0	5.5	1.5	6.43	0.145	1.0	528.0	30.0	184.0	73.99	30.7	2.45	1.324	195.0	32.0	4.72	5.27	11.2	0.7	150.0	43.0	7.2	7.5	87.2	184.0	21.0	4.0	3.0	195.0	43.2	27.0	3.0	25.65	12.5	35.0	175.7
164.06	8.9	132.0	140.0	72.0	91.7	185.0	4.551	150.0	1.1	6.7	8.1	74.0	5.3	70.0	4.8	2.2	3.21	0.05	5.76	65.52	34.0	112.0	18.0	31.7	2.375	1.162	185.0	36.1	5.19	5.27	12.7	0.7	157.91	42.5	7.6	7.8	89.4	114.0	17.0	4.0	2.0	160.0	38.0	18.0	1.0	11.97	12.6	18.0	172.4
141.95	7.9	0.765	138.0	90.0	92.0	150.0	4.629	140.0	0.7	6.8	1.07	68.0	3.9	88.0	5.5	3.0	3.57	0.089	3.0	84.91	26.0	126.0	27.0	30.9	2.5	1.421	140.0	29.4	4.76	5.77	8.4	0.7	140.0	38.1	7.5	7.4	64.7	128.0	29.0	3.0	3.0	140.0	35.0	23.0	3.0	17.1	12.8	39.0	169.2
205.28	9.6	0.016	135.0	82.0	87.8	250.0	4.758	150.0	0.2	7.3	2.31	92.0	7.6	79.7	5.6	1.7	2.86	0.059	4.0	24.0	35.0	112.16	26.0	28.4	2.2	0.969	250.0	37.6	5.39	5.66	1.8	0.8	191.06	36.5	7.6	8.1	119.9	110.0	40.0	4.0	4.0	230.0	37.6	27.0	1.0	10.26	12.9	58.0	164.2
166.01	6.9	0.044	139.0	82.0	93.8	180.0	5.819	140.0	0.5	7.9	1.25	76.0	4.0	82.0	5.3	2.3	4.28	0.032	1.0	78.3	27.0	112.0	35.0	32.8	2.475	1.13	180.0	36.0	4.98	5.16	7.4	0.6	160.0	38.6	7.3	8.3	83.1	112.0	34.0	4.0	4.0	180.0	38.9	24.0	3.0	17.1	12.4	24.0	168.8
185.0	5.4	0.789	138.0	84.0	88.0	215.0	7.991	150.0	0.4	7.2	3.83	74.0	2.5	92.0	5.9	1.5	3.21	0.0819999999999999	1.0	309.96	29.0	118.0	55.0	31.5	2.5	1.259	199.0	36.0	5.19	4.39	7.3	0.4	150.0	40.9	7.5	6.7	90.2	116.0	33.0	4.0	5.0	199.0	38.0	30.0	3.0	17.1	13.1	37.0	172.8
153.58	6.5	495.0	139.0	72.0	90.7	170.0	3.49	140.0	0.7	3.4	11.57	70.0	3.3	64.0	4.8	2.4	5.0	0.048	2.74	3.0	33.0	104.0	20.0	31.0	2.225	1.49	140.0	28.6	4.04	4.163	10.8	0.3	151.59	42.9	7.3	8.7	63.5	106.0	13.0	3.0	2.0	148.16	36.7	16.0	3.0	10.26	13.1	10.0	169.9
200.47	9.6	17.1	141.0	48.0	85.9	229.0	3.931	130.0	0.6	4.8	2.49	78.0	5.3	58.0	5.1	3.5	2.5	0.037	2.0	4.64	26.0	110.0	18.0	29.4	2.4	1.453	180.0	31.4	4.15	4.77	6.7	0.3	210.91	43.3	6.9	9.3	86.3	112.0	20.0	4.0	2.0	179.0	37.8	28.0	1.0	8.55	12.1	10.0	173.0
238.11	6.9	303.0	140.0	76.0	78.8	265.0	5.224	140.0	0.4	6.7	6.94	64.0	3.3	74.0	5.5	2.8	3.21	0.048	6.61	24.58	29.0	130.0	19.0	25.7	2.35	1.259	265.0	43.9	5.92	5.16	6.4	1.0	234.43	47.6	7.4	7.7	123.6	124.0	31.0	5.0	3.0	250.0	41.6	30.0	3.0	17.1	13.2	83.0	180.6
133.43	6.9	0.106	138.0	66.0	94.8	140.0	4.965	150.0	0.5	3.9	2.31	62.0	3.3	70.0	4.9	2.9	3.21	0.0279999999999999	8.0	60.0	28.0	120.0	25.0	31.6	2.275	1.033	136.0	29.8	4.44	4.55	6.9	0.3	128.76	35.8	6.7	8.0	62.4	112.0	13.0	3.0	5.0	132.0	32.9	17.0	3.0	8.55	11.4	6.0	150.9
138.72	4.9	0.035	139.7	66.64	91.6	155.0	3.9	147.6	0.5	2.9	3.56	73.2	2.2	66.96	4.8	2.1	2.5	0.072	1.67	81.97	31.0	118.82	25.0	31.5	2.4	1.162	140.0	28.86399999999999	4.27	4.274	10.5	0.6	135.69	40.37199999999999	7.5	9.8	64.5	117.42	10.0	3.0	3.0	140.0	35.86700000000001	19.0	3.0	10.3	11.6	11.0	167.1
160.0	7.2	0.011	141.0	60.0	95.6	167.0	5.431	180.0	0.7	6.1	4.45	66.0	4.2	60.0	6.0	2.0	10.35	0.087	1.15	420.0	32.0	136.0	77.22	32.5	2.425	1.098	160.0	29.4	3.9	6.49	9.5	0.9	128.0	38.4	7.5	7.4	69.9	128.0	13.0	4.0	1.0	160.0	36.8	22.0	3.0	8.55	11.9	23.0	169.9
220.0	7.1	0.073	138.0	72.0	86.7	255.0	6.025	140.0	0.7	7.6	3.29	50.0	3.9	70.0	5.9	1.9	7.5	0.0579999999999999	2.0	96.0	30.0	106.0	53.0	31.5	2.475	1.356	220.0	34.2	5.14	5.0	9.3	0.5	190.0	45.7	7.5	8.1	99.3	102.0	20.0	4.0	4.0	255.0	42.0	32.0	3.0	15.39	12.0	13.0	182.5
168.48	6.1	0.745	139.0	78.0	88.2	185.0	3.67	140.0	0.5	5.6	1.78	62.0	4.2	78.0	5.3	1.1	5.0	0.0969999999999999	2.0	240.0	36.0	124.0	26.0	29.8	2.6	1.39	180.0	31.9	5.75	5.218	8.5	0.7	164.3	46.2	8.3	9.0	80.4	124.0	22.0	4.0	4.0	175.0	40.0	18.0	3.0	10.26	12.1	38.0	178.8
150.27	5.9	0.092	143.0	68.0	90.9	160.0	4.2410000000000005	140.0	0.3	4.3	1.25	68.0	3.9	62.0	4.7	1.5	4.28	0.042	2.84	45.64	25.0	108.0	19.0	30.3	2.55	1.453	160.0	28.6	5.36	4.22	5.9	0.6	148.34	49.1	7.2	9.3	76.4	106.0	22.0	3.0	4.0	150.0	41.4	23.0	1.0	17.1	12.1	13.0	184.0
171.22	7.6	0.011	139.0	76.0	79.3	217.0	4.163	140.0	0.7	5.7	2.49	86.0	4.2	76.0	5.7	2.5	4.28	0.036	2.0	72.0	32.0	118.0	33.0	27.0	2.25	1.227	217.0	37.9	4.39	5.22	8.6	0.8	165.0	39.0	7.1	9.4	101.9	116.0	15.0	4.0	5.0	217.0	40.0	20.0	3.0	6.84	13.2	8.0	171.9
162.1	6.867999999999992	0.3695500000000002	139.024	76.0	89.19899999999998	170.0	4.771539999999999	140.0	0.5	5.233	1.9682999999999995	66.0	4.0420000000000025	70.0	5.293000000000001	2.099999999999996	5.436800000000005	0.07636	3.05	116.7	29.0	110.0	38.0	30.568	2.3469999999999995	1.2132299999999998	168.0	29.9	4.611500000000005	4.946330000000004	7.130000000000001	0.4790000000000002	162.13	41.00299999999999	7.200000000000004	7.780999999999998	72.9	108.0	17.34	3.0	4.0	168.0	39.0	20.41	3.0	12.4317	12.288999999999998	14.71	174.0
168.0	6.3	0.055	142.0	52.14	97.7	190.0	3.853	152.3	0.7	4.1	3.74	67.34	4.1	55.56	5.7	1.3	4.28	0.094	1.18	408.0	29.0	125.9	80.0	33.6	2.3	1.195	160.0	30.401	3.61	4.88	11.2	0.6	130.0	39.36999999999999	6.5	8.9	70.0	123.36	20.0	4.0	1.0	160.0	39.112	17.0	3.0	6.84	14.7	24.0	171.8
210.96	8.6	0.528	144.0	78.0	90.2	240.0	5.093999999999999	150.0	0.7	5.5	0.89	70.0	5.0	84.0	5.0	2.5	5.71	0.043	1.0	96.0	30.0	112.0	29.0	30.4	2.6	1.744	220.0	40.6	5.51	5.55	8.4	0.3	198.0	44.3	8.1	7.9	95.4	114.0	35.0	5.0	3.0	240.0	43.0	39.0	3.0	20.52	11.7	12.0	180.9
132.28	8.1	32.4	137.0	54.44	89.1	145.0	3.233	130.0	0.6	3.7	4.18	72.0	4.0	56.0	5.1	3.4	4.64	0.053	3.0	105.64	29.0	106.0	29.0	29.7	2.3	1.356	140.0	29.7	3.78	4.55	8.0	0.4	130.0	41.2	7.1	6.6	65.1	105.58	24.0	3.0	4.0	145.0	34.3	18.0	3.0	10.225799999999996	13.1	19.0	158.3
127.0	6.0	0.0409999999999999	141.0	68.0	84.2	152.0	5.093999999999999	160.0	0.5	7.2	2.58	84.0	3.5	66.0	5.7	1.8	7.14	0.095	2.0	290.64	25.0	138.0	62.0	26.8	2.525	1.2919999999999998	147.0	27.4	4.3	5.22	9.1	0.9	120.0	39.0	7.4	8.9	66.1	134.0	35.0	4.0	3.0	147.0	36.5	28.0	3.0	15.39	13.1	66.0	161.4
154.37	6.4	220.0	139.0	60.0	94.5	165.0	4.577	140.0	0.6	4.9	5.34	82.0	3.8	52.0	4.8	1.9	4.64	0.027	2.0	35.88	24.0	118.0	24.0	32.8	2.3	1.421	152.0	29.5	4.43	4.5	8.6	0.7	154.42	42.0	7.2	7.9	71.1	114.0	21.0	3.0	5.0	152.0	40.0	26.0	1.0	13.68	12.4	23.0	178.2
155.0	12.5	0.05	141.0	78.0	88.7	180.0	4.732	150.0	0.9	4.6	3.38	56.0	9.7	86.0	5.1	1.9	5.36	0.035	2.0	177.34	28.0	126.0	42.0	30.9	2.35	1.388	160.0	35.7	5.03	6.49	7.2	0.5	150.0	43.7	7.2	9.0	73.1	126.0	17.0	4.0	5.0	160.0	38.2	25.0	1.0	10.26	13.1	21.0	172.0
130.0	8.6	203.0	133.0	50.0	93.5	156.0	5.017	120.0	0.6	3.3	10.77	54.0	3.6	52.0	5.4	4.0	2.14	0.045	4.53	194.86	32.0	80.0	36.0	32.3	2.325	1.485	140.0	26.5	4.53	4.39	6.6	1.0	128.5	39.8	7.1	8.8	67.2	84.0	47.0	3.0	3.0	140.0	36.6	40.0	1.0	10.26	14.1	38.0	174.9
157.15	7.9	0.011	139.0	56.0	90.3	175.0	4.112	130.0	0.8	3.6	1.33	74.0	3.9	54.0	5.2	2.7	3.57	0.036	2.17	31.92	28.0	106.0	30.0	30.3	2.375	1.195	148.0	29.0	4.71	4.77	9.5	0.7	152.59	36.8	7.3	9.5	64.1	100.0	16.0	3.0	2.0	145.0	34.0	18.0	3.0	5.13	13.3	6.0	158.5
140.0	5.4	233.0	140.0	58.0	95.1	160.0	5.7929999999999975	120.0	0.4	4.3	19.57	94.0	3.5	58.0	5.7	1.4	2.5	0.126	3.29	112.74	27.0	80.0	36.0	32.0	2.25	0.969	160.0	34.6	4.43	5.05	6.5	0.9	130.0	38.0	6.9	8.4	75.2	84.0	15.0	4.0	4.0	155.0	38.5	22.0	3.0	13.68	12.6	10.0	168.2
180.0	6.9	0.011	140.0	102.0	97.8	228.0	7.939	180.0	0.6	7.2	3.47	92.0	5.2	106.5	5.8	1.0	3.57	0.039	3.0	290.88	32.0	162.74	60.0	32.8	2.4	1.0659999999999998	220.0	35.2	4.74	6.16	9.4	0.6	165.0	39.6	7.7	9.9	100.2	160.0	68.0	4.0	3.0	225.0	39.8	72.0	3.0	15.39	16.0	62.0	165.9
160.0	8.2	0.089	132.0	66.0	88.7	180.0	5.275	150.0	0.5	6.4	2.4	78.0	5.2	68.0	11.7	2.4	6.07	0.086	2.0	155.3	31.0	126.0	50.0	30.3	2.375	1.55	180.0	31.5	4.73	15.1	5.5	0.2	170.0	38.5	7.2	7.4	76.7	124.0	27.0	4.0	1.0	180.0	41.0	18.0	3.0	8.55	12.5	13.0	168.8
145.0	3.0	0.011	139.0	72.0	99.1	160.0	4.03	160.0	0.4	5.9	2.67	42.0	1.3	74.0	5.2	1.2	4.28	0.048	1.85	299.4	26.0	126.0	55.0	33.2	2.325	1.13	152.0	29.2	4.59	4.996	14.0	5.3976053469340267e-79	150.0	44.4	7.2	8.3	67.3	130.0	22.0	3.0	5.0	142.0	39.0	28.0	3.0	23.94	12.1	13.0	184.8
131.91	8.1	126.0	140.0	50.0	92.2	150.0	4.163	130.0	0.6	4.8	10.68	82.0	5.2	52.0	6.2	2.1	4.28	0.046	1.0	281.04	33.0	114.0	56.0	31.1	2.35	1.0659999999999998	150.0	36.1	4.56	6.33	7.2	0.8	110.0	35.3	7.3	8.7	80.1	110.0	28.0	4.0	4.0	146.75	34.7	21.0	1.0	10.26	13.1	15.0	157.7
245.93	5.2	20.4	138.0	46.0	86.2	280.0	3.03	140.0	0.5	5.8	2.67	60.0	2.9	60.0	5.3	1.6	5.36	0.043	4.52	13.0	26.0	124.0	18.0	29.3	2.475	0.97	215.0	32.2	5.48	4.663	8.9	0.6	259.69	46.0	7.3	9.5	93.6	116.0	26.0	4.0	4.0	260.0	41.5	28.0	1.0	29.07	13.3	14.0	189.3
155.0	5.4	0.018	142.0	62.0	94.8	180.0	5.093999999999999	140.0	0.3	3.9	2.05	52.0	1.8	62.0	5.4	3.0	5.36	0.071	2.35	108.0	25.0	108.0	36.0	31.3	2.525	1.55	175.0	37.5	4.86	4.05	6.4	0.7	160.0	45.2	6.9	7.9	77.9	116.0	22.0	5.0	3.0	170.0	36.0	28.0	1.0	13.68	13.5	21.0	172.6
155.0	5.4	0.011	136.0	72.0	100.4	160.0	4.189	140.0	0.6	4.5	2.22	64.0	2.6	72.0	4.4	2.1	3.93	0.061	2.38	216.0	28.0	118.0	38.0	35.0	2.35	0.969	145.0	29.5	4.12	4.83	11.4	0.6	155.0	38.8	7.2	7.9	66.5	116.0	34.0	4.0	5.0	155.0	37.0	33.0	1.0	15.39	12.4	38.0	172.6
160.0	6.434999999999992	0.4015100000000004	139.0	80.0	87.50299999999996	180.0	5.353410000000001	150.0	0.5	5.734000000000003	2.5265	76.0	3.800000000000008	74.0	5.404999999999999	1.900000000000004	5.372100000000002	0.11474	3.0	191.7	29.0	126.0	44.0	30.319999999999983	2.333250000000001	1.1404800000000002	175.0	31.0	4.654099999999998	4.9912100000000015	7.847000000000002	0.4910000000000001	160.0	36.3	7.200000000000004	7.65	71.3	128.0	31.73	4.0	1.0	175.0	34.3	26.81	1.0	12.739499999999998	12.332999999999997	26.4	160.6
134.06	4.4	138.0	140.0	64.0	77.7	149.0	4.526	160.0	0.4	5.0	15.12	64.0	1.6	70.0	5.9	2.0	2.5	0.1169999999999999	2.21	480.0	37.0	118.0	77.0	25.3	2.425	1.195	146.0	23.9	5.15	5.55	8.0	0.5	129.08	40.2	7.8	8.1	59.9	122.0	22.0	3.0	1.0	139.5	38.0	24.0	3.0	8.55	14.5	29.0	175.8
220.0	7.9	0.17	140.0	88.0	83.3	235.0	6.698	170.0	0.6	6.5	2.67	60.0	4.7	92.0	5.6	2.4	3.93	0.111	3.85	432.0	35.0	146.0	66.0	27.9	2.3	1.162	230.0	39.5	5.03	4.66	7.7	1.0	215.0	40.1	7.6	8.6	106.0	144.0	25.0	5.0	3.0	230.0	40.4	21.0	3.0	13.68	12.5	15.0	171.3
170.0	9.5	0.05	137.1	84.2	94.1	190.0	4.71	180.0	0.6	6.3	2.67	72.0	5.3	86.0	5.4	3.3	5.7	0.068	1.62	360.0	31.0	154.0	64.0	31.1	2.575	1.001	185.0	31.6	5.1	4.607	5.9	0.5	160.0	44.5	8.2	9.2	84.1	146.0	27.0	4.0	3.0	185.0	39.5	24.0	3.0	10.3	12.5	22.0	176.2
216.96	5.9	71.1	138.0	94.0	89.8	240.0	5.069	140.0	0.5	7.6	7.3	78.0	3.8	88.0	5.6	1.4	4.64	0.059	3.0	36.0	30.0	118.0	22.0	31.9	2.4	1.195	240.0	33.9	5.22	4.77	8.1	0.9	213.28	43.5	7.5	7.2	110.9	116.0	36.0	4.0	4.0	235.0	39.0	29.0	1.0	25.65	12.2	49.0	192.1
165.0	5.9	0.054	141.0	78.0	94.2	203.0	5.482	180.0	0.7	4.1	3.02	60.0	3.7	86.0	5.2	1.3	5.36	0.065	1.0	60.0	28.0	166.0	64.0	32.3	2.275	1.001	165.0	31.7	4.66	4.77	11.8	0.8	165.0	42.2	6.9	8.4	77.0	166.0	25.0	4.0	5.0	165.0	40.5	26.0	3.0	13.68	12.1	20.0	181.7
150.0	8.3	0.011	138.0	72.0	85.5	220.0	3.595	130.0	0.5	5.1	2.6076	48.0	5.1	72.0	5.6	2.6	3.93	0.0344581746031745	2.0	97.92	33.0	120.0	41.0	28.7	2.375	1.001	190.0	32.8	4.63	5.44	6.1	0.4	128.0	42.9	7.5	8.8	87.1	112.0	17.0	4.0	5.0	210.0	36.6	18.0	3.0	10.26	13.3	41.0	165.5
143.01	6.1	0.092	139.0	60.0	85.3	160.0	4.707	150.0	0.4	4.9	6.05	74.0	3.7	58.0	5.2	1.7	2.5	0.032	5.0	60.0	37.0	116.0	22.0	29.1	2.4	1.259	160.0	34.4	4.36	4.88	6.9	0.4	140.19	35.5	7.6	6.1	76.9	116.0	15.0	4.0	5.0	150.0	36.0	26.0	1.0	10.26	13.6	8.0	161.0
115.56	7.9	0.011	137.0	78.0	86.5	123.0	5.534	140.0	0.6	4.3	3.83	74.0	4.8	84.0	5.1	2.1	2.86	0.026	2.0	55.0	33.0	118.0	28.0	29.2	2.4	1.13	116.0	25.8	4.67	4.39	7.4	0.3	116.0	33.7	7.9	8.1	51.8	118.0	11.0	3.0	5.0	116.0	33.8	18.0	1.0	8.55	12.4	16.0	159.8
105.0	5.4	0.305	139.0	84.0	98.6	205.0	5.198	150.0	0.5	6.5	2.49	60.0	2.8	78.0	5.8	2.0	5.0	0.054	6.0	84.0	28.0	128.0	42.0	33.4	2.35	1.227	191.0	38.5	4.56	5.66	9.2	1.1	105.0	40.0	7.0	7.4	85.7	128.0	22.0	5.0	1.0	205.0	37.0	34.0	3.0	11.97	12.0	111.0	162.5
113.0	7.544000000000002	121.36004000000004	138.67800000000005	64.0	90.62599999999996	113.0	5.4589300000000005	170.0	0.501	4.701000000000001	12.529100000000003	66.0	4.399999999999993	64.0	5.526	2.373000000000004	5.562	0.1397699999999999	2.0	360.0	30.12	118.0	74.0	30.39499999999999	2.3174999999999994	1.0933300000000004	108.0	27.2	4.6465	5.380880000000004	6.773999999999997	0.442	105.0	35.2	7.225	8.389	47.9	134.0	44.2	2.0	3.0	105.0	26.5	39.61	3.0	7.842	12.976000000000004	59.81	142.4
180.66	10.7	0.06	136.1	61.22	89.9	212.64	6.15	140.0	0.5	5.3	3.56	84.0	7.8	61.96	5.3	2.2	2.5	0.1159999999999999	2.79	84.0	35.0	113.08	33.0	30.3	2.275	1.2919999999999998	203.0	37.5	3.82	3.83	4.6	0.4	177.49	38.1	7.1	7.9	89.1	112.0	19.0	5.0	2.0	195.0	35.3	26.0	3.0	5.1000000000000005	11.9	18.0	153.9
121.0	6.182000000000005	23.68956000000001	138.9919999999999	30.0	90.50300000000004	137.0	5.610129999999999	210.0	0.5	4.601	7.200499999999997	78.0	3.6050000000000018	76.0	5.540000000000003	1.8860000000000032	7.234199999999998	0.12541	1.0	492.0	30.0	190.0	76.08	30.402999999999984	2.34725	1.14562	112.0	24.0	4.6522000000000014	5.178330000000002	7.977999999999998	0.5169999999999999	110.0	37.5	7.200000000000002	8.178000000000003	48.2	184.0	16.99	2.0	4.0	112.0	34.2	23.94	3.0	9.478	12.998999999999992	20.22	160.3
140.69	5.3	8.97	141.0	60.72	90.2	155.0	4.16	150.0	0.4	3.4	2.67	62.0	3.1	62.0	5.3	1.4	5.0	0.13	5.0	55.63	27.0	112.0	28.0	30.5	2.45	1.29	145.0	31.0	5.43	5.218	7.2	0.7	128.0	36.1	7.5	9.1	63.7	112.0	30.0	4.0	2.0	155.0	37.3	25.0	3.0	13.68	12.3	18.0	161.1
121.51	8.6	358.0	142.0	86.0	95.5	145.0	3.879	150.0	0.4	5.3	35.59	116.0	6.5	92.0	5.0	1.6	4.64	0.063	5.0	36.0	23.0	128.0	32.0	33.5	2.55	1.582	123.0	29.6	4.05	4.88	5.0	0.2	115.0	39.3	6.6	9.1	61.9	128.0	15.0	3.0	4.0	145.0	35.6	22.0	1.0	8.55	11.9	26.0	160.8
133.36	4.3	1.08	139.0	66.0	94.4	165.0	4.784	140.0	0.3	4.5	2.94	80.0	2.0	68.3	4.7	1.7	2.14	0.05	1.0	101.46	37.0	119.08	33.0	31.1	2.25	1.13	165.0	31.6	4.15	5.05	7.3	3.7	125.0	39.5	7.6	8.6	76.0	120.0	14.0	4.0	4.0	140.0	35.0	23.0	3.0	20.52	12.6	12.0	153.8
220.0	8.1	0.327	140.0	88.0	86.4	245.0	8.12	170.0	0.6	4.9	5.34	88.0	5.2	84.0	5.3	2.2	5.0	0.1159999999999999	4.0	160.77	29.0	136.0	43.0	29.6	2.45	1.195	225.0	41.4	5.29	5.33	7.5	0.5	200.0	44.9	7.4	7.6	104.6	136.0	80.0	5.0	3.0	225.0	38.0	59.0	3.0	8.55	12.5	300.0	176.1
116.45	6.802999999999996	134.63313000000005	138.996	70.0	89.095	124.0	4.586680000000001	130.0	0.5	4.110000000000001	5.746	68.0	4.0	62.0	5.188	2.098999999999996	5.589300000000002	0.0396099999999999	2.79	57.43	29.0	102.0	29.0	30.425000000000008	2.352499999999999	1.283831	120.0	25.0	4.647099999999997	4.787250000000001	7.232999999999998	0.4900000000000002	117.0	37.0	7.200000000000004	7.823000000000002	53.2	106.0	14.86	3.0	5.0	115.0	34.5	20.31	1.0	12.7053	12.333	11.67	162.1
165.0	5.5	0.203	141.0	66.0	89.3	172.0	4.2410000000000005	160.0	0.6	4.3	2.22	60.0	1.9	76.0	9.9	2.7	5.36	0.061	4.0	144.0	31.0	126.0	56.0	30.3	2.4	1.0659999999999998	168.0	32.3	4.51	11.21	10.1	0.5	165.0	43.0	7.4	7.4	78.9	124.0	26.0	4.0	3.0	168.0	40.0	30.0	1.0	20.52	12.7	23.0	182.4
160.7	7.6	34.6	138.0	88.0	92.8	170.0	5.56	150.0	0.6	7.9	8.54	72.0	3.9	84.0	5.4	2.8	5.0	0.161	6.0	70.37	31.0	114.0	30.0	30.7	2.25	1.582	165.0	32.2	4.9	5.72	8.0	0.1	165.0	39.7	6.9	8.0	73.2	116.0	22.0	4.0	5.0	165.0	40.0	27.0	3.0	29.07	12.6	63.0	179.8
251.19	13.6	0.262	136.0	65.32	73.0	330.0	5.043	140.1	0.5	4.1	2.67	104.0	11.0	65.94	5.5	1.9	0.71	0.024	2.0	36.0	36.0	117.56	24.0	24.5	2.225	1.485	330.0	48.0	4.95	5.05	3.4	0.6	236.97	44.08399999999999	6.4	8.2	170.6	115.46	11.0	5.0	4.0	270.0	40.30800000000001	14.0	3.0	6.84	15.1	14.0	174.1
205.17	10.6	0.076	140.0	76.0	71.4	240.0	4.836	150.0	0.7	6.2	1.25	86.0	7.4	78.0	6.5	2.3	4.64	0.049	3.81	1.0	31.0	124.0	18.0	24.5	2.45	1.324	240.0	35.5	5.39	5.33	6.6	0.9	199.62	32.0	7.4	8.4	109.8	120.0	35.0	5.0	2.0	200.0	36.0	28.0	1.0	10.26	14.9	37.0	164.5
155.0	9.4	250.0	139.0	90.0	95.6	175.0	8.12	170.0	0.3	7.3	14.24	86.0	6.5	91.26	5.3	2.3	2.86	0.092	12.0	155.66	31.0	140.9	36.0	34.2	2.475	1.453	165.0	31.4	4.83	4.66	2.9	0.1	165.0	40.7	7.8	7.0	73.1	142.0	29.0	4.0	2.0	165.0	37.4	25.0	3.0	15.39	11.8	64.0	176.4
131.0	8.0	0.011	140.0	82.0	86.9	170.0	6.051	140.0	0.4	4.2	2.76	86.0	5.7	86.0	5.7	1.9	5.0	0.036	1.0	120.54	29.0	130.0	44.0	29.2	2.325	1.421	152.0	31.2	4.65	5.77	4.6	0.3	120.0	35.3	7.0	7.6	70.5	134.0	19.0	4.0	5.0	170.0	34.0	22.0	3.0	8.55	13.4	16.0	155.2
155.0	5.9	0.02	140.0	98.0	97.8	155.0	6.051	200.0	0.4	7.0	2.22	84.0	3.5	104.0	5.3	1.7	6.07	0.102	2.0	360.0	29.0	184.0	67.0	34.4	2.4	1.259	155.0	32.3	4.31	5.05	6.5	1.0	130.0	35.0	7.3	8.7	74.4	186.0	18.0	4.0	5.0	155.0	38.5	26.0	3.0	8.55	12.5	24.0	165.0
150.0	6.9069999999999885	132.99991000000003	138.99300000000002	76.24	90.45300000000002	190.0	5.162859999999999	148.9	0.5	5.922999999999997	6.556599999999999	72.34	4.100000000000007	75.54	5.39	2.100999999999996	5.379400000000008	0.09927	3.14	60.0	28.0	119.82	36.0	30.440999999999995	2.3717500000000005	1.17243	190.0	34.32800000000001	4.646999999999995	4.919750000000004	7.188000000000002	0.5080000000000003	150.0	46.099	7.195999999999998	8.120999999999999	89.31600000000002	119.4	23.96	4.0	1.0	185.0	40.633	23.24	1.0	11.508299999999997	12.599000000000007	26.25	182.343
205.0	7.3	0.048	141.0	92.0	83.5	215.0	4.81	170.0	0.9	4.8	7.03	52.0	3.8	88.0	5.3	2.4	6.07	0.198	1.0	420.0	24.0	158.0	61.0	27.7	2.425	1.259	205.0	36.6	5.77	4.11	12.0	0.6	160.0	35.6	6.8	8.2	93.1	146.7	18.0	4.0	5.0	215.0	37.0	21.0	3.0	23.94	12.1	19.0	170.5
210.0	9.6	0.1669999999999999	139.0	90.0	93.1	245.0	4.732	140.0	0.6	3.5	1.25	68.0	5.8	90.0	7.5	3.0	9.28	0.139	1.97	300.0	33.0	110.0	60.23	30.7	2.35	1.227	170.0	28.2	4.64	6.72	5.9	0.2	200.0	38.8	6.9	9.1	81.2	110.22	30.0	3.0	3.0	180.0	36.0	42.0	3.0	11.97	13.3	33.0	171.4
248.83	10.3	201.0	140.0	70.0	81.3	279.0	4.163	130.0	0.5	4.9	9.274	80.0	7.2	60.0	5.0	2.5	3.93	0.0389799999999999	1.0	46.89	28.0	114.0	20.0	27.3	2.425	1.324	193.0	32.5	4.92	4.0	5.2	0.4	248.82	41.0	7.2	8.3	93.5	112.0	10.0	4.0	3.0	279.0	33.0	17.0	1.0	8.55	13.0	13.0	157.8
127.0	9.4	45.06141999999999	139.009	52.0	95.1	135.0	5.113140000000001	170.0	0.7	5.498999999999998	4.45	80.0	6.6	5.3976053469340267e-79	5.6	1.7	6.1037	0.103	2.37	240.0	30.03	148.0	80.0	31.1	2.364500000000001	1.1703299999999996	94.0	24.655999999999985	3.55	5.313050000000004	7.8	0.5	128.08	36.103	7.240999999999994	7.8	50.6	152.0	16.42	3.0	3.0	98.0	35.19099999999999	24.03	3.0	13.1328	13.5	18.0	158.9
185.0	7.06900000000001	184.04524	138.99300000000002	71.52	88.115	185.0	5.17551	143.1	0.5	5.837000000000002	7.0357	72.62	4.1040000000000045	72.24	5.293999999999999	2.199999999999996	5.368400000000003	0.07873	3.77	180.0	28.0	117.58	41.0	30.428	2.35875	1.1279699999999997	165.0	32.764000000000024	4.645099999999997	5.139320000000003	6.896999999999999	0.4910000000000002	150.0	38.56299999999999	7.1969999999999965	7.669000000000002	76.37099999999998	116.56	22.77	4.0	3.0	170.0	36.96499999999999	21.29	3.0	11.371499999999996	12.506000000000006	24.88	166.5
97.0	8.3	0.2019999999999999	138.0	62.0	69.8	98.0	6.698	180.0	0.6	6.5	7.92	80.0	6.2	68.0	5.4	1.3	6.43	0.213	1.0	312.0	29.0	162.0	80.0	22.9	2.225	1.162	93.0	23.6	5.48	5.05	7.0	1.3	93.0	29.1	6.7	7.6	42.6	156.0	13.0	3.0	2.0	97.0	32.4	23.0	3.0	13.68	16.3	20.0	140.3
156.0	7.1	0.0559999999999999	136.0	22.0	91.4	260.0	5.64	170.0	0.9	7.6	2.67	80.0	3.7	5.3976053469340267e-79	11.5	2.1	14.64	0.0579999999999999	2.1	240.0	35.0	156.0	73.0	32.0	2.275	1.61	180.0	34.0	3.76	17.597	12.1	1.3	225.0	33.5	7.0	8.1	83.7	153.92	19.0	4.0	1.0	180.0	37.0	22.0	3.0	10.26	13.6	23.0	163.9
204.55	7.6	0.051	137.0	66.0	85.3	210.0	5.507999999999999	140.0	0.6	3.9	1.25	70.0	3.9	72.0	5.4	2.7	3.21	0.047	7.0	108.0	31.0	114.0	30.0	30.0	2.425	1.485	210.0	37.2	4.38	4.83	7.8	0.9	210.0	42.8	7.8	7.6	98.6	112.0	16.0	5.0	5.0	210.0	39.0	22.0	1.0	6.84	12.1	12.0	173.5
110.0	8.8	0.011	132.0	72.0	91.7	120.0	4.5	130.0	0.5	3.2	1.78	84.0	5.7	70.0	5.1	2.3	3.93	0.01	2.69	1.0	38.0	104.0	37.0	30.8	2.3	1.19	110.0	27.4	4.74	4.33	6.2	0.6	110.0	44.0	8.2	8.1	53.2	98.0	19.0	3.0	1.0	110.0	33.5	20.0	1.0	10.26	12.0	14.0	158.3
175.0	9.0	0.011	145.0	60.0	95.6	216.0	4.862	130.0	0.8	4.3	0.98	94.0	6.3	56.0	6.0	1.7	7.14	0.125	1.51	372.0	21.0	112.0	74.0	31.5	2.475	1.324	180.0	30.8	4.7	7.33	8.8	0.8	170.0	38.6	6.9	8.1	78.1	104.0	26.0	3.0	4.0	180.0	39.6	22.0	3.0	10.26	12.5	28.0	172.0
220.0	9.1	0.032	138.0	96.0	84.9	260.0	6.646	170.0	0.4	6.5	2.58	64.0	6.6	98.0	5.5	2.0	3.57	0.132	2.09	324.0	32.0	152.0	61.0	29.9	2.325	1.098	260.0	38.0	5.37	5.61	4.4	0.5	193.86	41.0	7.8	8.1	117.3	150.0	26.0	4.0	5.0	240.0	40.2	29.0	3.0	18.81	12.2	22.0	183.7
240.0	5.3	0.011	140.0	68.0	90.6	300.0	5.662999999999999	150.0	0.5	7.0	2.85	64.0	2.8	66.0	5.7	1.9	3.93	0.035	2.05	127.2	31.0	116.0	45.0	30.0	2.425	1.227	285.0	41.5	5.19	4.66	8.9	0.8	170.0	41.3	7.6	8.8	119.8	114.0	33.0	5.0	2.0	240.0	44.0	27.0	1.0	13.68	12.3	28.0	185.1
121.18	7.4	0.011	141.0	66.0	92.8	132.0	5.146	140.0	0.5	4.7	1.25	100.0	4.9	60.0	5.3	1.9	2.5	0.022	2.0	68.99	30.0	100.0	26.0	32.3	2.425	1.033	128.0	25.2	4.14	3.94	6.4	0.1	120.09	33.5	7.1	8.3	56.2	102.0	13.0	3.0	4.0	120.0	34.0	17.0	1.0	8.55	12.2	13.0	161.8
131.27	9.5	186.0	139.0	62.0	84.9	140.0	3.801	150.0	0.8	7.8	14.59	64.0	5.1	62.0	5.9	2.9	2.5	0.045	4.0	36.0	35.0	124.0	20.0	29.2	2.65	1.582	132.0	28.2	5.21	4.88	8.8	0.6	130.95	40.3	8.1	9.0	57.7	126.0	28.0	3.0	2.0	132.0	34.0	23.0	1.0	8.55	13.3	16.0	163.2
220.0	7.1	0.011	138.0	92.0	96.6	220.0	7.629	180.0	0.4	5.0	4.27	88.0	4.4	98.0	5.2	2.1	2.86	0.037	2.0	156.3	29.0	140.0	42.0	34.0	2.45	1.259	180.0	35.5	4.04	5.0	5.8	0.3	160.0	36.8	7.0	6.4	81.5	144.68	31.0	4.0	5.0	180.0	39.7	24.0	3.0	11.97	12.5	69.0	163.0
184.43	7.331999999999992	15.343710243902438	138.997	55.94	89.68299999999996	215.0	4.6345600000000005	150.0	0.501	5.539999999999999	3.766400000000001	100.0	4.295000000000006	58.56	5.120999999999998	2.304000000000004	5.2285	0.0401099999999999	4.41	18.0	28.0	123.3	19.0	30.68700000000001	2.40225	1.2897400000000008	215.0	38.5	4.6082000000000045	5.030610000000001	6.85	0.4139999999999999	177.22	40.3	7.197999999999998	8.222000000000001	107.6	124.0	23.84	5.0	3.0	215.0	37.7	23.19	1.0	12.055499999999997	12.155999999999995	19.89	159.3
250.0	6.0	0.011	141.0	72.0	90.9	290.0	4.577	170.0	0.9	8.9	2.58	72.0	2.9	80.0	5.7	2.0	5.0	0.084	2.23	360.0	26.0	140.0	60.0	30.2	2.375	0.936	290.0	42.0	5.08	6.33	14.5	0.3	235.0	38.7	6.7	7.3	129.7	144.0	27.0	5.0	4.0	280.0	40.8	37.0	1.0	11.97	12.4	61.0	172.1
210.0	8.2	1.0	139.0	70.0	87.6	217.0	4.655	170.0	0.5	8.2	1.78	76.0	5.4	92.0	5.7	2.0	4.28	0.1689999999999999	12.0	156.0	32.0	144.0	61.0	30.0	2.4	1.227	190.0	32.3	5.03	6.61	6.4	0.3	215.0	41.2	7.7	8.4	87.7	140.0	27.0	4.0	4.0	214.0	41.7	33.0	3.0	15.39	13.6	86.0	176.6
167.0	4.8	0.021	141.0	62.0	92.5	195.0	4.138	190.0	0.4	4.9	3.29	48.0	2.6	66.0	5.3	1.7	6.07	0.111	1.18	336.0	25.0	170.0	71.0	32.8	2.3	1.001	178.0	29.4	4.56	5.38	9.1	0.1	131.0	35.7	7.1	8.2	79.9	170.0	33.0	3.0	5.0	173.0	38.0	31.0	3.0	22.23	12.0	19.0	167.4
169.35	8.1	43.0	142.0	70.66	89.6	185.0	8.43	160.0	0.7	7.4	5.34	76.0	3.8	70.0	5.1	3.4	3.93	0.043	8.0	84.0	25.0	138.0	23.0	30.5	2.175	1.16	163.0	29.1	5.44	4.274	8.9	0.9	173.18	41.7	5.4	8.7	71.3	134.6	17.0	3.0	2.0	170.0	38.0	18.0	3.0	11.97	12.4	14.0	175.4
185.0	6.6	0.023	138.0	30.0	86.8	214.0	5.974	130.0	0.4	6.3	2.097	76.0	3.8	70.0	5.0	2.3	3.57	0.0608199999999999	2.0	203.04	25.0	114.0	42.0	30.6	2.35	1.324	210.0	37.2	5.02	5.16	6.4	0.4	170.0	42.3	7.0	7.5	95.4	112.0	65.0	4.0	4.0	200.0	38.7	33.0	3.0	18.81	13.3	34.0	175.2
140.0	6.6	0.065	142.0	64.0	95.3	150.0	3.905	200.0	0.8	7.3	4.27	60.0	2.6	70.0	5.6	3.1	5.36	0.044	1.21	156.0	34.0	182.0	80.0	32.6	2.325	1.324	140.0	29.5	3.82	4.72	12.4	0.7	115.0	32.0	7.6	8.3	62.3	170.0	17.0	4.0	1.0	150.0	33.5	28.0	3.0	8.55	13.0	20.0	149.2
144.03	10.8	0.478	135.0	50.0	89.2	189.0	4.913	140.0	0.6	4.0	1.78	100.0	7.7	56.0	5.4	2.3	1.43	0.034	2.24	96.12	29.0	124.0	24.0	29.1	2.2	1.13	170.0	35.5	3.71	5.88	5.8	0.2	138.98	37.3	6.2	7.7	99.6	114.0	14.0	4.0	2.0	165.0	32.6	15.0	1.0	5.13	12.9	13.0	158.8
145.0	6.7	0.011	141.0	76.0	87.1	160.0	5.715	170.0	0.5	5.8	4.98	80.0	3.3	72.0	5.4	2.8	5.0	0.114	2.0	336.0	31.0	136.0	76.0	29.1	2.275	1.033	155.0	29.5	4.97	4.44	7.3	0.3	140.0	42.8	7.1	10.2	72.3	134.0	17.0	3.0	4.0	150.0	40.0	20.0	3.0	15.39	13.8	16.0	174.5
126.0	7.8	0.011	135.0	58.0	88.6	135.0	4.551	120.0	0.4	4.3	4.63	88.0	5.5	62.0	5.3	1.6	3.21	0.051	2.0	120.0	28.0	100.0	31.0	30.0	2.4	1.421	125.0	26.9	3.85	4.61	4.7	0.4	125.0	39.7	7.0	8.4	58.8	92.0	14.0	3.0	5.0	125.0	35.0	17.0	3.0	11.97	12.5	14.0	170.5
170.0	6.586000000000008	0.0129299999999999	139.0	66.64	89.05	190.0	5.315170000000003	141.8	0.5	4.8660000000000005	3.0893999999999995	72.84	3.800000000000008	67.06	5.58	2.001	5.353900000000003	0.06826	1.1	216.0	28.0	117.08	60.0	30.45600000000001	2.3805	1.2567000000000004	170.0	33.648999999999994	4.6265	5.099100000000004	7.450999999999998	0.5070000000000003	115.0	37.153	7.1999999999999975	7.535	80.6	116.48	19.42	4.0	5.0	190.0	36.557	21.43	3.0	11.8161	12.474000000000006	17.23	164.5
162.53	3.8	0.027	140.0	44.0	98.6	175.0	3.9	150.0	0.4	6.1	1.78	68.0	1.7	44.0	4.7	1.6	2.14	0.0819999999999999	3.4	156.0	27.0	116.0	19.0	33.7	2.45	1.1	175.0	35.4	4.28	4.274	9.6	0.1	160.81	45.7	7.3	8.9	83.0	112.0	14.0	4.0	2.0	165.0	38.0	22.0	3.0	6.84	11.4	18.0	179.5
185.0	7.110000000000013	112.92043	139.01999999999998	86.0	88.94900000000004	185.0	5.367269999999999	160.0	0.5	6.035999999999999	5.6392000000000015	62.0	4.198999999999994	78.0	5.284999999999998	2.199999999999996	5.4250000000000025	0.08753	4.0	215.64	28.0	126.0	40.0	30.613000000000003	2.37575	1.323949	180.0	34.6	4.612700000000002	4.979500000000003	7.018	0.4680000000000003	160.0	41.5	7.1999999999999975	7.654000000000001	81.9	126.0	25.65	4.0	5.0	170.0	37.3	22.69	3.0	11.388599999999997	12.413000000000006	24.74	172.0
132.27	6.4	0.597	138.0	56.0	91.9	140.0	4.034	140.0	0.6	5.1	2.22	72.0	3.6	50.0	4.9	1.9	4.64	0.026	4.86	18.0	28.0	122.0	18.0	32.5	2.425	1.518	140.0	29.0	4.32	4.83	9.5	0.6	130.9	40.0	7.2	7.1	63.8	108.0	18.0	3.0	4.0	130.0	35.4	24.0	1.0	15.39	12.5	6.0	170.5
195.0	11.2	380.0	142.0	50.0	89.9	195.0	4.448	140.0	0.7	4.0	5.52	60.0	7.5	56.0	5.4	2.6	3.21	0.074	3.0	82.83	26.0	116.0	36.0	28.2	2.35	1.033	160.0	29.0	4.86	5.83	6.4	0.8	195.0	43.2	6.7	8.2	71.2	116.0	18.0	3.0	4.0	175.0	36.1	17.0	1.0	11.97	13.5	14.0	183.4
115.0	5.7	0.035	137.7	86.0	92.6	130.0	5.82	140.0	0.5	3.2	1.78	74.0	3.4	81.64	5.1	1.5	4.3	0.068	2.0	171.81	29.0	98.92	36.0	31.3	2.35	1.0659999999999998	130.0	29.2	4.53	4.496	9.6	0.6	115.0	38.5	7.3	7.4	58.4	92.0	21.0	4.0	5.0	125.0	33.5	21.0	3.0	12.0	11.4	17.0	160.8
118.99	6.9	0.011	139.0	68.0	89.9	125.0	4.681	130.0	0.5	4.3	1.25	70.0	3.4	66.0	5.3	2.7	2.86	0.015	1.78	48.0	32.0	108.0	33.0	31.8	2.3	1.162	122.0	25.3	3.76	4.5	6.8	0.1	120.0	35.5	7.4	9.0	55.2	102.0	12.0	3.0	4.0	120.0	35.3	18.0	3.0	8.55	13.2	17.0	158.6
162.0	3.8	58.3	139.0	82.0	97.3	213.0	4.89	180.0	0.6	5.5	6.23	60.0	2.0	70.0	5.4	1.0	2.86	0.251	6.0	120.0	52.0	144.0	46.0	32.0	2.575	1.03	145.0	29.5	3.98	4.885	16.2	0.4	213.0	39.0	9.0	9.5	65.8	140.0	61.0	4.0	2.0	155.0	37.0	77.0	3.0	5.13	12.2	97.0	165.0
97.0	7.9	0.011	141.0	74.92	90.7	115.0	5.56	150.0	0.5	5.2	4.18	84.0	4.2	72.0	7.4	2.8	5.0	0.013	1.68	84.0	32.0	130.0	54.0	30.3	2.5	1.227	112.0	28.4	4.29	7.72	6.7	1.3	115.0	29.8	8.2	8.1	50.1	138.0	44.0	3.0	5.0	115.0	29.0	34.0	3.0	8.55	12.4	106.0	147.3
150.0	7.1	0.0819999999999999	139.0	72.0	92.3	156.0	6.827000000000001	140.0	0.6	7.2	7.56	66.0	4.4	72.0	5.6	1.9	7.5	0.104	1.06	180.0	28.0	120.0	80.0	33.3	2.35	1.227	115.0	27.30700000000001	3.79	4.94	8.7	0.5	123.22	33.669000000000004	7.1	8.9	54.17400000000004	124.0	21.0	3.0	4.0	110.0	34.145	28.0	3.0	17.1	13.5	9.0	150.599
123.44	5.4	0.0289999999999999	140.0	76.0	73.8	130.0	4.034	130.0	0.4	4.9	1.78	76.0	2.2	72.0	5.3	2.1	2.86	0.087	5.03	16.7	30.0	100.0	18.0	23.3	2.425	1.388	130.0	26.1	6.24	4.66	7.7	0.7	123.42	42.5	7.7	8.1	56.1	108.0	16.0	3.0	2.0	125.0	38.4	25.0	1.0	11.97	13.9	17.0	172.6
130.36	6.4	0.011	140.0	76.0	93.1	140.0	4.629	140.0	0.4	3.8	2.58	64.0	3.3	68.0	4.8	2.4	2.14	0.037	1.0	60.0	25.0	106.0	30.0	31.8	2.325	1.356	125.0	22.8	4.72	4.39	6.2	0.2	128.0	39.5	7.1	8.0	55.3	100.0	17.0	3.0	5.0	125.0	34.0	16.0	3.0	18.81	12.8	10.0	168.9
163.0	6.877999999999994	0.0316408706290392	139.00799999999998	74.0	89.43000000000004	173.0	5.654140000000003	150.0	0.5	5.053999999999999	3.2168999999999977	78.0	4.100000000000007	76.0	5.377000000000002	2.1019999999999963	5.138100000000001	0.0546011111111111	1.13	231.24	28.0	118.0	51.0	30.434	2.376499999999999	1.24101	169.0	33.3	4.648199999999999	5.061520000000004	7.2429999999999986	0.5030000000000001	160.0	42.0	7.200999999999998	8.11	75.6	108.0	19.13	4.0	5.0	173.0	36.8	20.94	3.0	11.7477	12.376	17.13	165.3
118.08	6.0	0.011	140.0	72.0	87.2	140.0	4.422	130.0	0.5	4.5	3.65	82.0	3.3	74.0	4.8	2.0	2.14	0.039	4.0	118.4	26.0	112.0	32.0	30.0	2.3	0.71	140.0	28.0	4.38	4.83	7.7	1.0	115.0	38.0	7.0	8.9	63.3	108.0	13.0	3.0	4.0	120.0	32.5	16.0	3.0	6.84	12.1	33.0	160.5
140.0	6.3	0.907	138.0	44.0	89.3	165.0	5.353	160.0	0.3	3.0	7.12	72.0	4.7	36.0	5.5	1.1	2.86	0.072	2.1	480.0	25.0	116.0	80.0	29.9	2.275	1.098	140.0	26.5	4.49	5.77	4.8	1.0	124.0	34.5	6.5	7.1	56.1	110.0	15.0	3.0	3.0	140.0	34.0	24.0	3.0	8.55	12.6	11.0	158.0
152.03	4.6	0.06	134.5	68.64	83.2	173.73	4.24	146.7	0.6	3.3	4.45	71.68	1.9	68.24	6.0	1.9	3.2	0.1009999999999999	2.15	24.0	39.0	118.62	40.0	27.5	2.2	1.033	170.0	30.3	3.94	4.385	12.8	0.9	144.84	48.2	7.6	8.1	73.7	117.2	30.0	4.0	2.0	162.18	38.6	20.0	1.0	6.8000000000000025	13.1	12.0	168.8
110.0	6.1	0.2319999999999999	136.0	82.0	85.7	125.0	4.707	140.0	0.3	3.4	6.85	84.0	3.6	82.0	5.8	2.1	2.5	0.033	1.0	214.56	29.0	126.0	43.0	30.4	2.275	1.0659999999999998	120.0	27.0	3.97	4.61	5.6	0.5	100.0	34.5	6.8	10.0	56.0	122.0	18.0	3.0	5.0	120.0	32.2	21.0	3.0	6.84	12.9	11.0	150.9
186.0	13.1	376.0	140.4	70.0	93.9	198.0	5.72	160.0	0.7	5.7	9.79	60.0	7.5	72.0	5.9	4.3	4.6000000000000005	0.159	2.0	24.0	29.0	134.0	55.0	31.7	2.275	1.324	192.0	33.4	4.86	5.218	5.1	2.0	170.0	38.2	7.4	7.9	84.7	132.0	24.0	3.0	3.0	196.0	38.7	22.0	1.0	6.8000000000000025	12.5	23.0	170.7
160.0	7.073000000000008	0.08734	139.00500000000002	72.0	90.70199999999998	170.0	5.3566799999999954	170.0	0.5	5.6	2.7364	72.0	4.101000000000006	74.0	5.4700000000000015	2.226999999999998	4.353999999999994	0.11823	1.64	468.0	29.0	142.0	62.0	30.515	2.362000000000001	1.1309299999999995	160.0	31.2	4.631599999999997	5.021570000000003	7.0820000000000025	0.4740000000000002	125.0	41.4	7.200000000000004	8.140999999999998	73.1	146.0	19.59	4.0	3.0	160.0	38.5	22.9	3.0	13.7313	12.478999999999996	18.62	171.0
307.29	8.2	94.0	143.0	88.0	85.9	380.64	3.569	160.0	0.4	7.1	12.46	68.0	4.8	92.78	5.0	2.8	2.14	0.053	13.08	48.0	24.0	144.14	19.0	29.7	2.325	1.453	415.0	51.5	5.1	4.77	4.7	2.1	304.34	45.411000000000016	6.2	7.0	170.3	148.0	28.0	5.0	3.0	363.91	41.93900000000001	22.0	1.0	11.97	13.3	57.0	184.1
100.0	4.5	0.011	139.0	70.0	88.9	145.0	6.44	130.0	0.4	3.5	3.56	80.0	2.5	74.0	5.2	1.5	6.07	0.034	3.0	120.0	30.0	100.0	43.0	30.0	2.325	1.36	140.0	29.5	4.53	4.218999999999999	9.2	0.7	100.0	40.6	7.3	7.2	65.3	98.0	19.0	3.0	4.0	140.0	38.3	15.0	1.0	10.26	12.5	12.0	164.1
104.91	5.3	0.034	140.0	64.0	91.9	115.0	3.13	130.0	0.4	3.8	1.78	58.0	3.2	62.0	4.8	1.5	6.78	0.019	1.0	60.0	30.0	94.0	34.0	30.7	2.225	1.23	100.0	22.8	4.51	4.163	6.9	0.3	105.0	39.9	7.5	8.9	46.6	94.0	19.0	3.0	4.0	105.0	32.8	19.0	3.0	17.1	12.1	16.0	165.6
240.0	6.915999999999992	25.62941	138.991	70.34	90.39800000000008	240.0	5.26754	148.5	0.5	6.531999999999997	3.913799999999999	72.38	4.0960000000000045	69.4	5.350999999999999	2.104999999999996	5.301800000000001	0.10045	15.79	120.0	27.79	121.0	36.0	30.45300000000001	2.375	1.2029600000000005	238.0	34.94299999999999	4.6267000000000005	5.009960000000001	7.335	0.4420000000000002	240.0	49.547	7.189999999999998	8.332999999999998	103.74139999999996	120.42	32.62	4.0	4.0	230.0	44.21799999999998	28.12	3.0	13.970699999999995	12.474000000000006	54.63	199.74599999999992
140.0	6.6	0.035	140.6	72.0	89.5	190.74	5.25	150.0	0.5	3.5	9.79	84.0	3.8	74.54	5.1	2.1	5.7	0.145	1.54	120.0	28.0	126.86	53.0	30.3	2.5	1.098	185.42	33.2	4.71	4.441	7.7	0.4	120.0	41.1	7.5	8.9	86.5	120.0	25.0	3.0	5.0	177.4	32.0	23.0	3.0	6.8000000000000025	12.2	21.0	159.8
155.0	4.7	613.0	140.0	84.0	94.3	160.0	4.396	170.0	0.4	6.7	1.25	76.0	3.7	80.0	5.1	0.5	2.86	0.152	6.0	192.45	29.0	154.0	48.0	31.6	2.45	1.033	155.0	28.5	4.98	5.05	8.5	2.6	155.0	41.7	7.6	7.3	63.3	142.0	17.0	3.0	3.0	155.0	39.0	22.0	3.0	11.97	11.6	14.0	173.1
195.0	8.4	449.0	140.0	88.0	96.4	215.0	7.292999999999997	180.0	0.5	5.9	2.76	94.0	6.0	86.0	5.2	1.7	3.93	0.181	5.0	265.92	29.0	158.0	55.0	32.8	2.525	1.324	215.0	32.7	4.96	5.22	6.3	0.6	172.0	42.0	7.5	8.4	91.4	148.0	24.0	4.0	4.0	215.0	42.2	21.0	1.0	11.97	11.6	29.0	180.4
172.15	6.9	180.0	141.0	70.0	92.3	205.0	6.257999999999999	140.0	0.7	4.6	5.69	66.0	3.3	70.0	5.2	2.5	4.64	0.068	3.0	108.36	25.0	110.0	31.0	31.7	2.325	1.033	200.0	36.2	5.07	4.55	9.6	3.4	165.0	46.2	6.8	7.8	89.6	110.0	23.0	4.0	3.0	195.0	39.8	20.0	3.0	15.39	12.8	11.0	189.2
155.0	5.2	0.015	139.0	48.0	86.4	170.0	5.6370000000000005	190.0	0.5	7.8	1.87	50.0	3.0	62.0	6.2	1.6	5.36	0.0819999999999999	1.52	300.0	33.0	170.0	79.0	29.9	2.425	1.098	142.0	28.4	4.52	5.77	8.9	0.1	146.0	37.2	7.8	8.0	63.6	168.02	15.0	4.0	3.0	150.0	38.8	18.0	3.0	15.39	13.7	19.0	170.5
135.0	4.7	0.035	139.4	56.0	98.8	160.0	3.83	130.0	0.4	3.0	3.56	56.0	2.6	58.0	4.8	1.5	6.1000000000000005	0.024	2.0	96.0	28.0	96.0	40.0	34.2	2.175	0.936	158.0	29.5	4.02	4.1080000000000005	8.6	0.9	135.0	40.3	7.4	9.1	72.4	94.0	15.0	3.0	5.0	158.0	36.7	16.0	3.0	6.8000000000000025	12.0	9.0	171.4
166.1	12.3	0.052	141.0	64.0	85.7	180.0	5.56	140.0	0.8	4.4	2.22	80.0	8.0	68.0	5.2	3.2	3.93	0.0579999999999999	2.65	18.0	26.0	112.0	34.0	29.4	2.35	1.195	160.0	33.1	4.36	4.83	6.4	0.6	180.0	35.5	6.9	7.7	74.9	106.0	18.0	4.0	3.0	160.0	35.5	18.0	3.0	8.55	13.0	12.0	153.5
226.0	9.1	0.015	144.0	70.0	91.1	226.0	3.957	150.0	0.4	6.3	2.76	88.0	6.5	68.0	6.4	2.2	7.5	0.068	1.0	60.0	29.0	126.0	61.0	31.5	2.325	1.195	205.0	34.1	4.63	7.27	4.2	5.3976053469340267e-79	135.0	35.0	6.7	9.4	91.5	122.0	35.0	4.0	3.0	219.0	38.3	31.0	3.0	10.26	12.5	20.0	170.1
195.0	6.5	0.026	138.0	61.44	95.9	215.0	4.396	150.0	0.4	9.0	0.89	72.0	4.7	62.0	5.2	1.4	7.5	0.034	1.37	570.96	34.0	116.0	76.0	32.7	2.25	1.453	181.0	32.0	3.8	4.94	5.5	0.2	180.0	46.6	6.8	7.6	83.8	115.84	22.0	4.0	4.0	195.0	38.7	26.0	3.0	10.26	18.4	26.0	178.9
175.72	6.4	22.6	139.0	70.0	93.8	180.0	4.81	140.0	0.6	5.6	3.74	66.0	3.6	74.0	5.4	2.1	3.93	0.142	12.0	99.18	28.0	128.0	28.0	32.0	2.35	1.033	170.0	36.6	4.85	5.11	8.6	0.5	180.0	40.1	7.3	8.7	80.6	122.0	42.0	4.0	3.0	177.0	38.0	30.0	3.0	8.55	11.6	19.0	167.2
180.0	10.9	1.43	138.0	64.0	86.2	215.0	5.767	140.0	0.8	6.9	1.78	86.0	6.5	78.0	6.4	2.7	3.93	0.07	6.0	48.0	32.0	102.0	39.0	28.4	2.35	1.356	215.0	38.2	5.07	6.66	7.4	1.7	140.0	37.2	7.4	8.0	88.4	112.0	23.0	5.0	3.0	200.0	38.4	20.0	3.0	10.26	12.3	49.0	163.3
165.0	7.3	0.011	138.0	80.0	89.0	210.0	3.957	160.0	0.4	3.8	2.22	80.0	4.9	84.0	6.1	1.7	4.28	0.027	4.0	272.52	25.0	138.0	50.0	29.5	2.425	1.195	190.0	34.5	4.66	4.61	6.1	0.2	145.0	37.0	7.2	6.4	90.2	128.0	24.0	4.0	4.0	210.0	33.5	31.0	1.0	8.55	13.7	20.0	164.8
115.0	10.1	0.1989999999999999	142.0	80.0	98.2	150.0	3.414	140.0	0.6	4.1	1.78	80.0	6.9	82.0	5.0	2.4	1.79	0.043	6.0	80.32	27.0	116.0	37.0	33.4	2.4	1.453	114.0	26.5	4.42	4.22	5.7	0.6	115.0	31.9	6.9	8.5	49.5	108.0	20.0	3.0	2.0	141.0	34.9	14.0	3.0	5.13	12.0	29.0	151.2
240.0	7.1	0.1	140.0	78.0	87.7	270.0	6.31	170.0	0.5	5.5	2.05	58.0	4.4	80.0	5.4	1.7	5.71	0.072	1.0	36.0	27.0	154.0	61.0	30.0	2.275	1.13	250.0	40.5	5.35	6.44	6.9	0.1	200.0	41.9	6.9	8.4	120.0	154.0	21.0	5.0	5.0	250.0	42.6	23.0	2.0	15.39	13.0	23.0	182.1
137.72	10.9	54.8	135.0	62.0	91.2	155.0	3.724	140.0	0.8	2.9	3.74	84.0	7.5	64.0	5.0	2.4	3.21	0.033	2.0	48.0	30.0	110.0	25.0	31.9	2.15	1.195	135.0	28.7	4.31	4.39	7.7	0.9	133.83	36.3	7.7	6.9	61.6	116.0	12.0	3.0	5.0	125.0	32.5	18.0	1.0	11.97	11.4	16.0	152.1
202.65	9.7	0.011	139.0	98.0	88.6	225.0	5.431	170.0	0.6	6.6	2.58	54.0	5.8	100.0	4.9	3.0	6.07	0.036	2.72	108.0	33.0	140.0	31.0	31.2	2.375	1.324	200.0	34.0	4.89	4.16	6.4	0.7	210.0	42.0	8.1	7.8	90.8	146.0	25.0	4.0	4.0	200.0	38.5	23.0	3.0	17.1	12.0	31.0	183.0
125.0	6.4	0.081	136.0	62.7	97.1	140.0	5.612	170.0	0.1	4.6	1.25	66.0	4.1	64.0	5.2	1.2	5.71	0.033	1.25	300.0	26.0	156.0	74.0	32.5	2.25	1.388	125.0	28.7	3.92	4.39	2.3	0.6	138.0	39.3	6.4	7.2	57.8	151.84	16.0	3.0	4.0	122.0	33.6	20.0	3.0	6.84	13.8	14.0	155.1
151.0	4.9	0.122	139.0	66.0	82.8	153.0	5.431	130.0	0.5	3.9	2.67	66.0	2.1	70.0	5.7	2.0	3.57	0.044	1.82	166.92	32.0	100.0	42.0	27.4	2.4	0.969	153.0	30.2	4.07	3.55	10.0	1.3	125.0	41.6	7.4	8.7	68.1	104.0	15.0	4.0	2.0	153.0	34.0	18.0	3.0	6.84	15.8	12.0	165.1
199.26	4.6	0.344	141.0	60.0	80.3	250.0	5.507999999999999	140.0	0.4	6.5	1.7245999999999997	70.0	2.3	62.0	5.3	1.8	3.57	0.08746	4.0	67.26	26.0	118.0	32.0	26.7	2.45	1.098	246.0	40.0	5.32	4.05	9.0	0.6	180.0	47.7	7.2	7.5	110.6	122.0	14.0	5.0	3.0	240.0	43.9	16.0	1.0	15.39	13.5	17.0	191.1
161.0	13.3	476.0	138.0	55.5	89.8	168.0	4.09	150.0	0.6	3.9	9.79	66.0	9.0	58.0	5.3	2.8	5.36	0.275	6.0	240.0	33.0	122.0	40.0	30.7	2.35	1.36	168.0	31.2	4.35	4.996	4.7	1.6	161.0	40.0	7.4	9.1	73.8	112.0	14.0	4.0	1.0	165.0	36.4	16.0	3.0	10.26	13.2	23.0	174.5
135.0	9.6	0.011	136.0	33.66	87.3	135.0	4.112	160.0	0.6	12.4	7.38	66.0	7.7	40.0	5.6	1.1	17.14	0.068	2.53	120.0	35.0	132.0	80.0	31.3	2.3	0.84	135.0	28.2	3.5	5.94	6.1	0.6	100.0	27.4	6.7	7.5	58.5	129.82	13.0	3.0	1.0	135.0	31.2	21.0	1.0	8.55	13.3	10.0	139.6
162.66	5.7	0.035	144.6	70.0	91.3	172.0	5.17	150.0	0.5	4.8	1.78	56.0	2.7	72.0	4.7	2.3	5.7	0.043	1.0	60.0	24.0	126.0	34.0	30.7	2.375	1.13	172.0	32.7	5.02	5.107	8.5	1.0	160.0	41.0	7.4	7.8	75.0	124.0	24.0	3.0	5.0	168.0	37.1	26.0	3.0	12.0	11.6	24.0	174.2
126.35	7.1	0.063	137.0	56.0	89.4	150.0	4.603	130.0	0.3	6.0	0.89	86.0	4.7	58.0	4.8	1.7	4.28	0.0289999999999999	2.46	33.26	28.0	100.0	19.0	30.0	2.325	1.259	125.0	27.1	4.45	5.55	4.5	4.3	125.12	37.6	7.2	8.7	63.2	98.0	17.0	3.0	4.0	125.0	33.8	23.0	1.0	17.1	11.9	19.0	165.2
155.0	11.1	0.114	143.0	51.62	66.3	200.0	4.99	150.0	0.9	4.6	5.34	78.0	7.4	54.0	5.0	2.6	6.07	0.1689999999999999	1.21	120.0	33.0	134.0	70.98	21.2	2.375	1.39	142.0	26.8	5.48	6.273	7.8	0.7	155.0	35.1	7.2	9.4	65.9	131.38	15.0	4.0	1.0	142.0	39.0	23.0	3.0	11.97	14.9	12.0	159.62000000000003
185.0	6.9069999999999885	0.8442302366863883	139.025	66.06	89.304	233.0	5.148740000000001	148.9	0.5	5.878000000000003	3.003	68.88	4.100000000000007	67.22	5.855999999999997	2.099999999999996	4.752599999999995	0.0544599999999999	1.82	372.0	28.0	127.18	72.0	30.15400000000001	2.3719999999999994	1.2634899999999996	230.0	36.25800000000001	4.665600000000001	5.686480000000002	7.300000000000002	0.5340000000000003	130.0	36.028	7.198999999999996	8.511000000000001	104.314	126.14	20.66	4.0	2.0	230.0	38.06199999999999	23.07	3.0	8.806499999999998	13.68	22.71	167.28400000000005
323.0	10.4	0.011	138.0	64.0	91.5	323.0	4.189	170.0	0.5	3.8	1.78	92.0	7.7	65.84	5.2	1.9	2.86	0.024	1.96	295.08	29.0	132.08	43.0	31.7	2.35	1.388	280.0	42.3	3.89	4.61	4.4	0.6	225.0	39.0	6.5	8.6	130.0	130.0	36.0	5.0	5.0	287.0	41.0	24.0	1.0	10.26	12.8	17.0	171.7
160.0	6.800999999999995	4.700380000000004	139.0	82.0	89.47300000000004	165.0	5.3403800000000015	150.0	0.5	5.817999999999999	4.176499999999997	60.0	4.0	82.0	5.681	2.098999999999996	5.319000000000001	0.0979499999999999	1.0	168.0	29.0	116.0	71.0	30.34400000000001	2.35025	1.25309	165.0	29.5	4.646999999999999	5.183480000000004	7.372999999999997	0.4690000000000002	149.22	38.0	7.200000000000004	8.332	74.0	122.0	18.95	4.0	5.0	165.0	38.0	23.42	1.0	12.568499999999998	12.732999999999992	19.6	177.1
160.68	8.6	84.5	134.0	70.0	89.1	165.0	4.47	140.0	0.6	4.8	8.01	78.0	5.6	72.0	5.3	2.2	3.93	0.043	9.0	42.0	31.0	116.0	27.0	30.3	2.25	1.29	143.0	28.9	4.87	5.051	7.3	0.8	165.0	38.6	6.9	7.9	69.5	120.0	13.0	3.0	2.0	165.0	34.6	18.0	2.0	18.81	11.6	18.0	163.6
217.0	8.4	233.0	138.0	66.0	81.0	217.0	4.008	140.0	0.3	5.4	0.98	82.0	5.2	68.0	6.5	2.7	10.0	0.074	1.0	355.68	29.0	112.0	68.0	27.4	2.275	1.227	188.0	37.2	4.6	5.0	3.7	0.6	150.0	36.4	7.1	7.1	85.0	110.0	15.0	5.0	2.0	194.0	37.1	18.0	1.0	6.84	15.2	22.0	159.9
164.01	8.0	1.25	140.0	67.3	87.2	180.0	5.09	155.6	0.7	6.4	1.78	69.46	4.7	66.42	4.7	2.5	5.36	0.111	4.62	17.88	32.0	126.8	18.0	29.8	2.525	1.23	180.0	32.4	5.06	4.829	8.7	0.3	163.67	46.0	8.0	10.1	79.8	125.68	13.0	4.0	4.0	165.0	37.3	15.0	3.0	10.26	11.6	17.0	183.5
147.2	8.4	0.032	140.0	64.0	90.5	160.0	5.017	130.0	1.1	3.5	3.65	66.0	4.9	78.0	5.3	2.0	4.64	0.037	1.0	144.81	31.0	106.0	40.0	31.0	2.35	1.324	150.0	34.3	5.23	4.39	12.5	0.7	143.01	37.3	7.7	8.6	79.2	110.0	23.0	4.0	2.0	150.0	36.3	25.0	3.0	15.39	12.9	10.0	163.6
142.05	10.7	0.011	141.0	58.0	85.3	164.0	4.396	140.0	0.7	2.9	1.6898	80.0	7.4	52.0	5.2	2.4	2.86	0.0199599999999999	2.45	7.65	32.0	108.0	19.0	28.1	2.475	1.13	164.0	30.7	4.99	4.22	6.9	0.6	138.0	33.8	7.3	8.4	74.4	110.0	15.0	4.0	2.0	136.0	34.8	19.0	1.0	10.26	14.1	18.0	152.7
190.0	9.8	376.0	141.0	70.0	92.7	190.0	4.474	150.0	0.3	4.6	6.85	80.0	6.2	72.0	5.2	2.9	2.86	0.074	3.0	204.77	22.0	126.0	36.0	31.8	2.35	1.227	140.0	30.9	4.79	4.33	3.1	5.3976053469340267e-79	190.0	38.21499999999999	6.6	6.8	64.3	116.0	23.0	4.0	3.0	140.0	36.0	27.0	3.0	15.39	13.3	8.0	166.6
250.0	10.6	0.019	139.0	87.26	90.6	288.0	5.431	170.0	0.6	5.3	3.2603000000000004	104.0	6.6	90.0	5.6	3.1	5.36	0.0775399999999999	3.0	256.32	36.0	120.0	53.0	30.8	2.375	1.195	288.0	45.5	5.46	5.77	5.6	0.6	170.0	29.7	8.0	9.3	134.7	134.0	23.0	5.0	4.0	275.0	34.3	21.0	3.0	10.26	13.4	17.0	158.5
135.0	9.4	0.016	139.0	69.74	91.0	160.0	7.447999999999999	210.0	0.9	4.4	3.56	64.0	4.2	70.0	5.9	4.0	3.93	0.092	1.0	216.0	30.0	188.0	71.35	30.5	2.4	1.324	160.0	30.2	4.99	5.22	9.7	0.3	115.0	36.3	7.2	8.8	74.3	182.0	20.0	4.0	4.0	155.0	38.0	24.0	3.0	13.68	12.7	15.0	157.0
179.3	7.3	0.071	135.0	60.0	78.5	190.0	5.353	130.0	0.6	4.6	2.05	88.0	5.4	64.0	5.6	1.2	3.57	0.009	2.0	38.01	27.0	112.0	27.0	26.7	2.225	1.259	190.0	34.7	4.87	5.94	7.8	5.3976053469340267e-79	175.0	43.1	5.9	9.1	112.1	108.0	23.0	4.0	5.0	185.0	40.9	29.0	1.0	13.68	13.9	19.0	180.1
215.0	9.8	241.0	138.0	78.0	90.9	225.0	6.129	150.0	0.6	6.0	11.0909	106.0	6.4	76.0	5.5	2.4	6.07	0.12566	4.0	221.52	28.0	136.0	52.0	30.3	2.4	1.227	215.0	36.4	4.97	5.72	6.2	0.6	190.0	40.6	7.2	7.8	96.8	132.0	20.0	4.0	3.0	215.0	38.8	18.0	3.0	8.55	13.8	24.0	182.5
185.0	5.9	0.126	139.0	76.0	87.8	197.0	3.776	150.0	0.4	6.8	3.74	64.0	3.0	82.0	5.6	2.3	6.43	0.053	1.0	167.95	27.0	122.0	64.0	29.6	2.35	1.227	197.0	38.1	4.65	5.0	7.2	0.4	130.0	36.8	7.2	7.8	91.5	114.0	21.0	4.0	3.0	190.0	37.0	20.0	3.0	10.26	12.2	20.0	160.4
210.0	7.1	240.0	142.0	60.0	79.6	220.0	4.784	170.0	0.4	6.6	4.45	60.0	4.6	62.0	6.1	1.9	5.0	0.048	1.33	360.0	26.0	134.0	72.0	26.7	2.35	1.227	220.0	38.2	4.93	6.38	5.9	0.4	125.0	40.5	6.5	8.7	98.5	134.0	22.0	5.0	4.0	220.0	41.2	28.0	3.0	10.26	13.3	19.0	165.6
145.0	6.9	0.059	138.0	62.0	98.5	155.0	4.707	160.0	0.7	5.0	1.69	70.0	5.0	68.0	5.6	1.1	8.57	0.045	1.41	60.0	24.0	140.0	77.0	34.6	2.3	0.969	150.0	32.0	3.84	6.44	9.6	0.6	125.0	30.7	6.8	7.6	73.8	140.0	30.0	4.0	2.0	147.0	34.0	29.0	3.0	10.26	11.4	21.0	150.9
148.11	4.6	5.8	138.0	64.0	90.7	185.0	4.343999999999999	140.0	0.3	3.5	1.16	76.0	2.8	72.0	5.5	1.3	2.14	0.018	3.0	90.37	28.0	118.0	35.0	30.0	2.3	1.098	175.0	35.5	4.44	6.33	6.3	0.2	140.0	37.1	6.8	9.4	83.2	114.0	11.0	4.0	2.0	170.0	36.6	15.0	3.0	8.55	13.1	10.0	165.7
190.0	6.9019999999999895	1.1843999999999988	139.00799999999998	56.56	90.34300000000002	265.0	4.445839999999999	175.3	0.5	6.447000000000003	3.913799999999999	70.54	4.101000000000006	56.28	6.388000000000001	2.099999999999996	3.859599999999999	0.1262299999999999	1.5	420.0	28.0	150.62	77.0	30.439999999999976	2.3692500000000014	1.1398100000000002	240.0	35.83500000000001	4.643099999999998	6.5059900000000015	7.2970000000000015	0.4720000000000002	185.0	43.43599999999999	7.201999999999996	8.225000000000001	106.93100000000004	147.18	21.53	4.0	5.0	220.0	41.41	23.35	3.0	13.782600000000004	12.998999999999988	43.49	180.93200000000007
185.6	8.9	0.054	138.0	68.0	85.1	230.0	5.275	140.0	0.5	7.8	2.05	98.0	6.6	66.0	5.4	1.5	3.93	0.03	12.0	36.73	32.0	102.0	27.0	29.7	2.45	0.807	210.0	38.2	5.16	8.38	5.2	0.4	170.0	43.7	8.0	8.6	106.0	104.0	87.0	5.0	3.0	180.0	38.4	55.0	1.0	6.84	13.4	53.0	178.0
152.0	6.9019999999999895	0.0260404567005321	139.017	54.92	90.81900000000002	158.0	5.223950000000001	185.5	0.501	4.723999999999998	3.9280999999999984	74.18	4.101000000000006	57.08	6.6800000000000015	2.096999999999996	3.5220999999999973	0.08245	1.12	377.64	29.01	159.84	74.32	30.666000000000004	2.3625000000000007	1.25298	125.0	30.651999999999997	4.608400000000001	6.702350000000004	7.361999999999997	0.4820000000000002	115.0	33.55899999999999	7.200000000000004	8.443	58.61040000000003	155.96	23.9	4.0	1.0	134.0	34.552	26.27	3.0	13.149899999999995	12.727	29.84	150.8699999999999
155.0	6.899999999999987	0.2590899999999997	139.01	82.0	89.162	160.0	5.16414	150.0	0.5	4.841999999999998	4.233700000000002	94.0	4.100000000000007	64.0	5.375000000000001	2.101999999999996	5.346800000000004	0.0506899999999999	1.56	220.76	29.05	128.0	38.0	30.272	2.357	1.2308500000000004	155.0	33.0	4.649299999999996	5.013090000000002	7.266	0.5430000000000005	155.0	36.1	7.1990000000000025	8.390000000000002	69.3	128.0	20.87	4.0	3.0	155.0	33.0	21.73	3.0	9.097199999999996	13.139	22.83	150.2
200.0	8.6	352.0	139.0	70.0	92.3	240.0	3.905	160.0	0.5	6.3	4.8	74.0	6.3	72.0	5.8	1.6	7.14	0.064	3.82	420.0	18.0	120.0	73.0	31.6	2.375	1.356	210.0	36.6	5.15	4.83	5.8	5.3976053469340267e-79	165.62	40.2	6.3	8.9	102.8	124.0	38.0	4.0	1.0	240.0	37.8	32.0	3.0	13.68	13.6	12.0	167.7
229.46	7.137000000000008	0.425	138.0	74.0	88.63900000000002	250.0	6.4910000000000005	140.0	0.5	7.0	2.94	70.0	4.198999999999994	73.48	5.9	2.2019999999999964	4.28	0.047	2.0	178.9	31.0	108.54	34.0	30.45299999999999	2.4	1.195	250.0	39.7	4.630999999999999	5.33	6.989	0.4159999999999999	220.0	40.6	7.9	7.354999999999999	112.5	107.2	33.0	5.0	4.0	250.0	45.0	39.0	1.0	17.1	12.451	42.0	192.1
178.24	6.5	0.011	139.0	80.0	82.4	215.0	5.9220000000000015	140.0	0.7	5.4	1.42	88.0	3.4	82.0	5.5	2.2	2.5	0.0139999999999999	1.0	66.45	37.0	114.0	30.0	27.1	2.375	1.13	215.0	39.6	4.9	4.22	10.3	0.7	170.0	41.1	7.6	8.3	101.1	118.0	17.0	5.0	4.0	190.0	36.5	18.0	1.0	13.68	13.9	26.0	161.8
146.44	6.4	89.7	138.0	72.0	89.6	160.0	3.595	160.0	0.3	6.6	3.02	72.0	4.4	72.0	4.8	1.5	1.79	0.068	3.13	8.0	29.0	118.0	18.0	30.3	2.45	1.615	160.0	31.1	4.88	4.77	5.4	0.4	144.26	43.3	7.4	8.3	69.9	116.0	13.0	4.0	4.0	145.0	41.4	19.0	1.0	11.97	13.2	17.0	178.4
167.08	4.6	129.0	139.0	94.0	90.7	235.0	5.093999999999999	190.0	0.3	5.9	10.59	70.0	2.0	88.0	5.9	1.9	3.57	0.149	6.17	240.0	31.0	172.0	45.0	30.8	2.375	1.324	230.0	38.0	4.88	6.66	6.4	4.0	140.0	37.2	7.2	8.0	97.8	174.0	14.0	5.0	2.0	190.0	39.5	19.0	1.0	10.26	13.1	20.0	172.4
175.0	6.910999999999992	6.146289999999992	138.99300000000002	55.74	89.80299999999997	175.0	5.2106	148.7	0.5	4.823000000000001	4.192500000000001	68.0	4.101000000000006	54.7	5.600000000000001	2.099999999999996	5.311400000000003	0.08799	1.96	240.0	29.01	121.94	80.0	30.395999999999997	2.3785	1.2851311111111117	113.0	26.647	4.645299999999995	5.175820000000003	7.2429999999999986	0.4500000000000003	138.46	33.94499999999999	7.200000000000004	8.493	52.93600000000004	120.72	16.84	3.0	1.0	125.0	34.38199999999999	22.66	3.0	11.730599999999995	13.037	20.28	150.858
131.86	4.9	0.035	139.0	68.0	96.9	148.0	4.9910000000000005	140.0	0.5	4.3	2.85	66.0	2.9	72.0	5.1	1.4	2.5	0.064	1.0	84.42	26.0	108.0	27.0	32.0	2.425	1.453	145.0	27.2	4.24	4.27	10.4	0.6	130.0	40.1	7.4	7.6	61.2	108.0	12.0	3.0	4.0	145.0	33.0	22.0	3.0	10.26	12.1	12.0	161.3
113.5	7.0	0.017	139.0	52.0	89.8	120.0	4.448	140.0	0.4	4.0	2.9143	80.0	4.5	56.0	5.2	1.8	3.93	0.0289088888888888	1.8	61.5	24.0	118.0	22.0	30.5	2.3	1.098	110.0	25.5	4.59	4.55	6.1	0.8	115.49	38.0	6.6	8.4	50.4	116.0	27.0	3.0	4.0	115.0	34.2	19.0	1.0	13.68	12.7	11.0	161.9
145.0	5.1	270.0	138.0	66.0	90.1	373.0	5.069	140.0	0.3	5.7	19.57	70.0	2.9	66.0	15.2	1.8	3.21	0.106	6.0	72.0	34.0	114.0	49.0	31.2	2.475	1.098	140.0	31.8	4.67	10.77	5.9	0.6	145.0	35.0	7.1	7.4	65.0	108.0	34.0	4.0	2.0	145.0	35.2	29.0	3.0	10.26	13.1	59.0	156.6
148.0	5.6	0.011	143.0	72.0	93.9	152.0	5.198	140.0	0.7	3.3	5.16	64.0	2.9	70.0	5.6	1.6	7.14	0.08	3.0	516.0	25.0	110.0	66.0	32.0	2.275	1.098	146.0	29.6	3.98	5.11	12.2	0.6	140.0	36.0	6.8	9.4	67.7	104.0	21.0	4.0	5.0	150.0	37.5	24.0	1.0	15.39	13.0	15.0	159.4
128.78	7.2	28.9	140.0	84.0	92.5	135.0	4.681	170.0	0.5	3.8	7.65	80.0	4.3	94.0	4.6	2.3	3.57	0.0409999999999999	4.0	72.0	29.0	146.0	28.0	32.8	2.325	1.0659999999999998	130.0	26.0	4.34	4.05	7.4	5.3976053469340267e-79	130.0	39.4	7.1	8.0	60.3	144.0	12.0	3.0	4.0	130.0	37.1	16.0	3.0	10.26	11.5	17.0	169.1
121.23	5.9	0.061	138.2	62.82	94.6	140.0	2.97	130.0	0.5	3.4	1.78	72.0	3.3	62.0	4.7	1.9	2.5	0.039	2.0	154.41	32.0	98.0	33.0	32.2	2.25	1.259	140.0	26.2	3.63	4.496	9.2	0.4	120.0	44.4	7.4	9.9	62.4	102.0	8.0	2.0	4.0	120.0	35.8	15.0	3.0	8.6	11.7	16.0	174.7
165.0	8.1	0.017	141.0	78.0	87.3	190.0	4.008	160.0	0.7	5.1	2.94	72.0	5.7	68.0	4.9	1.6	5.71	0.092	2.8	204.0	27.0	132.0	56.0	30.9	2.6	1.485	175.0	33.2	4.95	5.44	8.3	0.6	155.0	41.7	7.5	6.2	84.0	124.0	25.0	4.0	2.0	175.0	40.5	16.0	3.0	17.1	12.6	24.0	178.4
211.0	8.4	0.011	143.0	84.0	85.7	250.0	5.819	130.0	0.7	7.2	1.33	88.0	3.9	82.0	6.2	3.4	6.07	0.051	2.34	192.38	30.0	110.0	42.0	29.0	2.575	1.259	250.0	43.1	4.78	5.55	8.6	0.8	225.0	46.1	7.5	8.6	112.9	110.0	34.0	5.0	4.0	235.0	41.5	27.0	3.0	6.84	13.1	31.0	176.8
125.32	9.1	68.0	138.0	66.0	83.2	149.0	4.81	140.0	0.9	4.3	3.56	84.0	5.1	64.0	5.3	2.9	3.21	0.048	3.23	60.0	37.0	106.0	19.0	28.0	2.55	1.227	149.0	31.0	4.93	3.61	9.9	0.9	120.68	36.4	7.4	8.1	67.2	106.0	15.0	4.0	4.0	105.0	39.0	16.0	1.0	8.55	12.9	10.0	163.0
160.0	6.4	0.149	139.0	70.0	94.8	190.0	5.77	200.0	0.6	5.7	3.56	54.0	4.3	70.0	5.2	1.3	5.71	0.1009999999999999	1.52	240.0	32.0	184.0	70.88	31.7	2.675	1.13	145.0	30.2	4.9	5.718	9.7	0.8	125.0	39.5	7.5	7.3	65.1	174.0	19.0	4.0	2.0	135.0	36.2	25.0	3.0	11.97	12.0	24.0	169.7
116.82	6.878999999999992	0.0883699999999999	138.99400000000003	72.0	89.91600000000004	123.0	4.228080000000001	140.0	0.5	3.961	1.644999999999998	78.0	4.040000000000003	78.0	5.042000000000002	2.098999999999996	5.6403000000000025	0.0333399999999999	2.0	45.34	29.01	108.0	21.0	30.644	2.361250000000001	1.30512	118.0	24.0	4.609600000000001	4.714650000000002	7.112	0.4760000000000001	117.21	39.0	7.200000000000004	8.167000000000002	50.5	107.08	14.79	3.0	4.0	118.0	34.5	19.66	1.0	13.6116	12.015	11.49	172.2
154.43	4.4	0.048	140.0	70.0	87.6	165.0	3.31	130.0	0.4	5.7	1.42	82.0	1.7	72.0	5.4	2.0	7.14	0.043	1.69	24.0	31.0	106.0	32.0	31.5	2.35	1.227	165.0	29.2	4.48	5.22	9.4	1.7	150.0	40.0	7.8	7.3	70.7	114.0	18.0	3.0	4.0	155.0	36.2	25.0	1.0	13.68	11.4	17.0	169.0
255.0	8.9	211.0	137.0	58.0	88.8	255.0	4.629	150.0	0.4	4.3	10.68	74.0	4.5	62.0	12.3	2.5	3.93	0.068	2.26	221.28	31.0	134.0	52.0	31.5	2.475	1.227	187.0	36.4	4.88	13.43	4.9	0.6	156.24	29.1	7.2	7.6	87.7	126.0	12.0	5.0	3.0	212.0	36.1	14.0	3.0	6.84	13.7	20.0	157.0
104.62	5.6	0.026	139.0	54.0	93.6	115.0	4.163	120.0	0.4	3.9	2.05	74.0	3.4	50.0	5.0	1.5	2.86	0.0139999999999999	1.63	43.81	25.0	90.0	25.0	31.8	2.3	1.195	103.0	23.3	4.19	4.22	7.1	1.6	103.83	37.2	7.0	8.2	47.1	86.0	14.0	3.0	5.0	109.0	33.6	14.0	1.0	13.68	12.4	10.0	162.9
164.16	6.1	0.011	141.0	74.0	75.4	180.0	5.198	140.0	0.4	5.3	3.3920999999999992	86.0	3.8	70.0	5.3	1.7	7.5	0.0839411111111111	2.0	107.16	27.0	110.0	32.0	25.0	2.35	1.162	170.0	32.3	6.05	5.22	6.4	1.3	160.0	40.3	7.3	8.5	75.4	108.0	22.0	4.0	5.0	165.0	36.8	21.0	1.0	23.94	15.2	11.0	176.4
173.0	7.339999999999992	0.0402106703296703	138.91299999999998	80.58	90.05099999999999	208.0	5.49524	160.0	0.5	5.252999999999999	3.9122999999999983	64.0	4.294000000000007	80.0	5.4780000000000015	2.301000000000004	5.5740000000000025	0.0875499999999999	1.0	360.0	28.0	152.0	65.0	30.48	2.3575	1.098170000000001	163.0	32.5	4.628199999999999	5.103060000000002	6.993999999999998	0.4900000000000002	122.0	33.8	7.1999999999999975	8.046000000000003	76.8	147.38	19.35	3.0	3.0	173.0	35.4	20.52	3.0	7.948999999999997	12.518	19.25	154.7
145.0	5.2	0.011	139.0	70.0	89.1	165.0	4.732	180.0	0.4	7.1	6.221799999999999	60.0	2.8	64.0	5.6	1.8	3.93	0.12767	1.37	438.24	30.0	156.0	66.0	30.5	2.4	1.098	145.0	30.8	4.91	5.44	8.3	0.3	135.0	36.8	7.9	7.9	66.3	146.0	38.0	4.0	5.0	145.0	36.2	37.0	1.0	13.68	13.1	18.0	168.6
140.0	5.4	0.019	142.0	66.0	90.5	158.0	4.551	160.0	0.8	6.3	2.76	56.0	2.9	68.0	5.4	1.6	7.14	0.151	1.14	12.0	26.0	136.0	78.0	31.9	2.325	1.356	158.0	36.0	3.97	5.77	14.6	1.0	115.0	33.0	7.0	8.1	78.7	136.0	11.0	4.0	2.0	158.0	35.8	16.0	3.0	10.26	12.3	13.0	159.2
108.0	4.6	0.019	140.0	76.0	83.9	134.0	4.629	170.0	0.3	4.6	2.49	70.0	1.9	74.0	5.1	2.2	3.21	0.032	1.0	276.84	24.0	148.0	56.0	30.0	2.35	1.162	134.0	26.8	4.55	5.0	7.6	0.6	108.0	37.2	6.8	6.9	57.2	140.0	24.0	3.0	5.0	125.0	35.1	26.0	3.0	10.26	11.7	13.0	164.9
116.33	6.885999999999987	156.38760000000005	139.02	69.54	89.82799999999996	130.0	4.33455	145.5	0.5	4.069999999999999	6.943000000000001	79.76	4.002000000000002	69.12	5.087999999999999	2.2019999999999964	5.5364	0.0510799999999999	2.91	66.93	29.0	116.66	25.0	30.659	2.364	1.2433219090909091	130.0	28.0	4.599600000000004	4.870170000000001	7.073999999999999	0.5180000000000003	114.72	37.96800000000001	7.200000000000004	8.235999999999997	56.6	114.6	15.51	3.0	3.0	115.0	33.7	19.44	1.0	11.234699999999997	12.225	13.18	157.7
129.65	6.4	7.07	141.0	56.0	92.6	145.0	5.12	130.0	0.4	5.2	1.25	48.0	4.1	74.0	5.0	1.9	2.5	0.039	5.84	22.24	28.0	118.0	19.0	32.2	2.375	1.356	135.0	28.5	4.82	5.16	5.5	0.6	126.18	40.6	7.3	8.4	68.8	116.0	28.0	3.0	3.0	115.0	37.6	29.0	1.0	10.26	12.1	16.0	169.5
164.26	3.8	0.025	139.0	68.0	89.8	168.0	5.093999999999999	140.0	0.4	4.1	1.78	58.0	1.9	66.0	5.1	1.5	2.14	0.087	2.0	87.48	25.0	108.0	32.0	31.3	2.4	1.227	168.0	31.8	4.58	4.83	10.0	1.0	163.0	47.6	6.9	8.4	76.4	110.0	27.0	4.0	5.0	168.0	41.0	16.0	3.0	23.94	12.1	14.0	182.4
131.93	6.6	0.17	140.0	70.0	93.5	146.0	5.224	140.0	0.5	4.5	3.65	78.0	3.9	68.0	4.8	2.0	3.57	0.061	3.0	107.76	32.0	100.0	30.0	31.5	2.425	1.001	140.0	28.0	4.35	5.11	7.5	0.8	130.0	35.0	7.5	8.6	63.3	104.0	17.0	3.0	2.0	146.0	33.5	14.0	3.0	10.26	11.5	17.0	160.4
133.58	7.096000000000013	1.7512	139.01	72.0	87.78600000000004	144.0	4.275569999999999	130.0	0.5	4.183000000000002	2.230899999999999	80.0	4.198999999999994	74.0	5.210000000000001	2.2019999999999964	5.7995	0.035019	2.31	24.0	29.01	104.0	19.0	29.72100000000001	2.373499999999999	1.3230400000000009	136.0	24.2	4.756499999999999	4.699470000000002	7.121	0.4320000000000001	133.02	44.4	7.200000000000004	7.553999999999995	61.2	102.0	15.15	3.0	4.0	140.0	38.3	20.93	1.0	12.021299999999998	12.44	14.24	183.7
240.0	6.4	0.063	141.0	66.0	72.8	240.0	3.853	140.0	0.4	6.3	5.78	88.0	3.3	68.0	5.8	2.5	3.57	0.182	2.59	108.0	33.0	108.0	50.0	23.7	2.475	1.324	215.0	40.4	4.68	6.33	6.3	0.6	140.0	31.0	7.3	7.9	100.4	114.0	19.0	5.0	4.0	240.0	36.7	26.0	3.0	8.55	14.0	14.0	162.8
120.0	6.4	0.068	140.0	72.0	86.1	180.0	5.456	150.0	0.6	5.1	4.45	72.0	3.6	76.0	5.7	2.0	3.57	0.045	1.47	120.0	32.0	128.0	47.0	28.8	2.3	0.969	180.0	40.5	4.52	5.61	9.3	0.5	100.0	38.6	7.2	8.9	96.8	124.0	15.0	5.0	4.0	160.0	35.0	22.0	3.0	8.55	14.2	32.0	158.0
260.0	7.3	152.0	139.0	74.0	89.2	315.0	3.982	140.0	0.3	6.0	7.65	62.0	5.3	70.0	5.5	1.5	4.28	0.0969999999999999	3.54	60.0	26.0	106.0	49.0	29.4	2.2	1.13	285.0	41.3	4.96	4.61	4.2	0.7	220.0	43.3	6.4	9.8	134.8	102.0	20.0	5.0	3.0	290.0	42.6	23.0	3.0	11.97	13.7	11.0	183.4
220.0	9.1	326.0	142.0	64.0	92.8	240.0	3.646	140.0	0.7	4.6	4.45	66.0	5.9	60.0	5.5	2.0	6.43	0.179	6.0	299.04	27.0	126.0	62.0	32.2	2.5	1.227	195.0	31.6	4.62	4.05	8.1	0.4	150.0	42.0	7.0	11.0	85.1	122.0	17.0	4.0	2.0	230.0	40.0	20.0	3.0	11.97	12.5	20.0	180.2
190.0	13.1	0.011	139.0	90.0	90.6	225.0	5.043	150.0	1.9	6.0	3.56	68.0	7.9	98.0	4.9	2.8	2.86	0.072	3.0	259.2	34.0	128.0	46.0	30.4	2.425	1.098	225.0	38.2	5.01	4.55	14.8	0.1	175.0	43.2	8.0	7.9	99.1	128.0	15.0	5.0	4.0	220.0	39.7	26.0	3.0	17.1	12.0	76.0	175.4
145.0	4.5	0.02	139.0	84.0	69.4	165.0	4.086	150.0	0.3	6.2	7.83	58.0	2.2	86.0	6.1	1.6	5.71	0.08	2.04	309.6	29.0	116.0	47.0	21.7	2.3	1.421	165.0	34.7	5.82	5.83	7.7	1.5	120.0	38.3	7.5	9.7	72.0	124.0	36.0	4.0	5.0	165.0	38.8	40.0	1.0	15.39	13.9	21.0	172.0
130.0	6.3	0.768	139.0	76.0	89.9	140.0	5.9220000000000015	190.0	0.4	8.5	5.52	68.0	4.2	80.0	5.7	1.2	5.71	0.128	2.76	192.0	34.0	168.0	69.0	30.9	2.3	1.0659999999999998	140.0	28.7	4.13	6.83	6.2	1.7	126.51	34.8	7.5	7.9	63.1	158.0	11.0	4.0	2.0	135.0	35.0	19.0	3.0	11.97	12.5	14.0	158.5
200.0	5.1	0.016	140.0	102.0	90.2	220.0	6.439	190.0	0.5	6.6	2.67	72.0	1.6	102.0	5.5	2.8	2.86	0.068	2.09	269.04	31.0	170.0	56.0	30.8	2.4	1.195	207.0	39.0	4.4	5.16	9.9	1.0	155.0	41.1	7.0	8.1	92.6	174.0	20.0	5.0	4.0	220.0	38.0	25.0	1.0	11.97	12.4	17.0	172.0
170.0	6.8	693.0	143.0	66.82	93.6	183.0	4.655	140.0	0.6	4.3	10.68	70.0	2.9	66.0	5.4	2.9	3.93	0.048	2.0	48.0	28.0	112.0	36.0	31.3	2.475	1.324	155.0	28.6	4.43	4.83	8.1	0.9	175.0	48.1	7.3	7.5	67.0	116.0	8.0	3.0	5.0	160.0	40.0	20.0	3.0	18.81	12.6	15.0	186.7
225.0	9.8	200.0	141.0	66.0	94.6	225.0	6.051	170.0	0.7	4.8	6.23	70.0	5.9	78.0	5.8	3.0	4.64	0.047	1.0	420.0	30.0	134.0	62.0	31.6	2.35	1.098	168.0	37.5	4.53	6.16	7.1	0.8	100.0	32.0	6.8	8.1	78.9	134.0	14.0	4.0	4.0	186.0	34.5	18.0	1.0	3.42	13.8	27.0	150.2
185.0	7.6	0.024	139.0	74.0	90.3	211.0	5.59	160.0	0.7	7.5	3.56	80.0	5.0	74.0	5.8	1.7	5.0	0.121	1.0	300.0	29.0	126.0	65.0	30.0	2.375	1.07	201.0	32.0	5.16	5.107	8.9	0.4	175.0	44.5	7.2	7.4	95.4	136.0	30.0	4.0	4.0	208.0	41.0	24.0	3.0	10.26	12.9	39.0	174.6
130.0	8.4	0.011	140.0	68.0	93.3	140.0	4.422	160.0	0.7	3.4	6.05	66.0	5.7	78.0	5.4	1.6	4.64	0.074	1.0	360.0	26.0	124.0	74.0	32.3	2.45	1.0659999999999998	130.0	27.2	4.37	7.55	7.9	0.8	122.0	35.8	7.1	8.6	57.1	126.0	13.0	3.0	5.0	130.0	35.4	21.0	3.0	13.68	13.1	9.0	161.3
156.57	5.4	0.011	136.0	76.0	93.7	170.0	4.112	150.0	0.4	4.7	1.25	60.0	3.3	72.0	5.8	1.5	3.57	0.042	2.27	30.0	24.0	128.0	19.0	30.8	2.3	1.421	165.0	32.0	4.72	4.27	8.1	0.6	152.37	45.2	6.8	7.1	72.0	128.0	24.0	4.0	4.0	145.0	38.8	26.0	1.0	15.39	12.5	15.0	177.9
150.0	8.9	0.016	137.0	72.0	86.4	240.0	5.9220000000000015	130.0	0.5	4.3	3.11	76.0	6.2	66.0	6.4	2.0	3.57	0.038	5.0	240.0	27.0	104.0	44.0	29.3	2.375	1.2919999999999998	202.0	39.1	4.66	5.05	5.2	0.8	155.0	34.9	6.9	8.0	91.9	108.0	16.0	5.0	4.0	222.0	36.0	15.0	2.0	6.84	12.5	21.0	169.6
180.0	15.0	2.73	141.0	68.0	93.0	200.0	3.646	140.0	1.6	6.1	1.96	112.0	11.4	70.0	5.5	2.0	6.07	0.018	5.72	196.56	30.0	116.0	36.0	31.3	2.325	0.84	142.0	30.0	4.64	6.05	10.7	0.2	180.0	39.5	6.9	8.4	63.7	108.0	21.0	4.0	3.0	200.0	36.0	17.0	1.0	10.26	12.7	25.0	168.7
180.0	8.9	290.0	144.0	72.0	92.8	230.0	6.362	140.0	0.5	4.2	10.68	52.0	5.9	70.0	5.4	2.3	1.79	0.084	2.47	144.0	24.0	122.0	49.0	32.8	2.45	1.13	165.0	31.3	4.89	3.11	5.3	1.0	140.0	34.3	6.5	7.7	76.0	120.0	16.0	4.0	4.0	230.0	34.6	23.0	1.0	10.26	12.3	21.0	162.8
251.3	7.4	0.288	140.0	62.16	83.8	285.0	3.853	150.0	0.3	6.3	1.25	70.0	4.8	63.42	4.6	2.0	2.5	0.0289999999999999	2.75	28.51	31.0	119.76	18.0	26.7	2.275	1.421	275.0	44.2	4.32	5.22	4.7	0.6	253.14	38.0	6.9	7.5	134.8	119.1	17.0	5.0	3.0	280.0	38.0	18.0	1.0	13.68	13.5	24.0	164.1
130.83	7.1	0.087	141.0	64.0	87.3	135.0	4.034	120.0	0.7	3.9	2.49	72.0	4.0	68.0	5.5	2.3	2.14	0.036	1.91	60.0	36.0	98.0	27.0	28.7	2.4	1.227	130.0	26.9	4.63	4.83	10.5	0.4	135.0	35.0	7.8	7.9	58.8	104.0	13.0	3.0	4.0	135.0	35.0	19.0	1.0	10.26	12.5	11.0	163.3
160.0	5.6	0.022	139.0	84.0	88.2	230.0	4.58	180.0	0.5	4.7	2.67	60.0	2.9	76.0	6.0	2.0	3.21	0.184	1.0	360.0	34.0	150.0	64.0	29.5	2.325	1.13	210.0	36.1	5.18	5.773	8.4	0.1	125.0	40.6	7.3	8.4	102.0	146.0	19.0	4.0	3.0	210.0	38.0	19.0	3.0	15.39	13.7	18.0	174.0
180.0	6.1	490.0	138.0	56.0	86.3	198.0	4.343999999999999	170.0	0.4	6.0	4.45	68.0	3.0	58.0	5.4	2.6	3.21	0.155	2.0	240.0	30.0	132.0	42.0	28.1	2.575	1.033	192.0	33.7	5.11	4.66	6.1	0.4	150.0	42.5	7.9	8.4	86.4	128.0	41.0	4.0	2.0	190.0	39.5	33.0	3.0	10.26	12.5	64.0	174.9
125.0	8.2	0.015	140.0	76.0	79.7	137.0	5.586	140.0	0.4	4.0	1.25	82.0	5.1	78.0	5.5	2.4	4.64	0.024	3.0	192.06	25.0	112.0	39.0	27.8	2.25	0.904	137.0	29.4	4.84	4.61	5.1	0.5	120.0	40.4	6.3	7.5	62.1	116.0	20.0	3.0	2.0	127.0	35.3	19.0	3.0	8.55	13.3	18.0	166.2
190.0	8.7	0.011	142.0	68.0	86.0	210.0	5.534	130.0	0.7	5.4	3.3471999999999986	64.0	5.1	64.0	5.4	2.4	4.28	0.0662988888888888	4.0	84.0	29.0	118.0	51.0	30.2	2.35	1.388	207.0	36.0	4.95	5.55	7.6	1.0	121.0	33.5	7.5	9.4	92.5	126.0	15.0	4.0	2.0	200.0	34.3	21.0	1.0	25.65	12.4	31.0	157.6
123.0	7.6	0.04	140.0	66.0	88.9	123.0	4.2410000000000005	130.0	0.3	3.3	1.6	74.0	4.9	70.0	5.3	2.2	4.28	0.031	8.0	190.2	31.0	112.0	43.0	29.8	2.35	1.195	123.0	26.5	4.22	4.55	4.6	1.0	115.0	36.0	7.3	8.6	52.1	112.0	9.0	3.0	3.0	123.0	33.0	19.0	1.0	18.81	13.6	19.0	152.2
160.0	9.3	0.048	142.0	56.0	85.3	175.0	4.551	130.0	0.4	6.2	1.25	54.0	5.8	56.0	5.5	2.6	6.43	0.087	2.35	112.73	31.0	94.0	40.0	30.2	2.325	1.421	163.0	33.2	4.53	4.33	4.3	2.1	155.0	44.4	7.5	6.1	73.1	100.0	17.0	4.0	5.0	160.0	40.2	22.0	1.0	10.26	12.7	12.0	181.9
180.0	5.5	0.011	139.0	68.0	89.1	190.0	4.53	150.0	0.5	5.2	2.67	64.0	3.2	70.0	5.7	1.6	6.78	0.0289999999999999	1.52	204.0	30.0	116.0	62.0	30.0	2.2	1.03	188.0	39.6	4.29	4.996	9.5	1.3	130.0	35.1	6.8	8.6	86.6	118.0	14.0	5.0	1.0	188.0	38.2	14.0	3.0	10.26	12.6	14.0	152.3
180.0	5.9	0.083	139.0	70.42	71.2	180.0	5.301	143.1	0.5	4.9	4.54	67.96	3.4	71.04	5.6	2.0	4.28	0.09	3.0	87.07	31.0	117.12	47.0	24.0	2.3	1.033	135.0	28.0	5.39	5.11	7.8	0.4	115.0	35.6	7.2	8.8	60.1	114.88	19.0	3.0	1.0	125.0	34.0	20.0	3.0	17.1	14.9	9.0	157.8
155.0	10.1	497.0	138.0	74.0	105.5	167.0	5.25	150.0	0.8	7.2	15.12	66.0	6.2	78.0	5.2	2.7	4.64	0.159	5.0	211.51	29.0	122.0	47.0	36.4	2.475	1.13	162.0	32.7	4.72	5.22	8.4	0.6	145.0	39.3	7.2	7.8	71.2	134.0	31.0	4.0	3.0	160.0	37.2	28.0	3.0	27.36	13.0	145.0	174.1
115.0	5.6	0.0962	138.98200000000003	62.0	96.2	140.0	5.929570000000003	160.0	0.4	4.915000000000003	3.56	94.0	3.5	70.0	5.5	1.6	5.1823000000000015	0.14	1.0	660.0	30.0	134.0	79.0	31.9	2.3577499999999985	1.1143200000000004	140.0	27.4	4.64	5.290790000000004	7.1	0.2	100.0	35.6	7.200000000000002	7.1	63.5	140.0	18.53	3.0	3.0	130.0	35.0	24.78	3.0	9.241999999999994	13.4	19.64	152.1
235.0	6.6	0.032	142.0	68.0	95.2	255.0	3.569	140.0	0.7	5.2	1.51	70.0	3.8	68.0	5.6	1.9	5.0	0.084	1.0	468.0	20.0	128.0	72.0	32.7	2.325	0.904	200.0	33.4	4.23	4.5	11.3	0.4	250.0	40.4	6.5	8.5	92.6	113.78	16.0	4.0	5.0	200.0	40.0	15.0	3.0	17.1	12.3	20.0	178.0
165.0	7.1	0.011	139.0	76.0	90.9	186.0	7.292999999999997	157.3	0.6	6.7	2.67	69.4	3.9	77.54	5.1	2.5	5.0	0.111	2.91	180.0	24.0	127.5	49.0	31.5	2.425	0.84	186.0	33.7	5.74	6.05	8.1	0.4	160.0	43.42500000000001	6.9	8.9	85.4	126.4	27.0	4.0	4.0	186.0	40.0	19.0	3.0	30.78	12.1	32.0	177.7
160.0	7.5	507.0	140.0	64.0	89.7	215.0	5.507999999999999	130.0	0.4	5.4	10.68	66.0	5.2	72.0	5.1	1.7	3.21	0.078	8.0	210.06	27.0	118.0	38.0	30.8	2.3	1.195	200.0	35.9	5.26	5.33	5.6	1.3	160.0	42.0	6.8	7.3	87.5	118.0	21.0	4.0	2.0	180.0	39.4	25.0	3.0	10.26	12.4	27.0	179.9
142.49	9.5	0.011	138.0	60.0	90.7	155.0	4.008	130.0	0.5	3.9	0.98	52.0	6.9	60.0	5.4	2.1	7.85	0.0559999999999999	5.0	84.54	28.0	106.0	25.0	33.0	2.55	1.453	145.0	31.1	4.68	5.22	5.1	5.3976053469340267e-79	139.48	38.5	7.7	9.1	66.3	102.0	25.0	4.0	5.0	146.0	36.2	26.0	3.0	13.68	12.1	14.0	165.2
115.0	6.1	0.114	137.0	74.0	91.6	155.0	4.526	130.0	0.6	4.7	4.54	78.0	3.7	66.0	4.9	1.5	4.64	0.068	1.0	83.04	32.0	106.0	36.0	31.2	2.575	1.098	140.0	27.2	4.6	4.94	9.6	1.0	110.0	41.6	7.5	7.9	62.0	102.0	16.0	3.0	2.0	140.0	34.5	22.0	1.0	15.39	12.2	13.0	159.0
135.0	4.7	0.022	137.0	76.0	90.1	165.0	5.61	140.0	0.4	4.9	5.34	86.0	2.8	68.0	5.4	1.4	6.07	0.053	1.28	279.12	29.0	108.0	53.0	31.3	2.275	1.23	160.0	32.8	4.43	5.051	8.0	0.9	126.3	41.0	7.1	7.6	74.1	110.0	16.0	4.0	5.0	160.0	38.0	18.0	3.0	10.26	11.4	13.0	167.9
154.0	6.7	0.053	138.0	68.0	92.2	209.0	4.343999999999999	160.0	0.7	4.8	1.96	86.0	4.3	68.0	4.8	1.6	4.64	0.068	2.0	120.0	30.0	134.0	40.0	32.8	2.3	1.162	198.0	35.0	3.95	6.0	9.9	0.4	121.0	32.5	7.0	9.0	96.8	132.56	57.0	4.0	4.0	187.0	36.0	45.0	3.0	11.97	12.4	28.0	166.0
151.25	5.9	0.011	139.0	78.0	82.1	160.0	4.68	140.0	0.5	3.8	3.56	78.0	3.8	74.0	5.0	1.5	3.57	0.063	1.76	12.0	33.0	108.0	27.0	27.5	2.35	1.29	160.0	31.7	4.01	4.94	7.7	0.3	155.0	39.4	7.5	7.4	72.8	105.28	47.0	4.0	2.0	145.0	37.1	30.0	3.0	10.26	15.5	15.0	161.2
185.0	10.1	0.011	141.0	56.0	93.3	215.0	6.181	140.0	0.6	5.7	1.42	98.0	7.7	54.0	4.9	1.6	6.43	0.026	6.0	237.1	31.0	116.0	47.0	31.6	2.3	1.388	215.0	37.4	4.4	4.11	6.3	5.3976053469340267e-79	150.0	37.0	7.1	9.2	93.2	112.0	32.0	5.0	2.0	215.0	38.0	25.0	3.0	6.84	12.3	35.0	167.6
181.43	6.0	0.025	139.0	52.0	88.9	213.49	5.431	130.0	0.4	6.3	2.58	66.0	3.2	64.0	5.7	2.2	2.86	0.138	8.2	149.4	29.0	112.0	39.0	30.5	2.25	1.13	208.17	37.2	4.89	5.33	7.4	0.2	169.45	40.3	7.4	9.0	95.8	112.0	105.0	5.0	2.0	197.74	39.0	64.0	3.0	10.26	12.9	64.0	168.9
123.7	6.9	151.0	139.0	68.0	86.8	130.0	4.862	140.0	0.6	4.7	7.47	90.0	4.3	72.0	5.1	1.7	4.28	0.037	6.0	12.0	29.0	118.0	19.0	28.7	2.475	1.55	125.0	25.6	5.52	4.72	8.0	2.0	124.46	38.7	7.7	6.8	54.6	128.0	22.0	3.0	3.0	125.0	35.0	26.0	1.0	11.97	12.7	25.0	162.9
124.02	7.9	0.1301399999999999	139.002	64.0	87.8	132.0	4.300879999999999	130.0	0.5	4.188999999999999	1.78	82.0	4.7	72.0	5.0	2.1	5.6384000000000025	0.0289999999999999	2.0	12.0	29.01	98.0	24.0	31.2	2.36825	1.29903	124.0	24.2	4.26	4.686000000000003	5.7	0.6	122.95	41.2	7.200000000000004	8.0	53.4	98.2	15.2	3.0	5.0	124.0	34.0	19.9	3.0	14.278500000000005	11.2	12.09	172.2
145.0	8.1	0.91	137.0	58.0	90.2	155.0	4.24	160.0	0.9	4.1	5.34	74.0	3.7	72.0	6.1	2.3	5.71	0.159	1.79	192.0	32.0	138.0	74.2	29.8	2.375	1.19	153.0	27.5	4.88	5.718	11.0	0.6	145.0	39.2	7.1	7.5	68.0	134.0	22.0	3.0	3.0	145.0	37.8	34.0	3.0	8.55	13.0	38.0	168.1
133.54	4.6	0.487	139.0	66.0	86.1	147.0	5.662999999999999	140.0	0.5	5.0	1.25	72.0	2.0	64.0	5.3	2.0	3.57	0.033	3.0	30.0	27.0	104.0	21.0	29.8	2.325	1.388	147.0	31.2	5.3	4.22	9.8	0.7	132.74	45.2	7.2	8.2	60.2	102.0	17.0	4.0	4.0	130.0	39.8	26.0	1.0	22.23	12.4	29.0	176.7
159.33	9.8	13.2	140.0	70.8	89.7	180.0	4.784	135.5	0.3	3.4	2.94	81.92	6.9	71.38	4.9	2.4	2.5	0.025	2.48	84.0	32.0	109.56	34.0	30.2	2.3	0.936	175.0	36.239	4.17	6.38	3.4	0.5	160.0	32.739000000000004	6.9	6.8	93.4	109.2	12.0	4.0	2.0	170.0	33.107000000000006	14.0	1.0	5.13	14.2	56.0	146.4
153.99	5.9	0.3779999999999999	141.0	76.0	101.0	188.0	5.7410000000000005	130.0	0.5	5.1	2.8053	82.0	2.5	72.0	4.4	2.7	3.21	0.0384219999999999	5.0	12.0	37.0	114.0	21.0	35.7	2.275	1.453	120.0	25.3	3.9	4.55	8.2	1.1	147.23	38.0	7.1	8.9	60.3	110.0	27.0	3.0	4.0	188.0	36.0	23.0	1.0	5.13	13.1	12.0	160.3
160.0	6.3	0.062	139.0	65.2	90.5	170.0	3.34	155.46	0.4	4.1	3.56	72.22	3.7	66.02	5.0	2.1	5.0	0.0969999999999999	2.48	116.76	28.0	127.94	37.0	30.7	2.35	0.68	150.0	33.33999999999999	4.18	7.382999999999999	6.4	0.6	160.0	33.99300000000001	7.0	9.1	71.1	125.8	22.0	4.0	1.0	150.0	33.24299999999999	23.0	3.0	11.97	11.4	22.0	148.2
115.0	9.2	0.086	140.0	76.0	72.6	145.0	3.31	140.0	0.8	2.5	3.91	86.0	6.1	72.0	5.3	2.1	1.79	0.044	2.58	76.49	28.0	124.0	42.0	23.4	2.35	1.195	130.0	28.7	4.86	4.44	8.8	0.2	110.66	36.2	6.8	8.4	56.0	116.0	37.0	3.0	2.0	140.0	32.8	37.0	1.0	6.84	13.6	46.0	153.8
110.0	6.7	0.011	141.0	46.0	104.1	114.0	4.913	140.0	0.5	5.9	2.94	64.0	5.1	54.0	6.0	0.9	11.07	0.027	1.22	300.0	27.0	118.0	80.0	34.3	2.3	1.453	95.0	19.3	4.34	5.33	8.0	1.3	110.0	37.0	7.4	7.6	43.5	106.0	26.0	2.0	4.0	95.0	34.5	31.0	3.0	15.39	13.8	18.0	156.3
115.0	4.6	0.022	139.0	90.0	90.8	135.0	4.655	180.0	0.3	4.2	0.98	114.0	2.6	84.0	5.0	1.6	2.86	0.04	1.0	161.42	24.0	164.0	38.0	32.3	2.325	0.872	135.0	30.0	4.57	5.44	6.1	1.4	115.0	36.5	6.9	8.6	61.4	164.0	14.0	4.0	3.0	130.0	34.4	18.0	3.0	11.97	12.3	10.0	162.9
137.3	7.133000000000008	0.0219713199500997	138.99300000000002	71.48	90.01299999999998	160.0	5.020050000000001	147.9	0.5	4.487	2.3683999999999985	79.4	4.191999999999993	71.2	5.195000000000001	2.199999999999996	5.567500000000003	0.0497789999999999	1.72	72.0	28.0	118.72	35.0	30.463999999999995	2.3775000000000004	1.28456	145.0	31.605000000000004	4.626800000000001	4.873440000000004	7.029999999999999	0.4850000000000001	135.0	40.36799999999997	7.198999999999996	8.044	74.07699999999997	117.58	19.03	4.0	5.0	160.0	36.66	21.01	1.0	11.85030000000001	12.289	15.33	166.46599999999995
143.93	6.890999999999992	0.8266399999999995	139.016	65.18	90.84000000000002	152.0	3.9151499999999992	148.7	0.5	5.499	1.3670000000000002	70.24	4.043000000000003	63.84	5.145	2.100999999999996	5.4681000000000015	0.0769988888888888	2.27	12.0	29.01	116.92	20.0	30.544	2.3825000000000003	1.2385	150.0	31.335999999999984	4.626100000000001	4.987120000000001	7.241999999999999	0.457	143.35	45.00300000000002	7.200000000000004	8.162999999999998	74.418	115.64	17.45	4.0	3.0	140.0	38.926000000000016	22.05	3.0	15.099299999999996	12.329	16.0	178.755
200.0	6.8	0.019	140.0	74.0	95.0	200.0	5.043	170.0	0.5	5.5	5.52	54.0	3.9	74.0	5.5	2.1	6.43	0.072	1.22	406.68	34.0	148.0	74.0	32.8	2.5	1.227	190.0	35.6	4.86	5.83	7.0	1.0	160.0	31.5	7.6	9.4	89.0	142.0	21.0	4.0	3.0	200.0	38.5	25.0	3.0	15.39	12.4	17.0	165.3
140.0	7.1	95.8	138.0	70.0	79.2	180.0	5.069	150.0	0.7	4.9	7.21	90.0	3.6	76.0	5.2	2.8	1.43	0.104	3.0	125.71	30.0	124.0	44.0	25.7	2.35	1.162	170.0	35.3	5.15	4.33	9.2	0.6	130.0	42.4	7.0	7.2	87.3	122.0	64.0	4.0	4.0	180.0	38.7	40.0	1.0	20.52	13.7	56.0	172.1
177.0	5.5	0.778	140.0	72.0	83.8	186.0	5.456	140.0	0.5	5.6	7.21	68.0	2.5	76.0	5.7	2.3	6.43	0.034	2.66	203.4	26.0	126.0	58.0	29.2	2.425	1.259	177.0	35.2	4.65	4.94	9.9	0.6	125.0	35.0	7.1	8.1	79.5	122.0	19.0	4.0	3.0	186.0	38.5	24.0	3.0	10.26	12.4	10.0	165.5
150.0	5.8	0.09	139.5	84.0	88.7	216.0	6.67	180.0	0.5	8.7	5.34	90.0	3.5	90.0	5.5	1.6	4.6000000000000005	0.242	5.0	180.0	38.0	164.0	73.0	29.1	2.25	0.969	216.0	34.2	4.49	5.051	7.8	0.6	132.0	45.2	7.9	8.9	94.7	154.0	31.0	4.0	2.0	210.0	41.6	33.0	3.0	12.0	13.7	29.0	178.5
148.0	8.6	256.0	142.0	76.0	91.4	208.0	6.155	160.0	0.9	7.1	19.57	78.0	5.2	80.0	6.0	2.2	3.93	0.157	2.76	252.36	29.0	138.0	61.0	31.8	2.4	1.0659999999999998	208.0	34.3	5.41	6.16	10.1	0.4	100.0	41.3	7.5	9.4	89.8	146.0	17.0	4.0	1.0	180.0	37.0	15.0	3.0	13.68	12.1	35.0	174.5
175.0	7.0	53.8	139.0	86.0	89.5	180.0	5.12	180.0	0.5	6.0	3.74	78.0	3.4	82.0	8.4	2.8	2.5	0.381	3.0	360.0	28.0	140.0	66.0	31.1	2.375	1.55	180.0	33.8	4.88	6.88	7.8	0.4	135.0	39.8	6.7	7.6	77.5	142.0	18.0	4.0	1.0	180.0	37.0	16.0	3.0	15.39	12.5	33.0	167.8
200.0	7.1	0.11	139.8	68.0	93.2	200.0	3.93	180.0	0.5	4.0	6.23	66.0	2.9	62.0	7.3	3.5	5.4	0.072	1.23	305.64	31.0	148.0	62.0	31.0	2.325	1.259	179.0	32.3	4.77	4.385	7.3	0.4	200.0	36.2	7.4	7.4	79.9	132.0	34.0	4.0	1.0	179.0	37.5	25.0	3.0	10.3	12.6	19.0	166.4
130.18	7.1	1.13	139.0	66.0	84.4	142.0	4.189	140.0	0.4	3.2	4.45	64.0	4.4	62.0	4.9	2.2	3.57	0.0289999999999999	3.35	48.87	30.0	104.0	18.0	28.0	2.35	1.6469999999999998	142.0	29.0	4.78	4.72	6.0	0.9	127.5	40.0	7.3	9.6	61.5	106.0	15.0	3.0	4.0	130.0	35.3	20.0	1.0	6.84	12.4	7.0	163.9
200.0	6.903999999999987	1.07999	138.99300000000002	73.36	90.299	265.0	5.280909999999998	151.2	0.5	7.102999999999998	1.7150999999999996	72.64	4.002	73.46	5.3729999999999976	2.101999999999996	5.314700000000003	0.0924099999999999	3.15	161.49	28.0	122.02	38.0	30.38900000000001	2.36575	1.1724599999999996	265.0	37.03099999999999	4.647699999999997	5.149530000000003	7.174000000000002	0.4670000000000002	205.0	46.91199999999999	7.197999999999998	8.225000000000001	116.1142	122.38	31.97	4.0	2.0	205.0	41.896	26.04	3.0	12.893400000000009	12.529000000000002	32.01	185.552
151.22	7.1	0.051	145.0	74.0	92.1	190.0	4.655	140.0	0.5	4.0	1.25	94.0	4.3	74.0	5.1	2.2	1.79	0.024	2.59	18.81	26.0	110.0	20.0	30.5	2.575	1.518	190.0	34.2	4.77	4.11	7.6	0.6	142.91	40.1	6.7	8.1	87.5	104.0	33.05	4.0	3.0	145.0	37.8	28.99	1.0	6.84	12.8	32.0	169.8
129.29	6.9	213.0	141.0	64.0	85.7	168.0	3.181	140.0	0.5	4.8	12.01	68.0	3.6	66.0	5.3	2.6	2.14	0.027	2.83	71.64	35.0	106.0	28.0	28.8	2.375	1.162	160.0	32.2	4.06	5.22	6.9	0.9	125.0	37.1	7.3	8.9	77.5	110.0	22.0	4.0	4.0	130.0	36.2	19.0	1.0	11.97	14.1	26.0	159.4
155.0	7.5	0.011	141.0	80.0	86.1	186.0	6.232	150.0	0.5	6.9	1.87	106.0	5.4	74.0	5.5	1.6	6.07	0.033	1.0	192.6	31.0	126.0	49.0	29.8	2.425	1.195	178.0	33.1	4.99	6.05	6.0	0.4	125.0	40.1	7.6	6.1	81.4	124.0	26.0	4.0	5.0	182.0	36.4	23.0	1.0	13.68	12.5	30.0	173.2
220.0	6.5	0.011	138.0	59.52	88.9	244.0	4.37	170.0	0.6	5.9	2.67	56.0	3.6	60.82	6.3	2.0	6.43	0.068	1.51	108.0	28.0	141.5	71.0	29.5	2.375	1.0659999999999998	244.0	36.9	4.92	9.16	9.6	0.8	162.0	44.9	7.1	7.4	111.2	140.0	18.0	4.0	3.0	244.0	40.0	26.0	3.0	13.68	12.9	17.0	174.8
191.24	6.4	0.011	139.0	85.82	89.5	208.0	5.275	170.0	0.4	5.9	1.25	80.0	3.6	84.0	6.2	2.3	3.21	0.061	9.0	84.0	39.0	150.0	32.0	30.3	2.425	0.969	192.0	35.3	5.4	7.6	6.4	0.5	208.0	38.3	8.7	8.8	86.5	136.0	77.0	4.0	2.0	192.0	38.0	43.0	2.0	11.97	12.6	44.0	164.5
138.99	4.9	41.9	140.0	82.0	73.0	161.87	5.819	150.0	0.4	5.5	1.42	82.0	1.7	80.0	5.7	2.5	5.36	0.089	2.0	304.2	26.0	128.0	58.0	23.8	2.5	1.324	153.59	31.9	5.31	3.89	8.2	5.6	116.04	33.2	7.1	10.0	70.2	126.0	19.0	4.0	2.0	150.61	32.4	22.0	1.0	6.84	13.6	22.0	153.8
183.27	6.3	0.228	136.0	82.0	93.0	195.0	6.801	170.0	0.7	7.7	2.7417999999999982	68.0	3.1	78.0	5.2	2.1	4.28	0.08686	5.0	60.0	30.0	148.0	32.0	31.5	2.425	1.162	155.0	32.0	4.88	5.0	11.6	1.2	195.0	40.4	7.8	8.5	69.4	146.0	16.0	4.0	5.0	170.0	36.5	19.0	3.0	17.1	12.5	42.0	166.8
140.4	9.4	117.0	142.0	68.0	88.7	155.0	5.6370000000000005	140.0	0.7	6.9	4.98	64.0	6.0	70.0	4.9	2.4	3.93	0.449	10.0	24.0	30.0	122.0	34.0	31.2	2.45	1.421	145.0	30.2	5.51	3.33	7.1	0.6	135.0	38.0	7.7	7.1	63.8	120.0	32.0	3.0	2.0	148.0	36.0	30.0	3.0	10.26	13.1	31.0	164.8
138.57	5.3	15.8	142.0	78.0	88.4	175.0	6.31	130.0	0.4	5.0	2.67	72.0	3.5	78.0	5.4	1.3	5.36	0.657	12.0	200.1	33.0	110.0	34.0	29.2	2.225	1.26	175.0	32.5	5.23	6.384	7.7	0.4	120.0	32.1	7.4	8.8	79.2	114.0	73.0	4.0	1.0	175.0	39.4	28.0	3.0	10.26	11.6	239.0	155.0
113.0	6.9	0.022	141.0	74.0	96.3	126.0	7.939	180.0	0.4	4.6	2.67	74.0	3.9	64.0	5.4	2.6	3.57	0.126	1.0	120.0	23.0	148.0	77.0	32.7	2.475	1.421	126.0	27.5	4.57	4.5	5.1	0.5	124.0	29.8	7.4	8.4	57.2	146.0	28.0	3.0	1.0	121.0	31.0	78.0	3.0	13.68	12.5	60.0	144.4
135.0	5.9	0.011	140.0	64.0	91.1	170.0	6.0	140.0	0.4	3.4	2.31	70.0	3.5	62.0	4.9	1.8	3.93	0.017	2.0	166.08	25.0	104.0	40.0	31.3	2.3	0.969	167.0	30.5	4.36	5.0	6.1	0.7	125.0	42.0	6.4	8.9	77.1	100.0	19.0	4.0	5.0	160.0	37.0	23.0	3.0	11.97	12.6	10.0	165.3
176.0	8.6	287.0	139.0	58.0	93.4	195.0	4.215	140.0	0.4	4.2	8.99	68.0	5.4	60.0	5.3	2.5	3.93	0.059	2.0	112.36	28.0	118.0	37.0	31.0	2.325	1.324	176.0	31.8	3.93	4.16	4.4	0.9	176.0	43.0	6.8	8.5	83.2	120.0	16.0	4.0	3.0	176.0	38.8	19.0	1.0	6.84	14.9	10.0	175.7
175.0	7.1	146.0	142.0	70.68	97.3	200.0	4.81	143.0	0.4	4.5	14.5	74.08	4.7	71.6	5.8	1.7	6.07	0.106	3.0	228.0	21.0	117.36	53.0	33.6	2.3	1.033	175.0	34.4	4.11	4.22	5.6	0.3	175.0	29.7	6.3	7.4	80.2	117.3	26.0	4.0	3.0	175.0	37.4	26.0	3.0	11.97	12.5	20.0	155.0
128.39	6.880999999999991	1.1450799999999992	139.011	66.26	88.963	132.0	4.1520100000000015	134.2	0.5	4.096	1.6274000000000002	80.38	4.001999999999999	64.86	5.1720000000000015	2.099999999999996	5.3395	0.0217799999999999	2.83	5.14	29.0	108.82	20.0	30.518	2.3550000000000004	1.3033399999999995	132.0	28.274000000000008	4.623900000000002	4.941040000000002	7.091000000000001	0.4500000000000002	127.97	35.49599999999999	7.200000000000004	8.431000000000001	58.5	108.04	14.96	3.0	2.0	132.0	33.78300000000001	19.3	1.0	10.961099999999997	12.370000000000005	10.9	154.7
227.9	13.0	53.1	140.0	44.0	93.2	255.0	3.646	130.0	0.8	7.7	3.02	62.0	7.6	40.0	4.9	4.4	3.57	0.037	12.0	6.0	29.0	114.0	18.0	31.7	2.45	1.6469999999999998	248.0	39.7	5.2	4.83	6.4	0.3	236.85	47.8	7.7	9.1	107.0	114.0	16.0	5.0	3.0	255.0	40.5	18.0	1.0	13.68	12.1	24.0	179.8
190.0	11.1	265.0	137.0	68.0	88.2	225.0	6.956	140.0	0.7	6.3	27.58	92.0	6.0	70.0	5.8	4.0	3.21	0.142	10.0	115.01	37.0	114.0	38.0	30.7	2.425	1.711	220.0	37.0	5.48	5.44	6.4	0.7	190.0	42.1	7.9	7.6	98.5	108.0	27.0	4.0	3.0	220.0	39.2	25.0	3.0	10.26	13.1	47.0	178.3
190.0	6.1	0.018	138.0	76.0	97.5	215.0	5.819	130.0	0.4	6.9	2.58	66.0	3.8	70.0	5.6	1.8	5.71	0.297	2.0	372.0	24.0	118.0	54.0	31.6	2.475	1.421	205.0	36.7	4.95	5.66	6.8	0.6	175.0	44.7	7.0	8.0	93.8	112.0	178.0	4.0	5.0	205.0	40.9	71.0	1.0	11.97	12.5	230.0	177.9
200.0	5.7	498.0	133.0	100.0	91.3	220.0	4.939	190.0	0.4	5.7	2.76	78.0	3.3	100.0	8.9	1.9	3.93	0.08	2.0	423.36	43.0	176.0	63.0	31.2	2.45	1.13	137.0	26.0	3.44	16.99	6.6	0.6	200.0	30.5	8.4	8.3	55.3	174.0	22.0	3.0	1.0	137.0	35.0	52.0	3.0	13.68	12.6	393.0	154.8
121.0	5.6	0.011	141.0	68.0	88.7	159.0	5.275	160.0	0.4	3.7	6.14	64.0	3.0	70.0	5.5	2.0	5.71	0.179	2.0	216.0	29.0	124.0	61.0	28.4	2.425	1.356	143.0	31.1	5.05	5.05	7.6	0.8	99.0	37.2	7.4	8.5	68.2	130.0	26.0	4.0	5.0	159.0	35.0	26.0	3.0	17.1	13.6	16.0	158.8
185.0	6.1	0.019	140.0	64.0	95.3	203.0	6.724	190.0	0.6	6.9	1.78	70.0	3.3	76.0	5.5	1.9	5.71	0.266	6.0	276.0	33.0	152.0	71.0	33.1	2.5	1.324	200.0	35.2	4.93	6.11	9.3	1.3	150.0	44.2	7.9	8.4	95.2	143.38	11.0	4.0	1.0	195.0	38.0	22.0	3.0	18.81	13.1	48.0	165.5
170.0	7.08200000000001	0.0232901694915254	139.007	66.14	89.54699999999997	170.0	5.3794	152.0	0.5	5.6919999999999975	2.3332	70.48	4.100000000000007	68.0	5.6919999999999975	2.230999999999998	4.888599999999997	0.0766811111111111	2.1	108.0	28.0	122.38	67.0	30.390000000000004	2.3477500000000004	1.12648	170.0	32.855	4.644999999999995	5.3553200000000025	7.016999999999999	0.457	130.0	35.60199999999997	7.198999999999996	8.57	74.97200000000005	120.88	22.28	4.0	3.0	170.0	36.04599999999999	22.71	3.0	12.6369	12.649	22.79	161.015
134.0	4.9	0.011	141.0	70.0	87.7	134.0	3.982	160.0	0.3	3.3	3.38	72.0	3.1	72.0	6.1	1.3	3.93	0.057	1.55	36.0	28.0	126.0	60.0	29.3	2.375	1.195	127.0	29.6	4.86	6.55	6.4	0.5	115.0	32.1	7.6	9.3	55.1	124.0	19.0	3.0	1.0	129.0	32.4	21.0	3.0	11.97	13.1	10.0	153.4
135.0	9.8	0.023	139.0	61.18	86.1	143.0	5.043	140.0	0.4	5.7	2.67	70.0	6.9	62.0	5.3	2.2	5.71	0.0579999999999999	1.0	385.92	34.0	104.0	65.0	28.8	2.3	1.13	136.0	30.73199999999998	4.55	4.33	4.4	0.8	121.0	35.27599999999999	7.1	7.3	63.39199999999998	124.0	13.0	4.0	1.0	143.0	34.13700000000001	21.0	3.0	10.26	11.8	9.0	153.05500000000004
120.0	5.3	18.9	139.0	70.0	88.8	140.0	6.257999999999999	150.0	0.5	4.9	2.58	72.0	2.3	70.0	5.4	2.3	1.79	0.139	2.0	201.46	30.0	108.0	45.0	29.5	2.325	1.098	140.0	27.8	5.02	4.05	9.3	0.2	120.0	40.6	7.1	8.2	64.3	112.0	29.0	3.0	2.0	130.0	37.8	25.0	3.0	17.1	12.3	28.0	168.7
185.0	6.4	0.011	139.0	72.0	87.2	210.0	4.189	140.0	0.5	7.4	1.51	88.0	3.8	74.0	5.1	2.0	3.93	0.021	2.03	60.0	24.0	118.0	39.0	30.5	2.375	1.356	205.0	33.6	5.07	6.61	7.6	0.6	170.0	47.0	7.3	7.2	88.4	116.0	28.0	4.0	4.0	205.0	42.6	22.0	1.0	11.97	12.3	27.0	189.3
190.0	5.6	1.47	139.0	76.0	85.5	220.0	3.7	150.0	0.6	5.5	1.78	84.0	3.2	76.0	5.8	1.6	3.57	0.111	2.0	336.0	44.0	118.0	63.0	28.2	2.3	1.26	200.0	34.0	5.06	5.273	11.6	0.6	180.0	48.5	8.2	8.9	94.9	112.0	10.0	4.0	3.0	200.0	42.5	15.0	3.0	8.55	14.3	10.0	181.4
137.0	6.0	0.02	139.0	92.0	72.6	160.0	5.379	180.0	0.5	4.6	4.45	76.0	3.9	94.0	5.9	1.5	3.57	0.068	1.98	72.0	38.0	150.0	50.0	22.9	2.375	1.13	152.0	31.1	5.59	5.77	7.9	1.3	130.0	43.5	7.8	9.3	70.8	156.0	66.0	4.0	2.0	150.0	38.9	52.0	1.0	11.97	15.0	64.0	167.3
180.0	7.094000000000013	6.102329999999983	138.995	66.0	90.54899999999996	190.0	5.055440000000001	160.0	0.5	6.1190000000000015	2.5428	96.0	4.199999999999991	72.0	5.663999999999999	2.199999999999996	4.971	0.11845	1.54	420.0	29.0	130.0	68.83	30.50800000000002	2.37475	1.1422400000000004	180.0	32.2	4.632799999999999	5.386750000000004	7.081	0.456	135.0	45.3	7.200000000000004	8.300999999999991	85.8	120.0	22.01	4.0	5.0	180.0	37.8	22.5	3.0	12.773699999999998	13.112	24.42	171.8
195.0	4.5	0.026	138.0	88.0	75.9	245.0	4.939	150.0	0.5	5.9	2.05	66.0	2.0	88.0	6.9	1.9	3.21	0.037	1.0	144.6	32.0	138.0	43.0	24.2	2.275	1.13	235.0	43.9	5.91	6.55	10.0	1.6	199.0	41.7	7.4	8.1	132.8	132.0	25.0	5.0	4.0	235.0	41.5	23.0	3.0	11.97	13.7	15.0	183.5
155.43	11.0	0.018	141.0	58.0	87.0	180.0	4.086	120.0	0.8	5.8	2.178599999999999	92.0	6.9	56.0	4.7	3.0	2.5	0.0330899999999999	2.0	44.29	32.0	102.0	23.0	30.2	2.425	1.2919999999999998	180.0	39.5	5.03	7.38	7.2	0.8	150.6	35.0	7.6	8.8	83.3	104.0	16.0	5.0	4.0	135.0	29.5	21.0	1.0	10.26	13.1	9.0	143.5
135.0	5.3	71.9	140.0	62.0	94.4	170.0	4.9910000000000005	140.0	0.6	6.0	3.47	64.0	2.6	62.0	5.5	1.9	3.57	0.08	5.0	230.88	24.0	118.0	67.0	32.3	2.45	1.0659999999999998	145.0	31.8	4.31	5.05	11.9	0.3	135.0	39.2	6.9	7.5	69.1	112.0	27.0	4.0	3.0	170.0	38.2	28.0	3.0	11.97	11.9	18.0	160.3
150.0	5.4	0.0289999999999999	140.0	74.0	97.5	150.0	4.888	180.0	0.4	5.1	2.14	90.0	2.6	78.0	5.3	2.3	3.21	0.057	1.85	120.0	28.0	138.0	68.0	33.2	2.5	1.195	150.0	27.7	4.02	5.61	6.9	0.4	150.0	41.0	7.5	7.1	63.8	130.0	17.0	3.0	4.0	150.0	36.5	24.0	3.0	20.52	12.2	26.0	165.94199999999995
119.47	6.6	0.026	138.0	52.0	95.1	120.0	5.327000000000001	130.0	0.5	4.0	4.8	66.0	2.6	50.0	5.0	3.0	4.28	0.069	1.0	82.39	29.0	90.0	27.0	31.2	2.3	1.356	120.0	25.1	4.52	4.39	7.9	0.7	120.0	37.9	7.4	7.9	57.1	92.0	11.0	3.0	5.0	120.0	35.6	15.0	1.0	15.39	12.2	8.0	172.8
130.44	8.4	10.9	144.0	84.0	85.9	135.0	6.39	130.0	0.7	6.1	3.56	70.0	5.4	82.0	5.4	2.0	4.64	0.121	2.82	13.72	33.0	112.0	18.0	28.1	2.5	1.23	135.0	26.2	5.36	4.274	8.6	0.8	132.17	46.1	8.1	8.1	60.6	116.0	24.0	3.0	3.0	135.0	39.2	31.0	3.0	8.55	12.5	29.0	178.6
200.24	4.0	0.035	138.6	80.0	91.6	210.0	3.96	130.0	0.4	5.2	3.56	58.0	2.0	76.0	4.9	1.4	5.4	0.0819999999999999	1.96	99.01	27.0	114.0	35.0	30.7	2.4	1.195	210.0	32.9	4.84	5.273	11.2	0.9	190.0	44.5	7.2	8.1	97.4	108.0	38.0	4.0	5.0	210.0	40.8	27.0	3.0	12.0	12.4	15.0	188.5
203.58	7.8	0.011	142.0	62.0	88.8	220.0	5.7410000000000005	140.0	0.4	7.4	2.85	78.0	4.6	66.0	5.9	2.6	4.28	0.094	6.0	96.0	27.0	126.0	28.0	31.2	2.325	1.033	220.0	40.9	4.88	6.16	5.4	0.3	200.0	40.1	7.1	6.9	109.6	118.0	33.0	5.0	3.0	220.0	39.5	28.0	1.0	11.97	13.9	43.0	172.6
151.75	4.9	23.2	138.0	72.52	89.1	170.0	4.9910000000000005	149.0	0.4	5.9	4.54	68.76	1.6	73.0	5.5	2.5	4.28	0.106	3.03	95.64	40.0	120.06	30.0	29.8	2.4	1.356	170.0	33.87999999999999	4.93	4.0	7.5	5.1	147.0	41.50199999999999	7.9	8.4	79.0	119.58	19.0	4.0	2.0	158.0	37.91499999999999	20.0	1.0	6.84	14.0	26.0	171.2
110.0	6.1	0.039	137.0	76.2	96.1	140.0	6.749	160.0	0.4	5.6	14.41	56.0	3.5	82.0	5.8	2.1	4.64	0.1	1.57	144.0	30.0	118.0	67.0	33.7	2.375	1.388	135.0	27.7	3.92	5.55	6.9	0.8	90.0	36.7	7.4	7.5	55.6	114.0	16.0	3.0	1.0	140.0	36.5	22.0	3.0	11.97	12.7	12.0	159.7
150.0	4.8	0.147	139.0	74.38	96.3	165.0	5.09	149.3	0.4	5.4	4.45	63.76	2.2	75.46	5.3	2.1	3.21	0.077	2.12	110.84	27.0	119.82	37.0	31.7	2.35	1.07	155.0	32.9	4.61	4.496	8.6	0.6	150.0	38.0	7.0	8.4	68.9	119.64	25.0	4.0	5.0	160.0	36.3	27.0	3.0	25.65	12.8	28.0	174.0
95.18	7.5	0.165	137.0	62.0	89.4	100.0	4.138	120.0	0.5	3.1	2.67	98.0	4.8	58.0	5.3	2.1	3.93	0.217	3.46	6.83	34.0	98.0	18.0	30.1	2.4	1.485	100.0	24.4	4.56	5.27	7.1	0.4	94.56	41.3	8.0	7.6	49.6	92.0	15.0	3.0	1.0	100.0	34.7	22.0	2.0	10.26	12.5	12.0	158.8
130.0	4.4	0.16	141.0	76.0	88.0	165.0	5.715	150.0	0.5	7.3	3.56	68.0	2.8	78.0	5.4	1.0	6.78	0.1159999999999999	2.0	226.34	30.0	122.0	49.0	28.6	2.45	1.001	160.0	29.0	5.31	5.27	10.6	0.6	130.0	46.6	7.6	7.5	70.4	134.0	27.0	4.0	4.0	160.0	42.6	20.0	3.0	17.1	12.8	69.0	178.0
226.4	6.8	17.3	140.0	52.0	84.0	250.0	6.155	130.0	0.5	8.3	8.9	72.0	3.1	60.0	5.6	2.8	2.86	0.053	3.91	18.0	26.0	118.0	18.0	27.8	2.35	1.421	250.0	43.5	6.01	6.05	6.9	0.6	224.29	44.5	6.8	9.0	123.2	114.0	26.0	5.0	2.0	200.0	35.2	22.0	2.0	18.81	12.5	23.0	168.1
148.93	4.7	0.011	138.0	78.0	81.8	187.0	4.215	140.0	0.5	4.7	2.67	74.0	2.6	77.4	5.0	1.5	1.79	0.048	2.67	20.15	28.0	116.24	19.0	26.5	2.55	1.259	150.0	27.7	4.6	5.05	10.2	0.4	141.36	40.7	7.7	11.3	66.4	116.9	13.0	3.0	4.0	140.0	37.0	21.0	2.0	11.97	13.2	9.0	172.0
90.73	7.147000000000008	2.03269	139.14300000000006	68.24	90.73199999999996	101.11	5.638090000000003	157.8	0.499	4.176	4.616099999999999	74.3	4.193999999999994	70.48	5.3870000000000005	2.213999999999997	6.131499999999999	0.1231599999999999	5.08	286.42	29.01	129.28	53.99	30.599	2.3417500000000007	1.1179599999999998	78.0	22.23300000000001	4.606900000000002	5.3401200000000015	7.024999999999998	0.451	94.02	34.93500000000002	7.200000000000004	8.213000000000001	38.96200000000001	125.1	20.82	2.0	3.0	80.0	31.619	23.55	3.0	9.278	12.740000000000006	32.53	145.776
165.0	6.9	0.011	137.0	68.0	100.7	200.0	5.56	200.0	0.7	4.2	5.25	72.0	3.7	72.0	5.5	2.2	5.71	0.047	2.0	156.0	24.0	182.0	57.25	39.8	2.35	1.485	190.0	34.3	3.66	4.77	10.4	0.3	138.0	37.6	6.4	8.0	89.6	176.0	19.0	4.0	4.0	185.0	39.2	25.0	3.0	11.97	12.7	24.0	165.2
284.39	6.8769999999999945	203.07548000000003	139.52599999999995	71.32	89.56299999999996	320.0	5.025729999999999	148.5	0.5	7.326999999999997	11.52799999999999	76.26	4.0960000000000045	71.38	5.267	2.103999999999996	4.713000000000003	0.0816599999999999	6.0	89.09	29.13	122.2	21.0	30.381999999999994	2.3750000000000004	1.2516	300.0	48.50599999999999	4.647500000000001	4.746960000000001	7.253000000000001	0.4560000000000002	276.75	47.674	7.204000000000002	8.291999999999996	196.8	122.36	31.0	5.0	3.0	320.0	42.966	24.81	1.0	13.081499999999998	12.775000000000004	51.26	193.7
167.65	5.0	0.159	137.0	82.0	79.4	204.0	5.17	140.0	0.6	4.7	1.78	86.0	2.2	81.98	5.6	2.1	2.5	0.01	1.0	84.0	32.0	113.88	29.0	26.9	2.375	1.19	204.0	36.7	4.76	4.718	12.1	0.8	145.0	44.2	7.2	7.4	90.1	114.0	19.0	4.0	4.0	185.0	39.2	21.0	3.0	10.26	12.4	21.0	170.4
175.0	6.8	0.7229300000000001	139.007	42.0	99.8	230.0	4.838419999999998	130.0	0.5	6.4220000000000015	2.67	78.0	5.2	48.0	5.7	1.1	5.018100000000001	0.086	1.87	492.0	28.99	108.0	80.0	34.0	2.3675	1.0946300000000004	190.0	33.60599999999999	4.07	5.548540000000004	6.8	0.4	160.0	36.75299999999999	7.200000000000004	7.4	83.6	104.0	20.91	4.0	5.0	190.0	37.52999999999999	25.28	3.0	13.218299999999996	12.6	27.39	163.0
103.77	7.417999999999997	0.1133	139.11300000000006	62.52	90.057	115.0	4.177120000000001	146.7	0.5	3.8080000000000007	3.390899999999998	75.54	4.311000000000006	62.34	4.908	2.301000000000004	5.624999999999999	0.0460199999999999	2.46	32.58	29.01	116.64	18.0	30.698999999999977	2.299	1.1934699999999998	115.0	27.16800000000001	4.6059000000000045	4.492840000000002	6.7170000000000005	0.4390000000000002	99.98	39.725	7.2180000000000035	8.304	58.162	114.74	15.27	3.0	3.0	112.0	35.126999999999995	19.22	3.0	7.778000000000002	12.249000000000002	11.42	163.61700000000005
166.0	9.8	0.016	141.0	72.0	94.3	166.0	6.077000000000001	140.0	0.7	6.9	2.76	62.0	6.7	74.0	5.5	2.2	5.71	0.065	1.0	181.8	27.0	116.0	47.0	31.9	2.4	1.098	157.0	29.6	4.66	5.5	7.3	0.6	159.0	36.4	7.2	8.3	70.1	110.0	21.0	4.0	5.0	166.0	35.7	21.0	1.0	25.65	12.3	26.0	168.9
140.0	8.4	170.0	143.0	82.0	91.9	150.0	5.353	160.0	0.6	4.3	4.45	56.0	4.1	86.0	5.6	3.4	2.86	0.1159999999999999	3.0	60.0	31.0	130.0	47.0	29.9	2.45	1.388	150.0	26.1	5.15	4.77	6.9	1.8	130.0	44.5	7.8	7.3	60.3	122.0	26.0	3.0	3.0	150.0	39.8	26.0	3.0	13.68	13.1	46.0	175.0
250.0	7.8	400.0	141.0	88.0	80.3	300.0	4.913	170.0	0.7	7.9	11.293699999999996	80.0	3.5	90.0	6.2	3.4	4.64	0.07992	5.0	87.33	41.0	144.0	37.0	26.5	2.375	1.162	280.0	40.3	5.4	6.61	8.4	0.6	275.0	48.1	8.3	9.3	126.2	150.0	24.0	5.0	3.0	270.0	42.2	29.0	3.0	11.97	13.9	50.0	185.1
157.0	5.5	0.011	139.0	60.78	88.7	162.0	4.22	140.0	0.5	6.4	3.56	48.0	3.3	58.0	5.3	1.6	6.43	0.0579999999999999	2.9	240.0	28.0	114.0	36.0	30.2	2.4	1.13	161.0	32.5	5.43	4.552	9.4	0.6	157.0	46.0	7.3	9.5	70.3	108.0	15.0	4.0	5.0	151.0	40.6	19.0	3.0	34.2	12.9	12.0	179.1
115.76	8.1	0.08	138.8	72.0	90.7	135.0	2.84	130.0	0.4	4.9	4.45	86.0	5.3	70.0	4.8	2.3	2.5	0.034	2.7	42.0	31.0	100.0	18.0	31.7	2.425	1.227	135.0	27.8	4.5	4.0520000000000005	4.9	0.9	111.75	36.3	7.6	8.4	58.8	108.0	15.0	3.0	2.0	125.0	32.7	18.0	2.0	10.3	11.7	10.0	151.6
133.55	4.9	0.035	138.9	74.0	91.9	140.0	3.78	140.0	0.3	6.0	1.78	86.0	3.2	82.0	4.9	1.3	3.6	0.0579999999999999	3.12	14.0	33.0	112.0	18.0	31.7	2.6	0.969	140.0	28.2	4.99	5.273	7.0	0.5	133.2	42.7	8.7	8.9	63.8	124.0	22.0	3.0	4.0	140.0	38.7	20.0	1.0	17.1	11.2	16.0	179.6
185.0	5.6	0.043	138.0	68.0	95.4	208.0	5.146	170.0	0.6	6.2	1.25	74.0	3.2	74.0	5.8	1.6	7.14	0.039	1.0	300.0	21.0	148.0	69.0	32.5	2.225	1.485	200.0	32.8	5.21	5.88	11.6	0.7	155.0	39.4	6.0	7.8	92.3	136.0	43.0	4.0	2.0	200.0	43.0	32.0	3.0	13.68	13.7	155.0	178.9
127.86	4.7	98.5	139.0	70.0	93.1	135.0	3.34	140.0	0.4	3.1	7.12	86.0	2.1	68.0	4.6	1.7	3.21	0.072	3.55	82.94	29.0	112.0	18.0	32.6	2.425	1.32	126.0	26.3	5.18	4.441	9.1	0.3	128.91	41.0	7.5	8.5	56.5	102.0	20.0	3.0	2.0	135.0	35.0	22.0	1.0	18.81	11.5	25.0	163.3
115.0	5.8	0.049	139.0	72.0	84.8	144.0	3.827	160.0	0.3	3.1	1.78	76.0	4.7	72.0	5.4	0.7	2.14	0.024	2.03	190.24	27.0	124.0	39.0	29.1	2.35	1.001	140.0	28.0	4.79	5.0	4.9	1.7	115.0	37.5	6.8	9.0	59.9	122.48	17.0	3.0	3.0	125.0	36.6	22.0	3.0	10.26	12.9	14.0	161.6
215.0	9.6	0.011	132.0	78.0	92.3	225.0	7.241	130.0	0.9	5.1	0.98	90.0	5.3	74.0	10.8	2.9	7.85	0.049	6.0	207.19	39.0	96.0	48.0	33.1	2.425	1.356	215.0	34.4	4.7	18.71	9.5	0.8	200.0	42.2	8.1	9.8	93.2	102.0	41.0	4.0	5.0	215.0	41.1	39.0	3.0	11.97	12.2	42.0	185.6
293.1	10.9	0.114	138.0	81.64	80.3	340.0	5.017	170.0	0.9	7.3	1.25	66.0	5.2	81.52	5.4	4.5	4.28	0.042	3.0	32.42	31.0	133.14	22.0	27.2	2.375	1.615	340.0	47.1	5.75	4.61	8.0	0.6	284.63	49.0	7.2	8.9	156.4	130.0	104.0	5.0	4.0	330.0	42.0	81.0	3.0	13.68	12.1	52.0	191.8
206.56	6.4	0.035	140.0	62.72	88.8	235.0	7.267	140.0	0.6	8.8	1.25	72.0	3.0	62.0	4.9	2.5	3.93	0.054	2.0	36.0	33.0	108.0	28.0	32.3	2.525	1.227	235.0	40.0	5.6	4.94	10.1	1.5	200.0	40.9	7.9	8.0	107.0	109.0	127.0	5.0	5.0	200.0	38.5	49.0	3.0	13.68	11.8	66.0	176.9
180.0	6.2	0.039	140.0	80.0	96.0	193.0	7.086	190.0	0.4	5.8	5.52	62.0	3.5	84.0	5.5	2.2	4.64	0.145	3.0	144.0	26.0	174.0	60.0	31.5	2.35	1.195	191.0	32.5	4.26	5.66	6.2	0.6	170.0	41.0	7.2	7.5	84.8	172.0	19.0	4.0	5.0	182.0	41.0	21.0	3.0	11.97	13.3	12.0	176.3
157.99	6.4	0.031	139.0	52.0	91.9	165.0	3.801	140.0	0.6	6.1	2.14	56.0	3.6	58.0	5.2	1.8	5.36	0.035	4.3	46.79	25.0	100.0	19.0	31.4	2.275	1.453	165.0	30.2	5.08	4.5	9.3	0.4	156.61	42.5	7.1	7.1	62.6	112.0	18.0	4.0	1.0	160.0	38.7	25.0	1.0	15.39	12.7	10.0	173.9
141.92	4.6	0.011	138.0	69.68	90.3	170.0	5.275	147.3	0.5	4.8	6.41	66.62	1.5	71.78	5.0	2.6	4.28	0.0559999999999999	1.42	400.08	35.0	122.14	63.0	31.3	2.325	1.195	165.0	35.1	4.34	5.16	10.4	0.2	122.13	34.0	7.7	7.9	67.9	121.9	18.0	4.0	2.0	170.0	35.5	23.0	3.0	10.26	11.5	20.0	152.6
184.0	6.9	0.017	139.0	72.64	81.6	235.0	4.42	160.0	0.7	8.5	1.78	64.0	4.3	68.0	5.5	1.7	5.0	0.145	2.24	203.52	28.0	134.0	58.0	26.8	2.375	1.19	194.0	32.2	5.93	5.384	10.3	0.6	184.0	41.1	6.9	7.6	85.2	130.0	29.0	4.0	5.0	194.0	40.2	29.0	3.0	17.1	16.0	61.0	182.6
148.0	9.9	0.025	139.0	50.2	92.5	170.0	4.215	170.0	0.7	6.3	6.14	56.0	7.9	48.0	7.2	0.8	8.57	0.064	1.0	600.0	35.0	140.0	76.0	32.5	2.225	1.033	158.0	30.0	4.05	8.27	7.4	0.5	121.0	35.9	7.7	8.3	67.2	154.0	115.0	4.0	5.0	148.0	37.0	111.0	1.0	10.26	12.5	80.0	168.8
123.89	8.7	0.08	140.0	68.0	89.1	130.0	4.11	140.0	0.8	6.6	3.56	76.0	6.3	67.22	5.0	1.4	4.6000000000000005	0.0819999999999999	2.0	86.7	29.0	107.7	28.0	29.7	2.425	1.162	130.0	28.3	5.77	4.607	9.3	0.9	123.0	43.0	7.5	8.6	57.9	104.0	18.0	3.0	4.0	123.0	36.5	20.0	1.0	13.7	12.1	14.0	171.6
210.0	5.9	0.534	142.0	54.0	85.4	245.0	4.862	130.0	0.5	6.1	1.25	52.0	3.2	50.0	5.7	2.0	5.36	0.057	2.66	72.0	33.0	98.0	39.0	29.0	2.35	1.388	180.0	44.9	4.88	4.94	8.8	0.5	170.0	43.2	7.4	9.7	92.4	104.0	29.0	5.0	4.0	225.0	39.5	35.0	3.0	15.39	13.9	28.0	172.3
190.0	4.4	0.011	138.0	82.0	104.1	217.0	7.09	170.0	0.4	4.1	3.56	66.0	3.0	84.0	5.3	0.9	4.64	0.145	4.0	216.0	29.0	136.0	62.0	37.1	2.5	1.23	195.0	34.5	3.65	4.774	8.8	0.9	170.0	39.9	7.3	9.7	89.0	142.0	28.0	4.0	3.0	215.0	37.6	25.0	3.0	11.97	13.0	21.0	172.0
116.18	7.2	0.011	136.0	56.0	83.5	140.0	4.112	130.0	0.3	3.2	1.25	68.0	5.6	58.0	5.3	1.2	1.79	0.047	4.89	72.0	31.0	106.0	31.0	29.3	2.175	1.324	130.0	28.0	4.34	4.22	3.8	0.4	110.0	31.0	6.3	8.0	57.8	104.0	14.0	3.0	1.0	138.0	33.8	16.0	3.0	3.42	12.6	17.0	149.1
200.51	11.3	0.025	137.0	82.0	90.7	215.0	6.155	150.0	1.1	4.3	0.89	56.0	5.7	94.0	5.2	4.2	3.93	0.053	3.0	156.57	28.0	126.0	35.0	31.0	2.525	1.453	210.0	35.6	5.52	4.94	9.7	0.6	200.0	46.0	7.4	7.8	96.2	126.0	29.0	4.0	4.0	210.0	40.6	26.0	3.0	13.68	11.8	30.0	176.0
160.0	6.9	372.0	137.0	88.0	86.6	165.0	7.162999999999999	140.0	0.3	3.5	4.8	92.0	4.2	86.0	9.6	2.4	3.57	0.033	2.33	84.0	34.0	116.0	43.0	30.8	2.325	1.098	140.0	31.0	4.63	13.27	4.4	5.3976053469340267e-79	130.0	35.6	7.4	9.4	65.0	120.0	13.0	4.0	3.0	140.0	34.8	14.0	1.0	6.84	12.2	18.0	156.5
133.15	5.9	0.011	140.0	74.0	85.6	150.0	4.939	140.0	0.4	3.1	1.25	74.0	3.6	70.0	5.3	1.6	4.64	0.02	1.0	77.34	31.0	108.0	23.0	30.0	2.375	1.518	135.0	28.3	4.61	4.5	7.5	0.7	132.06	37.3	7.3	7.4	63.7	116.0	18.0	3.0	4.0	130.0	35.2	20.0	1.0	6.84	11.9	13.0	162.3
165.0	6.9089999999999865	205.78454	139.007	76.26	88.60099999999998	215.0	6.01511	143.8	0.5	6.5349999999999975	7.646199999999994	73.08	4.041000000000002	75.06	5.5440000000000005	2.100999999999996	4.939799999999997	0.1082199999999999	3.11	240.0	28.0	120.08	44.0	30.25300000000001	2.3795	1.14832	215.0	36.107	4.6482999999999945	5.382050000000002	7.213999999999998	0.5060000000000003	150.0	41.8	7.1969999999999965	7.684	93.6112	119.24	24.79	4.0	2.0	187.0	39.109	23.47	1.0	11.303099999999992	12.698000000000004	30.28	174.917
155.0	9.6	0.11	138.0	74.0	102.6	160.0	4.888	150.0	0.6	5.2	5.25	70.0	6.6	80.0	5.2	2.3	4.64	0.1989999999999999	1.0	660.0	37.0	140.0	80.0	35.8	2.375	1.162	153.0	31.1	4.49	6.05	6.3	0.4	130.0	35.2	7.6	6.8	71.5	142.0	20.0	4.0	3.0	155.0	35.0	27.0	3.0	15.39	12.6	73.0	166.6
145.05	11.9	0.345	143.7	68.0	85.3	160.0	3.44	130.0	1.0	4.3	1.78	84.0	8.1	78.0	4.8	2.6	2.9000000000000004	0.0139999999999999	2.78	48.0	23.0	118.0	18.0	29.2	2.375	1.033	160.0	31.0	4.58	4.607	8.0	0.4	143.87	37.0	7.3	7.9	70.4	110.0	7.0	3.0	4.0	160.0	35.7	13.0	2.0	10.3	11.8	13.0	169.8
180.0	7.398999999999987	57.86640999999999	139.00700000000003	62.0	89.86599999999999	187.0	4.574159999999999	150.0	0.5	5.275	5.312799999999998	70.0	4.318000000000005	62.0	6.3649999999999975	2.3040000000000043	4.496799999999993	0.11104	2.13	24.0	28.0	110.0	68.0	30.263000000000016	2.3995000000000006	1.1867700000000003	160.0	26.2	4.682200000000002	5.941260000000002	6.756000000000002	0.5210000000000004	160.0	43.2	7.200999999999998	8.377999999999998	70.9	112.0	17.23	3.0	3.0	180.0	37.8	21.21	3.0	10.3968	13.745	20.95	178.0
170.0	9.1	0.011	139.0	90.0	89.9	270.0	5.431	150.0	0.8	8.5	2.14	88.0	5.0	84.0	5.6	3.0	14.99	0.076	4.6	128.46	46.0	122.0	41.0	31.5	2.725	1.2919999999999998	250.0	39.2	4.54	5.66	9.1	0.6	170.0	42.4	9.1	9.4	113.1	122.0	21.0	5.0	3.0	260.0	38.9	23.0	1.0	13.68	14.3	64.0	180.9
185.0	8.4	0.019	140.0	92.0	94.6	200.0	5.87	180.0	0.6	6.5	4.45	98.0	4.8	89.64	5.7	2.2	5.0	0.0969999999999999	1.54	193.68	32.0	150.36	48.0	32.6	2.3	1.32	185.0	37.5	4.32	5.107	7.1	0.9	140.0	36.8	7.3	8.2	95.5	146.0	44.0	4.0	5.0	185.0	32.8	34.0	3.0	10.26	11.7	37.0	152.1
115.0	5.9	0.017	139.0	88.0	92.6	172.0	4.267	150.0	0.6	4.2	7.92	88.0	3.0	84.0	5.1	2.1	5.71	0.095	1.81	5.0	37.0	128.0	60.0	32.6	2.375	1.2919999999999998	154.0	32.776	4.85	4.77	9.9	0.7	110.0	34.451	7.4	7.6	71.6	130.0	47.0	4.0	2.0	172.0	34.567999999999984	72.0	1.0	20.52	11.9	119.0	154.8
229.25	8.9	196.0	141.0	72.0	86.8	245.0	6.155	130.0	0.8	6.4	9.79	78.0	4.9	68.0	5.2	2.9	3.57	0.063	4.48	6.0	35.0	106.0	20.0	30.1	2.4	1.356	200.0	34.8	4.98	4.72	9.3	0.8	227.28	36.5	7.6	8.4	88.1	106.0	36.0	4.0	2.0	175.0	34.0	25.0	2.0	10.26	12.0	34.0	156.8
190.0	6.9069999999999885	0.04802	139.023	65.2	89.226	214.0	5.1009699999999984	154.9	0.5	5.975000000000001	2.0371999999999995	68.82	4.100000000000007	66.1	5.77	2.099999999999996	5.568000000000002	0.07125	1.62	393.24	28.0	127.62	75.0	30.43800000000001	2.355000000000001	1.1144600000000002	195.0	34.02799999999999	4.644299999999996	5.731200000000002	7.261000000000001	0.4800000000000001	160.0	37.997	7.198999999999996	7.959999999999999	85.31999999999998	124.5	20.31	4.0	1.0	210.0	38.74500000000001	23.65	3.0	12.072599999999996	12.816	25.03	168.945
167.66	4.7	0.015	140.0	52.0	84.1	185.0	5.224	140.0	0.4	5.3	2.14	70.0	2.5	58.0	5.6	1.6	3.93	0.0289999999999999	2.0	94.84	30.0	118.0	30.0	27.3	2.375	0.969	180.0	35.3	5.47	5.16	9.0	0.8	165.0	46.4	7.4	8.1	79.2	124.0	20.0	4.0	5.0	180.0	41.8	17.0	1.0	15.39	12.2	18.0	176.4
210.78	8.1	0.102	136.0	80.0	93.0	241.07	3.284	180.0	0.5	6.9	3.56	86.0	6.2	86.0	7.9	1.2	8.21	0.106	1.28	600.0	31.0	136.0	80.0	31.3	2.275	1.001	229.0	34.8	4.73	14.82	6.4	0.3	176.86	41.5	6.7	9.6	100.6	136.0	39.0	4.0	3.0	223.42	43.0	30.0	3.0	13.68	12.3	39.0	174.1
230.0	6.908999999999992	92.89150000000004	139.007	77.24	89.46500000000003	283.0	5.06209	144.3	0.5	6.9510000000000005	7.2254	75.9	4.100000000000007	77.1	5.6880000000000015	2.102999999999996	4.956699999999999	0.0787099999999999	3.17	300.0	28.0	119.64	39.0	30.219	2.3525	1.1568	283.0	43.17699999999999	4.664800000000001	5.419520000000002	7.256000000000002	0.5560000000000005	174.0	40.785	7.1969999999999965	8.537999999999998	128.82999999999996	119.6	25.44	5.0	5.0	280.0	40.078	23.94	1.0	9.729899999999995	13.245999999999997	30.63	174.41070000000005
120.0	6.6	33.3	142.0	92.0	88.5	150.0	4.422	230.0	0.6	3.9	8.2518	70.0	3.3	98.0	5.8	2.5	3.93	0.14023	1.0	48.0	27.0	220.0	66.0	29.2	2.35	1.356	141.0	29.3	3.78	5.16	9.5	0.4	120.0	40.9	6.9	10.0	63.4	212.0	8.0	4.0	2.0	131.0	38.4	17.0	3.0	6.84	14.2	19.0	168.0
211.59	9.1	0.14	139.0	96.0	91.9	230.0	5.25	160.0	0.8	7.3	4.45	62.0	5.8	92.0	5.3	2.1	5.4	0.126	6.0	104.71	26.0	144.0	31.0	30.6	2.45	1.259	210.0	31.8	4.7	4.5520000000000005	8.3	0.6	230.0	48.0	7.7	10.5	94.6	140.0	33.0	4.0	3.0	230.0	39.5	23.0	3.0	8.6	12.2	30.0	171.5
180.0	6.3	0.15	144.0	82.0	94.2	236.0	4.629	140.0	0.5	7.0	0.98	88.0	3.8	78.0	5.3	1.8	4.64	0.039	2.0	60.0	32.0	116.0	39.0	32.7	2.25	0.904	215.0	36.6	5.02	6.05	8.6	0.8	180.0	41.2	7.1	8.4	99.0	118.0	40.0	4.0	4.0	215.0	38.8	26.0	3.0	10.26	12.0	26.0	175.7
155.0	6.9	0.051	142.0	60.0	87.7	160.0	6.206	150.0	0.6	6.7	2.31	82.0	3.7	58.0	5.7	2.1	5.71	0.155	1.0	300.0	30.0	130.0	77.0	31.0	2.45	1.356	150.0	28.1	4.8	5.16	8.8	0.3	145.0	38.5	7.0	7.4	68.0	132.0	25.0	3.0	5.0	155.0	37.0	31.0	2.0	10.26	13.1	26.0	162.8
160.0	7.6	145.0	141.0	70.0	99.4	168.0	4.965	160.0	0.6	6.5	7.03	82.0	4.9	72.0	5.7	1.3	3.21	0.044	1.0	252.0	29.0	128.0	69.0	33.6	2.425	1.098	160.0	32.7	3.87	6.83	7.4	0.7	141.4	35.0	7.5	9.1	70.8	128.0	54.0	4.0	2.0	160.0	36.0	41.0	3.0	8.55	14.0	46.0	163.3
124.29	6.89299999999999	0.1043599999999999	139.05	52.0	89.63500000000002	142.0	4.472009999999998	130.0	0.5	4.383000000000001	2.6653999999999995	88.0	4.001	52.0	5.114999999999998	2.123999999999997	5.526300000000004	0.0328899999999999	1.74	18.0	29.0	98.0	24.0	30.35499999999999	2.379749999999999	1.263100909090909	130.0	26.2	4.6557	4.806710000000002	7.215000000000002	0.4550000000000004	121.31	40.0	7.200000000000004	7.918999999999998	57.4	96.0	15.46	3.0	4.0	110.0	35.2	20.36	3.0	13.7655	12.265999999999996	13.33	161.2
168.15	4.7	0.937	137.0	52.0	87.2	200.0	2.9	150.0	0.6	6.1	2.67	64.0	2.6	46.0	5.3	1.4	3.93	0.1689999999999999	6.0	41.57	33.0	116.0	26.0	28.3	2.425	1.16	190.0	33.7	5.58	5.607	12.0	0.3	163.69	46.4	7.8	7.2	85.8	120.0	26.0	4.0	2.0	180.0	40.6	22.0	3.0	13.68	11.6	15.0	175.4
180.0	5.7	0.095	142.0	62.0	92.8	190.0	5.12	140.0	0.4	4.8	5.61	72.0	3.2	66.3	5.5	2.0	6.43	0.043	1.0	360.0	27.0	124.84	80.0	32.5	2.3	1.0659999999999998	180.0	31.3	4.15	5.83	7.1	0.5	150.0	33.5	7.1	6.6	84.1	126.0	14.0	4.0	2.0	190.0	38.6	22.0	3.0	11.97	14.0	18.0	170.5
130.0	7.6	180.0	139.0	60.0	92.9	185.0	4.836	130.0	0.6	2.8	4.0	78.0	4.5	64.0	5.2	2.2	6.07	0.049	2.49	180.0	25.0	102.0	44.0	32.3	2.35	1.033	180.0	31.2	4.36	5.83	8.4	0.9	120.0	37.5	6.4	8.1	79.2	98.0	22.0	4.0	2.0	160.0	35.5	26.0	3.0	8.55	12.3	14.0	167.6
132.0	6.1	195.4091	138.756	56.0	101.6	140.0	5.191290000000002	120.0	0.5	5.854000000000001	10.68	60.0	3.7	48.0	5.1	1.6	5.7291000000000025	0.129	3.35	222.5	28.98	96.0	57.0	33.3	2.36425	1.1275	126.0	25.4	4.57	4.99836	8.4	0.9	140.0	36.9	7.200000000000004	9.0	55.3	96.74	23.17	3.0	3.0	129.0	37.0	25.47	3.0	17.545600000000007	11.9	32.51	166.4
175.0	4.7	0.021	141.0	22.0	72.2	190.0	3.595	170.0	0.3	6.9	8.54	82.0	3.3	26.0	5.7	1.0	5.71	0.135	1.0	324.0	26.0	152.0	80.0	23.5	2.45	1.098	185.0	29.4	4.79	5.5	6.3	0.5	170.0	38.5	7.4	8.2	77.5	150.0	13.0	3.0	3.0	185.0	39.7	26.0	3.0	13.68	19.8	8.0	177.5
195.0	5.9	1.02	135.3	60.0	88.0	210.0	5.82	150.0	0.5	7.7	1.78	90.0	3.5	70.5	5.7	1.7	8.6	0.053	3.13	48.0	29.0	130.8	53.0	30.7	2.55	1.2919999999999998	210.0	33.7	3.99	3.997	9.1	0.6	195.0	40.0	7.2	8.9	94.7	134.0	16.0	4.0	3.0	195.0	37.6	20.0	3.0	6.8000000000000025	14.4	30.0	164.3
150.0	4.9	0.035	137.5	88.0	98.4	165.0	5.87	160.0	0.4	4.7	3.56	72.0	3.4	88.0	5.2	1.1	3.6	0.246	6.0	194.8	34.0	138.0	44.0	32.8	2.3	0.743	163.0	31.1	5.38	5.384	7.3	0.6	135.0	39.1	8.4	8.1	70.5	124.0	46.0	3.0	1.0	155.0	35.2	32.0	3.0	22.20000000000001	12.5	80.0	162.2
273.61	9.6	442.0	138.0	84.0	89.4	299.0	4.784	140.0	1.2	5.2	1.78	52.0	5.7	78.0	6.9	2.2	4.64	0.0289999999999999	4.64	116.16	29.0	114.0	29.0	29.2	2.275	1.098	284.0	37.9	4.9	6.22	12.5	1.0	275.0	49.0	6.8	8.7	126.9	116.0	24.0	5.0	3.0	299.0	44.0	23.0	3.0	15.39	12.7	41.0	193.5
185.0	6.6	0.017	133.0	60.0	91.2	220.0	6.7	170.0	0.5	6.4	1.78	66.0	4.3	56.0	5.5	1.4	4.64	0.092	2.0	180.0	28.0	144.0	68.0	31.2	2.3	1.19	220.0	35.0	4.62	4.607	6.9	0.4	180.0	49.0	7.2	8.8	102.9	146.0	30.0	4.0	4.0	220.0	42.0	24.0	1.0	11.97	12.6	12.0	178.2
183.0	6.6	0.0289999999999999	139.0	44.0	91.1	192.0	5.093999999999999	130.0	0.2	3.8	4.89	74.0	5.1	58.0	9.6	1.2	5.0	0.054	1.55	360.0	34.0	110.0	78.0	29.1	2.275	1.2919999999999998	192.0	34.7	4.28	9.44	2.6	0.8	135.0	40.6	7.3	7.9	86.9	114.0	11.0	4.0	5.0	192.0	42.2	16.0	3.0	8.55	13.1	13.0	170.0
175.0	5.0	26.7	139.0	92.0	95.1	210.0	6.54	170.0	0.4	6.9	5.34	74.0	2.6	94.0	6.8	1.9	3.93	0.135	5.0	212.82	33.0	128.0	41.0	31.1	2.4	0.97	200.0	36.2	5.31	6.439	7.4	1.0	150.0	42.4	7.5	8.4	90.1	128.0	63.0	4.0	4.0	200.0	37.9	33.0	3.0	15.39	12.0	59.0	169.3
228.37	11.2	30.1	138.0	60.0	84.3	270.0	4.293	130.0	0.6	4.7	5.34	86.0	8.3	60.0	4.8	1.8	2.5	0.0289999999999999	3.83	37.65	28.0	114.0	18.0	29.2	2.35	1.2919999999999998	270.0	44.8	4.31	4.5	5.0	1.2	230.71	41.3	6.4	8.0	123.6	108.0	25.0	5.0	4.0	270.0	38.5	19.0	1.0	11.97	12.3	10.0	155.8
138.0	8.1	0.035	139.3	72.0	89.2	138.0	5.38	160.0	0.6	4.5	5.34	76.0	4.7	74.0	5.6	2.6	7.5	0.072	1.0	96.0	29.0	144.0	79.0	30.1	2.275	1.13	130.0	30.5	4.51	4.663	7.2	0.7	120.0	32.2	7.0	8.4	59.3	148.0	21.0	3.0	1.0	138.0	33.0	24.0	3.0	5.1000000000000005	13.1	16.0	152.6
148.13	3.3	0.011	140.0	62.0	89.7	169.0	3.801	130.0	0.3	3.3	1.25	80.0	1.6	56.0	5.6	1.3	1.79	0.018	2.0	48.0	33.0	94.0	27.0	29.8	2.425	1.098	159.0	33.2	4.28	5.66	10.2	0.8	150.0	32.5	7.3	7.5	69.2	94.0	73.0	4.0	4.0	159.0	33.5	36.0	3.0	10.26	12.0	44.0	153.1
243.93	7.6	0.045	141.0	78.0	79.4	275.0	5.689	150.0	0.4	7.5	0.98	80.0	5.6	78.0	5.7	1.5	3.21	0.015	1.0	60.0	53.0	124.0	30.0	26.5	2.325	0.807	275.0	40.2	4.91	5.72	4.9	0.7	230.0	44.2	9.1	10.4	124.5	128.0	22.0	5.0	3.0	275.0	37.0	22.0	3.0	10.26	14.6	17.0	174.3
200.56	10.4	170.0	139.0	66.22	86.6	230.0	5.017	120.0	0.5	5.2	5.96	68.0	6.5	66.0	4.7	2.8	2.86	0.0559999999999999	2.0	36.0	25.0	96.0	22.0	29.6	2.375	1.2919999999999998	185.0	34.4	4.85	5.77	5.1	0.6	207.61	38.2	6.9	7.5	85.8	95.92	18.0	4.0	3.0	185.0	33.5	23.0	1.0	11.97	12.0	13.0	160.9
245.0	6.635000000000009	0.02854	139.019	63.12	88.86499999999998	276.0	4.609510000000001	151.7	0.5	6.999000000000002	2.4045999999999994	69.94	3.899999999999993	63.88	5.827000000000003	2.0	5.404100000000002	0.0978	1.29	456.0	28.0	123.5	72.0	30.214	2.3732500000000005	1.1872500000000004	272.0	41.51300000000001	4.661900000000003	5.169650000000003	7.568999999999999	0.4409999999999999	220.0	39.71699999999999	7.1999999999999975	7.684	122.2	121.14	20.01	5.0	5.0	272.0	40.841	23.64	3.0	13.6116	13.060000000000002	21.58	176.7
225.3	7.9	0.035	137.1	52.0	91.0	265.0	5.92	130.0	0.5	3.7	1.78	90.0	5.2	50.0	4.9	2.0	1.8	0.034	3.49	6.0	33.0	108.0	22.0	31.5	2.225	1.324	230.0	36.5	3.95	4.663	6.9	0.6	215.11	44.1	7.1	8.3	107.4	110.0	11.0	4.0	2.0	265.0	36.1	13.0	3.0	5.1000000000000005	11.8	10.0	166.3
260.0	8.3	456.0	137.0	76.0	69.7	260.0	4.37	140.0	0.4	7.0	10.68	76.0	5.3	72.0	9.2	2.4	6.43	0.088	2.95	144.0	29.0	94.0	61.0	23.3	2.45	1.033	217.0	39.1	6.03	13.43	5.4	0.4	170.0	39.1	7.3	9.5	98.5	126.0	38.0	5.0	3.0	260.0	38.8	20.0	3.0	10.26	14.2	44.0	169.6
210.0	9.7	17.4	141.0	68.0	83.0	230.0	4.81	120.0	0.8	6.6	4.89	72.0	5.8	68.0	5.0	2.8	7.14	0.121	4.0	156.0	22.0	86.0	49.0	28.5	3.0	1.259	230.0	40.6	5.02	4.72	8.1	0.8	200.0	40.0	6.7	9.0	106.2	90.0	34.0	5.0	4.0	130.0	39.2	26.0	1.0	8.55	13.5	41.0	169.9
187.0	3.1	0.264	138.0	88.0	91.1	200.0	3.75	150.0	0.3	6.3	1.78	54.0	1.2	84.0	4.7	1.4	9.64	0.0579999999999999	1.0	147.79	28.0	124.0	40.0	30.0	2.35	1.19	200.0	34.9	4.27	4.885	10.6	0.1	180.0	45.0	7.1	9.7	91.6	124.98	30.0	4.0	5.0	195.0	38.0	26.0	3.0	13.68	12.2	83.0	177.6
245.61	7.4	637.0	146.0	76.0	90.1	300.0	5.25	150.0	0.7	6.2	1.42	96.0	5.7	76.0	5.5	0.9	2.86	0.063	1.0	91.73	26.0	134.0	27.0	30.6	2.425	1.55	190.0	35.5	5.3	5.44	9.6	0.3	222.0	36.5	7.2	7.9	82.8	130.0	26.0	4.0	4.0	216.0	36.0	22.0	1.0	11.97	13.5	15.0	159.8
148.0	5.5	0.011	141.0	90.0	90.9	170.0	5.093999999999999	190.0	0.5	8.1	5.52	52.0	2.8	92.0	5.7	1.9	3.57	0.139	2.0	291.72	37.0	168.0	63.0	29.5	2.5	1.0659999999999998	165.0	31.5	4.95	5.05	9.9	1.0	140.0	36.2	8.1	7.8	70.9	160.0	36.0	4.0	4.0	155.0	37.2	25.0	3.0	17.1	12.3	33.0	167.4
192.28	6.5	0.2239999999999999	140.0	70.0	91.4	240.0	6.129	150.0	0.4	5.9	1.25	78.0	3.4	72.0	4.8	2.5	1.79	0.031	1.0	168.0	32.0	108.0	32.0	29.2	2.35	1.162	240.0	41.2	4.96	5.11	5.6	0.9	180.0	43.5	6.9	8.9	103.9	110.0	17.0	5.0	3.0	220.0	39.4	17.0	1.0	8.55	12.5	36.0	162.3
165.0	6.7	0.011	140.0	62.0	91.6	182.0	6.051	160.0	0.5	4.9	12.46	72.0	3.8	64.0	5.2	2.3	3.21	0.178	2.0	548.4	26.0	128.0	80.0	31.3	2.3	1.001	175.0	34.8	5.02	5.44	7.7	0.1	113.0	35.1	6.6	8.3	81.4	128.0	12.0	4.0	4.0	175.0	35.0	22.0	3.0	11.97	13.3	17.0	162.6
224.0	6.6	0.031	138.0	94.0	84.1	224.0	6.336	170.0	0.4	7.0	0.89	90.0	3.9	92.0	5.2	2.2	5.71	0.0579999999999999	2.17	156.9	33.0	142.0	44.0	29.0	2.4	1.227	214.0	36.2	5.88	5.66	5.6	0.7	185.0	44.4	7.9	7.6	94.2	138.0	38.0	4.0	4.0	214.0	37.7	28.0	3.0	22.23	12.5	20.0	174.3
185.0	4.9	0.011	137.0	82.0	96.9	195.0	7.525	180.0	0.4	4.1	5.34	62.0	2.5	86.0	5.2	1.6	4.28	0.1689999999999999	4.0	480.0	28.0	154.0	67.0	32.8	2.375	1.13	195.0	33.8	4.66	4.55	8.1	0.9	133.0	37.2	7.5	6.9	83.9	151.3	27.0	4.0	3.0	185.0	33.0	26.0	3.0	13.68	11.9	35.0	168.3
190.0	11.4	199.0	133.9	72.0	102.2	275.0	6.1000000000000005	140.0	0.6	6.7	6.23	96.0	7.1	70.0	8.9	3.5	3.9	0.068	2.1	312.0	35.0	110.0	68.0	35.3	2.35	0.936	260.0	43.0	4.13	17.597	5.3	0.4	170.0	45.2	7.6	9.1	119.4	112.0	16.0	4.0	3.0	260.0	42.2	15.0	3.0	6.8000000000000025	13.1	37.0	170.4
143.0	6.3	211.0	143.0	84.0	89.6	148.0	6.47	150.0	0.5	7.7	8.01	70.0	3.2	78.0	5.9	2.4	5.36	0.42	4.0	240.0	34.0	122.0	44.0	30.9	2.375	1.26	148.0	31.1	5.47	5.107	7.8	0.8	99.0	40.8	7.9	7.4	66.6	120.0	69.0	4.0	5.0	143.0	33.0	34.0	2.0	15.39	12.0	159.0	165.5
97.26	7.0	0.052	138.0	66.0	88.9	98.0	3.957	130.0	0.5	3.8	3.9522999999999984	90.0	4.0	64.0	5.1	2.4	2.86	0.0381907142857142	1.0	32.96	27.0	108.0	26.0	29.7	2.325	1.356	98.0	21.2	4.53	4.16	7.7	0.8	95.02	36.5	6.8	7.7	43.6	106.0	13.0	2.0	5.0	98.0	34.2	23.0	1.0	11.97	13.6	16.0	160.4
120.0	10.0	0.067	138.0	70.0	87.6	170.0	6.75	130.0	0.5	6.3	4.45	66.0	5.6	76.0	6.1	3.7	4.64	0.0819999999999999	2.99	98.11	33.0	110.0	49.0	30.2	2.5	1.42	170.0	32.8	4.97	4.607	5.1	0.6	95.0	36.4	7.7	7.6	79.2	112.0	69.0	4.0	4.0	140.0	34.5	61.0	1.0	11.97	12.3	45.0	152.6
101.0	5.5	0.011	138.0	72.0	90.4	116.0	6.15	170.0	0.3	4.1	1.78	68.0	3.7	74.0	5.1	1.5	3.93	0.048	1.0	288.0	25.0	132.0	54.0	31.0	2.45	1.26	110.0	26.1	4.41	4.33	5.3	0.2	101.0	32.0	6.8	7.9	51.1	132.0	13.0	3.0	3.0	106.0	33.0	20.0	3.0	6.84	11.8	7.0	156.9
135.0	9.8	0.016	142.0	84.0	78.2	170.0	5.224	150.0	0.9	3.3	3.47	96.0	6.5	90.0	5.7	2.0	2.14	0.02	2.39	120.0	26.0	128.0	38.0	26.0	2.3	1.162	166.0	35.5	4.42	4.77	9.6	0.4	120.0	35.2	6.3	7.9	81.0	126.0	37.0	4.0	3.0	140.0	36.2	30.0	3.0	6.84	16.5	13.0	158.6
160.0	10.3	1.98	138.0	92.0	94.1	220.0	4.189	160.0	0.6	6.1	1.6	82.0	7.8	96.0	5.0	1.7	5.71	0.119	4.22	320.52	23.0	144.0	47.0	33.5	2.2	1.0659999999999998	190.0	34.6	5.02	4.88	6.1	0.3	150.0	40.2	6.9	9.4	88.1	140.0	34.0	4.0	3.0	210.0	38.2	31.0	3.0	20.52	13.0	79.0	175.0
150.0	4.3	0.606	137.0	80.0	90.8	197.0	5.15	140.0	0.5	6.6	1.78	84.0	2.9	82.22	5.8	0.9	5.0	0.077	2.0	186.6	27.0	113.82	40.0	30.8	2.375	1.0	170.0	29.9	4.82	5.94	10.6	0.2	150.0	42.1	7.3	9.8	73.6	114.0	33.0	3.0	5.0	170.0	40.5	25.0	3.0	15.39	11.2	27.0	183.5
160.0	8.0	0.037	137.0	70.0	97.3	197.0	5.12	180.0	0.5	3.3	2.05	82.0	5.2	64.0	6.2	2.1	3.21	0.046	2.0	276.0	24.0	156.0	59.0	34.5	2.475	1.55	182.0	38.0	4.18	7.44	6.3	0.4	122.0	31.5	6.8	7.6	85.3	154.0	42.0	5.0	5.0	197.0	36.0	40.0	3.0	8.55	12.4	275.0	154.4
140.0	5.6	0.035	140.0	74.0	83.9	155.0	4.53	140.0	0.4	2.7	4.45	54.0	3.3	68.0	4.9	1.7	3.6	0.0969999999999999	8.75	60.0	33.0	114.0	44.0	27.3	2.3	1.162	154.0	35.0	4.82	4.996	7.1	0.7	130.0	38.7	7.5	9.5	71.34	114.0	775.0	4.0	1.0	150.0	36.0	430.0	3.0	13.7	18.5	536.0	150.4
135.0	6.876999999999992	248.14387	139.0	72.0	90.69700000000005	140.0	5.560739999999999	150.0	0.5	4.234	12.4312	68.0	4.002	70.0	5.312999999999999	2.099999999999996	4.725599999999996	0.1204799999999999	2.0	220.56	29.0	116.0	56.0	30.48800000000001	2.3862500000000004	1.31265	115.0	24.7	4.624999999999999	4.7755100000000015	7.228	0.4920000000000003	110.0	33.3	7.200000000000004	8.232999999999999	51.5	116.0	16.37	3.0	5.0	127.8	32.3	20.52	2.0	12.602699999999995	12.577	14.19	159.9
124.17	6.8	2.75	139.0	74.0	92.6	200.0	6.31	140.0	0.6	5.5	2.67	56.0	4.2	76.0	5.6	1.4	5.0	0.039	6.0	127.26	29.0	106.0	35.0	30.6	2.275	1.195	195.0	33.9	5.36	5.27	9.4	5.3976053469340267e-79	60.0	41.4	7.1	8.6	88.9	112.0	22.0	4.0	3.0	175.0	39.5	21.0	2.0	15.39	12.5	23.0	175.2
134.0	7.9	0.035	138.7	70.0	90.6	170.0	3.54	190.0	0.6	3.9	1.78	60.0	4.9	82.0	5.0	2.1	6.1000000000000005	0.077	1.09	120.0	24.0	176.0	74.56	30.0	2.3	1.324	122.0	26.7	4.42	4.885	7.8	0.7	140.0	41.1	6.8	8.2	53.4	174.0	16.0	2.0	3.0	122.0	35.4	15.0	3.0	8.6	11.8	8.0	155.0
206.0	6.9	0.022	138.0	74.0	71.4	206.0	5.843999999999999	170.0	0.9	7.4	8.54	64.0	4.0	76.0	6.1	1.8	3.93	0.254	3.62	240.0	36.0	160.0	68.0	23.0	2.325	1.162	197.0	34.8	5.35	4.33	12.6	0.6	139.0	34.8	7.6	6.7	86.5	154.0	17.0	4.0	1.0	203.0	37.2	18.0	2.0	10.26	17.2	27.0	161.0
220.0	5.7	0.526	143.0	74.0	92.4	260.0	4.42	130.0	0.7	8.1	1.78	58.0	3.2	68.0	5.7	1.6	8.21	0.106	1.0	288.36	34.0	100.0	53.0	30.9	2.35	1.03	235.0	41.7	4.91	5.329	12.4	0.3	195.0	46.7	7.7	8.5	107.4	110.0	30.0	5.0	3.0	250.0	41.4	26.0	3.0	17.1	12.9	29.0	183.0
200.0	7.6	0.39	138.91299999999995	78.0	85.7	220.0	5.69044	180.0	0.6	5.5909999999999975	3.56	80.0	4.2	80.0	5.7	2.5	5.563800000000001	0.106	1.0	276.0	29.0	154.0	58.0	29.5	2.3392500000000007	1.14854	220.0	41.0	4.51	5.11258	7.8	0.9	130.0	41.9	7.198000000000002	7.8	102.4	160.0	21.03	4.0	5.0	215.0	37.0	20.83	3.0	7.2970000000000015	12.9	25.16	166.6
146.32	6.1	0.011	138.0	70.54	90.0	165.0	3.698	139.5	0.8	8.7	0.98	65.96	2.5	71.38	5.7	2.7	5.71	0.034	6.0	78.96	30.0	111.96	30.0	30.0	2.375	1.13	160.0	27.2	4.51	5.16	13.5	0.3	140.0	40.3	7.4	10.0	65.2	110.8	41.0	3.0	1.0	160.0	35.5	40.0	3.0	11.97	11.6	23.0	167.1
210.0	7.9	0.011	137.0	78.0	98.9	232.0	6.749	160.0	0.8	4.6	0.98	60.0	4.8	70.0	5.5	2.1	5.36	0.03	1.0	156.0	23.0	118.0	65.0	33.8	2.325	1.324	187.0	35.2	4.39	5.77	9.6	0.9	155.0	34.0	6.7	10.1	86.0	118.0	22.0	4.0	4.0	229.0	35.5	25.0	3.0	11.97	13.5	26.0	160.2
200.0	8.1	0.05861	138.012	70.2	84.9	230.0	4.986339999999998	160.0	0.6	4.786999999999999	3.56	76.0	4.6	70.0	8.1	2.3	3.9836999999999976	0.053	1.41	240.0	28.0	132.0	57.0	29.0	2.37825	1.1204299999999998	230.0	41.9	4.66	7.327660000000002	7.6	0.9	155.0	35.4	7.205999999999998	8.5	100.1	126.0	21.71	5.0	2.0	185.0	37.0	20.75	3.0	7.645000000000001	12.7	23.27	158.3
220.0	12.9	0.011	141.0	76.0	87.7	225.0	3.207	160.0	0.8	7.4	1.87	72.0	9.5	74.0	7.9	2.2	5.36	0.05	1.31	408.0	26.0	122.0	79.0	29.5	2.45	1.033	225.0	34.78100000000001	4.85	12.05	6.4	0.4	165.0	40.817	6.9	10.9	97.464	120.0	19.0	4.0	5.0	225.0	41.04699999999999	23.0	3.0	11.97	15.4	16.0	182.915
167.66	8.3	0.011	142.0	76.0	85.2	185.0	4.965	140.0	0.6	7.1	2.94	78.0	5.5	78.0	4.8	1.9	3.93	0.066	2.0	28.33	26.0	120.0	26.0	29.6	2.55	1.324	180.0	33.1	5.75	4.72	7.5	0.6	164.39	40.5	7.5	8.7	80.4	124.0	35.0	4.0	5.0	180.0	37.5	26.0	1.0	17.1	12.1	40.0	173.0
105.41	8.1	2.42	138.0	72.0	85.6	115.0	4.086	140.0	0.6	3.4	1.87	62.0	4.7	70.0	5.2	2.7	2.5	0.02	3.35	2.0	30.0	106.0	19.0	29.3	2.425	1.485	110.0	25.0	4.72	5.16	6.9	0.6	105.69	35.0	7.7	8.8	50.7	108.0	20.0	3.0	4.0	110.0	34.7	19.0	1.0	6.84	13.5	15.0	158.6
250.0	7.9	0.046	141.0	72.0	85.5	350.0	4.01	160.0	0.4	6.7	1.78	90.0	5.7	86.0	5.1	1.7	6.78	0.039	1.0	156.0	29.0	144.0	40.0	29.2	2.375	1.03	320.0	44.9	5.27	4.663	4.5	1.0	250.0	38.6	7.3	7.5	144.7	144.0	37.0	5.0	5.0	320.0	38.1	21.0	1.0	10.26	13.2	41.0	173.5
167.63	9.1	0.077	140.0	66.0	84.9	190.0	6.206	150.0	0.4	6.0	2.31	76.0	5.7	65.92	5.6	2.3	4.64	0.0579999999999999	11.6	5.3976053469340267e-79	26.0	115.72	18.0	29.4	2.5	1.0659999999999998	180.0	34.2	5.72	5.72	4.7	0.4	158.82	41.0	7.2	8.4	85.7	112.0	25.0	4.0	1.0	160.0	34.0	23.0	1.0	8.55	12.4	21.0	166.0
265.0	4.7	0.06	139.0	78.0	68.4	270.0	4.655	140.0	0.3	4.1	2.76	74.0	2.9	80.0	6.1	1.2	3.21	0.053	2.07	120.0	33.0	126.0	45.0	21.7	2.225	1.2919999999999998	170.0	33.9	4.19	4.16	5.6	6.3	225.0	37.5	7.2	7.5	84.4	130.0	9.0	4.0	4.0	190.0	37.5	14.0	1.0	18.81	16.6	12.0	168.8
150.0	7.8	0.017	142.0	35.58	82.4	176.0	4.293	154.1	0.7	9.4	7.83	71.22	5.4	41.0	5.7	1.5	17.49	0.1009999999999999	1.39	420.0	42.0	129.38	80.0	27.2	2.25	1.098	135.0	31.423	4.28	5.44	9.4	0.6	120.1	31.861	8.4	8.4	60.9	125.88	14.0	4.0	4.0	143.59	33.165000000000006	29.0	3.0	13.68	14.3	51.0	146.8
99.9	5.9	0.011	138.0	50.0	91.8	107.0	3.853	120.0	0.3	2.9	1.25	88.0	3.3	52.0	5.0	2.2	3.57	0.016	2.05	95.6	27.0	96.0	25.0	31.1	2.35	1.195	107.0	27.6	3.76	5.0	5.8	0.3	97.99	34.8	7.1	9.4	48.7	94.0	16.0	3.0	3.0	100.0	32.5	22.0	3.0	13.68	12.5	16.0	148.2
150.0	8.4	64.8	138.0	76.92	90.1	205.0	6.34	158.1	0.9	7.6	8.01	73.5	4.6	76.5	5.6	2.6	5.71	0.087	1.74	240.0	31.0	132.86	51.0	30.7	2.475	1.36	205.0	36.05499999999999	4.05	5.495	10.2	0.7	115.0	36.852	6.8	7.9	89.28740000000002	131.32	23.0	4.0	3.0	200.0	35.208	22.0	1.0	3.42	12.5	50.0	155.6919999999999
326.2	9.2	0.124	139.0	68.46	85.9	370.0	3.3360000000000003	142.6	0.5	6.6	1.78	90.0	6.3	68.96	5.9	2.0	2.86	0.0289999999999999	2.0	86.42	30.0	119.86	21.0	29.4	2.4	1.55	370.0	54.79100000000001	4.63	4.88	5.5	0.9	324.37	46.36	7.1	7.4	206.8	118.76	20.0	5.0	3.0	350.0	41.729000000000006	16.0	1.0	5.13	12.7	21.0	183.2
135.0	9.3	0.496	141.0	66.0	89.6	151.0	5.6370000000000005	150.0	0.5	4.5	0.89	78.0	6.2	70.0	5.2	2.4	5.36	0.126	5.75	120.0	26.0	124.0	36.0	30.2	2.525	1.259	151.0	29.8	5.31	4.83	5.7	0.8	135.0	42.9	7.2	10.2	63.2	114.0	49.0	3.0	1.0	140.0	36.7	32.0	3.0	13.68	11.9	14.0	169.8
145.76	5.0	100.0	136.0	68.0	92.4	165.0	3.388	130.0	0.4	5.0	5.34	60.0	2.8	72.0	4.9	1.6	2.5	0.0289999999999999	5.22	85.38	23.0	116.0	19.0	30.6	2.325	0.969	165.0	32.7	5.38	4.61	7.9	0.4	142.72	42.1	6.8	11.9	76.3	120.0	17.0	4.0	3.0	130.0	38.0	17.0	1.0	18.81	11.8	16.0	177.5
110.54	9.6	0.451	140.0	55.4	90.7	120.0	3.077	132.6	0.5	4.0	1.69	80.56	7.3	56.92	5.1	1.6	4.28	0.013	6.68	25.76	34.0	106.84	20.0	30.3	2.325	1.421	120.0	26.6	4.09	4.72	5.6	0.3	111.04	32.2	7.6	9.1	48.7	106.36	21.0	3.0	2.0	120.0	30.4	21.0	1.0	11.97	13.4	10.0	147.0
156.0	5.7	0.035	136.0	58.0	93.8	179.0	6.67	140.0	0.4	5.8	1.78	60.0	3.1	58.0	5.3	1.7	7.1000000000000005	0.314	4.42	225.5	32.0	116.0	47.0	32.7	2.275	1.162	170.0	35.5	4.47	5.718	7.8	0.4	130.0	41.9	7.8	9.4	78.0	118.9	56.0	4.0	3.0	165.0	36.1	30.0	3.0	10.3	12.0	83.0	163.3
160.77	5.9	0.602	137.0	60.0	78.3	180.0	3.698	130.0	0.4	5.6	1.25	62.0	2.5	58.0	5.4	2.8	3.21	0.032	3.89	169.2	34.0	100.0	32.0	26.0	2.325	1.324	174.0	32.6	4.46	4.0	7.3	0.4	175.0	44.1	7.2	7.4	78.2	94.0	12.0	4.0	2.0	174.0	38.0	22.0	3.0	8.55	15.9	10.0	163.1
125.4	7.4	0.035	139.5	35.16	94.4	140.0	6.47	130.0	0.6	3.8	1.78	82.0	4.9	48.0	4.4	1.8	1.8	0.034	2.0	45.3	31.0	106.0	25.0	32.7	2.125	0.969	126.0	24.5	3.43	4.1080000000000005	8.6	0.2	121.53	37.1	6.9	7.8	57.6	92.0	45.0	2.0	5.0	118.0	32.5	43.0	3.0	5.1000000000000005	12.6	11.0	164.6
181.88	6.4	0.016	140.0	68.0	90.2	195.0	4.526	140.0	0.5	6.4	0.98	78.0	3.0	58.0	4.7	2.8	5.36	0.045	3.0	86.54	29.0	118.0	27.0	32.3	2.25	1.227	190.0	35.9	5.1	5.11	7.7	0.5	185.0	34.8	7.3	9.7	84.9	114.0	57.0	4.0	2.0	180.0	37.3	33.0	1.0	10.26	13.0	36.0	170.7
110.0	8.9	0.011	142.0	74.0	89.8	138.0	5.353	150.0	0.4	4.9	3.2791	92.0	6.6	72.0	5.6	1.8	5.71	0.0698199999999999	1.0	489.84	28.0	126.0	64.0	30.0	2.45	1.195	130.0	26.5	4.73	5.16	4.4	0.6	110.0	40.2	7.4	8.1	58.8	126.0	19.0	3.0	3.0	128.0	35.4	20.0	1.0	8.55	13.4	17.0	165.5
250.53	5.7	0.047	139.0	74.0	89.6	320.0	4.06	150.0	0.4	4.4	1.25	82.0	3.6	76.0	5.3	1.7	3.57	0.021	1.88	34.85	31.0	120.0	30.0	30.2	2.275	0.969	320.0	40.6	4.73	5.72	6.3	0.3	235.0	34.0	7.0	7.9	154.5	104.0	19.0	5.0	3.0	250.0	35.3	21.0	3.0	13.68	12.3	14.0	168.3
215.0	4.9	0.153	138.0	78.58	90.1	275.0	7.525	160.0	0.5	6.1	3.83	70.0	2.9	78.0	6.0	1.3	5.0	0.064	2.0	96.0	31.0	142.0	54.0	29.6	2.375	1.227	228.0	36.0	4.56	7.83	10.8	0.6	170.0	33.5	7.1	7.3	101.0	142.38	293.0	4.0	5.0	255.0	38.2	206.0	1.0	29.07	13.1	512.0	167.5
210.0	9.6	0.011	143.0	74.0	92.3	225.0	6.23	150.0	1.0	6.3	5.34	90.0	5.9	70.0	8.0	2.2	13.92	0.1159999999999999	2.0	240.0	35.0	110.0	71.0	30.7	2.5	1.39	225.0	36.0	4.32	9.381	10.3	0.9	180.0	42.0	7.6	9.8	104.7	122.0	45.0	4.0	5.0	225.0	41.5	48.0	1.0	10.26	13.4	61.0	175.0
126.69	7.1	0.245	139.0	72.0	96.8	135.0	4.034	130.0	0.6	3.9	2.1989	70.0	4.2	64.0	5.0	2.2	4.64	0.031461111111111	4.0	30.67	26.0	108.0	23.0	32.0	2.25	1.195	130.0	26.7	3.95	4.83	8.6	0.3	126.13	40.0	6.9	10.2	59.6	108.0	9.0	3.0	5.0	130.0	36.0	17.0	1.0	3.42	12.5	8.0	167.8
185.0	6.2	0.035	141.5	60.0	94.4	190.0	4.22	140.0	0.4	6.3	1.78	58.0	3.8	60.0	5.0	1.8	4.3	0.0969999999999999	2.0	482.64	30.0	104.0	64.0	32.9	2.5	1.098	190.0	33.0	4.7	4.663	6.6	0.4	186.0	37.5	8.2	8.1	82.8	118.0	46.0	3.0	1.0	190.0	38.2	33.0	3.0	18.8	12.7	21.0	171.3
260.0	4.1	0.4539999999999999	143.0	70.0	78.3	305.0	4.319	170.0	0.3	4.9	0.89	52.0	2.1	78.0	5.9	1.5	4.28	0.222	3.0	12.0	31.0	154.0	69.0	25.9	2.4	1.162	284.0	46.8	4.39	5.33	8.2	0.8	180.0	44.4	7.2	8.9	129.0	158.0	20.0	5.0	2.0	280.0	44.5	19.0	3.0	6.84	15.6	15.0	162.7
115.0	8.9	0.033	139.0	72.0	97.8	118.0	5.12	170.0	0.5	4.9	3.56	82.0	5.6	68.0	5.6	2.5	6.78	0.088	1.0	431.76	25.0	154.0	80.0	33.2	2.6	1.227	106.0	24.2	4.18	5.11	5.6	0.8	114.0	37.5	6.7	7.0	47.0	154.0	13.0	3.0	4.0	108.0	34.2	27.0	3.0	10.26	12.3	13.0	146.2
215.0	6.629000000000008	185.39458	139.0	52.0	89.77300000000002	250.0	4.873989999999999	160.0	0.501	6.745	7.720799999999998	62.0	3.899999999999993	50.0	5.614000000000001	1.999	5.028699999999998	0.0994099999999999	2.0	192.67	29.0	146.0	45.0	30.323	2.3685	1.16021	245.0	42.8	4.650499999999996	5.312240000000002	7.5219999999999985	0.5470000000000005	215.0	44.3	7.200000000000004	8.516000000000002	116.3	152.0	31.51	5.0	4.0	235.0	42.2	27.19	3.0	9.866699999999998	13.357999999999995	33.4	173.8
178.81	5.9	0.8390000000000001	136.0	72.0	88.6	198.0	5.22	150.0	0.5	6.6	2.67	68.0	3.6	84.0	5.5	1.5	6.43	0.053	2.0	38.2	30.0	122.0	27.0	29.9	2.4	1.36	198.0	34.6	5.15	5.162000000000001	9.3	0.6	175.0	44.2	7.4	7.8	87.6	128.8	35.0	4.0	4.0	198.0	36.1	23.0	2.0	11.97	11.8	26.0	171.7
190.0	7.6	299.0	140.0	66.76	96.4	200.0	6.0	170.0	0.7	5.7	15.12	82.0	5.1	68.0	5.6	1.7	3.21	0.242	6.0	501.24	28.0	132.0	80.0	33.0	2.425	1.2919999999999998	200.0	34.6	4.64	5.16	8.6	0.6	185.0	38.7	7.1	8.9	89.4	132.0	21.0	5.0	3.0	200.0	40.9	20.0	3.0	13.68	13.5	23.0	169.1
105.0	6.857999999999992	0.0241704744359055	139.084	68.0	88.92100000000002	108.0	5.279609999999999	130.0	0.5	4.849999999999998	4.1880000000000015	82.0	4.040000000000003	68.0	5.324999999999998	2.098999999999996	5.513899999999999	0.0471099999999999	1.4	120.0	29.0	98.0	39.0	30.40000000000001	2.3525000000000005	1.3200500000000006	100.0	23.2	4.644699999999999	4.833590000000002	7.132999999999999	0.4780000000000001	105.0	36.3	7.200000000000004	8.177000000000001	54.7	100.0	25.22	3.0	5.0	100.0	32.4	23.98	1.0	13.953600000000003	12.418000000000005	28.03	159.8
115.0	8.0	0.011	138.0	70.0	87.4	135.0	3.517	150.0	0.5	2.9	2.8821999999999988	90.0	5.1	68.0	5.4	1.6	4.64	0.0799999999999999	2.48	12.0	30.0	116.0	41.0	30.6	2.25	1.195	130.0	28.0	4.2	5.22	6.6	0.9	100.0	35.2	7.0	10.9	60.7	114.0	18.0	3.0	2.0	125.0	33.0	21.0	3.0	8.55	13.5	29.0	149.7
147.54	9.1	185.0	136.0	70.0	80.7	185.0	4.81	130.0	0.5	4.4	15.93	76.0	4.4	78.0	5.7	3.1	3.93	0.098	3.0	75.4	23.0	116.0	33.0	25.6	2.3	1.195	170.0	33.0	5.06	5.05	5.8	0.3	140.04	38.8	6.6	7.4	70.0	114.0	34.88	4.0	2.0	170.0	35.3	28.53	3.0	22.23	13.4	31.0	159.0
138.2	8.9	5.05	138.0	60.0	88.0	159.0	4.448	130.0	0.5	4.1	2.67	74.0	4.6	58.0	4.8	3.5	5.71	0.13	6.0	94.22	29.0	114.0	23.0	29.9	2.35	1.388	159.0	30.5	5.66	5.16	6.1	0.8	131.81	36.5	7.5	8.3	70.3	112.0	31.0	4.0	2.0	150.0	34.8	19.0	3.0	15.39	12.1	55.0	158.2
236.36	8.3	0.246	141.0	72.0	97.4	300.0	4.293	170.0	0.6	5.0	4.9041000000000015	68.0	4.6	74.0	6.1	2.9	5.71	0.0940899999999999	2.92	3.0	28.0	150.0	73.0	32.5	2.275	1.227	210.0	43.3	3.91	5.94	6.8	1.0	171.45	39.2	6.9	7.2	106.5	144.0	11.0	5.0	1.0	300.0	38.6	13.0	3.0	5.13	15.0	13.0	159.2
94.0	7.1	0.136	141.0	72.0	87.7	100.0	5.6370000000000005	170.0	0.8	5.5	5.78	68.0	5.0	88.0	5.4	1.2	8.21	0.0579999999999999	2.0	324.0	23.0	142.0	71.0	29.5	2.375	1.2919999999999998	100.0	25.0	4.67	5.0	11.1	0.2	94.0	36.4	6.7	7.4	45.3	144.0	23.0	3.0	3.0	98.0	35.0	31.0	3.0	25.65	13.1	36.0	160.8
124.0	9.0	150.0	137.0	70.0	91.4	154.0	4.06	150.0	1.0	4.2	5.34	62.0	5.7	68.0	5.5	1.7	2.5	0.087	3.0	108.13	31.0	114.0	47.0	31.7	2.425	1.0	124.0	24.6	4.45	4.274	11.4	0.8	120.0	40.1	7.3	9.1	54.7	116.0	17.0	3.0	4.0	124.0	34.5	24.0	3.0	10.26	11.9	17.0	162.9
134.16	5.7	451.0	138.0	62.0	97.1	165.0	4.4	140.0	0.4	3.6	8.9	80.0	2.6	70.0	4.7	2.6	3.9	0.072	2.0	67.03	29.0	104.0	35.0	33.7	2.425	1.033	165.0	31.7	4.19	5.384	6.6	0.4	127.0	34.1	7.5	7.1	74.0	108.0	12.0	3.0	2.0	165.0	34.4	19.0	3.0	5.1000000000000005	11.8	14.0	156.7
156.79	9.1	32.8	138.0	72.0	94.6	181.0	4.732	140.0	0.7	7.3	2.4	78.0	5.1	68.0	5.2	3.0	3.57	0.156	20.0	24.04	35.0	112.0	21.0	33.2	2.35	1.227	181.0	34.0	5.03	5.05	8.2	0.6	156.79	43.0	8.0	8.0	84.0	104.0	36.0	4.0	3.0	132.0	39.0	28.0	3.0	11.97	11.6	67.0	169.8
115.0	4.7	0.053	139.0	58.0	72.1	125.0	4.37	150.0	0.3	3.6	5.78	72.0	2.9	60.0	5.7	1.3	3.93	0.085	2.17	36.0	24.0	116.0	62.0	22.4	2.325	1.2919999999999998	125.0	29.0	4.41	5.72	7.2	0.5	100.0	29.5	7.0	9.6	53.5	110.0	19.0	3.0	1.0	118.0	31.2	27.0	3.0	8.55	18.9	103.0	143.4
160.0	9.1	0.024	141.0	62.0	85.7	190.0	4.836	150.0	0.9	8.0	1.07	82.0	6.1	74.0	5.6	1.9	4.28	0.019	1.0	48.0	34.0	136.0	50.0	29.5	2.375	1.259	190.0	42.8	5.1	6.61	10.0	0.3	98.0	31.5	7.8	9.1	85.7	142.0	71.0	5.0	4.0	180.0	34.0	50.0	3.0	10.26	14.0	56.0	142.3
210.24	7.2	1.96	142.0	72.0	86.5	240.0	4.577	160.0	0.6	6.6	0.89	48.0	4.1	68.0	4.8	2.2	3.93	0.072	8.0	118.8	30.0	116.0	33.0	30.0	2.375	1.098	225.0	40.6	5.3	4.0	8.2	0.4	210.0	43.9	7.3	8.1	101.6	118.0	38.0	5.0	4.0	190.0	40.5	31.0	3.0	15.39	12.5	20.0	179.0
137.0	5.5	0.018	139.0	62.0	91.6	145.0	4.655	150.0	0.4	4.1	1.25	58.0	2.5	64.0	5.4	2.4	4.28	0.0409999999999999	1.0	144.0	26.0	112.0	40.0	31.2	2.225	1.13	135.0	28.5	4.15	5.27	7.5	0.7	132.0	40.1	6.5	9.5	63.6	104.0	18.0	3.0	5.0	140.0	37.3	24.0	1.0	8.55	13.1	14.0	162.6
165.0	5.6	0.011	136.0	64.46	86.3	176.0	5.97	157.2	0.5	3.9	1.78	77.74	3.2	64.24	9.9	1.8	7.14	0.126	6.5	24.0	34.0	130.24	68.0	29.0	2.3	1.32	168.0	33.3	4.22	15.154000000000002	8.8	0.9	133.39	33.6	7.4	8.6	78.4	127.32	15.0	4.0	1.0	165.0	37.2	16.0	3.0	11.97	12.9	34.0	157.1
185.91	4.4	3.86	139.0	72.0	88.1	200.0	4.939	160.0	0.4	5.5	1.25	96.0	2.5	90.0	6.3	1.4	4.64	0.054	3.66	207.96	21.0	148.0	34.0	30.6	2.35	1.356	200.0	35.6	5.03	1.89	8.8	0.1	190.0	38.4	6.4	6.8	90.9	124.0	42.0	4.0	4.0	190.0	38.8	27.0	3.0	10.26	12.2	25.0	178.1
230.0	6.8	248.0	141.0	82.0	86.8	245.0	5.456	180.0	0.3	4.6	7.12	54.0	4.9	88.0	5.4	1.5	5.71	0.259	1.88	180.0	28.0	146.0	63.0	30.0	2.375	1.13	230.0	35.4	4.25	5.16	4.1	5.3976053469340267e-79	215.0	46.4	7.0	7.6	102.6	134.0	21.0	4.0	4.0	230.0	42.0	24.0	3.0	10.26	14.0	8.0	185.5
165.0	6.1	0.051	141.0	56.0	92.8	310.0	2.974	150.0	0.6	5.3	5.07	48.0	3.5	56.0	6.2	1.8	5.71	0.049	1.35	120.0	17.0	114.0	80.0	32.2	2.45	1.259	163.0	31.2	4.16	5.44	10.1	0.5	180.0	39.6	6.1	8.2	74.0	114.0	14.0	4.0	4.0	160.0	38.2	20.0	3.0	20.52	13.5	13.0	167.4
200.0	7.4	0.079	140.0	76.0	85.9	220.0	4.629	140.0	0.6	4.8	1.78	58.0	3.5	76.0	5.3	2.8	5.71	0.092	18.0	135.0	26.0	122.0	38.0	29.3	2.275	1.582	220.0	40.2	4.86	5.0	7.6	0.8	180.0	38.5	6.7	8.8	100.2	118.0	26.0	5.0	2.0	220.0	38.5	21.0	1.0	8.55	12.0	17.0	175.1
130.0	7.6	0.067	140.0	72.0	87.7	150.0	5.12	200.0	0.6	4.3	8.27	72.0	4.8	84.0	5.6	2.0	3.93	0.095	1.42	204.0	37.0	182.0	51.0	28.8	2.3	1.421	150.0	28.9	4.4	5.05	8.1	0.4	110.0	34.6	7.7	9.3	64.9	186.0	16.0	3.0	5.0	148.0	35.0	22.0	3.0	10.26	14.8	8.0	159.7
150.62	5.9	0.018	139.0	50.0	96.5	160.0	3.698	120.0	0.5	2.8	1.5119999999999998	84.0	3.8	56.0	4.8	1.6	3.57	0.0192882222222222	2.19	24.0	31.0	106.0	18.0	32.1	2.35	1.162	150.0	31.1	3.97	6.66	8.6	0.7	146.88	39.3	7.5	7.8	72.1	104.0	15.0	4.0	4.0	150.0	38.2	20.0	1.0	6.84	12.0	11.0	164.4
190.0	7.2	308.0	141.0	74.0	89.7	210.0	7.034	150.0	0.4	4.7	10.68	90.0	5.2	70.0	5.6	1.4	3.21	0.0579999999999999	6.0	24.0	35.0	136.0	62.0	31.9	2.425	0.969	190.0	32.8	4.93	7.11	5.1	0.3	210.0	42.5	7.8	7.6	86.8	128.0	25.0	4.0	3.0	198.0	39.2	28.0	3.0	18.81	13.2	41.0	173.3
187.0	9.3	0.019	137.0	104.0	89.2	248.0	5.456	170.0	0.6	6.2	2.58	74.0	5.8	96.0	5.781000000000002	2.3	3.93	0.036	7.55	96.0	29.0	154.0	41.0	29.8	2.25	1.13	240.0	38.7	5.57	6.55	6.9	1.0	200.0	42.6	7.4	8.8	109.8	144.0	106.0	4.0	4.0	225.0	38.4	49.0	1.0	15.39	11.6	60.0	168.4
140.0	8.1	0.011	141.0	62.0	86.5	150.0	3.62	150.0	0.6	5.4	6.58	78.0	5.4	62.0	5.5	1.8	6.07	0.047	1.0	240.0	33.0	128.0	80.0	30.8	2.3	1.259	150.0	34.4	4.6	5.22	7.8	0.3	110.0	35.7	7.6	8.3	66.7	126.0	20.0	4.0	5.0	135.0	35.8	24.0	3.0	15.39	12.2	15.0	158.6
112.99	12.6	130.0	135.0	60.0	81.1	120.0	4.343999999999999	120.0	0.5	3.7	7.12	82.0	9.6	52.0	4.9	2.2	2.86	0.068	3.26	24.0	28.0	102.0	26.0	27.7	2.45	1.356	115.0	22.5	4.52	3.94	4.3	0.8	114.56	38.2	6.6	7.0	46.6	98.0	15.0	3.0	2.0	110.0	35.2	17.0	1.0	15.39	13.4	26.0	159.7
194.0	7.6	0.035	139.5	86.0	92.5	194.0	5.2	170.0	0.5	4.7	3.56	88.0	4.2	90.0	5.5	2.7	4.3	0.048	1.0	480.0	34.0	150.0	55.0	31.7	2.375	1.098	188.0	34.1	4.89	5.495	6.7	0.3	149.01	32.2	8.1	7.9	82.6	138.0	37.0	3.0	1.0	188.0	37.0	36.0	3.0	8.6	11.4	17.0	155.2
140.0	6.910999999999992	5.8600899999999765	139.00199999999998	62.68	90.53	148.0	5.6272	188.1	0.5	5.364	6.149399999999999	69.1	4.101000000000006	64.62	5.510999999999999	2.099999999999996	6.589999999999992	0.110281	1.91	492.0	29.01	162.16	78.26	30.442	2.380000000000001	1.2609900000000005	128.0	27.50100000000001	4.6444999999999945	5.143850000000001	7.308999999999997	0.4250000000000001	118.0	36.66199999999999	7.200000000000004	8.220000000000002	60.80999999999999	157.9	17.61	3.0	1.0	135.0	36.04099999999999	23.15	3.0	13.286700000000002	12.931	19.49	162.951
140.0	5.5	0.017	137.0	62.0	96.6	158.0	5.069	130.0	0.5	6.9	1.87	64.0	2.5	62.0	5.7	2.4	2.86	0.075	2.05	254.4	41.0	102.0	49.0	32.5	2.325	1.0659999999999998	158.0	34.2	4.82	5.16	8.8	0.5	135.0	36.2	8.0	8.4	74.7	102.0	24.0	4.0	3.0	150.0	35.8	33.0	1.0	20.52	12.0	22.0	164.5
150.0	6.3	0.062	139.0	78.0	79.2	150.0	4.655	130.0	0.5	4.4	5.52	74.0	3.8	76.0	5.9	1.9	2.86	0.057	3.51	169.56	34.0	120.0	49.0	27.0	2.275	1.001	130.0	30.1	4.45	6.22	7.6	0.5	99.0	29.3	7.5	6.1	63.9	116.0	20.0	4.0	1.0	130.0	32.0	21.0	3.0	11.97	15.6	22.0	150.9
186.77	5.9	0.1119999999999999	135.0	46.0	90.3	205.0	5.093999999999999	120.0	0.5	3.8	1.6	84.0	3.1	54.0	5.2	2.1	4.64	0.017	2.0	48.0	24.0	106.0	24.0	30.7	2.35	1.2919999999999998	201.0	36.7	4.09	5.83	8.4	0.6	183.96	40.0	6.6	7.7	92.2	108.0	18.0	4.0	5.0	190.0	40.5	15.0	1.0	6.84	13.4	15.0	166.6
148.0	5.1	0.095	138.0	80.0	95.5	150.0	4.836	160.0	0.4	7.5	3.56	56.0	2.5	86.0	5.3	2.1	3.93	0.106	1.0	197.35	35.0	128.0	66.0	32.2	2.325	1.2919999999999998	148.0	27.6	4.66	4.61	7.1	0.8	125.0	41.6	8.1	7.2	61.7	126.0	32.0	3.0	5.0	148.0	38.4	33.0	3.0	15.39	11.7	17.0	168.4
128.0	9.4	380.0	142.0	74.0	94.6	145.0	5.069	170.0	0.6	4.0	16.9	62.0	5.1	74.0	5.9	3.5	3.93	0.0969999999999999	1.43	84.0	29.0	158.0	62.0	32.8	2.375	1.098	138.0	31.2	4.31	6.11	5.9	0.4	125.0	38.2	6.9	8.3	62.4	158.0	20.0	4.0	3.0	130.0	36.3	24.0	3.0	8.55	12.9	11.0	157.5
138.28	6.9	8.42	141.0	58.0	82.9	165.0	3.569	120.0	0.8	3.6	0.98	86.0	4.4	52.0	5.5	1.6	3.21	0.009	3.08	39.42	30.0	104.0	19.0	27.5	2.35	1.2919999999999998	165.0	35.2	4.1	4.77	10.9	0.1	131.01	37.4	7.1	9.2	76.0	106.0	11.0	4.0	4.0	150.0	33.0	16.0	1.0	8.55	12.9	10.0	147.1
240.0	6.9059999999999935	193.81428999999991	138.99200000000002	82.0	89.35700000000004	310.0	5.15042	160.0	0.5	7.002000000000002	10.1695	70.0	4.101000000000004	82.0	5.91	2.098999999999996	4.913299999999999	0.1314099999999999	2.0	132.0	29.0	134.0	61.0	30.041	2.36525	1.12302	248.0	36.6	4.703199999999999	5.5428200000000025	7.138999999999998	0.4080000000000001	310.0	43.2	7.200000000000004	8.506000000000002	112.4	144.0	24.5	4.0	3.0	285.0	41.8	25.67	1.0	11.781899999999997	13.208000000000006	33.5	186.337
173.27	6.0	0.07	140.9	74.76	86.2	180.0	5.92	148.0	0.6	6.8	3.56	66.94	3.5	73.48	4.4	1.7	4.3	0.092	2.94	94.8	29.0	118.92	28.0	30.2	2.45	1.195	175.0	32.6	5.49	4.94	10.8	0.7	175.0	39.9	7.5	7.1	76.4	119.36	28.0	4.0	3.0	175.0	37.2	25.0	3.0	13.7	12.1	13.0	165.3
160.0	9.6	116.0	141.0	17.54	89.8	189.0	5.327000000000001	150.0	0.7	3.9	7.21	62.0	5.6	17.32	5.2	2.9	5.0	0.068	1.54	216.0	30.0	132.32	61.0	33.1	2.275	1.162	179.0	35.0	3.84	5.33	7.1	0.5	135.0	38.6	6.8	7.3	82.9	138.0	15.0	4.0	3.0	179.0	36.4	20.0	3.0	3.42	12.1	17.0	169.6
130.0	8.6	0.037	136.0	94.0	88.3	163.0	5.662999999999999	160.0	0.7	5.8	1.25	90.0	5.9	92.0	5.1	1.7	3.93	0.074	1.0	175.54	27.0	126.0	36.0	30.6	2.425	1.001	163.0	31.6	5.05	5.55	7.9	0.4	125.0	34.4	7.3	7.5	70.9	126.98	17.0	4.0	4.0	156.0	38.0	21.0	1.0	11.97	11.5	19.0	169.1
165.0	8.5	427.0	137.0	72.0	99.5	225.0	6.336	150.0	0.4	5.3	36.48	90.0	5.5	72.0	5.4	2.2	3.57	0.126	3.0	240.0	21.0	128.0	50.0	34.2	2.475	1.2919999999999998	225.0	38.2	4.43	6.16	5.1	0.9	160.0	45.0	6.9	7.3	101.9	122.0	69.0	5.0	5.0	225.0	40.6	58.0	3.0	13.68	11.8	467.0	175.3
160.0	8.0	0.035	138.5	71.3	88.4	165.0	4.63	140.0	0.6	5.6	1.78	74.0	4.8	70.16	5.5	2.2	6.8000000000000025	0.087	1.0	178.2	29.0	109.54	45.0	31.2	2.4	1.356	160.0	28.5	4.81	4.996	7.7	1.0	160.0	42.1	7.3	8.0	69.6	108.56	24.0	3.0	5.0	160.0	36.6	26.0	3.0	12.0	12.0	16.0	175.7
217.0	10.1	1.11	140.0	74.0	72.8	225.0	4.267	150.0	0.9	7.4	2.22	60.0	6.3	70.0	7.2	2.6	7.5	0.077	1.68	240.0	34.0	126.0	63.0	25.0	2.2	1.324	217.0	34.7	4.26	5.66	8.5	0.6	175.0	34.0	7.0	8.2	100.3	120.0	11.0	4.0	4.0	225.0	39.8	15.0	3.0	10.26	18.8	22.0	164.7
250.0	5.3	0.011	137.0	90.0	88.9	250.0	4.6	230.0	0.3	8.0	1.78	50.0	3.5	96.0	5.8	1.3	6.43	0.126	2.0	372.0	26.0	192.0	72.0	31.1	2.3	1.1	210.0	35.1	4.92	8.271	5.9	1.0	190.0	44.0	6.7	8.2	97.0	190.0	21.0	4.0	2.0	210.0	42.0	19.0	3.0	15.39	12.4	34.0	185.6
140.0	4.6	0.011	136.0	66.0	92.6	160.0	5.043	130.0	0.3	5.0	2.4	70.0	3.0	66.0	5.5	1.2	4.64	0.088	3.0	204.0	31.0	112.0	46.0	33.3	2.275	1.098	155.0	31.3	3.86	5.44	7.5	0.3	125.0	39.5	7.2	8.8	71.5	114.0	18.0	4.0	5.0	155.0	38.2	23.0	2.0	11.97	13.1	20.0	171.5
155.0	6.9089999999999865	0.02818	138.987	71.18	90.06599999999996	160.0	5.5291200000000025	166.9	0.5	4.577	3.331999999999999	71.6	4.100000000000007	73.38	5.461999999999998	2.099999999999996	5.3861	0.08463	1.15	168.0	29.01	135.58	61.79	30.457	2.3752500000000007	1.27338	126.0	30.279	4.626899999999999	5.039370000000002	7.269999999999999	0.4700000000000002	125.0	39.44199999999999	7.200000000000004	8.166000000000002	65.02399999999997	133.74	18.1	4.0	4.0	145.0	37.535	21.45	3.0	11.627999999999997	12.609000000000002	19.22	169.9699999999999
150.0	5.7	79.3	140.0	58.0	89.6	180.0	4.163	170.0	0.5	6.8	9.79	74.0	2.8	58.0	5.0	2.2	7.14	0.241	1.0	60.0	36.0	140.0	56.0	31.2	2.25	1.227	140.0	32.0	4.73	5.66	8.5	0.1	137.04	39.0	7.4	7.9	76.2	144.0	11.0	4.0	3.0	175.0	39.0	16.0	3.0	11.97	14.8	52.0	171.7
157.93	4.0	0.3829999999999999	141.0	108.0	68.9	200.0	4.422	190.0	0.3	4.1	3.56	70.0	1.7	100.0	5.4	1.8	1.79	0.063	1.0	72.0	33.0	162.0	34.0	21.8	2.25	1.033	185.0	36.4	3.86	4.88	7.5	2.1	143.0	42.8	7.1	8.1	85.5	148.0	11.0	4.0	2.0	200.0	38.2	22.0	3.0	10.26	14.7	13.0	169.6
115.0	9.8	0.092	137.0	66.24	95.1	137.0	3.62	170.0	0.8	6.5	7.21	64.0	7.2	70.0	5.9	1.7	7.85	0.0969999999999999	1.49	204.0	36.0	130.0	80.0	31.2	2.5	1.195	137.0	32.3	4.47	5.77	7.7	0.4	92.0	32.0	8.1	7.3	58.2	129.22	21.0	4.0	3.0	129.0	33.5	30.0	3.0	15.39	12.5	24.0	150.5
180.0	8.0	0.074	139.0	50.0	91.5	220.0	5.379	150.0	0.6	6.8	0.89	86.0	4.4	58.0	7.0	2.8	4.28	0.053	1.6	84.0	35.0	132.0	67.64	30.0	2.325	1.227	220.0	36.0	4.96	9.38	7.1	0.3	130.0	33.1	7.6	9.1	91.4	132.0	17.0	4.0	1.0	220.0	37.2	20.0	3.0	10.26	13.3	28.0	158.5
175.18	9.0	0.03	142.0	48.0	73.4	190.0	5.25	170.0	0.5	7.9	2.85	64.0	5.327000000000001	40.0	7.8	2.8970000000000016	6.07	0.039	1.41	288.0	31.0	150.0	80.0	24.5	2.35	0.807	178.0	31.9	4.4	7.16	5.61	0.3889999999999996	135.0	34.7	7.0	8.1	77.3	150.0	23.0	4.0	2.0	190.0	38.5	31.0	3.0	8.55	14.7	27.0	166.9
123.26	11.0	202.0	137.0	70.0	91.1	150.0	3.672	130.0	0.5	4.6	7.92	64.0	8.2	64.0	5.0	2.0	4.28	0.073	3.0	60.0	25.0	112.0	26.0	31.7	2.325	1.195	130.0	30.8	4.47	4.77	4.5	5.3976053469340267e-79	121.73	39.1	7.2	8.7	69.0	106.0	19.0	4.0	4.0	115.0	33.9	21.0	1.0	10.26	12.6	10.0	162.1
188.69	6.3	0.015	141.0	50.0	84.3	205.0	4.629	140.0	0.5	5.7	1.1947	56.0	3.6	44.0	5.4	2.0	6.43	0.0390488888888888	2.0	164.56	26.0	116.0	25.0	28.8	2.425	1.324	200.0	36.1	4.99	4.94	8.0	0.8	182.76	42.5	7.3	8.6	85.6	116.0	24.0	4.0	5.0	180.0	40.1	27.0	1.0	15.39	12.8	12.0	178.3
130.0	3.2	0.011	139.0	64.0	93.1	160.0	4.603	140.0	0.3	3.4	1.25	54.0	1.7	64.0	5.3	1.1	5.0	0.0289999999999999	1.73	240.0	25.0	108.0	65.0	31.7	2.2	1.195	150.0	27.0	3.93	4.88	8.1	1.0	160.0	37.7	6.6	7.8	67.6	102.0	22.0	3.0	5.0	150.0	33.0	20.0	3.0	8.55	12.6	11.0	156.6
265.0	8.4	421.0	142.0	82.0	86.3	280.0	3.077	150.0	0.9	6.1	2.31	68.0	5.7	80.0	5.5	1.4	5.0	0.19	1.0	480.0	37.0	134.0	80.0	29.5	2.325	1.13	245.0	35.9	5.22	5.27	11.3	0.2	200.0	40.6	7.0	7.4	108.0	128.0	23.0	4.0	1.0	250.0	44.0	30.0	3.0	15.39	14.1	19.0	179.7
170.0	7.5	0.035	143.2	61.14	90.7	180.0	4.86	168.4	0.7	5.9	6.23	70.0	4.1	63.02	5.8	2.5	5.0	0.111	4.0	265.68	30.0	144.28	70.0	29.8	2.275	0.969	180.0	34.5	4.48	5.773	9.5	0.4	155.0	37.0	7.2	8.0	83.2	143.36	50.0	3.0	1.0	180.0	38.0	60.0	3.0	10.3	13.4	24.0	155.3
185.0	8.5	1.21	140.0	100.0	81.9	260.0	5.12	210.0	0.4	7.8	1.25	98.0	4.9	94.0	6.0	2.9	5.0	0.068	2.0	298.8	27.0	194.0	61.0	28.6	2.375	1.0659999999999998	245.0	34.7	4.62	7.49	4.9	0.6	165.0	37.6	6.9	9.6	110.6	186.0	17.0	4.0	2.0	250.0	39.7	23.0	3.0	10.26	13.1	13.0	178.4
137.0	10.4	207.0	139.0	60.0	95.4	137.0	4.888	130.0	0.7	2.5	12.1	74.0	7.0	58.0	5.2	2.4	6.43	0.09	3.71	216.0	25.0	106.0	48.0	33.2	2.35	1.421	123.0	26.0	3.93	5.16	7.1	0.6	129.0	36.3	6.8	8.0	52.6	108.0	9.0	3.0	3.0	137.0	33.2	13.0	3.0	10.26	13.7	55.0	154.3
218.33	7.6	74.1	139.0	70.0	95.3	240.0	4.655	140.0	0.4	8.0	9.79	94.0	4.1	74.0	5.5	3.0	3.57	0.048	6.0	6.0	33.0	116.0	20.0	32.8	2.425	1.227	240.0	43.5	5.14	4.88	5.6	1.1	213.93	40.8	8.0	8.5	109.4	108.0	29.0	5.0	2.0	200.0	35.4	29.0	1.0	18.81	11.9	39.0	168.8
155.0	6.0	0.011	142.0	88.0	89.3	155.0	4.526	190.0	0.8	6.9	3.65	76.0	3.4	82.0	8.5	1.6	5.71	0.079	2.0	404.04	29.0	158.0	63.0	29.5	2.375	1.2919999999999998	130.0	28.7	4.72	9.1	12.9	0.3	144.46	41.5	7.3	7.2	63.8	156.0	29.0	3.0	3.0	142.0	37.6	27.0	3.0	29.07	11.8	54.0	169.0
180.0	4.1	507.0	140.0	82.0	99.8	180.0	5.069	150.0	0.4	10.5	13.61	104.0	1.3	77.68	5.4	2.4	3.93	0.242	4.0	252.0	38.0	130.58	65.0	35.0	2.35	1.324	170.0	29.0	4.52	4.72	9.0	1.0	145.0	41.6	8.1	6.8	74.3	134.0	34.0	3.0	4.0	180.0	40.3	72.0	3.0	10.26	13.3	574.0	172.2
200.0	14.5	149.0	137.0	92.0	95.9	220.0	5.948	140.0	0.9	5.2	17.08	76.0	11.0	90.0	5.0	2.3	3.21	0.019	1.0	120.0	29.0	118.0	49.0	33.1	2.375	1.001	196.0	35.7	4.38	5.0	6.2	1.0	145.0	40.3	6.8	9.2	87.9	116.0	16.0	4.0	5.0	220.0	37.0	15.0	3.0	6.84	12.6	10.0	165.8
250.0	10.1	118.0	139.0	79.54	82.4	340.0	4.603	150.0	0.8	6.8	6.85	84.0	6.2	80.0	5.8	2.8	3.93	0.067	6.0	300.0	33.0	124.0	46.0	28.7	2.225	1.2919999999999998	340.0	48.3	5.06	5.77	7.8	1.0	185.0	31.2	7.1	8.0	144.6	126.0	18.0	5.0	2.0	340.0	37.9	21.0	1.0	6.84	13.9	19.0	168.2
183.33	8.8	157.0	139.0	68.0	87.7	200.0	4.267	130.0	0.4	4.9	5.96	72.0	6.3	64.0	5.3	1.8	2.86	0.025	10.0	6.0	27.0	98.0	29.0	30.2	2.325	1.162	180.0	31.7	4.63	4.83	5.1	0.1	182.43	41.5	6.8	8.1	86.0	104.0	17.0	4.0	2.0	200.0	38.7	16.0	1.0	8.55	11.8	12.0	174.4
145.0	4.1	0.161	138.0	84.0	91.6	215.0	5.017	190.0	0.4	8.3	2.14	52.0	2.6	84.0	5.5	0.8	4.28	0.105	6.0	96.0	31.0	152.0	62.0	31.6	2.475	1.195	195.0	33.7	4.77	6.27	10.0	0.7	130.0	41.7	7.6	7.8	86.8	148.0	40.0	4.0	2.0	195.0	40.0	34.0	3.0	20.52	13.6	69.0	175.2
144.44	6.872999999999991	0.5246799999999999	139.039	76.0	90.64800000000004	160.0	4.882969999999999	140.0	0.501	5.675	1.9313	66.0	4.041000000000002	78.0	5.219999999999999	2.102999999999996	5.4860000000000015	0.0667999999999999	2.01	60.0	29.21	112.0	34.0	30.53100000000001	2.3525	1.17614	150.0	28.5	4.626300000000001	4.877130000000003	7.156000000000006	0.4520000000000001	140.0	49.5	7.200000000000004	8.108999999999998	75.0	110.0	18.72	3.0	3.0	160.0	40.5	22.13	3.0	14.552100000000005	12.062000000000005	16.92	188.4
155.81	4.1	0.055	140.0	68.0	93.5	166.17	5.689	140.0	0.5	4.2	3.29	70.0	1.8	72.0	5.8	1.6	3.93	0.154	1.83	414.12	30.0	112.0	68.0	31.8	2.375	1.0659999999999998	160.0	30.4	4.35	5.11	13.0	0.8	149.29	42.8	7.3	8.6	71.3	118.0	13.0	4.0	1.0	160.0	39.2	22.0	3.0	10.26	13.3	16.0	176.0
127.75	5.9	0.023	140.0	40.0	87.0	140.0	3.646	130.0	0.5	5.8	1.25	80.0	3.7	42.0	5.0	1.6	2.5	0.02	1.0	63.18	31.0	98.0	34.0	31.7	2.325	1.13	135.0	27.9	3.93	4.33	8.6	0.3	125.0	38.6	7.4	7.7	62.2	96.0	19.0	3.0	4.0	130.0	36.6	21.0	3.0	17.1	12.1	20.0	163.5
266.92	11.3	3.78	137.0	52.0	90.3	300.0	4.32	140.0	0.9	5.7	1.78	80.0	8.0	52.0	4.8	2.2	2.86	0.024	5.73	24.0	30.0	126.0	24.0	30.7	2.35	1.45	229.0	42.5	4.01	3.275	7.6	0.3	269.7	47.0	6.9	7.5	103.2	124.0	11.0	5.0	2.0	300.0	39.1	12.0	1.0	10.26	12.6	12.0	163.0
165.0	7.2	0.639	139.0	70.0	94.6	180.0	5.405	140.0	0.6	6.4	0.98	70.0	4.4	74.0	5.8	1.9	6.07	0.093	2.0	419.64	28.0	100.0	64.0	32.3	2.375	0.904	170.0	32.3	4.54	6.16	7.8	0.5	165.0	44.2	7.4	7.9	73.6	96.0	11.0	4.0	4.0	170.0	41.0	21.0	3.0	11.97	13.4	15.0	174.3
131.41	7.6	0.011	140.0	58.72	84.4	140.0	4.526	150.0	0.7	4.3	1.25	80.0	5.4	60.0	4.8	1.4	2.86	0.129	2.26	48.0	26.0	120.0	24.0	29.2	2.425	1.098	140.0	28.7	4.86	5.5	8.8	0.1	130.45	38.3	7.4	9.6	59.5	118.0	15.0	3.0	2.0	135.0	35.5	18.0	3.0	10.26	12.7	8.0	167.2
107.52	6.4	28.9	140.0	46.0	91.4	123.0	4.034	140.0	0.3	6.1	5.78	84.0	4.5	50.0	5.3	1.5	3.93	0.067	4.0	54.39	30.0	116.0	26.0	30.4	2.325	1.098	117.0	25.7	4.14	5.05	4.2	0.2	104.41	33.1	7.0	6.9	52.2	110.0	12.0	3.0	3.0	110.0	31.0	20.0	3.0	10.26	12.4	12.0	153.1
117.74	6.601000000000013	2.402939333333332	139.017	56.0	90.619	132.0	5.652380000000003	180.0	0.5	4.407	4.4465	64.0	3.898999999999994	64.0	5.419999999999999	2.0	4.370699999999997	0.0932399999999999	1.34	300.0	29.0	162.0	75.62	30.32000000000001	2.3760000000000003	1.2501100000000005	124.0	24.9	4.6555	5.033920000000005	7.533000000000004	0.5100000000000003	112.73	36.921999999999976	7.1990000000000025	8.272999999999998	55.90999999999998	162.0	16.56	3.0	3.0	120.0	36.0	24.1	3.0	14.021999999999997	12.758999999999991	17.69	152.8
228.0	4.1	1.47	142.0	67.5	92.0	233.0	5.482	160.0	0.3	6.9	3.2	58.0	1.9	68.0	5.9	1.7	5.36	0.2	2.0	305.76	36.0	124.0	62.0	30.6	2.45	1.324	220.0	37.5	4.86	5.27	8.5	0.4	195.0	46.2	8.1	8.8	97.8	126.0	25.0	5.0	4.0	215.0	43.0	27.0	3.0	15.39	12.3	195.0	183.6
220.0	7.6	0.059	135.0	70.0	82.0	220.0	5.093999999999999	180.0	0.4	3.4	1.25	102.0	5.0	76.0	12.0	2.1	4.64	0.096	2.51	348.0	25.0	152.0	78.0	27.5	2.3	1.098	220.0	40.5	5.43	21.43	5.5	0.2	185.0	43.0	6.7	9.4	121.8	144.0	24.0	5.0	4.0	220.0	39.2	25.0	3.0	10.26	14.4	38.0	179.8
121.78	7.128000000000008	0.0699	139.011	66.58	89.75000000000001	138.0	4.435339999999998	146.2	0.5	4.393000000000002	2.097	82.68	4.193999999999994	66.84	5.122999999999998	2.2029999999999967	5.610700000000001	0.0339799999999999	1.48	36.0	29.0	117.9	19.0	30.281	2.375750000000001	1.3695700000000008	137.0	30.855000000000004	4.6515999999999975	4.819840000000001	7.0	0.4370000000000001	121.19	39.19999999999999	7.200000000000004	8.172	64.97080000000001	115.8	15.51	4.0	4.0	135.0	34.846999999999994	19.47	1.0	10.1061	12.219000000000005	14.53	157.6
210.0	8.6	0.018	140.0	70.0	88.9	210.0	3.258	150.0	0.9	4.9	2.309	62.0	4.4	76.0	7.2	3.0	4.64	0.09136	3.0	492.0	28.0	140.0	66.0	30.2	2.3	0.969	186.0	34.7	5.14	5.83	10.9	0.6	187.0	38.2	7.3	8.7	83.2	132.0	23.0	4.0	3.0	198.0	37.5	21.0	3.0	8.55	13.8	29.0	168.0
265.0	8.1	107.0	140.0	86.0	86.2	275.0	7.318	160.0	0.6	6.6	3.29	86.0	4.3	84.0	5.3	3.0	5.0	0.068	6.0	300.0	28.0	146.0	51.0	30.0	2.4	1.259	240.0	37.9	5.29	4.94	6.9	0.8	185.0	42.1	7.0	7.4	111.9	142.0	26.0	4.0	4.0	205.0	42.0	29.0	3.0	15.39	12.6	18.0	182.8
135.64	8.9	199.0	139.0	56.0	87.1	175.0	5.275	140.0	0.4	4.2	2.05	88.0	5.9	60.0	4.6	2.3	3.57	0.024	3.0	48.0	32.0	120.0	31.0	29.8	2.4	1.2919999999999998	175.0	33.5	4.72	3.5	4.7	0.6	130.0	40.0	7.6	7.1	82.4	118.0	22.0	4.0	4.0	175.0	36.0	28.0	1.0	15.39	11.6	21.0	172.7
183.8	6.7	0.078	139.0	68.0	80.9	200.0	4.603	140.0	0.4	4.0	3.02	72.0	3.6	58.0	5.0	2.3	2.86	0.047	1.0	48.0	34.0	114.0	32.0	26.4	2.3	1.421	200.0	41.2	4.77	5.22	6.0	0.5	200.0	38.6	7.4	8.4	90.8	114.0	15.0	5.0	4.0	195.0	38.2	18.0	1.0	8.55	13.1	20.0	156.7
141.0	5.7	0.071	140.0	60.0	86.1	154.0	4.836	130.0	0.4	5.6	1.87	64.0	2.9	56.0	6.2	1.7	4.28	0.161	2.0	169.56	30.0	106.0	54.0	29.6	2.375	1.2919999999999998	144.0	33.2	4.51	6.0	7.6	0.4	120.0	36.2	7.1	9.1	65.2	108.0	96.0	4.0	2.0	154.0	34.5	60.0	1.0	10.26	13.3	46.0	161.2
140.0	6.0	0.161	141.0	94.0	90.7	143.0	5.948	180.0	0.2	6.2	13.52	64.0	4.2	92.0	5.7	1.5	4.28	0.053	1.0	269.64	24.0	162.0	68.0	30.0	2.275	1.227	143.0	27.2	4.4	4.72	3.6	0.4	121.61	33.4	6.8	8.4	62.0	152.0	14.0	3.0	2.0	143.0	34.6	21.0	3.0	11.97	12.6	9.0	159.8
216.94	5.3	0.171	138.0	86.0	91.2	235.0	5.431	140.0	0.3	7.1	0.89	82.0	3.6	82.0	5.1	1.2	2.86	0.0289999999999999	10.0	48.0	28.0	114.0	23.0	32.4	2.35	1.001	235.0	37.2	4.73	5.27	5.6	0.8	218.66	48.8	7.0	9.9	101.5	116.0	31.0	5.0	3.0	200.0	41.4	26.0	1.0	11.97	12.3	25.0	188.8
150.0	6.831999999999994	0.0378001659751037	139.007	64.4	90.20499999999998	165.0	5.977819999999995	177.5	0.5	5.169999999999999	4.143099999999999	69.72	3.999	65.2	5.680000000000002	2.0819999999999967	4.852299999999996	0.1001188888888889	1.29	143.7	29.01	149.24	77.0	30.398000000000003	2.39475	1.2680499999999997	150.0	31.914	4.6448999999999945	5.373030000000003	7.468999999999998	0.4780000000000002	125.0	39.05099999999999	7.200000000000004	8.248000000000001	75.14699999999998	146.04	21.07	4.0	3.0	150.0	37.208	24.19	3.0	12.226500000000003	12.727000000000002	22.2	164.57800000000006
179.12	7.2	0.073	140.0	50.0	87.3	190.0	4.603	140.0	0.5	5.1	1.25	64.0	4.6	56.0	5.2	1.8	3.57	0.031	2.8	84.12	23.0	112.0	18.0	30.3	2.4	1.259	175.0	37.1	5.51	4.5	6.8	1.0	176.43	40.5	7.0	8.1	78.1	114.0	17.0	4.0	4.0	185.0	36.8	23.0	1.0	30.78	13.3	17.0	170.3
117.0	9.3	0.025	136.0	78.0	86.9	184.0	5.507999999999999	140.0	0.9	4.2	1.78	76.0	4.0	76.0	9.2	3.7	3.21	0.034	1.65	162.68	33.0	122.0	40.0	29.3	2.45	1.453	184.0	32.4	5.19	8.33	9.4	0.9	117.0	37.8	7.8	8.4	83.4	120.1	35.0	4.0	2.0	178.0	32.9	32.0	3.0	11.97	12.0	42.0	161.2
223.81	7.4	0.011	137.0	62.0	81.1	240.0	3.853	140.0	0.4	5.4	1.51	62.0	4.7	64.0	5.3	2.1	5.0	0.0279999999999999	1.0	144.0	25.0	116.0	34.0	25.6	2.275	1.098	225.0	39.8	4.88	4.61	5.7	0.4	240.0	37.0	6.7	8.6	100.6	116.0	15.0	5.0	5.0	230.0	38.5	15.0	1.0	11.97	16.0	18.0	165.8
165.58	10.0	0.023	141.0	68.0	78.4	190.0	5.093999999999999	140.0	0.9	7.0	2.67	62.0	6.4	70.0	5.3	2.1	3.93	0.0819999999999999	3.0	98.36	30.0	112.0	33.0	26.5	2.5	1.227	180.0	33.2	5.61	4.83	8.6	0.6	160.0	41.3	7.7	9.5	82.2	106.0	31.0	4.0	3.0	180.0	39.1	26.0	3.0	10.26	12.5	24.0	177.5
180.0	10.8	0.011	139.0	60.0	94.1	210.0	6.336	150.0	0.9	7.3	1.96	76.0	7.2	66.0	5.2	2.0	7.5	0.053	2.12	284.65	27.0	140.0	57.0	33.7	2.375	1.485	200.0	34.7	4.7	4.44	8.5	0.6	145.0	42.5	6.9	7.5	92.6	130.0	27.0	4.0	5.0	200.0	40.2	18.0	3.0	13.68	12.3	38.0	181.8
190.0	8.5	0.022	135.0	48.0	94.7	195.0	6.724	170.0	0.4	4.2	3.29	64.0	5.7	54.0	5.8	2.1	4.64	0.059	1.29	108.0	35.0	124.0	76.0	31.6	2.475	1.2919999999999998	180.0	34.5	4.51	5.61	4.4	1.1	195.0	33.2	7.7	6.4	84.3	144.0	16.0	4.0	3.0	180.0	37.8	19.0	3.0	17.1	12.7	20.0	156.9
153.91	4.8	0.054	139.0	52.0	93.6	164.0	8.12	130.0	0.5	5.8	1.87	82.0	2.3	46.0	5.5	1.8	3.93	0.026	3.28	48.59	32.0	108.0	19.0	32.2	2.475	1.356	143.0	27.9	4.64	4.77	10.0	0.2	152.02	43.6	7.6	6.9	67.4	106.0	52.0	3.0	4.0	160.0	35.9	42.0	3.0	15.39	12.6	12.0	180.7
188.66	6.282999999999999	262.68242999999995	139.0	94.0	89.28599999999996	223.0	4.941540000000002	160.0	0.5	6.1519999999999975	11.090500000000004	58.0	3.6010000000000035	96.0	5.437	1.9810000000000008	5.140300000000001	0.10132	2.0	12.0	28.0	136.0	32.0	30.214	2.373	1.1865100000000002	207.0	36.1	4.6654	5.196870000000001	7.908999999999999	0.435	180.0	44.9	7.1999999999999975	8.535999999999998	91.1	140.0	31.31	4.0	2.0	215.0	42.4	28.05	3.0	11.354399999999996	12.647	33.83	178.8
220.0	6.8	0.07	140.0	90.0	92.9	235.0	8.611	210.0	0.6	5.9	3.56	60.0	3.9	98.0	5.7	1.9	3.93	0.145	1.69	300.0	34.0	176.0	75.0	30.0	2.425	1.13	220.0	34.2	5.64	5.38	8.6	0.8	165.0	40.0	7.6	8.2	97.7	174.0	19.0	4.0	1.0	220.0	39.1	21.0	3.0	13.68	13.1	9.0	173.6
150.0	6.8	0.066	137.0	84.0	88.9	182.0	4.707	140.0	0.3	3.1	0.98	74.0	4.8	86.0	5.0	1.5	4.64	0.036	2.61	265.08	24.0	128.0	51.0	30.4	2.275	1.195	182.0	33.7	4.04	4.16	5.0	0.8	150.0	38.8	6.6	8.0	85.9	126.0	15.0	4.0	3.0	170.0	37.5	17.0	3.0	5.13	12.2	14.0	172.1
225.86	8.3	33.1	140.2	80.0	87.3	250.0	3.98	150.0	0.7	7.4	5.34	76.0	4.9	78.0	4.8	2.4	4.3	0.0289999999999999	5.64	1.0	26.0	118.0	19.0	30.1	2.325	1.582	210.0	33.7	5.49	4.607	9.0	0.6	229.03	42.0	7.4	9.6	97.0	114.0	23.0	3.0	3.0	240.0	37.6	19.0	2.0	6.8000000000000025	12.4	32.0	181.9
120.0	14.2	519.0	140.0	70.0	99.0	140.0	2.715	130.0	0.8	4.6	14.354000000000005	68.0	10.7	64.0	4.9	2.3	2.5	0.1114199999999999	3.0	237.64	22.0	116.0	40.0	33.1	2.275	1.195	130.0	29.5	4.52	4.88	5.6	0.3	125.0	38.0	6.3	8.3	60.4	112.0	14.0	3.0	3.0	130.0	36.6	14.0	1.0	3.42	14.2	17.0	159.0
115.0	8.5	3.24	139.0	96.0	78.1	120.0	8.56	190.0	0.5	4.8	7.47	84.0	4.6	98.0	5.3	3.2	3.93	0.153	4.47	48.0	40.0	174.0	61.0	24.9	2.675	1.582	117.0	25.5	4.76	5.38	6.4	0.5	117.0	36.1	8.9	9.4	51.3	174.0	18.0	3.0	2.0	95.0	34.0	25.0	3.0	11.97	12.5	38.0	162.7
170.0	8.1	1.32	137.0	84.0	84.5	260.0	4.422	170.0	0.4	5.4	3.91	80.0	4.9	80.0	6.4	2.6	3.93	0.111	1.96	360.0	39.0	150.0	70.0	28.3	2.375	1.0659999999999998	240.0	35.0	4.45	5.61	4.4	1.0	145.0	38.575	7.7	6.5	104.8	150.0	12.0	4.0	2.0	260.0	37.8	18.0	3.0	6.84	15.7	16.0	169.9
155.0	10.5	0.011	134.0	62.3	83.8	178.0	3.62	152.7	1.5	6.4	3.29	76.48	5.4	63.12	7.5	2.9	4.64	0.0279999999999999	5.0	432.96	33.0	128.12	66.0	27.6	2.225	1.2919999999999998	178.0	31.7	4.88	7.33	13.9	0.9	110.0	32.2	7.1	7.9	81.4	126.42	29.0	4.0	3.0	172.0	37.2	32.0	3.0	6.84	15.9	143.0	161.9
97.0	8.4	0.011	130.0	68.0	84.4	130.0	5.456	150.0	0.8	4.3	8.146299999999998	72.0	5.6	64.0	6.1	1.9	5.0	0.1232699999999999	7.85	396.72	27.0	126.0	80.0	27.5	2.575	1.324	81.0	19.0	4.47	4.88	9.3	0.6	110.0	36.0	7.3	6.2	36.5	112.0	13.0	2.0	5.0	85.0	35.5	28.0	3.0	8.55	14.9	14.0	160.4
150.25	6.3	1.36	137.0	66.98	90.7	160.0	4.862	135.4	0.5	5.5	3.56	73.28	3.3	66.8	5.0	2.0	3.57	0.0579999999999999	2.74	12.0	28.0	109.66	26.0	31.7	2.325	1.259	135.0	28.2	4.31	4.33	8.2	0.6	147.91	38.4	7.2	7.9	62.2	109.0	15.0	3.0	5.0	145.0	34.0	19.0	3.0	17.1	12.0	17.0	165.9
143.74	8.0	0.119	138.0	50.0	86.9	155.0	3.362	140.0	0.8	5.0	1.78	58.0	4.8	50.0	5.3	1.5	4.28	0.039	2.55	44.74	27.0	110.0	18.0	28.6	2.5	1.195	155.0	31.4	5.65	5.33	10.6	0.4	142.65	42.3	6.9	7.5	71.1	106.0	16.0	4.0	4.0	145.0	36.7	26.0	1.0	18.81	12.9	12.0	177.0
185.75	10.2	0.011	140.0	56.0	84.8	210.0	4.396	150.0	0.8	5.7	0.98	74.0	6.1	58.0	4.3	3.0	5.0	0.031	3.45	16.37	35.0	126.0	19.0	29.1	2.375	1.098	200.0	37.0	5.49	5.5	7.6	0.6	184.22	39.4	8.0	7.6	100.4	134.0	47.0	5.0	4.0	210.0	38.2	31.0	1.0	8.55	12.0	18.0	168.1
200.0	6.5	0.011	135.0	76.0	92.3	230.0	4.267	140.0	0.6	6.8	3.91	76.0	3.6	62.0	5.6	2.0	6.43	0.086	1.0	279.84	23.0	114.0	56.0	32.3	2.3	0.872	220.0	39.6	5.11	5.33	9.5	0.6	180.0	37.5	6.8	7.0	101.7	110.0	31.0	5.0	5.0	230.0	37.0	33.0	1.0	18.81	12.3	32.0	173.5
159.52	8.1	367.0	139.0	46.0	87.3	170.0	3.776	150.0	0.7	7.0	7.12	60.0	5.3	48.0	5.0	1.8	2.5	0.068	10.99	73.87	28.0	122.0	19.0	30.6	2.5	1.453	165.0	29.2	5.14	4.77	8.2	0.6	162.55	46.5	7.3	7.8	70.0	123.0	18.0	3.0	4.0	160.0	38.9	22.0	1.0	25.65	12.4	14.0	186.5
190.0	10.7	430.0	137.0	74.0	83.1	210.0	4.112	170.0	0.7	4.6	15.12	86.0	6.9	72.0	5.5	2.8	4.64	0.13	3.01	240.0	27.0	130.0	45.0	27.4	2.25	1.001	175.0	31.785000000000004	5.06	5.61	6.5	0.5	170.25	43.188	6.4	8.2	79.2	132.0	15.0	4.0	3.0	160.0	39.20400000000001	19.0	3.0	17.1	12.5	13.0	176.1
148.41	6.9	0.011	137.0	54.0	95.6	160.0	3.75	120.0	0.4	4.9	1.96	84.0	4.7	58.0	5.2	1.6	3.57	0.044	1.0	15.0	27.0	106.0	20.0	31.6	2.425	1.195	122.0	25.0	4.64	4.27	5.4	1.2	148.2	41.6	7.1	7.9	55.0	92.0	12.0	3.0	4.0	156.0	31.3	13.0	3.0	20.52	12.5	10.0	158.1
150.53	8.9	2.36	141.0	72.0	86.0	235.0	4.603	130.0	0.7	7.3	5.52	74.0	4.5	66.0	5.0	3.4	3.57	0.044	4.72	81.45	31.0	116.0	28.0	29.0	2.375	1.13	210.0	41.9	5.2	4.5	7.6	1.2	80.0	36.0	7.3	8.6	101.8	116.0	24.0	5.0	3.0	210.0	34.4	22.0	3.0	13.68	13.5	64.0	157.0
230.11	7.0	0.51	132.1	96.0	87.6	280.0	6.57	140.0	0.5	8.5	1.78	72.0	3.2	92.0	5.6	3.1	4.6000000000000005	0.106	4.0	97.98	37.0	122.0	29.0	29.6	2.425	1.453	280.0	44.0	5.53	5.107	7.4	0.3	220.0	45.6	8.1	8.9	133.7	128.0	53.0	5.0	2.0	260.0	39.5	30.0	1.0	5.1000000000000005	12.6	35.0	178.6
125.27	10.2	0.304	139.0	74.22	87.2	140.0	3.853	150.0	0.8	6.0	4.72	112.0	6.8	78.0	4.7	2.4	2.86	0.057	5.0	24.0	34.0	114.0	21.0	29.8	2.425	1.13	140.0	30.2	5.18	4.94	8.0	0.8	122.32	41.0	7.8	7.7	63.2	122.0	16.0	4.0	3.0	115.0	34.6	24.0	1.0	8.55	12.4	9.0	170.4
115.0	3.7	0.011	139.0	50.0	97.3	115.0	4.81	160.0	0.3	4.8	5.780100000000003	58.0	1.8	56.0	6.6	1.6	5.71	0.13122	1.43	120.0	25.0	136.0	72.0	32.0	2.325	1.421	110.0	22.424	2.77	6.72	8.7	0.3	115.0	36.804	6.2	7.6	42.7	132.0	21.0	3.0	4.0	110.0	34.385	25.0	3.0	5.13	13.9	16.0	159.6
160.0	7.6	0.017	137.0	82.0	89.9	204.0	8.146	150.0	0.7	4.9	1.78	88.0	4.5	72.0	5.6	2.0	6.07	0.071	1.0	132.0	30.0	104.0	46.0	31.6	2.5	1.518	190.0	32.0	4.93	4.44	9.4	0.4	150.0	39.3	7.5	6.4	88.4	106.0	39.0	4.0	3.0	198.0	38.4	35.0	3.0	10.26	12.5	50.0	171.2
120.0	6.920999999999991	0.036280251572327	139.012	55.08	91.099	140.0	5.756030000000003	189.5	0.5	4.447000000000003	4.731599999999999	70.24	4.102000000000007	56.24	5.515	2.103999999999996	6.042300000000003	0.11598	1.28	600.0	29.07	160.24	77.68	30.675000000000004	2.39575	1.29355	98.0	23.50800000000001	4.606100000000001	5.4159900000000025	7.260000000000002	0.4530000000000002	120.0	36.721	7.192000000000005	8.143000000000002	43.955	158.94	21.33	3.0	3.0	98.0	34.17199999999998	28.86	3.0	15.321600000000007	12.796	23.59	153.66099999999997
162.47	7.131000000000008	21.60059	139.018	66.94	89.89299999999999	175.0	4.099489999999999	147.8	0.5	5.605000000000002	2.5973	66.58	4.193999999999994	67.84	5.0790000000000015	2.199999999999996	5.4325000000000045	0.0622888888888888	3.5	72.0	28.0	118.5	22.0	30.591000000000005	2.3792500000000008	1.2770700000000006	165.0	31.478999999999992	4.609100000000004	4.8891700000000045	6.975000000000001	0.4570000000000001	164.17	45.207	7.197999999999998	8.06	75.09899999999995	118.16	16.81	4.0	4.0	165.0	40.514	21.64	3.0	15.014099999999996	12.309	14.33	185.73
138.94	5.4	0.011	137.0	44.0	64.4	180.0	3.3360000000000003	130.0	0.3	4.6	1.96	64.0	2.5	56.0	5.4	2.6	4.64	0.048	2.61	48.0	31.0	114.0	32.0	20.8	2.2	1.033	161.85	34.3	5.71	4.83	5.2	0.6	130.0	38.4	7.3	8.1	73.1	108.0	26.0	4.0	1.0	170.0	35.4	19.0	3.0	17.1	14.7	34.0	162.4
180.0	7.6	0.035	137.8	70.0	87.1	230.0	5.53	130.0	0.6	3.0	3.56	88.0	5.1	76.0	11.5	1.6	3.9	0.198	2.21	209.28	28.0	114.0	41.0	29.2	2.25	1.001	180.0	34.8	5.35	14.211	8.1	1.0	160.0	35.6	7.2	8.1	80.3	112.0	16.0	3.0	1.0	220.0	34.6	14.0	3.0	10.3	11.9	43.0	157.7
160.0	7.4	0.069	140.0	66.0	89.8	175.0	5.7929999999999975	130.0	0.7	6.0	1.16	64.0	4.9	66.0	4.8	1.6	5.0	0.0279999999999999	1.0	157.88	27.0	106.0	40.0	30.7	2.425	1.0659999999999998	148.0	27.6	5.5	4.66	8.9	0.6	135.0	40.8	7.3	7.4	66.4	104.0	30.0	3.0	5.0	148.0	35.5	23.0	3.0	22.23	13.0	21.0	172.6
143.63	4.1	0.035	140.9	54.0	96.6	160.0	3.96	110.0	0.3	4.7	1.78	68.0	2.2	44.0	4.8	1.5	6.1000000000000005	0.0289999999999999	1.0	96.0	26.0	92.0	34.0	32.3	2.4	1.001	150.0	30.2	4.38	5.051	7.0	0.2	140.0	40.9	7.5	9.1	71.6	88.0	15.0	3.0	5.0	160.0	36.5	20.0	3.0	12.0	12.9	17.0	177.9
172.0	6.9	0.042	138.0	75.18	86.9	210.0	4.862	143.0	0.5	8.0	1.25	71.86	4.1	75.36	5.3	2.0	6.07	0.095	2.0	170.14	30.0	118.36	33.0	30.6	2.35	1.162	200.0	35.5	5.16	4.94	6.8	0.6	165.0	42.9	7.4	7.2	92.3	116.58	68.0	4.0	5.0	180.0	38.4	42.0	3.0	15.39	12.0	54.0	169.9
200.0	5.4	0.3989999999999999	143.0	86.0	90.7	260.0	4.784	160.0	0.3	5.2	3.56	82.0	2.8	84.0	5.4	2.1	5.0	0.077	1.0	188.19	30.0	132.0	45.0	30.5	2.425	1.388	242.0	40.2	4.69	4.77	6.3	0.8	175.0	39.0	7.3	7.3	108.6	136.0	37.0	5.0	4.0	260.0	40.0	29.0	3.0	11.97	12.3	23.0	178.6
128.0	6.8	0.025	139.0	74.0	92.6	138.0	6.025	140.0	0.5	4.9	4.36	82.0	3.9	78.0	5.4	2.2	9.28	0.042	2.0	180.0	26.0	118.0	74.0	30.3	2.35	1.615	119.0	24.5	4.73	5.11	6.7	1.1	124.0	39.6	6.6	8.5	55.2	122.0	26.0	3.0	4.0	128.0	34.7	28.0	3.0	10.26	13.7	19.0	156.7
160.0	7.4	236.0	136.0	66.0	100.6	252.0	7.189	160.0	0.7	6.9	14.24	66.0	5.4	62.0	7.7	1.1	10.0	0.077	1.0	180.0	25.0	148.0	63.0	35.3	2.4	1.227	211.0	37.2	4.06	11.16	9.2	0.6	160.0	39.8	6.4	10.9	87.4	142.0	15.0	4.0	4.0	251.0	36.5	18.0	3.0	10.26	12.9	17.0	163.2
224.8	9.0	155.0	139.0	92.0	79.1	249.0	4.836	150.0	0.6	8.2	4.63	78.0	5.8	82.0	6.1	2.0	5.36	0.086	5.0	96.3	26.0	124.0	30.0	26.9	2.425	1.388	249.0	39.5	5.93	5.83	7.1	0.6	223.22	42.2	6.8	6.8	109.1	130.0	35.0	5.0	2.0	236.83	40.2	29.0	1.0	10.26	15.7	68.0	172.6
223.0	7.6	0.023	142.0	42.0	80.6	346.83	4.2410000000000005	160.0	0.7	4.4	2.94	82.0	4.5	40.0	5.5	2.3	5.0	0.127	4.0	156.0	30.0	142.0	51.0	27.1	2.325	1.356	329.07	49.4	4.59	6.99	9.0	0.2	176.0	38.5	6.8	8.1	160.9	144.0	18.0	5.0	4.0	315.46	39.0	27.0	3.0	6.84	14.4	50.0	169.8
125.0	8.6	0.011	141.0	84.0	83.0	167.0	5.482	160.0	0.6	4.5	0.89	62.0	4.8	77.98	5.7	2.7	4.64	0.0819999999999999	2.13	274.32	24.0	126.22	47.0	27.0	2.575	1.582	162.0	28.8	5.22	5.16	6.9	2.5	120.0	45.1	7.1	7.9	70.4	126.0	24.0	3.0	3.0	162.0	37.4	21.0	3.0	13.68	14.1	31.0	174.6
260.0	6.9	0.036	135.0	96.0	76.9	260.0	7.37	150.0	0.5	5.0	2.22	92.0	4.3	94.0	12.5	1.9	5.36	0.063	1.92	217.2	26.0	124.0	40.0	27.0	2.375	1.2919999999999998	200.0	36.2	5.82	22.15	7.1	0.8	140.0	39.6	6.8	10.4	87.8	128.0	27.0	4.0	4.0	227.0	39.0	24.0	3.0	13.68	13.0	18.0	171.4
180.0	9.2	0.0279999999999999	143.0	90.0	70.6	196.0	5.56	150.0	0.7	6.5	1.87	58.0	5.9	86.0	5.7	2.5	4.28	0.1889999999999999	1.0	323.64	29.0	124.0	60.0	22.2	2.575	1.033	188.0	36.7	6.47	3.66	8.1	0.7	165.0	41.3	7.1	7.8	89.1	122.0	27.0	4.0	4.0	188.0	36.0	27.0	3.0	13.68	14.8	14.0	172.3
145.0	7.130000000000013	0.1935399999999998	139.05199999999996	63.38	90.58199999999997	165.0	5.539189999999999	178.4	0.5	5.32	2.6895	70.18	4.2009999999999925	64.98	7.119	2.199999999999996	3.3371999999999984	0.1165999999999999	2.56	180.0	29.04	151.18	72.11	30.501000000000005	2.346750000000001	1.1074799999999998	160.0	32.666999999999966	4.625600000000002	7.0637300000000085	7.065	0.4780000000000001	135.0	36.115000000000016	7.200000000000004	8.723999999999998	73.97000000000001	146.98	20.51	4.0	1.0	145.0	35.918	23.32	3.0	12.175199999999997	12.871000000000004	30.07	160.20400000000006
117.1	6.894999999999992	101.78219000000004	139.001	72.0	89.62199999999999	135.0	4.69104	130.0	0.5	4.59	8.048900000000001	88.0	4.0420000000000025	80.0	5.150999999999999	2.112999999999996	5.693199999999999	0.0501899999999999	3.0	60.0	29.0	102.0	29.0	30.57300000000001	2.35275	1.28256	126.0	27.6	4.611800000000003	4.807500000000003	7.142	0.4640000000000002	115.0	33.3	7.200000000000004	8.491000000000001	55.6	98.0	19.37	3.0	5.0	113.0	32.0	21.31	1.0	12.311999999999998	12.304	16.96	156.4
190.0	8.6	0.019	140.0	68.0	90.1	200.0	5.405	140.0	0.6	4.4	1.25	68.0	5.8	74.0	5.7	1.8	8.57	0.045	1.0	443.64	30.0	108.0	71.0	30.7	2.325	1.679	180.0	31.2	4.97	5.22	7.2	1.9	180.0	42.0	6.9	7.1	84.5	102.0	25.0	4.0	3.0	180.0	39.0	25.0	3.0	8.55	13.1	12.0	171.7
195.62	6.6	0.047	139.0	70.0	84.9	220.0	5.405	130.0	0.5	4.3	2.85	80.0	4.0	62.0	5.1	2.0	3.21	0.024	4.0	36.0	28.0	98.0	23.0	29.1	2.325	1.324	190.0	33.5	4.78	4.88	7.8	0.6	194.38	40.6	6.8	8.6	86.8	97.8	20.0	4.0	2.0	220.0	35.6	22.0	1.0	13.68	12.5	19.0	167.4
143.15	11.3	65.9	139.0	66.0	81.3	165.0	3.672	150.0	0.6	5.0	5.07	116.0	8.1	72.0	5.3	2.5	5.36	0.034	3.47	24.0	25.0	106.0	25.0	27.6	2.3	1.195	130.0	26.7	5.02	5.5	5.3	0.4	146.61	36.2	7.1	7.9	55.7	108.0	20.0	3.0	2.0	140.0	37.0	19.0	1.0	8.55	12.3	14.0	159.8
200.89	6.1	140.0	140.0	84.0	89.1	240.0	6.749	140.0	0.3	6.9	13.61	88.0	4.0	86.0	5.3	1.7	3.93	0.047	2.0	60.0	28.0	116.0	29.0	32.2	2.3	1.485	240.0	39.0	5.17	5.44	5.2	5.3976053469340267e-79	190.0	43.9	7.2	6.6	105.3	118.0	45.0	5.0	2.0	228.0	41.2	29.0	3.0	20.52	12.0	36.0	184.3
102.0	7.073000000000008	0.035020251572327	139.00199999999998	71.34	90.541	113.0	5.791039999999999	177.5	0.5	4.963000000000001	3.3308000000000004	69.76	4.1040000000000045	72.32	5.443999999999997	2.2159999999999966	6.484199999999998	0.0952599999999999	1.26	120.0	29.01	151.88	62.28	30.559000000000005	2.3837500000000005	1.25545	113.0	27.951	4.6105000000000045	5.131210000000001	7.053999999999998	0.46	102.0	33.812999999999995	7.200000000000004	8.456999999999999	58.739	148.2	22.98	3.0	4.0	108.0	33.517999999999994	24.68	3.0	12.2949	12.734999999999998	23.5	155.10300000000004
151.93	5.5	0.276	141.0	50.0	69.6	180.0	3.801	130.0	0.5	4.1	1.78	66.0	3.6	48.0	5.5	1.2	2.86	0.0289999999999999	2.15	30.17	26.0	100.0	18.0	21.7	2.25	1.388	170.0	32.2	4.86	4.55	9.3	0.6	145.0	41.8	6.5	7.7	76.5	106.0	16.0	4.0	4.0	170.0	35.9	19.0	1.0	8.55	15.2	14.0	160.6
210.0	9.3	0.011	140.0	66.0	94.1	210.0	4.707	150.0	0.9	5.9	2.67	74.0	4.4	70.0	6.1	3.4	6.07	0.213	1.0	432.0	33.0	108.0	75.0	31.6	2.425	1.324	180.0	30.7	5.07	5.44	10.1	0.4	130.0	39.0	7.5	8.2	83.1	98.0	16.0	4.0	1.0	180.0	37.0	25.0	3.0	10.26	13.0	17.0	172.8
130.0	6.924999999999992	277.34174999999993	139.11200000000005	67.5	91.162	130.0	5.504760000000003	188.9	0.5	5.315999999999999	13.309999999999995	69.08	4.003	67.98	5.4570000000000025	2.099999999999996	6.531099999999994	0.2311	3.22	432.0	29.02	160.3	60.0	30.45	2.384	1.0894900000000003	92.0	21.635000000000005	4.618799999999999	5.0042500000000025	7.202999999999999	0.421	130.0	39.012	7.200000000000004	8.411	43.13300000000001	157.04	19.46	2.0	2.0	100.0	35.51300000000001	24.56	3.0	9.653	13.365000000000002	26.24	164.35100000000003
199.15	7.6	0.021	137.0	90.0	91.0	216.0	3.98	150.0	0.5	4.9	1.78	68.0	3.8	86.0	5.3	3.0	5.71	0.0289999999999999	1.0	60.0	33.0	114.0	31.0	31.2	2.225	1.16	202.0	37.3	4.57	5.051	6.9	0.6	195.0	43.4	7.2	8.3	91.9	116.0	21.0	4.0	3.0	210.0	39.9	17.0	3.0	10.26	11.8	19.0	174.9
173.72	9.1	60.4	137.0	62.0	83.5	250.0	4.9910000000000005	130.0	0.3	5.2	3.47	70.0	5.0	58.0	5.0	3.4	6.78	0.07	4.14	48.0	34.0	98.0	34.0	28.5	2.425	1.453	190.0	31.2	4.0	5.55	3.8	1.0	165.0	42.0	7.8	8.2	85.4	96.0	18.0	4.0	3.0	240.0	36.0	19.0	1.0	8.55	14.1	23.0	164.4
131.15	9.1	3.42	136.0	72.0	93.3	135.0	4.577	150.0	0.6	4.6	1.78	64.0	4.5	74.0	5.2	3.6	6.07	0.054	3.0	218.8	31.0	132.0	50.0	33.2	2.4	1.195	135.0	25.6	4.43	4.11	6.6	0.5	131.06	43.4	7.7	9.1	53.8	126.0	19.0	3.0	2.0	135.0	37.0	25.0	3.0	11.97	12.5	22.0	169.4
179.5	6.3	1.6370099999999992	139.0	60.0	80.6	213.0	4.464930000000002	130.0	0.4	4.980000000000001	1.78	80.0	3.4	62.0	5.1	2.4	5.193600000000003	0.027	2.0	132.0	29.0	106.0	21.0	28.4	2.3745	1.2913911111111112	213.0	42.0	4.52	4.905990000000002	6.1	0.6	180.83	38.5	7.200000000000004	8.4	105.2	98.0	17.88	5.0	4.0	179.0	36.0	19.77	1.0	11.850299999999995	14.4	15.79	166.6
159.32	4.4	0.12	140.3	65.7	92.4	170.93	5.69	140.0	0.4	4.8	3.56	102.0	2.6	66.0	5.2	1.2	7.5	0.126	1.71	240.0	25.0	120.0	68.52	31.9	2.3	1.227	164.88	31.1	3.78	5.162000000000001	9.3	0.8	133.64	43.6	6.4	8.7	75.8	117.92	13.0	4.0	3.0	162.92	40.0	18.0	3.0	10.3	12.7	11.0	172.1
150.0	4.9	367.0	140.0	64.0	93.6	175.0	5.1720000000000015	140.0	0.4	6.1	6.67	62.0	2.2	66.0	5.7	1.6	2.5	0.062	3.0	164.16	34.0	98.0	39.0	32.3	2.35	1.324	160.0	30.1	4.89	4.83	7.7	1.2	150.0	42.6	7.6	7.3	68.7	96.0	18.0	4.0	4.0	152.0	37.3	18.0	1.0	13.68	12.1	12.0	176.9
120.0	6.4	0.04	136.0	74.0	86.9	135.0	4.99	160.0	0.5	4.5	6.23	64.0	4.2	72.0	5.7	1.5	3.57	0.043	1.0	144.0	34.0	130.0	47.0	28.3	2.225	0.97	130.0	29.2	3.99	5.607	8.0	0.8	105.0	32.2	7.3	7.5	62.6	138.0	14.0	4.0	5.0	130.0	34.5	20.0	1.0	10.26	13.1	22.0	153.3
158.0	11.9	0.011	134.0	70.0	92.0	182.0	5.7410000000000005	160.0	0.7	4.4	2.31	80.0	8.1	68.24	7.9	2.8	5.0	0.043	3.0	199.08	27.0	135.82	58.0	31.5	2.225	1.485	174.0	33.7	4.34	15.38	6.1	0.4	118.0	32.9	6.7	9.0	81.3	134.0	24.0	4.0	4.0	182.0	38.7	20.0	1.0	8.55	13.4	13.0	154.6
175.0	5.4	0.204	139.0	50.0	87.7	190.0	5.843999999999999	200.0	0.5	7.7	3.83	88.0	3.5	62.0	5.5	1.3	7.14	0.068	1.0	384.0	32.0	180.0	80.0	30.2	2.325	1.195	180.0	33.8	4.64	5.33	8.4	0.3	145.0	40.4	7.3	6.6	80.5	164.0	25.0	4.0	5.0	180.0	39.5	29.0	3.0	15.39	12.6	29.0	169.1
120.44	11.6	0.025	140.0	48.0	79.3	130.0	3.284	150.0	0.8	3.1	0.89	70.0	7.6	56.0	5.4	3.0	1.79	0.14	2.53	5.57	28.0	116.0	19.0	25.8	2.4	1.259	130.0	28.4	4.72	4.61	6.9	0.4	118.54	39.0	7.3	7.9	60.5	110.0	13.0	3.0	2.0	119.0	35.0	19.0	1.0	11.97	13.4	20.0	157.1
179.17	5.9	0.015	136.0	72.0	96.6	214.0	4.577	140.0	0.5	4.0	1.69	64.0	2.9	68.0	5.7	2.4	3.93	0.047	3.0	71.85	32.0	112.0	31.0	32.7	2.3	1.518	155.0	33.7	3.85	4.55	7.8	0.6	170.0	38.0	7.0	8.0	69.8	114.0	23.0	4.0	4.0	176.0	33.3	19.0	1.0	10.26	12.5	44.0	159.1
136.77	9.2	48.4	139.0	80.0	91.9	190.0	4.913	140.0	0.6	6.1	3.74	68.0	5.3	76.0	5.4	3.1	4.28	0.039	3.0	108.0	25.0	108.0	34.0	29.7	2.45	1.195	186.0	32.2	4.42	5.61	6.4	0.6	130.0	37.5	6.6	7.8	89.5	116.0	32.0	4.0	3.0	170.0	34.5	25.0	1.0	10.26	12.1	30.0	159.2
163.58	4.7	0.625	137.0	76.0	94.6	181.0	5.301	140.0	0.4	5.5	1.25	62.0	2.1	62.0	5.6	1.9	4.28	0.031	2.0	120.0	31.0	106.0	32.0	31.3	2.375	1.162	177.0	33.7	4.87	5.05	8.0	0.4	165.0	44.2	7.5	9.7	79.1	110.0	26.0	4.0	2.0	176.0	38.0	30.0	3.0	15.39	13.0	39.0	179.6
102.16	10.8	0.011	139.0	58.0	93.2	110.0	5.87	130.0	0.6	2.7	3.56	74.0	8.0	55.18	4.6	2.1	1.07	0.047	2.47	18.0	30.0	104.2	29.0	31.7	2.2	1.453	110.0	27.4	4.07	5.16	5.3	5.3976053469340267e-79	104.0	31.1	5.8	9.9	57.5	104.0	13.0	3.0	2.0	106.0	32.0	15.0	3.0	3.42	13.1	6.0	155.0
145.0	4.3	0.178	142.0	72.0	91.1	193.0	6.4910000000000005	150.0	0.5	9.0	1.96	58.0	2.4	72.0	5.3	1.3	6.07	0.078	2.56	239.1	29.0	124.0	55.0	31.8	2.475	1.13	193.0	32.3	4.69	6.11	12.1	0.4	130.0	37.0	7.1	10.8	84.5	126.0	65.0	4.0	3.0	189.0	39.0	33.0	3.0	11.97	12.0	22.0	174.2
182.0	5.5	7.09	140.0	76.34	89.1	194.0	6.801	140.0	0.2	6.1	1.6	74.0	3.3	76.14	5.9	1.9	5.0	0.087	6.0	211.26	32.0	125.62	47.0	29.8	2.275	1.259	192.0	37.3	5.18	5.38	4.4	0.3	150.0	41.6	7.5	8.6	85.0	128.0	31.0	4.0	3.0	192.0	39.9	26.0	3.0	10.26	13.5	24.0	167.1
155.0	4.9	159.0	138.7	76.0	100.5	165.0	4.94	170.0	0.6	7.9	8.9	56.0	1.9	70.0	4.5	2.2	4.6000000000000005	0.213	2.0	72.0	48.0	130.0	55.0	33.2	2.375	1.162	156.0	28.4	4.37	4.718	12.7	0.8	154.32	38.8	9.2	6.9	65.1	126.0	20.0	3.0	1.0	155.0	39.2	25.0	3.0	13.7	11.6	53.0	180.5
178.74	4.9	0.011	141.0	74.0	88.9	190.0	4.034	150.0	0.3	5.3	0.89	86.0	3.2	70.0	5.1	1.3	5.36	0.068	2.0	70.54	23.0	120.0	29.0	30.7	2.325	1.033	184.0	31.0	4.95	4.72	5.7	0.8	182.0	46.0	6.8	7.8	86.4	122.0	20.0	5.0	5.0	175.0	43.0	23.0	3.0	15.39	12.6	11.0	192.6
200.0	7.5	116.0	140.0	84.0	84.4	260.0	3.957	140.0	0.3	3.2	3.47	76.0	5.0	76.0	6.1	2.0	3.57	0.084	5.0	142.56	36.0	114.0	47.0	28.4	2.325	1.485	232.0	46.5	4.55	5.27	4.4	0.2	210.0	34.4	7.3	7.4	104.2	114.0	16.0	5.0	2.0	260.0	41.0	18.0	1.0	6.84	13.8	27.0	159.5
151.86	6.4	0.02	137.0	66.0	90.7	180.0	6.362	140.0	0.5	4.2	2.4	84.0	2.9	64.0	4.9	2.9	3.93	0.173	2.03	120.0	31.0	108.0	27.0	30.9	2.4	1.453	180.0	36.5	4.76	4.66	8.4	0.3	140.0	37.2	7.7	8.9	80.4	108.0	20.0	4.0	4.0	160.0	36.0	18.0	3.0	11.97	11.9	8.0	156.8
196.08	9.2	0.011	140.0	50.0	83.1	250.0	6.232	130.0	1.0	7.2	1.25	90.0	4.9	58.0	5.3	3.1	6.43	0.024	4.4	195.9	29.0	108.0	34.0	28.0	2.45	1.2919999999999998	250.0	36.9	5.36	4.94	11.0	0.6	180.0	41.3	7.2	7.9	112.4	102.0	49.0	4.0	5.0	250.0	41.0	37.0	3.0	11.97	13.6	44.0	184.7
135.45	5.1	280.0	138.0	84.0	90.1	140.0	4.91	150.0	0.4	4.5	5.34	72.0	2.5	80.0	5.6	2.0	2.86	0.1159999999999999	3.0	78.9	34.0	136.0	26.0	30.0	2.45	1.13	135.0	27.1	5.05	5.884	7.6	0.4	135.35	50.9	7.9	8.1	57.9	128.0	9.0	3.0	1.0	135.0	40.2	16.0	1.0	6.84	12.6	26.0	183.5
102.0	8.5	0.011	142.0	76.0	92.4	114.0	4.4	170.0	0.4	4.0	1.78	66.0	6.7	90.0	5.0	1.3	3.93	0.053	1.0	213.2	29.0	140.0	42.0	31.3	2.35	1.19	114.0	27.6	4.2	4.718	4.4	0.5	95.0	34.2	7.2	8.9	50.0	132.0	17.0	3.0	5.0	112.0	32.9	16.0	3.0	11.97	11.8	9.0	147.6
196.0	7.3	0.1	136.0	86.0	81.6	255.0	5.3	160.0	0.5	5.8	4.45	80.0	4.1	84.0	5.7	2.5	5.0	0.159	2.64	396.0	34.0	128.0	61.0	26.9	2.475	1.29	236.0	36.8	6.36	5.107	6.2	5.3976053469340267e-79	176.0	43.5	8.2	8.6	105.0	122.0	27.0	4.0	2.0	255.0	40.0	30.0	3.0	13.68	13.9	31.0	174.8
208.97	7.3	147.0	140.0	42.0	91.2	235.0	3.59	140.0	0.5	6.0	8.01	64.0	4.5	36.0	5.2	2.1	3.21	0.092	5.64	48.0	28.0	110.0	18.0	30.9	2.5	1.16	175.0	31.2	5.74	4.718	7.5	5.3976053469340267e-79	212.4	42.3	7.7	8.0	76.9	114.0	14.0	4.0	2.0	235.0	40.0	18.0	1.0	11.97	12.7	16.0	176.5
248.67	12.6	0.37	136.0	72.0	85.1	280.0	2.922	150.0	0.7	6.0	2.22	84.0	8.4	86.0	6.2	3.1	2.86	0.019	2.75	88.14	36.0	122.0	21.0	29.1	2.375	1.227	260.0	44.5	4.49	6.11	5.5	1.1	255.49	36.4	7.5	8.4	127.4	114.0	27.0	5.0	4.0	266.95	37.8	24.0	1.0	10.26	13.1	10.0	158.8
135.0	9.8	0.011	137.0	70.0	92.6	160.0	5.431	140.0	0.7	6.1	3.4222999999999995	128.0	5.9	74.0	5.2	3.0	4.28	0.07615	1.57	168.0	30.0	108.0	70.0	31.8	2.65	1.001	155.0	34.3	4.82	4.83	7.2	0.5	120.0	32.9	7.3	7.9	70.3	110.0	29.0	4.0	4.0	160.0	33.0	28.0	3.0	15.39	12.6	18.0	157.1
270.0	6.4	0.035	141.6	70.0	95.0	315.0	5.0200000000000005	150.0	0.6	7.7	2.67	70.0	3.0	84.0	5.9	2.4	5.7	0.087	1.0	240.0	26.0	126.0	49.0	31.3	2.425	1.033	290.0	41.3	4.47	6.6610000000000005	9.0	0.4	200.0	44.6	7.4	9.4	131.7	126.0	27.0	4.0	2.0	190.0	42.0	27.0	3.0	10.3	12.0	48.0	192.5
120.0	6.907999999999992	0.4098418750127071	139.007	54.76	89.63799999999998	156.0	5.39048	147.8	0.5	5.173000000000001	3.6340999999999983	70.4	4.100000000000007	55.3	5.719999999999999	2.099999999999996	5.1797	0.0718388888888888	1.93	96.0	29.01	125.28	76.0	30.54799999999999	2.37375	1.2772500000000004	146.0	31.80799999999999	4.626099999999998	5.307090000000001	7.258000000000003	0.4610000000000001	100.0	34.14199999999999	7.200000000000004	7.8119999999999985	67.51600000000002	123.04	19.04	4.0	3.0	146.0	34.646	23.14	3.0	12.568499999999997	12.753	20.78	154.546
220.0	6.4	0.022	136.0	88.0	93.2	225.0	4.11	180.0	0.5	3.2	3.56	110.0	3.3	92.0	5.4	2.5	5.36	0.2319999999999999	1.85	300.0	30.0	140.0	67.92	30.2	2.275	0.84	189.0	33.38800000000001	4.14	5.273	7.5	0.1	165.0	44.37499999999999	6.9	9.4	87.97400000000002	138.0	13.0	4.0	3.0	185.0	40.99000000000001	20.0	3.0	13.68	13.7	15.0	179.1
145.0	5.7	0.011	139.0	78.0	89.9	145.0	5.507999999999999	130.0	0.4	7.2	1.25	80.0	3.4	84.0	5.3	1.6	2.86	0.053	4.0	140.64	35.0	112.0	47.0	32.2	2.5	1.098	145.0	32.0	5.22	5.27	7.1	1.4	130.0	36.0	8.1	7.4	65.9	108.0	79.0	4.0	5.0	145.0	35.2	51.0	3.0	23.94	12.6	33.0	166.6
157.0	8.5	20.86604000000001	138.16199999999998	89.78	100.2	230.0	5.71739	210.0	0.4	5.444000000000003	1.78	74.0	6.2	92.0	7.312999999999998	1.4	5.5688999999999975	0.043	6.45	180.0	29.11	200.0	62.0	33.4	2.3002499999999992	1.0643000000000005	230.0	44.9	3.14	8.560990000000004	5.1	0.9	150.0	27.8	7.202000000000004	7.7	107.9	199.34	26.37	4.0	2.0	189.0	36.4	24.64	1.0	7.553	14.0	51.47	153.3
170.0	3.9	3.26	140.0	76.0	91.8	200.0	6.31	140.0	0.3	5.1	3.02	86.0	1.2	74.0	6.0	2.3	5.0	0.089	2.61	84.0	29.0	106.0	61.0	31.3	2.35	1.001	200.0	35.0	4.59	5.05	8.9	0.9	145.0	38.5	7.2	9.2	88.2	108.0	27.0	4.0	3.0	190.0	36.8	26.0	3.0	13.68	13.1	38.0	177.6
128.0	8.2	0.011	139.0	90.0	97.7	130.0	5.198	190.0	0.6	6.5	6.23	70.0	5.3	96.0	5.8	1.9	10.35	0.1689999999999999	1.11	108.0	30.0	174.0	73.42	32.3	2.425	1.259	116.0	24.0	4.27	4.94	7.7	0.4	128.0	37.98000000000001	7.5	6.9	51.6	178.0	21.0	4.0	2.0	128.0	37.2	23.0	3.0	13.68	13.7	35.0	159.2
132.57	7.5	13.0	139.0	74.0	93.0	165.0	7.37	150.0	0.8	5.2	9.61	70.0	4.3	74.0	5.2	1.9	5.36	0.077	4.0	176.39	29.0	110.0	34.0	31.9	2.4	1.518	150.0	30.5	4.29	4.83	11.1	0.4	120.0	39.1	7.3	6.1	68.4	110.0	20.0	4.0	5.0	160.0	38.6	34.0	1.0	15.39	11.3	24.0	166.5
155.0	7.2	365.0	141.0	64.0	95.1	178.0	5.507999999999999	190.0	0.4	5.4	24.02	74.0	4.8	58.0	4.9	2.0	3.93	0.2269999999999999	4.0	120.0	39.0	144.0	52.0	32.9	2.35	1.388	158.0	29.222999999999992	4.19	4.39	5.0	5.3976053469340267e-79	135.0	38.152	7.8	7.6	73.0	142.0	26.0	3.0	4.0	143.0	35.634	25.0	3.0	8.55	11.8	79.0	160.5
165.0	4.6	0.141	141.0	62.0	80.5	172.0	5.7410000000000005	170.0	0.4	3.9	2.76	66.0	1.8	62.0	6.9	2.3	4.64	0.0559999999999999	2.19	161.28	30.0	140.0	47.0	25.4	2.4	1.227	169.0	34.2	6.18	8.88	8.5	0.3	150.0	40.1	7.2	8.8	74.8	138.0	29.0	4.0	5.0	168.0	35.1	20.0	1.0	13.68	14.3	55.0	166.1
240.0	9.0	0.011	140.0	78.0	92.7	315.0	4.138	150.0	0.8	5.4	1.25	68.0	4.6	80.0	6.8	3.4	6.07	0.0279999999999999	4.26	205.01	33.0	118.0	49.0	32.2	2.35	1.324	294.0	43.7	4.05	5.0	8.4	0.9	180.0	39.5	7.2	8.0	134.7	124.0	23.0	5.0	5.0	315.0	40.5	21.0	3.0	10.26	12.3	20.0	177.3
240.0	10.8	0.04	141.0	112.0	91.0	265.0	6.801	200.0	0.7	6.9	1.07	76.0	6.4	118.0	5.8	3.5	5.0	0.043	1.0	258.84	34.0	170.0	55.0	31.5	2.4	1.356	265.0	40.4	5.14	4.61	6.7	0.4	185.0	41.3	7.6	8.6	119.0	166.0	22.0	5.0	2.0	255.0	40.2	19.0	3.0	15.39	13.4	30.0	173.0
125.0	12.6	0.011	136.0	78.0	90.7	151.0	4.422	180.0	0.6	4.4	3.9231	76.0	9.2	72.0	5.6	2.4	3.93	0.08407	2.31	561.84	28.0	166.0	71.0	30.4	2.3	1.0659999999999998	151.0	33.8	4.68	5.77	5.0	1.2	125.0	34.2	7.1	7.5	68.6	164.0	20.0	4.0	1.0	147.0	36.0	18.0	3.0	5.13	13.5	38.0	157.6
205.0	7.5	0.07	141.7	70.0	100.0	217.0	5.3500000000000005	160.0	0.8	5.2	3.56	80.0	4.8	73.92	5.3	1.6	9.3	0.13	2.0	360.0	32.0	127.2	80.0	33.7	2.45	1.001	200.0	31.9	4.65	5.94	10.8	0.6	180.0	39.0	7.7	7.7	90.7	118.0	18.0	3.0	5.0	177.0	39.7	24.0	3.0	12.0	12.2	18.0	171.8
117.0	8.2	0.011	139.0	58.0	93.2	162.0	6.077000000000001	180.0	0.5	3.6	4.45	68.0	5.2	58.0	5.3	2.3	4.28	0.051	1.24	4.0	33.0	154.0	73.71	31.7	2.225	1.001	127.0	28.7	4.63	4.27	6.2	0.3	112.0	33.8	7.3	9.4	58.4	150.94	18.0	3.0	1.0	128.0	33.8	26.0	3.0	13.68	13.6	14.0	145.3
150.0	7.1	0.3989999999999999	142.0	66.64	88.8	199.0	5.507999999999999	141.4	0.8	6.6	5.78	74.58	3.4	67.88	6.0	2.3	2.86	0.061	2.3	180.0	33.0	116.22	58.0	30.2	2.25	1.13	188.0	37.5	4.34	5.11	11.5	0.2	125.0	25.7	7.4	8.1	84.0	114.22	14.0	4.0	4.0	195.0	33.0	17.0	3.0	8.55	12.3	40.0	155.3
160.0	7.1	0.07	138.0	78.0	95.0	165.0	8.715	150.0	0.5	6.8	4.63	68.0	4.5	74.0	5.5	1.9	2.86	0.077	2.0	271.32	31.0	118.0	46.0	32.0	2.425	1.0659999999999998	160.0	30.6	4.89	5.55	7.7	0.1	150.0	38.0	7.7	8.1	76.2	124.0	65.0	4.0	4.0	160.0	37.4	26.0	3.0	17.1	12.1	108.0	171.7
150.0	6.3	0.011	141.0	68.0	79.0	211.0	4.577	120.0	0.4	5.2	3.11	98.0	4.5	62.0	5.6	1.1	3.93	0.111	1.78	240.0	33.0	82.0	41.0	26.3	2.4	1.453	200.0	39.5	5.57	5.0	5.9	0.3	145.0	40.1	7.2	9.0	85.68799999999997	80.0	20.0	5.0	4.0	200.0	39.4	20.0	3.0	8.55	18.0	24.0	171.21700000000004
140.35	9.3	0.017	140.0	74.0	94.1	179.0	5.87	160.0	0.8	3.6	1.78	64.0	5.5	78.02	5.3	2.7	3.21	0.024	2.0	48.0	26.0	121.92	34.0	32.8	2.35	1.421	175.0	33.5	4.02	5.11	8.2	0.5	130.0	38.4	7.1	7.0	80.9	120.0	22.0	4.0	4.0	175.0	35.7	19.0	1.0	3.42	11.1	43.0	158.7
132.94	6.875999999999992	112.24694000000004	139.09600000000017	67.34	90.25799999999998	145.0	4.192070000000001	146.6	0.5	4.0790000000000015	6.945899999999999	80.16	4.004	66.54	5.094000000000002	2.100999999999996	5.6195	0.0525300909090908	2.86	27.33	29.01	116.4	21.0	30.548	2.344499999999999	1.1910700000000003	145.0	30.514	4.6259000000000015	4.562740000000002	7.161000000000001	0.4900000000000002	131.87	41.772	7.200000000000004	8.327000000000002	69.91199999999999	115.66	15.98	3.0	2.0	138.0	35.812	18.4	1.0	6.495000000000004	12.387	17.23	162.05300000000005
153.0	5.1	0.011	142.0	82.0	89.1	170.0	5.405	150.0	0.4	5.3	2.4	62.0	2.8	78.0	5.5	1.7	4.64	0.123	1.0	144.0	30.0	138.0	73.0	30.7	2.325	1.324	164.0	35.8	5.01	5.05	7.9	0.6	145.0	37.8	7.3	7.7	75.5	134.0	16.0	3.0	5.0	164.0	35.4	19.0	3.0	25.65	13.7	28.0	173.8
134.0	7.6	0.011	134.0	45.24	91.6	134.0	4.112	220.0	0.5	5.5	5.635999999999999	80.0	5.4	44.0	7.1	1.6	7.14	0.11001	1.7	24.0	40.0	178.0	72.0	30.7	2.3	1.162	124.0	33.8	4.86	15.65	6.6	0.2	130.0	33.5	8.0	11.2	55.3	170.0	24.0	4.0	1.0	124.0	31.5	30.0	3.0	13.68	12.5	26.0	144.9
156.18	8.5	0.011	137.0	70.0	92.6	169.0	4.939	150.0	0.5	4.2	2.05	72.0	5.8	65.7	4.4	2.1	2.5	0.021	2.07	144.0	29.0	121.84	21.0	32.1	2.35	1.13	165.0	31.7	4.47	4.11	5.7	0.1	157.31	40.989	6.9	8.0	76.9	118.0	19.0	4.0	4.0	157.0	37.0	21.0	3.0	3.42	12.1	15.0	171.7
130.0	8.8	190.48658	139.004	74.24	92.3	210.0	6.211	170.0	0.3	5.812999999999998	14.24	78.0	5.5	76.64	5.6	2.8	4.978399999999998	0.043	4.0	108.0	29.0	151.46	49.0	31.5	2.39075	1.2753100000000002	210.0	38.5	4.8	5.43659	3.2	0.8	150.0	36.3	7.200000000000004	10.0	93.6	152.0	29.09	5.0	3.0	165.0	37.5	25.33	3.0	10.875599999999997	13.0	36.47	157.2
106.94	10.8	0.059	139.0	64.0	86.5	128.0	3.233	120.0	0.7	4.2	3.310099999999999	70.0	7.0	74.0	5.5	2.9	2.5	0.0617188888888889	1.63	76.74	32.0	104.0	30.0	29.4	2.325	1.2919999999999998	120.0	29.9	4.23	4.77	6.3	0.6	108.0	37.4	7.6	8.5	55.2	102.0	29.0	3.0	4.0	128.0	34.4	29.0	3.0	8.55	13.5	15.0	153.9
275.0	7.8	0.017	135.0	54.0	86.1	302.0	5.275	140.0	0.6	4.0	0.98	102.0	4.9	66.0	9.7	2.1	4.28	0.009	12.0	219.86	36.0	126.0	36.0	30.4	2.3	0.969	298.0	40.9	4.66	14.04	8.0	0.6	264.65	44.3	7.7	8.6	134.9	126.0	30.0	2.0	3.0	298.0	43.8	27.0	3.0	8.55	12.2	39.0	186.7
140.0	6.2	0.153	137.0	82.0	90.6	154.0	4.551	180.0	0.4	4.3	6.23	88.0	3.7	82.0	5.5	2.0	6.78	0.106	1.06	600.0	24.0	142.0	74.82	29.9	2.4	1.259	132.0	29.0	4.61	5.77	6.5	0.8	104.0	37.9	6.9	8.9	60.1	142.24	17.0	3.0	3.0	135.0	34.4	24.0	3.0	6.84	12.8	14.0	156.0
111.58	6.1	616.0	139.0	58.0	93.9	115.0	3.181	150.0	0.5	5.8	9.79	76.0	3.9	38.0	5.5	1.6	3.21	0.093	7.95	67.3	30.0	122.0	23.0	32.8	2.375	1.485	115.0	23.5	4.35	4.88	8.3	0.9	113.15	38.5	7.5	8.4	46.2	130.0	26.0	3.0	3.0	115.0	35.5	22.0	1.0	8.55	11.7	14.0	166.2
190.86	6.1	152.0	140.0	48.0	92.6	220.0	4.965	120.0	0.3	4.0	6.85	88.0	4.1	48.0	4.9	1.6	2.86	0.023	2.0	44.43	25.0	92.0	28.0	32.0	2.225	1.2919999999999998	162.0	31.1	4.07	4.72	5.2	0.1	220.0	38.4	6.8	9.6	76.2	86.0	20.0	4.0	4.0	145.0	36.0	18.0	1.0	11.97	12.1	10.0	166.2
180.0	10.8	0.011	141.0	78.0	79.4	248.0	4.939	150.0	1.0	8.8	0.98	78.0	7.2	78.0	8.1	1.9	7.14	0.044	1.0	48.0	30.0	128.0	54.0	26.5	2.4	1.259	238.0	46.8	4.36	4.83	9.4	0.3	140.0	33.4	7.2	8.4	108.7	126.0	64.0	5.0	5.0	235.0	37.1	47.0	1.0	8.55	15.0	61.0	151.0
140.0	6.6	0.988	141.0	88.0	82.4	150.0	5.405	180.0	0.5	7.3	2.67	68.0	3.2	90.0	5.7	2.9	4.64	0.098	5.0	245.04	27.0	146.0	52.0	29.1	2.425	1.518	150.0	32.5	5.44	4.94	7.0	0.3	135.0	36.0	7.1	8.3	71.4	142.0	35.0	4.0	4.0	150.0	37.0	28.0	3.0	17.1	11.9	78.0	158.6
118.0	7.085000000000013	139.72665000000003	139.043	48.16	91.112	140.0	5.78981	182.7	0.499	4.5360000000000005	10.968799999999998	71.74	4.101000000000006	50.32	5.430000000000002	2.295000000000003	5.340400000000002	0.1303899999999999	2.3	240.0	30.03	154.34	73.35	30.579999999999995	2.3552499999999994	1.2939611111111111	98.0	22.2	4.6123	5.091740000000005	7.012999999999997	0.4450000000000001	116.56	37.5	7.200000000000002	8.230999999999998	43.8	150.68	21.41	3.0	2.0	88.0	34.3	28.53	3.0	10.7388	13.15	28.29	157.411
120.07	8.5	0.147	142.0	42.0	92.6	128.0	4.06	140.0	0.5	6.0	1.25	76.0	5.8	48.0	4.9	2.0	3.57	0.09	5.87	60.0	22.0	110.0	18.0	32.0	2.475	1.227	128.0	29.0	5.01	5.94	5.3	2.5	122.74	40.29899999999999	6.9	7.7	71.0	106.0	18.0	4.0	1.0	128.0	37.0	36.0	3.0	13.68	12.1	15.0	169.9
180.0	4.8	0.011	139.0	72.0	93.0	215.0	5.46	150.0	0.4	6.8	3.56	60.0	2.4	78.0	5.6	1.8	7.85	0.072	1.0	420.12	25.0	116.0	63.0	31.0	2.5	1.36	215.0	36.5	4.38	5.107	8.0	0.9	135.0	39.6	7.4	8.6	97.8	120.0	34.0	4.0	5.0	195.0	38.5	28.0	3.0	13.68	12.6	29.0	173.1
122.35	11.1	0.037	139.0	58.0	88.7	135.0	3.465	140.0	1.2	4.9	1.9973999999999976	66.0	5.8	58.0	4.8	3.9	3.21	0.0270399999999999	2.0	120.0	27.0	122.0	22.0	31.2	2.475	1.485	135.0	30.4	4.6	5.11	11.1	0.4	120.9	38.0	7.5	8.6	68.2	114.0	32.0	4.0	4.0	130.0	35.8	31.0	1.0	6.84	12.3	12.0	167.1
224.85	9.0	0.037	142.0	36.0	82.9	240.0	3.65	130.0	0.2	4.8	1.78	66.0	6.8	46.0	5.4	1.8	3.57	0.039	2.58	48.0	32.0	110.0	20.0	27.6	2.475	1.39	220.0	41.0	4.56	4.774	2.2	0.8	231.41	40.8	7.1	7.8	94.3	108.0	17.0	5.0	3.0	240.0	36.8	18.0	1.0	8.55	12.1	12.0	163.5
116.0	6.42299999999999	0.4827900000000002	139.02	72.0	89.19999999999996	118.0	4.82989	140.0	0.5	5.980000000000001	3.3148000000000013	62.0	3.8010000000000073	72.0	5.279000000000002	1.900000000000004	5.500300000000002	0.15362	2.45	119.47	29.0	112.0	37.0	30.455000000000005	2.34725	1.15309	116.0	28.2	4.624999999999999	4.872570000000003	7.848000000000002	0.417	116.0	37.8	7.200000000000004	7.974999999999998	61.3	114.0	18.52	3.0	5.0	118.0	35.9	21.48	3.0	14.449500000000008	12.349	16.34	163.1
217.0	6.4	0.433	139.0	72.0	95.6	225.0	4.603	140.0	0.5	5.8	2.67	62.0	3.7	62.0	5.5	2.0	3.93	0.053	3.0	240.0	24.0	130.0	45.0	32.9	2.225	1.2919999999999998	200.0	34.3	4.23	4.66	8.0	0.6	187.0	42.4	6.8	7.9	90.5	112.0	30.0	4.0	5.0	225.0	36.8	28.0	3.0	13.68	12.6	18.0	171.9
122.0	5.1	0.011	140.0	72.0	94.4	130.0	5.069	140.0	0.4	3.2	2.67	72.0	3.3	76.0	5.5	1.1	3.57	0.128	1.0	264.0	28.0	118.0	56.0	31.1	2.4	1.259	130.0	28.9	3.98	4.16	8.1	0.2	122.0	36.8	7.2	8.6	63.8	112.0	13.0	4.0	5.0	126.0	34.5	21.0	3.0	8.55	13.4	13.0	159.4
200.0	6.907999999999987	0.06595	139.03099999999998	57.84	90.72999999999996	230.0	4.81879	178.9	0.5	5.820999999999999	3.0108999999999986	65.16	3.999	60.68	5.6439999999999975	2.1019999999999963	4.8592999999999975	0.12612	1.2	408.0	29.01	150.22	77.0	30.485999999999983	2.37325	1.1080899999999998	161.0	30.888	4.629399999999999	5.479810000000002	7.325000000000002	0.4650000000000002	175.0	43.134999999999984	7.200000000000004	8.292000000000002	75.61600000000003	147.32	22.6	4.0	3.0	180.0	40.07000000000001	24.89	3.0	13.7826	13.053	28.55	178.98099999999994
150.0	9.6	0.038	138.0	73.48	83.6	170.0	5.534	180.0	0.6	5.3	4.45	82.0	6.4	76.0	5.7	2.5	5.36	0.087	2.0	360.0	27.0	134.0	52.0	28.3	2.375	1.453	160.0	31.1	4.82	4.72	6.2	0.4	120.0	42.3	6.6	6.8	74.1	130.0	20.0	4.0	4.0	160.0	38.4	20.0	3.0	8.55	13.8	9.0	168.3
160.0	5.1	0.023	138.0	84.0	81.9	160.0	5.275	150.0	0.6	6.0	1.78	82.0	3.3	80.0	6.1	1.1	5.36	0.059	2.07	162.19	32.0	120.0	54.0	27.4	2.375	1.13	160.0	27.2	5.28	7.33	11.1	0.6	140.0	39.0	7.7	7.7	73.1	122.0	40.0	3.0	5.0	160.0	38.0	27.0	3.0	13.68	13.0	35.0	171.9
250.0	7.2	397.0	139.0	90.0	89.7	330.0	5.07	170.0	0.7	9.3	8.01	68.0	2.5	88.0	5.5	3.6	4.64	0.135	2.0	193.92	32.0	132.0	48.0	30.2	2.275	1.29	320.0	45.1	5.01	4.94	9.3	3.5	220.0	39.9	7.2	9.0	148.1	124.0	29.0	5.0	4.0	320.0	41.2	18.0	3.0	13.68	12.8	22.0	171.4
131.12	12.4	79.0	139.0	41.12	91.4	150.0	3.827	140.0	0.7	5.0	4.18	84.0	8.8	44.36	5.0	2.7	2.86	0.048	5.21	12.0	31.0	108.88	19.0	32.0	2.35	1.227	146.0	32.0	4.18	4.94	5.6	0.6	129.2	36.5	7.3	9.0	66.4	106.0	28.0	4.0	2.0	150.0	32.8	29.0	1.0	6.84	12.3	52.0	150.4
215.0	6.4	40.0	141.0	76.0	91.7	215.0	4.086	140.0	0.6	6.5	4.98	72.0	4.1	72.0	4.9	1.5	4.28	0.085	5.0	216.0	18.0	116.0	39.0	31.8	2.35	1.388	200.0	34.8	5.0	5.11	9.9	0.2	170.0	43.7	6.0	8.5	88.3	112.0	34.0	4.0	3.0	200.0	39.5	26.0	3.0	13.68	12.3	27.0	173.2
125.0	7.368999999999992	263.76020000000005	139.00199999999998	74.0	90.97499999999998	150.0	5.2969100000000005	170.0	0.5	5.253000000000002	11.920199999999998	72.0	4.307000000000007	78.0	5.421	2.3070000000000044	5.331999999999999	0.24506	2.0	240.0	29.0	124.0	66.0	30.393	2.3597500000000005	1.1075700000000002	120.0	19.4	4.6465	5.142920000000003	6.6480000000000015	0.4100000000000001	140.0	42.647999999999975	7.200000000000004	8.138999999999996	45.6	132.0	19.56	2.0	3.0	120.0	37.2	24.39	3.0	8.926999999999998	13.08	27.99	175.2
165.0	6.9	153.0	138.0	72.0	94.9	178.0	7.215	150.0	0.5	8.1	8.9	72.0	4.5	60.0	5.6	1.6	3.57	0.111	2.0	299.52	24.0	122.0	57.0	32.9	2.35	0.904	172.0	32.2	5.01	5.27	6.6	1.7	128.0	42.0	6.5	8.8	79.3	116.0	30.0	4.0	2.0	178.0	40.5	25.0	3.0	11.97	12.4	41.0	173.8
113.0	5.3	0.011	140.0	65.2	91.3	118.0	7.4220000000000015	140.7	0.3	3.4	6.05	70.04	3.5	66.06	5.4	1.3	2.14	0.032	1.0	72.0	25.0	117.1	50.0	30.8	2.4	1.195	118.0	26.4	4.36	4.77	5.3	0.4	110.0	36.1	6.9	8.1	53.0	114.28	19.0	3.0	4.0	115.0	34.0	21.0	2.0	11.97	13.0	23.0	158.5
178.12	8.2	0.019	138.0	82.0	82.3	225.0	6.232	160.0	0.5	5.9	0.98	80.0	3.6	82.0	6.7	3.8	3.21	0.052	6.0	185.94	35.0	138.0	30.0	27.9	2.325	1.162	210.0	33.5	4.93	7.33	6.3	0.5	170.0	40.6	8.0	8.6	96.2	128.0	171.0	4.0	1.0	200.0	37.3	81.0	3.0	8.55	13.3	42.0	170.1
120.0	5.6	1.16	141.0	68.0	89.3	134.0	7.784	160.0	0.4	3.6	4.6754	64.0	3.0	72.0	5.9	2.0	5.36	0.07579	2.0	132.0	32.0	144.0	62.0	29.7	2.375	1.195	134.0	29.0	4.87	5.16	7.9	1.2	115.0	34.2	7.5	9.6	60.0	126.0	18.0	3.0	4.0	124.0	33.7	20.0	3.0	8.55	13.0	8.0	158.0
148.5	6.6	501.0	140.0	72.0	94.7	165.0	4.577	150.0	0.6	6.3	16.9	74.0	3.6	66.0	5.2	2.2	3.21	0.184	3.77	133.08	23.0	120.0	31.0	32.5	2.4	0.969	155.0	34.9	4.87	5.5	9.0	0.7	150.0	44.1	6.8	7.6	71.5	118.0	15.0	4.0	3.0	130.0	40.4	23.0	3.0	11.97	12.4	16.0	174.0
185.0	6.4	0.019	139.0	86.0	91.9	200.0	4.396	160.0	0.6	5.6	1.25	80.0	4.5	82.0	5.5	1.3	4.64	0.043	1.0	432.0	32.0	150.0	64.0	31.3	2.4	1.227	200.0	38.0	4.61	5.16	8.6	0.6	135.0	40.5	7.6	7.4	89.7	142.0	17.0	5.0	4.0	196.0	36.5	19.0	3.0	8.55	12.5	21.0	165.8
163.96	7.085000000000013	257.85045999999994	139.135	73.34	88.09200000000004	180.0	5.076879999999999	141.9	0.5	4.533	11.4892	78.7	4.101000000000006	73.6	5.26	2.227999999999998	4.181600000000001	0.0599799999999999	2.5	99.42	29.0	115.86	33.0	30.29100000000001	2.37475	1.2190500000000006	145.0	31.65299999999999	4.6568000000000005	4.691690000000001	6.990999999999998	0.4900000000000002	180.0	37.18899999999999	7.200000000000004	7.4389999999999965	69.7	114.8	19.61	4.0	4.0	120.0	35.43399999999999	22.31	3.0	11.285999999999996	12.722000000000005	18.2	161.7
153.95	7.0830000000000135	124.90710000000004	139.00799999999998	66.32	89.46400000000004	165.0	4.601739999999999	148.1	0.496	5.496	6.061599999999999	73.1	4.100000000000007	65.66	5.182000000000003	2.2860000000000027	5.454100000000002	0.10283	5.34	24.0	28.0	117.22	22.0	30.48099999999999	2.3635000000000006	1.2423800000000005	158.0	32.905	4.620900000000003	5.004070000000004	6.799999999999998	0.4600000000000003	150.41	42.132	7.1969999999999965	8.457000000000003	76.97399999999998	116.84	18.66	4.0	1.0	140.0	37.183	21.06	3.0	11.799	12.417000000000003	17.05	170.4019999999999
154.0	11.0	264.0	140.0	54.0	87.8	200.0	3.051	160.0	0.6	5.5	5.52	82.0	7.9	52.0	7.1	2.2	7.5	0.1	3.18	600.0	44.0	114.0	65.0	30.5	2.425	1.2919999999999998	158.0	29.1	3.88	7.88	5.7	0.2	140.0	37.0	7.9	7.8	68.8	120.0	9.0	3.0	2.0	154.0	40.0	16.0	3.0	8.55	12.9	20.0	167.6
170.0	9.6	264.0	144.0	74.0	90.7	230.0	5.146	160.0	0.8	6.7	14.59	62.0	4.8	72.0	5.5	3.7	3.21	0.168	1.0	206.3	25.0	142.0	43.0	29.3	2.4	1.421	210.0	37.4	4.86	3.89	8.6	1.0	150.0	45.5	6.7	8.6	99.9	141.24	19.0	4.0	3.0	168.0	44.0	23.0	3.0	11.97	13.4	19.0	175.4
170.0	7.6	0.011	138.0	56.0	91.1	175.0	5.689	160.0	0.7	7.3	6.49	90.0	4.5	64.0	5.3	2.2	6.07	0.162	2.0	240.0	32.0	126.0	78.0	32.5	2.275	1.0659999999999998	170.0	32.0	5.36	7.99	9.0	0.5	140.0	39.6	7.5	7.2	74.6	126.0	21.0	4.0	3.0	170.0	36.6	26.0	3.0	13.68	11.9	21.0	165.2
150.0	12.4	0.015	138.0	64.0	91.6	178.0	5.431	140.0	0.8	6.3	0.98	82.0	8.4	72.0	5.9	2.9	5.0	0.057	1.0	128.76	28.0	114.0	36.0	30.4	2.3	1.2919999999999998	165.0	34.9	5.09	5.61	6.1	0.7	150.0	39.3	7.4	8.9	77.3	106.0	21.0	4.0	3.0	165.0	39.0	18.0	3.0	6.84	13.2	23.0	163.0
210.0	3.4	1.89	140.3	76.0	91.4	246.0	5.33	160.0	0.3	6.0	1.78	66.0	1.5	70.0	5.3	1.6	3.6	0.0969999999999999	3.0	120.0	33.0	122.0	38.0	30.9	2.375	1.0659999999999998	240.0	35.4	4.77	5.107	7.6	0.9	195.0	48.0	8.1	8.9	101.6	130.0	13.0	4.0	4.0	225.0	44.3	19.0	3.0	6.8000000000000025	12.2	25.0	195.3
168.0	8.3	1.48	138.3	54.0	94.5	183.0	5.07	190.0	0.5	10.5	3.56	60.0	5.8	64.0	4.9	1.1	13.6	0.053	1.7	144.0	36.0	174.0	76.0	32.4	2.45	1.001	131.0	26.8	3.47	4.885	5.5	0.6	128.0	34.6	7.7	8.1	57.7	148.0	9.0	3.0	1.0	150.0	33.5	17.0	3.0	6.8000000000000025	11.8	14.0	154.9
170.0	10.4	404.0	140.0	50.0	86.9	250.0	5.767	140.0	0.6	6.6	12.37	96.0	7.2	55.74	5.3	2.1	2.5	0.129	2.0	84.0	29.0	121.62	62.0	29.5	2.5	1.162	247.0	40.8	5.34	5.22	5.3	0.3	160.0	33.4	7.5	7.9	105.1	122.0	42.0	5.0	2.0	242.0	34.2	35.0	3.0	10.26	13.8	32.0	159.7
221.61	15.8	107.0	137.0	94.0	61.1	250.0	6.206	160.0	1.0	5.2	7.47	92.0	8.5	90.0	12.4	6.0	3.21	0.038	3.0	24.0	35.0	138.0	27.0	19.6	2.4	1.388	220.0	35.9	6.91	18.65	6.5	0.6	214.0	41.2	7.9	9.8	94.5	142.0	111.0	4.0	2.0	240.0	37.2	53.0	3.0	18.81	16.1	87.0	164.9
140.0	52.2	353.0	133.0	80.0	85.8	181.0	6.077000000000001	170.0	2.7	4.6	10.94	66.0	3.4	80.0	7.5	45.2	7.14	0.12	2.48	132.0	37.0	160.0	76.0	29.0	2.45	1.324	152.0	28.4	4.44	8.49	5.1	0.6	140.0	42.0	8.1	7.8	69.4	156.0	18.0	3.0	2.0	165.0	42.0	24.0	3.0	10.26	15.6	17.0	169.4
160.0	6.9	0.035	142.0	72.0	90.1	225.0	7.21	200.0	0.8	6.9	4.45	76.0	2.3	74.0	6.5	3.6	9.28	0.0289999999999999	1.2	480.0	36.0	174.0	76.0	30.0	2.575	1.19	225.0	35.0	4.72	4.441	11.2	0.9	135.0	33.6	8.1	7.8	101.7	162.0	36.0	4.0	3.0	195.0	36.2	39.0	3.0	8.55	11.8	107.0	162.6
107.96	12.7	360.0	134.0	5.3976053469340267e-79	91.8	120.0	5.146	150.0	0.3	5.4	18.68	102.0	11.1	5.3976053469340267e-79	5.8	1.2	1.43	0.175	3.26	96.0	27.0	128.0	65.0	31.2	2.375	1.356	100.0	24.2	4.07	6.44	2.3	0.7	100.0	33.5	6.6	7.4	45.9	118.0	13.0	3.0	2.0	115.0	32.0	23.0	2.0	6.84	13.2	14.0	149.6
150.0	6.6	0.02	136.0	76.0	92.0	164.0	5.379	140.0	0.6	7.0	2.22	52.0	3.7	76.0	5.0	2.2	4.64	0.106	1.0	240.0	25.0	124.0	55.0	32.0	2.35	1.001	164.0	30.1	4.74	4.77	8.7	0.2	135.0	38.8	7.1	7.7	74.6	124.0	20.0	4.0	5.0	160.0	37.6	25.0	1.0	17.1	12.5	36.0	170.3
176.6	6.1	0.402	143.0	59.44	88.3	205.0	3.36	160.0	0.5	5.9	1.78	46.0	3.9	60.0	5.0	1.6	5.71	0.01	1.0	87.97	28.0	126.0	26.0	30.9	2.275	1.19	163.0	35.0	4.69	5.162000000000001	8.6	0.2	191.99	39.7	7.0	8.6	74.7	123.68	13.0	4.0	5.0	150.0	36.6	16.0	3.0	29.07	11.4	9.0	168.2
130.0	6.3	0.09	139.0	105.02	93.9	146.0	5.72	220.0	0.3	5.6	3.56	78.0	4.2	108.0	5.3	1.5	9.64	0.068	1.0	300.0	28.0	194.0	76.0	32.3	2.525	1.39	146.0	27.0	4.44	4.829	4.2	2.5	115.0	39.6	6.7	9.0	64.8	188.76	12.0	3.0	3.0	140.0	35.6	22.0	3.0	8.55	12.7	9.0	158.5
170.0	7.8	0.092	141.0	64.0	92.6	215.0	4.577	160.0	0.5	4.9	0.98	66.0	5.0	70.0	5.5	2.2	7.85	0.07	8.0	112.68	26.0	128.0	37.0	29.7	2.4	1.195	190.0	38.1	5.09	4.39	6.8	0.6	170.0	42.9	7.8	7.5	87.3	126.0	19.0	5.0	1.0	187.0	40.0	27.0	3.0	10.26	13.3	13.0	179.8
180.0	12.2	186.0	139.0	60.0	86.1	230.0	3.75	130.0	0.5	4.8	6.58	86.0	7.8	54.0	5.7	3.7	3.57	0.059	12.0	12.0	33.0	114.0	38.0	28.8	2.175	0.936	220.0	42.9	4.91	5.44	4.3	0.4	200.0	31.0	7.0	9.0	105.1	112.0	19.0	5.0	1.0	220.0	35.5	15.0	3.0	11.97	13.2	19.0	156.8
209.97	5.6	47.3	142.0	68.0	92.0	235.0	4.655	130.0	0.4	6.0	6.58	66.0	2.7	66.0	5.1	2.5	2.86	0.033	8.0	19.5	29.0	108.0	20.0	32.3	2.45	1.259	197.0	37.9	4.65	5.11	6.4	0.2	207.78	43.5	7.4	8.1	92.7	108.0	49.0	4.0	3.0	132.0	39.0	30.0	1.0	6.84	13.0	28.0	173.5
117.1	7.478999999999997	0.6052309241452987	139.17200000000005	62.76	89.11000000000001	134.3	4.6549200000000015	139.7	0.5	4.297999999999999	3.3819999999999983	76.74	4.398999999999994	62.0	5.013	2.373000000000004	5.359899999999999	0.08977	3.77	7.49	29.01	113.56	19.0	30.23800000000001	2.31525	1.21084	132.45	31.0	4.666900000000003	4.687900000000001	6.6599999999999975	0.4950000000000003	113.68	36.278	7.215000000000006	8.167	65.34	111.48	16.1	3.0	1.0	119.0	33.0	18.72	3.0	7.101000000000003	12.305	13.11	151.1
125.0	3.8	0.011	140.0	74.0	78.9	132.0	4.551	160.0	0.5	4.8	9.61	86.0	2.0	68.0	5.2	1.0	7.5	0.1119999999999999	1.0	474.6	40.0	134.0	64.0	26.7	2.35	1.033	120.0	26.5	4.68	5.55	13.9	0.9	115.0	39.7	7.6	6.2	57.1	136.0	17.0	3.0	4.0	120.0	37.0	26.0	3.0	8.55	13.9	17.0	166.6
125.0	5.2	0.039	141.0	68.0	92.8	130.0	6.051	130.0	0.4	6.9	3.91	64.0	3.3	74.0	5.6	1.2	8.21	0.07	1.0	408.0	27.0	94.0	56.0	31.6	2.5	1.356	130.0	28.0	4.68	5.22	8.4	0.8	120.0	38.5	7.2	6.8	57.5	94.0	19.0	3.0	5.0	130.0	35.7	30.0	3.0	20.52	12.2	40.0	170.7
210.0	7.6	0.011	139.0	62.0	92.7	210.0	5.069	160.0	0.8	8.2	1.879	74.0	4.4	78.0	6.1	2.1	6.78	0.0708199999999999	4.25	290.4	29.0	132.0	59.0	33.0	2.35	1.324	210.0	36.4	4.59	7.38	10.6	0.8	180.0	39.8	7.2	9.4	103.9	138.0	63.0	4.0	3.0	210.0	41.8	38.0	3.0	6.84	13.1	32.0	180.0
185.3	5.9	0.024	140.0	50.0	89.6	203.0	5.46	150.0	0.6	7.7	1.78	68.0	2.7	52.16	5.0	2.4	4.64	0.068	4.0	96.9	27.0	114.42	29.0	30.8	2.45	1.58	193.0	34.0	4.86	4.385	10.1	0.7	187.0	43.9	7.2	8.4	86.1	110.0	19.0	4.0	5.0	193.0	40.0	23.0	3.0	17.1	12.0	17.0	186.1
135.0	6.9	0.096	139.0	92.0	85.7	145.0	5.95	150.0	0.7	5.0	1.78	78.0	4.0	94.0	5.7	2.1	5.0	0.019	1.35	268.18	31.0	128.0	54.0	29.1	2.3	1.23	145.0	32.5	4.67	4.607	9.9	0.8	115.0	37.4	7.5	8.6	68.4	144.0	17.0	4.0	4.0	145.0	36.5	15.0	1.0	8.55	13.0	20.0	158.9
155.0	7.8	0.011	139.0	60.0	96.1	155.0	5.1720000000000015	180.0	0.6	2.8	4.45	76.0	5.8	68.0	5.0	1.4	2.14	0.087	1.1	60.0	28.0	156.0	74.88	33.3	2.35	1.388	142.0	29.1	3.97	5.5	7.6	0.5	125.0	36.0	6.7	7.2	62.2	144.0	15.0	4.0	4.0	150.0	35.9	19.0	3.0	15.39	13.1	22.0	156.2
134.34	7.7	0.035	142.1	66.0	93.8	172.0	3.03	150.0	0.6	3.6	2.67	60.0	4.7	66.0	5.2	2.0	5.4	0.145	8.0	420.0	22.0	114.0	28.0	31.9	2.375	1.033	172.0	29.9	5.19	5.051	7.6	0.8	120.0	45.0	7.2	7.9	70.1	118.0	23.0	3.0	2.0	165.0	39.0	33.0	3.0	13.7	13.1	18.0	176.1
180.0	7.1	268.0	137.0	48.0	93.5	195.0	3.672	170.0	0.9	5.8	13.43	62.0	3.6	52.0	5.8	2.2	8.21	0.161	4.0	480.0	34.0	146.0	73.0	31.9	2.4	1.195	180.0	31.4	4.37	5.72	12.7	1.2	145.0	41.1	7.4	7.8	79.4	154.0	14.0	4.0	1.0	180.0	42.2	20.0	3.0	5.13	14.2	25.0	175.0
230.0	8.2	0.307	139.0	52.0	97.8	285.0	4.008	140.0	0.7	7.0	3.56	98.0	4.7	55.4	6.6	2.5	6.07	0.068	2.21	420.0	31.0	109.3	80.0	33.6	2.275	1.033	214.0	36.4	4.73	6.61	8.6	0.6	240.0	49.3	7.2	9.2	101.1	107.82	14.0	4.0	3.0	220.0	43.5	21.0	3.0	10.26	12.0	36.0	182.5
105.0	5.8	0.04	133.0	62.0	75.8	150.0	7.034	160.0	0.6	5.3	4.54	60.0	2.7	64.0	5.5	2.3	5.71	0.0559999999999999	1.25	84.0	36.0	136.0	70.0	25.0	2.15	1.162	135.0	31.5	4.85	4.55	10.4	0.6	105.0	36.3	7.7	7.9	64.0	136.0	25.0	4.0	3.0	125.0	34.0	32.0	3.0	5.13	13.7	18.0	155.4
150.0	6.8	0.011	139.0	86.0	88.6	185.0	4.2410000000000005	150.0	0.5	4.1	2.14	68.0	3.0	78.0	5.5	3.0	3.21	0.05	2.0	288.0	31.0	126.0	51.0	29.5	2.4	1.162	177.0	33.4	4.36	4.72	7.8	0.5	120.0	41.6	7.0	7.1	80.2	118.0	17.0	4.0	3.0	182.0	39.0	17.0	3.0	22.23	12.8	13.0	171.0
150.0	4.1	0.011	136.0	74.0	94.1	210.0	4.71	160.0	0.4	5.5	5.34	60.0	2.0	72.0	5.3	1.6	5.71	0.034	2.0	144.0	33.0	122.0	53.0	31.5	2.3	1.29	210.0	39.4	4.53	5.329	10.0	0.7	130.0	40.2	7.4	11.2	98.8	124.0	21.0	5.0	5.0	210.0	37.0	22.0	3.0	8.55	12.4	9.0	168.0
127.06	7.0	0.768	137.0	82.0	91.0	135.0	4.14	150.0	0.6	6.3	4.45	76.0	4.4	86.0	5.0	1.9	4.28	0.0969999999999999	3.84	36.37	33.0	130.0	19.0	31.6	2.55	1.58	130.0	28.1	5.2	4.607	8.1	0.9	125.95	42.8	8.1	7.6	62.3	124.0	20.0	3.0	3.0	130.0	35.3	18.0	1.0	11.97	12.6	22.0	165.0
211.42	7.7	0.102	138.0	74.0	87.7	230.0	5.7410000000000005	130.0	0.5	7.9	1.33	66.0	4.3	84.0	5.6	2.7	3.57	0.047	4.8	211.44	27.0	114.0	34.0	30.7	2.375	1.2919999999999998	205.0	35.6	4.91	5.83	6.3	0.7	215.05	39.1	7.0	9.1	96.4	114.0	26.0	4.0	3.0	230.0	38.3	19.0	3.0	11.97	13.3	33.0	178.1
210.0	5.9	0.03	141.0	66.0	89.1	220.0	3.388	130.0	0.5	4.9	4.36	70.0	4.1	66.0	5.4	1.2	4.64	0.057	4.0	422.16	26.0	106.0	66.0	30.4	2.275	1.033	210.0	33.2	4.92	5.55	8.0	0.2	160.0	45.8	7.1	7.6	98.4	104.0	19.0	4.0	4.0	220.0	41.8	21.0	3.0	15.39	13.2	19.0	190.0
136.69	8.0	0.011	138.0	51.54	88.8	160.0	7.215	140.0	0.496	2.9	3.56	76.0	4.699999999999994	50.0	4.6	2.5899999999999967	1.07	0.034	1.61	60.0	37.0	106.0	32.0	29.5	2.225	1.13	155.0	28.2	3.63	3.44	6.379999999999997	0.4000000000000001	135.0	40.6	6.8	8.4	74.1	108.0	12.0	3.0	4.0	155.0	39.5	18.0	1.0	10.26	12.6	9.0	166.5
190.0	5.1	180.0	141.0	60.0	90.5	230.0	5.093999999999999	150.0	0.4	6.7	6.76	64.0	2.2	64.0	5.7	1.7	3.93	0.052	3.0	30.0	34.0	126.0	61.0	30.0	2.35	1.195	215.0	37.9	4.73	5.16	8.3	2.0	170.0	39.4	7.9	9.2	93.3	126.0	21.0	4.0	4.0	230.0	41.0	22.0	3.0	10.26	13.3	22.0	174.9
165.0	6.3	0.042	141.0	78.0	86.8	232.0	6.232	150.0	0.6	5.8	3.38	84.0	4.0	76.0	6.0	1.5	2.14	0.08	1.45	360.0	28.0	126.0	67.0	30.0	2.325	1.162	228.0	41.7	4.07	6.22	8.8	1.1	145.0	34.3	7.2	7.7	99.1	124.0	15.0	5.0	1.0	225.0	37.5	18.0	3.0	10.26	13.1	12.0	165.4
138.0	5.0	0.017	140.0	92.0	93.6	140.0	5.12	220.0	0.4	5.7	2.49	64.0	3.4	92.0	5.2	1.1	8.57	0.094	1.09	36.0	25.0	184.0	73.9	32.3	2.25	1.195	128.0	27.7	3.83	5.55	8.1	0.5	135.0	34.1	6.6	7.2	58.9	180.0	19.0	3.0	4.0	128.0	34.5	26.0	2.0	6.84	13.1	6.0	156.8
177.07	10.6	637.0	137.0	71.58	90.0	208.0	5.715	130.0	0.7	6.7	16.9	74.0	6.6	72.02	5.7	3.1	0.71	0.072	3.0	36.0	36.0	104.0	34.0	31.0	2.425	0.775	198.0	32.8	4.32	4.44	6.8	0.6	176.0	32.4	7.6	7.5	82.8	102.0	20.0	4.0	2.0	198.0	33.7	26.0	3.0	11.97	14.5	82.0	156.3
200.0	7.3	281.0	138.0	62.42	96.1	350.0	5.043	140.0	0.2	5.5	10.5	80.0	4.4	62.0	6.1	2.5	2.5	0.048	1.0	262.2	27.0	112.0	47.0	33.3	2.325	1.356	265.0	46.9	4.82	6.16	3.4	0.1	170.0	41.5	6.6	7.1	118.8	113.1	23.0	5.0	2.0	265.0	40.0	18.0	3.0	8.55	13.1	52.0	165.3
150.0	9.1	205.0	137.0	62.0	89.1	195.0	5.482	140.0	0.6	6.3	11.21	86.0	5.3	58.0	6.0	2.9	3.21	0.06	2.64	240.0	40.0	102.0	52.0	31.5	2.425	1.356	170.0	30.3	4.84	5.72	6.6	0.4	130.0	35.2	8.4	7.9	78.6	118.0	15.0	4.0	4.0	195.0	35.3	18.0	1.0	8.55	13.3	53.0	162.8
106.16	9.1	37.54	137.7	52.0	93.3	119.3	4.22	140.0	0.8	3.6	8.01	86.0	5.5	53.64	4.6	2.4	4.3	0.048	1.0	6.0	30.0	106.56	25.0	32.0	2.225	1.259	115.0	25.8	3.6	4.33	8.4	0.4	104.71	40.1	6.7	7.4	51.8	106.0	15.0	2.0	2.0	98.0	35.0	19.0	3.0	5.1000000000000005	13.3	27.0	157.3
106.15	12.3	120.0	139.6	64.0	92.0	120.0	3.36	130.0	1.0	3.5	14.24	70.0	8.2	60.88	5.0	2.9	3.2	0.106	10.0	15.19	34.0	98.28	21.0	31.2	2.35	1.227	120.0	30.5	4.93	4.774	8.5	0.5	103.43	36.4	7.8	9.8	59.3	96.0	22.0	3.0	2.0	110.0	33.9	20.0	3.0	6.8000000000000025	11.8	18.0	154.4
222.82	9.9	315.0	137.0	70.0	82.8	270.0	6.6720000000000015	130.0	0.4	4.8	16.19	94.0	5.7	64.0	5.7	3.5	1.43	0.062	2.0	60.0	34.0	112.0	31.0	26.5	2.325	1.195	268.0	45.4	5.01	4.77	3.9	1.9	220.0	36.4	7.2	6.9	126.9	102.0	11.0	5.0	4.0	248.0	40.5	14.0	3.0	10.26	13.5	22.0	168.7
291.23	8.1	73.7	140.0	94.0	86.4	320.0	5.1720000000000015	160.0	0.8	7.2	4.18	74.0	4.9	96.0	4.5	2.1	4.28	0.039	2.0	33.41	31.0	132.0	23.0	29.5	2.475	1.13	320.0	46.7	5.31	5.27	10.1	0.6	285.23	47.8	7.2	8.4	164.0	132.0	60.0	5.0	4.0	320.0	42.0	41.0	3.0	15.39	12.5	26.0	186.5
130.0	13.3	441.0	143.0	72.0	89.8	156.0	5.689	140.0	0.7	5.6	8.27	68.0	8.6	74.0	4.9	3.9	3.57	0.154	9.16	236.44	23.0	100.0	45.0	30.8	2.425	1.033	154.0	32.0	4.69	4.55	5.0	0.2	130.0	41.1	6.8	9.0	71.6	102.0	15.0	4.0	2.0	150.0	39.4	20.0	1.0	10.26	12.8	16.0	170.3
118.0	4.5	0.66	138.3	74.0	87.1	138.0	4.5	230.0	0.4	4.9	3.56	54.0	2.4	70.0	5.6	1.6	6.4	0.121	2.38	240.0	31.0	200.0	80.0	29.4	2.35	1.13	120.0	27.7	4.16	5.051	9.8	0.6	118.0	45.5	7.2	7.4	55.8	189.42	12.0	3.0	2.0	120.0	41.5	23.0	3.0	5.1000000000000005	13.5	29.0	162.8
175.0	5.8	0.54	137.8	76.0	89.4	185.0	5.0200000000000005	160.0	0.5	3.9	3.56	50.0	2.9	74.0	7.6	2.2	6.4	0.087	4.0	294.12	31.0	116.0	53.0	31.8	2.45	0.969	185.0	31.9	5.38	6.7170000000000005	8.9	0.6	155.0	39.0	7.9	9.1	82.6	124.0	156.0	4.0	3.0	185.0	37.3	94.0	3.0	15.4	12.4	102.0	174.3
178.19	13.7	184.0	142.0	60.0	92.1	190.0	4.862	120.0	1.2	4.6	18.59	76.0	9.2	60.0	5.7	3.1	5.36	0.051	4.22	120.0	29.0	92.0	27.0	30.8	2.35	1.388	136.0	30.8	4.28	3.89	8.9	0.6	190.0	37.6	6.9	7.5	70.3	92.0	11.0	4.0	4.0	180.0	33.5	20.0	1.0	8.55	14.1	10.0	166.6
190.0	4.2	0.021	139.0	66.44	97.0	228.0	5.353	166.3	0.5	5.5	3.47	72.5	2.0	68.8	5.7	1.6	2.5	0.06	1.28	131.16	32.0	139.6	71.0	32.5	2.475	1.227	200.0	37.0	4.94	5.72	10.8	1.7	178.0	30.9	7.4	8.0	96.6	135.4	20.0	4.0	2.0	200.0	40.7	23.0	3.0	11.97	11.6	21.0	161.3
176.0	6.2150000000000025	150.94883999999996	139.12200000000007	61.96	90.80499999999992	205.0	5.198079999999999	170.0	0.501	5.699	9.444300000000004	76.0	3.6919999999999935	63.02	6.971	1.8240000000000025	4.565099999999998	0.1016699999999999	2.07	132.0	29.0	141.12	78.0	30.251000000000005	2.37175	1.1042600000000011	190.0	42.2	4.6515	5.988310000000002	8.002999999999998	0.531	135.0	42.6	7.198000000000004	8.175000000000002	92.9	138.0	20.84	5.0	4.0	180.0	39.8	24.64	3.0	8.398999999999997	13.121000000000004	28.17	163.4
162.02	5.1	0.011	140.0	72.0	90.3	183.0	5.1720000000000015	130.0	0.3	3.6	2.1815	80.0	3.0	70.0	5.0	1.7	2.86	0.029241111111111	2.0	84.0	26.0	104.0	27.0	30.6	2.25	1.13	175.0	31.2	4.63	4.77	6.6	0.9	160.0	42.9	6.4	8.5	80.0	92.0	12.0	4.0	5.0	170.0	37.8	14.0	1.0	10.26	12.6	21.0	180.3
120.0	6.908999999999992	19.726039999999998	138.997	54.88	90.498	124.0	5.513049999999998	184.9	0.5	5.047999999999999	5.490699999999999	68.74	4.100000000000007	56.4	5.701999999999997	2.099999999999996	5.2483	0.11904	2.16	238.2	30.0	162.04	75.0	30.54699999999999	2.3717500000000005	1.2411211111111111	112.0	28.29600000000001	4.626199999999999	5.230250000000002	7.266999999999998	0.4590000000000001	110.0	33.696000000000005	7.200000000000002	8.389000000000001	59.41500000000002	157.78	20.01	3.0	3.0	112.0	33.756	26.27	3.0	12.961799999999991	12.885000000000009	22.9	154.68699999999995
148.72	8.7	189.0	141.0	68.0	96.9	200.0	4.81	150.0	0.8	3.7	5.87	78.0	4.7	64.0	4.8	3.0	3.21	0.031	2.65	55.22	33.0	120.0	35.0	32.7	2.25	1.421	152.0	31.696999999999992	3.91	4.22	9.6	0.4	144.52	40.679	6.9	7.5	74.1	114.0	15.0	4.0	3.0	165.9	36.69399999999997	19.0	3.0	8.55	12.9	24.0	165.9
217.92	12.0	0.46	136.3	70.0	88.0	250.0	7.78	140.0	0.4	4.0	1.78	114.0	9.8	72.0	4.9	1.7	3.2	0.0289999999999999	2.0	51.99	31.0	116.0	25.0	30.7	2.4	1.324	250.0	43.1	3.66	4.774	3.3	0.5	202.93	47.6	6.8	6.2	127.5	116.0	22.0	5.0	5.0	225.0	41.6	24.0	1.0	5.1000000000000005	12.3	9.0	183.6
122.71	9.0	131.0	138.0	75.8	91.9	145.0	4.81	150.0	0.6	3.6	6.23	80.0	5.1	74.0	5.0	2.8	3.93	0.034	3.0	185.49	27.0	120.0	33.0	31.5	2.425	1.55	135.0	27.5	4.55	4.27	7.1	0.7	120.0	37.8	6.8	7.5	61.2	114.0	20.0	3.0	4.0	130.0	35.0	19.0	3.0	10.26	11.6	13.0	163.5
135.04	4.0	0.14	138.9	68.0	87.9	140.0	3.98	130.0	0.3	4.0	3.56	62.0	2.0	70.0	5.2	1.7	3.2	0.145	1.0	61.88	31.0	102.0	30.0	29.2	2.425	1.162	125.0	28.0	4.26	4.441	6.8	1.0	140.0	41.8	7.6	8.4	59.3	104.0	13.0	3.0	5.0	125.0	36.7	18.0	3.0	10.3	13.7	27.0	158.8
130.0	5.7	0.035	141.0	68.0	92.2	165.0	8.17	130.0	0.4	6.6	3.56	82.0	4.1	68.0	6.3	1.2	6.4	0.0579999999999999	1.62	276.0	34.0	116.0	63.0	31.2	2.5	1.033	160.0	32.5	4.3	4.718	6.7	0.7	125.0	39.5	8.0	7.3	76.54	120.0	22.0	3.0	2.0	160.0	37.0	21.0	3.0	6.8000000000000025	12.0	18.0	161.6
165.0	6.7	0.011	140.0	58.0	93.4	175.0	5.25	130.0	0.6	4.0	3.65	60.0	3.8	58.0	5.2	2.2	4.64	0.052	2.0	300.0	22.0	104.0	47.0	30.8	2.45	1.421	165.0	34.2	4.52	4.39	8.6	0.4	155.0	41.5	6.9	9.5	77.3	114.0	12.0	4.0	5.0	165.0	38.5	20.0	3.0	8.55	13.7	13.0	172.7
225.48	7.5	70.0	140.0	40.0	85.7	250.0	3.827	130.0	0.6	7.1	12.46	60.0	3.6	46.0	5.7	3.2	5.0	0.0279999999999999	2.0	51.62	39.0	110.0	24.0	29.2	2.375	1.0659999999999998	225.0	41.3	4.86	5.5	7.6	0.8	236.04	37.5	7.9	7.8	99.1	112.0	26.0	5.0	4.0	225.0	34.5	29.0	1.0	13.68	12.9	16.0	169.0
184.0	8.7	2.56	140.0	72.0	85.6	197.0	4.732	140.0	0.5	4.5	2.49	80.0	5.7	68.0	4.0	2.2	2.14	2.6660000000000004	19.56	24.0	39.0	118.0	18.0	28.6	2.55	1.421	196.0	27.1	4.61	4.88	6.1	0.6	183.51	49.644	8.1	8.3	78.0	114.0	16.0	3.0	2.0	195.0	44.4	21.0	1.0	15.39	12.9	14.0	200.1
160.0	6.8	0.011	141.0	78.0	86.9	190.0	4.784	160.0	0.6	6.1	1.25	60.0	3.6	74.0	5.3	2.4	5.36	0.087	3.0	268.2	36.0	122.0	52.0	28.8	2.35	1.2919999999999998	190.0	32.1	5.52	4.72	8.5	0.5	170.0	44.2	7.8	11.2	82.2	116.0	29.0	4.0	1.0	190.0	40.0	21.0	3.0	13.68	13.2	13.0	176.7
166.28	5.9	0.016	139.0	66.0	93.7	180.0	4.422	140.0	0.6	5.2	2.22	64.0	3.1	70.0	4.6	2.1	5.36	0.04	4.0	89.88	29.0	110.0	30.0	31.3	2.45	1.227	180.0	33.5	5.03	4.44	9.6	0.1	164.66	41.0	7.6	6.4	77.7	114.0	18.0	4.0	4.0	175.0	37.2	21.0	1.0	20.52	11.9	24.0	168.4
141.0	6.883999999999995	4.435420478845062	139.0	58.0	90.64899999999996	169.0	5.740659999999999	190.0	0.5	4.8290000000000015	4.261799999999997	84.0	4.0420000000000025	54.0	5.569	2.099999999999996	4.899599999999999	0.09593	2.35	360.0	29.0	172.0	79.0	30.538	2.3862500000000004	1.2475800000000006	141.0	28.45699999999999	4.625799999999999	5.409910000000004	7.2959999999999985	0.4700000000000001	125.36	34.53100000000001	7.200000000000004	8.531	64.0	166.0	17.52	3.0	1.0	135.0	34.53399999999999	22.89	3.0	12.807899999999997	12.831	19.14	151.0
227.99	5.6	570.0	138.0	58.0	91.7	260.0	4.5	130.0	0.6	7.1	1.87	58.0	3.0	58.0	4.9	2.0	3.93	0.29	2.0	81.66	28.0	108.0	27.0	31.0	2.35	1.162	225.0	34.9	5.57	4.5	9.9	0.2	220.0	48.2	6.9	7.5	100.9	108.0	22.0	4.0	4.0	225.0	41.5	22.0	3.0	20.52	12.0	29.0	183.6
228.46	8.4	48.0	140.0	60.0	96.6	245.0	5.715	130.0	0.6	7.1	5.34	60.0	3.7	54.0	4.7	3.8	3.21	0.053	2.0	21.19	28.0	114.0	20.0	32.3	2.425	1.679	245.0	38.0	5.26	5.16	6.8	0.7	229.79	45.2	7.2	9.8	108.7	104.0	20.0	5.0	3.0	235.0	42.8	22.0	1.0	39.33	11.5	42.0	184.4
205.0	11.8	154.0	141.0	62.0	94.8	235.0	4.913	160.0	0.7	5.2	5.34	64.0	8.6	60.0	5.7	2.2	6.07	0.092	1.0	420.0	29.0	118.0	63.0	31.6	2.375	1.259	220.0	38.9	4.7	5.44	6.2	0.9	205.0	48.1	7.0	7.4	104.8	114.0	24.0	5.0	3.0	210.0	41.2	23.0	3.0	11.97	14.4	40.0	179.8
145.0	7.2	344.0	139.0	56.0	93.0	162.0	5.843999999999999	150.0	0.6	6.6	11.12	66.0	3.8	58.0	5.9	2.6	4.28	0.106	3.02	201.2	28.0	120.0	50.0	30.6	2.375	1.162	158.0	32.3	5.53	5.11	7.9	0.6	135.0	40.0	6.9	7.1	70.5	120.0	16.0	4.0	4.0	150.0	37.2	19.0	3.0	15.39	13.6	25.0	173.3
147.0	7.3	262.0	137.0	84.0	92.9	147.0	6.181	140.0	0.6	5.5	9.43	86.0	4.5	82.0	5.5	2.1	2.86	0.026	6.0	120.0	27.0	122.0	46.0	31.1	2.35	1.098	147.0	30.24599999999999	4.85	5.44	7.8	0.1	147.0	36.74999999999999	7.3	7.5	69.18	120.0	61.0	3.0	1.0	147.0	35.59600000000001	38.0	3.0	6.84	13.3	48.0	162.23200000000003
130.0	8.9	2.62	141.0	82.0	96.8	147.0	5.17	240.0	0.8	7.0	1.78	54.0	5.5	86.0	5.6	2.2	4.64	0.072	1.0	60.0	26.0	210.0	67.0	33.9	2.425	0.94	147.0	29.7	4.38	5.607	9.0	0.6	110.0	36.5	6.7	8.7	66.7	200.0	47.0	3.0	4.0	140.0	37.0	48.0	3.0	10.26	12.1	34.0	160.9
197.18	5.3	0.023	141.0	74.0	90.2	218.0	3.957	120.0	0.6	6.8	1.550599999999999	68.0	3.6	68.0	4.7	1.0	10.71	0.0521299999999999	2.0	113.58	23.0	108.0	29.0	31.4	2.475	1.2919999999999998	200.0	32.5	4.74	4.5	11.2	1.0	190.0	47.4	7.3	8.3	90.0	110.0	18.0	4.0	5.0	192.0	45.6	20.0	3.0	23.94	12.8	13.0	194.4
150.0	8.1	501.0	134.0	68.0	96.0	230.0	3.75	190.0	0.5	2.8	12.1599	68.0	6.4	68.0	5.1	1.1	3.21	0.2181099999999999	8.0	360.0	27.0	174.0	75.0	31.7	2.275	1.13	126.0	22.5	4.14	5.22	6.5	0.4	160.0	36.0	6.5	7.4	49.6	170.0	19.0	3.0	2.0	138.0	36.7	21.0	1.0	11.97	13.7	22.0	167.3
137.31	7.3	276.0	140.0	50.0	93.4	165.0	3.258	130.0	0.6	4.7	3.56	74.0	4.5	52.2	4.9	2.1	4.64	0.068	3.67	39.73	29.0	105.42	19.0	32.2	2.35	1.0659999999999998	145.0	32.6	4.3	4.88	7.9	0.8	131.56	39.6	7.0	8.2	66.2	106.0	12.0	4.0	3.0	140.0	34.7	16.0	3.0	3.42	12.1	9.0	153.2
126.0	7.3	0.011	144.0	43.58	83.6	140.0	7.603	240.0	0.7	5.9	5.34	74.0	3.8	47.34	5.4	2.4	4.64	0.126	2.02	336.0	26.0	211.1	72.0	27.8	2.375	1.162	140.0	28.9	4.65	5.0	10.0	1.3	126.0	36.2	6.6	8.2	65.3	201.76	23.0	3.0	4.0	136.0	37.0	28.0	3.0	13.68	12.5	29.0	164.6
142.0	3.4	0.055	135.0	80.0	86.5	142.0	4.086	210.0	0.3	2.7	1.25	66.0	2.4	81.14	8.1	0.5	4.64	0.039	1.0	60.0	26.0	167.06	50.0	30.1	2.4	1.259	142.0	29.4	4.39	20.37	9.1	0.5	118.0	38.4	6.9	7.6	67.1	156.02	14.0	3.0	4.0	142.0	39.6	19.0	3.0	29.07	13.5	10.0	170.6
167.57	5.3	177.0	138.0	74.0	75.6	189.05	3.077	140.0	0.4	0.4	4.89	58.0	2.5	70.0	5.5	2.3	3.57	0.047	4.0	20.7	25.0	122.0	19.0	23.7	2.35	1.453	180.0	30.4	5.73	4.72	6.9	0.8	164.59	43.5	6.5	12.4	77.1	118.0	29.0	4.0	4.0	180.0	39.8	29.0	1.0	8.55	14.4	27.0	180.6
190.0	9.4	0.035	141.4	70.0	93.4	207.0	7.29	150.0	0.7	3.6	3.56	70.0	5.5	66.0	9.3	3.0	4.6000000000000005	0.087	1.87	266.52	29.0	112.0	62.0	31.4	2.425	1.162	190.0	33.2	5.19	5.884	7.3	0.7	145.0	42.0	7.4	7.8	82.5	114.0	28.0	3.0	2.0	190.0	38.0	21.0	3.0	12.0	12.5	25.0	170.9
178.0	5.9	350.0	141.0	74.0	104.1	220.0	4.19	150.0	0.7	8.5	6.23	84.0	3.1	88.0	5.4	2.0	8.21	0.222	10.0	72.0	32.0	126.0	46.0	36.1	2.35	1.65	215.0	35.2	3.78	4.218999999999999	11.2	0.9	170.0	46.5	7.1	8.0	94.2	122.0	32.0	4.0	2.0	198.0	40.0	52.0	3.0	18.81	13.7	339.0	180.6
162.0	5.8	0.049	139.0	86.0	87.8	172.0	4.9910000000000005	180.0	0.4	6.9	1.96	68.0	4.0	90.0	5.4	1.2	7.14	0.039	3.0	277.44	27.0	156.0	52.0	29.7	2.45	1.098	162.0	34.0	4.78	4.66	6.6	0.2	162.0	42.9	7.4	8.4	79.9	156.0	36.0	4.0	5.0	165.0	38.0	34.0	1.0	10.26	15.1	40.0	170.4
200.0	12.4	31.6	136.0	96.46	95.2	204.0	3.595	200.0	0.8	8.7	7.12	66.0	3.4	100.0	5.7	7.8	3.57	0.1689999999999999	3.0	284.28	38.0	184.0	60.0	31.8	2.35	1.259	196.0	33.0	4.79	4.77	6.6	0.8	165.0	45.1	8.1	8.1	86.8	177.6	37.0	4.0	4.0	185.0	39.8	40.0	3.0	10.26	11.5	209.0	172.9
127.16	5.2	16.2	135.0	90.0	88.5	140.0	5.9	160.0	0.4	5.4	3.56	90.0	3.4	78.0	5.3	1.2	4.28	0.121	6.0	24.0	32.0	116.0	34.0	29.5	2.4	0.87	140.0	28.2	4.74	4.552	8.6	0.2	125.0	45.6	7.7	8.4	59.9	119.5	19.0	3.0	2.0	135.0	36.8	29.0	3.0	11.97	12.2	34.0	173.3
107.0	6.4	0.011	139.0	58.0	87.1	113.0	3.724	130.0	0.4	4.0	4.502700000000001	82.0	3.7	68.0	5.4	2.1	2.5	0.0498	1.0	125.12	27.0	114.0	42.0	29.5	2.35	1.0659999999999998	113.0	26.3	4.39	4.94	6.8	0.1	100.0	38.2	7.2	8.7	49.7	115.96	15.0	3.0	5.0	110.0	35.3	21.0	1.0	13.68	12.9	12.0	156.5
160.0	7.5	122.0	141.0	58.0	85.5	190.0	3.982	130.0	0.5	4.6	4.45	72.0	4.3	56.0	5.6	2.5	4.64	0.045	1.0	144.0	26.0	96.0	38.0	29.0	2.375	1.098	185.0	33.2	5.24	5.16	7.2	0.8	150.0	41.0	6.8	7.8	82.6	96.0	72.0	4.0	4.0	160.0	40.0	38.0	1.0	10.26	12.4	87.0	183.2
114.51	9.2	0.074	138.0	58.0	90.7	130.0	4.97	130.0	0.7	3.1	2.67	102.0	7.4	56.0	4.7	1.1	2.86	0.053	1.64	102.96	26.0	104.0	29.0	31.1	2.075	0.9	115.0	28.2	3.69	4.33	7.1	0.1	110.0	38.2	5.8	7.9	68.7	106.0	18.0	3.0	5.0	125.0	35.1	18.0	1.0	10.26	12.9	15.0	158.1
126.07	6.1	0.505	141.8	76.0	91.5	155.0	4.09	150.0	0.4	2.6	1.78	68.0	3.9	74.0	4.8	1.7	3.2	0.063	1.0	82.23	32.0	118.0	33.0	31.1	2.275	0.872	125.0	25.7	4.24	4.885	6.3	0.9	125.0	39.5	7.6	7.9	56.3	118.0	18.0	2.0	3.0	125.0	33.0	17.0	3.0	18.8	12.3	18.0	161.3
150.0	4.6	0.011	141.0	86.0	93.0	170.0	6.465	150.0	0.4	4.1	3.203200000000001	64.0	2.5	82.0	5.5	1.5	6.07	0.0572711111111111	1.43	156.0	29.0	134.0	57.0	30.8	2.35	1.162	170.0	34.0	3.96	5.61	8.2	0.5	121.0	35.2	7.2	9.6	76.6	138.0	20.0	4.0	3.0	160.0	37.9	22.0	1.0	17.1	13.4	15.0	155.4
149.0	9.7	0.035	140.6	47.04	95.2	155.0	4.58	150.0	1.1	5.9	7.12	66.0	6.9	42.0	5.9	1.6	8.200000000000001	0.024	1.33	360.0	29.0	102.0	73.61	32.8	2.15	1.195	148.0	30.4	4.45	4.385	11.1	0.4	150.0	39.6	7.1	7.3	66.5	98.0	17.0	3.0	5.0	148.0	36.7	22.0	3.0	10.3	12.8	18.0	165.0
250.0	7.4	0.015	142.0	72.0	98.2	283.0	4.758	170.0	0.5	6.5	3.56	74.0	3.7	70.0	6.1	2.8	6.78	0.086	1.61	408.0	26.0	142.0	77.0	32.9	2.35	1.13	283.0	37.7	5.1	8.6	7.4	0.8	169.0	35.5	6.8	9.0	127.6	144.0	66.0	4.0	4.0	270.0	40.5	58.0	1.0	13.68	13.4	40.0	174.7
140.0	4.9	0.011	138.0	74.0	93.8	160.0	5.198	160.0	0.4	3.2	3.91	64.0	2.5	72.0	5.2	1.9	3.57	0.037	1.0	120.0	29.0	130.0	51.0	34.1	2.3	0.969	155.0	31.9	3.9	4.22	8.1	0.7	130.0	39.1	7.1	7.8	70.4	124.0	54.0	4.0	4.0	150.0	36.4	43.0	1.0	17.1	12.3	56.0	168.1
157.96	8.6	0.064	143.0	60.0	90.1	177.0	4.422	140.0	0.6	7.5	4.45	82.0	6.1	68.0	5.2	1.8	2.86	0.121	2.1	100.5	34.0	108.0	31.0	31.1	2.475	1.195	165.0	30.4	4.99	4.72	7.5	0.6	155.0	44.4	8.3	7.9	73.5	112.0	22.0	4.0	5.0	174.0	38.0	24.0	3.0	17.1	11.9	24.0	177.4
151.39	12.1	0.067	135.0	42.0	89.9	186.0	6.336	130.0	1.2	4.5	0.89	84.0	9.1	44.0	4.9	1.6	1.07	0.034	2.0	84.0	30.0	120.0	25.0	30.4	2.25	1.098	155.0	32.5	4.06	5.05	9.6	0.6	142.26	36.5	6.0	8.2	82.4	116.0	11.0	4.0	4.0	155.0	35.8	16.0	1.0	8.55	12.1	5.0	161.3
160.0	9.9	0.019	140.0	80.0	91.6	165.0	4.319	140.0	0.9	6.8	1.96	76.0	5.2	82.0	5.5	3.5	5.0	0.059	2.07	212.74	44.0	126.0	51.0	31.0	2.4	1.13	150.0	27.5	4.88	5.66	9.2	0.4	140.0	38.4	8.8	8.4	67.3	122.0	28.0	3.0	4.0	160.0	37.7	31.0	3.0	10.26	12.0	28.0	175.1
135.0	5.3	0.035	141.3	82.0	90.7	135.0	6.13	220.0	0.3	4.9	4.45	58.0	2.8	78.0	6.0	2.1	5.7	0.087	1.64	295.08	29.0	198.0	60.0	30.8	2.25	1.162	130.0	31.2	4.53	5.495	5.9	0.6	120.0	28.0	7.6	8.1	60.1	196.0	36.0	3.0	2.0	130.0	34.5	24.0	3.0	8.6	12.3	25.0	150.3
221.33	10.8	103.0	139.0	64.0	85.9	250.0	5.82	160.0	0.8	7.5	5.34	76.0	6.6	76.0	5.2	2.9	5.0	0.043	5.84	24.0	31.0	130.0	18.0	30.2	2.425	1.55	235.0	36.8	5.57	4.1080000000000005	7.8	0.4	227.4	49.7	7.6	8.1	105.7	136.0	22.0	4.0	4.0	250.0	39.3	19.0	1.0	10.26	12.2	46.0	186.1
150.23	6.596000000000013	0.33339	138.99	74.76	90.43700000000004	187.0	4.586380000000001	140.0	0.5	5.224	1.9519999999999995	96.0	3.800000000000008	75.0	5.179999999999998	2.0979999999999963	5.273700000000002	0.0632099999999999	2.12	22.87	28.0	106.28	23.0	30.51500000000001	2.38275	1.21369	187.0	39.49300000000001	4.628399999999997	4.965200000000002	7.471999999999999	0.4839999999999998	144.24	40.11899999999999	7.1999999999999975	8.097999999999999	96.2	108.0	19.71	5.0	3.0	170.0	36.76099999999999	19.97	3.0	10.824299999999996	12.308	17.19	162.2
155.0	5.7	0.011	141.0	20.0	92.2	170.0	6.336	170.0	0.6	9.8	3.11	76.0	3.7	30.0	5.6	1.1	19.64	0.138	1.09	300.0	27.0	140.0	80.0	30.4	2.5	1.324	160.0	33.0	3.58	4.72	11.3	0.8	125.0	30.6	7.3	6.8	73.4	134.0	9.0	4.0	3.0	170.0	35.0	18.0	3.0	13.68	12.2	18.0	145.7
165.0	6.9	121.0	143.0	70.0	98.6	165.0	4.939	210.0	0.3	3.8	8.9	76.0	3.9	74.0	5.0	1.1	8.57	0.412	1.0	360.0	33.0	174.0	79.0	32.3	2.375	1.6469999999999998	145.0	25.830000000000005	3.65	4.55	4.4	1.3	135.0	39.2	7.0	7.6	64.3	174.0	12.0	3.0	1.0	145.0	39.0	15.0	3.0	15.39	14.3	19.0	177.1
160.0	7.3	153.0	136.0	98.0	96.8	185.0	8.094	200.0	0.6	4.1	22.24	100.0	4.9	102.0	6.1	1.8	2.86	0.072	3.93	36.0	29.0	174.0	65.0	34.2	2.4	1.259	119.0	27.2	4.38	7.33	7.6	0.4	140.0	33.4	7.8	7.3	57.1	170.0	15.0	3.0	2.0	110.0	34.9	21.0	3.0	6.84	13.1	9.0	158.3
185.0	7.6	0.341	140.0	54.0	91.6	185.0	4.422	170.0	0.7	8.6	4.0	50.0	4.8	58.0	5.7	1.8	5.71	0.155	3.25	240.0	34.0	144.0	71.0	31.6	2.225	1.098	165.0	32.4	4.22	4.83	8.6	0.8	145.0	34.0	7.6	7.7	80.5	132.0	15.0	4.0	1.0	185.0	39.0	25.0	3.0	8.55	12.6	12.0	162.8
153.05	9.6	0.027	137.0	76.0	92.8	180.0	4.629	130.0	0.3	4.5	2.85	70.0	5.6	74.0	5.2	3.0	3.57	0.025	1.0	72.0	28.0	98.0	33.0	32.6	2.325	1.2919999999999998	170.0	36.2	4.37	5.0	2.8	2.5	145.0	39.0	7.0	8.3	76.3	100.0	18.0	4.0	4.0	180.0	35.1	20.0	3.0	8.55	11.6	17.0	164.5
165.0	6.3	571.0	138.0	67.58	86.9	190.0	5.843999999999999	170.0	0.4	5.6	9.25	78.0	3.0	70.0	6.1	2.8	3.93	0.11	1.81	269.76	28.0	148.0	60.0	29.9	2.45	1.195	145.0	29.8	4.63	5.55	7.1	0.4	190.0	38.9	7.3	8.2	67.7	138.0	13.0	3.0	2.0	145.0	37.6	20.0	3.0	11.97	13.1	12.0	160.0
280.0	5.3	264.0	135.0	58.0	88.9	345.0	2.302	160.0	0.7	7.0	3.65	74.0	3.8	64.0	8.0	0.7	8.57	0.036	2.0	372.0	30.0	122.0	68.0	30.0	2.35	1.324	330.0	46.074	4.39	10.77	12.6	0.3	210.0	37.995	6.9	8.6	149.0	116.0	21.0	5.0	5.0	330.0	40.282	22.0	3.0	10.26	15.1	42.0	173.7
241.04	6.905999999999992	0.579930000000001	139.007	65.54	90.188	267.0	4.89192	172.3	0.5	6.236999999999999	3.7205999999999992	67.88	4.100000000000007	66.62	5.700000000000001	2.099999999999996	4.913799999999997	0.1267399999999999	1.63	480.0	28.0	150.04	73.0	30.40999999999999	2.3745000000000007	1.1034000000000002	245.0	36.68199999999999	4.645199999999996	5.490820000000002	7.256	0.4520000000000002	180.0	39.37099999999999	7.202999999999995	8.171	110.25800000000004	146.62	21.26	4.0	4.0	267.0	39.83600000000001	22.45	3.0	13.030200000000004	12.847	23.22	173.07799999999995
127.0	7.9	0.051	139.0	66.0	86.2	166.0	5.715	130.0	0.5	4.7	0.62	88.0	5.0	72.0	6.3	2.3	6.43	0.054	1.0	86.72	27.0	114.0	39.0	29.6	2.35	1.356	155.0	36.8	4.26	5.83	6.4	0.8	122.0	33.4	6.9	9.0	71.2	110.0	33.0	5.0	4.0	155.0	34.0	18.0	1.0	6.84	13.9	41.0	142.5
110.0	8.1	0.1	137.2	66.0	89.8	135.0	5.4	120.0	0.7	4.0	5.34	70.0	4.7	66.0	4.9	2.4	4.6000000000000005	0.048	4.0	132.0	28.0	106.0	41.0	29.8	2.35	0.969	125.0	29.9	5.05	4.829	8.7	0.9	90.0	34.3	7.3	7.6	58.3	104.0	30.0	3.0	3.0	120.0	33.0	27.0	3.0	10.3	11.9	22.0	154.5
150.0	10.2	0.011	143.0	68.0	89.1	160.0	4.06	150.0	0.5	3.9	5.07	74.0	6.6	60.0	6.5	2.9	3.57	0.045	1.35	554.28	33.0	134.0	80.0	31.0	2.5	1.582	135.0	28.5	4.19	8.05	5.3	0.2	155.0	33.0	7.4	7.9	59.8	136.0	13.0	3.0	1.0	140.0	35.5	27.0	3.0	13.68	13.1	8.0	158.7
121.79	7.077000000000013	124.40553	138.99300000000002	65.68	88.86299999999996	135.0	5.11792	141.0	0.5	4.272	7.576400000000002	77.1	4.193999999999994	65.16	5.203999999999997	2.2339999999999987	5.286000000000001	0.0400200757575757	3.11	86.28	29.01	117.0	27.0	30.43500000000001	2.35175	1.26734	125.0	28.501000000000005	4.649599999999995	4.911830000000005	6.9259999999999975	0.465	122.33	37.11299999999997	7.200000000000004	7.885	61.48580000000002	115.22	15.25	3.0	5.0	125.0	34.263000000000005	19.41	1.0	11.5596	12.339000000000004	12.54	158.1639999999999
124.13	6.5	0.0279999999999999	135.0	64.0	80.5	130.0	3.8	130.0	0.7	3.3	2.67	88.0	3.7	62.42	5.0	2.0	4.64	0.0139999999999999	1.98	15.41	31.0	91.56	19.0	26.8	2.225	1.39	130.0	24.6	4.43	3.886	11.3	0.2	122.93	43.3	6.6	8.5	59.4	90.84	10.0	3.0	4.0	125.0	37.2	17.0	3.0	10.26	13.1	7.0	172.5
145.0	5.5	0.011	139.0	74.0	85.6	150.0	5.25	150.0	0.3	4.7	7.83	78.0	3.7	74.0	5.7	1.4	6.43	0.04	1.47	230.16	30.0	114.0	53.0	28.8	2.25	0.969	150.0	28.0	4.78	5.22	4.6	0.4	132.0	38.2	7.5	7.5	65.9	118.0	16.0	3.0	3.0	150.0	35.5	21.0	3.0	13.68	12.5	10.0	174.9
219.91	6.9	0.011	139.0	80.0	91.1	267.0	3.207	140.0	0.5	5.9	1.78	66.0	4.8	70.0	4.7	1.4	3.57	0.035	1.0	96.0	24.0	120.0	27.0	31.6	2.425	0.84	207.0	31.4	5.03	4.72	7.6	1.6	200.0	40.8	7.1	8.9	92.8	116.0	24.0	4.0	5.0	217.0	38.6	19.0	1.0	22.23	11.8	33.0	187.7
159.38	8.6	0.011	139.0	74.0	86.4	170.0	3.957	140.0	0.5	4.1	2.58	108.0	5.8	72.0	4.6	2.0	1.79	0.02	2.0	84.0	29.0	114.0	29.0	29.0	2.4	1.098	165.0	34.3	4.32	4.83	6.1	0.3	165.0	34.2	7.2	8.4	74.9	116.0	16.0	4.0	2.0	165.0	35.8	16.0	1.0	8.55	12.9	10.0	156.4
128.0	6.4	459.0	138.0	82.0	97.0	147.0	4.396	140.0	0.4	4.2	23.67	88.0	4.2	68.0	4.8	1.6	3.93	0.106	3.82	240.0	24.0	108.0	45.0	32.3	2.25	1.453	135.0	25.8	4.63	4.5	6.1	0.7	112.0	40.5	6.5	8.4	60.4	110.56	29.0	4.0	5.0	135.0	36.5	32.0	3.0	10.26	12.1	18.0	168.7
200.0	9.0	0.011	139.0	68.0	89.8	205.0	6.62	160.0	0.6	7.6	0.98	70.0	5.5	68.0	5.9	2.5	6.43	0.06	4.0	245.64	28.0	138.0	53.0	31.3	2.275	1.162	200.0	36.3	5.28	6.88	6.3	0.8	160.0	34.0	6.8	8.2	92.5	136.0	29.0	4.0	1.0	200.0	36.0	29.0	3.0	10.26	11.7	25.0	167.7
220.0	5.7	0.011	140.0	74.0	93.1	290.0	4.888	150.0	0.6	6.7	2.49	86.0	3.0	78.0	5.7	1.9	3.93	0.09	2.0	300.0	29.0	132.0	79.0	31.7	2.375	1.356	240.0	41.0	4.63	6.27	9.9	0.8	175.0	34.3	7.0	7.1	118.9	130.0	36.0	5.0	4.0	240.0	43.5	26.0	3.0	17.1	12.9	27.0	169.0
198.19	5.9	0.011	136.0	78.0	91.4	228.0	4.99	150.0	0.7	4.7	1.78	58.0	3.0	72.0	4.9	2.2	5.0	0.024	4.0	36.0	29.0	116.0	26.0	30.4	2.35	1.03	209.0	38.3	5.36	5.107	11.1	0.2	192.74	44.3	7.5	7.5	94.2	116.28	29.0	5.0	5.0	200.0	39.6	32.0	3.0	17.1	11.8	25.0	176.7
118.25	5.0	0.294	138.0	62.0	94.3	155.0	3.491	130.0	0.4	3.7	1.25	88.0	3.1	60.0	4.6	1.4	3.93	0.034	2.0	95.78	28.0	100.0	34.0	32.0	2.35	1.324	147.0	30.5	4.32	4.55	8.4	1.1	110.0	34.2	7.0	9.4	66.1	104.0	22.0	4.0	2.0	130.0	34.5	24.0	1.0	11.97	11.9	24.0	154.2
135.0	6.905999999999992	174.7953	138.96299999999997	72.56	89.555	215.0	4.74979	151.8	0.5	6.0870000000000015	7.959200000000003	74.04	4.101000000000006	72.26	6.530000000000001	2.099999999999996	4.3777999999999935	0.11483	2.02	84.0	28.0	119.06	60.0	30.181	2.367750000000001	1.14501	195.0	33.968	4.6637	6.256360000000004	7.207000000000002	0.5210000000000001	145.0	40.84600000000001	7.1969999999999965	8.628	87.18700000000004	119.9	23.88	4.0	3.0	135.0	39.051	23.56	3.0	9.815400000000002	13.798	40.13	174.97099999999998
140.0	5.9	0.031	139.0	76.0	85.6	210.0	5.25	140.0	0.4	6.6	3.74	80.0	2.4	74.0	5.4	2.9	3.93	0.093	1.89	132.0	30.0	114.0	48.0	29.2	2.275	1.259	210.0	37.5	4.67	6.16	6.9	0.6	130.0	40.3	6.6	7.9	100.7	130.0	20.0	4.0	3.0	190.0	39.6	20.0	3.0	10.26	11.5	42.0	169.3
123.0	6.3	403.0	140.0	70.0	97.5	168.0	4.758	160.0	0.5	4.2	18.68	66.0	3.5	76.0	5.8	2.3	3.57	0.132	1.0	216.0	28.0	120.0	52.0	32.5	2.35	1.162	123.0	27.2	4.44	8.44	7.2	0.6	110.0	33.0	7.2	7.9	53.8	128.0	14.0	3.0	2.0	123.0	34.0	20.0	3.0	8.55	12.7	17.0	158.6
165.0	4.7	0.114	142.0	64.0	86.8	199.0	5.017	140.0	0.3	6.5	3.47	66.0	2.8	74.0	8.3	1.4	5.71	0.036	1.0	300.0	27.0	122.0	66.0	29.1	2.310999999999999	1.227	197.0	34.8	4.36	13.04	6.4	0.9	130.0	38.0	6.6	8.1	93.6	126.0	16.0	4.0	4.0	197.0	40.6	21.0	3.0	13.68	13.8	16.0	169.8
125.0	11.5	532.0	141.0	76.0	93.9	160.0	7.37	140.0	0.6	5.2	21.26	56.0	6.7	68.0	5.2	3.5	2.14	0.089	4.95	180.0	28.0	116.0	38.0	33.6	2.425	1.195	130.0	28.5	5.28	3.61	5.3	1.0	125.0	35.5	7.3	6.9	54.3	112.0	25.0	3.0	2.0	130.0	34.8	27.0	1.0	11.97	13.1	23.0	162.3
115.0	7.4	298.0	142.0	50.0	93.8	150.0	8.172	150.0	0.2	5.1	9.79	64.0	5.2	50.0	5.2	1.9	2.86	0.151	3.63	180.0	28.0	128.0	58.0	31.4	2.4	1.324	120.0	28.7	4.85	4.5	3.0	0.2	140.0	34.6	6.8	7.0	53.8	128.0	15.0	3.0	2.0	115.0	33.0	22.0	3.0	8.55	13.7	13.0	157.9
200.0	6.904999999999987	2.9603600000000005	139.1799999999999	65.18	90.597	215.0	5.247139999999997	173.8	0.5	5.8009999999999975	4.027799999999999	68.6	4.100000000000007	65.96	6.407999999999999	2.099999999999996	3.808699999999997	0.1170199999999999	1.32	456.0	28.0	149.88	71.0	30.579999999999995	2.3462500000000004	1.0500900000000006	200.0	35.062000000000005	4.619500000000001	6.461050000000002	7.334000000000002	0.4820000000000002	135.0	38.97999999999999	7.198999999999996	8.343	88.44900000000004	146.74	21.65	4.0	3.0	215.0	38.071	21.92	3.0	8.355999999999998	12.799999999999995	26.03	166.687
250.0	8.2	228.0	139.0	70.0	89.6	250.0	5.198	140.0	0.5	5.4	6.32	74.0	5.1	76.0	5.6	2.2	3.57	0.121	2.72	300.0	28.0	112.0	47.0	29.6	2.4	1.324	220.0	41.1	5.11	5.0	6.4	0.8	250.0	36.2	7.1	9.4	97.8	116.0	26.0	5.0	4.0	245.0	39.0	27.0	3.0	13.68	13.5	22.0	161.1
150.0	6.1	285.0	143.0	84.0	86.0	198.0	4.681	140.0	0.3	4.0	17.79	94.0	2.9	84.0	5.6	2.7	3.57	0.053	2.66	119.03	26.0	118.0	43.0	29.3	2.425	1.2919999999999998	170.0	32.0	4.7	4.11	5.6	1.0	140.0	36.9	6.8	6.3	76.6	116.0	18.0	4.0	4.0	190.0	34.7	20.0	2.0	13.68	12.0	17.0	163.9
162.7	4.3	0.031	139.0	50.0	72.3	180.0	4.343999999999999	160.0	0.7	5.4	2.22	76.0	2.3	60.0	5.3	1.2	4.64	0.047	2.82	20.84	30.0	138.0	21.0	22.2	2.325	1.195	160.0	32.6	6.16	4.55	17.2	0.5	162.52	45.6	6.9	8.4	70.8	134.48	39.0	4.0	4.0	160.0	37.5	25.0	3.0	8.55	13.7	42.0	167.7
133.31	9.6	0.485	139.0	58.0	87.6	155.0	3.284	130.0	0.8	3.9	0.89	64.0	5.4	64.0	4.9	3.2	4.28	0.043	3.08	36.0	25.0	106.0	18.0	29.8	2.325	1.356	134.0	29.6	4.6	4.55	8.8	0.9	132.57	38.6	7.1	8.5	61.0	102.0	14.0	4.0	4.0	155.0	33.0	24.0	1.0	20.52	11.3	9.0	156.4
189.15	7.2	1.95	141.0	80.0	80.3	290.0	4.603	140.0	0.5	5.3	2.67	92.0	4.7	86.0	5.6	1.9	3.93	0.0289999999999999	2.4	120.0	35.0	110.0	33.0	26.8	2.25	1.033	290.0	46.6	5.1	6.38	6.5	0.6	135.0	33.5	7.4	8.4	133.7	120.0	19.0	5.0	5.0	210.0	38.8	20.0	3.0	13.68	13.5	22.0	160.5
175.0	6.488999999999997	278.68429	138.991	75.88	87.54799999999999	178.0	5.188380000000003	160.0	0.499	6.3690000000000015	11.570899999999993	72.0	3.803000000000007	78.0	5.519	1.9280000000000024	5.3397000000000014	0.18759	6.16	60.0	28.99	126.0	47.0	29.375999999999998	2.3859999999999992	1.2027500000000004	155.0	28.0	4.789999999999997	5.002040000000003	7.816000000000005	0.4710000000000001	170.0	44.2	7.1760000000000055	7.504000000000001	65.1	126.06	20.25	3.0	1.0	160.0	39.2	24.71	3.0	12.363299999999995	13.116999999999996	32.76	182.1
155.04	7.4	0.011	138.0	66.0	88.9	170.0	4.215	140.0	0.6	6.5	1.25	92.0	3.9	74.0	5.7	2.1	3.21	0.0579999999999999	2.0	75.24	23.0	130.0	29.0	31.0	2.275	0.904	170.0	32.2	5.16	5.88	8.6	0.6	150.0	45.0	6.6	7.3	75.2	130.0	42.0	4.0	3.0	170.0	37.0	28.0	3.0	23.94	11.5	31.0	173.1
155.26	8.9	178.0	141.0	70.0	89.8	185.0	4.913	130.0	0.7	4.6	8.0064	94.0	4.4	70.0	5.4	3.5	4.28	0.0618099999999999	3.7	193.2	28.0	118.0	33.0	31.5	2.4	0.969	180.0	33.88199999999999	5.32	5.11	8.1	0.6	150.0	39.34	6.9	9.1	81.6	114.0	26.0	4.0	3.0	180.0	37.251	22.0	1.0	8.55	13.1	28.0	167.5
180.0	6.6	0.011	142.0	66.0	88.9	192.0	6.853	150.0	0.5	6.5	4.27	58.0	3.9	70.0	5.7	2.0	9.28	0.13	1.0	96.0	25.0	132.0	70.0	29.8	2.525	1.518	190.0	34.5	4.61	5.44	8.2	0.5	140.0	35.5	6.7	7.8	85.5	132.0	21.08	4.0	4.0	185.0	35.0	23.13	3.0	8.55	12.4	38.0	164.0
194.3	5.8	0.076	139.0	52.0	84.4	212.0	4.707	130.0	0.5	5.6	1.96	46.0	2.6	56.0	5.8	2.3	5.71	0.416	20.0	60.41	29.0	110.0	28.0	29.0	2.425	1.2919999999999998	209.0	39.3	5.51	5.44	8.7	0.7	187.0	39.3	7.5	8.1	103.0	112.0	23.0	5.0	2.0	212.0	38.5	24.0	3.0	22.23	12.5	23.0	169.2
260.0	5.4	0.022	138.0	94.22	113.2	336.0	6.905	160.0	0.4	8.6	4.18	66.0	2.4	100.0	5.1	2.3	3.57	0.048	2.94	132.0	31.0	134.0	42.0	39.2	2.425	1.195	272.0	38.7	3.68	5.77	8.3	0.6	235.0	33.4	7.1	9.8	123.4	138.0	20.0	5.0	2.0	230.0	38.2	21.0	1.0	18.81	14.1	20.0	165.1
145.0	4.7	0.011	137.0	78.0	89.3	152.0	3.827	140.0	0.4	5.1	1.4648	80.0	2.3	68.0	4.8	2.0	5.0	0.0368488888888888	1.0	72.0	26.0	112.0	28.0	32.4	2.275	0.936	152.0	28.7	5.11	6.99	7.7	0.7	145.0	45.8	6.6	7.6	66.2	114.0	23.0	3.0	5.0	150.0	36.8	20.0	3.0	18.81	12.6	22.0	176.2
157.38	9.6	0.038	138.0	46.0	87.8	177.0	2.8960000000000004	130.0	0.5	7.4	2.14	86.0	7.3	52.0	7.2	1.6	7.85	0.063	1.15	168.0	36.0	112.0	80.0	29.5	2.45	1.324	177.0	32.0	3.98	9.83	5.1	0.3	118.0	33.3	7.2	7.3	80.4	98.0	16.0	4.0	4.0	170.0	36.0	20.0	3.0	11.97	13.9	12.0	159.0
152.24	6.9	0.034	139.0	75.42	82.9	159.0	5.715	140.6	0.4	4.4	2.14	70.72	4.5	74.86	5.5	1.7	3.21	0.054	5.54	76.18	27.0	117.7	32.0	29.5	2.45	1.227	159.0	31.6	5.86	6.11	5.6	0.5	150.0	37.9	7.1	7.4	66.3	116.44	30.0	4.0	1.0	159.0	34.3	22.0	3.0	20.52	12.2	34.0	164.6
260.0	4.3	38.06414	139.09000000000003	65.4	93.1	270.0	5.22225	130.0	0.5	5.735999999999999	6.23	82.0	2.7	62.0	6.8	0.9	4.2601999999999975	0.0579999999999999	2.89	300.0	29.21	110.0	60.0	32.0	2.33475	1.1398300000000003	248.0	32.8	4.45	6.2425600000000045	10.7	0.9	175.0	45.4	7.209000000000002	8.9	110.5	100.0	28.48	4.0	2.0	270.0	41.0	24.1	3.0	10.067899999999996	13.2	40.59	184.3
240.0	10.0	0.017	136.0	60.0	93.4	240.0	4.06	150.0	0.5	4.4	1.96	78.0	7.9	58.0	6.9	1.5	5.0	0.057	12.0	218.19	31.0	118.0	50.0	33.2	2.275	1.195	190.0	32.6	4.89	11.16	4.8	0.2	150.0	42.2	7.6	9.6	84.2	112.0	20.0	4.0	4.0	190.0	38.0	24.0	1.0	15.39	12.6	23.0	178.2
210.0	6.794999999999996	0.2852499999999998	139.007	71.02	89.35300000000002	218.0	5.0874700000000015	150.8	0.5	6.605999999999999	1.6686	70.82	3.999	71.92	5.833000000000001	2.0689999999999973	4.938599999999997	0.0621799999999999	1.76	250.92	29.01	122.08	57.0	30.184999999999995	2.3680000000000008	1.1413699999999996	210.0	34.911	4.663000000000001	5.6021300000000025	7.314	0.4710000000000004	160.0	41.74199999999999	7.200000000000004	8.385999999999997	92.03540000000008	120.96	25.14	4.0	5.0	210.0	40.005	24.49	3.0	12.329100000000004	12.787	30.47	178.38900000000007
185.0	5.2	0.025	143.0	70.0	95.8	205.0	5.843999999999999	160.0	0.4	5.6	3.83	58.0	3.7	74.0	6.3	0.7	9.64	0.067	1.0	420.0	21.0	148.0	80.0	32.5	2.4	1.227	174.0	30.2	4.24	8.05	8.1	0.6	160.0	42.8	6.5	8.4	77.1	146.0	45.0	4.0	5.0	170.0	38.7	46.0	3.0	8.55	16.5	138.0	179.3
115.0	7.1	0.72	138.6	60.0	89.8	131.0	4.94	180.0	0.3	7.3	5.34	96.0	3.3	66.0	6.1	3.3	7.9	0.072	1.0	300.0	39.0	144.0	77.0	30.3	2.5	1.388	129.0	28.5	4.26	5.051	4.7	5.3976053469340267e-79	105.0	37.9	8.1	8.3	60.9	134.0	19.0	3.0	3.0	126.0	35.5	27.0	3.0	6.8000000000000025	13.1	32.0	161.1
125.1	8.6	0.035	143.9	76.0	86.7	135.0	5.92	160.0	0.6	6.4	1.78	82.0	5.6	74.0	4.8	2.3	2.9000000000000004	0.0289999999999999	4.0	12.0	31.0	132.0	21.0	28.5	2.55	1.2919999999999998	135.0	30.1	5.27	4.663	6.8	0.6	124.39	38.791	8.6	7.5	63.5	128.0	73.0	3.0	2.0	128.0	32.7	31.0	3.0	13.7	11.8	60.0	159.2
103.0	8.4	0.035	141.4	52.0	91.9	115.0	4.19	120.0	0.5	3.4	1.78	60.0	6.5	48.0	5.2	1.2	5.4	0.019	3.24	9.28	31.0	94.0	18.0	32.3	2.425	1.195	115.0	27.5	4.23	4.496	6.3	0.4	99.74	39.0	7.9	7.9	52.14	96.0	9.0	3.0	4.0	113.0	34.5	16.0	1.0	12.0	12.0	14.0	156.3
155.04	8.4	0.195	140.0	76.0	79.3	180.0	4.629	140.0	0.5	4.6	2.85	82.0	3.6	70.0	5.2	3.9	3.93	0.022	2.11	24.0	28.0	114.0	21.0	25.9	2.35	1.324	172.0	32.4	4.66	5.0	6.3	1.1	152.91	42.3	6.9	11.0	77.6	116.0	15.0	4.0	4.0	143.0	38.6	24.0	1.0	13.68	17.7	7.0	166.6
185.0	6.899999999999992	0.0194008642872956	139.01700000000002	64.48	90.108	185.0	5.619619999999999	180.0	0.5	4.970999999999998	3.453899999999998	68.2	4.100000000000007	65.5	5.678000000000001	2.096999999999996	4.874599999999998	0.0859499999999999	1.21	120.0	29.01	151.02	62.0	30.45300000000001	2.3680000000000008	1.2815800000000002	150.0	32.35999999999999	4.6258	5.358580000000002	7.321000000000002	0.4990000000000004	132.0	33.75299999999999	7.2050000000000045	8.561000000000002	68.271	146.42	20.89	4.0	1.0	175.0	34.37499999999999	21.97	3.0	11.8674	12.53	21.74	151.59299999999996
190.0	6.1	0.191	139.0	70.0	92.7	200.0	4.577	150.0	0.4	3.1	3.56	68.0	2.9	68.0	5.1	2.5	3.21	0.043	5.0	148.18	27.0	116.0	41.0	31.9	2.325	1.13	185.0	35.2	3.99	4.61	6.9	0.4	170.0	38.4	6.9	8.9	85.8	118.0	35.0	4.0	4.0	190.0	37.3	29.0	1.0	11.97	12.5	11.0	167.8
155.0	7.3	173.0	141.0	76.0	92.6	193.0	4.758	140.0	0.4	4.1	5.61	74.0	4.5	76.0	5.7	2.0	3.21	0.204	6.0	96.0	26.0	116.0	66.0	32.8	2.325	1.388	183.0	34.0	4.71	5.11	5.9	1.2	120.0	33.9	7.1	8.3	83.3	114.0	29.0	4.0	1.0	166.0	36.4	31.0	3.0	8.55	13.0	25.0	164.4
125.0	6.4	269.26765	139.06400000000002	75.2	98.9	130.0	5.29306	200.0	0.6	5.404000000000001	13.35	46.0	3.3	64.0	5.9	2.3	5.043499999999998	0.3279999999999999	1.0	303.6	29.02	172.0	60.0	33.1	2.4205	1.09816	130.0	28.9	4.31	5.34468	8.7	3.1	125.0	38.7	7.209000000000002	7.7	53.2	168.0	22.83	3.0	1.0	130.0	36.5	26.15	3.0	10.533999999999995	12.7	35.27	165.3
187.2	7.1	0.07	140.0	68.0	93.6	213.34	5.33	140.0	0.6	6.3	5.34	60.0	4.1	70.0	5.6	2.0	6.8000000000000025	0.1009999999999999	3.29	420.0	37.0	126.0	65.0	30.6	2.225	1.162	209.0	31.0	4.85	5.107	8.9	0.6	158.28	40.0	7.6	8.4	77.8	130.0	22.0	4.0	1.0	203.55	35.2	25.0	3.0	8.6	13.3	30.0	163.0
160.0	6.6	3.91	135.0	70.0	89.1	220.0	4.37	130.0	0.5	4.6	2.67	60.0	3.1	62.0	9.8	2.5	5.36	0.382	5.0	127.38	28.0	108.0	36.0	29.1	2.4	1.421	175.0	34.5	5.39	17.54	7.2	0.5	160.0	39.6	7.5	9.6	80.0	102.0	33.0	4.0	2.0	220.0	36.2	25.0	3.0	13.68	11.8	19.0	168.3
140.0	4.8	83.3	139.0	80.0	94.8	170.0	6.31	160.0	0.4	6.2	6.23	54.0	2.5	84.0	5.4	1.6	6.07	0.077	6.0	247.92	23.0	126.0	53.0	31.7	2.325	0.872	170.0	32.2	4.89	5.33	8.9	1.1	135.0	40.6	6.6	8.5	72.4	124.0	21.0	4.0	2.0	155.0	40.1	24.0	3.0	11.97	12.2	20.0	182.0
198.02	6.8	262.0	140.0	106.0	88.7	240.0	4.319	170.0	0.6	3.6	7.74	86.0	4.0	106.0	5.3	1.9	1.43	0.073	2.21	96.0	31.0	154.0	34.0	30.6	2.175	0.84	210.0	37.0	3.97	5.22	9.5	0.6	185.0	38.0	6.6	7.4	93.1	150.0	15.0	5.0	4.0	230.0	37.5	19.0	1.0	6.84	15.4	18.0	159.1
219.43	6.1	0.044	142.0	74.0	87.3	243.0	5.069	140.0	0.5	5.4	1.25	84.0	3.2	74.0	5.6	2.3	4.64	0.048	1.69	156.0	37.0	126.0	59.0	28.7	2.35	0.969	243.0	38.9	5.01	5.61	7.8	0.9	180.0	27.3	7.9	8.4	103.6	120.0	28.0	5.0	1.0	200.0	36.4	33.0	3.0	17.1	13.1	16.0	162.1
180.0	6.0	0.063	138.0	80.0	91.4	205.0	4.215	170.0	0.4	5.4	3.74	58.0	4.0	80.0	5.4	1.5	4.28	0.0559999999999999	6.0	240.0	30.0	138.0	70.0	31.5	2.3	0.936	195.0	35.3	4.47	5.55	5.9	0.4	150.0	39.3	7.5	9.1	88.5	138.0	23.0	4.0	4.0	197.0	38.8	28.0	1.0	17.1	12.3	18.0	169.9
180.0	4.3	0.025	145.0	86.0	98.3	200.0	5.3	160.0	0.4	5.7	5.34	62.0	2.3	85.6	5.2	1.5	5.71	0.1159999999999999	2.0	264.0	28.0	123.1	57.0	33.2	2.35	1.19	200.0	34.1	4.31	4.885	9.4	0.6	160.0	47.1	6.8	8.5	93.9	122.0	18.0	4.0	4.0	190.0	39.6	32.0	3.0	11.97	12.7	15.0	183.9
160.0	5.0	128.0	142.0	92.0	81.9	303.0	4.343999999999999	180.0	0.4	5.7	9.79	72.0	2.1	92.0	5.7	2.3	2.5	0.222	2.0	240.0	35.0	142.0	55.0	28.0	2.325	1.227	255.0	41.0	4.65	5.5	8.1	0.8	140.0	40.1	7.1	8.1	117.7	138.0	30.0	5.0	4.0	303.0	38.1	34.0	3.0	11.97	13.4	46.0	166.0
262.0	7.1	1.79	142.0	62.0	93.9	269.0	3.491	150.0	1.0	7.4	2.31	74.0	3.8	64.0	6.0	1.8	3.93	0.045	2.28	277.08	25.0	128.0	67.0	31.8	2.2	1.098	262.0	40.6	4.47	5.94	13.7	0.6	220.0	43.5	6.3	9.6	116.1	132.0	38.0	4.0	3.0	262.0	40.2	30.0	3.0	10.26	13.4	16.0	186.0
198.0	6.3	0.312	143.0	76.0	91.1	220.0	6.4910000000000005	190.0	0.7	5.9	3.56	58.0	2.5	72.0	8.8	2.7	4.64	0.126	2.57	264.0	28.0	170.0	64.0	30.8	2.35	1.388	194.0	33.4	4.25	6.11	10.7	0.8	185.0	35.5	6.8	7.8	85.4	160.0	27.0	4.0	2.0	198.0	39.6	27.0	3.0	8.55	13.2	55.0	169.1
144.66	7.1	0.284	138.0	66.0	93.4	154.0	5.843999999999999	160.0	0.3	5.0	1.25	56.0	4.8	64.0	5.3	1.6	3.57	0.065	20.0	6.0	27.0	136.0	28.0	32.5	2.375	1.033	154.0	32.1	5.17	5.5	4.0	0.3	146.0	36.6	7.0	10.1	69.4	132.0	29.0	4.0	1.0	148.0	34.9	28.0	3.0	11.97	13.9	33.0	153.4
130.0	7.3	0.016	139.0	60.0	94.8	145.0	5.12	120.0	0.5	5.9	2.67	58.0	4.5	56.0	4.9	2.2	2.5	0.053	1.0	204.0	26.0	102.0	38.0	33.5	2.575	1.2919999999999998	130.0	27.6	4.32	4.22	7.1	0.1	130.0	42.2	7.5	9.4	59.4	108.0	27.0	3.0	4.0	130.0	35.3	26.0	2.0	17.1	11.0	12.0	171.7
169.72	10.5	0.03	135.0	61.52	88.6	220.0	5.301	140.0	0.6	3.1	0.89	90.0	7.3	60.0	5.1	2.4	2.14	0.019	2.0	102.84	31.0	128.0	32.0	29.7	2.4	1.744	205.0	35.5	4.64	4.22	5.7	0.3	160.0	40.4	6.6	9.9	97.2	130.0	19.0	4.0	5.0	205.0	36.3	18.0	3.0	8.55	12.4	10.0	165.7
141.75	7.0	170.0	142.0	74.0	88.2	150.0	3.439	140.0	0.6	4.3	8.54	66.0	2.6	84.0	5.6	3.2	3.21	0.089	4.7	6.0	27.0	106.0	18.0	29.7	2.475	1.518	145.0	29.2	5.33	4.88	8.2	0.5	141.52	39.7	7.4	7.9	64.3	104.0	20.0	3.0	4.0	145.0	37.4	22.0	1.0	10.26	12.3	17.0	170.5
150.0	6.9	0.022	136.0	68.0	95.0	150.0	5.017	150.0	0.6	6.2	3.38	52.0	3.7	66.0	5.2	2.3	5.36	0.147	6.0	322.92	31.0	100.0	62.0	32.8	2.325	1.195	147.0	28.5	4.84	4.77	8.1	0.5	137.0	33.5	7.3	9.9	66.0	118.0	21.0	3.0	1.0	147.0	36.5	21.0	3.0	6.84	11.8	14.0	158.0
190.0	9.1	0.011	143.0	62.0	93.9	195.0	3.646	140.0	1.0	6.3	2.1465000000000005	50.0	5.4	66.0	5.6	2.6	4.64	0.0707899999999999	2.0	196.86	35.0	114.0	44.0	31.7	2.45	0.936	173.0	33.0	4.78	4.66	10.6	0.4	160.0	45.7	7.8	8.9	77.3	112.0	13.0	4.0	5.0	165.0	40.1	23.0	1.0	20.52	13.7	13.0	176.8
127.67	9.5	0.011	141.0	62.0	82.8	130.0	3.103	130.0	0.8	5.1	1.6	100.0	5.6	52.0	5.7	2.5	3.93	0.0279999999999999	1.89	12.58	34.0	106.0	21.0	28.5	2.375	1.227	128.0	28.552	4.58	6.66	8.0	0.6	127.64	37.066	7.5	6.9	59.2	96.0	18.0	3.0	2.0	130.0	34.604000000000006	21.0	1.0	10.26	12.5	13.0	156.6
197.0	6.1	0.011	139.0	78.0	91.9	215.0	6.412999999999999	160.0	0.6	5.8	2.67	62.0	4.5	74.0	5.2	0.9	7.5	0.14	3.0	324.0	33.0	110.0	68.0	31.7	2.475	1.227	197.0	35.4	5.0	5.61	9.4	0.4	180.0	39.3	7.6	7.8	84.4	110.0	19.0	4.0	3.0	197.0	38.6	17.0	3.0	18.81	12.4	22.0	170.5
101.4	6.974000000000001	0.4874500000000003	139.00799999999998	60.0	87.83699999999996	117.0	4.237970000000002	130.0	0.498	4.231	2.0435	72.0	4.0960000000000045	62.0	5.096000000000001	2.2049999999999974	5.269100000000002	0.06582	3.0	12.0	29.0	110.0	22.0	30.405	2.34525	1.2568820202020203	117.0	27.4	4.650999999999997	4.946790000000001	7.006000000000001	0.4680000000000002	98.35	35.0	7.200000000000004	7.737000000000003	52.0	114.0	15.21	3.0	1.0	100.0	32.5	20.27	1.0	12.123899999999995	12.262	12.32	141.5
180.0	5.9	0.011	139.0	74.0	86.0	204.0	4.422	170.0	0.4	5.3	2.14	52.0	3.2	66.0	5.4	2.0	5.36	0.1169999999999999	1.0	396.0	24.0	142.0	57.0	30.0	2.225	1.227	185.0	33.5	5.1	5.83	7.5	0.6	180.0	42.0	6.9	8.0	84.6	134.0	28.0	4.0	5.0	180.0	41.8	25.0	3.0	11.97	12.5	24.0	177.3
241.45	7.7	15.344399999999998	139.0	75.12	77.2	265.0	4.7790300000000006	147.9	0.5	5.781999999999997	4.0	92.0	5.4	75.6	5.2	1.5	5.2041	0.031	3.12	48.0	29.01	120.64	31.0	24.8	2.379	1.2307800000000009	257.0	47.6	4.3	5.194510000000001	6.9	1.6	240.0	40.4	7.200000000000004	8.0	117.5	119.72	24.36	5.0	4.0	263.0	39.0	24.04	3.0	9.627299999999996	17.2	30.66	162.4
155.0	8.4	0.173	139.0	74.32	85.1	216.0	4.89	158.2	0.5	5.3	4.45	78.8	5.9	74.18	5.5	1.8	3.93	0.039	1.17	262.44	31.0	132.92	54.0	29.0	2.325	1.16	216.0	36.533	4.6	5.107	6.4	0.6	123.0	38.18399999999999	6.9	8.7	96.75199999999997	131.16	16.0	4.0	3.0	185.0	36.732000000000006	20.0	1.0	10.26	12.5	21.0	163.2
160.46	6.885999999999991	12.260798888888877	139.007	73.74	88.21900000000002	171.44	5.4962800000000005	144.7	0.5	5.5109999999999975	3.3822999999999994	71.56	4.043000000000003	73.36	5.552999999999997	2.100999999999996	5.0328	0.09544	3.34	190.14	28.0	117.72	47.0	30.33600000000001	2.335750000000001	1.0886399999999998	168.0	32.59200000000001	4.649499999999994	5.328560000000001	7.199	0.5060000000000003	150.43	37.22899999999999	7.198999999999996	7.606	76.43800000000005	116.96	23.03	4.0	1.0	168.0	36.102	21.11	3.0	11.799	12.505999999999997	25.89	164.26599999999996
160.0	5.6	121.0	138.0	94.0	94.9	203.0	6.724	160.0	0.2	7.2	26.16	86.0	4.0	88.0	5.1	1.3	3.93	0.1	6.0	192.0	29.0	136.0	38.0	32.6	2.475	1.227	200.0	32.9	4.76	4.77	4.4	0.3	185.0	45.0	7.7	6.9	86.6	144.0	31.0	4.0	4.0	200.0	40.3	32.0	3.0	17.1	13.1	60.0	174.4
157.16	9.1	0.485	137.0	76.0	88.0	198.0	5.819	130.0	0.7	5.3	3.2	84.0	4.8	68.0	5.5	3.4	4.28	0.11	6.0	72.0	28.0	106.0	31.0	30.8	2.425	1.227	154.0	36.2	5.62	4.39	7.8	0.8	154.0	38.9	7.1	7.7	84.7	106.0	34.0	4.0	1.0	165.0	37.9	26.0	3.0	10.26	12.5	33.0	166.4
160.0	7.1	0.09	137.9	91.06	92.6	170.0	4.16	190.0	0.6	6.7	4.45	80.0	4.4	98.0	5.7	1.9	6.8000000000000025	0.121	2.13	504.0	35.0	154.0	69.83	30.7	2.275	0.904	170.0	31.2	5.22	4.663	8.8	0.3	125.0	43.9	7.4	8.5	79.0	150.0	34.0	3.0	4.0	160.0	41.5	30.0	3.0	10.3	13.1	24.0	170.1
116.0	6.875999999999992	0.08052	139.019	72.0	88.77299999999997	125.0	5.82147	140.0	0.5	4.6160000000000005	3.4026000000000005	74.0	4.100000000000007	76.0	5.543000000000001	2.098999999999996	5.4252	0.0952299999999999	1.71	228.0	29.0	118.0	67.0	30.373	2.3837500000000005	1.2721	116.0	27.32	4.651399999999999	5.0954900000000025	7.274999999999998	0.4950000000000003	105.0	34.09599999999999	7.200000000000004	7.391000000000003	53.3	110.0	20.36	3.0	3.0	116.0	32.892	24.02	3.0	14.0733	12.530999999999992	17.08	152.2
119.1	8.2	0.09	134.0	76.4	90.7	130.0	4.29	150.0	0.7	3.3	5.34	76.0	5.1	76.0	5.0	2.3	3.57	0.1159999999999999	2.0	119.49	30.0	122.0	31.0	31.0	2.325	1.19	113.0	24.7	4.39	4.441	8.7	0.4	122.0	38.8	7.4	8.0	50.3	120.0	11.0	3.0	5.0	115.0	32.4	13.0	3.0	10.26	12.2	11.0	157.7
150.0	7.1	0.063	140.0	74.0	94.9	150.0	6.905	200.0	0.8	3.4	3.29	58.0	3.9	82.0	5.5	2.2	5.0	0.121	1.15	36.0	25.0	184.0	80.0	31.6	2.45	1.227	128.0	28.5	4.14	5.88	10.9	0.7	150.0	31.6	6.8	7.4	57.1	188.0	17.0	3.0	2.0	138.0	35.2	29.0	3.0	15.39	12.2	14.0	155.7
180.0	10.9	106.0	140.0	66.0	86.9	220.0	4.03	140.0	0.6	4.2	9.79	78.0	8.0	66.0	5.3	2.2	2.86	0.087	2.0	84.0	37.0	102.0	36.0	29.1	2.35	1.19	220.0	42.7	4.89	4.1080000000000005	5.1	0.5	190.0	36.9	7.9	8.6	105.1	102.0	32.0	5.0	3.0	200.0	36.2	22.0	3.0	20.52	13.7	70.0	157.5
120.0	6.8	456.0	139.0	70.74	89.1	136.0	4.681	139.36	0.5	3.3	6.41	71.16	4.5	71.24	5.6	1.6	4.28	0.071	2.77	144.0	26.0	111.58	44.0	30.4	2.225	1.098	125.0	25.3	4.68	5.27	6.9	0.5	120.0	36.1	6.8	9.4	57.2	110.34	16.0	3.0	2.0	136.0	33.5	19.0	3.0	13.68	13.5	15.0	156.2
205.0	5.4	0.106	140.0	80.0	87.3	212.0	5.843999999999999	150.0	0.4	4.1	0.89	58.0	3.1	80.0	5.0	1.8	11.07	0.068	2.73	298.92	24.0	114.0	44.0	30.0	2.425	1.259	198.0	35.2	5.14	4.83	7.4	0.6	190.0	47.0	7.4	8.4	89.3	120.0	26.0	4.0	4.0	198.0	41.3	28.0	3.0	17.1	12.4	17.0	188.0
140.49	7.8	0.7485899999999994	139.05000000000004	84.0	83.3	165.0	5.233619999999998	160.0	0.7	5.3820000000000014	2.9575	78.0	4.3	83.6	6.4	2.6	4.6003999999999925	0.0353299999999999	1.74	44.25	28.0	126.2	38.0	28.3	2.3735000000000004	1.28482	165.0	35.8	4.74	5.7484700000000055	8.6	0.6	131.49	33.1	7.1999999999999975	7.6	72.5	126.0	22.82	4.0	1.0	159.51	35.0	21.83	3.0	8.857800000000003	13.7	25.16	145.9
102.55	6.7	66.6	141.0	64.0	94.4	110.0	3.879	130.0	0.5	4.3	1.96	62.0	3.9	68.0	5.1	2.1	3.21	0.022	3.0	24.0	26.0	108.0	26.0	30.9	2.325	1.324	107.0	26.0	4.18	4.33	8.2	0.8	100.97	34.0	6.9	8.5	49.2	106.0	13.0	3.0	2.0	105.0	33.4	16.0	1.0	6.84	13.7	10.0	154.4
200.0	3.6	0.14	142.0	70.0	95.2	240.0	5.46	150.0	0.4	5.9	3.56	72.0	2.0	70.0	8.0	0.9	19.99	0.222	4.3	228.0	29.0	128.0	74.0	33.3	2.175	1.39	180.0	30.9	3.59	5.829	10.8	1.2	180.0	44.1	6.3	7.8	82.8	120.0	47.0	4.0	1.0	180.0	40.3	34.0	3.0	8.55	12.5	71.0	176.10499999999996
222.0	4.4	0.035	136.3	64.0	82.6	222.0	3.5700000000000003	150.0	0.3	6.5	1.78	70.0	3.5	56.0	5.6	0.4	6.4	0.0579999999999999	2.12	299.16	28.0	114.0	54.0	27.6	2.25	0.775	168.0	32.4	4.58	4.774	7.1	0.7	124.0	38.6	7.0	9.2	77.5	118.06	32.0	3.0	2.0	172.0	35.0	39.0	3.0	6.8000000000000025	14.7	43.0	162.3
160.0	6.4	0.035	143.1	72.0	96.2	169.0	6.08	130.0	0.7	5.0	1.78	80.0	3.1	70.0	5.2	2.3	5.4	0.188	1.0	216.96	25.0	106.0	47.0	31.8	2.325	1.033	162.0	31.3	5.03	5.607	11.0	0.6	160.0	44.1	7.6	8.1	74.0	108.0	16.0	3.0	5.0	162.0	33.3	17.0	3.0	12.0	11.9	19.0	173.0
117.0	9.4	0.02	134.0	66.06	88.7	160.0	3.801	130.0	0.6	3.0	8.1	76.0	5.8	66.0	7.4	2.7	2.86	0.036	1.0	204.0	31.0	120.0	43.0	29.3	2.3	0.969	117.0	29.0	4.48	10.44	6.9	0.6	105.0	34.9	7.1	7.6	54.0	120.0	18.0	3.0	3.0	117.0	33.7	17.0	3.0	8.55	11.8	13.0	157.0
129.85	6.8	0.039	139.0	60.0	94.6	137.31	5.482	120.0	0.4	3.1	5.07	72.0	4.3	58.0	5.1	1.8	4.28	0.036	1.0	185.39	25.0	102.0	64.0	32.3	2.325	1.421	130.46	27.0	4.13	5.22	5.8	0.1	121.74	34.6	7.0	7.5	58.5	96.0	11.0	3.0	3.0	130.62	35.2	20.0	3.0	15.39	12.5	10.0	161.1
155.26	6.1	0.046	138.0	70.0	82.4	179.0	4.707	170.0	0.4	3.4	1.87	64.0	3.4	66.0	8.8	2.1	5.0	0.068	5.0	180.0	35.0	146.0	61.0	30.0	2.35	0.969	160.0	34.6	4.16	12.21	6.3	0.4	100.0	30.5	7.5	8.0	78.0	148.0	16.0	4.0	2.0	160.0	34.0	21.0	3.0	11.97	12.5	14.0	153.7
205.0	7.6	0.046	140.0	74.0	89.3	222.0	4.422	160.0	0.4	6.9	3.56	50.0	5.4	76.0	5.4	1.6	8.57	0.0969999999999999	1.61	660.0	30.0	126.0	68.0	30.2	2.4	1.0659999999999998	215.0	34.2	4.99	6.11	4.7	0.4	189.0	42.2	7.6	8.4	101.0	118.0	20.0	4.0	1.0	215.0	40.8	24.0	3.0	20.52	13.3	40.0	178.0
180.0	7.8	0.019	138.0	66.0	91.1	212.0	6.257999999999999	160.0	0.5	5.9	2.4	92.0	5.6	65.46	5.0	1.6	3.93	0.067	2.1	360.0	27.0	127.66	52.0	31.3	2.375	1.162	205.0	38.5	3.74	5.05	6.5	0.2	145.0	40.1	6.9	8.6	94.9	126.0	18.0	5.0	1.0	197.0	38.0	17.0	3.0	10.26	12.3	22.0	166.1
144.36	14.5	0.011	140.0	62.0	86.3	160.0	4.474	140.0	1.4	5.7	1.87	82.0	9.2	66.0	5.1	3.6	4.64	0.034	4.53	60.0	30.0	120.0	22.0	29.6	2.375	1.195	160.0	31.0	5.53	5.66	9.4	0.4	144.97	40.0	7.3	8.9	72.8	120.0	19.0	3.0	2.0	140.0	36.3	17.0	1.0	11.97	13.3	16.0	164.4
150.0	7.4	0.018	139.0	74.0	90.1	212.0	4.42	130.0	0.7	4.4	1.78	68.0	3.1	74.0	5.3	3.4	5.36	0.072	2.0	230.72	29.0	106.0	47.0	31.0	2.325	1.13	212.0	35.4	4.2	5.495	9.1	0.6	140.0	41.6	7.3	8.1	94.5	110.0	26.0	4.0	4.0	212.0	40.3	22.0	1.0	10.26	12.2	87.0	183.9
185.34	9.7	72.8	139.0	74.0	86.0	205.0	6.206	140.0	0.5	7.2	2.94	80.0	7.1	72.0	5.1	2.0	3.93	0.054	5.0	36.0	26.0	118.0	21.0	30.0	2.475	1.356	190.0	33.8	5.44	4.94	5.1	0.8	182.58	43.0	7.6	8.1	88.8	114.0	24.0	4.0	3.0	185.0	42.0	19.0	1.0	18.81	12.9	24.0	187.7
115.0	8.0	0.057	142.0	66.0	86.2	120.0	4.45	200.0	0.5	5.2	3.56	64.0	5.2	68.0	8.3	2.1	5.36	0.024	1.76	156.0	32.0	164.0	72.0	29.3	2.425	1.16	105.0	24.4	4.34	6.606	5.8	1.2	120.0	36.0	7.6	8.4	47.4	170.0	9.0	3.0	2.0	113.0	33.3	12.0	3.0	10.26	12.2	18.0	147.0
122.0	6.3	526.0	138.0	72.0	96.1	140.0	6.439	150.0	0.9	5.1	29.36	72.0	3.5	66.0	5.7	1.8	3.93	0.121	4.0	156.0	29.0	134.0	54.0	33.7	2.55	1.421	120.0	29.7	5.03	5.0	13.9	1.1	122.0	33.2	7.6	8.1	54.7	124.0	19.0	3.0	3.0	110.0	34.0	24.0	3.0	11.97	12.9	28.0	149.4
150.0	8.3	0.011	139.0	74.0	101.9	170.0	6.336	160.0	0.8	8.6	7.21	94.0	5.6	72.0	5.3	1.8	11.07	0.422	1.0	336.0	39.0	132.0	75.0	34.4	2.225	1.259	135.0	29.0	3.79	5.22	9.8	0.4	147.0	47.7	7.6	8.6	65.2	132.0	15.0	3.0	1.0	167.0	41.8	32.0	3.0	11.97	14.7	50.0	172.2
200.0	5.8	556.0	139.0	56.0	96.4	240.0	4.655	140.0	0.5	6.1	5.07	60.0	3.5	56.0	5.4	1.4	4.28	0.11	1.0	480.0	22.0	100.0	68.0	32.8	2.25	1.259	240.0	33.3	4.82	5.27	9.4	0.6	200.0	49.8	6.7	8.1	110.9	94.0	22.0	4.0	2.0	240.0	40.7	22.0	3.0	13.68	12.7	16.0	188.9
142.0	8.6	0.025	144.0	76.0	93.5	148.0	4.758	180.0	0.7	4.3	3.56	94.0	4.9	76.0	5.5	2.9	3.93	0.135	1.5	36.0	30.0	158.0	72.0	32.2	2.375	1.2919999999999998	129.0	28.1	4.43	5.5	7.8	0.4	118.0	36.7	7.4	8.2	58.4	146.0	22.0	3.0	3.0	148.0	33.5	22.0	3.0	15.39	12.9	20.0	159.6
170.0	6.1	0.011	138.0	96.0	83.2	199.0	5.586	140.0	0.4	8.2	2.3384	88.0	3.3	96.0	5.6	2.2	5.36	0.0698399999999999	1.0	140.29	30.0	124.0	38.0	28.3	2.375	1.162	199.0	34.4	6.03	4.88	6.1	1.0	170.0	43.6	7.4	8.2	90.1	124.0	23.0	4.0	5.0	185.0	38.1	26.0	1.0	20.52	12.9	44.0	172.4
128.1	6.8	120.0	138.5	60.0	94.1	162.0	4.19	130.0	0.5	4.5	6.23	72.0	4.1	60.0	4.9	1.7	3.2	0.087	3.0	126.26	23.0	116.0	35.0	30.7	2.225	1.162	142.0	29.4	4.34	4.5520000000000005	8.0	0.7	115.0	43.1	6.8	7.7	65.4	110.0	13.0	3.0	3.0	132.0	37.5	11.0	3.0	12.0	12.6	11.0	168.6
148.52	5.8	0.027	140.0	56.0	88.1	160.0	3.853	140.0	0.5	4.4	2.49	70.0	4.1	56.0	5.4	1.2	4.64	0.025	2.18	81.59	23.0	102.0	30.0	31.1	2.275	1.259	160.0	30.1	3.97	6.27	8.1	0.4	150.0	42.5	6.5	8.1	73.1	110.0	18.0	4.0	5.0	145.0	37.6	24.0	2.0	6.84	12.4	7.0	175.1
152.21	7.531000000000002	0.16606	139.03099999999998	65.3	89.53500000000004	165.0	4.778270000000001	143.5	0.5	4.347999999999998	2.7768	80.38	4.398999999999994	64.4	5.126	2.3920000000000043	5.516300000000001	0.0373999999999999	2.7	24.0	29.01	116.38	21.0	30.538	2.3755000000000006	1.3597600000000007	140.0	31.49300000000001	4.625200000000001	4.753780000000002	6.697000000000003	0.4780000000000002	152.22	38.344	7.217000000000002	8.354	69.59399999999997	116.28	16.16	4.0	3.0	130.0	35.077000000000005	18.27	1.0	11.525399999999998	12.392000000000005	13.1	157.82600000000005
130.0	6.3	0.046	139.0	68.0	85.2	150.0	6.26	160.0	0.7	6.0	2.67	60.0	3.8	64.0	5.3	1.7	7.85	0.222	1.09	240.0	31.0	136.0	71.82	28.0	2.35	1.42	110.0	24.9	4.78	4.885	10.6	0.5	145.0	35.4	7.0	8.0	49.4	129.56	18.0	3.0	5.0	112.0	34.4	21.0	3.0	10.26	13.1	26.0	146.9
150.0	6.3	0.031	139.0	74.0	98.8	202.0	2.353	150.0	0.5	3.4	4.0	82.0	2.7	84.0	7.6	2.9	3.21	0.024	1.98	241.68	35.0	116.0	58.0	34.7	2.35	1.098	198.0	45.0	4.43	7.33	7.2	1.9	130.0	30.7	7.5	9.8	89.1	109.64	37.0	5.0	1.0	200.0	37.0	29.0	3.0	13.68	12.7	32.0	148.4
102.0	3.2	0.059	141.0	76.0	89.0	117.0	4.681	130.0	0.2	4.6	6.586299999999998	74.0	1.9	74.0	5.3	1.0	3.57	0.06695	3.0	135.6	28.0	108.0	40.0	29.5	2.325	1.356	109.0	25.4	4.26	4.94	7.4	1.0	107.0	37.5	6.8	8.6	47.6	104.0	17.0	3.0	5.0	105.0	33.8	21.0	1.0	6.84	13.8	9.0	158.8
151.68	8.4	0.03	138.0	112.0	90.1	180.0	4.71	170.0	0.6	7.7	1.78	84.0	4.8	112.28	4.9	2.7	3.93	0.024	4.58	3.0	34.0	145.76	31.0	31.0	2.325	1.29	180.0	33.43899999999999	4.55	4.441	7.6	0.6	150.0	44.46799999999999	7.5	8.1	90.922	144.0	36.0	3.0	5.0	170.0	40.31699999999999	29.0	3.0	13.68	12.6	28.0	181.511
201.8	6.8	26.6	139.0	74.0	86.9	225.0	4.293	160.0	0.5	6.5	2.76	76.0	3.8	72.0	5.5	2.2	5.71	0.11	1.0	94.2	29.0	136.0	27.0	29.7	2.4	1.421	210.0	34.6	5.28	4.72	7.3	0.6	198.0	40.9	7.2	7.6	97.1	128.0	38.0	4.0	4.0	205.0	40.9	27.0	3.0	13.68	12.6	18.0	175.3
360.0	11.6	0.115	137.0	74.0	86.4	360.0	5.224	130.0	0.8	5.7	1.25	94.0	8.6	72.0	9.4	1.9	2.5	0.051	1.0	114.15	34.0	106.0	41.0	31.1	2.3	1.001	215.0	34.7	5.71	14.54	6.8	5.3976053469340267e-79	278.88	37.0	7.3	8.1	95.3	102.0	24.0	4.0	2.0	250.0	39.5	17.0	3.0	39.33	13.3	29.0	175.2
180.0	4.1	0.035	144.7	78.0	84.4	192.0	3.98	130.0	0.4	4.7	1.78	66.0	2.0	76.0	5.6	1.7	4.6000000000000005	0.0819999999999999	1.7	152.59	29.0	104.0	43.0	27.7	2.3	1.098	180.0	29.2	5.22	5.162000000000001	9.6	0.5	175.0	43.5	7.7	7.1	82.7	100.0	22.0	3.0	5.0	180.0	37.9	21.0	2.0	12.0	12.1	19.0	186.1
130.0	12.9	66.1	137.0	80.0	94.6	180.0	5.43	150.0	1.0	7.4	17.79	72.0	8.5	74.0	5.0	2.8	5.0	0.14	4.0	181.35	33.0	118.0	39.0	32.5	2.275	1.07	165.0	36.3	4.97	4.607	7.5	1.0	130.0	39.7	7.2	8.2	93.7	114.0	49.0	4.0	4.0	165.0	37.0	34.0	3.0	10.26	12.4	48.0	166.0
125.0	5.3	0.011	139.0	88.0	96.2	155.0	5.715	180.0	0.4	3.8	3.812299999999999	68.0	2.2	86.32	5.0	2.5	3.57	0.08337	3.0	60.0	23.0	151.92	52.0	33.9	2.375	1.356	138.0	23.4	3.66	4.44	7.0	1.0	110.0	37.8	6.8	8.7	62.6	148.0	16.0	3.0	3.0	155.0	36.0	18.0	3.0	15.39	12.4	12.0	168.2
230.41	5.4	0.529	142.0	78.0	89.4	261.0	3.957	120.0	0.4	6.3	2.143	76.0	2.8	78.16	4.8	1.9	4.64	0.0320199999999999	4.0	56.07	26.0	105.08	25.0	31.0	2.325	1.162	261.0	43.87600000000001	4.84	5.38	8.3	0.9	229.81	42.73299999999999	6.7	8.7	136.6	108.0	32.0	5.0	4.0	240.0	40.436	27.0	1.0	11.97	12.9	19.0	177.7
167.5	6.9	0.023	137.0	70.42	83.9	190.0	4.551	150.0	0.4	6.4	1.87	104.0	4.0	70.56	5.1	2.0	5.71	0.149	4.86	72.0	30.0	119.48	25.0	27.3	2.35	1.098	190.0	35.7	5.71	5.27	6.4	1.3	165.31	39.2	7.5	8.2	87.0	117.54	25.0	4.0	2.0	172.0	36.5	19.0	3.0	11.97	12.4	16.0	164.9
175.0	6.6	0.111	144.4	80.0	88.4	198.0	4.47	150.0	0.7	8.0	2.67	70.0	4.3	80.0	4.9	1.5	4.6000000000000005	0.0289999999999999	1.95	261.24	26.0	130.0	50.0	28.8	2.2	0.872	193.0	34.1	5.13	5.5509999999999975	9.9	0.6	165.0	36.0	7.1	8.4	84.1	124.0	18.0	3.0	5.0	191.0	39.2	19.0	3.0	12.0	12.1	19.0	171.9
131.7	11.8	0.035	140.5	56.0	90.6	143.59	4.22	130.0	0.7	3.4	3.56	70.0	9.0	60.0	5.1	2.0	3.6	0.043	1.0	106.7	31.0	98.0	31.0	31.8	2.25	1.227	140.0	32.1	4.04	4.274	5.6	0.4	131.34	38.1	7.4	8.0	64.5	102.0	24.0	3.0	1.0	140.0	32.4	21.0	3.0	6.8000000000000025	12.6	24.0	149.2
145.0	7.9	0.011	138.0	64.0	90.4	196.0	5.069	130.0	0.6	5.3	1.25	90.0	5.3	68.0	5.5	1.8	3.57	0.024	2.0	197.4	26.0	118.0	50.0	31.9	2.3	1.098	185.0	33.3	4.27	5.33	7.9	5.3976053469340267e-79	135.0	39.9	6.4	7.6	89.5	114.0	20.0	4.0	4.0	185.0	36.3	27.0	3.0	11.97	12.2	11.0	163.5
190.0	9.1	0.011	138.0	50.0	85.7	203.0	4.034	190.0	0.8	9.4	3.02	50.0	5.6	48.0	7.8	2.4	9.28	0.094	1.06	96.0	35.0	158.0	77.0	28.9	2.35	1.582	183.0	39.8	4.62	9.16	9.1	0.9	135.0	34.7	7.6	9.0	84.2	140.0	20.0	5.0	3.0	200.0	37.0	26.0	3.0	15.39	14.1	163.0	159.1
260.0	7.3	0.023	139.0	74.0	85.4	260.0	3.982	160.0	0.7	9.3	2.31	66.0	4.6	76.0	6.1	1.8	4.28	0.043	2.0	252.0	46.0	128.0	60.0	29.2	2.475	1.388	225.0	35.6	5.01	5.05	10.0	1.3	135.0	31.6	8.6	9.0	103.1	128.0	89.0	5.0	4.0	210.0	38.2	101.0	1.0	20.52	14.7	183.0	167.2
136.0	8.1	552.0	138.0	74.0	88.6	150.0	5.04	140.0	0.3	4.2	8.01	78.0	5.0	76.0	5.2	2.7	2.5	0.15	4.0	244.32	45.0	112.0	45.0	29.8	2.25	1.29	140.0	25.7	3.74	3.83	3.4	0.4	130.0	42.2	8.4	6.6	60.1	114.0	12.0	3.0	4.0	145.0	38.0	15.0	3.0	8.55	16.3	13.0	174.6
192.38	8.4	62.0	136.0	70.0	89.0	208.0	5.767	140.0	0.7	5.1	1.25	90.0	5.5	70.0	5.4	2.0	5.0	0.076	2.0	96.0	31.0	122.0	32.0	30.7	2.4	1.227	208.0	36.0	5.16	4.55	8.2	0.3	190.0	45.0	7.6	9.6	98.5	122.0	23.0	4.0	2.0	200.0	43.0	23.0	3.0	15.39	12.4	36.0	182.1
200.0	8.6	248.0	140.0	46.0	93.2	220.0	6.646	160.0	0.9	5.2	0.98	54.0	4.4	62.0	5.5	3.0	2.86	0.036	1.0	144.0	29.0	136.0	49.0	30.2	2.525	1.485	210.0	35.7	5.33	4.39	10.6	0.7	185.0	36.5	7.7	7.6	91.5	134.0	43.0	4.0	4.0	210.0	41.0	36.0	3.0	6.84	12.7	21.0	173.0
155.0	6.891999999999992	3.3924900000000004	139.043	55.28	90.70800000000004	200.0	5.1836400000000005	182.8	0.5	5.350000000000001	5.313	67.16	4.101000000000006	57.14	5.490000000000001	2.099999999999996	6.370199999999992	0.1122688888888888	1.89	504.0	29.01	151.68	78.0	30.471	2.374249999999999	1.2845899999999997	125.0	26.639	4.628799999999997	5.1655000000000015	7.320999999999998	0.4410000000000002	150.0	40.101999999999975	7.200000000000004	8.294	61.21000000000004	147.66	16.81	3.0	3.0	147.0	37.95799999999999	22.96	3.0	13.936499999999992	12.864	19.36	172.1659999999999
190.0	10.0	0.059	139.0	80.0	91.6	222.0	4.422	140.0	0.8	6.3	0.62	84.0	6.5	84.0	5.1	2.6	2.14	0.024	2.0	229.8	31.0	118.0	38.0	31.8	2.375	1.001	222.0	39.6	4.82	4.88	8.2	0.7	119.0	36.779	7.3	10.5	102.2	118.0	15.0	5.0	4.0	190.0	35.5	15.0	1.0	8.55	14.4	11.0	162.6
165.0	7.085000000000013	36.14867999999999	139.06399999999994	62.94	90.313	210.0	5.601179999999999	184.8	0.499	4.740000000000001	6.356399999999999	77.98	4.0990000000000055	64.2	7.2100000000000035	2.232	3.2621999999999987	0.1385999999999999	4.52	396.0	28.0	158.74	64.0	30.55299999999999	2.29925	1.06431	130.0	30.00400000000001	4.612000000000002	7.1296800000000085	7.147999999999999	0.4569999999999998	110.0	36.08299999999999	7.200999999999998	8.296	65.26439999999998	155.08	23.02	3.0	4.0	150.0	35.01900000000001	22.63	3.0	8.157000000000004	12.753000000000002	83.58	157.662
134.0	11.0	0.011	141.0	46.0	85.7	154.0	6.439	150.0	1.0	6.2	7.47	60.0	5.7	46.0	6.7	3.1	6.07	0.055	1.31	108.0	26.0	118.0	80.0	28.0	2.3	1.388	149.0	30.0	4.26	5.77	9.1	1.2	110.0	30.737999999999985	6.1	7.3	68.7	118.0	15.0	4.0	3.0	140.0	33.0	22.0	3.0	13.68	16.0	17.0	147.1
187.58	4.4	0.011	139.0	62.0	92.9	195.0	7.1370000000000005	140.0	0.3	5.6	1.78	86.0	1.9	72.0	5.1	2.1	3.93	0.092	10.0	112.86	29.0	108.0	32.0	31.9	2.375	1.162	185.0	33.8	4.94	5.5	7.6	0.7	195.0	41.6	7.8	8.8	82.2	106.0	23.0	4.0	3.0	193.0	39.8	19.0	3.0	11.97	11.9	34.0	173.4
160.0	5.9	78.4	136.0	75.84	94.4	200.0	6.1	149.8	0.5	7.3	4.45	68.52	3.3	76.02	5.7	1.5	5.0	0.121	3.55	257.04	28.0	121.52	41.0	32.7	2.35	1.32	190.0	34.0	4.88	4.885	8.4	0.8	120.0	44.1	7.4	8.9	87.7	120.24	44.0	4.0	5.0	196.0	38.7	19.0	3.0	15.39	12.0	54.0	176.6
230.0	5.1	0.0559999999999999	142.0	72.0	92.1	245.0	4.551	150.0	0.4	6.1	2.05	60.0	3.1	76.0	5.1	1.6	3.21	0.038	3.0	96.0	25.0	116.0	49.0	32.3	2.275	1.098	240.0	37.5	5.07	5.22	7.0	0.9	235.0	43.764	6.9	7.6	106.5	124.0	19.0	4.0	5.0	240.0	44.5	22.0	3.0	18.81	12.7	17.0	189.2
181.62	12.2	45.7	141.0	42.0	87.3	212.0	6.801	150.0	0.9	8.9	3.02	86.0	7.7	60.0	5.3	3.4	2.86	0.053	9.0	97.95	31.0	132.0	29.0	30.3	2.4	1.227	210.0	34.6	4.96	4.88	7.7	0.3	175.0	38.5	7.3	7.3	93.8	130.0	29.0	4.0	1.0	200.0	39.0	23.0	1.0	13.68	12.3	36.0	170.2
158.0	4.9	0.035	143.2	88.0	84.9	180.0	5.61	210.0	0.4	4.4	4.45	62.0	3.0	90.0	5.2	1.4	5.7	0.0819999999999999	1.0	216.0	22.0	180.0	77.0	28.3	2.1	1.001	146.0	31.3	4.91	4.5520000000000005	7.6	0.6	124.0	34.0	6.3	7.3	63.7	170.0	11.0	3.0	2.0	158.0	37.5	16.0	3.0	6.8000000000000025	12.6	12.0	154.1
130.0	3.8	0.011	139.0	88.0	72.6	160.0	5.353	170.0	0.4	3.3	7.513699999999999	68.0	1.4	86.0	6.0	1.9	3.57	0.12569	1.66	240.0	24.0	148.0	63.0	23.5	2.225	1.227	118.0	25.7	5.01	4.16	10.4	1.3	99.0	33.5	6.9	8.9	52.4	152.0	27.0	3.0	4.0	118.0	31.8	26.0	1.0	6.84	14.9	46.0	157.6
172.0	6.885999999999991	0.0177699999999999	138.997	65.14	88.43100000000004	192.0	5.13143	154.2	0.5	5.633000000000003	2.0746999999999995	70.52	4.100000000000007	66.92	5.617000000000001	2.100999999999996	5.196599999999997	0.09092	1.67	408.0	28.0	126.14	68.0	30.44700000000001	2.3622499999999995	1.1823399999999995	180.0	33.47199999999999	4.644199999999995	5.325040000000001	7.271	0.4790000000000002	145.0	37.04699999999999	7.198999999999996	7.901	79.85699999999997	123.48	22.44	4.0	3.0	180.0	37.448	22.21	3.0	12.1581	12.656999999999998	23.36	165.72099999999998
160.0	6.3	0.027	140.0	54.0	86.6	170.0	5.093999999999999	130.0	0.4	4.5	2.4	86.0	4.2	50.0	5.4	1.6	2.5	0.242	1.0	145.81	31.0	100.0	44.0	29.3	2.25	0.904	170.0	33.5	4.3	6.22	5.9	0.2	120.0	36.0	7.1	8.6	75.9	94.0	16.0	4.0	1.0	170.0	33.0	20.0	3.0	11.97	12.9	10.0	155.4
147.69	13.7	0.163	138.0	52.0	89.8	165.0	4.81	140.0	0.9	4.8	1.25	64.0	7.1	62.0	5.2	5.2	4.28	0.06	3.0	24.0	33.0	110.0	26.0	29.7	2.425	1.55	165.0	33.3	4.8	4.61	6.4	0.8	145.17	41.7	7.6	8.1	75.5	109.04	22.0	4.0	1.0	146.0	34.5	23.0	1.0	8.55	11.3	30.0	159.9
160.0	6.0	0.011	142.0	78.0	89.6	165.0	4.758	140.0	0.5	5.1	4.0	82.0	2.8	76.0	5.7	2.5	4.64	0.086	1.0	480.0	35.0	114.0	71.0	29.6	2.375	1.324	165.0	31.5	4.66	4.77	8.1	0.8	125.0	32.6	7.8	7.8	77.1	116.0	21.0	4.0	3.0	160.0	34.6	29.0	3.0	15.39	13.9	6.0	157.4
230.0	7.2	0.011	140.0	52.0	86.8	250.0	4.086	160.0	0.9	6.2	3.11	60.0	4.4	56.0	5.6	1.8	9.64	0.086	1.0	552.0	28.0	114.0	80.0	30.4	2.425	1.388	230.0	37.4	4.05	5.33	12.1	0.5	162.0	36.3	7.3	8.2	101.8	106.0	20.0	5.0	3.0	230.0	39.7	25.0	3.0	10.26	12.3	15.0	180.4
182.7	10.3	0.011	140.0	76.0	90.8	199.0	4.758	130.0	0.8	4.5	0.62	80.0	5.8	66.0	5.7	3.3	3.21	0.0069999999999999	1.0	74.01	30.0	108.0	30.0	30.1	2.325	1.259	185.0	37.9	4.16	4.88	7.6	0.7	195.0	38.0	7.0	8.0	85.4	108.0	27.0	4.0	5.0	180.0	36.0	24.0	1.0	6.84	14.2	29.0	159.8
210.0	5.7	0.705	138.0	86.0	86.8	220.0	6.749	150.0	0.6	6.9	1.25	70.0	3.1	88.0	6.8	1.9	5.71	0.166	6.0	239.37	30.0	124.0	53.0	30.0	2.3	1.162	185.0	31.9	4.82	6.61	11.3	0.1	167.77	38.5	7.3	6.6	80.4	122.0	26.0	4.0	2.0	190.0	37.6	22.0	1.0	13.68	12.5	28.0	172.3
185.0	10.0	161.0	138.0	38.0	97.2	190.0	3.776	130.0	0.9	4.4	7.56	98.0	7.3	52.0	5.6	1.2	4.64	0.157	1.0	180.0	37.0	106.0	78.0	32.8	2.275	1.098	178.0	28.2	3.68	5.0	8.5	0.8	180.0	37.0	6.9	8.4	75.1	104.0	10.0	3.0	2.0	175.0	39.3	20.0	3.0	10.26	14.1	25.0	174.3
125.59	7.1	0.011	141.0	62.0	86.4	130.0	4.732	120.0	0.6	3.7	2.67	66.0	4.4	72.0	5.5	1.7	3.57	0.043	5.0	76.58	28.0	106.0	23.0	27.5	2.525	1.582	119.0	25.1	4.92	5.33	7.9	0.6	126.49	37.1	7.6	8.7	50.6	102.0	15.0	3.0	4.0	130.0	34.7	20.0	1.0	8.55	14.5	15.0	162.7
172.72	6.0	0.068	138.0	76.0	88.6	198.0	4.681	140.0	0.6	6.1	1.25	78.0	3.6	66.0	6.0	1.6	6.78	0.126	3.0	60.0	35.0	116.0	30.0	30.1	2.3	1.0659999999999998	189.0	32.0	4.92	5.27	10.6	0.8	170.0	37.5	7.7	8.4	79.1	110.0	29.0	4.0	3.0	189.0	34.0	21.0	3.0	10.26	12.5	44.0	170.0
185.0	8.9	0.011	138.0	42.0	92.3	208.0	5.819	160.0	0.6	4.6	3.38	74.0	6.6	44.0	5.9	1.5	3.57	0.072	1.06	144.0	22.0	132.0	71.0	30.9	2.375	1.324	208.0	38.4	4.44	6.88	7.1	0.8	140.0	37.6	6.5	8.2	95.5	124.0	22.0	5.0	4.0	208.0	39.0	23.0	3.0	11.97	12.5	39.0	164.7
280.0	9.8	0.015	137.0	54.0	93.1	280.0	4.189	150.0	0.7	6.3	6.32	82.0	7.2	62.0	7.8	1.8	17.49	0.177	2.07	360.0	34.0	138.0	61.0	31.1	2.175	1.227	190.0	37.5	3.89	11.99	6.9	0.4	170.0	31.39899999999999	6.9	8.9	87.3674	140.0	9.0	4.0	1.0	200.0	33.6	16.0	3.0	13.68	13.8	21.0	153.8
182.22	9.1	276.0	136.0	68.0	84.9	200.0	6.257999999999999	150.0	0.9	6.7	10.41	68.0	5.6	70.0	4.9	2.3	3.57	0.134	6.0	48.0	28.0	126.0	21.0	30.4	2.15	1.518	200.0	33.1	4.89	3.55	9.9	0.9	182.5	42.0	7.4	7.6	95.5	118.0	30.0	4.0	3.0	200.0	39.7	20.0	1.0	17.1	11.6	38.0	182.5
150.0	6.636000000000008	229.45037	139.00799999999998	58.0	90.34699999999997	170.0	5.4826700000000015	160.0	0.5	5.099999999999999	9.5993	92.0	3.899999999999993	64.0	5.514999999999999	1.998	5.326800000000002	0.1038792307692308	2.0	223.2	29.0	120.0	52.0	30.50800000000001	2.366750000000001	1.2670100000000002	170.0	32.3	4.628799999999999	5.009100000000003	7.572999999999999	0.4680000000000002	130.0	36.2	7.200000000000004	8.231	79.2	116.0	19.83	4.0	3.0	170.0	36.5	21.19	1.0	12.021299999999997	12.854999999999997	22.39	157.0
109.0	5.4	0.322	145.0	110.0	84.9	150.0	4.086	170.0	0.3	7.0	9.16	92.0	3.4	102.0	5.3	1.5	5.36	0.28	1.93	428.28	31.0	156.0	74.0	27.8	2.25	1.0659999999999998	132.0	27.583	4.17	5.11	5.5	0.9	100.0	32.974000000000004	6.6	7.3	58.6	150.0	9.0	3.0	1.0	132.0	33.983999999999995	18.0	3.0	6.84	14.9	11.0	149.6
110.0	5.3	0.016	142.0	82.0	93.7	137.0	4.215	160.0	0.4	3.5	4.45	64.0	2.8	80.0	5.5	1.9	4.28	0.1009999999999999	2.0	282.72	22.0	140.0	60.0	32.5	2.35	1.356	130.0	27.2	4.42	4.72	8.4	0.7	105.0	37.5	6.9	6.8	57.4	130.0	43.0	3.0	2.0	130.0	32.4	35.0	3.0	17.1	12.5	20.0	158.6
150.0	8.2	121.0	144.0	76.0	89.6	200.0	5.586	160.0	0.5	6.8	9.7404	60.0	5.3	74.0	6.2	2.0	8.57	0.09867	1.0	540.0	26.0	146.0	77.0	30.5	2.475	1.13	155.0	32.0	5.01	6.05	6.4	1.3	135.0	30.5	7.0	9.1	78.5	150.0	17.0	4.0	3.0	200.0	36.3	23.0	3.0	5.13	14.9	17.0	153.9
200.0	5.8	0.018	140.0	66.0	84.2	210.0	4.732	140.0	0.6	4.2	1.9531000000000005	60.0	2.4	68.0	5.6	2.2	5.0	0.0445299999999999	1.0	150.12	23.0	114.0	39.0	28.6	2.3	1.2919999999999998	179.0	32.5	5.15	5.44	9.8	0.8	160.0	42.5	6.7	8.5	80.3	108.0	22.0	3.0	4.0	179.0	38.6	22.0	3.0	10.26	13.3	20.0	180.0
148.0	6.5	0.011	141.0	72.0	94.4	157.0	4.189	180.0	0.5	4.1	3.56	78.0	4.4	74.0	5.5	1.2	3.57	0.145	1.06	144.0	27.0	138.0	72.0	31.8	2.375	1.195	150.0	28.0	4.36	4.83	7.2	1.3	120.0	33.4	7.2	7.6	67.5	144.0	15.0	4.0	3.0	155.0	34.0	20.0	3.0	11.97	12.5	16.0	150.2
165.0	6.8	0.011	139.0	52.0	87.8	250.0	4.37	140.0	1.0	4.3	2.05	70.0	1.8	60.0	5.7	4.0	3.93	0.046	3.27	72.0	33.0	110.0	36.0	29.4	2.35	1.13	240.0	38.3	4.5	4.94	14.8	0.9	165.0	37.5	7.1	7.8	109.2	114.0	46.0	5.0	4.0	240.0	36.3	31.0	1.0	8.55	14.0	22.0	168.3
170.0	6.3	0.011	139.0	86.0	89.4	200.0	7.757999999999999	160.0	0.4	4.5	5.07	76.0	3.8	88.0	5.2	2.0	4.64	0.165	2.0	240.0	32.0	138.0	51.0	30.5	2.425	1.162	176.0	33.4	5.4	5.27	6.3	0.2	165.0	38.0	7.7	7.9	77.7	136.0	22.0	4.0	3.0	181.0	37.1	23.0	3.0	11.97	13.2	26.0	168.2
113.0	5.1	0.011	141.0	74.38	89.6	120.0	7.991	150.0	0.3	3.2	0.98	72.0	2.4	76.0	5.2	2.2	2.5	0.039	1.54	60.0	31.0	116.0	52.0	30.0	2.35	1.2919999999999998	120.0	30.0	4.66	5.22	6.4	1.0	110.0	33.0	7.5	8.2	58.7	120.0	15.0	4.0	3.0	113.0	31.4	26.0	3.0	8.55	12.6	8.0	146.4
185.0	6.1	314.0	137.0	64.0	82.9	200.0	6.956	150.0	0.5	8.2	5.194999999999999	86.0	2.8	74.0	5.7	1.9	3.21	0.1277399999999999	4.0	341.76	32.0	128.0	61.0	27.9	2.45	1.679	179.0	33.5	4.27	5.22	8.0	1.5	180.0	36.5	7.7	8.7	86.3	124.0	23.0	4.0	1.0	190.0	36.0	24.0	3.0	8.55	13.3	92.0	157.6
169.68	8.2	6.37	136.0	82.0	80.4	210.0	6.0	140.0	0.4	5.8	2.31	76.0	6.0	78.0	5.5	1.5	1.43	0.045	6.0	114.32	37.0	126.0	31.0	26.9	2.25	1.033	210.0	36.6	3.91	4.44	4.4	0.7	160.0	38.7	7.5	7.0	92.6	116.0	139.0	4.0	4.0	200.0	37.8	243.0	1.0	10.26	16.5	138.0	165.5
131.8	5.6	0.011	137.0	76.0	89.4	145.0	4.138	140.0	0.5	5.4	1.51	76.0	2.8	78.0	4.9	2.1	2.5	0.031	2.0	36.0	30.0	118.0	19.0	31.5	2.275	0.969	135.0	29.9	4.89	6.0	9.3	0.6	130.13	41.5	7.3	7.6	58.6	118.0	34.0	3.0	4.0	125.0	34.2	38.0	3.0	17.1	12.2	15.0	165.0
160.0	6.0	0.02	140.0	90.0	91.4	180.0	4.293	150.0	0.4	4.2	0.98	78.0	3.5	82.0	5.4	1.8	1.43	0.038	5.0	312.0	32.0	116.0	51.0	31.3	2.375	1.13	180.0	32.5	4.78	5.11	6.9	0.9	150.0	37.8	7.2	9.2	83.0	112.0	28.0	4.0	1.0	180.0	36.2	20.0	3.0	6.84	12.6	8.0	165.8
130.0	8.9	234.5	137.9	64.0	98.0	150.0	6.78	150.0	0.8	3.3	15.12	70.0	5.0	62.0	5.6	3.0	5.4	0.145	3.0	120.0	27.0	126.0	52.0	32.9	2.7	1.0659999999999998	132.0	29.7	4.61	5.218	8.6	0.8	118.0	38.7	7.5	7.9	61.8	120.0	23.0	4.0	3.0	150.0	35.8	18.0	3.0	6.8000000000000025	13.0	29.0	159.2
135.0	11.2	0.273	141.0	56.0	92.8	155.0	3.672	130.0	0.8	5.7	5.52	62.0	8.6	56.0	5.7	1.4	3.93	0.105	3.0	180.0	31.0	102.0	67.0	31.7	2.425	1.098	151.0	31.6	4.64	4.44	7.2	0.2	133.06	38.6	7.1	7.4	67.2	100.0	24.0	4.0	2.0	151.0	39.1	20.0	3.0	11.97	12.9	14.0	170.4
218.21	11.9	0.055	140.0	68.0	91.0	250.0	3.957	150.0	0.2	6.0	1.25	86.0	8.4	64.0	4.8	3.0	3.21	0.018	5.0	48.0	39.0	128.0	25.0	30.3	2.325	1.2919999999999998	185.0	36.9	4.71	5.22	2.1	0.9	207.99	39.3	7.6	8.7	98.7	119.68	27.0	4.0	2.0	165.0	38.0	20.0	1.0	8.55	12.3	25.0	171.7
143.06	6.1	0.011	136.0	66.0	91.0	154.0	4.267	140.0	0.6	3.4	5.34	82.0	3.4	70.0	4.8	2.0	4.28	0.072	2.0	48.0	25.0	120.0	30.0	31.8	2.225	1.356	139.0	26.2	4.55	4.44	9.9	0.4	143.0	39.7	6.7	8.4	58.0	116.0	28.0	3.0	5.0	150.0	35.7	28.0	1.0	15.39	12.0	9.0	164.3
160.0	8.6	15.610890000000005	137.8	64.0	91.6	170.0	5.04	170.0	0.7	5.0	4.45	78.0	5.1	70.0	11.1	2.3	6.4	0.043	4.1	228.0	27.0	144.0	76.0	30.2	2.35	0.969	153.0	30.9	4.31	8.493	8.5	0.8	170.0	37.0	6.8	8.6	68.7	141.4	14.0	3.0	1.0	145.0	38.1	18.0	3.0	6.8000000000000025	13.2	20.0	166.3
153.48	5.6	15.2	140.0	82.0	84.8	168.0	4.5	140.0	0.4	6.9	3.56	64.0	3.1	78.0	4.5	1.9	5.36	0.0969999999999999	3.75	129.15	36.0	112.0	31.0	28.5	2.4	1.162	168.0	31.7	5.28	5.33	7.2	1.0	150.0	39.5	7.8	6.6	75.0	114.0	29.0	4.0	3.0	150.0	36.8	33.0	1.0	20.52	12.2	26.0	171.0
200.0	7.8	0.021	141.0	78.0	87.6	243.0	4.629	180.0	0.5	5.7	1.33	90.0	4.3	79.52	5.3	2.7	5.36	0.019	1.0	374.16	27.0	154.4	70.0	30.4	2.425	1.195	218.0	38.5	4.54	5.33	6.4	0.6	160.0	36.4	7.0	7.4	98.7	154.0	19.0	5.0	3.0	243.0	36.5	20.0	3.0	5.13	13.0	28.0	153.2
180.0	4.5	1.74	141.0	74.0	86.2	262.0	4.9910000000000005	170.0	0.3	5.7	4.130600000000001	60.0	2.1	76.0	5.8	1.8	4.64	0.07796	2.92	36.0	28.0	130.0	52.0	29.4	2.35	1.55	250.0	39.5	4.61	5.22	7.5	2.9	185.0	42.2	6.9	8.4	113.6	138.0	27.0	5.0	3.0	262.0	40.3	18.0	3.0	8.55	14.9	58.0	169.8
145.0	5.9	0.072	138.0	72.0	87.3	153.0	5.224	150.0	0.5	5.5	4.36	66.0	3.2	74.0	5.6	1.9	5.0	0.074	1.54	303.6	30.0	110.0	61.0	29.4	2.4	1.227	148.0	28.95800000000001	5.27	3.83	9.0	0.4	133.0	38.03999999999999	7.4	10.6	69.08239999999999	108.0	23.0	3.0	5.0	145.0	36.06100000000001	24.0	1.0	10.26	12.1	29.0	164.813
135.0	7.6	0.011	143.0	55.72	94.1	155.0	4.965	120.0	0.4	3.8	0.89	56.0	5.0	64.0	5.0	1.9	3.57	0.043	1.0	195.12	26.0	104.0	52.0	32.5	2.35	1.162	151.0	30.9	4.32	3.61	5.2	1.6	125.0	39.5	6.9	7.8	69.7	102.0	25.0	4.0	5.0	145.0	36.7	24.0	3.0	10.26	12.0	42.0	168.1
155.96	6.4	0.018	139.0	62.0	91.0	165.0	3.827	140.0	0.6	5.7	2.22	80.0	3.2	64.0	5.3	2.4	6.43	0.03	1.0	63.96	26.0	118.0	25.0	29.8	2.275	1.162	155.0	30.0	5.49	5.0	10.0	0.4	155.94	42.2	7.2	7.4	69.2	102.0	39.0	4.0	5.0	160.0	41.1	27.0	1.0	22.23	12.5	11.0	184.4
98.0	7.221	0.04685	139.00799999999998	50.1	91.01299999999998	117.0	5.741040000000001	189.8	0.502	4.899000000000002	4.421299999999998	71.3	4.198999999999994	50.62	5.492000000000003	2.300000000000004	6.133000000000001	0.11124	1.44	300.0	29.01	164.94	75.29	30.606999999999992	2.4079999999999995	1.2732000000000008	103.0	25.542999999999992	4.607700000000002	5.331760000000003	7.077000000000001	0.429	117.0	34.982000000000006	7.200000000000004	8.314000000000002	47.06699999999999	160.14	21.92	3.0	4.0	92.0	32.358000000000004	28.76	3.0	13.030199999999995	12.881000000000006	28.43	146.08100000000005
170.35	5.6	270.0	139.0	82.0	96.2	185.0	4.474	160.0	0.7	7.2	8.81	60.0	3.0	84.0	5.7	1.6	3.21	0.106	2.99	207.96	25.0	142.0	48.0	32.8	2.325	0.775	180.0	33.76599999999999	4.64	4.72	12.5	0.3	156.0	40.26299999999999	6.6	10.0	83.5	142.0	21.0	4.0	2.0	180.0	38.40799999999999	23.0	3.0	10.26	12.5	26.0	174.3
143.37	9.8	112.26	141.8	74.0	86.9	167.0	5.2	130.0	0.5	3.7	6.23	84.0	7.0	76.14	5.2	2.2	4.3	0.043	3.0	58.86	33.0	110.68	28.0	29.4	2.4	1.195	167.0	36.5	4.53	5.607	4.6	0.6	150.0	37.7	7.6	9.1	79.8	110.0	14.0	4.0	4.0	157.0	35.8	13.0	1.0	3.4000000000000004	12.7	16.0	153.7
160.0	6.606000000000013	0.0283401951219512	138.998	66.74	89.24399999999996	170.0	5.095509999999998	150.9	0.5	5.613	2.381299999999999	69.18	3.898999999999994	69.0	5.6320000000000014	2.0	5.313300000000001	0.076419	1.41	432.0	29.0	121.94	70.0	30.46999999999999	2.3655	1.1895309090909092	160.0	30.9	4.629999999999998	5.212130000000002	7.398999999999997	0.5020000000000002	150.0	35.0	7.200000000000004	7.872999999999997	74.7	121.04	18.68	4.0	2.0	160.0	32.3	23.73	3.0	13.2696	12.693999999999996	18.59	166.6
123.57	10.9	0.035	136.6	58.0	90.2	135.0	4.65	120.0	0.6	2.9	1.78	96.0	7.7	56.0	4.6	2.4	2.5	0.048	4.06	36.0	35.0	92.0	27.0	31.5	2.1	1.098	135.0	27.2	3.82	3.997	5.6	0.4	125.0	39.0	7.3	10.2	64.9	89.78	16.0	3.0	5.0	125.0	37.1	14.0	1.0	5.1000000000000005	11.6	6.0	170.1
110.0	8.1	0.016	137.0	82.0	88.9	160.0	5.069	150.0	0.6	5.6	3.2	72.0	4.9	82.0	5.8	2.4	4.28	0.059	2.0	207.93	32.0	124.0	43.0	31.5	2.3	1.2919999999999998	160.0	30.2	4.25	5.61	7.0	0.8	110.0	36.1	7.0	8.6	73.0	118.0	33.0	4.0	3.0	140.0	33.5	27.0	3.0	8.55	13.2	62.0	159.3
148.05	4.4	17.1	140.0	68.0	93.6	155.0	4.888	130.0	0.4	3.6	2.31	56.0	2.1	66.0	5.0	1.7	4.28	0.08	6.0	66.64	26.0	94.0	30.0	31.5	2.35	1.227	148.0	30.5	4.96	4.88	8.7	1.4	148.0	41.5	7.1	9.8	62.3	98.0	34.0	4.0	3.0	148.0	37.5	37.0	3.0	18.81	13.0	14.0	169.0
116.94	6.1	0.011	138.0	78.0	94.9	125.0	3.646	140.0	0.3	3.5	4.54	82.0	3.7	72.0	4.7	2.0	2.86	0.03	2.0	62.46	22.0	114.0	20.0	33.4	2.3	1.162	125.0	24.6	4.02	6.22	5.0	0.3	116.72	41.4	6.7	7.6	57.7	112.0	10.0	3.0	4.0	115.0	38.7	19.0	1.0	8.55	11.6	15.0	173.5
140.0	8.1	116.94	138.0	80.0	92.5	180.0	5.46	160.0	0.5	4.5	5.34	58.0	4.9	78.0	5.6	2.4	4.6000000000000005	0.0579999999999999	2.0	240.0	30.0	134.0	51.0	31.1	2.3	1.13	180.0	32.2	4.22	5.773	6.7	0.6	130.0	38.7	7.0	12.6	80.9	132.0	14.0	3.0	2.0	175.0	32.6	19.0	3.0	5.1000000000000005	12.2	42.0	155.9
145.74	6.897999999999992	3.9739800000000014	139.041	66.86	89.71500000000002	150.0	4.03399	147.5	0.5	5.696999999999997	1.7113999999999991	67.86	4.043000000000003	66.5	5.092	2.100999999999996	5.446400000000002	0.0643088888888888	4.3	43.55	29.0	117.12	18.0	30.55800000000001	2.37825	1.2195899999999995	150.0	31.44800000000001	4.610000000000003	4.949550000000002	7.202000000000001	0.4650000000000002	145.14	42.67699999999999	7.200000000000004	8.214000000000002	75.458	115.8	16.79	4.0	3.0	150.0	38.41999999999999	21.83	3.0	14.5182	12.284000000000004	14.32	176.51100000000002
130.0	6.2	0.109	140.0	74.0	90.9	140.0	5.043	190.0	0.4	5.6	3.38	66.0	3.8	78.0	5.3	1.9	8.21	0.061	1.0	300.0	32.0	158.0	73.66	31.4	2.525	1.518	133.0	27.1	4.23	5.05	6.0	1.0	125.0	36.0	7.5	9.1	61.9	152.0	14.0	3.0	5.0	133.0	34.2	21.0	3.0	20.52	12.6	18.0	159.8
152.88	4.9	0.011	139.0	74.0	95.5	155.0	3.801	140.0	0.3	4.8	0.89	74.0	2.8	72.0	5.0	1.6	5.36	0.068	1.0	98.1	25.0	120.0	33.0	32.5	2.5	1.0659999999999998	155.0	26.4	4.78	5.22	7.0	1.0	155.0	42.0	7.4	7.6	69.1	114.0	16.0	3.0	5.0	155.0	40.2	17.0	3.0	34.2	12.4	9.0	188.1
182.36	7.1	0.016	140.0	64.0	94.3	210.0	6.232	160.0	0.5	5.3	2.67	68.0	3.9	64.0	6.5	2.4	4.64	0.038	1.0	240.0	32.0	142.0	80.0	32.3	2.35	1.195	210.0	34.5	4.4	5.83	7.0	0.3	120.0	25.5	7.5	8.1	94.3	146.0	30.0	4.0	3.0	210.0	35.7	27.0	3.0	11.97	12.4	17.0	146.2
166.01	8.9	0.035	140.4	62.0	85.8	187.0	3.85	160.0	0.5	6.4	1.78	72.0	5.4	68.0	4.3	2.8	5.7	0.039	1.0	12.0	37.0	126.0	26.0	28.5	2.45	1.098	177.0	37.1	5.09	4.163	5.8	0.4	157.48	43.6	8.6	8.3	82.1	140.0	15.0	4.0	4.0	175.0	37.7	19.0	3.0	6.8000000000000025	11.2	16.0	170.1
170.0	5.3	0.011	142.0	75.78	90.8	198.0	5.87	160.0	0.6	6.4	2.67	66.0	2.2	74.0	5.3	2.3	4.64	0.121	2.0	180.0	28.0	120.0	42.0	30.5	2.4	0.94	190.0	33.0	5.55	5.218	12.0	0.6	155.0	41.5	7.5	8.0	84.1	118.0	39.0	4.0	4.0	185.0	39.2	35.0	3.0	15.39	12.1	28.0	177.7
121.0	7.9	0.47	136.1	64.0	84.9	170.0	4.29	140.0	0.4	3.9	5.34	64.0	5.1	66.0	5.3	2.0	3.2	0.0819999999999999	3.0	396.0	32.0	114.0	36.0	29.7	2.275	0.969	170.0	36.7	4.47	4.94	5.1	0.6	121.0	36.4	7.3	9.1	74.9	114.0	18.0	4.0	4.0	150.0	33.2	21.0	3.0	6.8000000000000025	12.8	66.0	153.7
102.0	6.920999999999995	0.04709	139.02300000000002	50.66	88.95100000000002	104.0	5.7423800000000025	151.7	0.5	4.355999999999999	4.489899999999995	68.88	4.0470000000000015	52.46	5.5749999999999975	2.098999999999996	5.15	0.10472	1.29	373.92	29.01	125.0	80.0	30.361999999999995	2.3710000000000004	1.26578	98.0	24.73899999999999	4.640899999999999	5.272060000000003	7.261999999999995	0.4340000000000001	104.0	31.36399999999999	7.200000000000004	7.812999999999999	43.716	122.36	22.87	3.0	1.0	100.0	31.46999999999999	28.23	3.0	13.697100000000004	12.785999999999996	29.31	143.689
210.0	11.4	0.017	142.0	48.0	92.3	249.0	4.551	150.0	0.9	7.7	4.09	60.0	8.2	52.0	7.9	2.0	11.42	0.142	1.56	480.0	24.0	112.0	73.69	30.8	2.25	1.162	225.0	36.5	5.1	7.11	7.6	0.6	189.0	32.0	6.3	10.4	103.4	116.0	36.0	4.0	1.0	233.0	38.5	37.0	3.0	15.39	14.5	38.0	167.8
235.0	6.9	0.07	140.5	84.0	87.8	264.0	5.82	160.0	0.5	7.2	4.45	56.0	4.2	78.0	5.8	1.6	5.0	0.13	2.0	251.16	31.0	124.0	51.0	30.4	2.45	1.162	250.0	38.0	5.08	5.051	7.7	0.8	225.0	44.1	7.7	8.8	111.9	130.0	29.0	5.0	4.0	250.0	42.0	20.0	3.0	8.6	12.4	19.0	186.8
154.95	7.5	585.0	140.0	56.0	89.6	172.0	4.888	140.0	0.6	5.4	1.42	46.0	4.4	58.0	5.2	1.9	3.93	0.072	1.0	120.0	23.0	102.0	26.0	30.4	2.475	1.0659999999999998	145.0	32.3	4.96	5.44	8.3	0.8	151.69	40.4	7.0	8.0	66.8	106.0	25.0	4.0	3.0	165.0	34.5	22.0	3.0	15.39	13.0	15.0	171.3
175.0	7.3	0.032	138.0	86.0	88.4	199.0	4.888	160.0	0.7	5.1	3.83	74.0	4.6	86.0	5.7	1.7	4.64	0.047	1.0	276.84	23.0	134.0	54.0	30.0	2.325	1.421	199.0	33.8	5.09	4.44	10.1	0.5	160.0	36.6	6.5	6.6	88.0	138.0	33.0	4.0	5.0	199.0	38.0	35.0	3.0	13.68	12.2	21.0	174.0
163.78	6.7	0.011	141.0	70.0	92.6	175.0	3.62	160.0	0.7	5.1	1.78	68.0	4.2	74.0	5.3	1.8	3.21	0.184	4.59	33.38	38.0	126.0	19.0	30.0	2.425	1.32	175.0	29.3	5.23	4.94	10.1	0.6	161.25	46.7	8.5	7.8	75.4	124.0	26.0	3.0	1.0	165.0	41.6	28.0	3.0	17.1	12.6	13.0	187.2
115.0	6.9	0.016	141.0	70.0	84.6	130.0	4.163	150.0	0.6	4.2	4.27	70.0	3.9	70.0	5.4	2.2	3.21	0.062	1.0	126.55	21.0	108.0	48.0	28.3	2.35	1.582	120.0	28.0	4.33	4.5	9.0	0.9	115.0	36.5	6.6	8.1	56.1	106.0	21.0	3.0	4.0	120.0	33.0	23.0	3.0	8.55	13.9	26.0	161.6
137.0	7.3	0.03	141.0	78.0	88.3	165.0	4.112	170.0	0.5	7.5	4.72	66.0	4.5	76.0	5.3	2.1	6.43	0.155	1.25	144.0	38.0	138.0	72.0	29.9	2.5	1.2919999999999998	150.0	28.6	4.8	8.44	7.4	0.4	120.0	36.2	7.7	7.0	68.2	134.0	55.0	3.0	4.0	137.0	37.5	59.0	3.0	11.97	12.5	146.0	163.5
135.12	11.2	0.037	140.0	66.0	88.4	142.0	5.715	130.0	0.3	4.3	2.67	88.0	8.9	62.0	5.4	1.8	5.0	0.039	5.0	72.0	26.0	118.0	30.0	30.8	2.425	0.969	142.0	30.0	4.6	4.94	2.4	0.8	130.0	40.2	7.2	7.3	63.0	108.0	64.0	4.0	4.0	142.0	37.5	79.0	1.0	11.97	12.0	95.0	164.0
247.0	6.5	0.037	139.0	72.0	94.7	250.0	3.776	140.0	0.6	6.9	0.89	90.0	3.6	76.0	6.7	2.3	5.71	0.039	2.0	221.02	31.0	106.0	50.0	32.3	2.375	1.227	243.0	34.2	4.52	4.33	8.8	0.3	190.0	42.5	7.3	7.6	109.9	108.0	31.0	4.0	5.0	243.0	41.0	27.0	3.0	17.1	12.4	10.0	183.6
175.0	5.6	69.0	142.0	76.0	89.6	206.0	6.568	140.0	0.3	4.7	5.34	60.0	2.1	68.0	5.3	2.9	4.28	0.072	4.0	96.0	30.0	114.0	40.0	30.2	2.45	1.485	201.0	35.4	4.74	4.94	5.0	0.1	175.0	47.3	7.4	8.7	87.7	110.0	61.0	4.0	2.0	190.0	38.3	35.0	3.0	11.97	12.7	47.0	178.2
195.58	7.1	0.034	140.0	78.0	91.3	220.0	5.043	140.0	0.6	7.4	2.7659	90.0	4.2	72.0	5.2	2.1	3.93	0.04339	2.0	41.07	26.0	106.0	25.0	32.0	2.5	1.162	200.0	34.0	4.69	4.77	8.4	0.4	195.0	45.3	7.3	10.8	91.0	108.0	37.0	4.0	4.0	220.0	39.8	27.0	1.0	8.55	13.1	14.0	177.1
118.0	6.108000000000005	1.1759100000000005	138.982	5.3976053469340267e-79	90.42900000000004	150.0	5.7379	170.0	0.499	6.0840000000000005	3.932	72.0	3.593000000000003	5.3976053469340267e-79	5.8320000000000025	1.800000000000002	6.565799999999991	0.0863299999999999	1.0	396.0	29.0	160.0	77.0	30.94200000000001	2.3975000000000004	1.2739511111111108	150.0	29.6	4.5612	5.766190000000004	8.272	0.54	112.0	29.2	7.173000000000006	7.808999999999997	68.6	160.0	26.26	3.0	5.0	148.0	32.1	30.02	1.0	13.851	12.799	43.51	143.3
115.0	6.614000000000013	293.3061600000001	138.74300000000002	76.0	90.35199999999996	130.0	5.255979999999999	130.0	0.5	5.660999999999998	12.269300000000005	72.0	3.899999999999993	78.18	6.394999999999998	1.9880000000000004	5.589699999999999	0.1463	2.12	312.0	28.0	99.62	55.0	30.32200000000001	2.429250000000001	1.1608899999999998	121.0	22.9	4.642799999999997	6.702140000000003	7.626999999999998	0.4290000000000001	115.0	40.1	7.202999999999998	8.165999999999999	55.3	96.0	21.3	3.0	4.0	122.37	40.5	24.91	1.0	12.568499999999997	13.219999999999995	29.58	167.7
215.0	6.9009999999999865	1.0817599999999994	139.01799999999997	76.0	88.67799999999997	235.0	5.07184	160.0	0.5	6.421000000000001	1.8885	58.0	4.100000000000007	76.0	5.511000000000001	2.099999999999996	5.449299999999997	0.0847499999999999	2.33	283.2	29.0	118.0	50.0	30.463000000000008	2.37725	1.1975709090909092	235.0	39.7	4.633099999999997	5.070270000000002	7.180999999999999	0.4900000000000002	190.0	41.7	7.184000000000005	7.647999999999999	105.7	112.0	31.33	5.0	5.0	235.0	35.7	27.03	3.0	14.7915	12.471999999999998	24.99	171.8
170.0	6.4	0.011	145.0	74.0	85.2	187.0	5.662999999999999	170.0	0.7	6.8	3.65	58.0	4.5	76.0	5.6	1.1	8.21	0.135	1.0	420.0	22.0	134.0	77.0	28.5	2.35	1.033	165.0	31.6	5.31	4.55	11.2	0.3	164.0	37.6	6.4	7.6	78.3	136.0	17.0	4.0	2.0	165.0	37.5	23.0	3.0	13.68	13.0	8.0	166.2
180.0	7.6	0.035	141.0	62.0	97.1	225.0	4.4	130.0	0.5	7.3	1.78	66.0	3.9	68.0	6.4	2.8	3.6	0.063	2.0	300.0	36.0	112.0	62.0	32.8	2.4	1.0659999999999998	225.0	39.9	4.38	3.22	6.9	0.8	135.0	39.0	8.2	8.9	103.6	108.0	69.0	4.0	3.0	225.0	40.8	43.0	3.0	10.3	12.6	22.0	173.3
119.05	6.1	208.78	138.7	53.08	95.7	125.0	3.83	130.0	0.4	3.9	9.79	78.0	3.5	50.0	5.3	2.0	3.6	0.0819999999999999	6.0	91.68	29.0	112.0	28.0	33.0	2.325	1.227	118.0	27.7	4.1	4.663	6.9	0.4	118.0	40.3	7.6	8.6	57.9	114.0	12.0	3.0	4.0	118.0	33.7	17.0	1.0	10.3	12.6	9.0	156.0
181.4	7.135000000000009	21.104569999999995	138.997	67.36	87.95199999999998	200.0	4.376779999999999	142.0	0.5	5.952000000000001	2.2482999999999977	67.32	4.199999999999991	66.64	5.224	2.200999999999996	5.421900000000003	0.0547206249999999	4.42	81.33	28.0	117.32	23.0	30.13700000000001	2.3617500000000007	1.2892400000000008	190.0	34.811	4.695199999999997	5.055190000000001	7.031999999999999	0.4270000000000001	181.68	43.47199999999999	7.197999999999998	8.580999999999994	88.54699999999997	116.46	25.75	4.0	4.0	190.0	40.209	23.17	1.0	11.747700000000004	12.534	26.48	182.99200000000005
176.91	5.3	30.6	138.0	60.0	87.8	190.0	5.405	140.0	0.5	5.7	3.29	68.0	3.0	76.0	5.1	1.7	4.28	0.0969999999999999	5.0	12.0	29.0	118.0	22.0	30.3	2.525	1.259	155.0	31.2	5.4	5.05	9.6	0.7	175.77	43.911	7.4	7.7	65.2	110.0	20.0	4.0	1.0	190.0	40.7	30.0	1.0	22.23	12.3	30.0	177.5
215.0	4.4	0.122	144.0	72.0	94.8	217.0	5.689	150.0	0.2	4.5	10.14	88.0	2.5	78.0	5.5	1.5	4.28	0.115	1.38	240.0	40.0	116.0	69.0	31.3	2.475	1.13	165.0	34.0	3.51	5.16	4.9	2.0	147.9	42.5	8.1	8.0	89.7	118.0	17.0	4.0	3.0	215.0	36.0	27.0	3.0	15.39	14.8	25.0	161.7
130.0	5.4	0.505	139.0	88.0	95.1	180.0	6.336	140.0	0.3	4.3	4.54	68.0	3.0	90.0	5.6	1.9	3.93	0.092	1.67	240.12	35.0	122.0	45.0	32.3	2.55	0.84	180.0	32.8	4.39	4.39	4.9	2.0	100.0	40.0	7.5	6.9	78.7	120.0	21.0	4.0	3.0	150.0	38.0	22.0	1.0	13.68	12.6	27.0	167.2
265.0	5.9	0.035	136.0	54.0	92.1	290.0	3.905	140.0	0.4	5.5	1.78	76.0	3.6	58.0	5.6	1.6	6.43	0.038	4.38	240.0	29.0	116.0	65.0	32.5	2.325	0.71	285.0	39.3	4.34	11.6	6.9	0.4	180.0	38.2	7.5	7.6	128.3	118.0	35.0	5.0	3.0	280.0	43.0	28.0	3.0	13.68	12.6	31.0	188.3
150.0	7.597000000000008	253.55365	139.012	56.66	91.127	160.0	5.67278	150.0	0.5	4.067	13.312899999999996	112.0	4.4990000000000006	56.0	5.539999999999999	2.400000000000004	5.270499999999998	0.14979	2.26	300.0	29.0	120.0	67.93	30.619	2.3825	1.1256300000000004	100.0	21.0	4.612300000000001	5.231930000000002	6.572999999999999	0.38	125.0	37.89099999999999	7.1990000000000025	7.947000000000003	45.806	118.0	27.31	2.0	4.0	108.0	37.2	30.85	3.0	8.639000000000001	13.137999999999998	35.48	162.787
137.09	9.3	97.0	136.0	54.0	92.1	159.0	4.396	130.0	0.6	3.2	13.35	78.0	6.6	54.0	4.9	1.9	2.14	0.043	6.0	30.0	28.0	94.0	26.0	31.1	2.35	1.162	155.0	32.0	3.89	4.55	6.1	0.6	131.45	40.0	6.4	6.6	76.5	100.0	18.0	4.0	2.0	155.0	37.5	19.0	1.0	11.97	12.9	57.0	168.3
160.0	7.7	0.034	140.0	58.0	75.1	200.0	4.9910000000000005	160.0	0.6	5.2	5.87	94.0	3.9	60.0	5.9	2.7	5.36	0.275	2.87	36.0	33.0	130.0	38.0	25.3	2.375	1.453	190.0	35.8	4.9	5.61	8.4	1.0	150.0	43.1	7.5	7.9	87.3	126.0	24.0	4.0	2.0	200.0	38.0	21.0	3.0	6.84	17.7	24.0	167.8
150.0	8.9	0.035	134.0	52.0	86.5	165.0	5.84	190.0	0.6	4.2	2.67	60.0	4.0	64.0	6.8	3.9	5.4	0.14	1.46	36.0	26.0	154.0	62.0	28.8	2.25	1.195	165.0	35.2	4.65	4.829	6.9	0.6	120.0	35.0	7.3	8.0	71.1	152.28	31.0	4.0	1.0	160.0	35.7	26.0	3.0	8.6	12.6	17.0	153.9
200.0	13.1	0.3879999999999999	131.0	60.0	88.7	200.0	3.931	130.0	0.7	5.2	1.51	110.0	9.9	58.0	17.5	2.3	7.14	0.0289999999999999	2.44	12.0	36.0	102.0	54.0	30.4	2.45	1.388	200.0	35.5	4.33	28.92	5.6	0.8	130.0	35.5	7.5	8.5	85.4	96.0	20.0	4.0	1.0	197.22	38.4	19.0	1.0	6.84	13.0	32.0	155.6
156.53	9.8	0.011	138.0	58.0	87.0	177.0	5.275	140.0	0.4	4.2	2.67	66.0	6.5	64.0	5.0	2.7	2.14	0.0289999999999999	2.0	43.6	34.0	112.0	31.0	29.0	2.35	1.162	172.0	34.3	4.86	4.05	4.2	0.7	155.0	37.3	7.4	7.7	79.0	118.0	15.0	4.0	5.0	164.0	32.0	19.0	1.0	8.55	11.6	21.0	154.4
168.0	6.3	0.011	136.0	60.0	77.2	190.0	3.905	130.0	0.3	3.8	7.12	66.0	2.8	60.48	5.6	2.9	3.93	0.068	1.56	56.21	35.0	103.7	37.0	24.8	2.475	1.324	150.0	30.0	4.87	4.55	5.4	0.4	140.0	38.9	8.0	8.5	67.5	104.0	15.0	4.0	5.0	187.0	36.2	18.0	1.0	13.68	15.9	12.0	163.3
175.0	5.5	0.032	141.0	78.0	91.6	210.0	4.5	150.0	0.5	4.6	4.36	76.0	2.7	78.0	5.6	2.1	3.93	0.109	6.0	320.04	26.0	132.0	47.0	31.9	2.35	1.356	200.0	38.15999999999999	4.63	5.44	9.8	1.0	180.0	41.118	7.2	8.0	90.99899999999997	124.0	29.0	5.0	5.0	200.0	39.12800000000001	23.0	3.0	11.97	11.6	19.0	176.61299999999991
140.0	7.6	673.0	144.0	54.0	89.1	162.0	6.465	190.0	0.4	6.8	1.25	54.0	5.1	66.0	8.1	2.0	5.0	0.147	1.57	322.32	32.0	170.0	62.0	28.7	2.5	1.195	160.0	31.3	4.28	8.16	5.2	0.7	120.0	38.3	7.3	6.9	69.9	148.0	16.0	4.0	3.0	158.0	37.6	17.0	1.0	15.39	14.2	17.0	165.8
130.0	9.1	0.011	138.0	70.0	87.3	150.0	4.732	130.0	0.7	4.8	1.25	66.0	5.4	74.0	4.9	2.9	4.64	0.032	1.0	187.04	27.0	110.0	42.0	31.2	2.425	1.615	140.0	30.3	4.41	4.39	8.0	0.4	125.0	41.7	7.2	7.1	67.7	102.0	43.0	4.0	5.0	140.0	40.5	111.0	3.0	6.84	11.9	24.0	177.8
160.0	4.6	0.02	142.0	62.0	98.4	160.0	5.87	160.0	0.3	3.9	3.91	80.0	2.9	74.0	5.0	1.4	3.93	0.079	1.0	360.0	32.0	142.0	59.0	33.9	2.325	1.033	125.0	27.5	4.13	4.72	5.7	0.4	125.0	37.3	7.4	6.4	58.9	136.0	25.0	3.0	5.0	125.0	34.1	24.0	3.0	18.81	12.2	20.0	163.6
170.0	8.9	0.021	135.0	58.0	90.3	215.0	3.724	160.0	0.8	4.3	3.47	54.0	5.2	62.0	6.8	2.6	5.71	0.099	1.22	348.0	24.0	126.0	80.0	30.9	2.45	1.098	190.0	33.3	4.23	4.5	8.5	0.6	150.0	43.0	6.7	6.3	89.6	124.0	13.0	4.0	2.0	180.0	41.7	18.0	3.0	11.97	13.7	15.0	180.1
190.0	11.8	0.4679999999999999	140.0	72.0	89.8	220.0	4.836	160.0	0.8	7.2	1.25	70.0	8.3	70.0	5.2	2.5	6.07	0.047	1.0	262.44	30.0	118.0	51.0	31.0	2.3	1.033	200.0	35.6	5.35	5.44	6.8	0.2	165.0	35.7	7.3	7.7	92.6	120.0	32.0	4.0	3.0	200.0	41.4	20.0	3.0	13.68	12.4	45.0	172.9
180.0	6.4	0.037	140.0	60.0	91.4	210.0	4.681	140.0	0.6	4.2	4.98	78.0	4.0	68.0	5.6	1.7	3.93	0.076	1.49	291.48	25.0	110.0	59.0	32.2	2.4	1.2919999999999998	197.0	37.3	4.55	4.61	8.8	0.2	138.9	34.7	6.8	8.0	85.6	124.0	18.0	4.0	1.0	210.0	34.6	20.0	3.0	11.97	12.4	14.0	157.3
173.0	5.8	0.05	138.2	76.0	90.0	175.0	4.97	180.0	0.4	4.5	4.45	52.0	3.3	70.0	5.5	1.9	5.4	0.1009999999999999	3.0	60.0	31.0	150.0	52.0	30.6	2.35	1.259	167.0	30.9	4.54	4.607	7.2	0.8	143.0	39.6	7.4	8.8	74.3	140.0	16.0	4.0	4.0	171.0	34.7	18.0	1.0	8.6	11.6	16.0	155.5
166.23	4.7	0.055	141.0	76.44	88.2	182.0	3.801	160.0	0.5	4.9	0.89	58.0	2.1	76.0	5.3	2.0	5.0	0.024	3.15	47.1	26.0	124.0	20.0	30.8	2.5	1.13	175.0	32.0	5.41	4.39	11.7	0.1	167.46	45.3	7.5	7.6	76.8	122.52	27.0	4.0	4.0	165.0	41.5	26.0	1.0	17.1	11.4	14.0	183.5
175.0	6.9	0.011	129.0	33.26	98.6	180.0	5.093999999999999	200.0	0.6	4.3	6.23	70.0	4.9	39.68	5.5	1.1	4.64	0.135	1.0	372.0	29.0	163.32	75.49	33.3	2.275	0.969	155.0	31.3	3.47	5.22	9.0	2.8	160.0	43.4	7.0	7.2	71.4	157.04	21.0	4.0	3.0	165.0	40.8	32.0	3.0	15.39	14.3	49.0	178.0
121.4	3.9	0.124	141.0	58.0	86.4	128.0	3.62	150.0	0.3	6.2	0.89	56.0	2.0	56.26	5.5	1.5	3.93	0.048	5.14	4.0	28.0	114.14	19.0	28.3	2.4	1.162	125.0	29.4	5.43	4.66	7.9	0.8	122.29	40.8	6.9	7.5	59.1	114.0	21.0	4.0	2.0	120.0	39.2	27.0	1.0	11.97	12.8	14.0	165.0
173.38	10.1	474.0	139.0	62.0	89.9	180.0	7.215	130.0	0.6	4.5	6.67	80.0	7.1	60.0	4.9	2.3	3.57	0.096	12.0	132.0	24.0	94.0	27.0	31.5	2.4	1.453	165.0	31.4	4.9	4.27	5.7	0.4	180.0	46.2	7.0	8.6	79.7	86.0	25.0	4.0	4.0	180.0	38.3	19.0	3.0	10.26	12.3	100.0	180.1
151.26	8.2	0.011	138.0	62.0	84.6	160.0	6.336	130.0	0.5	2.2	1.96	86.0	5.4	44.0	4.8	2.1	1.07	0.018	2.0	12.0	32.0	116.0	24.0	28.2	2.275	1.388	160.0	34.5	4.02	4.88	6.5	0.7	147.68	35.5	6.3	8.2	80.6	116.0	13.0	4.0	1.0	150.0	33.2	14.0	3.0	8.55	13.1	6.0	146.2
175.0	5.5	0.011	141.0	90.0	83.6	200.0	6.336	180.0	0.7	7.0	2.2527999999999992	82.0	3.6	87.58	5.5	1.1	3.93	0.08057	2.0	236.16	24.0	157.16	52.0	28.5	2.475	1.259	198.0	34.2	5.45	5.22	12.6	0.4	155.0	43.0	6.9	8.2	91.3	154.0	69.0	4.0	5.0	198.0	39.5	36.0	3.0	13.68	13.1	54.0	181.3
150.0	5.5	0.011	140.0	32.0	83.7	174.0	6.775	190.0	0.6	6.6	4.9770999999999965	68.0	3.0	56.0	7.9	1.7	5.36	0.1044	1.62	10.0	33.0	156.0	80.0	27.0	2.3	1.098	174.0	32.5	5.45	7.22	10.1	1.2	125.0	32.3	7.6	8.6	77.3	172.0	13.0	4.0	3.0	160.0	34.8	19.0	1.0	11.97	13.8	18.0	152.7
165.0	10.8	0.054	138.0	76.0	88.8	270.0	4.551	140.0	0.6	5.8	1.96	78.0	7.4	82.0	5.6	2.5	3.57	0.026	1.77	155.05	37.0	130.0	38.0	30.4	2.3	1.098	250.0	35.0	4.64	5.05	5.6	0.1	135.0	37.8	7.6	9.0	110.1	130.0	11.0	4.0	5.0	260.0	38.2	17.0	1.0	8.55	12.9	8.0	176.1
150.0	6.7	212.0	145.0	84.0	96.5	175.0	4.343999999999999	160.0	0.5	4.0	6.14	58.0	3.6	80.0	5.2	2.5	1.43	0.076	1.0	36.0	24.0	136.0	47.0	32.3	2.475	1.453	141.0	27.0	4.03	4.5	7.1	0.5	122.0	36.5	6.6	9.4	61.2	138.0	10.0	3.0	2.0	171.0	34.0	13.0	3.0	8.55	13.6	11.0	161.3
180.0	9.1	0.13	144.0	80.0	79.3	220.0	4.758	140.0	0.5	6.2	3.74	70.0	6.0	80.0	5.9	2.2	3.57	0.051	1.0	201.94	34.0	120.0	53.0	25.9	2.475	1.259	220.0	36.9	4.84	5.33	5.5	1.7	145.0	44.7	7.5	8.0	102.1	122.0	33.0	5.0	3.0	190.0	41.0	33.0	1.0	15.39	13.3	16.0	171.1
145.0	4.1	0.035	136.3	84.0	97.4	145.0	5.38	170.0	0.4	7.3	8.01	76.0	2.7	84.0	5.3	0.9	7.1000000000000005	0.1639999999999999	1.16	180.0	43.0	154.0	76.0	33.3	2.3	1.001	130.0	26.6	3.68	4.829	9.3	0.5	118.0	37.8	8.3	8.2	60.2	156.0	11.0	3.0	3.0	130.0	35.6	15.0	3.0	6.8000000000000025	12.6	21.0	160.1
175.38	6.1	3.34	140.0	74.0	85.6	190.0	6.517	140.0	0.5	6.8	1.7966999999999995	68.0	3.3	70.0	5.3	2.1	1.79	0.0383599999999999	1.0	8.0	27.0	112.0	19.0	29.8	2.4	1.033	170.0	32.0	5.11	5.33	7.9	0.3	170.92	40.0	7.1	7.1	81.5	118.0	31.0	4.0	4.0	170.0	39.0	26.0	1.0	13.68	13.8	23.0	171.5
220.0	9.9	0.011	138.0	76.0	87.2	220.0	6.465	130.0	0.6	4.9	2.58	86.0	6.4	72.0	5.6	2.6	5.36	0.045	1.71	214.08	29.0	98.0	52.0	30.0	2.45	1.162	210.0	36.5	4.36	5.72	6.1	0.9	180.0	41.0	7.2	8.0	96.5	98.0	16.0	4.0	3.0	210.0	39.5	17.0	3.0	11.97	12.4	16.0	173.0
145.0	7.8	0.011	140.0	66.0	96.6	157.0	6.749	190.0	0.8	4.6	2.85	92.0	4.3	64.0	5.4	2.5	5.0	0.11	2.0	276.0	26.0	172.0	63.0	31.9	2.475	1.0659999999999998	142.0	29.0	4.31	6.83	9.9	1.4	130.0	44.3	7.1	8.8	66.3	164.0	22.0	3.0	3.0	144.0	37.7	22.0	3.0	17.1	12.2	24.0	169.6
133.64	6.4	0.011	137.0	56.0	88.1	164.0	5.12	130.0	0.3	3.3	2.31	80.0	3.8	52.0	4.8	1.8	1.07	0.009	2.06	60.0	27.0	86.0	27.0	29.5	2.2	1.098	143.0	29.7	4.11	4.44	4.8	4.8	125.0	36.1	6.1	7.4	64.6	90.74	43.0	3.0	3.0	164.0	34.4	25.0	1.0	5.13	12.7	30.0	161.4
230.0	6.7	0.011	134.0	48.0	84.1	245.0	4.215	130.0	0.5	10.0	1.78	64.0	4.9	50.0	6.7	1.0	32.13	0.12	1.31	240.0	30.0	100.0	80.0	28.6	2.175	1.582	172.0	31.0	3.82	8.05	8.0	0.9	147.96	30.5	6.8	7.5	76.1	104.0	11.0	4.0	3.0	172.0	33.9	19.0	3.0	10.26	14.2	14.0	158.5
91.83	5.9	0.055	140.0	82.0	84.1	100.0	4.215	160.0	0.5	4.4	3.56	84.0	3.1	88.0	5.1	2.2	5.71	0.026	3.06	48.0	29.0	128.0	21.0	28.3	2.325	1.227	92.0	19.9	4.16	6.66	8.2	0.6	89.35	38.5	7.3	8.8	40.4	124.0	14.0	2.0	3.0	95.0	33.6	17.0	3.0	10.26	15.4	9.0	159.9
151.14	8.4	0.395	141.0	74.0	86.7	160.0	3.517	140.0	0.5	3.8	1.25	70.0	5.8	76.0	5.0	2.0	2.5	0.019	3.53	6.0	29.0	108.0	18.0	30.7	2.35	1.2919999999999998	132.0	26.5	4.65	4.72	6.1	0.7	151.92	40.1	7.5	7.9	59.3	104.0	14.0	3.0	4.0	145.0	36.6	18.0	1.0	10.26	12.4	11.0	172.4
209.22	8.0	138.0	140.0	56.0	89.1	232.0	4.37	130.0	0.8	4.7	5.34	52.0	4.5	56.0	5.2	2.3	5.36	0.034	4.0	4.0	30.0	100.0	29.0	30.5	2.275	1.32	224.0	40.5	4.55	4.552	10.1	0.6	220.0	35.0	7.0	7.9	98.3	98.0	14.0	5.0	3.0	232.0	36.5	21.0	2.0	8.55	12.0	20.0	163.0
151.64	5.5	0.0279999999999999	140.0	80.0	86.0	158.0	3.698	140.0	0.3	3.4	1.78	72.0	3.3	74.0	5.1	1.8	3.21	0.019	4.0	36.0	41.0	120.0	20.0	27.4	2.45	1.259	151.0	28.1	4.47	4.5	5.3	5.3976053469340267e-79	151.72	43.6	8.1	7.2	67.5	120.0	17.0	3.0	4.0	155.0	38.0	24.0	1.0	6.84	11.8	11.0	177.9
117.0	7.9	61.5	139.0	86.0	96.2	130.0	4.422	160.0	0.5	5.0	4.36	70.0	4.8	84.0	5.0	2.4	3.93	0.049	2.0	256.8	24.0	120.0	44.0	34.4	2.325	1.2919999999999998	130.0	27.3	4.06	7.16	6.6	0.4	117.0	33.3	6.4	8.4	60.3	130.0	19.0	3.0	4.0	120.0	33.3	36.0	3.0	23.94	12.5	17.0	161.3
124.41	7.564000000000008	0.6163604188940981	139.012	68.0	89.44700000000003	132.0	5.5422400000000005	150.0	0.5	4.431000000000001	2.6565999999999987	108.0	4.444999999999996	66.0	5.135000000000002	2.400000000000004	5.271599999999999	0.0444999999999999	2.22	202.16	29.0	114.0	33.0	30.52499999999999	2.3870000000000005	1.2743799999999998	132.0	31.5	4.625299999999998	4.914090000000002	6.726000000000003	0.455	125.0	38.459	7.1990000000000025	8.142000000000001	66.3918	116.0	20.89	4.0	5.0	132.0	36.7	22.48	3.0	12.380400000000002	12.146	15.82	157.8
203.76	9.3	55.9	140.0	54.0	92.1	230.0	3.982	130.0	0.9	6.5	19.57	76.0	5.9	52.0	5.1	2.1	3.93	0.053	5.0	52.58	26.0	108.0	22.0	30.8	2.275	1.195	175.0	32.2	5.61	3.83	9.4	5.3976053469340267e-79	211.02	42.7	6.8	8.3	82.0	112.0	52.0	4.0	2.0	195.0	35.5	26.0	1.0	13.68	13.1	20.0	176.1
164.35	3.2	3.89	140.9	70.0	103.4	180.0	1.68	120.0	0.2	8.1	1.78	78.0	2.4	68.0	5.7	0.4	3.6	0.1009999999999999	11.72	36.0	40.0	90.0	31.0	32.8	2.125	1.421	160.0	28.7	3.43	5.051	6.8	0.2	165.0	46.0	8.5	8.4	68.7	96.0	57.0	3.0	2.0	175.0	40.8	52.0	3.0	5.1000000000000005	13.1	29.0	182.1
197.98	4.5	1.67	140.0	70.7	90.7	220.0	5.7929999999999975	138.7	0.3	5.9	1.69	67.18	2.1	71.02	5.6	1.9	4.64	0.017	2.97	35.19	31.0	113.24	20.0	31.2	2.425	1.195	200.0	35.857	4.97	6.05	7.5	0.9	193.57	41.074	7.6	7.5	91.6	113.3	38.0	4.0	4.0	220.0	38.23599999999999	32.0	1.0	13.68	12.4	27.0	171.1
98.31	5.7	0.015	135.0	74.0	87.9	105.0	4.81	120.0	0.5	3.4	5.52	104.0	2.8	70.0	4.8	2.2	5.36	0.052	2.5	14.75	34.0	94.0	19.0	28.7	2.4	1.195	100.0	23.2	5.24	4.39	8.1	0.6	98.26	34.2	8.1	7.5	42.4	86.0	20.0	3.0	4.0	100.0	33.0	30.0	1.0	17.1	11.9	14.0	155.7
167.04	7.4	0.131	139.2	48.0	89.9	198.0	4.63	130.0	0.7	5.8	1.78	48.0	4.1	54.0	5.1	2.3	3.9	0.0579999999999999	3.32	5.56	25.0	112.0	18.0	29.9	2.35	1.2919999999999998	198.0	34.8	5.33	4.996	10.1	0.6	164.43	45.0	7.3	8.8	91.3	114.0	30.0	3.0	4.0	161.0	42.0	26.0	3.0	12.0	11.8	19.0	182.7
155.0	6.4	0.042	139.0	80.0	89.1	195.0	3.827	150.0	0.6	5.3	5.61	80.0	3.2	82.0	5.3	2.5	3.57	0.039	1.42	133.09	26.0	136.0	42.0	29.2	2.375	1.0660000000000005	195.0	37.0	4.16	6.22	9.9	0.6	135.0	40.0	6.7	8.8	89.6	130.0	13.0	4.0	5.0	185.0	37.6	26.0	1.0	3.42	14.1	20.0	162.3
152.22	9.5	340.0	142.0	52.0	93.5	165.0	5.456	150.0	0.7	4.2	10.68	88.0	5.3	54.0	5.5	3.4	2.5	0.092	3.0	184.17	19.0	130.0	30.0	32.6	2.35	1.324	155.0	31.2	4.65	5.77	7.0	0.6	150.0	46.2	6.5	7.3	71.7	126.0	17.0	4.0	3.0	155.0	39.8	22.0	3.0	17.1	11.4	12.0	171.7
180.0	7.2	0.015	139.0	78.0	77.8	202.0	6.206	150.0	0.4	5.0	1.96	66.0	3.1	76.0	6.9	3.3	3.21	0.045	3.0	182.88	35.0	128.0	41.0	25.7	2.4	1.421	202.0	30.5	4.95	6.72	5.6	1.7	150.0	38.2	7.7	10.5	85.5	128.0	28.0	4.0	4.0	202.0	35.6	24.0	3.0	15.39	15.3	30.0	165.4
124.08	6.6	28.1	140.0	76.1	84.6	148.0	4.681	130.0	0.4	5.7	2.14	82.0	3.1	78.0	5.4	2.9	5.0	0.111	6.0	73.53	31.0	112.0	34.0	30.5	2.35	1.13	148.0	30.9	5.04	5.83	6.4	0.6	120.0	38.0	7.6	7.2	72.1	112.0	36.0	4.0	4.0	140.0	36.6	28.0	1.0	10.26	12.8	30.0	163.1
145.0	6.6	154.0	138.0	72.0	91.4	185.0	5.48	140.0	0.6	4.0	11.57	52.0	4.0	68.0	5.3	1.7	7.85	0.039	1.0	233.04	24.0	110.0	61.0	31.5	2.325	1.16	165.0	30.9	4.76	4.441	8.5	1.3	135.0	38.3	6.4	8.1	72.4	106.0	16.0	4.0	3.0	165.0	36.6	27.0	1.0	10.26	11.9	9.0	171.3
226.77	8.8	0.063	141.0	90.0	81.9	260.0	4.138	150.0	0.4	4.9	2.215499999999999	84.0	5.6	90.0	6.1	2.5	4.28	0.0285289999999999	3.29	48.0	34.0	130.0	28.0	27.7	2.45	1.2919999999999998	260.0	43.7	4.98	9.27	5.0	0.5	220.0	38.2	7.5	10.0	121.2	130.0	47.0	5.0	3.0	250.0	36.8	40.0	1.0	8.55	13.6	44.0	166.4
205.0	7.4	0.011	140.0	61.9	95.7	222.0	5.612	165.0	0.6	5.3	4.45	67.7	4.6	63.08	5.8	1.5	3.57	0.256	1.0	540.0	26.0	134.56	75.81	32.6	2.225	1.098	192.0	32.4	4.48	5.61	8.7	0.7	190.0	38.8	6.7	7.5	87.2	132.24	15.0	4.0	4.0	201.0	38.2	24.0	3.0	17.1	12.0	13.0	173.0
224.0	6.9	235.0	141.0	76.0	89.8	224.0	4.163	160.0	0.4	4.6	11.766299999999996	100.0	4.6	74.0	7.2	1.7	2.5	0.07199	2.39	168.0	30.0	138.0	68.0	30.2	2.4	1.388	168.0	36.2	4.38	10.1	6.1	0.7	126.0	33.5	7.3	6.3	79.0	144.0	20.0	4.0	2.0	158.0	36.0	21.0	3.0	10.26	13.0	19.0	156.2
270.0	4.0	0.315	139.0	62.0	94.0	275.0	4.603	180.0	0.5	5.0	3.91	64.0	2.5	58.0	5.5	0.9	3.93	0.068	1.94	360.0	37.0	156.0	54.0	31.0	2.375	1.13	220.0	31.3	4.2	4.5	11.3	0.4	150.0	36.0	7.4	7.2	92.6	154.0	16.0	4.0	2.0	275.0	35.0	22.0	1.0	15.39	12.8	17.0	156.8
128.0	5.4	0.036	141.0	84.0	86.1	150.0	5.482	150.0	0.4	3.7	3.56	82.0	2.7	84.0	5.4	2.1	3.93	0.04	1.35	255.6	31.0	132.0	61.0	28.5	2.375	1.195	145.0	31.5	4.11	4.94	8.1	0.8	120.0	35.1	7.4	10.3	72.1	134.0	17.0	4.0	4.0	150.0	34.7	17.0	3.0	10.26	12.4	15.0	155.8
178.3	5.3	0.011	141.0	74.0	92.4	185.0	4.37	170.0	0.5	6.7	1.25	50.0	2.8	66.0	4.5	1.9	6.07	0.105	12.0	120.0	32.0	128.0	33.0	30.2	2.425	1.227	175.0	32.7	4.86	4.77	9.9	0.2	175.0	40.6	7.5	8.4	79.0	132.0	23.0	4.0	4.0	185.0	39.5	30.0	3.0	13.68	11.9	15.0	171.8
181.52	7.6	0.033	140.0	56.0	88.5	196.0	5.043	150.0	0.5	6.4	1.25	62.0	4.4	54.0	4.9	2.3	6.43	0.051	5.72	21.06	23.0	118.0	19.0	30.8	2.4	1.162	185.0	37.0	5.17	4.11	7.2	0.6	182.95	44.0	7.0	7.1	87.3	116.0	36.0	5.0	4.0	185.0	39.9	29.0	3.0	13.68	12.0	37.0	177.0
145.0	6.794999999999997	0.2172899999999998	139.006	56.12	89.48099999999998	150.0	4.6831	149.2	0.5	4.964999999999997	4.078600000000002	74.64	3.999	54.42	6.5710000000000015	2.0799999999999965	3.701099999999997	0.07048	1.63	120.0	29.01	124.4	79.0	30.562999999999985	2.3857500000000003	1.28824	125.0	30.326	4.612100000000002	6.539320000000008	7.343999999999998	0.4490000000000003	120.0	33.21300000000001	7.200000000000004	7.953000000000002	60.00200000000004	121.18	22.69	4.0	4.0	130.0	34.413000000000004	25.73	3.0	13.457700000000004	12.757999999999996	25.88	151.28599999999992
121.54	8.5	10.2	141.0	74.0	91.1	135.0	4.732	130.0	0.4	4.5	0.98	86.0	5.8	62.0	5.1	2.2	3.57	0.025	1.0	31.99	27.0	104.0	19.0	30.1	2.375	1.485	118.0	27.3	4.48	4.94	5.1	0.3	121.17	35.1	7.2	8.2	52.8	102.0	9.0	3.0	4.0	118.0	34.0	16.0	1.0	8.55	12.6	9.0	155.2
109.0	6.0	0.124	138.0	76.0	100.6	125.0	3.905	170.0	0.4	4.1	2.67	70.0	3.5	76.0	5.1	1.9	5.71	0.1159999999999999	1.0	240.0	28.0	144.0	70.12	34.2	2.325	1.324	118.0	26.8	3.82	5.16	7.0	0.1	109.0	34.6	6.7	9.3	53.6	138.0	15.0	3.0	1.0	115.0	33.2	18.0	3.0	10.26	13.3	8.0	159.1
180.0	6.0	0.156	140.0	88.0	89.5	205.0	5.301	170.0	0.4	6.4	5.78	64.0	3.5	88.0	5.3	1.7	4.64	0.031	1.0	232.56	28.0	134.0	49.0	29.5	2.35	1.227	200.0	32.4	4.62	5.11	6.3	1.7	180.0	42.0	6.9	8.3	90.7	136.0	33.0	4.0	5.0	190.0	37.8	27.0	1.0	20.52	14.4	25.0	170.1
142.0	6.1	0.035	141.9	82.0	95.7	146.0	6.15	170.0	0.5	3.8	6.23	68.0	3.6	72.0	5.2	1.9	4.3	0.261	2.74	300.0	32.0	130.0	57.0	32.4	2.4	0.936	138.0	26.8	4.66	4.94	7.8	0.5	145.0	37.0	7.9	7.4	58.4	131.36	19.0	3.0	3.0	133.0	36.4	22.0	3.0	8.6	12.2	27.0	171.7
225.0	7.1	0.011	139.0	62.0	101.9	275.0	5.767	160.0	0.7	6.4	3.02	80.0	3.7	66.0	5.7	2.2	3.57	0.179	1.0	720.0	29.0	140.0	71.0	34.7	2.15	0.936	275.0	46.3	4.39	6.61	9.9	0.9	165.0	38.5	7.0	7.7	147.2	124.0	21.0	5.0	3.0	275.0	42.0	29.0	3.0	10.26	12.5	21.0	173.1
165.18	6.6	1.17	137.0	64.0	93.8	185.0	3.414	130.0	0.6	5.3	1.8307999999999995	92.0	4.1	64.0	4.8	1.6	3.21	0.0273389999999999	4.0	78.32	23.0	102.0	25.0	32.0	2.275	1.518	160.0	28.1	4.4	4.27	9.4	1.1	160.16	41.5	6.8	10.0	73.2	106.0	11.0	3.0	4.0	175.0	38.5	17.0	1.0	11.97	13.0	16.0	184.3
136.1	8.6	237.0	140.0	56.0	95.5	163.0	3.75	130.0	0.5	3.1	7.47	72.0	3.9	62.0	5.5	3.8	2.86	0.06	1.0	131.76	26.0	98.0	32.0	33.3	2.35	1.388	140.0	27.2	4.22	4.61	5.3	0.4	127.0	42.0	6.9	8.5	61.9	100.0	23.0	3.0	4.0	155.0	34.0	29.0	1.0	8.55	12.3	58.0	165.0
203.96	6.9	131.0	139.0	48.0	91.9	220.0	3.905	130.0	0.3	5.3	10.32	72.0	4.2	56.0	5.2	2.2	3.93	0.061	5.92	7.0	23.0	106.0	19.0	30.7	2.4	1.098	180.0	30.9	5.05	5.44	5.0	5.3976053469340267e-79	208.05	42.0	7.3	8.1	76.9	110.0	22.0	4.0	2.0	220.0	40.3	32.0	1.0	11.97	12.2	21.0	175.7
[truncated: 3,640 more rows]
[truncated: 101 more columns]
