# Supplementary material for: Interpretable machine learning prediction of all-cause mortality
Source: Commun Med (Lond). 2022 Oct 3;2:125. doi: 10.1038/s43856-022-00180-x (PMC9530124; doi:10.1038/s43856-022-00180-x)
Supplement: Supplementary file 4 — Supplementary Data 3 [file 43856_2022_180_MOESM4_ESM.csv]

Questionnaire_SelfReportedWeight10YrAgo	Laboratory_WhiteBloodCellCount	Laboratory_Cotinine	Laboratory_Sodium	Examination_BPDiastolic3	Laboratory_MeanCellVolume	Questionnaire_SelfReportedGreatestWeight	Laboratory_CholesterolSI	Examination_ExBPMaxInflationLevel	Laboratory_Monocyte	Laboratory_UricAcid	Laboratory_BloodCadmium	Examination_BPPulse	Laboratory_SegmentedNeutrophils	Examination_BPDiastolic1	Laboratory_GlycohemoglobinPercent	Laboratory_Lymphocyte	Laboratory_BloodUreaNitrogenSI	Laboratory_BloodLeadSI	Questionnaire_AlcoholFreqDays	Questionnaire_LongestJobDuration	Laboratory_Globulin	Examination_BPSystolic1	Demographics_Age	Laboratory_MeanCellHemoglobin	Laboratory_CalciumSI	Laboratory_Phosphorus	Questionnaire_SelfReportedWeight	Examination_ArmCircum	Laboratory_RedBloodCellCount	Laboratory_GlucoseSI	Laboratory_MonocytePercent	Laboratory_BasophilsPercent	Questionnaire_SelfReportedWeightAge25	Examination_UpperLegLength	Laboratory_TotalProtein	Laboratory_MeanPlateletVolume	Examination_Weight	Examination_BPSystolic2	Laboratory_AlanineAminotransferaseALT	Examination_BPCuffSize	Demographics_Education	Questionnaire_SelfReportedWeight1YrAgo	Examination_UpperArmLength	Laboratory_AspartateAminotransferaseAST	Questionnaire_HepB3DoseSeries	Laboratory_TotalBilirubin	Laboratory_RedCellDistributionWidth	Laboratory_GammeGlutamylTransferase	Examination_Height
136.23	3.9	428.0	140.0	70.0	90.9	144.0	4.138	130.0	0.5	5.7	4.89	66.0	1.6	62.0	5.6	1.8	3.21	0.069	2.0	15.0	27.0	104.0	29.0	29.8	2.425	1.098	141.0	30.7	5.0	4.72	11.9	0.9	135.0	41.5	7.4	8.4	63.8	100.0	15.0	4.0	4.0	136.0	38.1	21.0	1.0	10.26	13.3	14.0	173.8
210.0	5.1	0.407	141.0	80.0	74.2	232.0	4.5	170.0	0.5	5.6	2.31	68.0	2.2	82.0	6.0	2.1	3.93	0.044	1.0	184.32	31.0	152.0	51.0	25.3	2.15	1.162	228.0	42.0	4.65	4.83	10.6	0.7	185.0	43.0	7.1	9.1	107.2	142.0	22.0	5.0	4.0	228.0	39.5	22.0	3.0	13.68	16.0	26.0	164.9
160.98	3.9	4.37	140.0	77.44	83.9	175.0	3.543	140.0	0.2	6.5	3.56	68.0	2.3	77.28	4.9	1.2	5.36	0.0579999999999999	3.17	12.0	27.0	112.94	19.0	27.3	2.425	1.2919999999999998	170.0	29.5	5.77	4.83	4.2	0.3	162.43	45.5	7.2	10.0	80.7	114.0	31.0	3.0	4.0	165.0	41.5	31.0	1.0	20.52	12.7	26.0	183.2
143.88	8.4	0.011	138.0	60.0	80.9	150.0	5.6370000000000005	150.0	0.7	5.4	1.25	64.0	5.1	68.0	5.3	2.4	4.28	0.036	4.77	55.68	23.0	122.0	27.0	28.9	2.225	1.356	150.0	32.3	5.04	5.16	8.4	0.2	146.0	36.3	6.9	8.1	70.4	120.0	35.0	4.0	2.0	150.0	33.5	43.0	3.0	10.26	12.1	26.0	160.2
120.0	8.0	0.0279999999999999	139.0	76.0	88.9	127.0	6.336	150.0	0.6	6.0	0.98	72.0	5.7	82.0	5.4	1.5	3.21	0.023	2.0	176.19	26.0	126.0	37.0	31.0	2.325	1.388	127.0	28.5	4.36	4.61	7.2	1.8	120.0	38.6	6.9	8.2	58.0	124.0	22.0	3.0	5.0	120.0	35.9	27.0	1.0	6.84	12.7	12.0	166.9
145.0	5.8	0.011	142.0	46.0	88.8	155.0	4.758	180.0	0.6	4.8	2.58	78.0	3.5	56.0	6.5	1.5	3.93	0.094	1.06	156.0	26.0	170.0	74.0	29.9	2.4	1.259	155.0	32.3	4.59	5.16	9.6	0.5	105.0	37.0	7.1	8.9	71.9	164.0	23.0	4.0	5.0	142.0	36.0	29.0	3.0	11.97	12.5	25.0	158.2
200.0	8.9	0.015	138.0	89.74	90.5	205.0	7.034	170.0	0.6	7.4	6.94	58.0	6.1	90.0	5.8	1.9	5.71	0.121	1.24	480.0	25.0	138.0	78.0	30.3	2.35	0.969	190.0	36.5	5.7	8.6	6.8	5.3976053469340267e-79	118.0	38.0	6.8	8.6	87.9	137.78	22.0	4.0	4.0	205.0	37.0	19.0	3.0	17.1	12.9	18.0	168.3
155.62	6.5	32.0	138.0	76.0	86.2	165.0	4.681	170.0	0.5	5.5	1.25	64.0	3.1	76.0	5.3	2.7	6.43	0.04	7.62	3.0	26.0	138.0	19.0	29.5	2.35	1.518	160.0	25.9	5.22	4.94	8.2	0.3	150.61	43.4	7.1	7.6	72.3	134.0	23.0	4.0	4.0	156.0	36.5	22.0	1.0	13.68	13.4	17.0	180.5
237.54	6.9	0.304	141.0	62.0	92.7	265.0	4.03	140.0	0.6	5.0	1.78	66.0	4.6	52.0	5.0	1.6	5.36	0.034	15.0	36.0	27.0	120.0	20.0	30.7	2.4	1.42	220.0	40.6	5.3	4.496	8.6	0.2	229.04	44.8	7.2	7.7	103.3	114.0	14.0	5.0	2.0	220.0	40.7	22.0	3.0	13.68	12.1	12.0	181.2
144.38	6.2	1.02	139.0	68.0	83.6	158.0	4.448	130.0	0.4	6.3	1.25	54.0	2.7	70.0	5.2	2.9	1.79	0.038	3.24	45.01	35.0	106.0	19.0	27.0	2.525	1.356	150.0	28.7	6.39	5.0	6.8	0.4	141.59	42.4	8.3	9.8	64.6	108.0	71.0	3.0	4.0	138.0	40.5	131.0	1.0	20.52	12.9	14.0	173.6
195.0	7.7	0.011	138.0	86.0	95.2	240.0	4.603	170.0	0.4	7.2	3.29	56.0	5.4	78.0	5.3	1.6	4.64	0.085	4.0	175.92	28.0	136.0	46.0	33.1	2.425	1.259	225.0	37.4	4.56	5.05	5.2	0.2	195.0	43.9	7.2	7.6	97.0	132.0	30.0	4.0	4.0	225.0	41.4	29.0	3.0	10.26	12.1	25.0	183.1
200.0	5.3	0.08	137.3	72.0	92.0	200.0	5.4	140.0	0.5	7.4	3.56	70.0	2.9	72.02	5.3	1.7	10.4	0.121	1.34	524.16	31.0	120.02	77.0	30.9	2.275	1.098	200.0	32.3	4.62	5.107	8.6	0.8	190.0	44.5	7.3	7.5	90.9	122.0	22.0	4.0	3.0	200.0	38.0	27.0	3.0	13.7	13.1	19.0	177.3
150.0	7.1	0.0559999999999999	139.0	74.0	92.3	160.0	5.7410000000000005	170.0	0.6	7.7	2.05	54.0	3.1	74.0	5.5	3.2	3.21	0.2019999999999999	1.88	240.0	30.0	146.0	58.0	30.8	2.35	1.259	160.0	32.1	4.83	4.83	8.6	0.4	140.0	39.6	7.6	8.0	72.4	140.0	19.0	4.0	5.0	160.0	38.3	22.0	2.0	15.39	12.4	20.0	170.1
200.0	8.4	0.011	141.0	82.0	93.0	234.0	5.431	170.0	0.5	7.0	2.4	64.0	5.1	84.0	6.1	2.3	2.86	0.055	5.0	432.0	33.0	140.0	66.0	32.8	2.375	1.13	234.0	38.6	5.04	6.27	6.3	0.4	185.0	43.6	7.8	6.6	106.0	140.0	28.0	5.0	4.0	224.0	39.9	28.0	1.0	17.1	12.7	63.0	179.4
90.0	9.7	0.094	137.0	54.0	81.5	117.0	5.612	120.0	0.8	3.4	0.89	96.0	7.2	52.0	5.4	1.6	2.86	0.053	2.0	12.0	28.0	94.0	43.0	26.7	2.35	1.324	103.0	26.1	4.27	5.16	8.2	0.4	90.0	33.7	7.2	9.0	45.6	90.0	15.0	3.0	4.0	117.0	31.8	23.0	3.0	10.26	14.9	7.0	155.7
194.21	5.4	14.4	139.0	76.0	88.8	225.0	5.586	140.0	0.5	6.4	6.23	56.0	2.9	76.0	5.1	1.8	5.36	0.072	2.0	144.0	26.0	118.0	31.0	30.6	2.375	1.615	190.0	34.2	5.23	4.61	9.9	0.6	180.0	44.0	7.2	7.2	88.1	118.0	20.0	4.0	5.0	185.0	40.3	22.0	1.0	18.81	11.9	22.0	186.6
185.0	6.8	0.011	137.0	82.0	84.6	195.0	4.577	160.0	0.7	7.0	1.25	76.0	4.0	82.0	6.1	1.9	3.93	0.072	1.0	564.0	35.0	134.0	67.0	28.6	2.35	1.162	195.0	38.0	4.8	5.22	9.6	0.6	165.0	30.2	7.3	7.4	89.9	136.0	23.0	5.0	2.0	195.0	37.5	28.0	3.0	13.68	14.1	18.0	163.6
151.52	7.377999999999987	0.3316799999999999	139.018	56.0	89.618	195.0	4.33439	150.0	0.5	5.011	1.9709	84.0	4.309000000000006	64.0	5.070999999999997	2.2990000000000044	5.3077	0.03634	3.21	2.0	28.0	114.0	18.0	30.62	2.3822499999999995	1.30174	180.0	37.6	4.610700000000004	5.030210000000002	6.766000000000004	0.4510000000000002	146.9	37.0	7.233999999999997	8.248000000000005	91.7	114.0	22.84	4.0	4.0	170.0	37.0	22.11	1.0	11.730599999999995	12.261	17.7	160.9
241.03	9.4	0.026	138.0	88.0	87.3	266.0	4.163	150.0	0.5	9.0	1.25	66.0	5.4	88.0	4.3	3.4	5.71	0.027	1.0	94.14	22.0	130.0	35.0	29.7	2.375	1.518	220.0	37.3	4.91	4.27	5.2	0.6	232.34	42.5	6.9	6.8	102.7	132.0	20.0	4.0	4.0	250.0	40.0	22.0	1.0	13.68	12.5	26.0	181.5
210.65	7.1070000000000135	0.9696807142857136	139.07900000000004	67.56	89.89399999999998	230.0	4.349559999999999	146.8	0.5	5.596	2.5187	70.6	4.103000000000005	67.36	5.1720000000000015	2.201999999999996	5.377900000000004	0.0585988888888888	3.96	43.14	28.0	117.16	19.0	30.631999999999994	2.3412500000000005	1.1618099999999998	215.0	35.338999999999984	4.611500000000004	5.003960000000003	6.946999999999997	0.4660000000000002	219.01	46.803	7.197999999999998	8.139000000000001	97.06299999999996	116.02	19.17	4.0	3.0	215.0	41.465	19.93	3.0	8.638000000000002	12.332000000000004	18.07	186.057
103.48	5.6	0.011	137.0	64.0	89.1	110.0	3.931	120.0	0.4	5.2	0.98	70.0	3.5	62.0	5.1	1.6	4.28	0.024	2.0	36.0	24.0	102.0	25.0	31.3	2.25	1.162	110.0	24.4	4.27	3.39	6.3	2.7	102.59	38.1	7.2	8.2	46.3	96.0	13.0	3.0	5.0	105.0	34.3	17.0	1.0	17.1	12.2	13.0	160.2
95.89	6.8	314.0	137.0	54.0	100.3	115.0	4.138	130.0	0.4	4.2	12.99	66.0	4.8	50.0	5.0	1.5	1.79	0.122	5.0	180.0	27.0	102.0	30.0	34.6	2.3	1.195	98.0	28.9	3.76	4.61	5.3	0.8	95.0	36.149999999999984	6.5	7.5	49.18599999999999	102.0	13.0	3.0	4.0	97.0	34.0	18.0	3.0	11.97	12.3	18.0	157.76900000000003
200.0	6.6	0.065	139.0	66.0	88.6	220.0	4.784	160.0	0.8	7.5	1.25	50.0	3.7	68.0	5.9	1.9	4.64	0.089	2.0	480.0	32.0	130.0	73.0	29.2	2.375	1.0659999999999998	215.0	33.0	5.45	5.16	12.0	0.2	180.0	41.5	7.1	7.8	101.9	118.0	30.0	4.0	3.0	212.0	42.7	31.0	3.0	8.55	13.4	33.0	182.4
148.88	9.4	0.025	137.0	58.0	85.9	180.0	2.87	140.0	0.6	3.9	0.98	82.0	6.1	62.0	5.6	2.6	3.93	0.027	3.08	5.66	33.0	114.0	18.0	29.2	2.275	1.227	176.0	32.6	4.21	3.83	5.9	0.2	145.62	37.0	7.1	8.6	77.0	114.0	14.0	4.0	4.0	160.0	37.6	13.0	1.0	8.55	12.6	10.0	167.3
131.91	8.2	217.0	135.0	78.0	89.4	140.0	6.75	130.0	0.7	6.2	11.57	94.0	5.7	82.0	5.0	1.7	5.71	0.068	3.0	108.0	34.0	110.0	34.0	30.5	2.375	1.45	125.0	27.9	4.68	4.718	8.0	0.5	130.0	39.8	7.7	7.5	55.3	112.0	12.0	3.0	3.0	130.0	33.5	21.0	1.0	15.39	12.7	19.0	159.3
120.0	6.8829999999999885	0.6522800000000012	138.99300000000002	72.9	88.47	136.0	5.016109999999999	140.3	0.5	4.291000000000001	4.5176	74.9	4.0	73.06	5.343999999999999	2.199999999999996	5.289300000000004	0.05811	2.04	60.0	29.01	116.56	37.0	29.61300000000001	2.35025	1.25842	136.0	30.40600000000001	4.775899999999996	4.968520000000002	7.168000000000001	0.4550000000000002	120.0	37.563	7.200000000000004	7.8359999999999985	64.18499999999999	116.56	15.94	4.0	4.0	132.0	35.546	19.35	3.0	12.004199999999996	12.583	15.04	161.809
105.0	5.4	0.305	139.0	84.0	98.6	205.0	5.198	150.0	0.5	6.5	2.49	60.0	2.8	78.0	5.8	2.0	5.0	0.054	6.0	84.0	28.0	128.0	42.0	33.4	2.35	1.227	191.0	38.5	4.56	5.66	9.2	1.1	105.0	40.0	7.0	7.4	85.7	128.0	22.0	5.0	1.0	205.0	37.0	34.0	3.0	11.97	12.0	111.0	162.5
150.0	9.1	0.011	138.0	74.0	91.4	178.0	6.698	130.0	0.4	4.2	2.14	74.0	5.7	74.0	5.3	2.8	2.5	0.0289999999999999	1.0	165.73	33.0	100.0	45.0	32.3	2.4	1.324	175.0	28.9	4.22	5.0	4.9	0.3	135.0	41.7	7.7	8.1	79.7	96.0	16.0	3.0	5.0	175.0	40.0	24.0	3.0	8.55	12.2	11.0	174.7
144.06	7.7	0.011	139.0	68.0	92.0	160.0	3.957	120.0	0.8	4.3	1.25	76.0	4.6	68.0	4.5	2.3	3.57	0.033	1.0	69.41	25.0	108.0	26.0	32.6	2.325	1.13	145.0	29.1	4.32	4.72	10.6	0.4	143.44	38.1	7.1	6.4	67.9	106.0	16.0	3.0	5.0	150.0	35.2	22.0	1.0	13.68	11.4	10.0	168.0
200.18	6.9	0.633	138.0	66.0	84.8	245.0	3.67	140.0	0.7	5.5	1.78	78.0	3.9	64.0	4.9	2.0	3.21	0.063	3.0	144.0	30.0	106.0	32.0	28.7	2.2	0.84	225.0	37.0	4.64	4.496	9.7	1.5	180.0	38.2	6.8	7.4	97.3	104.0	53.0	4.0	4.0	225.0	35.3	42.0	3.0	11.97	13.0	33.0	166.7
150.0	9.1	40.7	139.0	80.0	91.0	218.0	2.819	150.0	0.6	5.0	4.18	76.0	6.3	72.0	5.7	2.1	2.86	0.0409999999999999	5.0	94.96	27.0	116.0	37.0	31.4	2.225	1.259	218.0	39.5	4.28	5.88	6.3	0.2	140.0	34.8	6.3	7.8	108.2	118.0	19.0	5.0	2.0	185.0	40.5	17.0	3.0	15.39	13.1	15.0	175.3
175.0	7.9	446.0	141.0	68.0	93.8	180.0	4.448	170.0	0.8	7.9	6.76	84.0	5.2	72.0	5.1	1.0	3.57	0.238	6.0	480.0	34.0	144.0	68.0	31.3	2.175	1.001	180.0	27.6	4.23	5.27	9.5	0.2	175.0	42.0	6.9	9.1	78.2	138.0	25.0	3.0	4.0	180.0	41.2	19.0	3.0	13.68	13.2	144.0	183.4
110.0	6.6	0.034	143.0	68.0	86.6	153.0	4.836	130.0	0.3	4.9	3.29	62.0	4.3	74.0	4.9	1.8	4.64	0.163	2.47	278.64	28.0	120.0	52.0	28.9	2.875	1.0659999999999998	140.0	30.4	4.63	6.16	5.1	0.4	90.0	34.5	6.8	8.4	66.1	116.0	17.0	4.0	2.0	150.0	33.0	17.0	1.0	17.1	12.2	10.0	149.7
160.0	10.2	0.011	142.0	113.64	93.7	170.0	4.81	220.0	1.0	3.9	5.16	64.0	6.4	117.44	5.6	2.5	6.43	0.242	1.0	372.0	30.0	191.14	80.0	32.3	2.425	1.453	145.0	26.2	4.39	8.16	10.1	0.9	125.0	33.4	7.6	7.5	68.1	188.0	15.0	3.0	3.0	145.0	34.8	29.0	3.0	18.81	14.3	11.0	166.7
121.7	7.5	0.07	138.9	56.0	91.6	127.0	4.4	130.0	0.6	4.6	10.68	68.0	4.6	58.0	5.5	2.2	4.3	0.0579999999999999	2.7	8.0	28.0	106.0	18.0	31.0	2.4	1.227	116.0	23.9	4.29	4.829	7.8	0.8	121.1	38.9	7.7	8.6	48.4	102.0	12.0	2.0	4.0	120.0	32.0	21.0	3.0	5.1000000000000005	11.5	11.0	159.1
150.0	8.4	0.011	143.0	71.8	96.9	164.0	4.629	190.0	0.4	6.2	5.34	58.0	6.6	74.0	5.3	1.1	4.64	0.092	1.44	312.0	29.0	156.0	73.0	33.3	2.4	1.033	158.0	29.7	4.99	5.44	4.8	0.1	138.0	40.5	7.3	8.8	70.3	146.0	16.0	3.0	1.0	164.0	37.5	26.0	3.0	10.26	12.1	17.0	166.7
130.0	10.9	0.023	138.0	62.0	94.2	180.0	4.681	150.0	0.4	4.9	3.47	66.0	8.3	68.0	5.3	2.1	5.0	1.082	2.44	60.0	31.0	104.0	50.0	32.4	2.4	1.162	174.0	32.7	4.25	6.0	3.3	0.3	100.0	33.0	7.7	7.6	75.8	102.0	47.0	4.0	2.0	140.0	36.0	32.0	3.0	10.26	12.3	32.0	160.2
180.0	5.8	0.035	139.0	62.0	94.1	190.0	4.343999999999999	150.0	0.6	4.5	1.25	70.0	3.6	64.0	5.3	1.4	3.93	0.046	1.0	300.0	25.0	126.0	79.0	32.8	2.4	1.033	175.0	29.6	4.24	6.05	10.3	0.6	145.0	39.0	6.6	6.7	79.3	118.0	17.0	4.0	5.0	175.0	39.3	24.0	3.0	17.1	12.0	18.0	182.2
140.0	6.1	0.038	141.0	80.0	90.6	152.0	4.163	140.0	0.4	5.4	2.49	68.0	3.7	80.0	5.4	1.7	3.57	0.04	1.36	208.64	27.0	118.0	39.0	31.5	2.35	0.936	140.0	25.3	4.61	4.22	7.2	2.1	140.0	42.0	7.0	7.8	62.9	122.0	22.0	3.0	5.0	145.0	39.5	26.0	3.0	15.39	12.6	9.0	181.3
190.51	5.6	451.0	136.0	90.0	89.8	205.0	5.09	150.0	0.6	6.0	10.68	74.0	3.2	88.0	5.5	1.5	3.93	0.1009999999999999	3.0	18.0	30.0	120.0	27.0	31.7	2.375	1.19	200.0	36.0	5.56	5.273	11.0	0.9	190.0	43.6	7.4	8.8	87.7	122.0	25.0	4.0	2.0	200.0	41.1	23.0	3.0	10.26	12.3	41.0	182.5
280.0	5.9	0.81	140.0	66.0	70.4	300.0	3.129	150.0	0.7	3.9	2.31	70.0	3.3	66.32	5.9	1.7	5.71	0.02	3.94	145.6	26.0	114.74	46.0	22.0	2.375	1.485	184.0	33.8	5.39	5.22	11.9	0.6	300.0	40.1	6.8	8.4	83.6	112.0	13.0	4.0	4.0	190.0	37.0	13.0	1.0	10.26	14.5	14.0	166.7
185.0	11.8	133.0	138.0	80.0	89.2	185.0	7.991	140.0	0.3	4.1	10.05	74.0	8.5	80.0	5.2	2.6	3.21	0.0579999999999999	3.0	227.64	28.0	114.0	44.0	30.6	2.45	1.2919999999999998	152.0	31.7	4.94	4.61	2.7	0.4	160.0	34.5	7.1	9.4	71.4	114.0	17.0	4.0	3.0	140.0	34.5	20.0	3.0	10.26	13.0	15.0	162.3
120.0	6.4	0.011	138.0	74.0	92.5	140.0	5.017	120.0	0.4	5.2	2.67	62.0	3.9	68.0	4.9	1.7	3.93	0.067	1.0	194.45	27.0	104.0	46.0	32.0	2.45	1.55	140.0	29.8	4.3	4.77	6.3	0.5	115.0	37.3	7.0	7.6	63.7	108.0	29.0	3.0	5.0	135.0	35.0	25.0	1.0	11.97	11.3	17.0	160.7
160.0	9.2	0.011	137.0	62.0	86.3	190.0	3.827	180.0	0.7	4.7	3.47	76.0	6.0	66.0	6.0	2.3	8.57	0.052	1.0	120.0	31.0	148.0	77.79	29.3	2.475	1.195	125.0	26.0	4.72	6.33	7.4	0.9	130.0	37.4	7.3	8.1	54.9	144.0	24.0	3.0	5.0	125.0	34.0	33.0	3.0	17.1	14.1	19.0	154.2
121.31	5.3	0.128	138.0	54.98	90.7	127.0	3.41	141.2	0.4	4.1	1.78	74.84	2.7	55.46	4.5	2.1	3.57	0.034	3.08	9.3	31.0	112.48	19.0	31.0	2.4	1.45	127.0	25.0	3.88	4.218999999999999	7.4	0.9	119.32	42.5	7.2	7.8	56.1	111.46	18.0	3.0	3.0	115.0	37.0	20.0	1.0	11.97	13.1	7.0	165.9
115.22	6.1	22.2	136.0	62.0	91.2	122.0	5.612	140.0	0.5	4.6	2.67	64.0	3.8	62.0	5.2	1.7	3.93	0.0289999999999999	2.0	45.93	23.0	108.0	25.0	30.7	2.45	1.485	112.0	24.0	4.28	4.55	7.8	0.9	115.2	39.1	7.1	8.2	52.2	110.0	14.0	3.0	3.0	118.0	35.5	21.0	1.0	10.26	12.7	12.0	167.0
215.71	4.9	0.015	138.0	70.0	90.4	236.0	4.9910000000000005	150.0	0.6	6.0	0.98	74.0	2.4	74.0	5.4	1.8	4.64	0.0409999999999999	3.0	73.3	26.0	118.0	29.0	30.9	2.275	1.485	208.0	39.3	4.78	4.5	12.1	0.6	205.0	44.7	6.8	8.1	103.5	116.0	23.0	5.0	5.0	205.0	41.7	23.0	3.0	15.39	11.6	17.0	189.8
147.0	5.4	0.035	138.7	80.0	88.2	165.0	5.33	160.0	0.3	4.4	4.45	70.0	3.8	81.98	5.9	1.2	5.4	0.068	1.67	265.08	32.0	163.86	61.0	30.2	2.3	1.033	165.0	34.1	4.2	6.051	5.8	1.2	117.0	33.6	7.2	7.6	79.6	168.0	22.0	3.0	5.0	165.0	33.6	21.0	3.0	8.6	12.3	13.0	154.6
120.44	11.6	0.025	140.0	48.0	79.3	130.0	3.284	150.0	0.8	3.1	0.89	70.0	7.6	56.0	5.4	3.0	1.79	0.14	2.53	5.57	28.0	116.0	19.0	25.8	2.4	1.259	130.0	28.4	4.72	4.61	6.9	0.4	118.54	39.0	7.3	7.9	60.5	110.0	13.0	3.0	2.0	119.0	35.0	19.0	1.0	11.97	13.4	20.0	157.1
190.0	7.3	245.0	136.0	62.0	93.6	225.0	3.129	140.0	0.7	6.7	7.56	60.0	4.5	66.0	5.5	1.8	5.0	0.141	1.0	480.0	26.0	118.0	76.0	32.8	2.275	1.453	190.0	32.0	3.87	5.44	9.8	0.3	170.0	41.2	6.8	8.1	85.4	100.0	23.0	4.0	4.0	190.0	38.5	28.0	1.0	13.68	14.4	9.0	170.8
149.61	5.7	0.5660000000000001	141.0	66.0	89.4	160.0	4.655	140.0	0.6	5.7	1.69	54.0	2.8	70.0	5.4	2.1	2.14	0.009	4.0	24.0	31.0	116.0	22.0	30.1	2.375	1.259	160.0	30.0	3.92	4.16	10.1	0.5	147.15	40.7	7.5	7.2	73.7	116.0	13.0	4.0	4.0	160.0	37.2	23.0	1.0	8.55	12.7	15.0	160.2
120.0	6.896999999999991	1.5750106947957676	137.975	55.66	90.78	121.0	5.81607	191.2	0.5	5.281999999999998	4.519599999999998	70.44	4.101000000000006	54.88	6.763999999999998	2.100999999999996	5.119599999999998	0.10313	1.84	132.0	29.05	167.28	77.59	30.571000000000005	2.39325	1.2578699999999998	108.0	25.392999999999983	4.612300000000002	6.383500000000005	7.2639999999999985	0.4820000000000001	121.0	35.94100000000001	7.1990000000000025	8.346000000000002	51.42299999999998	164.38	22.26	3.0	4.0	108.0	34.44500000000001	27.74	3.0	13.3893	12.742	28.6	155.86999999999995
229.66	10.4	0.035	140.0	90.88	85.9	260.0	5.224	150.0	0.6	6.2	2.67	88.0	7.6	94.0	5.0	1.9	3.21	0.0409999999999999	3.0	80.76	31.0	126.0	33.0	30.8	2.275	1.162	260.0	41.7	5.57	4.66	5.8	0.1	220.0	40.0	7.5	7.7	119.9	122.0	44.0	5.0	2.0	260.0	40.4	26.0	3.0	13.68	12.3	27.0	172.2
145.0	6.6	0.033	140.0	72.0	91.4	185.0	5.662999999999999	200.0	0.5	8.8	6.58	58.0	4.7	78.0	5.5	1.3	11.07	0.133	1.0	446.64	25.0	174.0	64.0	31.7	2.35	1.162	181.0	34.9	4.82	6.83	8.1	0.3	130.0	36.3	7.2	9.6	82.3	162.0	12.0	5.0	2.0	145.0	34.0	18.0	3.0	10.26	13.3	15.0	156.5
125.0	6.1	163.0	138.0	70.0	93.5	142.0	7.37	170.0	0.6	5.9	17.79	62.0	3.3	68.0	5.3	2.1	3.93	0.111	4.0	216.0	27.0	156.0	60.0	33.4	2.425	1.388	130.0	27.4	4.19	5.22	9.7	0.7	118.0	38.0	7.3	7.4	61.4	160.0	29.0	3.0	3.0	138.0	39.1	25.0	3.0	10.26	12.3	51.0	169.1
141.11	5.0	64.0	141.0	78.0	90.9	215.0	4.58	120.0	0.5	6.4	6.23	56.0	2.8	66.0	5.1	1.5	4.64	0.092	2.0	215.62	30.0	106.0	29.0	30.4	2.15	1.16	215.0	35.5	3.74	5.329	9.3	0.5	98.0	43.04800000000001	6.8	11.3	92.7	98.0	14.0	4.0	1.0	98.0	39.5	15.0	1.0	10.26	12.9	15.0	172.0
200.0	10.6	0.127	141.0	68.0	87.3	265.0	4.732	140.0	0.8	5.8	1.25	76.0	6.7	72.0	6.0	2.3	4.28	0.035	8.0	164.89	29.0	112.0	41.0	29.2	2.375	1.453	255.0	38.0	5.18	6.05	7.9	2.5	200.0	39.7	7.2	8.8	117.2	114.0	34.0	5.0	3.0	255.0	40.0	24.0	3.0	8.55	12.2	36.0	176.6
170.0	6.7	0.011	134.0	74.0	90.5	170.0	5.275	210.0	0.6	8.8	2.31	56.0	3.4	76.0	5.8	2.1	8.21	0.076	1.0	180.0	43.0	182.0	80.0	31.3	2.275	1.001	170.0	32.2	4.28	5.22	9.6	0.3	170.0	37.3	8.2	8.2	75.4	178.0	19.0	3.0	4.0	170.0	38.9	27.0	3.0	8.55	12.9	34.0	167.1
175.0	7.6	121.0	142.0	90.0	92.5	200.0	4.396	160.0	0.4	1.4	4.45	98.0	5.0	92.0	5.5	1.9	4.64	0.077	3.0	165.87	31.0	122.0	38.0	31.2	2.45	1.2919999999999998	185.0	37.0	5.11	5.16	5.7	0.5	175.0	43.2	8.0	8.7	88.6	128.0	25.0	4.0	3.0	180.0	38.3	24.0	3.0	6.84	12.5	21.0	171.9
165.0	8.1	0.059	138.0	48.0	87.8	180.0	5.069	180.0	0.7	6.1	2.67	68.0	5.5	52.12	5.5	1.7	5.71	0.1159999999999999	1.0	600.0	32.0	138.26	74.0	29.2	2.425	1.0659999999999998	175.0	33.0	5.47	5.05	8.5	1.0	150.0	42.0	7.5	9.5	81.7	133.12	19.0	4.0	1.0	175.0	39.5	18.0	3.0	17.1	13.1	16.0	169.6
164.8	7.1	0.212	134.0	70.0	83.2	195.0	5.72	140.0	0.6	5.0	1.78	68.0	4.4	68.0	5.6	1.8	4.28	0.0289999999999999	3.93	84.0	36.0	124.0	34.0	28.1	2.35	1.16	195.0	37.7	5.37	4.996	7.9	0.6	155.0	38.7	8.1	8.1	87.4	122.0	83.0	5.0	4.0	185.0	40.0	49.0	1.0	10.26	12.1	46.0	165.6
181.99	4.7	0.015	137.0	64.0	91.4	200.0	3.931	160.0	0.4	4.8	2.4	62.0	2.9	66.0	5.5	1.4	5.36	0.034	3.19	32.88	28.0	144.0	24.0	32.6	2.5	1.55	194.0	35.0	4.97	3.83	7.5	0.3	183.7	44.4	7.7	8.1	89.2	142.0	26.0	4.0	5.0	194.0	42.5	27.0	3.0	32.49	12.1	18.0	182.1
160.0	6.4	0.03	139.0	70.0	90.4	160.0	5.379	130.0	0.5	4.8	2.67	88.0	3.7	62.0	5.3	2.0	4.28	0.048	1.86	268.68	26.0	104.0	50.0	30.4	2.375	1.259	150.0	26.3	5.0	5.11	7.8	0.8	160.0	43.1	7.0	6.9	61.6	106.0	24.0	3.0	4.0	150.0	37.5	22.0	3.0	27.36	12.4	25.0	181.2
105.0	6.6	0.018	137.0	72.0	88.2	112.0	5.405	150.0	0.5	4.0	1.78	82.0	3.6	82.0	5.5	2.3	4.28	0.059	3.0	205.12	31.0	108.0	42.0	30.0	2.325	1.2919999999999998	112.0	26.4	4.11	5.77	7.4	0.9	110.0	33.5	7.3	8.6	53.5	104.0	9.0	3.0	4.0	112.0	31.7	19.0	3.0	8.55	13.3	13.0	153.8
194.0	7.1	0.011	138.0	62.0	97.9	239.0	4.37	170.0	0.9	4.0	3.11	62.0	3.5	52.0	6.5	2.5	2.86	0.0969999999999999	3.0	204.0	30.0	150.0	76.0	33.3	2.325	1.324	196.0	34.6	4.43	8.44	13.1	0.5	185.0	38.0	7.2	8.8	89.5	146.0	30.0	4.0	3.0	196.0	40.0	29.0	3.0	6.84	12.8	66.0	170.3
226.73	5.1	82.9	139.0	54.0	78.1	260.0	2.819	160.0	0.3	5.4	4.63	50.0	2.9	50.0	5.2	1.7	2.5	0.046	1.0	10.0	25.0	122.0	21.0	25.2	2.45	1.421	222.0	34.0	5.63	5.05	6.4	0.5	236.39	51.3	6.8	8.9	96.7	124.0	13.0	4.0	4.0	214.0	43.4	15.0	1.0	20.52	13.0	19.0	191.9
197.03	10.4	281.0	138.0	76.0	84.7	220.0	4.681	140.0	0.6	8.0	7.21	58.0	7.6	62.0	5.2	2.0	3.93	0.036	8.92	12.0	28.0	130.0	18.0	29.5	2.225	1.356	210.0	34.6	4.99	4.22	5.9	0.1	192.38	40.8	7.7	8.2	94.4	126.94	21.0	4.0	2.0	210.0	39.5	41.0	1.0	13.68	12.9	27.0	179.2
145.0	5.3	0.108	137.2	76.0	97.4	155.0	3.72	140.0	0.4	6.1	4.45	62.0	3.0	73.74	4.7	1.8	5.7	0.1009999999999999	1.0	220.64	25.0	107.36	52.0	34.2	2.275	0.872	150.0	30.1	4.47	4.663	8.0	0.6	125.0	43.4	7.1	8.3	70.0	106.0	71.0	3.0	5.0	145.0	38.0	51.0	3.0	13.7	12.0	73.0	172.4
145.0	8.0	223.0	139.0	63.56	90.7	182.0	7.551	150.0	0.7	5.5	11.481899999999998	84.0	3.2	66.0	5.9	3.6	6.78	0.09897	2.0	240.0	33.0	108.0	49.0	31.2	2.4	1.421	175.0	34.3	4.6	5.72	8.4	1.2	145.0	40.0	7.3	8.7	80.2	108.0	20.0	4.0	4.0	175.0	38.0	24.0	1.0	6.84	13.6	30.0	166.1
231.01	6.1	0.025	139.0	56.0	90.5	260.0	4.655	140.0	0.7	5.5	0.98	72.0	3.1	50.0	5.5	2.1	3.57	0.067	4.0	18.98	29.0	124.0	18.0	31.2	2.3	1.356	236.0	37.2	4.63	5.83	11.0	0.5	231.74	44.5	7.0	10.9	108.4	124.0	11.0	5.0	4.0	200.0	41.1	20.0	3.0	6.84	11.5	12.0	182.6
215.0	5.1	0.422	140.0	58.0	90.6	230.0	3.879	150.0	0.4	5.1	4.54	80.0	3.0	62.0	10.2	1.6	5.71	0.024	2.0	300.0	27.0	124.0	66.0	30.2	2.425	1.227	180.0	31.0	4.29	10.82	8.1	0.4	160.0	38.5	7.4	7.9	77.5	120.0	16.0	4.0	4.0	160.0	38.5	17.0	1.0	15.39	12.9	19.0	177.3
108.21	10.4	0.114	140.0	54.0	90.2	120.0	3.879	140.0	0.5	4.2	3.11	78.0	6.4	68.0	5.1	3.3	2.5	0.053	2.0	26.27	23.0	114.0	21.0	32.3	2.3	1.356	120.0	25.0	3.97	5.16	4.7	0.4	108.51	40.6	6.6	7.8	56.8	110.0	13.0	3.0	4.0	105.0	35.2	16.0	3.0	8.55	11.8	9.0	166.9
117.53	10.9	0.035	139.0	78.0	92.8	134.0	9.13	140.0	0.5990000000000009	4.4	1.78	84.0	6.549000000000002	78.0	4.7	3.452999999999999	2.5	0.034	2.0	158.22	33.0	108.0	33.0	32.9	2.325	1.26	112.0	27.4	3.7	3.608	5.528000000000002	0.3139999999999998	125.0	36.8	6.8	8.9	65.0	109.36	13.0	3.0	5.0	112.0	32.1	13.0	3.0	10.26	11.8	7.0	156.6
105.0	5.6	0.8290000000000001	136.0	65.14	85.9	125.0	4.913	120.0	0.5	5.1	5.16	54.0	2.4	66.0	5.8	2.5	3.21	0.048	1.0	120.0	25.0	94.0	49.0	28.0	2.2	1.098	125.0	27.0	4.6	4.88	8.1	0.6	105.0	37.1	7.1	6.9	55.1	93.62	22.0	3.0	4.0	105.0	35.0	23.0	3.0	10.26	13.1	28.0	162.0
185.0	4.4	0.0926699999999999	139.014	64.7	87.9	198.0	5.364628888888888	160.0	0.2	5.354	2.22	56.0	1.8	66.0	5.6	2.3	5.251300000000001	0.037	1.26	240.0	28.0	130.0	73.0	29.8	2.389	1.2539199999999997	169.0	34.8	3.93	5.185169999999999	4.7	0.2	125.0	39.6	7.1999999999999975	6.6	76.2	128.4	18.44	4.0	2.0	169.0	38.2	23.38	3.0	11.405699999999998	12.6	21.61	153.5
195.0	7.3	0.297	138.0	82.0	87.1	235.0	4.06	140.0	0.4	9.3	4.45	58.0	5.4	80.0	5.0	1.4	9.28	0.106	2.38	480.0	21.0	118.0	66.0	30.3	2.35	1.0	215.0	38.5	5.4	5.384	5.7	0.3	185.0	42.0	6.4	7.9	98.5	118.0	15.0	5.0	5.0	235.0	40.3	28.0	1.0	23.94	12.7	22.0	180.5
160.0	4.4	0.011	140.0	47.7	83.8	190.0	4.71	160.0	0.7	5.7	4.45	52.0	2.5	50.0	5.4	1.1	6.78	0.145	1.34	420.0	30.0	134.0	78.0	27.8	2.45	1.13	160.0	32.5	4.57	4.607	14.9	1.0	140.0	39.2	7.1	11.0	75.4	130.08	19.0	4.0	4.0	160.0	40.1	24.0	3.0	13.68	15.0	197.0	159.6
254.12	6.1	0.0289999999999999	138.0	68.0	81.9	320.0	3.362	160.0	0.3	5.5	0.98	82.0	3.8	78.0	6.5	1.6	2.5	0.017	1.0	120.0	37.0	128.0	32.0	26.8	2.35	1.259	320.0	48.5	4.3	5.44	5.5	0.4	235.0	41.9	7.5	6.6	149.1	124.0	16.0	5.0	4.0	320.0	38.9	22.0	1.0	6.84	15.4	17.0	167.6
162.0	9.4	0.038	142.0	80.0	91.9	170.0	6.0	170.0	0.6	3.1	2.67	90.0	5.4	86.0	5.6	3.2	4.64	0.053	1.33	96.0	31.0	144.0	71.0	31.3	2.35	1.36	160.0	32.8	4.69	5.551	6.5	0.4	135.0	41.4	7.4	7.8	72.9	148.0	17.0	4.0	5.0	162.0	35.4	22.0	3.0	13.68	13.0	22.0	165.8
187.32	7.7	1.63	137.2	94.0	91.9	225.0	5.74	170.0	0.5	8.8	6.23	96.0	5.2	98.0	5.1	1.8	3.6	0.1009999999999999	5.0	4.0	33.0	134.0	22.0	31.7	2.525	1.098	225.0	34.6	5.5	4.5520000000000005	6.6	0.6	179.48	43.7	8.0	8.0	100.4	134.0	141.0	4.0	3.0	215.0	39.0	74.0	1.0	12.0	12.5	143.0	170.8
201.66	6.9	0.721	137.0	70.0	84.1	225.0	5.043	120.0	0.3	3.5	2.67	82.0	4.4	70.0	9.0	2.0	3.57	0.039	1.0	14.0	31.0	94.0	28.0	28.9	2.4	0.969	225.0	39.2	5.19	10.77	4.9	0.2	200.0	41.4	7.1	8.4	107.2	90.0	24.0	5.0	3.0	225.0	39.8	21.0	3.0	15.39	13.4	9.0	175.2
215.0	4.9	0.153	138.0	78.58	90.1	275.0	7.525	160.0	0.5	6.1	3.83	70.0	2.9	78.0	6.0	1.3	5.0	0.064	2.0	96.0	31.0	142.0	54.0	29.6	2.375	1.227	228.0	36.0	4.56	7.83	10.8	0.6	170.0	33.5	7.1	7.3	101.0	142.38	293.0	4.0	5.0	255.0	38.2	206.0	1.0	29.07	13.1	512.0	167.5
172.91	8.9	23.9	137.0	42.0	93.2	256.0	5.22	140.0	0.8	4.0	11.57	84.0	5.7	40.0	4.9	2.1	2.14	0.039	2.0	30.0	27.0	114.0	29.0	32.0	2.4	1.45	210.0	36.6	4.09	5.107	8.8	0.7	160.0	40.0	6.1	9.0	94.6	112.0	67.0	4.0	3.0	175.0	40.0	49.0	2.0	8.55	12.5	15.0	170.0
246.0	6.5	0.079	140.0	82.0	71.4	356.0	4.784	130.0	0.4	4.5	1.25	74.0	3.3	82.0	5.8	2.6	4.64	0.04	2.29	84.0	35.0	120.0	40.0	22.6	2.375	1.227	345.0	47.9	5.85	4.22	5.9	0.7	230.0	47.6	7.5	8.2	155.2	118.0	22.0	5.0	5.0	345.0	42.9	20.0	1.0	11.97	14.6	36.0	181.0
143.06	6.1	0.011	136.0	66.0	91.0	154.0	4.267	140.0	0.6	3.4	5.34	82.0	3.4	70.0	4.8	2.0	4.28	0.072	2.0	48.0	25.0	120.0	30.0	31.8	2.225	1.356	139.0	26.2	4.55	4.44	9.9	0.4	143.0	39.7	6.7	8.4	58.0	116.0	28.0	3.0	5.0	150.0	35.7	28.0	1.0	15.39	12.0	9.0	164.3
98.0	5.1	0.068	141.0	76.0	92.2	107.0	7.086	140.0	0.5	3.9	3.2	64.0	2.4	72.0	5.4	2.1	4.28	0.0969999999999999	2.0	384.0	26.0	120.0	52.0	32.0	2.3	1.421	98.0	24.0	4.18	4.94	9.6	0.9	107.0	39.5	6.9	6.6	47.3	110.0	21.0	3.0	4.0	98.0	35.5	24.0	3.0	25.65	13.4	10.0	161.6
131.0	5.4	0.0218999999999999	139.0	82.0	91.2	152.0	5.612	180.0	0.5	4.7	5.34	64.0	3.4	82.0	5.3	1.3	5.0	0.077	1.0	504.0	25.0	156.0	80.0	30.7	2.425	1.195	136.0	28.3	4.04	4.94	9.5	0.2	125.0	38.8	6.6	7.7	62.5	146.0	23.0	3.0	4.0	152.0	35.5	25.0	3.0	17.1	13.3	11.0	156.2
115.0	7.8	235.0	139.0	40.0	87.4	124.0	4.03	120.0	0.4	3.9	5.34	58.0	4.9	38.42	5.3	2.0	5.36	0.0819999999999999	2.0	84.0	24.0	100.9	37.0	31.0	2.3	0.9	124.0	29.2	4.51	4.33	4.8	0.7	115.0	38.4	6.7	9.0	55.5	104.0	10.0	3.0	3.0	117.0	32.5	15.0	3.0	11.97	12.4	14.0	154.0
195.0	7.115000000000008	0.021	140.0	90.0	89.18600000000002	200.0	4.888	180.0	0.5	5.2	1.25	62.0	4.196999999999994	94.0	5.3	2.207999999999997	4.64	0.053	1.0	180.0	25.0	156.0	72.0	30.497	2.375	1.098	180.0	34.0	4.631099999999997	5.33	7.1560000000000015	0.4850000000000002	150.0	34.0	6.8	7.740999999999996	82.6	152.0	26.0	4.0	1.0	185.0	39.0	22.0	3.0	17.1	12.598999999999997	22.0	168.7
160.0	7.6	0.015	138.0	62.0	89.7	160.0	5.327000000000001	160.0	0.5	4.9	2.67	94.0	3.6	64.0	6.5	3.4	7.5	0.188	1.65	348.0	38.0	128.0	73.0	29.8	2.475	1.421	120.0	25.0	3.86	4.83	6.3	0.5	125.0	34.6	7.8	7.8	52.9	126.0	17.0	3.0	1.0	130.0	33.0	19.0	3.0	18.81	12.0	53.0	155.5
160.0	5.6	0.019	136.0	70.86	94.6	165.0	4.086	160.0	0.7	5.7	8.9	50.0	3.3	72.0	5.7	1.4	5.71	0.115	1.15	48.0	33.0	138.0	75.31	30.4	2.35	1.259	110.0	21.7	4.85	5.16	12.0	0.4	115.0	35.5	7.4	7.5	50.3	136.28	17.0	3.0	2.0	110.0	34.5	25.0	3.0	13.68	13.0	27.0	154.0
170.0	12.0	0.018	136.0	66.0	89.1	195.0	3.879	160.0	0.9	5.1	1.78	86.0	8.7	68.0	7.7	2.1	6.07	0.023	1.0	324.48	24.0	144.0	62.0	31.2	2.3	1.453	195.0	35.6	4.71	10.44	7.5	0.6	133.0	40.5	6.7	8.7	90.3	146.0	32.0	4.0	5.0	185.0	37.4	30.0	3.0	8.55	14.3	26.0	171.8
155.0	6.9	0.13	138.6	72.0	98.7	170.0	5.25	170.0	0.7	3.8	2.67	60.0	3.5	76.0	5.8	2.3	4.3	0.0969999999999999	3.0	368.04	28.0	134.0	65.0	33.9	2.425	0.904	170.0	31.6	4.56	5.495	9.7	0.9	135.0	39.4	7.5	8.4	76.6	138.0	27.0	4.0	3.0	160.0	37.8	19.0	3.0	13.7	12.5	50.0	165.3
140.0	5.4	0.019	142.0	66.0	90.5	158.0	4.551	160.0	0.8	6.3	2.76	56.0	2.9	68.0	5.4	1.6	7.14	0.151	1.14	12.0	26.0	136.0	78.0	31.9	2.325	1.356	158.0	36.0	3.97	5.77	14.6	1.0	115.0	33.0	7.0	8.1	78.7	136.0	11.0	4.0	2.0	158.0	35.8	16.0	3.0	10.26	12.3	13.0	159.2
132.68	6.4	0.027	139.0	64.0	84.1	140.0	4.91	120.0	0.6	3.1	1.78	78.0	3.3	70.0	5.1	2.4	2.14	0.019	2.59	18.0	31.0	104.0	20.0	28.6	2.4	1.26	136.0	28.0	4.34	4.663	9.3	0.8	132.1	41.0	7.0	8.2	59.9	108.0	11.0	3.0	4.0	136.0	37.0	17.0	1.0	6.84	11.6	11.0	161.9
180.0	4.7	0.088	138.0	57.7	86.1	200.0	3.724	120.0	0.5	7.8	5.34	118.0	2.5	62.0	7.4	1.6	6.43	0.092	2.39	300.0	32.0	88.0	65.0	28.6	2.35	1.162	149.0	27.3	4.45	10.82	10.5	0.2	130.0	37.0	7.3	8.3	65.1	84.0	21.0	3.0	1.0	160.0	37.0	21.0	3.0	20.52	12.9	62.0	168.1
152.1	9.3	0.035	139.9	70.0	93.6	175.0	4.03	130.0	0.7	6.8	3.56	82.0	6.2	63.1	5.2	2.3	5.4	0.01	2.36	17.15	30.0	103.98	19.0	32.2	2.175	1.259	175.0	35.7	3.93	4.607	7.2	0.3	149.65	39.0	7.2	7.8	87.2	100.0	15.0	4.0	4.0	165.0	37.4	15.0	3.0	3.4000000000000004	11.9	13.0	162.9
290.0	8.6	2.5955700000000004	138.97799999999998	58.0	87.7	336.0	4.63526	150.0	0.3	6.362	3.2	62.0	5.2	46.0	6.343999999999999	2.5	4.325499999999996	0.042	1.0	180.0	28.0	132.0	54.0	31.3	2.37625	1.28689	270.0	42.5	4.35	6.2822100000000045	3.9	0.1	150.0	34.2	7.203999999999998	10.1	123.4	132.0	30.38	5.0	5.0	336.0	37.5	26.43	3.0	11.132099999999996	12.5	36.65	164.3
178.38	6.7	0.11	138.0	74.64	84.4	209.0	5.715	139.9	0.4	2.7	2.4	77.9	3.8	74.98	5.6	2.2	3.93	0.049	2.54	99.48	34.0	114.4	31.0	29.2	2.25	1.098	209.0	40.0	4.73	5.38	6.6	1.2	175.0	35.1	7.3	8.6	94.5	112.52	51.0	5.0	1.0	185.0	36.2	43.0	3.0	10.26	12.3	28.0	156.0
185.0	7.6	323.0	136.0	91.5	90.4	225.0	6.88	170.0	0.5	6.9	25.8	78.0	4.8	92.0	5.4	2.0	4.28	0.14	4.0	120.0	32.0	140.0	54.0	30.7	2.425	0.9	225.0	36.2	5.7	5.551	6.4	0.6	165.0	45.0	7.7	7.8	99.6	142.0	24.0	4.0	2.0	225.0	43.2	21.0	3.0	11.97	13.0	31.0	190.3
189.86	6.5	215.0	141.0	74.0	84.3	220.0	4.603	150.0	0.5	9.4	16.9	54.0	4.1	70.82	5.3	1.7	3.21	0.035	7.0	14.0	27.0	113.68	25.0	28.9	2.3	1.098	220.0	37.4	5.39	5.38	7.6	0.2	184.46	43.5	7.2	9.1	101.2	114.0	87.0	5.0	4.0	195.0	40.0	33.0	1.0	8.55	13.4	53.0	177.0
139.35	12.1	0.053	135.0	48.0	94.8	155.0	3.724	160.0	0.9	5.7	1.25	72.0	9.6	48.0	5.2	1.5	5.0	0.098	5.66	43.87	29.0	124.0	19.0	32.3	2.35	0.936	155.0	30.4	4.95	5.16	7.2	0.3	135.13	43.0	7.7	6.7	69.2	116.16	23.0	4.0	1.0	140.0	39.8	41.0	3.0	15.39	12.6	29.0	165.9
140.0	7.6	0.011	139.03	64.0	90.9	150.0	4.797499999999999	160.0	0.4	4.746	0.98	66.0	5.2	62.0	5.9	1.9	4.902899999999999	0.215	1.41	120.0	29.0	142.0	65.0	31.5	2.3755	1.2839711111111105	140.0	29.5	4.53	5.600220000000002	5.6	0.2	132.0	39.1	7.1990000000000025	7.7	58.8	134.0	22.73	3.0	2.0	140.0	38.4	24.92	3.0	14.603399999999995	12.6	22.07	165.7
210.0	8.6	0.05	139.0	38.0	89.6	268.0	3.982	140.0	0.5	2.5	2.85	68.0	5.9	64.0	7.3	2.0	6.43	0.043	2.03	330.84	28.0	114.0	60.0	30.0	2.325	1.033	248.0	37.9	4.91	9.71	5.6	0.5	180.0	39.4	6.7	7.8	113.7	118.0	28.0	4.0	1.0	255.0	34.5	28.0	3.0	8.55	12.5	32.0	166.3
115.0	5.2	0.054	142.0	88.0	94.6	135.0	6.5429999999999975	180.0	0.3	4.9	13.35	56.0	3.2	88.0	5.2	1.5	5.0	0.135	2.0	6.0	38.0	148.0	51.0	32.3	2.4	1.227	125.0	26.2	4.32	5.72	6.6	0.4	90.0	39.9	8.1	8.0	58.1	142.0	13.0	3.0	4.0	130.0	32.6	21.0	3.0	10.26	12.1	11.0	158.0
135.0	4.8	702.0	140.0	84.96	94.3	135.0	3.827	170.0	0.4	6.5	12.46	74.0	2.6	84.0	5.5	1.7	3.57	0.155	6.0	72.0	32.0	160.0	57.0	31.5	2.325	0.969	135.0	32.9	4.83	5.66	8.5	0.7	125.0	39.7	7.4	8.2	78.0	157.26	25.0	4.0	1.0	130.0	39.4	25.0	3.0	6.84	13.1	27.0	177.3
160.0	6.9	0.035	142.0	72.0	90.1	225.0	7.21	200.0	0.8	6.9	4.45	76.0	2.3	74.0	6.5	3.6	9.28	0.0289999999999999	1.2	480.0	36.0	174.0	76.0	30.0	2.575	1.19	225.0	35.0	4.72	4.441	11.2	0.9	135.0	33.6	8.1	7.8	101.7	162.0	36.0	4.0	3.0	195.0	36.2	39.0	3.0	8.55	11.8	107.0	162.6
151.0	5.1	0.035	137.0	74.0	91.9	170.0	6.103	140.0	0.3	7.1	5.87	74.0	3.1	74.0	5.9	1.6	3.57	0.0579999999999999	2.0	204.0	30.0	120.0	58.0	30.7	2.525	1.13	157.0	34.2	4.64	5.66	6.8	0.2	110.0	34.7	7.3	7.6	76.3	116.0	17.0	4.0	4.0	170.0	35.7	19.0	1.0	20.52	12.4	25.0	163.4
200.0	7.3	0.035	137.1	74.0	85.9	230.0	7.09	150.0	0.7	7.4	4.45	72.0	5.0	72.0	5.6	1.2	6.4	0.111	1.0	96.0	41.0	116.0	65.0	29.6	2.35	0.936	190.0	33.4	5.24	5.773	9.0	0.6	180.0	40.2	8.5	8.9	95.6	120.0	26.0	3.0	1.0	210.0	39.5	22.0	3.0	8.6	12.4	118.0	177.6
181.33	7.3	85.2	139.0	66.0	74.4	215.0	4.913	130.0	0.5	4.3	11.39	76.0	4.8	60.0	5.0	1.6	2.86	0.068	1.0	48.0	32.0	114.0	23.0	24.5	2.275	1.033	215.0	39.0	4.93	4.83	7.5	0.7	175.87	40.2	7.0	9.6	102.7	112.0	15.0	5.0	3.0	200.0	36.5	21.0	3.0	10.26	16.5	14.0	156.4
263.0	7.123000000000008	24.09931999999999	138.997	77.04	89.105	267.0	5.094529999999999	144.5	0.5	6.630999999999998	2.7052	74.56	4.198999999999994	77.26	5.432	2.200999999999996	5.207600000000001	0.06663	3.64	176.5	28.0	119.1	40.0	30.37400000000001	2.35	1.1437499999999998	250.0	37.06699999999999	4.645899999999996	5.239620000000003	6.936000000000003	0.4540000000000004	225.0	42.42700000000001	7.197999999999998	7.71	114.433	119.82	29.32	4.0	3.0	260.0	41.07899999999999	24.7	1.0	12.2778	12.488	26.89	183.079
155.0	6.9	115.0	139.0	80.96	90.8	200.0	6.103	160.0	0.3	5.8	13.17	86.0	4.9	80.0	5.3	1.5	4.64	0.12	2.0	192.0	32.0	130.0	44.0	30.8	2.35	1.388	180.0	34.9	5.23	5.0	4.3	0.3	155.0	38.6	7.4	8.6	81.8	129.6	37.0	4.0	3.0	180.0	40.0	24.0	3.0	11.97	12.0	37.0	169.5
250.0	12.5	180.0	134.0	61.76	87.6	550.0	3.543	150.0	0.5	2.7	4.27	88.0	8.4	66.0	13.9	3.1	2.5	0.066	6.0	180.0	49.0	108.0	51.0	28.9	2.4	0.904	416.0	41.7	4.85	9.71	4.0	0.9	275.0	39.5	8.4	7.9	184.7	110.54	26.0	5.0	3.0	500.0	42.5	36.0	3.0	10.26	14.3	61.0	186.0
126.61	6.8	0.067	141.0	76.0	87.3	136.0	3.9	150.0	0.7	6.2	1.78	90.0	3.2	74.0	5.2	2.5	4.64	0.087	3.06	2.0	25.0	112.0	18.0	28.6	2.375	1.32	134.0	27.6	5.53	4.996	9.8	0.6	124.98	41.6	7.0	8.4	58.9	112.16	18.0	3.0	4.0	125.0	37.5	22.0	1.0	18.81	12.5	20.0	174.9
180.0	7.2	0.062	139.0	92.0	87.7	225.0	5.405	160.0	0.6	8.0	1.25	92.0	3.9	88.0	5.5	2.6	5.71	0.145	8.0	36.0	32.0	130.0	41.0	32.0	2.375	1.033	220.0	36.4	4.87	5.83	7.7	0.3	160.0	42.7	7.4	6.4	98.5	132.0	32.0	4.0	3.0	220.0	39.0	26.0	3.0	10.26	12.5	54.0	183.6
155.0	7.6	0.052	140.0	78.0	86.6	170.0	5.819	140.0	0.5	5.7	3.56	70.0	3.8	76.0	5.2	2.6	4.64	0.1159999999999999	3.45	189.0	27.0	106.0	51.0	29.4	2.325	1.0659999999999998	145.0	29.7	5.63	5.0	6.8	0.4	115.0	39.7	7.4	8.6	66.7	108.0	25.0	4.0	1.0	145.0	36.8	22.0	3.0	18.81	12.1	22.0	170.5
180.0	7.7	0.011	138.0	68.88	95.3	180.0	5.043	170.0	0.3	4.7	4.18	70.0	4.1	66.0	5.6	2.9	5.0	0.054	1.19	72.0	31.0	132.0	77.0	31.3	2.375	1.259	165.0	35.0	4.7	6.61	3.8	0.5	145.0	37.8	7.5	8.1	77.8	132.0	27.0	4.0	3.0	180.0	37.0	26.0	3.0	10.26	11.8	23.0	165.4
177.88	8.0	83.13	139.8	74.0	88.0	190.0	4.09	160.0	0.5	5.7	4.45	68.0	5.5	76.0	4.6	1.9	3.6	0.048	2.0	48.0	31.0	122.0	32.0	30.3	2.2	0.969	190.0	37.4	4.63	4.218999999999999	6.6	0.8	175.0	41.6	7.3	7.2	100.7	122.0	20.0	4.0	2.0	190.0	38.4	18.0	3.0	6.8000000000000025	12.8	18.0	162.8
141.19	10.5	329.0	137.0	60.0	77.4	190.0	4.629	120.0	0.6	5.0	5.43	86.0	6.9	58.0	5.1	2.8	2.14	0.036	1.0	81.43	28.0	94.0	23.0	25.9	2.4	0.969	190.0	35.3	5.46	4.72	6.1	1.4	132.5	35.4	7.1	9.3	87.2	94.0	22.0	4.0	3.0	160.0	34.0	20.0	1.0	11.97	13.4	30.0	157.6
109.0	5.4	0.322	145.0	110.0	84.9	150.0	4.086	170.0	0.3	7.0	9.16	92.0	3.4	102.0	5.3	1.5	5.36	0.28	1.93	428.28	31.0	156.0	74.0	27.8	2.25	1.0659999999999998	132.0	27.583	4.17	5.11	5.5	0.9	100.0	32.974000000000004	6.6	7.3	58.6	150.0	9.0	3.0	1.0	132.0	33.983999999999995	18.0	3.0	6.84	14.9	11.0	149.6
195.0	8.1	442.0	140.0	82.0	87.8	205.0	4.707	150.0	0.7	6.3	2.14	82.0	5.5	80.0	4.6	1.5	5.36	0.15	1.0	162.96	21.0	124.0	42.0	30.8	2.7	1.744	205.0	36.2	5.04	5.77	8.6	1.0	170.0	39.0	6.6	7.4	93.9	126.0	32.0	4.0	5.0	200.0	38.5	21.0	1.0	13.68	11.7	29.0	173.6
135.0	8.6	281.0	137.0	78.0	86.3	195.0	4.008	160.0	0.3	5.1	17.71	66.0	5.1	80.0	5.4	2.7	2.14	0.078	4.0	103.47	26.0	120.0	41.0	30.2	2.25	0.969	195.0	37.0	4.64	4.83	4.0	1.6	120.0	35.1	6.2	9.4	86.3	114.0	16.0	4.0	2.0	160.0	37.0	14.0	3.0	11.97	11.9	42.0	158.7
175.0	7.0	0.623	139.0	72.96	94.3	180.0	3.78	160.0	0.7	6.9	1.78	80.0	3.8	66.0	5.5	2.0	6.43	0.324	1.0	394.2	51.0	136.0	64.0	31.6	2.375	1.29	175.0	30.5	4.77	5.329	10.4	1.2	160.0	41.7	9.1	8.1	79.8	132.0	26.0	4.0	2.0	175.0	38.1	23.0	3.0	10.26	12.3	51.0	172.3
181.47	7.9	83.2	140.0	71.08	86.0	185.0	4.89	146.9	0.8	5.9	14.24	66.34	3.8	70.88	5.6	3.1	6.43	0.072	2.0	98.76	30.0	118.6	27.0	29.8	2.45	1.19	175.0	33.872999999999976	5.32	4.718	9.5	0.8	185.0	41.82200000000001	7.6	8.7	81.81239999999997	117.5	17.0	4.0	2.0	180.0	38.14300000000001	21.0	3.0	11.97	12.3	14.0	171.03600000000003
142.54	4.1	0.08	138.9	72.0	87.8	162.0	4.11	120.0	0.2	4.2	4.45	60.0	2.3	70.0	5.0	1.5	2.5	0.019	2.0	105.06	39.0	96.0	32.0	27.2	2.225	0.84	162.0	29.8	4.53	4.385	5.8	0.6	140.0	45.1	8.4	8.0	72.8	98.0	15.0	3.0	4.0	150.0	35.2	17.0	3.0	5.1000000000000005	12.3	7.0	166.4
215.0	11.5	0.011	137.0	74.0	81.9	230.0	5.87	140.0	0.6	5.6	2.67	92.0	7.6	76.0	10.8	3.2	2.86	0.016	4.0	165.11	30.0	124.0	41.0	27.2	2.35	1.388	223.0	43.2	4.51	11.99	5.3	0.2	210.0	33.0	6.8	7.7	101.8	126.0	18.0	5.0	4.0	223.0	36.0	17.0	3.0	6.84	12.8	31.0	161.5
124.11	5.4	0.051	136.0	62.64	89.6	130.0	7.37	140.0	0.4	5.3	0.89	80.0	2.7	64.0	4.9	2.2	2.86	0.043	2.0	65.24	31.0	114.0	25.0	30.5	2.425	1.0659999999999998	125.0	28.5	4.47	3.94	6.8	0.7	122.72	37.0	7.6	7.6	56.4	106.0	19.0	3.0	5.0	125.0	35.5	24.0	1.0	13.68	11.6	19.0	157.7
140.0	5.1	0.011	141.0	72.0	86.6	165.0	4.2410000000000005	190.0	0.3	5.3	1.51	66.0	2.8	72.0	6.7	1.6	4.28	0.05	1.48	420.0	27.0	160.0	67.0	30.5	2.475	1.033	165.0	29.8	4.46	7.88	6.3	0.2	120.0	39.2	7.2	7.8	67.6	162.0	14.0	3.0	5.0	140.0	37.2	19.0	3.0	11.97	13.1	15.0	166.7
120.0	12.7	318.0	140.0	70.5	97.3	130.0	4.319	146.2	0.5	5.0	10.68	78.0	8.5	69.9	5.0	3.4	2.14	0.077	3.05	96.0	27.0	118.04	42.0	34.0	2.475	1.098	130.0	29.9	4.11	4.27	4.1	0.5	120.0	38.2	7.0	8.1	61.1	118.76	14.0	3.0	3.0	124.0	32.1	15.0	3.0	13.68	12.6	16.0	150.5
220.0	9.1	0.032	138.0	96.0	84.9	260.0	6.646	170.0	0.4	6.5	2.58	64.0	6.6	98.0	5.5	2.0	3.57	0.132	2.09	324.0	32.0	152.0	61.0	29.9	2.325	1.098	260.0	38.0	5.37	5.61	4.4	0.5	193.86	41.0	7.8	8.1	117.3	150.0	26.0	4.0	5.0	240.0	40.2	29.0	3.0	18.81	12.2	22.0	183.7
125.0	7.1	0.011	139.0	80.0	89.7	140.0	5.17	160.0	0.6	4.4	1.78	70.0	4.2	82.0	5.2	2.1	4.64	0.039	1.0	222.52	31.0	132.0	57.0	31.1	2.3	0.94	140.0	30.5	4.74	4.218999999999999	7.8	0.5	115.0	39.2	7.4	7.4	64.3	132.0	19.0	4.0	3.0	130.0	38.4	19.0	3.0	11.97	12.6	15.0	167.1
220.0	6.3	0.011	137.0	76.1	84.7	220.0	6.853	155.1	0.7	6.0	1.25	72.74	3.0	76.06	5.9	1.8	5.0	0.133	5.44	230.44	35.0	127.38	41.0	28.8	2.35	1.2919999999999998	220.0	36.76499999999999	5.31	5.38	11.5	0.8	169.0	39.938	7.9	6.7	107.1	126.26	83.0	4.0	1.0	220.0	39.61400000000001	48.0	3.0	13.68	13.5	242.0	175.3
108.0	6.1	0.035	144.0	48.0	87.9	132.0	5.9	190.0	0.3	5.1	6.23	70.0	4.2	56.0	5.9	1.5	6.4	0.092	1.0	456.0	35.0	170.0	67.0	28.9	2.4	1.13	124.0	28.7	4.86	4.885	5.3	0.6	108.0	39.0	8.1	10.1	57.14	156.0	30.0	3.0	1.0	132.0	34.3	25.0	3.0	8.6	12.3	20.0	149.9
154.98	5.3	0.011	140.0	66.0	88.9	180.0	5.33	150.0	0.4	3.9	1.78	84.0	2.9	62.0	5.5	1.9	3.93	0.0289999999999999	4.0	60.96	30.0	114.0	21.0	30.4	2.325	1.19	150.0	30.6	4.49	4.663	8.2	0.7	147.59	43.1	7.1	8.1	70.1	116.0	15.0	4.0	5.0	150.0	39.6	17.0	1.0	15.39	11.9	7.0	175.4
154.94	7.9	0.055	139.0	53.5	78.4	199.0	4.707	150.0	0.6	3.6	1.25	82.0	5.1	64.0	5.1	2.1	5.36	0.025	2.56	29.9	31.0	118.0	19.0	26.0	2.4	1.582	198.0	36.3	4.93	5.27	7.1	0.4	152.58	39.7	7.4	8.7	87.3	122.0	15.0	4.0	4.0	175.0	39.1	13.0	1.0	6.84	13.1	13.0	165.2
180.0	5.5	0.51	136.0	71.26	98.5	185.0	5.482	160.0	0.5	5.6	2.67	64.0	3.2	72.84	5.3	1.7	7.85	0.0819999999999999	2.0	360.0	28.0	139.16	71.96	33.4	2.35	0.904	180.0	29.6	4.45	5.61	8.6	0.4	185.0	40.9	7.0	6.8	79.4	140.0	18.0	4.0	5.0	180.0	38.9	21.0	3.0	13.68	12.3	11.0	174.7
160.0	9.2	0.276	140.0	92.0	78.9	200.0	7.396	180.0	0.7	9.5	5.78	102.0	7.0	94.0	5.2	1.2	2.14	0.111	8.0	264.0	40.0	150.0	49.0	26.2	2.325	0.904	200.0	32.3	5.07	5.0	7.2	1.6	145.0	33.7	7.8	6.0	91.5	144.0	34.0	4.0	3.0	170.0	36.5	36.0	3.0	10.26	14.6	93.0	163.5
145.0	6.5	0.02	141.0	68.0	89.0	165.0	4.215	160.0	0.4	4.7	2.67	60.0	3.4	72.0	7.3	2.4	5.0	0.034	4.0	240.0	33.0	134.0	63.0	29.5	2.25	1.259	160.0	35.8	4.05	6.22	6.7	0.8	125.0	34.4	7.2	8.1	77.0	142.0	15.0	4.0	3.0	155.0	32.0	17.0	3.0	5.13	13.1	18.0	145.5
179.58	4.1	0.148	140.0	78.0	84.5	195.0	3.672	160.0	0.2	6.4	3.2	84.0	2.1	66.0	5.8	1.6	3.21	0.0409999999999999	2.0	125.28	33.0	122.0	34.0	26.2	2.35	1.259	182.0	36.4	5.45	6.05	5.8	0.1	175.0	44.7	7.2	8.4	83.4	116.0	14.0	4.0	5.0	182.0	40.3	18.0	2.0	10.26	12.7	14.0	179.9
156.83	6.8769999999999865	0.03685	138.989	76.16	88.773	164.41	5.1696300000000015	144.2	0.5	5.4620000000000015	1.7228000000000003	68.14	4.041000000000002	75.8	5.367999999999999	2.099999999999996	5.3827000000000025	0.0724	3.64	180.8	28.0	117.36	39.0	30.488000000000003	2.338750000000001	1.12634	162.0	32.41	4.623300000000001	5.065729000000005	7.195999999999998	0.4810000000000002	152.59	38.44600000000001	7.198999999999996	7.740000000000001	75.90699999999997	117.08	24.72	4.0	1.0	160.0	36.669	22.99	3.0	13.1157	12.360999999999995	25.6	165.99500000000003
130.0	14.7	99.79	138.5	74.02	97.7	185.0	4.65	160.4	1.2	4.5	12.46	81.24	10.6	74.18	5.5	2.7	3.2	0.1009999999999999	2.0	120.0	31.0	131.8	56.0	32.3	2.475	1.033	184.0	33.4	4.47	4.385	8.0	0.6	115.0	34.7	7.3	7.5	82.94	128.04	17.0	4.0	4.0	165.0	37.3	16.0	3.0	10.3	13.0	22.0	161.0
112.0	4.9	0.026	139.0	84.0	85.7	250.0	5.28	190.0	0.9	4.3	4.45	68.0	2.1	94.0	5.4	1.8	8.57	0.1009999999999999	2.17	72.0	38.0	176.0	77.0	29.0	2.375	1.16	105.0	29.0	5.5	5.107	18.2	0.7	135.0	35.6	7.8	8.0	57.0	176.0	21.0	3.0	3.0	110.0	32.0	22.0	3.0	17.1	12.5	63.0	148.2
130.0	9.0	0.035	135.1	66.0	83.7	220.0	4.01	130.0	0.7	4.2	5.34	82.0	5.9	62.0	4.8	2.1	1.8	0.063	3.91	174.09	31.0	104.0	36.0	28.4	2.6	0.84	220.0	38.5	4.16	3.886	7.9	0.7	125.0	39.3	6.6	9.3	105.5	96.0	12.0	5.0	4.0	186.0	39.6	19.0	1.0	6.8000000000000025	13.3	9.0	154.0
123.7	6.1	0.342	139.0	76.0	91.1	138.0	4.551	150.0	0.5	4.4	1.25	74.0	3.3	60.0	5.1	2.2	3.93	0.043	2.86	68.94	29.0	114.0	21.0	31.0	2.525	1.195	138.0	26.3	4.56	4.66	8.3	0.6	120.24	40.2	7.9	8.2	61.7	112.3	10.0	3.0	4.0	135.0	35.7	18.0	1.0	29.07	12.1	15.0	167.4
180.0	6.6	0.011	138.0	68.58	84.8	210.0	5.819	160.0	0.4	4.5	1.96	60.0	4.5	70.0	5.8	1.6	4.64	0.085	1.0	96.0	26.0	114.0	43.0	27.7	2.325	1.001	185.0	37.4	5.08	4.61	5.7	0.3	175.0	44.0	6.7	7.2	83.3	114.0	32.0	4.0	5.0	185.0	43.0	34.0	3.0	17.1	12.2	34.0	187.0
217.32	8.1	126.03	139.7	68.0	93.6	257.0	3.52	150.0	0.7	7.2	5.34	64.0	5.0	72.0	5.0	2.2	5.7	0.034	5.27	24.0	28.0	116.0	23.0	32.3	2.575	0.936	185.0	30.5	4.82	4.774	8.8	0.1	213.62	47.2	7.5	10.8	83.7	116.0	46.0	2.0	4.0	210.0	43.1	40.0	3.0	17.1	12.4	33.0	185.3
157.66	3.8	13.6	139.0	74.0	82.7	165.0	4.681	140.0	0.3	4.9	1.25	70.0	1.8	80.0	5.0	1.4	3.21	0.064	3.58	6.0	25.0	130.0	18.0	27.5	2.45	1.227	165.0	28.7	5.62	5.11	8.9	0.2	157.76	44.2	7.2	7.6	70.5	128.0	13.0	3.0	4.0	160.0	39.9	22.0	1.0	10.26	12.4	14.0	188.9
106.72	6.1	0.0409999999999999	137.0	66.0	92.3	116.0	4.293	130.0	0.3	4.6	1.78	78.0	3.6	66.0	5.0	2.1	3.21	0.0279999999999999	1.0	38.2	25.0	104.0	22.0	31.6	2.35	1.388	112.0	23.7	4.28	5.05	4.8	0.3	104.5	34.7	7.3	8.8	46.9	108.0	10.0	3.0	5.0	116.0	32.2	15.0	1.0	20.52	11.6	10.0	155.5
176.86	8.0	0.356	138.0	66.0	80.7	190.0	6.905	140.0	0.7	7.3	6.32	90.0	4.2	72.0	6.0	2.8	5.71	0.025	1.0	1.0	38.0	108.0	27.0	27.0	2.375	1.582	185.68	39.9	4.5	4.05	9.2	0.6	175.0	39.1	7.2	8.8	96.8	106.0	23.0	5.0	2.0	185.0	37.8	18.0	1.0	5.13	15.0	20.0	162.8
149.92	8.1	0.054	138.0	58.94	88.1	167.51	3.96	140.0	0.3	4.4	1.78	60.0	5.0	58.0	5.3	2.6	2.5	0.126	2.47	66.24	33.0	106.0	29.0	31.0	2.4	1.16	127.16	27.5	4.35	5.051	4.2	0.3	159.0	32.7	7.5	9.7	55.7	104.44	14.0	3.0	1.0	154.0	33.0	20.0	3.0	17.1	12.2	7.0	145.6
176.51	6.5	0.057	139.0	72.0	84.9	212.0	6.801	170.0	0.4	4.9	4.45	58.0	3.7	88.0	5.3	2.2	2.86	0.048	2.0	96.0	40.0	150.0	28.0	28.6	2.325	1.324	212.0	39.9	4.06	4.66	5.8	0.5	200.0	44.9	7.9	9.4	117.8	150.0	28.0	5.0	3.0	140.0	35.7	32.0	3.0	8.55	13.6	20.0	159.4
139.04	7.9	0.035	135.8	70.0	91.7	159.0	5.64	130.0	0.3	2.6	3.56	76.0	5.7	60.0	4.7	1.7	2.5	0.087	1.0	118.4	31.0	112.0	30.0	31.9	2.125	0.936	147.0	30.7	4.02	4.274	4.4	0.4	136.0	38.2	6.7	8.2	73.1	110.0	15.0	3.0	2.0	147.0	35.0	19.0	3.0	3.4000000000000004	12.6	13.0	160.4
115.0	9.2	0.011	138.0	76.0	91.7	130.0	5.301	140.0	0.6	4.3	2.94	90.0	5.8	72.0	5.4	2.5	4.28	0.031	1.0	36.0	34.0	114.0	44.0	31.9	2.25	1.324	130.0	30.9	4.26	4.88	6.6	0.6	110.0	35.0	7.6	7.6	63.7	108.0	19.0	4.0	5.0	125.0	35.0	21.0	3.0	10.26	11.7	26.0	153.1
153.63	14.0	116.93	138.4	68.0	88.5	170.0	5.22	140.0	0.9	3.0	8.9	102.0	10.4	68.0	5.1	2.5	1.8	0.048	2.0	12.0	32.0	116.0	24.0	29.9	2.4	1.421	160.0	34.7	4.1	4.218999999999999	6.4	0.6	153.77	37.4	7.3	9.4	75.0	114.0	17.0	4.0	2.0	145.0	35.5	16.0	3.0	5.1000000000000005	12.4	27.0	157.1
200.0	11.8	187.0	139.0	74.0	86.4	200.0	4.81	160.0	0.6	6.1	8.01	80.0	8.1	82.0	6.2	2.9	5.36	0.121	2.0	263.04	33.0	126.0	56.0	28.4	2.325	1.0	200.0	33.7	5.21	6.495	5.5	0.5	160.0	42.3	7.2	7.9	88.8	128.0	21.0	4.0	2.0	200.0	37.8	21.0	3.0	10.26	12.5	13.0	174.0
150.0	7.6	0.011	140.0	84.0	91.1	186.0	5.534	150.0	0.6	7.4	3.56	92.0	4.0	96.0	5.6	2.7	2.86	0.106	1.99	60.0	31.0	130.0	49.0	31.5	2.65	1.2919999999999998	186.0	35.6	4.93	5.88	8.0	0.4	125.0	43.1	7.8	7.2	85.7	126.0	51.0	4.0	4.0	165.0	37.2	42.0	3.0	13.68	11.8	88.0	173.3
160.0	5.9	0.0819999999999999	143.0	72.0	92.3	225.0	6.41	160.0	0.5	5.1	5.34	68.0	3.9	78.0	5.3	1.0	5.36	0.188	1.74	84.0	24.0	130.0	80.0	31.6	2.25	0.9	206.0	34.4	4.36	5.384	8.1	1.7	145.0	40.9	6.2	8.8	91.4	126.0	16.0	4.0	5.0	206.0	43.4	15.0	3.0	13.68	12.6	13.0	179.2
124.28	7.7	0.011	138.0	70.0	90.1	133.0	6.181	160.0	0.5	4.6	6.05	78.0	4.0	82.0	5.3	2.9	4.28	0.068	1.41	124.08	36.0	136.0	34.0	30.7	2.375	1.098	133.0	29.4	4.78	4.44	6.9	0.7	120.0	35.3	8.2	7.9	59.4	128.0	21.0	3.0	5.0	130.0	36.3	21.0	1.0	8.55	12.4	8.0	158.1
165.0	6.4	0.011	140.0	56.0	93.7	235.0	5.896	170.0	0.3	6.5	2.58	62.0	3.3	58.0	8.0	2.5	5.71	0.044	3.0	273.6	31.0	142.0	57.0	30.7	2.35	1.453	235.0	39.7	3.93	7.99	5.4	0.1	135.0	34.7	6.9	10.6	105.8	142.0	17.0	5.0	5.0	235.0	38.0	18.0	3.0	11.97	12.1	26.0	162.2
192.38	11.0	0.016	136.0	66.0	90.5	230.0	2.8960000000000004	130.0	0.5	4.9	1.69	102.0	7.5	64.0	5.3	2.7	2.86	0.0289999999999999	3.24	15.5	29.0	114.0	20.0	31.2	2.275	1.162	230.0	40.1	4.38	5.22	4.8	0.6	187.58	36.4	7.0	9.0	114.7	118.0	22.0	5.0	3.0	203.0	37.2	16.0	1.0	8.55	12.3	22.0	165.1
170.0	5.5	0.035	139.8	92.0	92.9	200.0	5.64	190.0	0.5	5.2	5.34	64.0	2.8	92.16	5.1	2.0	6.8000000000000025	0.1159999999999999	1.0	168.0	34.0	178.66	70.0	31.6	2.325	1.098	195.0	33.0	4.2	4.385	8.5	1.2	129.0	40.1	7.6	9.3	92.7	182.0	17.0	3.0	4.0	195.0	36.4	20.0	3.0	8.6	12.0	12.0	168.2
135.0	10.8	126.0	140.0	74.0	89.4	186.0	5.12	140.0	0.5	4.2	19.57	76.0	8.6	68.0	6.3	1.6	2.5	0.135	2.18	156.0	28.0	112.0	60.0	29.8	2.425	1.356	179.0	32.1	4.94	6.66	4.4	0.2	112.0	43.3	6.9	7.6	76.8	120.0	6.0	4.0	3.0	174.0	42.0	18.0	3.0	8.55	12.5	12.0	179.0
158.0	7.5	0.016	141.0	58.0	92.9	160.0	5.95	170.0	0.6	6.9	4.45	114.0	5.3	74.0	5.9	1.4	7.85	0.111	1.29	504.0	35.0	140.0	77.62	31.6	2.3	1.29	158.0	31.672000000000004	4.38	6.439	8.4	0.8	122.0	36.692	7.4	8.9	70.87980000000005	134.0	13.0	4.0	1.0	158.0	35.81200000000001	22.0	3.0	10.26	12.9	28.0	157.3
180.0	5.6	0.011	138.0	76.0	89.5	185.0	5.431	150.0	0.5	5.7	3.56	54.0	2.4	72.0	5.5	2.1	4.64	0.1159999999999999	5.33	84.0	31.0	112.0	44.0	31.4	2.3	1.13	185.0	37.0	4.93	5.05	8.4	0.4	150.0	43.4	7.2	7.4	87.7	116.0	40.0	5.0	1.0	185.0	39.2	31.0	3.0	10.26	12.0	44.0	164.6
197.95	4.4	477.0	141.0	56.0	93.5	220.0	4.396	140.0	0.3	4.2	18.95	56.0	2.3	50.0	4.6	1.7	4.28	0.071	7.0	66.88	26.0	108.0	27.0	32.8	2.375	1.001	184.0	30.4	4.38	4.55	6.6	0.3	220.0	49.3	6.7	8.0	82.9	106.0	12.0	4.0	2.0	190.0	43.0	17.0	1.0	10.26	11.4	14.0	188.2
141.77	9.9	0.011	141.0	66.0	84.7	155.0	5.093999999999999	140.0	0.6	8.5	0.98	74.0	6.9	66.0	5.3	2.2	6.07	0.022	1.0	60.0	31.0	116.0	23.0	29.0	2.375	0.969	155.0	33.8	4.55	5.16	6.3	0.1	138.74	40.8	7.0	11.1	70.7	114.0	21.0	4.0	4.0	140.0	36.8	19.0	1.0	10.26	12.8	20.0	163.5
143.4	6.0	0.0409999999999999	141.0	56.0	91.9	203.0	4.138	130.0	0.5	4.2	1.25	74.0	3.2	64.0	5.2	2.2	2.5	0.05	2.39	29.79	33.0	102.0	25.0	31.7	2.4	1.227	193.0	36.5	4.19	5.27	8.9	0.9	137.92	35.2	7.7	8.1	89.9	104.0	36.0	4.0	3.0	173.0	34.8	22.0	2.0	6.84	12.2	24.0	152.9
200.0	8.9	73.9	146.9	68.0	92.8	200.0	5.84	150.0	0.6	6.8	7.12	56.0	4.9	74.0	5.5	3.2	3.9	0.13	24.0	180.0	28.0	126.0	41.0	32.3	2.375	1.776	180.0	34.6	4.96	5.162000000000001	6.7	0.5	150.0	38.4	7.6	8.1	84.4	126.0	53.0	4.0	2.0	180.0	38.0	29.0	3.0	17.1	12.2	45.0	165.3
380.0	8.2	0.011	143.0	76.0	88.9	380.0	5.405	140.0	0.5	6.2	0.98	72.0	4.1	75.2	5.3	3.3	5.0	0.04	1.0	216.24	25.0	107.52	50.0	30.8	2.375	1.162	255.0	44.6	4.86	5.72	6.4	0.5	258.08	44.8	6.9	8.0	118.0	110.0	29.0	5.0	5.0	265.0	43.0	23.0	3.0	11.97	12.5	28.0	182.2
160.35	9.6	258.0	135.0	84.0	91.9	205.0	6.827000000000001	160.0	0.7	7.6	37.37	92.0	4.4	88.0	5.5	4.2	1.79	0.1009999999999999	3.0	84.0	33.0	136.0	35.0	31.9	2.35	1.162	195.0	32.0	4.6	6.66	7.1	0.6	155.0	38.1	7.4	6.8	84.4	132.0	28.0	4.0	3.0	175.0	36.8	41.0	2.0	18.81	12.7	114.0	166.2
275.0	5.8	289.0	141.0	60.0	96.6	275.0	4.681	150.0	0.3	6.3	8.01	58.0	3.3	58.0	5.7	1.8	5.36	0.11	2.56	411.36	28.0	118.0	67.0	33.0	2.325	1.2919999999999998	235.0	33.7	4.68	4.44	5.9	1.2	225.0	41.8	6.9	7.2	104.7	116.0	20.0	4.0	4.0	237.0	41.2	28.0	3.0	8.55	12.4	10.0	187.0
100.18	4.7	0.011	139.0	66.0	91.0	106.0	5.1720000000000015	140.0	0.3	4.0	2.4	72.0	2.0	68.0	4.8	2.3	3.93	0.057	1.32	48.0	32.0	102.0	34.0	31.4	2.375	1.259	106.0	23.9	4.26	4.27	5.9	1.5	100.0	34.0	8.0	6.9	46.5	98.0	18.0	3.0	5.0	100.0	32.8	25.0	1.0	11.97	11.5	9.0	155.9
120.0	5.6	203.0	137.0	72.0	99.1	120.0	5.431	160.0	0.6	4.9	18.59	72.0	2.5	74.0	5.2	2.2	2.86	0.206	2.0	144.0	43.0	116.0	70.0	35.2	2.375	1.356	115.0	22.9	4.76	5.44	9.9	0.8	120.0	35.0	8.3	8.9	46.9	134.0	19.0	3.0	3.0	120.0	35.0	26.0	3.0	6.84	14.4	63.0	159.1
185.94	7.6	0.053	140.0	54.0	91.8	200.0	4.06	140.0	1.0	7.0	3.2	60.0	4.6	46.0	5.5	1.9	6.78	0.0819999999999999	1.53	528.0	29.0	110.0	80.0	31.5	2.35	1.13	190.0	35.6	4.23	5.72	12.9	0.7	159.26	34.2	7.3	9.4	85.2	112.0	16.0	4.0	2.0	190.0	38.0	21.0	3.0	15.39	12.9	9.0	164.5
116.94	9.6	18.2	139.958	71.42	81.6	150.0	4.73716	143.5	0.6	5.145000000000001	2.67	106.0	6.3	73.06	5.2	2.6	3.631499999999997	0.034	4.0	3.0	28.34	119.36	23.0	27.8	2.3652500000000005	1.2682999999999998	150.0	29.2	4.85	5.111850000000001	6.3	0.4	117.16	40.6	7.109999999999998	8.6	66.2	119.3	48.36	3.0	2.0	140.0	38.6	41.2	1.0	14.107500000000003	12.1	42.23	165.1
121.52	5.4	0.024	138.0	76.0	90.5	135.0	4.189	130.0	0.5	4.7	2.31	60.0	3.3	64.0	5.6	1.5	2.5	0.02	1.0	24.0	23.0	112.0	33.0	32.5	2.3	1.001	128.0	28.5	4.11	5.55	9.1	1.0	118.0	35.2	6.8	8.6	58.7	116.0	13.0	3.0	5.0	124.0	32.5	19.0	3.0	18.81	11.9	12.0	160.4
124.49	6.1	267.0	137.0	66.42	86.1	145.0	3.569	146.6	0.4	3.5	5.34	81.22	3.5	66.38	5.4	2.0	3.57	0.17	3.52	5.88	32.0	119.48	18.0	28.1	2.475	1.0659999999999998	145.0	32.7	5.04	4.55	6.7	0.8	121.41	43.1	7.7	8.9	74.7	118.84	17.0	4.0	2.0	130.0	36.9	15.0	3.0	8.55	12.9	16.0	156.0
149.0	9.7	0.035	140.6	47.04	95.2	155.0	4.58	150.0	1.1	5.9	7.12	66.0	6.9	42.0	5.9	1.6	8.200000000000001	0.024	1.33	360.0	29.0	102.0	73.61	32.8	2.15	1.195	148.0	30.4	4.45	4.385	11.1	0.4	150.0	39.6	7.1	7.3	66.5	98.0	17.0	3.0	5.0	148.0	36.7	22.0	3.0	10.3	12.8	18.0	165.0
169.38	7.8	0.011	141.0	58.0	86.8	189.62	5.896	140.0	0.4	5.3	4.18	68.0	5.3	64.0	5.8	1.7	4.64	0.071	4.42	214.3	36.0	108.0	41.0	28.6	2.325	1.13	184.73	33.6	5.03	5.33	5.2	0.3	156.54	40.6	7.9	8.2	85.0	108.0	35.0	4.0	1.0	180.3	41.3	23.0	3.0	15.39	12.8	32.0	167.4
140.0	4.8	0.0579999999999999	137.0	70.0	91.2	160.0	4.526	120.0	0.4	3.4	6.32	92.0	2.5	70.0	5.7	1.8	3.21	0.043	2.0	216.0	25.0	106.0	43.0	31.3	2.2	1.259	142.0	27.5	4.15	5.38	8.4	1.5	123.0	43.2	6.1	8.4	67.4	110.0	14.0	3.0	1.0	158.0	37.5	19.0	3.0	6.84	12.7	7.0	176.1
220.65	5.6	373.0	141.0	76.0	81.9	245.0	4.422	140.0	0.5	5.7	58.81	58.0	3.1	62.0	5.5	1.7	2.86	0.073	2.0	36.0	27.0	96.0	33.0	27.4	2.375	1.2919999999999998	210.0	38.0	5.97	4.44	9.5	1.6	230.0	44.7	6.9	7.6	93.9	100.0	17.0	5.0	3.0	170.0	39.0	29.0	3.0	15.39	13.7	33.0	179.1
190.0	6.1	0.436	141.0	68.0	86.4	205.0	6.36	190.0	0.5	7.4	5.34	58.0	4.3	64.0	5.5	1.1	12.85	0.1639999999999999	1.29	156.0	38.0	158.0	74.7	30.0	2.375	1.07	175.0	29.5	4.49	5.107	7.9	0.8	150.0	39.5	8.0	7.8	80.9	140.0	13.0	3.0	3.0	190.0	39.0	19.0	3.0	15.39	13.6	12.0	167.5
135.0	4.2	4.8	139.0	70.0	92.4	190.0	3.879	150.0	0.4	3.7	3.65	68.0	1.9	72.0	5.4	1.8	3.93	0.034	2.0	208.06	26.0	130.0	37.0	32.8	2.225	1.0659999999999998	190.0	36.0	3.78	5.05	10.5	0.4	135.0	43.6	6.5	8.6	86.9	122.0	15.0	4.0	3.0	165.0	34.5	19.0	3.0	13.68	12.6	14.0	164.4
169.81	5.9	316.0	138.0	86.0	98.7	210.0	7.189	140.0	0.6	7.1	13.35	76.0	2.7	76.0	5.2	2.4	4.28	0.379	2.0	24.0	28.0	120.0	34.0	33.8	2.5	1.2919999999999998	200.0	35.0	4.6	4.55	9.8	0.7	165.0	43.2	7.3	7.7	89.0	114.0	28.0	4.0	2.0	185.0	40.5	29.0	3.0	17.1	12.5	58.0	182.2
154.36	7.9	0.02	139.0	70.0	88.3	175.0	4.034	150.0	0.4	2.8	2.67	62.0	3.9	76.0	5.3	1.9	3.57	0.021	3.07	211.48	32.0	116.0	38.0	29.6	2.15	0.969	165.0	33.6	4.24	4.61	5.3	1.0	150.47	35.2	7.2	9.0	76.8	114.0	14.0	4.0	4.0	165.03	35.2	20.0	3.0	11.97	13.7	8.0	164.0
175.0	5.9	0.021	136.0	68.0	97.3	185.0	4.32	170.0	0.4	4.4	4.45	72.0	4.3	70.0	5.5	1.1	7.14	0.222	1.16	444.0	27.0	140.0	75.95	32.8	2.275	1.16	155.0	29.7	4.03	6.327999999999999	6.2	0.6	175.0	41.0	6.6	8.4	68.5	132.0	17.0	3.0	4.0	160.0	39.0	25.0	3.0	11.97	13.3	24.0	169.84900000000005
160.0	6.2	0.017	140.0	72.0	92.6	170.0	3.98	170.0	0.6	4.2	2.67	82.0	3.5	78.0	5.8	2.0	5.36	0.184	1.0	300.0	25.0	140.0	73.0	30.8	2.45	1.45	165.0	32.0	4.8	4.774	9.5	0.6	155.0	36.5	6.9	8.1	75.9	138.0	15.0	4.0	3.0	165.0	34.8	21.0	3.0	13.68	13.1	14.0	158.54100000000005
165.0	4.1	0.043	139.0	52.0	91.8	206.0	5.6370000000000005	130.0	0.3	5.6	2.31	60.0	2.5	50.0	5.6	1.2	3.57	0.019	3.0	180.0	27.0	108.0	36.0	31.2	2.35	1.033	189.0	37.0	4.69	5.0	6.4	1.3	150.0	42.5	7.1	7.2	84.3	104.0	24.0	4.0	4.0	189.0	37.7	20.0	1.0	11.97	12.6	11.0	170.5
180.0	6.9	0.086	141.0	100.0	83.9	250.0	6.775	180.0	0.4	4.9	4.63	66.0	4.3	101.68	5.6	2.0	3.93	0.065	1.37	120.0	39.0	164.56	74.0	28.7	2.375	1.0659999999999998	229.0	44.0	4.22	5.16	5.5	0.7	140.0	31.0	7.8	8.0	102.6	166.46	15.0	5.0	2.0	250.0	36.0	22.0	3.0	8.55	15.3	13.0	156.5
275.0	8.7	0.09	137.0	94.0	88.4	310.0	4.47	180.0	0.8	8.2	7.12	66.0	5.0	90.0	5.3	2.3	7.85	0.0819999999999999	2.76	309.84	39.0	140.0	55.0	28.2	2.55	0.94	305.0	44.1	6.03	5.218	9.0	0.6	210.0	42.4	8.7	9.1	130.9	142.0	29.0	5.0	4.0	275.0	41.2	26.0	3.0	17.1	14.5	30.0	182.4
250.0	4.4	452.0	138.0	68.0	77.4	250.0	4.784	130.0	0.4	7.4	10.41	46.0	2.0	66.0	6.1	1.9	5.36	0.208	3.34	197.64	25.0	110.0	51.0	25.8	2.225	1.162	214.0	36.5	5.72	4.88	9.3	0.1	250.0	39.2	6.4	8.0	93.6	116.0	19.0	4.0	4.0	220.0	40.3	20.0	3.0	15.39	14.4	24.0	179.1
120.0	12.0	65.0	140.0	71.92	94.4	157.0	6.284	160.0	0.8	8.2	4.45	94.0	6.6	72.0	7.5	4.2	7.85	0.053	1.93	240.0	34.0	128.0	67.0	33.2	2.425	1.453	155.0	33.3	3.54	8.72	6.4	0.8	96.0	32.2	7.9	7.1	69.2	126.24	17.0	4.0	3.0	145.0	36.2	29.0	3.0	8.55	11.7	18.0	151.7
159.24	7.07200000000001	121.12577000000002	139.003	70.92	89.72100000000003	170.0	5.07101	146.5	0.5	4.734000000000002	6.317199999999999	82.62	4.1040000000000045	70.88	5.052999999999999	2.2299999999999978	5.635300000000003	0.045590992063492	3.48	49.69	28.0	116.78	28.0	30.50800000000001	2.37875	1.2661100000000003	165.0	32.18	4.626	4.879960000000001	6.924	0.4820000000000002	160.0	37.719	7.1969999999999965	7.950999999999998	74.29079999999998	116.18	16.91	4.0	5.0	155.0	35.668000000000006	19.24	1.0	11.6793	12.255	16.11	161.75500000000005
155.0	10.0	0.051	138.0	60.0	85.3	175.0	4.784	130.0	0.5	5.6	3.29	82.0	7.6	68.0	5.5	1.5	3.21	0.076	2.0	214.2	31.0	106.0	39.0	29.7	2.35	1.195	170.0	32.9	4.87	4.11	5.1	0.9	150.0	40.66799999999998	7.6	8.8	77.3	108.0	46.0	4.0	5.0	165.0	37.60000000000001	34.0	3.0	15.39	12.0	24.0	175.8
155.0	7.4	0.011	142.0	68.0	93.9	199.0	5.198	140.0	0.6	4.3	0.89	70.0	4.8	70.0	5.3	1.8	6.43	0.0969999999999999	1.83	154.2	27.0	102.0	55.0	31.5	2.5	1.356	165.0	31.5	4.69	4.66	7.9	0.4	180.0	38.0	7.2	7.8	74.6	108.0	20.0	4.0	3.0	170.0	35.7	24.0	3.0	11.97	11.3	16.0	165.5
183.63	11.9	103.0	139.0	63.58	93.5	185.0	5.51	160.0	0.4	5.8	3.56	86.0	10.5	62.0	5.1	0.9	3.21	0.111	12.0	60.0	26.0	122.0	31.0	31.8	2.475	1.13	185.0	30.5	5.01	5.94	3.6	0.6	185.0	43.3	7.2	8.9	77.9	122.0	53.0	4.0	3.0	185.0	40.0	28.0	1.0	6.84	11.8	75.0	181.1
125.0	7.9	0.021	138.0	96.0	92.4	130.0	5.9220000000000015	160.0	0.5	4.7	1.25	62.0	5.0	102.0	4.4	2.2	5.0	0.034	1.0	134.7	29.0	128.0	45.0	32.2	2.425	1.195	130.0	26.3	4.31	4.27	6.6	0.5	95.0	39.2	7.1	6.2	56.8	134.0	24.0	3.0	5.0	125.0	37.5	27.0	3.0	18.81	11.8	11.0	162.3
135.0	5.7	0.0409999999999999	143.0	74.0	93.6	150.0	6.5429999999999975	140.0	0.5	5.6	2.67	76.0	2.9	76.0	5.1	2.3	4.28	0.145	1.0	192.0	27.0	96.0	55.0	31.6	2.475	1.388	150.0	31.1	4.51	4.77	8.4	0.5	125.0	39.7	6.8	7.8	71.6	108.0	28.0	4.0	4.0	150.0	36.5	28.0	3.0	13.68	12.5	23.0	164.7
157.0	5.7	103.0	134.0	60.0	89.9	177.0	5.482	120.0	0.3	3.2	4.8	90.0	3.1	52.0	5.1	2.1	2.5	0.033	15.0	110.19	24.0	92.0	37.0	30.3	2.3	1.162	144.0	30.6	4.32	4.55	5.6	0.8	155.0	36.1	6.6	6.3	62.7	96.0	13.0	4.0	3.0	172.0	35.0	16.0	3.0	11.97	13.4	18.0	157.7
170.0	6.58000000000001	7.665860000000001	139.007	58.8	89.67200000000004	180.0	5.25446	149.2	0.5	5.3740000000000006	3.840899999999998	70.22	3.9009999999999945	60.72	5.759999999999999	1.9940000000000004	4.905999999999998	0.0780099999999999	2.0	600.0	29.0	123.26	80.0	30.31500000000001	2.3705000000000007	1.2720399999999996	140.0	31.502	4.6833000000000045	5.596400000000004	7.459999999999996	0.4660000000000001	127.94	32.81899999999999	7.195000000000005	8.633	64.45	120.72	21.79	4.0	1.0	130.0	34.202000000000005	24.93	3.0	10.772999999999994	13.094000000000008	27.82	150.51399999999995
155.0	8.0	0.011	138.0	86.0	90.1	180.0	5.301	160.0	0.6	5.6	1.78	70.0	4.4	84.0	5.2	2.6	3.57	0.068	2.02	192.0	29.0	142.0	58.0	30.0	2.45	0.936	155.0	29.1	5.34	5.27	8.1	0.9	145.0	41.3	7.5	8.9	66.9	130.0	28.0	3.0	1.0	155.0	39.8	34.0	3.0	15.39	12.7	64.0	178.6
150.0	6.831999999999994	0.0378001659751037	139.007	64.4	90.20499999999998	165.0	5.977819999999995	177.5	0.5	5.169999999999999	4.143099999999999	69.72	3.999	65.2	5.680000000000002	2.0819999999999967	4.852299999999996	0.1001188888888889	1.29	143.7	29.01	149.24	77.0	30.398000000000003	2.39475	1.2680499999999997	150.0	31.914	4.6448999999999945	5.373030000000003	7.468999999999998	0.4780000000000002	125.0	39.05099999999999	7.200000000000004	8.248000000000001	75.14699999999998	146.04	21.07	4.0	3.0	150.0	37.208	24.19	3.0	12.226500000000003	12.727000000000002	22.2	164.57800000000006
200.0	7.6	0.019	138.0	64.0	100.1	220.0	4.758	160.0	0.9	5.5	4.45	66.0	3.0	78.0	5.6	3.3	5.0	0.068	2.0	600.0	28.0	142.0	71.0	31.5	2.35	1.259	220.0	37.5	4.95	4.27	11.7	1.3	175.0	40.1	7.3	9.4	99.9	138.0	32.0	4.0	2.0	215.0	41.4	29.0	3.0	8.55	13.0	34.0	183.4
140.0	8.7	72.49	135.7	66.0	89.6	140.0	4.99	190.0	0.6	5.0	10.68	66.0	4.2	58.0	7.7	3.5	6.1000000000000005	0.0579999999999999	3.93	18.0	34.0	156.0	56.0	29.5	2.425	1.033	133.0	27.7	5.45	2.609	6.7	0.9	124.12	38.2	7.9	10.5	57.7	158.0	31.0	3.0	1.0	130.0	36.0	32.0	3.0	6.8000000000000025	12.1	16.0	160.9
155.0	7.9	274.0	136.0	78.0	92.4	159.0	6.646	140.0	0.6	6.5	23.4	66.0	4.6	82.0	5.6	2.3	5.0	0.173	1.0	240.0	29.0	120.0	49.0	30.4	2.45	1.162	155.0	31.0	5.17	4.72	7.6	0.4	155.0	44.8	7.7	7.3	67.5	128.0	17.0	4.0	2.0	155.0	39.6	20.0	3.0	10.26	12.9	15.0	173.7
130.0	6.4	0.025	141.0	66.0	91.1	155.0	5.456	150.0	0.5	5.2	2.76	54.0	3.7	66.0	5.7	1.8	2.86	0.077	1.1	264.0	25.0	134.0	80.0	30.5	2.475	1.356	155.0	30.0	4.69	5.61	8.3	1.5	120.0	33.0	6.4	7.0	65.0	132.0	18.0	4.0	2.0	155.0	35.0	22.0	3.0	10.26	12.0	12.0	155.8
180.0	6.885999999999991	40.72841	139.00799999999998	73.38	89.61499999999997	220.0	5.119059999999997	158.5	0.5	5.935999999999999	4.920800000000002	69.5	4.043000000000003	73.96	5.564999999999998	2.100999999999996	4.989799999999999	0.1296299999999999	3.78	229.74	28.0	127.66	50.0	30.361999999999995	2.342750000000001	1.1141100000000004	202.0	34.483000000000004	4.645299999999994	5.343550000000004	7.234000000000001	0.488	170.0	42.474999999999966	7.1969999999999965	8.352000000000004	88.16800000000003	125.88	21.01	4.0	1.0	220.0	39.41199999999999	20.67	3.0	11.251799999999996	12.559999999999992	25.12	175.20370000000003
175.0	7.5	213.0	138.0	84.0	88.4	205.0	7.27	140.0	0.5	8.1	5.34	54.0	4.6	82.0	5.4	2.2	6.43	0.106	1.0	256.2	28.0	112.0	46.0	30.6	2.35	0.94	205.0	34.5	5.56	5.051	6.9	0.8	165.0	42.6	7.1	10.1	91.1	120.0	40.0	4.0	4.0	185.0	41.2	22.0	3.0	11.97	12.7	47.0	182.8
300.0	8.8	0.105	141.0	82.0	85.5	440.0	4.448	150.0	0.8	5.6	2.22	98.0	4.4	82.0	5.8	3.2	3.93	0.025	4.31	185.35	32.0	140.0	49.0	29.8	2.35	1.033	440.0	54.0	5.19	4.66	9.6	0.6	225.0	40.0	7.2	7.7	218.2	140.0	22.0	5.0	2.0	440.0	40.6	22.0	3.0	5.13	12.8	25.0	181.6
172.0	8.0	0.011	135.0	78.0	86.2	182.73	6.54	190.0	0.5	4.4	1.78	82.0	5.4	77.24	13.9	1.8	4.64	0.0579999999999999	1.69	357.84	37.0	174.08	63.0	29.4	2.45	1.19	101.0	36.0	5.09	15.709	6.2	1.3	101.0	36.0	8.2	8.7	70.7	172.06	25.0	4.0	1.0	101.0	35.2	22.0	3.0	10.26	12.7	21.0	152.5
160.0	8.9	98.35	142.1	76.0	92.8	209.0	6.83	150.0	0.6	5.3	5.34	72.0	5.9	80.0	5.4	2.2	6.8000000000000025	0.1159999999999999	1.0	144.0	33.0	138.0	73.0	30.3	2.375	1.2919999999999998	209.0	36.7	4.86	6.55	7.1	0.3	125.0	39.9	7.4	8.6	96.3	142.0	15.0	5.0	1.0	209.0	36.8	16.0	3.0	6.8000000000000025	15.6	24.0	157.6
140.0	6.5	0.011	142.0	72.0	80.3	170.0	6.31	140.0	0.3	5.0	2.05	72.0	4.3	76.0	5.8	1.7	4.28	0.062	2.0	305.28	32.0	128.0	55.0	27.8	2.35	1.453	170.0	34.4	4.34	5.5	5.1	0.5	120.0	34.6	7.5	8.1	79.0	124.0	39.0	4.0	5.0	170.0	34.4	30.0	3.0	11.97	14.1	22.0	154.9
185.0	7.0	0.022	139.0	52.0	87.6	195.0	4.836	160.0	0.8	9.3	1.25	62.0	4.3	56.0	5.8	1.7	10.0	0.156	1.0	480.0	44.0	126.0	73.0	29.5	2.4	1.001	185.0	33.9	4.61	5.61	10.8	0.2	165.0	41.0	8.2	7.6	87.6	122.0	32.0	4.0	5.0	185.0	40.0	38.0	3.0	15.39	11.8	34.0	175.4
160.0	9.6	0.044	139.0	68.0	83.7	160.0	5.715	140.0	0.3	6.8	2.76	96.0	7.2	72.0	6.5	1.7	5.36	0.084	1.95	150.55	29.0	108.0	43.0	28.4	2.35	0.581	146.0	31.0	5.03	6.88	3.6	0.7	135.0	40.0	7.5	7.6	64.1	118.0	18.0	4.0	4.0	146.0	35.1	24.0	3.0	6.84	13.7	35.0	163.2
183.87	6.4	0.045	140.0	5.3976053469340267e-79	87.1	195.0	3.801	140.0	0.7	6.5	1.51	66.0	3.6	5.3976053469340267e-79	5.6	2.0	3.57	0.032	7.15	3.0	28.0	120.0	19.0	28.9	2.55	1.421	186.0	37.0	5.38	5.38	10.8	0.2	184.59	42.0	7.5	8.6	87.3	122.0	20.0	4.0	2.0	192.0	37.6	21.0	1.0	15.39	12.2	15.0	168.4
153.0	7.8	0.022	142.0	66.0	96.8	167.0	3.801	130.0	0.5	3.5	2.6902	72.0	4.7	58.0	5.6	2.4	4.64	0.0540211111111111	2.0	72.0	28.0	114.0	45.0	32.8	2.35	1.259	153.0	30.4	4.36	5.11	6.9	0.4	145.0	37.2	7.2	9.3	73.6	112.38	13.0	4.0	1.0	153.0	35.3	14.0	3.0	13.68	13.1	12.0	167.4
210.0	7.1	234.0	141.0	90.0	88.3	240.0	4.474	180.0	0.6	6.2	2.94	90.0	3.5	90.0	7.0	2.7	3.57	0.12	2.0	289.8	29.0	146.0	55.0	30.7	2.275	1.0659999999999998	230.0	36.5	5.43	7.88	8.2	0.9	190.0	38.1	7.4	9.3	105.1	146.0	25.0	4.0	5.0	230.0	38.7	22.0	3.0	13.68	12.6	29.0	180.3
117.0	9.3	0.093	139.0	68.0	87.1	215.0	5.534	140.0	0.4	5.4	3.38	88.0	6.4	68.0	5.5	2.4	4.28	0.021	2.0	84.0	33.0	118.0	36.0	29.2	2.125	1.162	215.0	41.0	4.33	5.61	3.9	0.4	117.0	36.8	7.3	6.8	98.6	116.0	19.0	5.0	5.0	205.0	37.7	25.0	3.0	11.97	12.6	20.0	159.0
81.68	7.6	0.175	138.0	70.0	92.2	85.0	5.64	130.0	0.5	4.0	5.34	94.0	4.7	74.0	5.2	2.3	3.21	0.053	4.0	17.73	30.0	106.0	20.0	31.3	2.4	1.36	83.0	19.8	4.45	4.052	6.1	0.6	83.32	33.5	7.5	9.5	39.6	106.0	13.0	2.0	4.0	83.0	32.5	23.0	1.0	13.68	12.6	16.0	151.9
119.58	7.347999999999992	0.5526611111111108	139.00600000000003	61.42	90.10499999999998	125.77	4.167540000000002	150.0	0.5	3.825000000000001	3.479899999999999	76.0	4.302000000000007	62.32	4.987000000000001	2.301000000000004	5.586899999999997	0.08767	1.0	19.43	29.0	124.22	21.0	30.654	2.31125	1.1824400000000004	114.97	25.5	4.604700000000003	4.817540000000002	6.870999999999999	0.4810000000000002	117.49	35.6	7.200000000000004	8.142000000000001	50.5	124.0	15.4	3.0	1.0	119.81	32.0	20.17	3.0	8.939000000000002	12.131000000000002	13.36	153.4
210.0	6.909999999999987	0.08213	139.0	65.98	87.98899999999998	210.0	4.7973300000000005	150.4	0.5	5.5420000000000025	2.6854	74.48	4.099000000000005	67.34	6.382999999999997	2.099999999999996	4.875599999999996	0.0685011111111111	1.29	426.0	29.0	126.04	64.0	29.796	2.381	1.2233599999999991	210.0	36.273	4.729200000000003	5.595260000000002	7.196000000000002	0.479	135.0	36.791	7.200000000000004	7.800000000000002	91.6	124.38	21.02	4.0	4.0	210.0	37.176	22.13	3.0	11.474099999999996	12.87	21.81	162.8
150.0	7.8	0.035	136.3	86.0	88.7	240.0	3.96	120.0	0.6	5.2	2.67	74.0	4.1	85.48	5.1	2.6	5.0	0.043	2.0	240.0	31.0	114.22	42.0	31.0	2.2	1.098	235.0	42.6	4.31	5.273	8.3	0.7	133.0	31.4	7.4	7.0	104.5	120.0	24.0	4.0	4.0	235.0	38.0	22.0	1.0	5.1000000000000005	11.7	25.0	166.7
185.0	8.6	348.0	141.0	56.58	94.4	195.0	5.15	160.0	0.6	5.9	11.57	68.0	5.0	60.0	5.5	2.5	7.14	0.111	2.54	480.0	33.0	132.0	67.0	31.3	2.525	1.26	192.0	32.7	5.28	5.051	7.2	0.6	170.0	43.3	7.9	9.0	86.1	131.22	28.0	4.0	2.0	192.0	40.0	24.0	3.0	13.68	12.5	44.0	177.7
140.0	9.7	152.9	142.9	74.0	76.9	145.0	4.91	170.0	0.8	6.3	8.9	88.0	5.1	78.0	5.4	2.9	6.1000000000000005	0.193	3.0	228.0	33.0	130.0	78.0	24.7	2.5	1.195	145.0	27.1	5.73	6.051	8.4	1.4	136.0	40.3	7.5	8.4	64.8	120.0	24.0	3.0	1.0	145.0	36.0	39.0	3.0	12.0	15.6	15.0	163.3
252.91	11.2	64.9	138.0	60.0	91.8	280.0	6.181	140.0	0.6	3.8	1.25	98.0	8.1	48.0	4.8	2.1	2.5	0.017	3.33	69.9	30.0	116.0	23.0	30.3	2.05	1.033	250.0	40.2	3.63	4.61	5.6	0.6	257.67	37.8	5.6	7.7	120.1	114.0	7.0	5.0	4.0	265.0	37.0	12.0	1.0	8.55	12.5	5.0	165.8
215.0	12.3	170.0	140.0	86.0	89.7	230.0	5.9220000000000015	150.0	0.6	6.7	7.56	84.0	9.0	87.98	6.3	2.2	5.36	0.061	2.0	187.59	28.0	132.14	44.0	29.6	2.475	1.453	215.0	35.5	4.82	7.22	4.9	0.1	230.0	37.178	6.9	8.8	102.1	134.0	28.0	4.0	3.0	215.0	40.2	23.0	1.0	10.26	13.6	19.0	168.5
165.0	6.8	0.016	141.0	70.0	86.6	240.0	4.629	140.0	0.3	6.2	2.22	76.0	4.2	74.0	6.0	2.1	5.36	0.057	3.0	168.0	34.0	114.0	42.0	27.6	2.325	1.227	240.0	39.8	5.1	5.83	4.4	0.6	115.0	36.5	7.5	8.2	109.5	112.0	25.0	5.0	3.0	226.0	36.6	22.0	1.0	11.97	13.7	21.0	168.1
125.0	7.8	263.0	144.0	74.0	89.4	130.0	6.284	140.0	0.4	4.0	18.15	56.0	5.2	76.0	5.3	2.0	4.28	0.14	5.0	480.0	30.0	118.0	52.0	31.9	2.375	1.485	130.0	29.9	5.09	3.77	5.7	0.2	125.0	39.9	7.0	7.1	63.4	114.0	33.0	3.0	3.0	125.0	37.0	31.0	3.0	11.97	13.4	16.0	170.5
128.0	5.8	0.011	137.0	80.0	90.6	130.0	7.189	170.0	0.5	4.3	3.91	78.0	3.7	96.0	5.7	1.5	3.57	0.258	1.0	360.0	34.0	154.0	61.0	31.2	2.4	1.259	128.0	27.6	4.49	5.16	7.9	0.4	120.0	29.1	7.8	7.3	58.2	150.0	25.0	3.0	1.0	128.0	31.0	32.0	3.0	10.26	12.6	37.0	145.8
134.0	5.8	0.0819999999999999	142.0	80.0	94.3	164.0	5.4	180.0	0.4	5.2	3.56	70.0	4.1	70.0	5.7	1.1	4.64	0.053	1.0	72.0	27.0	148.0	73.39	31.3	2.4	1.19	144.0	29.3	4.37	6.2170000000000005	6.7	0.9	150.0	37.8	6.7	7.6	66.0	148.0	21.0	3.0	3.0	144.0	36.8	18.0	3.0	10.26	12.7	14.0	155.1
150.0	7.3	0.035	135.0	78.0	83.6	170.0	4.448	170.0	0.7	4.1	3.02	80.0	4.5	80.0	5.5	1.8	2.14	0.07	3.13	360.0	31.0	138.0	72.0	27.3	2.45	1.13	170.0	32.3	5.01	6.0	9.6	1.2	120.0	40.0	7.4	7.9	76.5	134.0	13.0	4.0	3.0	160.0	41.2	18.0	3.0	5.13	14.6	15.0	174.0
138.1	5.9	429.0	138.0	74.0	80.8	160.0	5.275	140.0	0.6	3.6	12.81	76.0	3.0	68.0	5.2	1.9	3.21	0.036	3.23	18.0	27.0	110.0	22.0	27.2	2.425	1.033	145.0	31.5	4.59	3.77	11.0	0.4	131.16	39.5	6.7	8.9	66.6	110.0	21.0	4.0	2.0	125.0	34.0	21.0	1.0	6.84	14.6	28.0	153.8
129.0	5.5	79.1	136.0	70.72	95.1	185.0	5.146	160.0	0.4	4.3	5.96	74.0	3.2	70.0	5.1	1.8	4.64	0.098	3.0	146.76	32.0	114.0	49.0	32.9	2.375	1.227	150.0	30.3	3.96	5.38	7.5	0.8	129.0	42.6	7.1	7.8	73.9	114.0	41.0	4.0	2.0	143.0	38.3	40.0	3.0	6.84	12.3	68.0	163.7
165.0	3.8	0.063	140.0	70.0	95.5	165.0	5.612	150.0	0.2	5.4	7.38	68.0	1.5	70.0	6.3	2.0	4.28	0.121	1.32	336.0	30.0	124.0	73.0	32.8	2.475	1.195	142.0	28.7	3.8	5.77	5.2	1.6	150.0	34.0	7.4	7.4	64.8	122.0	16.0	3.0	4.0	144.0	35.0	24.0	1.0	13.68	13.5	28.0	154.7
158.0	5.1	0.021	140.0	72.0	92.8	198.0	4.81	140.0	0.4	5.2	1.25	60.0	2.5	74.0	5.5	1.9	5.36	0.0559999999999999	2.89	144.0	28.0	122.0	40.0	31.5	2.375	1.227	166.0	33.1	4.72	5.16	8.0	0.4	160.0	37.6	7.4	8.4	79.2	118.0	57.0	4.0	5.0	166.0	37.3	31.0	3.0	17.1	11.1	16.0	168.4
140.0	6.907999999999992	8.912468888888887	138.99300000000002	71.52	88.604	144.0	5.5063999999999975	149.2	0.5	5.494999999999999	3.710100000000001	73.04	4.043000000000003	72.18	5.489000000000001	2.099999999999996	5.344300000000001	0.09682	3.95	232.8	29.01	120.8	47.0	30.55299999999999	2.3385	1.1858599999999997	144.0	31.43699999999998	4.610800000000003	5.0721700000000025	7.2289999999999965	0.5040000000000002	138.0	37.552	7.200000000000004	7.6709999999999985	70.86779999999997	119.48	23.68	4.0	1.0	144.0	36.230000000000025	23.46	3.0	11.7306	12.559999999999995	26.62	164.54100000000005
95.0	11.4	291.0	140.0	66.0	90.1	140.0	7.655	130.0	0.9	6.2	7.12	64.0	3.8	72.0	5.8	5.6	6.43	0.14	1.0	96.0	27.0	102.0	56.0	31.6	2.35	1.421	130.0	27.4	4.2	4.66	7.9	0.8	95.0	33.2	6.9	8.4	51.6	102.0	19.0	3.0	1.0	140.0	31.2	22.0	3.0	8.55	12.9	15.0	150.1
290.0	6.1	0.032	139.0	60.0	60.9	353.0	3.491	140.0	0.4	9.9	2.58	58.0	3.9	62.0	5.3	1.7	8.21	0.045	1.0	289.8	36.0	112.0	61.0	18.0	2.35	1.195	323.0	43.0	4.18	5.55	6.6	0.8	180.0	36.5	7.7	6.7	145.9	114.0	13.0	5.0	3.0	353.0	42.5	15.0	3.0	17.1	30.9	20.0	177.6
199.36	11.2	0.038	136.0	56.0	87.1	237.0	4.603	140.0	1.1	8.0	1.25	70.0	8.0	66.0	5.1	2.0	5.71	0.032	1.0	2.0	27.0	94.0	23.0	30.0	2.475	0.969	178.0	32.0	4.91	4.94	9.9	0.2	193.92	45.3	7.3	7.6	80.3	99.24	22.0	4.0	3.0	183.0	39.4	19.0	3.0	10.26	12.4	21.0	178.1
180.0	9.7	0.035	136.1	76.0	91.9	300.0	3.5700000000000003	130.0	0.6	7.6	3.56	72.0	6.2	80.0	5.2	2.6	6.1000000000000005	0.053	3.0	96.0	35.0	118.0	44.0	31.5	2.4	1.033	260.0	41.2	5.14	4.496	6.4	0.9	160.0	38.8	7.8	8.4	116.2	122.0	39.0	4.0	2.0	300.0	36.3	33.0	3.0	17.1	11.8	56.0	164.0
111.71	4.5	348.0	138.0	61.76	82.8	130.0	5.48	130.0	0.3	3.2	8.9	54.0	1.9	58.0	5.1	2.1	2.14	0.039	3.0	180.0	24.0	94.0	35.0	27.7	2.35	1.42	120.0	28.0	4.68	4.274	7.5	0.6	110.0	35.7	6.4	7.8	55.7	84.0	22.0	3.0	2.0	120.0	31.4	24.0	1.0	8.55	13.1	29.0	145.8
180.0	10.5	0.368	140.0	62.0	93.9	220.0	3.362	160.0	1.2	6.4	3.65	94.0	6.4	64.0	6.4	2.6	5.71	0.0579999999999999	2.0	240.0	32.0	124.0	74.0	31.7	2.475	1.227	220.0	43.6	3.93	6.49	11.1	0.8	130.0	29.8	7.5	7.2	103.5	118.0	15.0	5.0	2.0	220.0	37.5	20.0	3.0	8.55	12.5	14.0	158.1
156.0	6.6	39.7	141.0	72.0	108.2	163.0	4.577	160.0	0.8	8.2	10.68	106.0	3.8	64.0	5.0	1.9	2.5	0.113	2.0	264.0	39.0	148.0	76.0	37.8	2.25	0.969	156.0	24.8	4.13	4.72	11.4	0.4	139.0	43.0	7.6	7.4	69.8	136.0	23.0	3.0	3.0	156.0	39.6	60.0	2.0	18.81	13.1	167.0	185.8
236.49	7.2	287.0	143.0	52.0	88.1	290.0	4.32	130.0	0.5	5.1	7.12	62.0	4.3	52.0	5.0	2.3	2.86	0.034	4.31	4.0	26.0	98.0	18.0	31.3	2.475	1.26	180.0	33.7	4.3	3.83	6.4	0.5	237.9	41.1	7.1	8.6	84.2	100.0	24.0	4.0	3.0	290.0	40.5	22.0	2.0	15.39	13.1	12.0	175.2
200.0	10.4	0.04	139.0	68.0	95.6	250.0	5.6370000000000005	160.0	0.9	5.5	1.78	76.0	6.7	74.0	7.8	2.7	2.86	0.149	3.0	360.0	32.0	140.0	60.0	33.7	2.45	1.2919999999999998	235.0	40.2	4.36	4.55	8.5	0.8	190.0	43.3	7.5	9.2	110.4	146.0	34.0	5.0	4.0	215.0	40.3	31.0	3.0	10.26	12.2	105.0	180.6
260.0	12.1	133.34	143.0	84.0	92.2	379.0	4.45	160.0	0.7	8.6	5.34	48.0	8.8	84.0	5.5	2.2	6.1000000000000005	0.106	5.35	276.0	26.0	132.0	54.0	30.6	2.375	1.227	268.0	37.6	5.38	4.94	5.8	0.6	379.0	46.0	6.9	9.1	120.2	118.0	18.0	4.0	5.0	290.0	43.6	19.0	3.0	10.3	12.9	21.0	193.4
120.0	8.3	319.0	137.0	76.0	90.6	170.0	5.74	160.0	0.5	6.7	7.12	70.0	4.3	84.0	5.2	3.2	5.0	0.092	2.0	360.0	28.0	126.0	54.0	31.8	2.275	1.36	127.0	26.6	4.15	4.385	6.6	0.4	110.0	40.1	7.1	6.1	59.2	130.0	24.0	3.0	3.0	97.0	36.1	30.0	3.0	8.55	12.4	15.0	167.1
165.0	7.9	254.0	142.0	72.0	88.4	187.0	5.7410000000000005	190.0	0.6	5.3	13.35	92.0	3.9	82.0	5.8	2.8	2.14	0.261	3.0	300.0	32.0	154.0	64.0	30.5	2.3	1.356	187.0	29.1	4.98	5.27	7.1	0.3	150.0	41.5	7.2	8.0	73.8	156.0	24.0	4.0	3.0	165.0	41.5	28.0	3.0	13.68	13.5	26.0	178.4
117.13	4.4	34.6	137.0	60.0	86.6	130.0	3.491	130.0	0.8	5.8	4.36	64.0	1.8	58.0	5.8	1.7	3.93	0.106	3.0	31.6	31.0	106.0	20.0	28.9	2.325	1.2919999999999998	130.0	27.1	5.26	4.0	17.6	5.3976053469340267e-79	114.16	42.3	7.1	8.1	58.9	104.0	18.0	3.0	2.0	127.0	36.3	25.0	3.0	13.68	13.8	31.0	163.8
145.0	6.6	0.011	140.0	79.18	89.1	160.0	7.241	210.0	0.7	6.0	4.45	74.0	3.6	80.0	5.3	2.2	5.0	0.1009999999999999	1.04	36.0	25.0	184.0	76.0	30.5	2.45	1.162	150.0	33.2	5.03	5.16	10.7	0.6	127.0	31.9	7.1	8.1	68.1	178.9	17.0	4.0	3.0	150.0	34.0	22.0	3.0	13.68	12.5	17.0	152.7
220.0	7.3	0.011	142.0	66.0	84.1	220.0	6.5429999999999975	170.0	0.6	4.6	3.83	68.0	4.0	62.0	6.1	2.4	5.0	0.108	1.0	420.0	29.0	142.0	75.0	28.2	2.35	1.195	211.0	31.9	4.75	5.72	8.9	0.3	185.0	42.0	7.5	7.1	91.4	142.0	12.0	4.0	4.0	195.0	41.1	25.0	3.0	8.55	15.9	8.0	186.7
160.0	6.7	0.049	139.0	54.0	87.1	215.0	4.86	160.0	0.5	8.1	3.56	86.0	4.1	64.0	5.7	1.8	6.78	0.1009999999999999	1.16	360.0	35.0	124.0	75.0	28.9	2.325	1.42	200.0	38.4	5.11	5.273	7.2	1.1	140.0	35.6	7.5	6.6	94.7	124.0	18.0	5.0	3.0	180.0	36.5	18.0	3.0	10.26	13.3	21.0	162.0
140.0	6.0	0.05	141.0	50.0	92.9	140.0	7.4220000000000015	240.0	0.6	5.5	10.68	68.0	2.9	72.0	6.3	2.2	7.14	0.0819999999999999	1.35	540.0	33.0	220.0	79.0	31.1	2.425	1.2919999999999998	139.0	27.7	4.39	5.44	10.8	0.4	105.0	38.7	7.5	8.0	60.9	210.0	12.0	3.0	1.0	135.0	33.1	16.0	3.0	13.68	13.0	16.0	154.1
179.0	7.3	0.106	136.0	84.0	87.8	179.0	4.2410000000000005	140.0	0.5	4.8	4.0	68.0	4.9	80.0	5.4	1.7	3.57	0.118	1.92	228.0	25.0	116.0	44.0	30.4	2.45	1.162	151.0	28.2	4.74	5.5	6.8	0.9	110.0	39.7	6.7	7.9	66.2	120.0	12.0	3.0	3.0	140.0	39.6	14.0	3.0	10.26	12.0	12.0	171.5
149.23	6.9	0.024	139.0	56.0	89.3	158.0	4.681	130.0	0.6	5.0	5.34	90.0	4.1	60.0	4.9	2.0	3.21	0.0139999999999999	2.2	18.32	37.0	106.0	19.0	32.6	2.4	1.324	143.0	27.7	4.51	4.33	8.6	0.6	147.47	37.4	8.1	7.9	63.8	108.0	15.0	3.0	4.0	143.0	32.7	20.0	3.0	18.81	12.1	9.0	158.0
135.0	4.6	0.011	138.0	67.34	90.6	165.0	5.56	160.0	0.4	8.7	2.67	64.0	2.0	66.0	7.1	1.9	4.64	0.072	1.0	372.0	46.0	124.0	56.0	29.7	2.375	1.259	160.0	31.6	4.01	5.77	9.4	1.3	120.0	43.7	8.4	7.5	72.3	124.0	16.0	4.0	4.0	145.0	35.5	20.0	3.0	10.26	13.8	13.0	162.2
300.0	7.9	0.055	141.0	90.0	81.9	318.0	3.62	150.0	0.4	6.5	2.67	78.0	3.0	90.0	5.6	2.3	4.28	0.0579999999999999	2.0	223.26	31.0	126.0	39.0	27.7	2.375	1.259	308.0	48.6	6.22	5.0	5.1	1.2	260.0	43.0	7.6	9.1	138.1	122.0	62.0	5.0	4.0	308.0	45.0	26.0	3.0	13.68	12.5	32.0	187.8
300.0	6.9	53.0	136.0	62.0	90.6	300.0	4.784	150.0	0.6	7.2	5.34	92.0	4.8	64.0	5.7	1.2	5.0	0.106	2.0	210.96	23.0	132.0	62.0	30.8	2.45	0.936	275.0	35.4	4.86	4.05	8.1	1.8	250.0	41.5	6.5	8.1	120.9	125.82	14.0	4.0	3.0	260.0	41.9	16.0	3.0	8.55	12.9	16.0	186.1
145.0	2.6	0.011	142.0	56.0	86.9	170.0	6.3870000000000005	210.0	0.3	4.3	3.56	60.0	1.1	60.0	4.9	0.9	4.28	0.0969999999999999	2.0	300.0	28.0	178.0	79.0	30.3	2.475	1.259	170.0	35.0	3.87	5.05	11.1	1.6	98.0	36.3	6.9	9.0	74.4	174.0	19.0	4.0	5.0	170.0	35.0	22.0	3.0	11.97	11.9	65.0	153.0
127.94	6.4	583.0	139.0	74.0	88.9	135.0	5.25	170.0	0.6	7.2	0.89	78.0	4.5	84.0	4.9	1.1	3.93	0.072	4.0	77.4	27.0	136.0	32.0	30.0	2.475	1.259	130.0	28.6	5.28	5.22	9.2	0.3	130.0	40.9	7.4	7.1	56.9	140.0	18.0	3.0	5.0	130.0	35.0	23.0	1.0	22.23	12.1	15.0	159.8
210.0	8.6	0.034	142.0	88.0	86.0	265.0	5.534	150.0	0.7	7.5	2.22	92.0	4.6	84.0	7.3	3.0	4.28	0.039	3.0	227.4	29.0	134.0	40.0	31.9	2.35	1.033	265.0	41.6	5.72	7.49	8.2	0.9	180.0	40.2	7.5	7.4	119.9	118.0	46.0	5.0	4.0	250.0	37.4	28.0	1.0	17.1	12.1	39.0	174.2
178.18	6.785999999999998	140.6554	139.02200000000002	67.18	89.50400000000002	195.0	4.37378	145.1	0.5	5.822	6.417300000000001	77.06	4.0	66.98	5.1350000000000025	2.0609999999999977	5.443600000000004	0.0580589999999999	4.68	38.99	28.0	117.74	20.0	30.618	2.379749999999999	1.3264900000000004	190.0	35.712	4.607100000000002	4.960650000000005	7.337000000000002	0.5100000000000002	174.34	44.907	7.1999999999999975	8.066	99.2	116.9	23.52	4.0	4.0	190.0	41.021	22.71	3.0	11.080799999999996	12.264999999999995	20.48	185.2
149.68	6.9	311.0	138.0	74.0	89.7	160.0	4.03	150.0	0.5	5.9	8.01	62.0	3.5	70.0	4.8	2.7	1.79	0.087	3.14	4.27	28.0	128.0	18.0	30.1	2.55	1.07	150.0	29.9	4.76	5.218	7.1	0.6	150.4	45.4	7.8	9.6	66.0	126.0	12.0	3.0	2.0	147.0	39.0	20.0	1.0	17.1	11.9	14.0	180.4
190.0	3.9	412.0	140.0	76.0	92.8	230.0	5.84	140.0	0.3	6.6	7.12	64.0	1.8	78.0	5.6	1.5	7.14	0.0969999999999999	12.0	200.46	26.0	108.0	40.0	32.8	2.225	1.19	230.0	39.2	4.59	5.662000000000001	8.9	0.9	200.0	46.6	6.8	9.1	99.9	106.0	21.0	5.0	3.0	230.0	43.0	19.0	3.0	10.26	11.9	11.0	184.2
194.56	10.1	258.0	137.0	54.0	82.8	251.25	3.3360000000000003	160.0	0.7	6.0	10.5	78.0	5.5	58.0	7.6	3.5	4.28	0.0559999999999999	1.0	132.0	39.0	122.0	50.0	27.2	2.425	1.356	247.18	39.9	4.27	6.11	7.3	1.3	160.91	34.99599999999999	7.5	7.9	126.6	122.0	13.0	5.0	3.0	229.19	36.0	21.0	1.0	6.84	14.3	38.0	164.0
161.0	9.6	142.0	138.0	74.0	89.2	170.0	4.68	180.0	0.7	7.3	8.01	98.0	5.8	86.0	5.3	2.6	6.07	0.135	5.0	218.4	34.0	130.0	50.0	30.5	2.45	1.45	165.0	30.6	5.02	5.329	7.1	1.8	143.0	41.0	8.1	7.6	73.4	130.68	34.0	4.0	2.0	165.0	35.5	34.0	3.0	10.26	12.1	37.0	173.1
198.0	6.0	0.051	139.0	64.0	93.7	198.0	5.379	150.0	0.7	7.0	1.42	74.0	3.5	58.0	5.9	1.6	5.36	0.08	1.3	557.64	28.0	136.0	80.0	32.8	2.375	0.84	161.0	31.7	4.0	8.6	11.0	0.9	131.0	42.2	7.1	7.2	75.0	128.0	27.0	4.0	5.0	170.0	41.7	23.0	3.0	11.97	13.2	18.0	176.4
220.0	5.1	0.011	140.0	72.0	92.6	220.0	4.112	170.0	0.5	7.8	3.29	92.0	3.2	76.0	6.7	1.3	5.71	0.145	2.0	579.48	26.0	150.0	80.0	31.7	2.425	1.421	180.0	31.4	4.51	7.88	8.9	0.4	150.0	34.3	6.7	7.8	82.8	152.0	15.0	4.0	3.0	195.0	41.0	22.0	3.0	20.52	13.6	12.0	168.0
165.0	8.1	0.011	138.0	74.0	87.7	213.0	5.6370000000000005	150.0	0.4	5.8	3.56	64.0	5.0	74.92	5.3	2.4	2.86	0.087	1.37	96.0	32.0	126.42	45.0	28.9	2.375	1.2919999999999998	211.95	35.7	5.06	4.33	5.0	0.6	148.0	37.7	7.4	7.4	104.8	124.0	27.0	4.0	4.0	200.36	36.7	20.0	3.0	11.97	13.0	26.0	166.1
165.0	9.3	0.124	142.0	5.3976053469340267e-79	96.7	191.0	3.931	190.0	0.6	6.4	3.56	68.0	7.7	5.3976053469340267e-79	5.6	0.9	7.14	0.063	1.0	180.0	24.0	158.0	66.0	32.7	2.55	1.421	186.0	31.8	3.69	6.55	6.4	0.1	101.0	33.3	7.0	8.4	83.8	157.84	28.0	4.0	4.0	176.0	34.8	23.0	3.0	10.26	13.5	45.0	153.3
150.0	6.7	0.023	143.0	82.0	90.1	185.0	8.379	150.0	0.6	7.9	5.61	60.0	3.4	84.0	5.5	2.5	5.0	0.048	2.0	234.98	27.0	118.0	50.0	31.1	2.6	1.098	177.0	32.1	4.66	5.44	8.6	0.7	128.0	38.8	7.5	7.6	80.8	128.0	178.0	4.0	4.0	160.0	37.6	97.0	3.0	15.39	12.5	100.0	169.6
252.6	4.6	0.0559999999999999	144.0	82.0	91.3	288.24	4.474	170.0	0.4	8.3	2.49	64.0	2.4	90.0	6.1	1.7	5.0	0.076	2.0	180.0	25.0	140.0	54.0	31.2	2.5	1.033	270.0	40.6	5.38	6.77	8.8	0.4	207.97	37.7	7.0	8.8	122.2	142.0	30.0	5.0	3.0	280.0	41.6	25.0	3.0	15.39	12.5	39.0	176.6
178.0	10.6	323.0	142.0	68.0	93.0	195.0	5.353	160.0	0.4	4.8	13.35	66.0	6.6	80.0	5.5	3.3	2.14	0.14	1.0	324.0	28.0	130.0	60.0	33.4	2.475	0.969	178.0	33.9	5.51	4.77	4.1	0.2	145.0	40.4	7.1	8.1	76.9	124.0	34.0	4.0	3.0	178.0	39.2	25.0	3.0	22.23	13.3	42.0	167.9
212.0	5.4	0.429	139.0	52.0	93.9	235.0	4.163	160.0	0.4	6.3	2.05	62.0	3.1	48.0	6.5	1.8	6.07	0.087	1.72	372.0	30.0	132.0	70.0	32.0	2.4	1.227	215.0	34.0	4.31	5.88	6.8	0.7	129.0	31.148000000000003	7.2	8.2	98.6	130.0	16.0	4.0	4.0	215.0	33.0	22.0	3.0	17.1	12.1	13.0	150.1
180.0	6.1	313.0	140.0	71.12	95.8	210.0	6.051	146.1	0.3	6.0	7.83	69.66	3.8	70.72	5.3	1.6	3.57	0.173	3.0	266.64	27.0	120.74	59.0	32.3	2.35	0.969	179.0	29.5	4.57	5.61	4.5	2.8	150.0	43.0	7.3	8.1	73.3	120.52	24.0	3.0	5.0	190.0	40.5	29.0	3.0	11.97	12.2	18.0	179.8
125.9	7.8	0.035	139.9	60.0	94.5	162.79	5.4	130.0	0.6	3.8	4.45	92.0	5.5	56.0	4.5	1.6	2.1	0.039	2.24	92.66	32.0	100.0	27.0	32.7	2.25	1.195	160.0	26.2	4.23	3.719	7.6	0.4	110.0	40.2	6.8	7.6	70.7	98.0	13.0	3.0	4.0	135.0	35.8	17.0	3.0	8.6	12.5	6.0	166.7
208.81	4.9	0.011	133.0	78.0	84.2	230.0	8.533999999999999	150.0	0.4	4.4	1.25	64.0	2.8	84.0	11.2	1.6	3.57	0.0279999999999999	5.0	202.4	28.0	126.0	34.0	29.5	2.475	1.259	192.0	35.1	5.6	16.1	7.4	1.3	230.0	39.8	7.8	8.3	89.0	128.0	56.0	4.0	4.0	192.0	37.6	30.0	3.0	17.1	12.0	57.0	175.9
254.35	7.8	0.016	134.0	72.12	88.9	322.0	5.301	170.2	0.5	5.6	0.89	77.92	5.3	72.76	12.6	1.8	6.07	0.0819999999999999	2.0	240.0	37.0	140.72	60.0	28.7	2.5	1.162	295.0	48.3	5.14	18.15	6.1	5.3976053469340267e-79	190.0	41.9	7.2	8.6	140.3	139.98	14.0	5.0	4.0	310.0	43.5	13.0	1.0	11.97	12.9	15.0	180.1
150.0	4.4	0.011	140.0	50.0	89.9	260.0	4.422	190.0	0.4	5.4	2.49	66.0	3.4	54.0	7.3	0.4	11.07	0.077	1.68	72.0	33.0	170.0	64.0	31.3	2.375	1.324	215.0	39.1	3.39	6.66	9.4	0.6	260.0	30.4	7.0	8.2	94.6	162.0	15.0	5.0	2.0	230.0	37.8	16.0	3.0	10.26	14.9	16.0	154.4
99.0	6.7	0.011	135.0	80.0	90.5	172.0	4.78	140.0	0.7	3.4	4.45	68.0	4.1	78.0	5.6	1.8	5.0	0.087	2.0	48.0	29.0	116.0	37.0	31.3	2.3	0.94	172.0	33.0	4.02	4.885	10.2	0.8	99.0	40.1	7.2	8.8	72.8	120.0	18.0	4.0	1.0	159.0	33.9	20.0	1.0	11.97	11.9	12.0	159.5
175.0	4.7	0.0289999999999999	137.0	60.0	90.7	185.0	5.896	130.0	0.3	3.7	1.25	78.0	3.2	60.0	7.8	1.1	2.86	0.03	2.13	213.5	29.0	90.0	51.0	32.8	2.325	1.0659999999999998	175.0	34.6	4.03	11.99	7.1	0.1	130.0	30.2	7.2	8.1	77.1	92.0	55.0	4.0	4.0	175.0	33.2	37.0	3.0	17.1	13.0	23.0	152.8
138.15	6.0	0.34	138.9	72.0	81.9	160.0	4.99	140.0	0.4	4.0	3.56	64.0	3.0	70.0	5.3	2.4	2.5	0.068	1.0	108.0	36.0	102.0	34.0	26.5	2.425	1.227	155.0	33.9	3.88	4.607	7.2	0.8	130.0	37.4	8.2	7.5	72.4	116.0	13.0	4.0	4.0	135.0	32.5	14.0	3.0	5.1000000000000005	13.0	23.0	151.3
200.0	6.1	1.75	142.3	94.06	74.6	250.0	8.07	190.0	0.4	6.5	3.56	94.0	3.3	94.94	5.7	2.4	4.3	0.1639999999999999	2.0	204.0	36.0	160.18	47.0	24.8	2.4	1.13	150.0	28.3	4.8	5.051	7.3	0.2	150.0	38.6	8.2	8.1	66.9	156.0	27.0	3.0	3.0	200.0	33.5	43.0	3.0	6.8000000000000025	13.7	222.0	160.1
225.29	10.3	0.035	141.5	60.0	84.6	249.96	6.44	140.0	0.3	6.5	1.78	80.0	7.5	66.0	5.7	2.3	4.3	0.087	2.8	48.0	40.0	114.0	24.0	28.1	2.375	1.356	222.0	36.5	4.81	5.051	2.5	5.3976053469340267e-79	211.5	44.2	8.0	8.9	93.2	110.0	14.0	4.0	1.0	185.0	37.2	19.0	3.0	8.6	12.6	14.0	168.8
117.87	5.3	0.145	143.0	77.08	100.1	120.0	4.138	150.0	0.4	4.4	1.25	78.0	2.3	80.0	5.1	2.4	2.14	0.036	1.0	12.0	25.0	110.0	30.0	33.4	2.35	0.936	115.0	22.6	3.84	5.27	8.2	0.6	120.0	39.2	6.9	7.2	48.5	120.0	11.0	3.0	4.0	120.0	35.0	17.0	1.0	30.78	11.6	8.0	160.5
137.63	10.0	263.0	141.0	62.66	81.3	155.0	4.45	143.5	0.6	4.9	6.23	82.4	7.8	62.68	5.3	1.3	2.14	0.043	3.0	60.0	26.0	119.54	25.0	28.5	2.25	1.65	155.0	30.0	4.7	5.051	5.9	0.5	132.54	36.6	6.6	8.6	74.7	118.72	12.0	4.0	3.0	155.0	33.5	17.0	3.0	10.26	14.8	8.0	164.6
120.0	7.6	0.125	143.0	66.0	84.8	165.0	4.888	180.0	0.7	7.9	11.39	84.0	4.9	60.0	6.0	1.5	12.14	0.209	1.0	372.0	36.0	170.0	74.0	29.0	2.325	1.001	165.0	28.997000000000003	4.76	6.66	9.0	0.8	120.0	36.13999999999998	7.4	6.4	74.81720000000003	148.0	25.0	3.0	1.0	165.0	36.77600000000001	23.0	3.0	10.26	15.2	51.0	162.803
126.7	5.1	0.011	137.0	74.0	88.8	150.0	4.112	130.0	0.3	3.5	3.2	76.0	3.6	76.0	4.8	1.2	2.5	0.067	3.11	1.0	23.0	106.0	22.0	30.9	2.275	1.13	140.0	29.5	4.55	4.88	5.1	0.9	121.76	36.9	6.9	8.2	67.0	104.0	13.0	3.0	3.0	110.0	33.6	15.0	3.0	17.1	12.3	8.0	160.8
155.0	7.6	314.0	138.0	76.0	91.3	175.0	5.612	170.0	0.6	4.6	10.68	88.0	3.9	74.0	8.8	2.9	3.21	0.3720000000000001	6.0	227.04	42.0	146.0	51.0	30.4	2.6	1.518	165.0	32.1	5.89	9.83	7.3	1.6	115.0	37.0	8.0	8.1	75.2	140.16	16.0	4.0	2.0	175.0	37.3	20.0	3.0	11.97	12.2	29.0	159.5
157.3	4.4	0.099	138.0	66.46	90.1	170.0	5.64	150.3	0.5	5.9	1.78	65.3	1.9	65.7	5.7	1.9	5.71	0.13	3.58	36.0	28.0	121.42	25.0	31.6	2.45	1.32	164.0	31.8	4.99	5.162000000000001	11.4	0.1	153.91	41.3	7.4	8.1	73.1	120.62	30.0	4.0	4.0	155.0	37.5	24.0	3.0	15.39	12.4	39.0	178.4
149.61	8.1	0.019	138.0	58.0	96.2	160.0	6.412999999999999	130.0	0.7	2.6	2.05	80.0	5.5	62.0	4.8	1.8	2.14	0.047	3.0	36.0	31.0	102.0	28.0	33.8	2.3	1.582	147.0	32.4	3.81	4.39	8.1	0.9	147.0	34.0	6.6	8.6	75.6	101.6	22.0	4.0	3.0	147.0	36.8	21.0	3.0	11.97	12.6	9.0	159.7
146.0	8.9	361.0	141.0	60.0	91.9	158.0	6.593999999999999	170.0	0.9	3.6	15.75	72.0	5.0	56.0	6.2	2.6	4.64	0.105	1.77	240.0	29.0	140.0	69.0	30.4	2.45	1.55	158.0	30.5	5.01	5.61	10.5	1.0	121.0	36.8	6.6	7.0	68.6	136.0	9.0	4.0	1.0	150.0	35.0	16.0	3.0	6.84	13.4	23.0	157.9
203.4	6.5	0.017	141.0	74.0	88.4	230.0	4.5	140.0	0.5	6.7	1.25	64.0	4.1	70.0	5.0	1.6	5.71	0.04	2.8	72.0	20.0	122.0	29.0	30.3	2.475	0.904	220.0	34.9	5.39	5.27	7.4	0.4	200.0	41.6	6.8	8.0	95.8	122.0	32.0	4.0	4.0	230.0	39.5	21.0	3.0	17.1	11.9	24.0	181.0
127.49	6.1	153.0	135.0	80.0	89.1	200.0	4.37	120.0	0.5	3.9	12.46	70.0	3.3	78.0	5.6	2.1	5.0	0.063	2.92	125.16	34.0	98.0	32.0	30.3	2.3	1.32	181.0	28.5	4.64	4.94	7.5	0.9	99.0	45.5	7.6	8.9	78.5	98.0	23.0	3.0	3.0	200.0	40.8	21.0	1.0	10.26	12.4	20.0	174.9
116.06	9.5	0.317	137.0	70.0	87.6	130.0	5.275	120.0	0.7	4.5	2.58	78.0	4.5	74.0	5.6	4.2	4.28	0.02	1.0	4.0	28.0	104.0	18.0	29.2	2.35	1.615	130.0	29.5	4.0	4.22	7.5	0.6	115.3	39.0	6.9	7.3	59.9	100.0	13.0	3.0	4.0	120.0	36.0	16.0	1.0	8.55	13.9	20.0	156.8
143.61	7.6	24.81	137.6	72.0	89.5	160.0	3.03	130.0	0.6	4.8	4.45	86.0	3.7	72.0	4.9	3.1	3.9	0.072	2.0	8.0	30.0	114.0	20.0	30.7	2.4	1.259	150.0	31.8	4.27	4.94	8.4	0.5	142.04	43.8	7.3	7.9	79.5	112.0	9.0	3.0	3.0	150.0	37.4	18.0	3.0	8.6	12.2	22.0	167.1
155.84	13.3	0.011	137.0	62.0	86.1	180.0	6.181	150.0	0.7	3.8	0.89	82.0	10.1	64.0	4.6	2.3	1.79	0.034	1.0	85.12	28.0	120.0	26.0	29.2	2.35	1.259	180.0	29.7	4.88	4.0	5.2	0.2	150.34	41.8	6.4	8.4	80.2	112.0	15.0	4.0	3.0	153.0	37.5	17.0	3.0	8.55	12.7	19.0	167.9
132.0	7.1	271.0	143.0	70.0	86.5	135.0	5.507999999999999	130.0	0.4	4.3	6.23	64.0	3.3	74.0	5.7	3.2	3.57	0.15	2.39	209.4	31.0	114.0	53.0	30.4	2.3	1.13	125.0	30.7	4.64	5.0	5.6	1.0	130.0	30.7	7.0	8.1	58.4	112.0	10.0	4.0	3.0	125.0	31.9	18.0	3.0	13.68	12.5	15.0	143.3
190.0	6.722000000000005	73.10319000000003	139.011	59.02	91.36000000000004	215.0	4.981700000000001	153.9	0.5	5.823000000000002	6.074199999999999	69.64	3.9019999999999953	61.38	5.729999999999998	2.088999999999997	4.947299999999999	0.1405200000000001	2.35	684.0	29.01	123.62	80.0	31.135	2.3505000000000003	1.11734	170.0	31.62599999999999	4.5380999999999965	5.498800000000003	7.487999999999999	0.4470000000000002	175.0	41.57599999999999	7.195000000000005	7.8809999999999985	81.68000000000005	120.34	20.02	4.0	3.0	195.0	40.210999999999984	23.89	3.0	11.6964	13.207000000000004	25.78	180.76
108.0	8.3	0.047	136.0	72.0	93.1	120.0	6.181	150.0	0.4	5.0	3.56	74.0	6.0	70.0	5.3	1.8	3.93	0.053	1.0	228.0	20.0	112.0	57.0	31.9	2.4	1.227	108.0	25.4	4.22	4.44	4.8	1.2	115.0	37.0	6.5	8.1	49.9	108.96	15.0	3.0	5.0	108.0	33.9	19.0	3.0	15.39	11.8	11.0	156.6
142.61	3.5	0.176	138.0	54.0	86.8	160.0	4.37	140.0	0.4	3.8	2.85	74.0	1.0	56.0	5.3	1.8	2.5	0.037	2.4	5.23	34.0	106.0	18.0	29.8	2.45	1.388	148.0	30.0	4.26	4.94	11.6	2.6	141.43	40.0	7.6	7.3	65.9	114.0	13.0	4.0	4.0	140.0	34.0	25.0	1.0	11.97	12.2	13.0	165.1
161.91	11.0	95.6	144.1	69.5	96.6	185.0	5.3	150.0	0.7	6.6	5.34	80.0	6.8	72.0	5.1	3.4	3.2	0.1009999999999999	2.0	60.0	33.0	120.0	29.0	32.8	2.4	1.421	165.0	31.6	5.03	4.33	6.1	0.8	165.0	44.3	8.4	8.0	66.6	118.0	50.0	3.0	2.0	165.0	40.0	44.0	3.0	10.3	11.5	69.0	173.9
120.0	5.9	0.035	142.1	84.0	88.6	135.0	5.82	140.0	0.3	4.5	2.67	62.0	3.7	82.0	5.2	1.7	5.0	0.0579999999999999	1.6	168.21	35.0	120.0	39.0	29.8	2.45	1.227	130.0	28.5	4.84	5.107	5.1	1.2	115.0	38.0	8.1	8.9	59.74	116.0	10.0	3.0	3.0	130.0	33.0	18.0	3.0	8.6	12.1	17.0	155.4
160.0	7.4	0.011	138.0	70.36	82.9	224.0	5.974	130.0	0.4	9.7	2.94	76.0	3.9	72.0	6.2	2.7	5.0	0.033	1.89	214.23	29.0	116.0	59.0	28.1	2.3	1.388	200.0	35.3	4.35	5.94	5.5	0.9	120.0	35.3	6.9	7.7	87.7	114.0	17.0	4.0	5.0	215.0	38.7	22.0	1.0	13.68	13.8	13.0	167.4
198.0	6.905999999999992	0.2051499999999996	139.0	73.34	90.28900000000004	260.0	5.422639999999999	177.2	0.5	5.968000000000003	2.7513999999999994	74.66	4.041000000000002	73.98	5.727999999999998	2.100999999999996	4.914899999999999	0.09795	1.6	281.4	29.0	155.22	60.0	30.468000000000004	2.3785000000000007	1.2306800000000002	260.0	44.11200000000001	4.6263	5.490190000000003	7.249	0.4960000000000004	125.0	33.011999999999986	7.200000000000004	8.568999999999999	120.94199999999994	149.68	22.77	5.0	1.0	245.0	36.679000000000016	22.03	3.0	12.243599999999995	12.949999999999996	25.95	156.534
181.53	7.221999999999998	2.429439	138.995	74.0	89.91900000000004	205.0	5.00137	140.0	0.5	5.657999999999998	1.4684999999999997	68.0	4.205999999999993	72.0	5.200000000000001	2.271000000000001	5.585200000000002	0.0699099999999999	2.0	110.04	28.0	116.0	34.0	30.66999999999999	2.3865	1.2569909090909095	195.0	35.7	4.608400000000003	4.875360000000003	6.952000000000001	0.4920000000000003	175.0	44.5	7.1999999999999975	8.15	88.6	118.0	23.38	4.0	3.0	195.0	40.0	23.09	3.0	13.115700000000002	12.125000000000004	22.78	181.7
130.0	4.0	0.019	139.0	64.0	88.9	137.0	4.008	120.0	0.3	3.8	3.56	62.0	2.0	60.0	5.1	1.6	3.93	0.077	1.0	145.31	28.0	90.0	36.0	30.5	2.3	1.13	134.0	27.0	4.33	4.55	8.7	0.6	130.0	39.8	7.0	6.6	61.6	96.0	16.0	3.0	2.0	137.0	35.8	19.0	3.0	13.68	11.5	13.0	171.2
213.77	5.6	44.63750000000002	139.00799999999998	60.46	112.2	237.98	4.880699999999998	152.9	0.2	7.237999999999999	6.49	71.86	3.5	60.88	5.5	1.7	4.956899999999998	0.3979999999999999	1.0	384.0	28.87	124.6	73.0	37.0	2.375750000000001	1.1767500000000002	227.62	35.347	3.36	5.5149500000000025	4.1	1.1	189.04	44.3	7.167000000000006	7.4	102.9	124.3	27.77	4.0	5.0	224.06	41.5	29.99	3.0	15.0822	14.5	83.38	181.6
150.34	7.5	0.026	136.0	68.0	81.9	160.0	9.568	130.0	0.7	3.6	1.25	84.0	4.7	70.0	5.7	2.0	1.79	0.034	3.09	36.0	32.0	106.0	26.0	27.7	2.3	1.388	145.0	32.5	4.32	5.61	9.4	0.7	151.47	37.6	6.2	11.2	88.7	104.0	12.0	4.0	2.0	145.0	35.0	23.0	1.0	10.26	13.9	11.0	162.1
162.66	5.7	0.035	144.6	70.0	91.3	172.0	5.17	150.0	0.5	4.8	1.78	56.0	2.7	72.0	4.7	2.3	5.7	0.043	1.0	60.0	24.0	126.0	34.0	30.7	2.375	1.13	172.0	32.7	5.02	5.107	8.5	1.0	160.0	41.0	7.4	7.8	75.0	124.0	24.0	3.0	5.0	168.0	37.1	26.0	3.0	12.0	11.6	24.0	174.2
190.0	8.0	0.4479999999999999	139.0	68.0	82.6	192.0	4.888	200.0	0.5	6.4	4.54	70.0	4.6	72.0	5.9	2.6	7.5	0.179	2.03	504.0	35.0	188.0	75.0	27.5	2.5	1.033	173.0	29.3	5.49	5.77	5.8	0.6	185.0	37.1	8.2	8.0	76.0	164.0	42.0	3.0	4.0	188.0	37.6	44.0	2.0	20.52	13.3	78.0	169.8
102.24	7.379999999999987	0.07587	139.40499999999997	64.0	90.89200000000002	107.0	4.461079999999999	120.0	0.5	3.503000000000001	2.6202	74.0	4.308000000000007	62.0	4.888999999999999	2.301000000000004	4.332600000000004	0.0384	2.06	60.0	29.0	94.0	26.0	30.93999999999999	2.3160000000000003	1.1391699999999998	107.0	25.671	4.572899999999999	4.5793300000000015	6.642	0.4810000000000002	101.07	36.822	7.200000000000004	8.275999999999996	50.7	91.0	15.39	3.0	5.0	102.0	32.685	18.41	3.0	7.364000000000001	11.978999999999996	12.02	153.2
176.7	9.1	0.086	138.0	58.86	85.2	185.0	4.5	170.0	0.5	5.7	1.87	80.0	6.2	59.3	4.9	2.2	5.71	0.038	3.82	86.11	24.0	132.52	30.0	29.8	2.4	1.259	180.0	32.3	5.39	5.05	5.9	0.4	175.0	45.2	7.0	8.6	83.7	130.0	22.0	4.0	5.0	175.0	41.3	28.0	3.0	11.97	11.8	19.0	184.0
137.0	9.3	308.0	138.4	68.0	92.8	194.0	5.97	130.0	0.7	5.9	7.12	56.0	5.5	60.0	5.2	2.9	4.3	0.251	4.0	165.24	25.0	106.0	41.0	31.7	2.275	1.259	194.0	37.0	5.03	6.051	8.0	0.9	137.0	41.4	6.8	9.6	85.8	94.0	32.0	4.0	2.0	194.0	39.9	18.0	3.0	5.1000000000000005	12.9	33.0	179.9
127.75	9.4	0.285	139.0	64.0	78.1	145.0	4.448	130.0	0.4	3.9	1.25	80.0	7.9	64.0	5.1	0.9	5.36	0.024	6.0	180.0	31.0	112.0	46.0	26.8	2.275	1.001	130.0	30.6	4.58	4.5	4.7	0.4	120.0	37.0	7.2	7.1	58.2	108.0	14.0	4.0	4.0	145.0	37.0	17.0	3.0	15.39	12.3	10.0	158.5
220.0	13.1	0.221	135.0	88.0	88.2	230.0	7.836	170.0	0.5	5.9	1.25	100.0	10.2	96.0	8.9	2.1	5.0	0.214	18.0	72.0	24.87	156.0	44.0	30.6	2.35	1.227	220.0	34.3	6.29	17.26	4.1	0.6	220.0	45.2	7.203000000000008	7.1	94.6	148.0	35.0	4.0	1.0	220.0	41.6	32.0	3.0	18.81	12.6	41.0	180.8
152.02	9.9	0.1009999999999999	137.0	68.0	93.1	175.0	5.379	120.0	0.5	4.3	3.91	72.0	6.3	62.0	5.1	2.7	2.5	0.0139999999999999	3.0	72.0	25.0	96.0	23.0	33.3	2.4	0.969	170.0	30.4	4.06	4.33	4.9	0.3	150.93	37.9	6.6	8.2	72.3	104.0	11.0	4.0	3.0	170.0	34.0	17.0	1.0	10.26	12.2	7.0	160.0
121.85	9.1	0.011	139.0	44.0	88.2	130.0	7.01	140.0	0.4	3.2	1.78	96.0	6.2	42.0	5.0	2.4	2.5	0.0819999999999999	4.56	7.96	31.0	106.0	18.0	31.5	2.25	1.39	130.0	29.3	4.16	4.274	4.6	0.8	120.78	37.1	6.3	7.6	68.8	112.0	11.0	3.0	2.0	120.0	34.1	13.0	3.0	10.26	11.8	8.0	157.6
120.0	6.1	381.0	140.0	84.0	86.7	150.0	7.3439999999999985	140.0	0.5	3.4	5.61	80.0	2.8	82.0	6.1	2.6	4.64	0.054	1.65	297.36	37.0	100.0	63.0	29.1	2.475	1.2919999999999998	150.0	31.9	4.53	5.38	7.6	0.6	105.0	40.0	7.7	8.0	73.7	113.24	18.0	4.0	3.0	150.0	36.8	21.0	1.0	3.42	14.0	26.0	164.0
158.0	8.1	0.0409999999999999	137.0	86.0	93.5	220.0	3.905	130.0	0.7	5.8	2.67	76.0	5.2	78.0	5.3	1.9	3.57	0.034	2.0	36.0	24.0	114.0	36.0	31.7	2.3	1.033	220.0	37.0	4.72	5.83	9.1	0.8	158.0	40.4	6.6	8.2	97.7	122.0	34.0	4.0	2.0	195.0	39.1	22.0	3.0	11.97	11.9	32.0	170.9
174.63	7.2	0.043	138.0	66.74	89.4	185.0	5.431	150.0	0.6	7.0	0.89	70.0	3.2	66.9	4.9	3.1	3.21	0.0579999999999999	1.0	7.0	29.0	120.64	21.0	30.0	2.525	1.485	180.0	32.0	5.56	4.94	8.6	0.4	176.08	45.3	7.8	7.8	82.2	120.06	23.0	4.0	4.0	175.0	39.0	26.0	1.0	15.39	12.3	18.0	179.1
180.0	7.9	0.021	138.0	74.0	87.9	225.0	5.431	140.0	0.6	7.2	1.96	70.0	4.6	78.0	5.1	2.5	5.36	0.048	3.0	72.0	30.0	108.0	45.0	31.2	2.35	1.453	220.0	42.5	5.18	4.11	7.4	1.3	170.0	44.1	7.6	8.2	102.8	108.0	43.0	5.0	5.0	220.0	38.6	32.0	2.0	15.39	11.6	72.0	175.8
98.0	6.3	0.025	139.0	66.0	89.5	115.0	3.569	150.0	0.3	3.5	0.89	64.0	4.1	72.0	4.9	1.7	3.93	0.0969999999999999	3.16	120.0	29.0	126.0	37.0	30.7	2.225	1.098	115.0	27.5	4.53	4.83	5.1	0.6	104.0	37.5	6.9	8.9	52.1	120.0	14.0	3.0	2.0	104.0	30.0	14.0	1.0	11.97	12.4	16.0	144.1
117.88	8.9	0.035	136.9	58.0	88.9	140.0	3.88	140.0	0.5	2.8	1.78	72.0	5.5	58.0	4.8	2.7	2.5	0.0289999999999999	3.0	144.0	29.0	96.0	35.0	31.5	2.375	1.2919999999999998	140.0	28.2	4.16	4.885	6.1	0.7	105.0	38.4	7.5	9.5	62.3	98.0	17.0	3.0	4.0	130.0	34.7	15.0	3.0	6.8000000000000025	12.3	11.0	164.2
160.0	7.9	0.017	139.0	68.0	92.3	190.0	4.9910000000000005	150.0	0.5	6.3	1.25	98.0	5.0	78.0	4.5	2.3	3.57	0.033	1.82	132.36	28.0	124.0	42.0	31.1	2.35	1.227	190.0	35.6	4.48	5.05	5.7	0.4	135.0	38.0	6.8	7.9	88.3	132.0	52.0	4.0	4.0	185.0	37.5	34.0	3.0	17.1	11.6	47.0	162.6
200.0	7.8	0.096	141.0	82.0	88.5	357.0	4.422	140.0	0.6	6.4	3.38	78.0	4.9	84.0	5.1	2.0	3.93	0.021	2.12	36.0	32.0	128.0	46.0	30.0	2.3	1.13	354.0	49.1	4.94	5.11	7.1	1.2	135.0	39.4	6.9	8.0	161.7	126.0	40.0	5.0	4.0	330.0	39.3	59.0	3.0	11.97	12.7	75.0	171.4
123.71	7.094000000000013	0.0466908291798596	139.03599999999997	67.46	89.46800000000002	132.0	5.75821	143.9	0.5	4.232	2.4716	78.38	4.099000000000006	66.6	5.104	2.2900000000000027	5.520500000000001	0.0436789999999999	1.56	144.0	29.01	115.44	30.0	30.410000000000004	2.3654999999999995	1.27373	132.0	30.54	4.645499999999996	4.813530000000003	6.918999999999998	0.4900000000000002	125.0	40.36699999999999	7.200000000000004	8.156999999999998	67.04700000000001	114.22	16.2	4.0	3.0	125.0	35.95400000000001	19.15	1.0	12.277800000000004	12.281	14.44	164.66600000000005
165.0	8.6	0.011	141.0	74.0	90.7	233.0	4.86	170.0	0.7	7.6	3.56	62.0	5.5	80.0	5.8	2.0	7.5	0.111	1.64	396.0	28.0	144.0	59.0	30.7	2.275	0.84	211.0	37.6	5.04	5.773	8.4	0.6	180.0	41.5	7.0	10.1	99.4	142.0	38.0	4.0	5.0	233.0	37.6	28.0	3.0	22.23	12.2	31.0	171.3
180.0	10.4	0.011	141.0	56.0	85.5	228.0	4.758	150.0	0.4	4.6	4.0	72.0	6.7	50.0	6.7	3.0	2.14	0.035	2.04	219.79	33.0	132.0	53.0	28.0	2.35	1.2919999999999998	228.0	40.552999999999976	5.03	6.66	4.1	0.8	125.0	32.68600000000001	7.4	8.1	101.8	126.0	32.0	5.0	2.0	228.0	35.22899999999999	31.0	3.0	11.97	12.7	20.0	152.2
170.0	9.1	0.201	137.0	50.0	88.8	170.0	4.14	170.0	0.9	4.1	3.56	72.0	5.1	60.0	5.3	2.8	4.64	0.077	1.31	48.0	39.0	152.0	73.0	30.3	2.35	1.26	132.0	30.3	4.13	4.885	9.8	0.7	110.0	33.8	8.2	9.3	59.3	140.0	20.0	4.0	1.0	130.0	32.0	27.0	3.0	10.26	12.9	18.0	137.4
121.17	9.4	9.01	137.0	64.04	90.7	127.0	4.163	120.0	0.5	4.1	7.3	78.0	6.8	66.0	4.6	1.9	3.21	0.046	3.0	12.0	24.0	96.0	20.0	31.8	2.375	1.195	118.0	24.0	4.19	4.94	5.4	5.3976053469340267e-79	121.64	41.6	7.1	7.1	52.2	98.0	20.0	3.0	4.0	118.0	38.0	32.0	1.0	11.97	12.9	10.0	173.6
235.0	6.767999999999998	235.74897	139.05700000000002	98.0	88.71400000000001	250.0	5.01022	170.0	0.5	5.597	14.177299999999995	74.0	4.0	96.0	5.6069999999999975	2.0739999999999967	5.018399999999999	0.1017399999999999	2.23	131.51	29.04	156.0	42.0	29.533999999999995	2.32	1.0852200000000003	250.0	46.8	4.7781999999999965	5.330510000000003	7.468999999999998	0.471	190.43	35.0	7.200000000000004	8.128000000000005	109.2	154.0	20.05	4.0	2.0	250.0	37.0	19.61	3.0	7.385000000000002	13.103	26.16	155.8
112.0	9.2	323.79	138.1	46.0	93.2	120.0	5.15	190.0	1.0	3.0	5.34	88.0	6.2	44.0	5.6	1.6	4.3	0.159	3.37	180.0	28.0	160.0	63.44	32.2	2.375	1.0659999999999998	98.0	23.3	4.64	4.996	10.6	0.7	118.0	35.3	7.2	6.6	44.0	168.0	16.0	3.0	2.0	102.0	32.5	21.0	3.0	12.0	12.7	12.0	151.8
118.0	4.5	0.66	138.3	74.0	87.1	138.0	4.5	230.0	0.4	4.9	3.56	54.0	2.4	70.0	5.6	1.6	6.4	0.121	2.38	240.0	31.0	200.0	80.0	29.4	2.35	1.13	120.0	27.7	4.16	5.051	9.8	0.6	118.0	45.5	7.2	7.4	55.8	189.42	12.0	3.0	2.0	120.0	41.5	23.0	3.0	5.1000000000000005	13.5	29.0	162.8
145.0	6.877999999999987	0.2170914957264956	138.98700000000005	71.72	90.397	147.0	5.75178	147.2	0.5	4.314000000000002	4.507999999999999	71.22	4.100000000000007	71.62	5.161999999999999	2.100999999999996	5.592600000000001	0.0629299999999999	1.45	24.0	29.01	117.58	41.0	30.507000000000016	2.31275	1.10114	135.0	29.550999999999995	4.6249	4.853920000000003	7.2429999999999986	0.4930000000000003	118.0	38.59299999999999	7.200000000000004	8.283999999999999	64.35699999999999	117.32	16.27	3.0	3.0	145.0	35.45500000000001	18.7	3.0	7.165999999999998	12.340000000000009	18.14	159.98800000000006
200.0	8.6	0.035	141.1	67.04	92.6	220.0	4.34	150.0	0.7	6.2	6.23	88.0	5.8	82.0	5.9	1.7	10.0	0.266	1.37	360.0	29.0	128.0	73.0	31.1	2.525	0.969	210.0	36.1	4.61	5.607	8.4	0.6	180.0	40.1	7.3	8.3	98.5	126.0	17.0	4.0	3.0	210.0	42.0	28.0	3.0	12.0	13.3	29.0	171.9
150.0	7.8	0.011	139.0	62.0	98.7	182.0	6.025	180.0	1.2	6.6	4.45	54.0	4.4	64.32	5.6	1.8	11.07	0.15	1.0	468.0	30.0	148.16	76.33	32.8	2.475	1.356	150.0	29.0	4.53	5.5	14.8	5.3976053469340267e-79	170.0	38.1	7.2	8.4	66.7	146.0	27.0	3.0	2.0	152.0	37.0	35.0	3.0	13.68	12.3	12.0	167.2
185.0	3.8	0.068	137.0	94.0	91.6	225.0	7.09	180.0	0.3	4.3	2.67	70.0	2.4	94.0	5.4	0.9	3.93	0.068	1.0	235.68	30.0	142.0	51.0	31.4	2.3	1.13	170.0	32.0	4.28	4.829	7.6	1.0	170.0	35.8	7.2	6.5	77.1	140.0	18.0	4.0	2.0	155.0	34.4	24.0	3.0	8.55	11.3	13.0	165.5
110.0	9.5	0.011	137.0	80.0	88.7	145.0	5.198	140.0	0.5	5.5	2.76	60.0	6.3	80.0	5.9	2.5	3.57	0.031	2.0	223.58	27.0	110.0	45.0	29.6	2.425	1.421	145.0	31.4	4.28	4.88	5.0	0.8	95.0	34.2	7.0	8.6	68.7	118.0	27.0	4.0	5.0	140.0	32.9	26.0	3.0	11.97	12.0	26.0	154.9
150.0	8.1	0.07	140.0	72.0	90.3	165.0	5.59	150.0	0.4	4.9	3.56	68.0	5.2	72.0	5.2	2.3	4.6000000000000005	0.043	1.0	228.36	29.0	124.0	49.0	31.6	2.475	1.324	165.0	32.3	4.39	4.496	5.3	0.6	130.0	42.6	7.1	7.6	77.4	120.36	23.0	3.0	5.0	165.0	38.0	21.0	3.0	6.8000000000000025	12.3	16.0	168.6
142.09	8.3	0.093	139.0	62.0	91.0	150.0	4.06	140.0	0.3	4.4	2.31	62.0	5.5	54.0	4.9	2.2	3.21	0.024	2.0	46.77	30.0	112.0	18.0	30.3	2.35	1.227	150.0	28.2	4.64	5.05	3.8	0.6	143.57	43.0	7.4	7.7	64.6	112.74	12.0	3.0	4.0	145.0	37.0	19.0	1.0	8.55	11.6	6.0	169.7
176.42	6.3	0.176	138.0	76.58	91.3	190.0	6.362	160.0	0.7	5.4	1.25	80.0	3.3	76.0	5.2	2.2	3.57	0.03	6.0	98.16	25.0	130.0	29.0	30.8	2.325	1.162	190.0	33.7	4.98	4.39	11.6	0.3	180.0	37.0	7.3	6.8	80.0	134.0	23.0	4.0	5.0	175.0	38.5	22.0	3.0	15.39	11.3	35.0	168.9
220.0	5.8	21.1	139.0	56.0	94.4	235.0	5.405	130.0	0.1	5.1	4.8	70.0	4.1	56.0	5.6	1.4	3.93	0.103	6.0	204.0	30.0	100.0	51.0	32.7	2.3	1.259	210.0	40.0	4.0	5.11	1.9	0.7	175.0	34.4	6.9	8.9	99.5	100.0	15.0	5.0	2.0	225.0	39.0	21.0	3.0	8.55	13.3	15.0	164.5
150.0	7.8	0.024	139.0	74.0	88.9	180.0	7.836	140.0	0.6	4.9	4.45	66.0	3.6	78.0	5.7	3.0	3.57	0.055	4.16	192.0	38.0	114.0	62.0	31.1	2.45	1.6469999999999998	170.0	31.5	4.95	4.61	7.7	0.4	130.0	38.2	7.8	8.0	77.3	108.0	34.0	4.0	1.0	170.0	35.0	30.0	3.0	17.1	13.3	34.0	160.3
145.0	5.2	203.0	140.0	64.0	89.4	160.0	4.448	140.0	0.7	5.0	11.57	84.0	2.4	62.0	4.9	1.9	5.0	0.174	3.0	180.0	30.0	118.0	63.0	30.5	2.4	0.807	145.0	26.4	5.2	2.72	12.9	0.9	160.0	39.0	7.2	8.3	63.4	114.0	15.0	3.0	3.0	145.0	37.2	16.0	1.0	11.97	12.5	22.0	173.6
160.0	9.7	113.0	142.0	52.7	91.0	190.0	4.89	160.0	0.6	4.7	9.79	72.0	6.1	54.0	6.2	2.6	5.0	0.1159999999999999	3.63	180.0	30.0	118.0	65.0	30.4	2.175	0.58	166.0	33.5	5.11	7.382999999999999	6.4	0.7	126.0	34.4	7.0	9.9	79.7	116.76	23.0	4.0	1.0	188.0	37.2	22.0	3.0	10.26	13.4	21.0	155.8
170.0	4.6	0.015	140.0	56.0	92.7	180.0	5.9220000000000015	170.0	0.4	6.7	7.12	56.0	3.0	54.0	6.3	1.1	7.5	0.121	1.0	240.0	28.0	136.0	80.0	31.8	2.375	1.195	150.0	31.8	3.93	4.88	7.8	1.2	130.0	36.4	7.2	8.4	65.9	136.0	18.0	4.0	1.0	150.0	37.0	20.0	3.0	8.55	12.0	45.0	163.6
181.0	5.9	0.184	139.0	82.0	89.3	185.0	6.31	170.0	0.5	5.1	4.98	84.0	2.4	80.0	6.1	2.6	6.43	0.589	3.64	282.72	28.0	138.0	56.0	31.1	2.325	1.0659999999999998	180.0	33.8	4.86	6.72	7.9	1.0	150.0	37.9	6.9	7.1	83.7	136.0	28.0	4.0	1.0	185.0	36.0	31.0	3.0	11.97	12.5	21.0	164.9
109.93	6.5	17.2	138.0	70.0	90.5	120.0	3.88	140.0	0.5	4.1	2.67	84.0	4.3	74.0	4.5	1.5	3.21	0.043	5.0	24.0	23.0	114.0	23.0	31.1	2.4	1.0	115.0	26.5	4.61	4.441	8.0	0.4	109.36	37.2	7.0	7.9	51.5	111.8	13.0	3.0	3.0	110.0	32.7	19.0	3.0	8.55	13.6	18.0	151.1
137.7	5.9	0.017	138.0	70.0	90.9	148.0	5.819	130.0	0.3	2.7	2.76	84.0	3.0	66.0	5.4	2.1	4.28	0.02	1.85	105.08	38.0	104.0	34.0	31.2	2.275	1.356	140.0	31.3	4.07	4.44	5.1	1.2	148.0	36.1	7.8	7.4	65.4	98.0	47.0	4.0	3.0	130.0	35.5	37.0	1.0	8.55	12.2	10.0	158.7
125.0	7.093000000000013	23.31881000000001	139.004	55.68	90.77199999999996	135.0	5.551840000000002	189.5	0.499	5.787999999999999	6.847	66.72	4.099000000000006	56.12	5.5	2.291000000000003	6.508899999999995	0.2059600000000001	1.85	252.0	29.01	159.34	73.07	30.48999999999998	2.39675	1.11427	99.0	23.102	4.623099999999999	5.08084	7.02	0.4159999999999999	135.0	37.865000000000016	7.200000000000004	8.39	45.94700000000001	156.18	19.29	3.0	4.0	108.0	35.43899999999999	26.8	3.0	14.791500000000005	13.024	22.25	162.04699999999997
187.0	7.0	0.015	143.0	66.0	83.9	187.0	4.008	150.0	0.4	5.0	2.05	64.0	4.1	74.0	5.3	2.3	5.0	0.113	1.0	360.0	29.0	140.0	70.0	29.3	2.3	1.001	187.0	34.4	5.31	6.16	5.9	0.7	148.0	34.0	7.6	7.4	84.8	126.0	26.0	4.0	5.0	187.0	38.0	25.0	3.0	18.81	12.5	17.0	166.7
156.14	6.7839999999999945	215.91222	139.02599999999998	58.0	88.45499999999998	168.0	4.358260000000001	130.0	0.5	5.729	10.5454	54.0	3.998	46.0	5.259	2.0659999999999967	5.507200000000003	0.0729899999999999	5.0	60.0	28.94	100.0	23.0	30.40600000000001	2.388499999999999	1.2377200000000004	150.0	31.2	4.648499999999996	4.983050000000002	7.368000000000002	0.4650000000000002	153.59	40.3	7.202000000000004	7.457000000000002	70.5	102.0	23.53	4.0	3.0	160.0	40.6	23.22	3.0	12.722100000000005	12.512999999999998	23.86	172.6
150.0	6.1	0.052	136.0	70.48	92.5	180.0	2.845	170.0	0.4	5.2	4.45	58.0	4.5	70.0	8.1	1.0	14.99	0.184	1.29	396.0	32.0	126.0	73.55	31.0	2.35	1.0659999999999998	130.0	24.8	4.16	10.55	7.1	0.7	135.0	43.8	7.2	7.1	60.8	126.48	21.0	3.0	1.0	140.0	38.9	21.0	3.0	18.81	13.9	34.0	169.2
135.0	7.3	0.868	138.0	64.0	96.4	143.0	4.343999999999999	120.0	0.6	4.4	2.22	70.0	5.3	66.0	5.2	1.3	5.0	0.0279999999999999	2.0	286.32	28.0	92.0	50.0	31.7	2.4	1.195	140.0	27.4	4.23	5.11	8.9	0.3	135.0	37.4	6.8	9.2	63.5	92.0	16.0	3.0	4.0	140.0	36.2	19.0	3.0	11.97	11.2	9.0	167.2
130.0	5.8	0.036	143.0	96.0	95.9	152.0	5.431	180.0	0.6	2.6	4.18	86.0	2.5	94.0	5.5	2.4	3.93	0.057	1.23	60.0	34.0	146.0	78.0	32.0	2.35	1.356	138.0	29.0	4.31	4.88	10.4	0.9	108.0	34.7	7.6	8.0	63.4	146.0	10.0	4.0	4.0	138.0	34.4	20.0	1.0	13.68	12.9	25.0	156.4
180.0	5.7	0.048	136.0	54.0	84.9	200.0	4.76	140.0	0.5	7.5	2.67	74.0	2.5	60.0	6.6	2.4	5.71	0.043	1.76	240.0	32.0	96.0	65.0	29.4	2.325	1.07	198.0	32.9	4.56	7.272	9.3	0.7	160.0	46.5	7.3	8.9	86.3	94.0	19.0	4.0	5.0	190.0	39.7	18.0	3.0	8.55	12.2	22.0	179.2
200.0	6.65100000000001	13.05633888888888	139.0	66.0	89.165	200.0	5.26918	190.0	0.5	4.462	4.2328	80.0	3.907999999999995	64.0	5.621	2.019	5.3713	0.0770699999999999	1.31	240.0	29.0	150.0	65.0	30.35400000000001	2.3847499999999995	1.24603	140.0	28.0	4.648399999999998	5.112200000000001	7.488999999999997	0.4890000000000002	135.0	36.1	7.200000000000004	7.7049999999999965	57.5	150.0	16.35	4.0	4.0	140.0	35.0	20.82	3.0	11.696399999999995	12.782	15.22	160.8
285.0	8.1	0.031	138.0	54.0	91.7	298.0	5.431	150.0	0.3	8.5	4.27	94.0	6.7	44.0	5.3	1.0	8.21	0.0969999999999999	3.0	468.0	23.0	140.0	79.0	31.6	2.4	0.969	272.0	37.442	4.76	5.16	4.3	0.3	185.0	47.5	6.4	7.1	123.1	120.0	15.0	4.0	2.0	285.0	41.18199999999999	20.0	3.0	18.81	12.9	34.0	177.8
196.0	8.1	170.0	140.0	64.0	88.6	196.0	4.474	140.0	0.6	5.4	6.23	66.0	5.3	66.0	5.4	1.9	4.28	0.106	2.0	99.93	26.0	108.0	39.0	31.0	2.45	1.485	165.0	35.8	4.36	5.05	7.1	0.4	145.0	37.6	6.8	7.3	73.9	108.0	13.0	4.0	4.0	186.0	34.0	17.0	3.0	11.97	13.5	10.0	160.1
210.0	4.4	3.31	138.0	84.82	95.6	220.0	4.603	190.0	0.4	7.7	3.56	58.0	2.5	85.3	5.9	1.5	3.21	0.155	5.0	192.0	33.0	169.2	56.0	32.5	2.2	1.259	220.0	33.0	4.77	7.11	9.2	0.6	205.0	45.4	7.0	9.6	99.8	170.0	94.0	4.0	4.0	220.0	40.1	84.0	3.0	20.52	12.9	176.0	181.9
135.0	6.5	0.011	140.0	44.0	97.3	148.0	5.767	180.0	0.5	5.4	4.45	64.0	2.8	48.0	5.6	2.9	3.57	0.14	1.0	372.0	26.0	144.0	73.81	33.6	2.475	1.13	148.0	30.0	3.74	5.27	7.9	0.9	120.0	35.1	6.9	7.4	66.5	130.12	19.0	4.0	1.0	145.0	36.1	23.0	3.0	11.97	12.0	25.0	155.3
148.0	9.6	0.025	139.0	68.0	91.2	163.35	5.715	130.0	0.8	4.7	3.74	58.0	5.1	64.0	5.6	3.5	5.71	0.321	2.33	188.77	26.0	98.0	50.0	31.1	2.275	1.259	158.0	31.9	4.45	4.16	8.1	0.9	100.0	32.3	6.2	7.5	70.9	98.0	15.0	4.0	1.0	146.0	34.0	20.0	3.0	11.97	13.3	13.0	153.8
169.19	6.825999999999992	0.5515400000000006	139.033	66.52	87.544	187.0	4.285070000000001	136.6	0.5	6.02	1.5154	73.9	4.0	66.28	5.0870000000000015	2.0979999999999963	5.489200000000004	0.0484378888888888	9.0	54.42	28.0	109.42	23.0	30.442000000000004	2.369	1.24504	187.0	34.01500000000001	4.646199999999996	4.883370000000004	7.465000000000002	0.4700000000000002	165.98	43.08999999999999	7.1999999999999975	7.511000000000001	87.2	108.98	22.03	4.0	4.0	175.0	39.333	21.77	1.0	13.081500000000004	12.199999999999998	18.47	179.8
145.0	7.2	0.035	141.0	72.0	86.9	178.0	5.715	140.0	0.6	4.8	2.22	64.0	3.8	62.0	5.4	2.6	5.0	0.467	1.0	120.0	28.0	106.0	36.0	32.0	2.4	1.13	165.0	29.7	5.3	4.39	8.5	0.4	145.0	34.0	7.3	8.8	67.3	102.0	30.0	4.0	4.0	170.0	32.3	25.0	3.0	15.39	12.4	25.0	157.2
220.0	7.4	37.8	140.0	70.0	91.9	290.0	7.551	140.0	0.4	7.3	1.25	72.0	5.0	68.0	5.1	1.9	3.93	0.045	3.0	120.0	21.0	116.0	41.0	30.8	2.35	0.872	275.0	43.5	5.54	5.72	5.2	0.6	200.0	45.3	6.6	10.0	118.8	106.0	26.0	5.0	4.0	290.0	39.0	28.0	3.0	18.81	13.0	21.0	177.0
170.0	3.6	0.084	140.0	84.0	87.4	178.0	4.939	150.0	0.3	5.2	2.49	70.0	2.0	78.0	5.4	1.3	8.57	0.038	2.0	120.33	27.0	116.0	42.0	29.9	2.4	1.0659999999999998	165.0	31.6	4.16	4.77	7.3	0.8	175.0	46.2	7.1	9.2	72.9	110.0	20.0	4.0	3.0	165.0	40.4	32.0	1.0	15.39	11.6	41.0	182.3
125.0	6.9	0.011	139.0	68.0	89.7	130.0	7.318	160.0	0.8	4.8	3.56	66.0	4.6	70.0	5.5	1.4	3.57	0.075	1.0	492.0	20.0	122.0	71.0	29.8	2.375	1.356	125.0	27.2	5.11	4.33	12.3	1.3	130.0	38.2	7.0	8.4	58.2	124.0	16.0	3.0	5.0	125.0	35.6	22.0	3.0	10.26	13.1	19.0	162.4
205.0	6.1	0.04	141.0	76.0	92.6	212.0	3.96	170.0	0.5	3.8	1.78	58.0	4.0	80.0	5.0	1.4	5.71	0.0819999999999999	1.65	240.0	30.0	146.0	61.0	31.8	2.25	1.42	175.0	34.6	4.15	5.273	7.6	0.2	175.0	42.6	7.1	7.9	80.4	134.0	20.0	4.0	1.0	160.0	40.2	20.0	3.0	15.39	11.9	17.0	166.1
222.21	6.3	0.0819999999999999	141.0	35.4	86.4	245.0	4.81	150.0	0.5	6.9	1.25	60.0	3.5	34.0	5.1	1.7	4.28	0.034	3.7	48.0	25.0	112.0	22.0	27.8	2.375	1.162	240.0	37.0	5.56	4.61	7.5	1.0	230.86	53.2	6.7	6.5	109.6	124.0	29.0	4.0	4.0	220.0	40.5	21.0	1.0	17.1	12.0	14.0	191.3
181.77	7.2	0.02	140.0	80.0	83.5	195.0	6.0	150.0	0.6	6.3	1.25	68.0	3.9	78.0	5.3	2.3	3.57	0.043	15.0	35.4	27.0	120.0	21.0	28.2	2.4	1.485	160.0	32.0	5.12	5.05	8.7	0.3	184.91	40.0	7.5	7.5	75.5	118.0	32.0	4.0	4.0	180.0	35.0	26.0	3.0	11.97	13.0	26.0	170.8
165.0	7.3	0.015	143.0	84.0	91.2	190.0	5.689	140.0	0.3	5.4	2.4456	62.0	4.4	84.0	5.2	2.2	5.0	0.07783	2.0	213.58	21.0	118.0	49.0	30.4	2.325	1.259	185.0	32.3	5.06	4.83	4.6	0.6	165.0	40.4	6.5	8.2	83.5	110.0	48.0	4.0	4.0	180.0	39.6	24.0	3.0	13.68	12.8	48.0	175.4
169.84	6.894999999999992	0.15213	139.05000000000004	78.0	89.72200000000002	193.0	4.55601	140.0	0.5	5.267	2.3069	84.0	4.041000000000002	68.0	5.092000000000001	2.101999999999996	5.288400000000003	0.03684	3.0	36.0	28.0	116.0	23.0	30.59800000000001	2.33475	1.1688999999999998	193.0	37.1	4.6111	4.897030000000002	7.169000000000002	0.4900000000000002	162.77	36.3	7.1999999999999975	8.327	94.2	115.88	18.37	4.0	2.0	193.0	36.6	18.63	1.0	7.325000000000004	12.230000000000004	17.02	161.7
158.67	6.9	0.188	140.0	84.0	85.5	191.0	5.974	140.0	0.7	7.8	1.25	72.0	3.8	82.0	5.1	2.2	5.71	0.191	3.23	108.0	30.0	116.0	33.0	29.4	2.375	1.324	175.0	35.7	5.0	5.05	10.5	0.7	155.0	41.3	7.5	6.8	81.1	116.0	21.0	4.0	3.0	170.0	39.5	22.0	3.0	15.39	12.2	25.0	171.5
130.0	4.7	0.055	142.0	70.0	91.7	135.0	4.53	210.0	0.4	3.5	7.12	72.0	2.1	78.0	5.6	2.1	10.35	0.092	1.18	312.0	32.0	192.0	69.85	30.6	2.3	1.36	125.0	27.6	4.38	5.607	8.4	0.6	110.0	35.5	7.5	8.4	52.6	186.0	33.0	3.0	4.0	125.0	33.4	33.0	3.0	10.26	12.8	11.0	147.5
200.0	5.1	0.051	140.0	74.0	88.8	220.0	7.3439999999999985	150.0	0.3	4.9	3.47	64.0	2.5	80.0	5.8	2.1	3.21	0.0559999999999999	1.0	279.3	31.0	126.0	52.0	29.0	2.4	1.324	220.0	38.2	4.71	5.55	6.1	0.3	150.0	40.3	7.6	9.0	100.7	120.0	30.0	5.0	4.0	220.0	39.5	20.0	1.0	11.97	13.0	22.0	165.9
135.0	6.875999999999992	9.35851999999998	138.99999999999997	65.32	90.54100000000004	145.0	5.4367600000000005	179.6	0.5	4.8690000000000015	7.148199999999997	67.7	4.100000000000007	64.68	5.4990000000000006	2.100999999999996	6.423999999999998	0.12744	1.84	340.44	29.01	149.9	70.61	30.440999999999992	2.3747500000000006	1.3017200000000002	135.0	28.269000000000005	4.643099999999999	5.142740000000001	7.2429999999999986	0.4560000000000003	125.0	38.156000000000034	7.200000000000004	8.439000000000002	64.90199999999999	145.86	18.54	3.0	5.0	135.0	35.927999999999976	22.97	3.0	13.047299999999998	12.706	19.21	161.855
107.0	7.1	0.0279999999999999	141.0	65.56	89.5	138.0	4.526	142.5	0.7	5.1	4.45	73.3	3.6	65.94	5.5	2.6	1.79	0.1	1.43	132.0	27.0	113.32	59.0	30.5	2.425	1.227	130.0	27.5	5.13	4.83	10.1	0.8	103.0	34.69699999999998	7.0	6.8	65.0	113.08	15.0	3.0	3.0	115.0	34.1	21.0	3.0	15.39	13.9	25.0	154.1
165.0	9.4	0.03	138.0	68.0	87.2	199.0	5.069	140.0	0.4	4.0	0.98	76.0	5.7	72.0	5.7	3.2	2.5	0.018	1.0	108.78	39.0	124.0	40.0	27.7	2.225	0.84	199.0	35.2	3.99	4.44	4.3	0.4	155.0	40.2	7.5	9.6	90.6	122.0	14.0	4.0	3.0	185.0	38.5	17.0	2.0	3.42	12.8	15.0	163.0
130.0	5.1	0.025	141.0	78.0	91.2	130.0	4.343999999999999	150.0	0.3	3.5	1.25	70.0	2.8	80.0	5.5	1.9	2.86	0.053	2.0	209.93	25.0	124.0	53.0	31.6	2.225	1.033	130.0	28.5	4.14	6.16	6.1	0.4	128.0	33.5	6.6	9.1	57.1	132.0	14.0	3.0	4.0	130.0	35.0	23.0	3.0	13.68	12.3	12.0	151.5
210.0	6.8	0.021	136.0	60.0	95.1	248.0	4.784	150.0	0.6	7.0	2.67	48.0	3.9	66.0	7.8	2.2	5.0	0.044	1.0	420.0	25.0	134.0	72.0	32.8	2.275	1.162	235.0	38.2	4.31	10.77	8.9	1.0	185.0	36.6	6.7	9.3	107.2	116.0	79.0	4.0	1.0	230.0	39.2	62.0	3.0	27.36	12.1	45.0	175.9
250.0	8.8	0.034	144.0	72.0	82.3	260.0	5.534	200.0	0.6	7.5	4.0	52.0	4.7	68.0	8.5	3.1	6.78	0.063	1.53	240.0	29.0	160.0	73.0	28.2	2.275	1.001	250.0	40.7	5.57	7.16	6.9	0.5	176.0	37.6	6.6	8.5	113.3	170.0	25.0	5.0	1.0	260.0	40.0	18.0	1.0	10.26	14.7	21.0	165.7
179.58	6.1	0.66	136.0	68.0	92.6	195.0	4.888	160.0	0.5	7.0	2.14	64.0	2.9	67.56	5.4	2.3	4.28	0.027	5.0	36.0	30.0	125.28	22.0	31.1	2.475	1.485	186.0	35.3	4.69	4.94	8.2	0.5	177.3	43.2	7.4	7.6	81.6	123.46	17.0	4.0	3.0	190.0	37.6	20.0	1.0	13.68	12.2	22.0	167.0
103.86	8.6	0.135	135.0	80.0	89.2	110.0	5.02	140.0	0.6	5.2	4.45	76.0	6.5	84.0	5.1	1.5	2.5	0.043	3.74	5.0	29.0	116.0	18.0	30.7	2.2	1.23	105.0	26.7	4.88	4.274	6.6	0.8	107.76	40.0	6.1	9.1	66.1	114.0	16.0	3.0	4.0	105.0	35.0	20.0	3.0	8.55	12.6	11.0	162.7
166.87	6.8	285.0	141.0	68.0	92.9	170.0	4.577	150.0	0.5	6.7	26.16	52.0	3.9	72.0	4.9	2.1	6.07	0.131	2.0	103.72	20.0	118.0	35.0	32.5	2.4	1.13	170.0	30.8	4.46	6.99	7.3	0.5	170.0	43.5	6.8	8.1	76.5	118.0	31.0	4.0	3.0	170.0	39.5	38.0	3.0	13.68	12.9	11.0	178.4
130.96	6.1	0.032	139.0	74.0	87.2	140.0	6.698	130.0	0.4	4.4	1.25	92.0	3.8	76.0	4.8	1.7	5.0	0.049	3.0	24.0	27.0	100.0	28.0	30.9	2.525	1.259	135.0	28.7	4.64	4.61	6.8	0.6	130.0	34.5	7.0	7.2	65.5	108.0	18.0	3.0	5.0	125.0	35.0	21.0	1.0	13.68	11.4	15.0	165.6
203.62	5.9	0.072	141.0	74.0	86.9	230.0	5.25	140.0	0.4	5.2	2.85	72.0	3.5	72.0	5.6	1.7	5.71	0.0279999999999999	4.0	109.0	24.0	100.0	33.0	29.2	2.3	0.969	230.0	35.8	5.31	5.0	6.7	2.0	200.0	43.1	6.5	8.4	101.2	106.0	30.0	4.0	3.0	230.0	40.1	29.0	1.0	11.97	12.2	38.0	187.7
165.0	6.9	0.0919599999999999	139.02	64.0	85.8	210.0	4.415650000000002	160.0	0.3	5.445000000000001	0.98	60.0	4.8	64.0	7.4	1.5	3.312699999999998	0.0579999999999999	2.23	480.0	29.0	144.0	73.0	28.4	2.3505	1.1612199999999997	160.0	29.47800000000001	4.07	7.2441600000000035	4.8	0.5	140.0	34.517	7.200000000000004	10.2	70.3	132.0	18.23	3.0	2.0	210.0	35.86199999999999	21.28	3.0	11.610899999999996	13.1	20.9	153.7
164.56	6.907999999999992	6.7261500000000005	139.2310000000001	56.0	88.61800000000004	175.0	4.0031500000000015	150.0	0.5	5.151999999999998	2.9245000000000005	68.0	4.100000000000007	58.44	5.112	2.098999999999996	5.4283	0.0651699999999999	2.55	4.0	28.92	118.32	19.0	29.84200000000001	2.3430000000000004	1.1988900000000011	160.0	32.0	4.739500000000001	4.515240000000001	7.206000000000001	0.4620000000000001	163.39	45.5	7.200000000000004	8.191	73.7	118.0	16.88	2.0	3.0	175.0	38.2	20.76	3.0	8.783999999999997	12.307	15.64	180.7
196.0	6.5	0.02	141.0	80.0	91.0	212.0	5.224	140.0	0.4	4.6	1.78	60.0	4.3	86.0	5.4	1.7	4.28	0.077	1.0	264.67	24.0	114.0	58.0	31.0	2.4	1.227	195.0	32.8	5.23	4.0	5.6	0.6	200.0	46.5	6.7	9.0	91.2	108.0	32.0	4.0	5.0	212.0	42.7	28.0	3.0	11.97	12.4	25.0	186.6
130.66	5.1	0.119	138.0	72.0	90.7	150.0	3.88	140.0	0.4	3.3	1.78	60.0	2.8	73.84	5.1	1.7	4.28	0.053	3.0	109.86	27.0	115.94	31.0	31.2	2.225	1.19	128.0	25.9	4.2	4.996	7.1	0.8	132.0	40.0	6.6	6.8	62.3	120.0	11.0	3.0	4.0	124.0	35.0	14.0	3.0	10.26	12.5	10.0	171.2
187.0	3.8	0.15	138.7	84.0	93.8	210.0	5.0200000000000005	140.0	0.4	6.8	4.45	60.0	2.3	78.0	5.2	1.0	5.7	0.135	2.0	348.0	25.0	124.0	56.0	31.0	2.35	0.743	187.0	34.9	5.14	5.662000000000001	9.3	0.4	187.0	40.3	7.3	7.5	88.3	118.0	41.0	4.0	4.0	187.0	38.6	26.0	3.0	13.7	12.5	107.0	181.4
178.0	4.9	5.3	138.0	84.0	97.7	200.0	8.068	150.0	0.5	8.5	2.22	52.0	2.8	82.0	4.9	1.5	5.36	0.1159999999999999	2.0	204.72	27.0	120.0	46.0	33.8	2.35	1.195	182.0	36.3	4.71	5.33	9.3	0.5	165.0	48.6	6.6	8.2	90.4	122.0	33.0	4.0	5.0	182.0	40.1	30.0	1.0	23.94	12.7	30.0	178.0
174.0	10.1	0.011	143.0	56.22	92.9	184.0	4.112	150.0	0.9	4.0	4.09	74.0	6.6	56.0	5.2	2.5	4.28	0.0579999999999999	2.0	240.0	24.0	122.0	65.0	32.4	2.5	1.227	160.0	33.4	4.19	4.61	9.1	0.6	126.0	36.2	6.9	7.1	73.8	121.66	27.0	4.0	5.0	160.0	38.2	26.0	1.0	10.26	12.6	35.0	160.1
127.0	5.2	0.035	141.9	78.0	98.9	140.0	6.34	180.0	0.5	5.7	3.56	62.0	2.9	84.0	4.8	1.5	6.1000000000000005	0.155	2.0	165.53	32.0	148.0	62.0	34.1	2.475	1.033	131.0	28.8	3.96	5.162000000000001	10.4	0.9	111.0	34.5	7.5	7.5	60.0	148.0	22.0	3.0	4.0	134.0	34.7	25.0	1.0	10.3	12.1	34.0	158.5
130.0	7.7	0.016	139.0	68.0	92.3	170.0	4.707	150.0	0.6	3.3	2.22	62.0	4.1	60.0	5.2	2.8	3.21	0.062	2.0	212.84	23.0	114.0	45.0	30.7	2.35	1.259	159.0	31.3	4.42	4.55	7.2	0.5	145.0	37.6	6.7	8.1	73.6	106.0	15.0	4.0	3.0	145.0	34.5	20.0	1.0	15.39	12.7	7.0	166.3
150.0	8.0	0.0579999999999999	142.0	66.74	89.9	150.0	6.412999999999999	160.0	0.7	6.7	7.65	82.0	4.8	68.0	5.6	2.3	8.93	0.073	1.15	180.0	27.0	122.0	77.0	30.0	2.5	1.453	150.0	34.01299999999999	4.38	4.83	8.9	0.6	120.0	36.001	7.0	8.1	84.3	132.0	17.0	4.0	3.0	150.0	36.68100000000001	22.0	3.0	10.26	12.9	18.0	159.9
220.0	12.9	12.4	140.0	80.0	100.2	265.0	6.4910000000000005	140.0	0.7	9.5	2.05	94.0	9.5	84.0	4.5	2.5	4.64	0.088	10.0	201.36	35.0	118.0	40.0	34.9	2.475	1.2919999999999998	260.0	39.6	4.57	4.72	5.4	5.3976053469340267e-79	220.0	39.0	8.2	8.2	117.0	120.0	32.0	5.0	3.0	265.0	38.5	32.0	3.0	13.68	12.5	51.0	171.3
196.09	5.1	0.011	139.0	76.0	89.8	220.0	4.81	140.0	0.6	6.3	1.87	70.0	2.7	74.0	5.5	1.6	4.28	0.027	2.74	5.89	26.0	128.0	18.0	30.3	2.4	1.324	220.0	37.9	4.99	5.05	11.9	0.6	194.62	42.0	7.0	7.3	100.0	120.0	39.0	4.0	4.0	200.0	40.7	27.0	1.0	25.65	12.1	19.0	178.5
180.0	6.910999999999992	112.40843	139.0	70.62	89.618	250.0	5.03734	150.4	0.5	6.320999999999998	6.5778000000000025	71.12	4.098000000000007	71.54	5.292999999999998	2.102999999999996	5.2150000000000025	0.08659	3.52	162.84	27.95	120.18	39.0	30.421	2.36925	1.16318	230.0	35.23699999999999	4.648899999999997	5.169330000000002	7.2570000000000014	0.4950000000000003	165.0	46.402	7.194999999999998	8.367	104.224	120.02	27.85	4.0	5.0	220.0	43.256	25.21	3.0	13.218300000000005	12.505999999999991	32.39	193.445
195.0	5.5	132.0	139.0	70.0	95.3	218.0	6.93	160.0	0.6	5.6	27.49	54.0	3.2	70.0	5.9	1.5	3.57	0.0409999999999999	4.0	303.84	26.0	130.0	46.0	32.2	2.35	1.0659999999999998	218.0	36.7	4.89	5.44	10.1	0.8	185.0	40.8	6.9	10.2	100.2	130.0	133.0	4.0	3.0	210.0	37.5	68.0	1.0	11.97	12.4	33.0	179.0
165.0	4.1	0.081	140.0	78.36	93.2	172.0	5.843999999999999	170.0	0.4	5.9	3.56	68.0	2.4	80.0	6.1	1.1	2.86	0.126	1.0	300.0	25.0	146.0	70.1	32.3	2.4	0.936	162.0	28.2	5.06	5.66	9.0	0.9	150.0	38.9	6.9	8.1	69.5	156.0	18.0	3.0	4.0	162.0	39.3	21.0	3.0	17.1	12.4	13.0	167.1
140.0	7.4	0.054	146.0	68.0	86.9	190.0	4.836	160.0	0.7	8.0	6.94	72.0	5.0	70.0	7.6	1.5	9.28	0.087	2.78	324.0	34.0	142.0	61.0	28.3	2.35	1.711	185.0	36.7	4.23	8.6	9.6	1.0	135.0	29.1	7.8	9.4	87.2	130.0	13.0	5.0	2.0	180.0	41.4	20.0	3.0	13.68	13.5	17.0	156.1
255.09	10.8	32.0	139.0	84.0	88.0	280.0	4.681	150.0	1.0	8.0	2.76	78.0	7.0	86.0	5.1	2.4	3.57	0.021	5.0	18.0	33.0	130.0	23.0	30.8	2.3	1.421	275.0	40.5	4.39	4.77	9.4	0.6	252.95	39.7	7.3	7.2	124.1	136.0	28.0	5.0	4.0	270.0	39.5	26.0	1.0	10.26	12.7	39.0	166.4
165.0	5.9	0.104	136.0	45.86	91.0	175.0	4.163	130.0	0.5	5.4	2.76	68.0	3.4	54.0	5.4	1.9	3.57	0.078	2.0	182.4	23.0	94.0	42.0	30.5	2.25	1.13	175.0	31.9	4.71	4.94	7.7	0.7	160.0	42.0	6.7	9.5	78.9	92.0	19.0	4.0	5.0	170.0	39.5	22.0	3.0	20.52	11.6	15.0	181.2
210.0	6.4	4.98	142.0	50.0	96.6	240.0	3.129	150.0	0.5	7.2	2.22	68.0	4.6	56.0	5.5	1.0	7.14	0.151	1.88	600.0	24.0	124.0	77.0	34.2	2.25	1.001	240.0	34.0	4.32	7.49	8.3	5.3976053469340267e-79	190.0	41.5	6.3	6.9	104.7	120.0	27.0	4.0	2.0	230.0	41.0	38.0	3.0	13.68	12.2	24.0	179.3
150.0	7.2	0.011	138.0	66.0	89.4	190.0	5.948	160.0	0.5	4.6	2.67	66.0	4.5	74.0	9.2	2.0	3.93	0.068	4.49	305.16	30.0	120.0	57.0	30.4	2.275	1.033	186.0	34.3	4.79	12.6	6.6	0.7	130.0	36.4	7.0	7.3	81.6	126.0	36.0	4.0	2.0	165.0	36.5	23.0	3.0	11.97	12.1	26.0	159.9
220.0	6.4	178.0	138.0	86.0	96.3	240.0	4.707	180.0	0.5	9.0	24.02	78.0	3.6	84.0	5.2	2.1	3.21	0.27	5.0	240.0	36.0	148.0	54.0	31.2	2.375	1.518	180.0	33.2	4.7	5.22	8.0	1.3	195.0	41.2	7.7	7.6	81.9	142.0	69.0	4.0	1.0	192.0	39.7	94.0	3.0	30.78	12.7	2274.0	176.8
160.0	4.8	0.011	142.0	72.0	92.5	172.0	6.31	140.0	0.3	3.1	3.56	84.0	2.4	70.0	5.6	2.0	3.57	0.063	2.0	255.24	29.0	100.0	54.0	31.9	2.35	1.098	160.0	31.8	4.59	4.72	5.6	1.2	140.0	37.2	7.2	9.4	73.5	92.0	21.0	4.0	4.0	172.0	36.5	36.0	3.0	11.97	12.4	76.0	164.7
160.0	7.1	248.0	140.6	80.0	101.7	160.0	4.78	140.0	0.7	6.3	15.12	70.0	4.3	80.0	5.1	1.7	2.5	0.198	5.0	288.0	30.0	128.0	59.0	34.0	2.275	0.936	160.0	29.2	4.47	4.774	9.7	0.8	160.0	42.0	7.5	7.2	71.2	132.0	17.0	3.0	4.0	160.0	41.4	27.0	3.0	3.4000000000000004	14.0	34.0	177.5
225.0	7.4	0.011	141.0	88.0	87.5	290.0	3.3360000000000003	160.0	0.6	6.7	2.67	64.0	4.7	88.0	5.3	1.7	2.5	0.061	2.0	222.24	26.0	132.0	55.0	29.8	2.225	1.13	238.0	43.5	5.39	4.94	8.4	1.1	180.0	41.2	6.5	8.4	109.8	134.0	29.0	5.0	5.0	270.0	37.9	31.0	3.0	17.1	13.1	27.0	176.0
125.0	4.6	0.133	141.0	84.0	92.4	185.0	5.1720000000000015	150.0	0.4	3.8	2.58	58.0	2.3	76.0	5.2	1.6	2.86	0.064	1.0	185.04	28.0	140.0	48.0	32.3	2.275	1.162	170.0	31.7	4.07	4.83	7.9	1.1	130.0	36.8	6.7	8.2	78.2	140.0	16.0	4.0	4.0	180.0	33.9	21.0	1.0	8.55	11.2	9.0	159.9
130.0	9.7	0.011	136.0	48.0	87.3	206.0	4.267	130.0	0.6	5.7	1.51	82.0	6.9	44.0	9.4	1.8	10.35	0.021	2.12	420.0	31.0	110.0	80.0	30.1	2.325	1.13	196.0	38.1	4.01	14.21	5.9	0.4	104.0	31.5	6.7	7.6	93.3	104.0	14.0	5.0	3.0	180.0	35.4	18.0	3.0	10.26	12.3	21.0	154.0
194.41	7.2	2.24	143.0	56.0	92.2	210.0	3.672	140.0	0.6	6.3	1.25	76.0	4.2	58.0	5.1	2.1	3.57	0.042	3.0	67.96	33.0	110.0	26.0	32.1	2.45	1.453	190.0	34.2	4.93	6.38	7.9	0.4	194.85	42.5	7.7	7.3	84.9	114.0	17.0	4.0	4.0	190.0	38.8	18.0	1.0	13.68	11.8	16.0	185.5
134.0	7.6	0.011	134.0	45.24	91.6	134.0	4.112	220.0	0.5	5.5	5.635999999999999	80.0	5.4	44.0	7.1	1.6	7.14	0.11001	1.7	24.0	40.0	178.0	72.0	30.7	2.3	1.162	124.0	33.8	4.86	15.65	6.6	0.2	130.0	33.5	8.0	11.2	55.3	170.0	24.0	4.0	1.0	124.0	31.5	30.0	3.0	13.68	12.5	26.0	144.9
124.49	5.6	1.83	141.0	62.0	90.7	130.0	3.98	130.0	0.3	4.7	1.78	64.0	3.8	60.0	5.3	1.3	3.21	0.048	2.59	48.76	24.0	106.0	19.0	30.4	2.625	1.45	125.0	26.1	4.92	4.552	5.9	0.8	124.29	43.2	7.5	6.8	55.4	112.0	39.0	3.0	4.0	125.0	36.8	31.0	1.0	8.55	12.1	15.0	169.6
128.0	5.9	0.011	143.0	75.52	82.7	140.0	4.97	157.9	0.4	4.4	5.34	70.34	3.4	76.2	5.0	1.9	4.64	0.0969999999999999	1.68	208.88	31.0	126.68	48.0	28.6	2.375	1.55	132.0	30.761	5.05	4.774	7.6	0.4	123.0	39.12500000000001	7.4	8.4	66.00099999999998	125.04	17.0	4.0	4.0	137.0	35.57899999999999	19.0	3.0	13.68	12.5	23.0	162.2
157.0	6.605000000000013	19.64595	139.03500000000005	64.0	90.67100000000003	208.0	5.470130000000001	160.0	0.5	5.537000000000001	4.227499999999997	84.0	3.899999999999993	80.0	5.6770000000000005	1.999	5.123699999999999	0.0976609999999999	2.09	278.04	29.0	132.0	62.0	30.44	2.3589999999999995	1.08266	182.0	38.5	4.645799999999999	5.303730000000004	7.532999999999999	0.5090000000000002	135.0	40.5	7.173000000000006	8.522999999999996	93.9	128.0	21.01	4.0	3.0	182.0	39.0	21.1	3.0	8.178000000000003	12.781	28.99	168.0
160.0	6.8	0.011	137.0	68.0	86.4	205.0	6.3870000000000005	170.0	0.8	5.5	3.56	56.0	3.7	72.0	5.8	2.0	2.86	0.039	1.41	231.36	32.0	154.0	62.0	29.8	2.375	1.259	205.0	38.7	4.09	6.38	11.3	0.8	125.0	36.0	6.9	7.1	97.9	150.0	21.0	5.0	4.0	195.0	38.0	18.0	1.0	6.84	13.7	35.0	166.3
130.0	9.0	0.035	130.3	29.5	90.7	150.0	4.34	170.0	0.8	4.2	1.78	74.0	6.6	5.3976053469340267e-79	8.9	1.4	7.9	0.048	4.45	420.0	32.0	150.0	73.0	30.0	2.2	0.775	150.0	27.0	4.06	17.93	9.4	0.7	122.0	39.2	7.1	8.6	67.1	142.7	12.0	3.0	2.0	130.0	36.4	13.0	2.0	5.1000000000000005	12.9	18.0	167.0
166.47	6.8	0.944	140.0	46.0	85.4	180.0	5.146	160.0	0.6	6.7	2.76	64.0	4.0	58.0	4.9	1.9	5.71	0.052	7.0	89.34	31.0	120.0	24.0	29.6	2.45	1.001	180.0	34.2	4.67	4.5	9.1	0.5	165.97	39.7	7.8	6.6	79.6	120.0	37.0	4.0	1.0	165.0	39.4	29.0	3.0	18.81	12.9	13.0	171.6
250.0	6.899999999999992	5.440770000000001	139.017	52.02	90.262	292.0	4.602239999999997	173.7	0.5	6.6080000000000005	2.7970999999999986	67.94	4.100000000000007	55.38	5.649999999999999	2.099999999999996	4.935399999999999	0.13992	2.61	240.0	30.0	148.52	70.0	30.49999999999999	2.3502500000000004	1.1344599999999994	270.0	36.84499999999999	4.629899999999999	5.461010000000004	7.282999999999999	0.4660000000000002	185.0	44.51299999999999	7.186000000000003	8.451999999999998	117.4594	146.9	21.63	4.0	3.0	290.0	43.20199999999999	23.0	3.0	13.5945	13.112	27.92	189.36999999999992
130.37	8.4	2.17	141.0	64.0	87.6	143.0	4.655	130.0	0.4	3.6	2.94	72.0	5.9	62.0	4.7	1.9	3.57	0.036	2.0	3.0	28.0	104.0	25.0	31.3	2.35	1.162	120.0	24.4	4.32	5.44	5.0	0.5	130.18	39.2	7.3	6.7	58.3	106.0	12.0	3.0	3.0	120.0	38.0	19.0	3.0	20.52	12.5	9.0	167.6
110.0	5.9	0.019	139.0	65.54	88.7	130.0	6.103	160.0	0.3	5.4	5.16	58.0	3.4	68.0	5.2	1.6	4.64	0.124	3.0	192.0	30.0	122.0	52.0	31.8	2.35	1.195	120.0	27.9	4.32	3.89	5.6	1.0	105.0	32.4	7.2	8.4	54.6	130.0	19.0	3.0	5.0	128.0	31.2	20.0	1.0	8.55	13.1	22.0	145.3
213.0	7.7	0.069	139.0	58.0	91.1	225.0	3.284	160.0	0.9	8.5	4.27	62.0	3.9	58.0	5.7	2.3	15.71	0.069	2.32	336.0	30.0	128.0	75.0	30.6	2.3	1.259	213.0	33.9	4.97	5.61	11.2	0.5	165.0	37.0	7.0	8.1	93.3	124.0	26.0	4.0	1.0	213.0	40.1	25.0	3.0	11.97	12.8	26.0	171.3
195.09	7.5	2.91	139.0	54.0	90.3	205.0	4.913	140.0	0.7	6.4	0.98	66.0	4.0	60.0	5.5	2.5	4.28	0.018	11.0	29.72	21.0	116.0	23.0	30.4	2.375	1.453	172.0	34.3	4.88	4.55	9.1	0.5	195.72	39.6	6.8	9.5	78.8	112.0	27.0	4.0	5.0	205.0	39.4	24.0	1.0	10.26	13.0	14.0	174.7
125.0	5.6	242.0	139.0	66.0	92.1	180.0	5.1720000000000015	140.0	0.3	4.9	12.37	80.0	3.2	72.0	5.5	2.0	4.64	0.043	2.0	120.0	30.0	112.0	41.0	31.2	2.3	1.324	176.0	31.4	4.35	5.27	5.5	0.2	120.0	41.5	7.0	7.1	81.7	114.0	7.0	4.0	4.0	176.0	36.0	19.0	3.0	13.68	13.8	10.0	167.1
132.8	5.9	0.15	135.4	78.0	73.4	150.0	4.86	140.0	0.5	2.5	2.67	66.0	3.6	74.0	5.0	1.6	3.6	0.1009999999999999	2.0	41.73	32.0	108.0	20.0	24.1	2.4	1.098	147.0	27.9	4.92	3.83	7.8	1.2	132.17	43.1	7.1	8.5	66.8	112.0	13.0	3.0	3.0	150.0	36.7	15.0	3.0	6.8000000000000025	12.4	11.0	168.4
133.0	7.0	0.124	141.0	56.0	89.9	143.0	6.025	140.0	0.3	3.5	3.29	76.0	4.5	56.0	5.6	2.0	6.43	0.045	1.0	129.18	23.0	114.0	62.0	32.2	2.375	1.195	138.0	28.8	4.15	7.33	3.8	0.5	120.0	36.6	6.8	8.2	62.1	116.0	24.0	4.0	5.0	138.0	36.0	31.0	3.0	10.26	11.2	13.0	164.3
210.0	12.3	127.83	134.0	76.52	95.9	279.0	4.8100000000000005	160.0	1.0	6.1	24.91	80.0	4.4	80.0	5.5	6.0	4.3	0.242	5.05	36.0	38.0	126.0	65.0	32.4	2.3	0.969	279.0	38.8	4.81	4.218999999999999	8.1	4.8	180.0	43.9	7.7	7.7	122.4	122.0	32.0	4.0	1.0	260.0	41.0	27.0	3.0	12.0	13.2	40.0	179.1
230.0	6.587000000000009	0.2340699999999998	139.04	60.0	88.82599999999998	246.0	5.20023	120.0	0.5	5.648999999999997	2.5075	76.0	3.898999999999994	60.0	5.584999999999999	1.999	5.157900000000004	0.04774	3.0	281.28	28.0	100.0	46.0	30.301	2.3699999999999988	1.2398399999999998	214.0	42.5	4.644399999999996	5.236420000000004	7.479999999999998	0.4610000000000002	175.0	31.2	7.1999999999999975	7.830000000000003	96.7	96.0	20.56	5.0	4.0	246.0	36.5	21.01	3.0	11.679299999999998	12.626	22.34	160.7
168.0	6.6	0.011	140.0	73.7	91.4	175.0	4.24	200.0	0.5	4.2	1.78	62.0	5.0	74.46	5.5	0.9	6.43	0.039	1.0	240.0	29.0	169.16	80.0	30.5	2.3	1.07	168.0	30.0	4.23	5.218	8.2	0.2	135.0	42.4	7.2	7.9	72.4	166.0	19.0	4.0	5.0	168.0	38.2	33.0	3.0	8.55	13.3	18.0	166.7
183.72	8.1	0.0289999999999999	139.0	68.0	86.9	240.0	4.086	160.0	0.4	4.9	2.4	56.0	4.3	74.0	5.9	3.1	3.93	0.0139999999999999	2.11	195.85	32.0	128.0	33.0	30.2	2.3	1.2919999999999998	226.0	39.4	3.73	4.05	5.4	0.6	168.0	37.6	7.1	9.1	104.7	126.0	34.0	5.0	4.0	220.0	41.4	26.0	3.0	8.55	13.0	35.0	171.4
147.69	13.7	0.163	138.0	52.0	89.8	165.0	4.81	140.0	0.9	4.8	1.25	64.0	7.1	62.0	5.2	5.2	4.28	0.06	3.0	24.0	33.0	110.0	26.0	29.7	2.425	1.55	165.0	33.3	4.8	4.61	6.4	0.8	145.17	41.7	7.6	8.1	75.5	109.04	22.0	4.0	1.0	146.0	34.5	23.0	1.0	8.55	11.3	30.0	159.9
130.0	7.6	15.159219999999983	139.0	49.68	83.9	130.0	5.316610000000002	189.1	0.7	5.312	2.31	70.14	5.0	48.4	5.8	1.6	4.910099999999996	0.064	1.21	183.54	29.0	160.64	75.0	28.3	2.4032500000000003	1.2650300000000003	130.0	29.9	5.03	5.410810000000002	9.8	0.6	120.0	36.1	7.200000000000004	8.1	58.8	158.58	23.23	3.0	3.0	130.0	36.1	25.47	3.0	13.235399999999997	12.5	31.41	154.5
210.0	8.1	0.489	138.0	82.76	94.3	210.0	6.362	180.0	0.4	4.5	6.05	56.0	6.5	86.0	6.1	1.0	7.14	0.431	3.01	96.0	39.0	144.0	54.99	31.1	2.4	1.033	198.0	34.8	5.12	7.27	5.2	0.2	160.0	37.0	7.7	8.6	85.2	141.46	18.0	4.0	3.0	192.0	40.0	23.0	3.0	22.23	14.1	141.0	167.1
240.0	6.6	0.135	140.0	68.0	89.6	260.0	4.448	170.0	0.5	4.3	2.14	66.0	3.7	70.0	5.6	1.9	5.36	0.15	1.0	252.0	27.0	134.0	56.0	30.6	2.15	0.936	200.0	34.7	4.52	5.27	6.9	0.8	165.0	38.4	6.6	8.3	97.7	130.0	25.0	4.0	4.0	200.0	37.3	23.0	3.0	11.97	12.5	20.0	171.6
145.0	5.4	72.9	137.0	70.0	91.2	190.0	5.79	120.0	0.4	4.1	4.45	64.0	3.3	64.0	5.5	1.6	5.0	0.043	2.0	211.76	26.0	94.0	43.0	30.8	2.25	0.94	170.0	34.7	4.17	5.273	7.5	0.7	135.0	42.5	6.9	8.1	77.1	100.0	13.0	4.0	2.0	170.0	37.2	15.0	1.0	10.26	11.9	25.0	169.9
116.19	4.4	0.027	142.0	72.0	85.6	153.0	3.207	150.0	0.4	4.7	2.4	62.0	1.8	76.0	5.5	2.1	5.0	0.0409999999999999	2.0	120.0	30.0	122.0	32.0	27.8	2.35	1.324	153.0	28.7	4.62	4.88	9.0	0.4	110.0	39.12099999999999	7.8	8.0	66.7	132.0	21.0	3.0	4.0	120.0	34.2	23.0	1.0	13.68	13.8	19.0	159.7
160.0	11.6	0.035	135.9	82.0	84.1	200.0	8.07	180.0	0.8	7.1	2.67	80.0	6.3	80.94	11.8	3.9	10.0	0.184	4.85	360.0	43.0	144.86	56.0	29.0	2.35	1.162	161.0	28.9	4.68	21.593000000000004	6.6	0.6	140.0	43.5	8.3	9.3	70.6	140.16	12.0	3.0	2.0	161.0	36.7	14.0	3.0	6.8000000000000025	11.6	27.0	170.7
177.0	4.6	0.0289999999999999	142.0	68.0	80.7	180.0	5.507999999999999	230.0	0.5	5.2	4.45	84.0	1.9	63.02	6.2	2.1	7.14	0.155	1.29	312.0	30.0	190.08	74.61	26.8	2.425	1.324	140.0	28.28100000000001	4.56	7.22	10.4	0.6	136.0	38.149	7.0	9.9	65.4	186.0	13.0	3.0	1.0	162.0	36.28399999999999	18.0	3.0	8.55	13.3	19.0	159.2
163.73	4.9	4.96	139.0	60.0	88.7	175.0	3.233	150.0	0.5	5.0	3.47	68.0	2.7	60.0	5.0	1.6	3.57	0.048	4.0	42.3	38.0	126.0	21.0	29.6	2.425	1.259	175.0	30.2	4.84	3.55	10.1	0.6	164.74	42.0	8.2	7.2	72.4	124.0	21.0	4.0	2.0	165.0	36.9	30.0	1.0	17.1	13.1	23.0	179.0
130.0	11.6	0.011	139.0	50.0	93.4	132.0	8.922	120.0	0.5	4.0	1.25	110.0	9.0	64.0	5.0	1.8	2.5	0.045	1.0	240.0	27.0	102.0	38.0	31.3	2.25	1.2919999999999998	125.0	30.4	4.4	4.61	4.7	5.3976053469340267e-79	130.0	35.9	5.6	7.6	79.1	102.0	15.0	4.0	4.0	132.0	36.3	21.0	1.0	8.55	14.3	6.0	160.9
293.71	4.4	6.03	138.0	92.0	97.6	350.0	5.093999999999999	160.0	0.5	9.3	0.98	76.0	2.3	86.0	5.3	1.5	5.36	0.036	3.0	96.0	30.0	128.0	30.0	33.8	2.375	1.388	330.0	47.2	4.75	5.33	10.3	0.5	265.0	44.2	7.3	8.0	157.5	136.0	131.0	5.0	3.0	320.0	40.6	68.0	3.0	15.39	12.1	38.0	185.5
191.95	6.2	0.027	137.0	62.0	86.2	220.0	5.715	140.0	0.6	7.5	1.25	74.0	3.1	72.0	4.8	2.3	3.57	0.047	4.98	24.0	32.0	120.0	20.0	30.2	2.4	1.518	220.0	35.7	5.04	4.66	8.9	0.4	192.05	42.5	7.6	7.8	103.9	128.0	84.0	4.0	4.0	180.0	40.8	53.0	1.0	20.52	11.4	30.0	181.1
190.0	5.3	0.035	140.1	96.0	89.3	220.0	6.15	150.0	0.5	6.6	3.56	66.0	2.9	92.0	5.3	1.7	5.4	0.087	2.0	96.0	36.0	130.0	54.0	30.0	2.45	1.033	200.0	35.7	4.89	5.218	9.8	1.2	180.0	41.5	8.1	7.3	92.44	126.0	41.0	4.0	4.0	220.0	40.4	30.0	3.0	6.8000000000000025	13.5	129.0	178.4
138.09	9.1	12.4	140.0	66.0	97.2	185.0	7.4220000000000015	140.0	0.6	4.3	4.45	74.0	3.6	66.0	5.1	4.5	3.93	0.0289999999999999	2.0	108.0	30.0	104.0	34.0	34.2	2.55	1.679	140.0	29.5	3.91	4.77	7.1	1.0	123.0	40.1	7.5	7.3	68.4	108.0	17.0	4.0	4.0	160.0	34.6	24.0	3.0	8.55	11.6	20.0	167.1
230.0	7.0	581.0	137.0	74.0	90.8	235.0	5.224	140.0	0.3	5.9	2.94	66.0	4.7	74.0	5.6	1.8	5.0	0.108	2.0	444.0	29.0	108.0	63.0	31.7	2.325	1.324	235.0	36.1	5.26	5.38	4.8	0.7	180.0	41.9	7.0	8.8	105.6	114.0	25.0	4.0	4.0	235.0	39.7	27.0	3.0	15.39	12.5	19.0	184.0
132.0	9.0	0.019	139.0	95.88	87.2	148.0	4.913	170.0	0.6	4.1	4.45	70.0	5.6	97.78	5.5	2.5	5.0	0.059	1.0	156.0	31.0	148.38	45.0	29.6	2.425	1.162	142.0	29.8	4.36	5.33	7.1	1.8	90.0	42.2	7.8	8.9	65.2	148.0	14.0	3.0	3.0	142.0	37.0	11.0	1.0	11.97	14.1	6.0	165.7
125.0	6.8	0.011	142.0	63.6	86.4	155.0	6.155	139.76	0.5	4.9	3.8324000000000007	69.68	3.5	63.78	5.5	2.6	5.36	0.0572799999999999	1.9	48.0	27.0	112.24	44.0	29.8	2.25	1.421	155.0	31.214	4.47	3.83	7.3	0.7	125.0	36.698	6.7	9.3	66.9	110.7	13.0	4.0	1.0	135.0	35.20200000000001	15.0	3.0	6.84	14.0	10.0	158.8
165.55	6.9	0.015	137.0	68.0	86.5	180.0	4.343999999999999	130.0	0.6	3.9	2.31	68.0	3.8	66.0	5.4	2.4	3.57	0.021	2.0	90.36	30.0	102.0	35.0	30.3	2.275	1.2919999999999998	143.0	27.8	4.18	3.5	8.0	0.4	160.0	41.4	6.9	9.3	67.1	104.0	14.0	3.0	5.0	155.0	39.2	23.0	3.0	8.55	12.6	8.0	170.2
120.0	14.6	235.0	139.0	62.0	95.6	170.0	4.707	130.0	0.8	4.9	9.79	66.0	9.8	72.0	4.9	3.0	1.79	0.1159999999999999	4.1	119.52	24.0	104.0	36.0	33.5	2.425	1.098	170.0	33.1	4.88	4.83	5.4	4.0	125.0	38.1	6.7	9.2	81.8	104.0	26.0	4.0	3.0	170.0	34.6	22.0	3.0	34.2	12.3	18.0	160.9
108.4	7.5	0.015	139.0	56.0	88.4	118.0	6.077000000000001	130.0	0.6	4.1	2.67	98.0	5.4	54.0	5.4	1.4	1.79	0.043	2.0	120.0	32.0	106.0	31.0	29.1	2.1	1.195	114.0	24.8	3.69	4.22	8.1	0.3	105.0	38.5	6.1	7.4	59.4	100.0	17.0	3.0	5.0	118.0	33.8	27.0	3.0	8.55	13.1	6.0	161.5
141.11	4.6	0.281	141.0	78.0	80.6	185.0	6.4910000000000005	160.0	0.6	5.2	3.02	76.0	1.3	78.0	5.437000000000001	2.5	5.36	0.114	1.0	87.76	23.0	122.0	34.0	25.5	2.325	1.13	185.0	32.1	5.22	5.11	12.6	0.6	132.0	45.5	6.4	7.1	78.9	128.0	25.0	4.0	5.0	165.0	38.6	28.0	3.0	17.1	12.5	20.0	179.2
118.0	9.6	0.035	138.9	74.0	94.0	135.0	5.2	190.0	0.5	4.8	6.23	56.0	6.6	64.0	5.4	2.3	5.4	0.126	1.0	720.0	26.0	172.0	75.0	31.5	2.3	1.2919999999999998	123.0	29.4	4.39	6.2170000000000005	5.6	0.5	116.0	35.4	7.5	9.1	57.4	163.24	23.0	3.0	3.0	123.0	33.9	27.0	3.0	12.0	12.6	27.0	156.8
154.63	10.7	0.018	142.0	71.36	91.6	190.0	4.913	150.0	0.8	5.4	1.78	84.0	6.9	71.52	4.7	2.8	2.5	0.024	1.0	156.0	33.0	118.3	32.0	31.5	2.5	1.324	170.0	33.6	4.22	4.94	7.8	0.6	140.0	40.2	7.7	8.8	82.6	118.0	25.0	4.0	5.0	190.0	35.7	21.0	1.0	8.55	12.3	34.0	162.4
175.0	5.5	0.011	140.0	49.88	94.2	191.0	5.7929999999999975	190.0	0.5	5.9	2.22	42.0	3.1	56.0	5.4	1.8	5.36	0.188	1.25	348.0	26.0	178.0	75.97	32.0	2.5	1.162	177.0	31.4	5.11	5.94	8.6	0.9	175.0	40.0	7.5	7.4	76.0	174.56	21.0	4.0	4.0	157.0	36.8	27.0	3.0	11.97	13.7	13.0	172.5
269.0	2.5	0.078	143.5	30.0	79.2	270.0	3.85	200.0	0.6	6.4	1.78	70.0	1.1	48.0	5.3	0.8	5.4	0.3329999999999999	2.04	372.0	35.0	164.0	72.0	26.0	2.4	1.388	220.0	38.7	6.16	5.107	22.8	1.3	160.0	40.3	7.5	8.3	101.3	166.28	27.0	4.0	1.0	220.0	40.1	29.0	3.0	23.9	12.3	22.0	172.7
176.0	8.0	0.024	136.0	72.0	89.1	205.0	5.6370000000000005	150.0	0.4	4.2	3.56	76.0	4.6	74.0	8.3	2.7	1.43	0.053	2.0	48.0	39.0	124.0	52.0	30.4	2.375	1.13	180.0	32.8	4.95	9.55	5.4	0.6	132.0	33.0	8.1	8.2	81.0	130.0	23.0	4.0	1.0	187.0	36.8	20.0	3.0	8.55	11.5	17.0	156.4
200.0	5.2	0.025	138.0	56.0	88.9	250.0	3.75	170.0	0.3	6.3	1.78	70.0	3.8	54.0	7.3	0.9	5.36	0.2269999999999999	1.48	568.56	25.0	138.0	73.0	31.5	2.15	0.97	225.0	34.8	4.24	11.491	6.0	0.6	180.0	34.6	6.4	8.4	105.8	138.0	26.0	4.0	5.0	190.0	39.5	28.0	3.0	11.97	12.5	30.0	176.3
190.0	5.9	4.350870000000001	138.982	74.0	62.4	230.0	4.7397800000000005	140.0	0.3	5.442999999999998	4.72	84.0	3.9	72.0	4.7	1.6	4.543099999999994	0.025	1.0	166.88	28.99	116.0	41.0	20.3	2.3677500000000005	1.2085400000000006	210.0	35.9	4.56	4.981770000000003	5.7	0.5	150.0	40.1	7.196000000000002	8.2	95.0	118.0	34.38	4.0	3.0	210.0	37.7	29.34	3.0	10.567799999999998	18.3	53.19	168.4
138.0	7.2	0.011	140.0	64.0	87.3	150.0	3.517	180.0	0.6	6.0	5.16	76.0	3.5	68.0	8.7	2.7	8.93	0.057	1.5	264.0	28.0	144.0	69.0	30.3	2.55	0.936	150.0	29.4	3.78	6.61	8.7	0.6	129.0	39.2	7.1	8.2	67.3	142.0	9.0	4.0	5.0	150.0	37.2	16.0	3.0	8.55	13.5	11.0	165.6
135.0	8.8	0.035	141.0	76.0	92.2	180.0	5.02	160.0	0.8	6.1	4.45	48.0	6.4	68.0	5.5	1.2	6.07	0.1009999999999999	1.22	279.72	27.0	146.0	64.0	31.5	2.325	1.36	175.0	37.0	4.32	5.051	9.6	0.2	110.0	36.2	6.7	9.2	77.2	147.26	21.0	4.0	4.0	150.0	34.7	20.0	3.0	13.68	12.2	16.0	157.3
185.0	4.1	744.0	145.0	58.0	90.7	350.0	3.931	140.0	0.3	7.1	1.25	82.0	2.5	60.0	7.1	1.1	9.28	0.083	7.0	180.0	31.0	104.0	62.0	30.2	2.3	1.259	315.0	43.7	4.33	4.72	8.1	1.2	170.0	35.0	7.0	8.9	140.8	94.0	21.0	5.0	1.0	350.0	40.0	28.0	1.0	15.39	14.4	12.0	167.0
150.0	6.2	0.2239999999999999	136.0	75.92	91.0	200.0	5.586	146.7	0.5	6.2	2.31	72.54	3.7	77.5	5.3	1.9	2.5	0.063	2.42	155.64	29.0	120.38	38.0	30.7	2.325	0.807	200.0	37.6	5.05	4.72	7.9	0.1	150.0	40.2	7.4	7.9	88.9	119.32	45.0	4.0	4.0	175.0	41.0	28.0	1.0	17.1	12.3	34.0	169.5
145.0	6.8	0.016	134.0	58.56	93.6	160.0	4.836	154.82	0.8	3.9	1.25	75.02	3.7	59.36	10.7	2.1	10.0	0.0409999999999999	1.66	517.8	26.0	128.26	65.0	32.3	2.375	1.033	150.0	27.559999999999995	3.7	22.2	11.6	0.3	145.0	39.279	7.3	8.0	64.6	126.48	19.0	3.0	5.0	150.0	37.803	22.0	3.0	15.39	12.2	12.0	169.8
185.0	6.899999999999992	0.0194008642872956	139.01700000000002	64.48	90.108	185.0	5.619619999999999	180.0	0.5	4.970999999999998	3.453899999999998	68.2	4.100000000000007	65.5	5.678000000000001	2.096999999999996	4.874599999999998	0.0859499999999999	1.21	120.0	29.01	151.02	62.0	30.45300000000001	2.3680000000000008	1.2815800000000002	150.0	32.35999999999999	4.6258	5.358580000000002	7.321000000000002	0.4990000000000004	132.0	33.75299999999999	7.2050000000000045	8.561000000000002	68.271	146.42	20.89	4.0	1.0	175.0	34.37499999999999	21.97	3.0	11.8674	12.53	21.74	151.59299999999996
162.0	5.9	0.064	141.0	76.0	88.9	176.0	5.79	190.0	0.6	6.0	3.56	56.0	3.8	84.0	5.5	1.3	7.14	0.0969999999999999	1.0	300.0	28.0	152.0	66.0	29.4	2.3	1.03	170.0	32.3	5.39	5.495	10.4	0.1	152.0	40.0	7.1	8.9	76.3	150.0	26.0	4.0	5.0	176.0	35.2	25.0	1.0	15.39	12.8	15.0	167.2
125.0	5.6	0.061	140.0	74.0	94.6	155.0	4.5	150.0	0.5	4.1	2.67	46.0	3.1	70.0	5.5	1.7	6.43	0.106	1.0	300.0	27.0	116.0	58.0	31.2	2.45	1.13	150.0	29.5	5.41	4.88	8.2	0.7	120.0	38.3	7.3	10.1	69.1	120.0	28.0	4.0	4.0	140.0	37.0	26.0	3.0	20.52	12.4	16.0	166.7
183.37	5.6	0.011	142.0	66.0	81.9	221.0	4.577	140.0	0.7	5.5	4.89	76.0	2.3	66.0	5.0	2.3	5.0	0.036	1.79	105.72	29.0	106.0	29.0	27.5	2.375	1.421	221.0	34.6	4.88	3.66	12.6	0.5	170.0	38.5	7.2	7.4	100.1	118.0	19.0	4.0	4.0	180.0	37.5	19.0	1.0	10.26	12.9	28.0	157.8
104.17	6.872999999999991	0.011	139.0	68.0	89.40299999999998	115.0	4.448	130.0	0.5	4.6	1.25	82.0	4.006	78.0	5.1	2.0979999999999963	5.71	0.034	1.0	81.35	29.0	102.0	29.0	30.66	2.4	1.388	105.0	22.8	4.6034000000000015	4.27	7.171	0.4990000000000002	105.0	37.5	7.2	7.640999999999997	48.1	116.0	14.0	3.0	5.0	105.0	33.6	22.0	1.0	13.68	12.105000000000002	22.0	158.8
121.66	6.6	0.054	140.0	60.0	92.2	135.0	4.422	130.0	0.4	3.8	1.78	78.0	3.1	74.0	5.5	2.9	4.28	0.043	2.9	64.62	29.0	94.0	19.0	30.6	2.375	1.388	125.0	24.7	4.11	4.16	5.9	1.2	122.13	40.7	7.4	7.2	51.9	90.0	12.0	3.0	4.0	120.0	35.5	19.0	1.0	17.1	13.1	18.0	162.8
224.36	8.9	0.021	140.0	76.0	88.5	250.0	5.715	150.0	0.7	5.8	1.25	98.0	5.3	86.0	4.7	2.5	3.21	0.032	2.0	60.0	29.0	130.0	26.0	30.6	2.4	0.936	230.0	36.6	5.31	4.94	7.8	0.2	223.16	41.5	7.3	7.6	105.1	136.0	128.0	4.0	5.0	230.0	36.5	60.0	3.0	13.68	12.2	123.0	175.0
150.0	6.3	207.00974	139.02300000000002	80.0	91.0	155.0	5.16911	150.0	0.5	5.728999999999997	7.92	70.0	3.3	76.0	5.4	2.0	5.542800000000002	0.22	2.0	226.76	30.08	124.0	54.0	32.1	2.3767499999999995	1.2123599999999997	135.0	25.9	4.65	4.837430000000003	7.7	4.9	155.0	39.7	7.200000000000002	7.1	56.9	128.0	20.28	3.0	4.0	150.0	36.4	23.27	3.0	12.653999999999998	13.1	32.64	175.0
224.76	5.9	0.055	138.0	60.0	89.9	240.0	4.655	140.0	0.5	4.9	1.25	76.0	3.0	62.0	4.9	2.2	5.71	0.05	2.0	60.0	22.0	114.0	24.0	31.3	2.3	1.162	230.0	38.9	4.94	4.66	8.5	0.9	223.95	44.2	6.5	6.5	104.8	110.0	20.0	5.0	5.0	240.0	38.7	21.0	1.0	11.97	12.1	16.0	176.5
132.74	3.7	0.062	143.0	68.0	86.6	150.0	6.08	130.0	0.6	5.9	2.67	94.0	1.4	74.0	4.8	1.5	4.64	0.024	1.0	12.0	30.0	96.0	21.0	28.8	2.45	1.65	150.0	32.6	4.68	4.496	17.0	0.6	132.29	43.7	7.3	8.9	77.5	100.0	18.0	4.0	4.0	150.0	37.8	21.0	1.0	10.26	11.4	11.0	172.6
148.99	6.1	1.61	140.0	65.3	76.3	208.0	3.362	136.8	0.3	4.6	2.67	77.4	4.0	64.4	5.8	1.6	2.86	0.044	2.23	24.0	35.0	110.66	19.0	24.9	2.325	1.324	200.0	36.1	4.22	4.5	5.5	5.3976053469340267e-79	130.43	44.7	7.5	8.4	94.6	108.78	25.0	4.0	4.0	150.0	38.5	24.0	1.0	8.55	16.3	13.0	165.0
250.0	9.6	0.032	135.0	74.0	79.9	310.0	4.215	150.0	0.9	6.5	0.98	84.0	6.5	72.0	5.9	2.0	5.71	0.021	1.82	100.66	34.0	136.0	37.0	26.1	2.3	1.13	310.0	46.6	5.19	5.38	9.0	0.7	250.0	37.4	7.4	9.2	148.2	132.0	18.0	5.0	5.0	310.0	41.5	18.0	2.0	11.97	13.7	13.0	175.3
200.5	6.9	0.011	139.0	74.0	88.2	220.0	5.974	150.0	0.9	8.6	1.25	80.0	3.5	68.0	4.7	2.2	3.57	0.057	2.0	61.32	27.0	126.0	26.0	30.6	2.375	1.388	210.0	37.6	5.52	4.94	12.9	0.4	192.81	46.2	7.0	8.2	95.8	116.0	42.0	4.0	4.0	215.0	37.0	30.0	1.0	13.68	12.0	25.0	178.9
135.0	4.6	0.011	141.0	62.0	69.4	148.0	6.284	130.0	0.3	4.0	2.85	66.0	2.7	68.0	5.8	1.4	3.21	0.074	1.0	360.0	28.0	112.0	65.0	22.3	2.4	1.356	142.0	29.4	5.31	4.61	7.6	1.6	125.0	40.0	7.1	7.2	65.8	112.0	29.0	4.0	3.0	142.0	37.3	39.0	3.0	10.26	14.7	23.0	163.7
166.89	7.501000000000001	190.94842	138.97299999999998	65.06	89.71199999999996	180.0	4.555510000000001	141.4	0.5	4.917000000000002	9.048799999999998	104.0	4.398999999999994	64.66	5.1240000000000006	2.385000000000004	4.534799999999994	0.0478699999999999	4.06	20.77	28.0	117.04	21.0	30.609000000000016	2.392	1.2571200000000002	165.0	34.767999999999994	4.611699999999999	5.012970000000003	6.742000000000001	0.4380000000000003	167.57	38.23699999999999	7.1999999999999975	7.901999999999999	85.1	115.92	21.23	4.0	3.0	165.0	36.402	22.0	1.0	12.141000000000004	12.406000000000004	21.49	163.6
151.42	9.9	0.017	137.0	57.24	88.9	180.0	8.482000000000001	130.0	0.6	3.9	2.67	76.0	6.2	52.0	5.0	2.9	3.93	0.019	2.0	89.4	29.0	106.0	26.0	31.1	2.425	1.55	170.0	32.0	4.34	5.16	5.7	0.6	145.96	40.6	7.0	6.1	80.6	106.0	11.0	4.0	4.0	150.0	37.8	15.0	3.0	11.97	12.2	14.0	168.9
200.0	4.9	0.035	139.3	78.0	90.4	240.0	4.76	150.0	0.7	5.8	3.56	74.0	3.2	78.0	7.8	1.0	14.6	0.406	4.17	336.0	32.0	140.0	62.0	30.5	2.45	1.324	178.0	29.0	4.03	11.158	13.4	0.7	160.0	40.6	8.1	7.5	85.4	144.0	16.0	3.0	1.0	180.0	37.2	22.0	3.0	17.1	13.6	17.0	173.8
137.89	8.9	1.34	137.0	52.0	65.1	160.0	4.81	120.0	0.7	3.5	1.25	58.0	4.3	50.0	5.3	3.6	3.57	0.033	3.35	5.69	31.0	98.0	19.0	20.2	2.35	1.421	160.0	31.4	4.99	4.44	8.1	0.7	133.49	43.2	6.8	8.2	70.6	92.0	17.0	4.0	2.0	155.0	38.2	17.0	3.0	8.55	14.7	15.0	159.6
145.0	7.1	298.0	141.0	66.0	93.2	218.0	5.146	150.0	0.6	4.7	11.92	62.0	2.6	70.0	5.3	3.8	2.14	0.115	6.0	36.0	33.0	140.0	51.0	30.6	2.225	1.162	205.0	40.9	4.64	4.66	8.0	0.3	121.0	32.0	6.8	8.4	101.1	140.0	12.0	5.0	3.0	205.0	36.0	14.0	1.0	6.84	13.0	20.0	158.2
175.0	6.298999999999998	169.85921999999994	139.009	104.0	89.693	200.0	5.96644	200.0	0.5	6.388000000000003	8.8939	74.0	3.6010000000000035	98.0	5.257999999999998	1.9170000000000045	5.4616000000000025	0.12379	5.23	240.0	28.0	182.0	40.0	30.435	2.38575	1.2891309999999996	180.0	37.0	4.6428999999999965	4.869859999999999	7.9220000000000015	0.5080000000000003	175.0	39.8	7.1999999999999975	7.952000000000003	101.7	196.16	25.97	4.0	3.0	180.0	39.1	24.29	3.0	12.106799999999994	12.671999999999992	32.88	169.8
216.0	4.0	0.011	137.0	74.0	86.8	216.0	4.888	160.0	0.4	6.2	3.38	76.0	1.6	78.0	5.3	1.8	5.0	0.071	1.0	420.0	30.0	128.0	66.0	28.8	2.3	0.775	216.0	38.0	4.51	9.27	9.3	0.3	185.0	39.0	7.0	9.7	95.1	124.0	47.0	5.0	2.0	210.0	38.7	36.0	3.0	8.55	12.3	33.0	174.5
140.0	7.1	0.011	139.0	56.0	89.4	160.0	5.612	160.0	0.8	4.5	5.34	64.0	4.5	54.0	5.9	1.5	5.0	0.0579999999999999	1.19	252.0	35.0	142.0	75.0	29.9	2.35	1.421	160.0	34.8	4.78	5.44	11.0	0.2	120.0	37.3	7.4	9.9	72.8	150.0	27.0	4.0	4.0	150.0	38.5	29.0	3.0	11.97	13.6	17.0	161.1
185.25	10.4	0.021	140.0	70.0	94.3	215.0	6.1	150.0	0.7	5.4	2.67	82.0	6.9	66.0	5.0	2.5	3.57	0.13	1.0	127.56	31.0	116.0	34.0	31.5	2.35	1.26	180.0	36.1	4.75	4.885	7.1	0.6	215.0	37.0	7.3	9.2	85.1	112.0	20.0	4.0	5.0	180.0	35.4	18.0	3.0	8.55	12.0	12.0	162.0
180.0	6.4	0.907	138.8	76.0	97.3	225.0	4.68	130.0	0.4	4.7	3.56	78.0	3.9	70.0	5.5	1.9	5.0	0.0579999999999999	4.9	159.58	25.0	120.0	38.0	31.5	2.3	0.936	180.0	34.6	4.18	5.44	5.6	0.6	173.52	41.2	7.1	8.1	86.6	114.0	17.0	3.0	3.0	180.0	37.0	15.0	3.0	5.1000000000000005	13.4	13.0	175.0
189.0	7.4	0.03	141.0	62.0	84.4	205.0	4.65	150.0	0.5	6.6	2.67	68.0	4.9	74.0	5.8	1.9	3.57	0.092	2.0	142.44	26.0	124.0	38.0	29.4	2.475	1.19	205.0	40.7	5.17	5.773	6.3	0.4	189.0	44.0	7.1	8.1	104.6	126.0	82.0	5.0	3.0	200.0	38.3	54.0	3.0	30.78	12.9	46.0	178.9
241.93	8.1	0.021	136.0	78.96	87.2	265.0	6.0	160.0	0.6	9.0	1.78	76.0	5.1	84.0	5.1	2.1	3.93	0.039	8.0	60.0	33.0	130.0	27.0	30.0	2.4	1.23	240.0	37.7	5.34	4.885	7.6	0.4	240.0	52.4	7.9	7.5	115.9	136.0	26.0	5.0	4.0	240.0	45.4	24.0	2.0	15.39	11.8	26.0	196.2
185.0	4.4	0.035	136.5	61.58	84.6	185.0	6.21	170.0	0.4	5.5	3.56	56.0	2.2	66.0	8.9	1.8	7.9	0.053	1.74	264.0	29.0	136.0	71.0	28.1	2.35	0.904	160.0	29.1	5.51	7.9929999999999986	8.6	0.8	130.0	42.2	7.1	9.4	70.4	130.0	18.0	4.0	4.0	180.0	38.4	17.0	1.0	17.1	13.0	20.0	167.1
143.89	9.9	0.035	138.4	64.0	90.3	165.0	4.19	130.0	0.7	4.4	2.67	66.0	4.7	62.0	5.0	4.1	4.3	0.072	3.44	6.0	31.0	112.0	18.0	31.4	2.375	1.13	150.0	32.3	4.41	4.996	7.5	0.7	137.6	34.9	7.4	8.0	75.54	112.0	43.0	3.0	1.0	150.0	32.3	34.0	3.0	10.3	13.1	40.0	154.1
120.0	7.516000000000004	0.0360998969072165	139.05100000000004	69.54	89.994	140.0	5.2638	144.3	0.5	4.021	2.564099999999999	77.64	4.398999999999994	68.4	5.085000000000002	2.374000000000004	5.479700000000001	0.040439	1.22	100.44	29.01	114.94	36.0	30.586999999999968	2.317	1.12144	135.0	29.864999999999995	4.613300000000004	4.85416	6.695999999999999	0.4850000000000002	120.0	38.107	7.200000000000004	8.221999999999998	66.03100000000002	114.64	15.78	3.0	5.0	135.0	34.771	18.47	3.0	7.543999999999996	12.187	14.07	157.88300000000004
160.0	5.3	0.011	140.0	64.0	83.8	175.0	5.043	130.0	0.6	6.6	2.31	64.0	2.6	60.0	5.2	2.1	5.0	0.055	1.0	84.0	23.0	104.0	41.0	28.6	2.35	1.388	170.0	32.3	5.0	4.11	11.1	0.7	160.0	41.1	6.6	8.2	77.2	102.0	30.0	4.0	5.0	165.0	37.7	29.0	1.0	17.1	12.0	14.0	173.7
103.0	5.9	164.0	132.0	51.84	104.4	125.0	5.948	160.0	0.7	4.2	96.09	108.0	3.4	52.0	4.8	1.5	1.07	0.25	5.0	120.0	32.0	124.0	62.0	35.2	2.475	1.227	103.0	23.2	4.95	4.44	12.3	2.0	118.0	34.7	7.8	6.6	46.1	122.36	18.0	3.0	4.0	103.0	35.3	34.0	3.0	11.97	13.1	172.0	156.9
165.0	8.7	73.40755999999998	139.04399999999998	66.68	89.8	185.0	5.003329999999997	140.0	0.7	5.914000000000002	3.56	64.0	4.9	68.0	5.0	2.9	5.5077000000000025	0.077	2.0	102.9	28.0	106.0	37.0	30.4	2.3839999999999995	1.22938	185.0	34.5	5.21	4.6383800000000015	8.6	0.4	165.0	39.5	7.1999999999999975	8.4	86.8	106.0	25.91	4.0	5.0	185.0	38.5	24.2	3.0	14.979999999999997	11.1	26.15	176.7
150.0	5.7	0.011	139.0	56.0	89.9	155.0	3.646	190.0	0.6	4.6	0.98	48.0	2.9	59.16	6.2	2.0	5.71	0.012	1.19	1.0	37.0	160.28	73.0	30.6	2.525	0.936	150.0	31.8	3.85	7.83	9.9	1.6	107.0	37.9	8.1	7.4	75.7	158.0	24.0	4.0	4.0	155.0	36.0	31.0	3.0	6.84	12.3	12.0	155.1
150.0	5.6	0.035	142.0	76.0	92.1	150.0	5.22	130.0	0.5	4.5	2.67	70.0	3.2	68.0	5.7	1.8	3.57	0.053	1.35	120.0	32.0	104.0	48.0	30.1	2.325	1.26	132.0	30.4	4.71	4.496	8.1	0.6	140.0	40.0	7.4	7.1	58.3	96.0	20.0	4.0	3.0	132.0	36.8	24.0	3.0	17.1	12.6	19.0	156.8
160.0	6.800999999999995	4.700380000000004	139.0	82.0	89.47300000000004	165.0	5.3403800000000015	150.0	0.5	5.817999999999999	4.176499999999997	60.0	4.0	82.0	5.681	2.098999999999996	5.319000000000001	0.0979499999999999	1.0	168.0	29.0	116.0	71.0	30.34400000000001	2.35025	1.25309	165.0	29.5	4.646999999999999	5.183480000000004	7.372999999999997	0.4690000000000002	149.22	38.0	7.200000000000004	8.332	74.0	122.0	18.95	4.0	5.0	165.0	38.0	23.42	1.0	12.568499999999998	12.732999999999992	19.6	177.1
132.39	8.8	183.0	143.0	59.4	94.7	150.0	6.724	120.0	0.5	5.1	19.22	66.0	6.2	59.56	5.2	1.9	4.64	0.06	1.0	60.0	26.0	89.28	35.0	33.3	2.45	1.195	130.0	29.0	4.66	4.16	5.9	0.4	145.0	39.5	7.5	8.1	57.5	86.0	15.0	4.0	4.0	125.0	35.7	29.0	3.0	13.68	12.3	15.0	159.1
260.0	4.6	0.06	141.0	82.0	93.6	275.0	3.85	150.0	0.5	5.7	2.67	50.0	2.9	86.0	5.1	1.1	5.71	0.0969999999999999	1.8	297.12	31.0	128.0	60.0	30.9	2.375	0.94	230.0	39.4	5.16	4.996	11.0	0.3	225.0	39.5	7.7	7.9	102.7	120.0	24.0	5.0	4.0	220.0	39.8	38.0	3.0	22.23	12.9	25.0	178.6
150.0	14.9	252.0	136.0	50.0	84.8	189.0	8.04	120.0	1.0	4.5	5.34	68.0	7.0	50.0	7.2	6.6	6.43	0.111	3.25	180.0	32.0	110.0	74.0	28.4	2.45	1.49	189.0	38.5	5.06	1.665	6.7	0.2	130.0	32.0	7.2	8.8	81.9	102.0	13.0	5.0	1.0	189.0	32.5	19.0	3.0	6.84	15.2	17.0	142.8
126.11	8.1	173.0	140.0	64.0	90.9	135.0	4.99	120.0	0.6	4.7	8.9	56.0	4.9	62.0	5.0	2.0	3.93	0.0579999999999999	2.0	84.0	31.0	94.0	32.0	31.7	2.35	1.26	130.0	26.4	4.73	4.385	7.7	0.6	125.0	40.1	7.8	8.2	58.3	96.0	13.0	3.0	3.0	130.0	36.4	21.0	3.0	11.97	11.6	13.0	162.8
265.0	8.1	86.4	137.0	60.0	85.5	265.0	3.724	150.0	0.6	4.6	2.4	84.0	4.8	56.0	7.0	2.2	5.36	0.0579999999999999	2.12	312.0	30.0	128.0	72.0	28.5	2.4	1.259	250.0	38.7	4.27	7.99	6.8	0.6	175.0	41.3	7.3	7.8	112.2	126.0	27.0	5.0	5.0	260.0	40.6	23.0	3.0	6.84	13.7	11.0	178.2
215.0	4.4	0.019	140.0	84.0	88.1	225.0	4.396	160.0	0.4	7.3	2.67	66.0	2.4	85.52	5.3	1.3	5.71	0.159	1.99	588.0	30.0	121.98	63.0	30.1	2.325	1.259	210.0	32.8	4.59	5.55	9.4	0.9	175.0	46.7	6.9	7.4	94.5	122.0	19.0	4.0	3.0	215.0	42.5	22.0	3.0	13.68	12.1	65.0	191.1
120.0	11.8	150.02	134.3	84.0	104.6	130.0	4.22	160.0	0.7	2.6	8.01	74.0	6.5	78.0	5.3	4.0	2.5	0.126	4.63	3.0	33.0	124.0	45.0	36.1	2.625	1.421	99.0	22.5	3.95	4.885	5.6	0.6	130.0	37.3	8.1	8.0	41.6	132.0	19.0	3.0	2.0	99.0	33.5	18.0	3.0	3.4000000000000004	13.4	66.0	162.4
162.06	6.902999999999987	1.32485	139.007	58.58	86.92800000000004	165.0	4.788279999999999	130.0	0.5	5.9140000000000015	1.7520000000000002	68.0	4.101000000000006	60.0	5.332999999999998	2.101999999999996	5.391000000000003	0.0766299999999999	2.79	91.56	29.0	104.0	30.0	29.480000000000004	2.3472500000000007	1.1492999999999995	165.0	35.7	4.782899999999997	4.983430000000003	7.203000000000002	0.441	160.0	43.0	7.200000000000004	7.483000000000002	75.5	103.1	22.63	4.0	1.0	165.0	39.5	23.06	3.0	13.731299999999996	12.467	20.8	168.7
123.82	8.4	147.0	140.0	64.0	90.8	143.0	4.396	130.0	0.6	4.7	5.52	64.0	4.8	60.0	5.2	2.8	3.93	0.121	3.0	46.64	27.0	110.0	27.0	32.4	2.325	1.13	143.0	27.4	5.09	4.94	6.8	0.3	119.0	40.4	7.5	7.8	61.0	108.0	25.0	3.0	2.0	123.0	37.5	24.0	3.0	18.81	12.3	23.0	168.7
162.0	3.8	0.04	142.0	64.0	89.9	170.0	5.1720000000000015	150.0	0.3	5.6	2.76	64.0	2.1	66.0	6.7	1.3	11.42	0.047	1.13	240.0	31.0	138.0	80.0	31.1	2.45	1.259	156.0	29.2	3.99	7.11	8.9	0.9	102.0	33.0	7.8	8.1	69.4	134.0	10.0	3.0	4.0	165.0	37.0	21.0	3.0	11.97	13.1	15.0	155.0
150.0	8.4	494.0	139.0	72.0	93.8	170.0	5.275	140.0	0.8	4.9	30.61	76.0	5.0	78.0	5.2	2.4	3.93	0.151	3.0	171.48	26.0	110.0	46.0	30.8	2.5	1.2919999999999998	160.0	27.4	4.99	4.88	9.3	0.7	140.0	42.2	7.0	8.1	63.9	108.34	14.0	3.0	4.0	155.0	41.8	20.0	3.0	10.26	13.5	14.0	176.6
170.0	7.8	0.095	133.0	60.0	95.7	185.0	7.474	140.0	1.2	7.0	2.49	98.0	4.7	54.0	10.0	1.6	6.07	0.046	3.0	185.4	33.0	112.0	51.0	32.8	2.4	1.421	180.0	31.1	4.52	19.93	15.0	1.5	160.0	39.5	7.6	8.9	78.9	112.0	23.0	4.0	3.0	180.0	37.2	22.0	1.0	15.39	11.6	34.0	174.1
139.0	7.6	438.0	139.0	73.02	93.4	175.0	4.629	140.0	0.5	5.6	2.67	66.0	4.7	73.9	5.1	2.2	3.93	0.035	2.25	60.0	25.0	107.28	43.0	31.6	2.225	1.001	165.0	30.6	4.15	5.33	6.3	0.6	140.0	39.2	6.0	8.9	78.8	106.0	18.0	4.0	4.0	145.0	33.5	20.0	1.0	8.55	12.9	14.0	161.5
185.91	4.4	3.86	139.0	72.0	88.1	200.0	4.939	160.0	0.4	5.5	1.25	96.0	2.5	90.0	6.3	1.4	4.64	0.054	3.66	207.96	21.0	148.0	34.0	30.6	2.35	1.356	200.0	35.6	5.03	1.89	8.8	0.1	190.0	38.4	6.4	6.8	90.9	124.0	42.0	4.0	4.0	190.0	38.8	27.0	3.0	10.26	12.2	25.0	178.1
148.58	6.884999999999992	63.59046000000003	139.007	72.36	90.06599999999996	158.0	5.436250000000002	166.3	0.5	5.922999999999999	6.812500000000001	72.22	4.040000000000003	73.06	5.571999999999997	2.100999999999996	4.860399999999996	0.14454	2.65	240.0	29.01	136.02	59.0	30.530999999999995	2.3807499999999995	1.1191299999999995	150.0	32.54400000000001	4.626	5.414260000000002	7.215999999999997	0.5070000000000002	142.79	37.533	7.200000000000004	8.267000000000005	77.262	134.74	22.0	4.0	4.0	151.95	36.963	22.44	3.0	11.457	12.766000000000004	27.0	165.9310000000001
217.94	7.1	3.38	142.0	76.0	86.9	236.0	4.71	150.0	0.6	4.7	1.78	74.0	4.3	78.0	5.2	2.1	5.71	0.039	2.0	88.95	36.0	128.0	35.0	28.9	2.45	1.39	236.0	41.1	4.68	5.94	7.9	0.3	215.0	49.7	7.9	9.1	114.2	130.0	15.0	5.0	5.0	225.0	42.6	14.0	3.0	6.84	13.6	22.0	184.7
209.93	10.6	102.0	137.0	82.0	89.6	301.0	6.31	140.0	0.6	5.2	11.21	94.0	5.2	88.0	5.4	4.5	4.28	0.032	2.0	36.0	33.0	118.0	35.0	30.0	2.275	1.033	280.0	44.070999999999984	4.75	5.0	5.2	0.9	185.0	40.343	7.3	7.8	132.82840000000002	114.0	17.0	5.0	2.0	250.0	40.003	17.0	3.0	3.42	13.3	49.0	173.52200000000005
185.0	6.2	0.035	141.5	60.0	94.4	190.0	4.22	140.0	0.4	6.3	1.78	58.0	3.8	60.0	5.0	1.8	4.3	0.0969999999999999	2.0	482.64	30.0	104.0	64.0	32.9	2.5	1.098	190.0	33.0	4.7	4.663	6.6	0.4	186.0	37.5	8.2	8.1	82.8	118.0	46.0	3.0	1.0	190.0	38.2	33.0	3.0	18.8	12.7	21.0	171.3
153.9	5.9	0.031	138.0	74.0	89.1	180.0	3.957	150.0	0.4	5.9	0.98	88.0	3.7	76.0	5.1	1.6	3.21	0.019	5.0	3.0	25.0	118.0	23.0	30.5	2.325	1.001	160.0	33.9	4.87	4.88	7.3	0.6	149.01	38.6	7.0	7.5	86.1	116.0	18.0	4.0	4.0	150.0	36.0	22.0	2.0	10.26	12.4	13.0	158.4
185.0	9.4	0.016	139.0	80.0	82.0	205.0	6.103	130.0	0.7	5.5	1.25	82.0	5.5	72.0	5.1	2.9	2.5	0.043	2.0	189.34	22.0	116.0	37.0	29.3	2.225	1.13	200.0	34.4	4.96	4.88	7.9	0.8	175.0	40.7	6.3	6.9	90.1	106.0	21.0	4.0	5.0	200.0	40.6	26.0	3.0	13.68	12.8	22.0	176.1
200.0	9.6	0.017	141.0	84.0	91.2	255.0	5.146	150.0	0.6	7.8	7.92	70.0	6.2	84.0	5.7	2.5	6.78	0.062	1.0	48.0	37.0	140.0	59.0	30.4	2.375	1.13	255.0	44.8	4.69	5.38	5.8	0.4	175.0	32.1	7.4	8.0	117.1	144.0	19.0	5.0	1.0	255.0	35.7	26.0	3.0	15.39	12.3	22.0	155.7
150.0	7.364999999999994	290.1644100000001	138.997	90.0	87.70700000000002	190.0	5.509949999999996	170.0	0.5	5.469999999999999	11.787199999999997	86.0	4.310000000000007	90.0	5.5660000000000025	2.308000000000004	5.4464	0.1373299999999999	4.0	360.0	29.0	150.0	61.0	29.728000000000005	2.3735	1.24411	148.0	27.5	4.758899999999996	5.1025800000000014	6.718000000000004	0.4230000000000002	137.0	43.8	7.200000000000004	7.540000000000003	65.3	138.0	24.71	3.0	3.0	155.0	40.0	25.68	3.0	10.4657	13.289	26.93	178.2
130.0	10.1	88.76943999999996	138.64	56.0	82.6	130.0	6.21746	150.0	0.3	5.352	4.45	96.0	8.6	54.0	7.2	0.7	5.595099999999994	0.024	10.2	240.0	28.68	114.0	80.0	28.6	2.3867500000000006	1.1043100000000003	116.0	26.0	3.68	6.880060000000002	3.1	0.2	130.0	37.3	7.158000000000008	8.6	53.8	108.5	54.83	3.0	1.0	120.0	33.8	82.37	3.0	8.881000000000002	16.6	105.06	146.4
181.88	10.6	0.379	136.0	46.0	81.7	215.0	4.034	130.0	0.7	4.2	2.85	90.0	6.4	60.0	5.9	3.2	6.43	0.027	2.6	13.61	29.0	102.0	19.0	27.3	2.375	1.356	214.0	39.3	4.39	6.27	6.6	0.7	176.94	30.5	6.9	7.6	98.6	106.0	34.0	5.0	4.0	215.0	37.288	21.0	2.0	8.55	13.9	22.0	166.3
155.0	4.7	613.0	140.0	84.0	94.3	160.0	4.396	170.0	0.4	6.7	1.25	76.0	3.7	80.0	5.1	0.5	2.86	0.152	6.0	192.45	29.0	154.0	48.0	31.6	2.45	1.033	155.0	28.5	4.98	5.05	8.5	2.6	155.0	41.7	7.6	7.3	63.3	142.0	17.0	3.0	3.0	155.0	39.0	22.0	3.0	11.97	11.6	14.0	173.1
270.0	7.025000000000002	253.13201000000004	139.015	70.0	90.05199999999998	285.0	5.635749999999999	140.0	0.5	6.253000000000001	9.3691	82.0	4.118000000000004	72.0	5.588000000000001	2.1469999999999967	4.935799999999999	0.1391699999999999	3.09	120.0	29.05	118.0	53.0	30.64	2.3950000000000005	1.2191700000000003	238.0	35.1	4.706800000000003	5.391560000000003	7.3029999999999955	0.4800000000000001	190.0	43.5	7.1990000000000025	8.285000000000002	93.7	120.0	29.74	4.0	3.0	198.0	39.3	27.0	3.0	12.7053	13.17500000000001	34.62	180.8
120.77	4.1	0.068	135.0	58.0	89.4	131.0	4.53	150.0	0.5	3.6	3.56	82.0	2.2	54.0	5.2	1.4	3.21	0.0289999999999999	2.56	24.0	36.0	112.0	19.0	30.5	2.5	1.55	131.0	27.1	4.25	4.607	12.7	0.3	120.59	38.4	7.8	8.4	62.0	114.0	37.0	3.0	4.0	120.0	33.3	31.0	1.0	11.97	11.8	14.0	157.9
182.37	5.9	193.0	144.0	44.0	89.8	190.0	4.14	130.0	0.6	5.8	8.01	74.0	3.2	46.0	4.9	1.7	5.36	0.1009999999999999	5.2	68.22	32.0	114.0	19.0	29.6	2.475	1.23	160.0	30.9	5.22	5.662000000000001	9.9	0.4	182.03	41.7	7.4	9.4	72.8	113.2	24.0	4.0	3.0	185.0	40.5	21.0	1.0	13.68	12.7	20.0	173.1
110.0	7.1	223.06	137.2	80.0	96.9	160.0	5.17	180.0	0.9	6.0	20.46	106.0	3.5	78.0	6.4	2.6	2.1	0.184	6.0	420.0	29.0	166.0	50.0	33.7	2.3	1.001	133.0	25.4	4.73	7.66	12.6	0.4	97.0	37.3	7.2	6.9	59.1	156.0	54.0	3.0	1.0	140.0	33.3	68.0	3.0	10.3	11.6	434.0	165.0
195.0	7.3	0.011	137.0	72.0	93.5	225.0	6.7	140.0	0.7	4.8	2.67	50.0	4.4	72.0	5.1	2.0	4.64	0.0969999999999999	2.0	324.0	26.0	96.0	53.0	31.3	2.325	1.03	218.0	34.9	4.97	4.718	9.6	0.6	184.0	44.5	6.7	8.6	100.1	100.0	20.0	4.0	4.0	212.0	39.0	20.0	1.0	11.97	12.5	24.0	183.3
168.0	5.7	0.0279999999999999	140.0	70.0	86.7	178.0	4.37	140.0	0.5	4.8	1.96	58.0	3.1	66.0	5.4	1.8	6.43	0.085	1.0	312.0	22.0	108.0	57.0	30.7	2.375	1.098	178.0	33.5	4.91	5.77	8.7	3.7	140.0	39.2	6.8	7.9	80.3	116.0	35.0	4.0	5.0	172.0	37.8	34.0	1.0	11.97	12.7	39.0	174.7
170.0	3.2	724.0	140.0	74.0	102.8	185.0	2.59	140.0	0.3	6.6	6.23	66.0	1.5	70.0	3.3	1.4	3.93	0.1009999999999999	3.45	180.0	30.0	116.0	53.0	35.1	2.225	1.0	172.0	31.0	3.45	4.829	9.3	0.4	170.0	41.6	7.0	7.3	77.8	115.6	55.0	4.0	4.0	165.0	39.0	42.0	3.0	29.07	14.6	13.0	176.6
150.0	5.1	116.0	141.0	62.0	92.6	200.0	7.189	190.0	0.5	8.6	8.9	94.0	3.0	64.0	5.3	1.4	6.43	0.174	3.0	240.0	26.0	170.0	68.0	31.5	2.45	1.195	150.0	29.3	4.43	5.38	9.4	0.9	136.8	41.5	6.7	7.6	66.5	160.0	19.0	3.0	1.0	150.0	36.5	26.0	3.0	13.68	12.2	14.0	163.0
185.0	4.9	0.035	140.4	88.0	96.9	250.0	4.37	150.0	0.5	6.6	5.34	72.0	3.1	90.0	5.2	1.1	6.4	0.155	3.0	468.0	29.0	130.0	68.0	31.8	2.225	0.872	250.0	36.0	4.76	6.2170000000000005	10.9	0.6	160.0	37.2	7.0	9.9	113.0	134.0	30.0	4.0	5.0	230.0	41.2	29.0	3.0	13.7	12.9	12.0	173.2
150.0	6.594000000000013	0.02771	139.0	78.0	88.77800000000003	200.0	5.4726399999999975	170.0	0.5	6.3560000000000025	1.5914	84.0	3.800000000000008	82.0	5.575	2.0	4.918399999999997	0.0474999999999999	1.48	164.88	28.0	146.0	46.0	30.264	2.36375	1.1427299999999996	190.0	35.529	4.648899999999994	5.346910000000003	7.439	0.4530000000000001	145.0	41.847	7.1999999999999975	8.302000000000005	88.9	140.0	22.58	4.0	5.0	180.0	38.882	23.63	1.0	12.363300000000002	12.546999999999992	21.43	173.6
220.0	6.910999999999987	0.3882500000000003	139.009	55.28	90.78799999999995	235.0	4.5788400000000005	178.6	0.5	5.778999999999999	3.723499999999999	63.7	4.004	54.96	6.381999999999998	2.099999999999996	3.805099999999998	0.12789	1.51	360.0	28.0	150.06	74.85	30.61500000000001	2.3702500000000013	1.1084599999999998	175.0	32.627000000000024	4.6173	6.398310000000001	7.365000000000004	0.4700000000000002	170.0	39.93499999999999	7.198999999999996	8.247999999999996	83.3254	147.16	21.15	4.0	4.0	210.0	39.082000000000015	23.21	3.0	13.509	12.911999999999995	23.56	173.153
175.25	9.9	0.1689999999999999	138.0	76.0	90.5	215.0	5.662999999999999	160.0	1.1	7.7	1.87	108.0	5.8	78.06	5.0	2.5	3.93	0.033	3.84	12.0	31.0	131.3	19.0	31.2	2.45	1.808	215.0	40.2	4.72	5.05	11.4	0.9	174.82	38.5	6.9	8.0	111.2	130.72	43.0	5.0	4.0	160.0	39.0	39.0	3.0	18.81	12.3	17.0	165.5
174.55	4.9	0.436	139.0	44.0	90.3	212.0	3.982	130.0	0.5	6.0	2.31	66.0	2.3	56.0	5.3	1.9	3.21	0.02	4.0	5.83	33.0	108.0	19.0	29.7	2.325	1.098	199.0	38.0	3.91	4.05	11.0	2.5	170.5	41.5	7.2	7.6	88.6	108.0	15.0	5.0	4.0	212.0	38.6	20.0	1.0	10.26	13.3	18.0	158.4
98.0	9.2	0.024	140.0	80.0	97.8	106.0	6.0	130.0	0.4	3.2	1.78	82.0	6.3	78.0	5.0	2.1	2.86	0.043	1.0	169.02	25.0	100.0	38.0	33.5	2.45	1.2919999999999998	106.0	24.0	4.65	4.5	4.7	0.6	96.0	39.2	7.2	7.9	49.6	108.0	20.0	3.0	4.0	106.0	32.5	23.0	3.0	10.26	11.6	12.0	163.0
155.25	5.8	1.59	138.0	66.0	83.9	180.0	4.034	170.0	0.6	5.6	1.25	78.0	4.0	66.0	5.9	1.0	4.28	0.07	4.0	158.23	22.0	152.0	35.0	28.3	2.525	0.904	170.0	34.1	5.32	5.77	10.8	0.6	140.0	39.6	7.1	9.1	78.1	148.0	27.0	4.0	4.0	165.0	38.0	27.0	3.0	13.68	11.9	19.0	175.4
183.51	6.3	0.376	138.0	64.0	89.5	215.0	4.836	140.0	0.6	5.7	2.85	80.0	3.7	64.0	5.3	1.8	5.36	0.215	24.0	7.0	34.0	104.0	20.0	29.5	2.475	1.162	190.0	36.4	5.27	5.0	9.1	1.5	180.37	40.2	8.1	7.5	90.9	116.0	42.0	4.0	3.0	200.0	35.2	27.0	1.0	8.55	12.1	36.0	169.8
180.0	4.4	0.036	138.0	58.1	94.4	180.0	4.189	181.8	0.3	4.4	4.45	65.48	3.2	59.22	5.4	0.8	3.21	0.14	1.31	348.0	27.0	151.16	76.0	31.9	2.775	0.84	140.0	26.193000000000005	4.6	7.83	6.9	0.2	140.0	43.617	6.9	7.7	62.9	149.56	16.0	3.0	1.0	150.0	39.428	21.0	3.0	20.52	12.6	13.0	179.8
119.25	7.9	0.033	136.0	64.0	89.1	126.0	4.215	130.0	0.6	3.2	1.87	64.0	4.4	58.0	4.9	2.6	2.14	0.0289999999999999	2.05	5.0	25.0	110.0	19.0	30.4	2.375	1.55	126.0	27.1	4.18	4.27	8.2	0.7	118.98	37.3	7.0	8.4	56.7	108.0	18.0	3.0	4.0	121.0	35.7	20.0	1.0	8.55	12.1	9.0	161.0
150.0	6.4	0.035	138.8	57.66	94.1	155.0	7.21	175.5	0.6	6.3	3.56	72.2	4.1	59.44	5.7	1.5	6.1000000000000005	0.0819999999999999	1.11	336.0	31.0	149.14	74.97	31.1	2.4	1.227	155.0	32.4	4.68	5.94	10.0	0.8	113.0	36.042	7.6	7.8	72.0	145.54	33.0	4.0	5.0	155.0	36.5	27.0	3.0	5.1000000000000005	12.0	21.0	154.4
200.0	7.3	0.022	138.0	82.0	91.9	210.0	5.819	140.0	0.6	5.6	2.14	70.0	4.6	86.0	6.8	1.8	5.0	0.095	1.6	48.0	33.0	116.0	58.0	32.4	2.35	1.2919999999999998	200.0	35.6	4.32	6.44	7.6	0.3	175.0	34.6	7.4	7.6	93.4	120.0	26.0	4.0	1.0	200.0	37.0	25.0	3.0	10.26	12.0	29.0	160.6
160.0	5.0	0.019	142.0	58.58	91.6	160.0	5.12	150.0	0.3	5.9	2.67	54.0	2.8	58.0	5.3	1.7	4.28	0.063	3.92	170.01	24.0	118.0	38.0	32.3	2.375	1.259	160.0	31.0	4.6	5.16	6.1	0.8	130.0	40.2	6.8	8.0	72.9	116.8	19.0	4.0	3.0	160.0	37.5	21.0	3.0	10.26	12.1	23.0	164.6
158.0	7.6	0.035	136.2	70.0	86.5	180.0	6.0	190.0	0.5	5.7	5.34	80.0	5.4	66.0	7.4	1.5	5.4	0.087	1.0	72.0	29.0	202.0	78.0	30.0	2.35	0.84	180.0	35.5	4.33	8.66	6.2	0.5	99.0	38.2	7.3	8.2	70.4	182.0	17.0	4.0	3.0	168.0	35.6	17.0	3.0	8.6	12.4	25.0	156.2
150.0	9.0	584.0	139.0	58.94	93.3	155.0	6.801	150.0	0.9	6.5	25.8	76.0	4.6	60.0	5.5	3.2	6.43	0.237	3.0	282.96	31.0	116.0	62.0	31.2	2.45	1.098	150.0	27.7	4.83	4.94	9.9	0.6	150.0	44.1	7.5	7.5	63.4	115.84	23.0	3.0	5.0	150.0	36.0	31.0	3.0	8.55	12.7	21.0	173.7
170.0	9.8	418.0	138.0	66.0	88.5	170.0	6.284	150.0	0.6	4.7	14.41	92.0	3.6	76.0	5.6	5.5	1.79	0.156	2.91	180.84	32.0	116.0	46.0	31.0	2.6	1.227	148.0	27.1	4.2	5.61	6.1	0.4	135.47	37.9	7.6	6.9	66.5	110.0	18.0	3.0	3.0	146.0	35.0	21.0	3.0	8.55	11.7	21.0	169.1
134.63	7.0	0.011	139.0	60.0	86.9	140.0	7.086	130.0	0.5	4.3	1.25	86.0	4.2	58.0	5.1	2.1	4.28	0.04	2.23	145.8	39.0	106.0	29.0	28.8	2.4	1.0659999999999998	130.0	27.72700000000001	4.61	4.88	6.7	0.9	140.0	35.41900000000001	7.5	7.8	57.9	106.0	10.0	3.0	3.0	130.0	34.09100000000001	18.0	3.0	11.97	12.6	8.0	156.0
170.0	4.9	150.0	139.0	68.0	87.5	180.0	6.646	140.0	0.2	4.7	7.3	48.0	3.1	60.0	6.1	1.4	4.28	0.1119999999999999	1.0	170.8	27.0	106.0	42.0	28.5	2.4	0.581	170.0	30.5	4.76	6.16	4.7	0.6	170.0	47.0	7.0	7.6	78.3	110.0	16.0	4.0	3.0	170.0	37.5	17.0	3.0	11.97	13.3	25.0	188.0
119.16	6.8	0.065	138.0	56.0	85.3	125.0	4.784	140.0	0.4	3.0	7.12	86.0	3.9	52.0	5.4	2.1	1.79	0.048	1.0	73.94	35.0	100.0	35.0	28.1	2.375	1.195	117.0	27.2	4.69	4.22	6.1	1.5	124.0	39.5	8.1	8.9	53.8	97.86	24.0	3.0	5.0	120.0	32.5	22.0	3.0	11.97	12.1	13.0	162.8
240.0	10.1	106.0	140.0	86.0	95.4	250.0	5.974	170.0	1.3	5.1	6.41	78.0	6.4	92.0	5.4	2.0	8.21	0.053	1.0	300.0	25.0	138.0	52.0	32.8	2.375	1.259	235.0	39.2	4.56	4.05	12.9	0.7	240.0	41.2	6.8	8.1	105.4	143.86	22.0	5.0	4.0	235.0	42.6	23.0	3.0	10.26	13.3	26.0	178.5
101.5	9.8	0.011	136.0	52.0	84.5	105.0	3.57	130.0	0.8	4.2	1.78	74.0	7.9	56.0	5.0	1.0	3.57	0.043	2.0	44.49	34.0	90.0	25.0	27.9	2.55	1.36	105.0	22.2	5.09	4.663	8.4	5.3976053469340267e-79	100.11	36.5	7.9	8.1	44.8	98.0	11.0	3.0	5.0	105.0	32.1	19.0	1.0	11.97	12.0	15.0	165.5
280.0	7.5	0.066	140.0	76.0	93.4	391.0	4.343999999999999	140.0	0.5	6.7	1.25	62.0	5.2	68.0	6.0	1.7	4.64	0.036	2.0	147.63	26.0	100.0	39.0	31.5	2.325	1.356	364.0	44.0	5.27	5.22	6.1	0.4	280.0	42.50599999999999	6.9	8.8	162.0	104.0	33.0	5.0	3.0	380.0	39.0	22.0	3.0	10.26	13.3	39.0	185.2
163.37	6.6	0.011	142.0	54.0	91.6	174.0	4.577	140.0	0.4	5.0	1.78	70.0	4.2	58.0	5.0	1.8	3.57	0.04	3.0	60.0	26.0	106.0	29.0	30.7	2.475	1.259	165.0	31.6	5.16	4.83	6.3	0.6	160.0	39.6	7.4	6.9	72.7	104.0	21.0	4.0	4.0	174.0	37.0	21.0	3.0	11.97	12.2	13.0	172.8
192.0	5.1	0.3779999999999999	142.0	78.0	90.1	197.0	5.224	180.0	0.4	6.1	3.56	100.0	2.9	76.0	7.5	1.8	4.28	0.15	3.0	297.58	33.0	152.0	55.0	30.7	2.55	1.162	170.0	34.2	4.6	7.11	7.8	0.6	165.0	39.6	7.9	8.5	75.1	154.0	22.0	4.0	4.0	178.0	40.5	24.0	3.0	13.68	13.7	52.0	172.7
137.09	9.3	97.0	136.0	54.0	92.1	159.0	4.396	130.0	0.6	3.2	13.35	78.0	6.6	54.0	4.9	1.9	2.14	0.043	6.0	30.0	28.0	94.0	26.0	31.1	2.35	1.162	155.0	32.0	3.89	4.55	6.1	0.6	131.45	40.0	6.4	6.6	76.5	100.0	18.0	4.0	2.0	155.0	37.5	19.0	1.0	11.97	12.9	57.0	168.3
120.0	9.6	136.0	136.0	90.0	95.4	160.0	6.905	160.0	0.6	6.0	15.12	70.0	2.8	86.0	6.3	6.0	3.57	0.1159999999999999	4.0	24.0	36.0	140.0	50.0	33.3	2.35	0.775	160.0	33.4	4.11	8.77	5.9	1.8	120.0	40.2	7.4	8.6	75.7	138.0	72.0	3.0	3.0	125.0	34.2	87.0	2.0	10.26	14.0	139.0	159.9
125.0	6.886999999999992	6.082169166666657	138.98399999999998	64.96	90.10600000000002	125.0	5.86266	193.3	0.5	4.968	6.088999999999998	70.32	4.041000000000002	64.84	5.532999999999999	2.100999999999996	4.315599999999995	0.1074799999999999	1.37	156.0	29.0	170.84	70.0	30.309	2.382000000000001	1.28323	125.0	30.431	4.645599999999996	5.122870000000002	7.3139999999999965	0.4630000000000002	105.0	36.91499999999999	7.200000000000004	8.372000000000002	62.01339999999998	167.42	21.43	4.0	3.0	110.0	34.47000000000001	24.87	3.0	11.730600000000004	12.824000000000009	21.0	156.2
165.66	8.1	0.015	139.0	60.0	72.8	190.0	4.163	130.0	0.6	2.6	1.78	76.0	4.7	64.0	5.1	2.7	1.43	0.048	2.17	9.0	26.0	82.0	18.0	24.5	2.3	0.904	163.0	32.5	4.49	4.39	6.9	0.2	162.36	37.0	6.7	9.4	75.5	92.0	11.0	4.0	4.0	190.0	36.0	15.0	3.0	8.55	13.1	8.0	161.2
121.51	7.085000000000013	0.0226010613045987	138.994	71.56	89.515	126.0	5.04185	142.2	0.5	3.943999999999998	2.3490999999999995	77.48	4.100000000000007	71.62	5.129	2.291000000000003	5.678400000000003	0.0631899999999999	1.8	84.0	29.01	116.24	32.0	30.527	2.3675	1.2708609090909089	126.0	28.34000000000001	4.6246	4.854250000000003	6.912999999999998	0.4930000000000004	121.0	37.554000000000016	7.200000000000004	8.308000000000002	60.3032	114.8	16.08	3.0	5.0	126.0	34.295	19.14	1.0	11.5254	12.211000000000006	13.23	157.378
223.33	7.4	0.027	141.0	48.0	85.6	240.0	4.448	120.0	0.7	7.9	2.67	92.0	4.5	50.0	5.2	2.0	4.64	0.063	3.7	48.0	28.0	106.0	18.0	29.1	2.45	1.421	240.0	39.8	4.9	4.83	9.5	0.8	227.86	46.0	7.4	9.4	110.4	90.0	40.0	5.0	4.0	220.0	37.8	30.0	1.0	15.39	13.2	26.0	172.7
190.0	5.8	0.035	142.0	82.76	90.2	229.0	8.71	180.0	0.6	4.0	5.34	70.0	2.4	84.0	5.9	2.6	11.42	1.072	3.78	240.0	38.0	136.0	50.0	29.3	2.3	1.29	185.0	30.7	4.88	6.7170000000000005	10.4	1.1	175.0	46.4	8.1	7.4	80.2	136.0	30.0	4.0	2.0	194.0	37.6	27.0	1.0	10.26	14.9	32.0	173.4
230.0	7.2	0.011	140.0	52.0	86.8	250.0	4.086	160.0	0.9	6.2	3.11	60.0	4.4	56.0	5.6	1.8	9.64	0.086	1.0	552.0	28.0	114.0	80.0	30.4	2.425	1.388	230.0	37.4	4.05	5.33	12.1	0.5	162.0	36.3	7.3	8.2	101.8	106.0	20.0	5.0	3.0	230.0	39.7	25.0	3.0	10.26	12.3	15.0	180.4
179.61	10.6	198.0	136.0	78.0	85.6	230.0	5.974	150.0	0.9	6.3	11.74	66.0	6.7	78.0	6.2	2.6	4.64	0.08	1.0	92.48	32.0	126.0	34.0	28.3	2.3	1.0659999999999998	230.0	37.8	5.49	5.83	8.9	1.4	170.0	40.5	7.1	7.6	102.2	122.0	26.0	4.0	2.0	190.0	39.0	19.0	3.0	6.84	12.4	24.0	168.2
167.8	6.1	24.8	138.0	88.0	89.9	170.0	5.59	180.0	0.6	4.5	8.01	62.0	3.1	68.0	5.3	2.3	2.86	0.155	8.0	36.0	28.0	140.0	28.0	29.6	2.375	0.97	170.0	34.1	5.59	4.94	10.2	0.8	170.0	44.4	7.4	8.9	77.2	142.0	20.0	4.0	1.0	170.0	36.5	21.0	3.0	15.39	12.4	18.0	178.0
275.0	9.8	0.011	138.0	66.0	85.3	300.0	3.543	140.0	0.8	8.3	5.07	60.0	6.1	62.0	6.5	2.4	6.07	0.105	1.65	360.0	27.0	110.0	66.0	30.5	2.225	1.195	289.0	40.5	4.07	6.0	7.8	0.8	260.0	36.5	6.2	7.9	133.1	112.0	19.0	5.0	4.0	289.0	38.9	23.0	3.0	10.26	14.7	26.0	173.8
155.0	6.5	0.011	139.0	96.0	89.7	160.0	5.35	200.0	0.6	5.6	5.34	74.0	3.3	102.0	5.2	2.4	5.71	0.188	1.0	360.0	33.0	174.0	76.0	30.0	2.35	1.16	160.0	31.4	5.26	5.218	9.6	1.1	160.0	48.6	7.7	7.5	72.5	166.0	21.0	4.0	5.0	155.0	41.5	30.0	3.0	11.97	12.5	19.0	168.0
198.0	8.1	0.023	140.0	56.0	86.4	276.0	4.034	150.0	0.4	4.1	4.72	80.0	6.6	56.0	9.3	1.0	5.36	0.032	1.39	528.0	21.0	140.0	76.0	28.9	2.2	0.969	206.0	45.5	4.86	12.55	4.7	0.8	150.0	35.0	6.3	8.0	96.2	142.0	22.0	5.0	3.0	276.0	40.0	17.0	3.0	13.68	14.3	16.0	165.6
86.08	5.7	0.06	140.0	76.0	72.8	92.0	3.853	150.0	0.5	3.9	4.54	122.0	3.1	69.86	5.4	2.0	2.86	0.166	3.1	29.87	34.0	116.92	23.0	23.8	2.45	1.356	91.6	22.4	5.22	4.61	8.8	0.4	87.28	35.0	8.1	8.0	40.1	116.12	16.0	3.0	1.0	92.0	32.0	20.0	1.0	11.97	15.6	6.0	153.6
226.0	9.4	0.7190000000000001	144.0	67.3	94.3	242.0	5.59	165.2	0.7	7.0	1.78	72.28	6.6	68.24	4.2	1.6	3.57	0.1159999999999999	2.67	240.0	25.0	135.26	64.0	31.1	2.225	0.87	226.0	35.39600000000001	4.06	5.551	7.8	0.1	180.0	43.051	6.6	8.4	99.27859999999995	132.68	20.0	4.0	5.0	226.0	40.62599999999999	21.0	3.0	18.81	16.3	11.0	180.5
164.63	9.0	0.0409999999999999	137.0	58.0	81.0	180.0	4.189	130.0	0.6	4.9	1.25	88.0	5.3	56.0	5.6	2.5	3.93	0.035	3.0	12.0	33.0	110.0	24.0	27.2	2.325	1.388	180.0	37.5	4.57	4.88	6.9	0.7	162.75	33.0	7.3	9.5	85.7	112.0	43.0	4.0	4.0	180.0	30.5	22.0	3.0	8.55	13.0	21.0	154.6
200.0	5.8	0.011	142.0	65.48	93.1	245.0	3.672	134.9	0.4	3.9	3.2	66.4	2.6	66.62	4.7	2.5	5.0	0.0289999999999999	2.67	120.0	25.0	104.96	46.0	31.9	2.425	1.195	230.0	40.9	4.86	4.44	6.4	0.9	200.0	45.2	6.9	7.5	104.0	104.4	18.0	5.0	5.0	220.0	41.1	28.0	3.0	17.1	12.0	19.0	177.4
173.0	7.339999999999992	0.0402106703296703	138.91299999999998	80.58	90.05099999999999	208.0	5.49524	160.0	0.5	5.252999999999999	3.9122999999999983	64.0	4.294000000000007	80.0	5.4780000000000015	2.301000000000004	5.5740000000000025	0.0875499999999999	1.0	360.0	28.0	152.0	65.0	30.48	2.3575	1.098170000000001	163.0	32.5	4.628199999999999	5.103060000000002	6.993999999999998	0.4900000000000002	122.0	33.8	7.1999999999999975	8.046000000000003	76.8	147.38	19.35	3.0	3.0	173.0	35.4	20.52	3.0	7.948999999999997	12.518	19.25	154.7
122.67	6.637000000000013	0.15462	139.017	64.0	88.505	130.0	4.57768	140.0	0.5	4.284999999999998	2.3959	74.0	3.899999999999993	62.0	5.2	2.0	5.5378000000000025	0.0311088888888888	1.0	60.0	29.0	102.0	28.0	29.68500000000001	2.3475	1.28486	130.0	28.8	4.756999999999997	4.870630000000003	7.567000000000002	0.4330000000000001	120.0	37.3	7.200000000000004	8.221999999999998	61.8	104.0	15.31	3.0	5.0	125.0	33.5	19.49	3.0	11.969999999999995	12.340999999999998	12.72	160.9
181.7	8.5	197.0	133.0	56.0	87.5	220.0	5.327000000000001	140.0	0.8	5.8	6.58	74.0	5.0	52.0	5.6	2.4	4.64	0.086	3.0	24.0	22.0	112.0	33.0	30.0	2.325	1.098	215.0	37.8	5.1	5.0	8.9	0.4	170.0	43.0	6.8	8.9	101.7	114.0	14.0	5.0	5.0	215.0	42.3	24.0	1.0	13.68	11.8	12.0	180.7
200.0	9.4	0.021	139.0	112.0	88.6	210.0	3.853	180.0	0.6	6.5	8.01	66.0	5.8	107.8	7.3	2.6	20.71	0.275	6.71	120.0	38.0	164.66	60.0	29.0	2.225	1.55	186.0	35.9	4.27	10.32	6.7	0.8	150.0	39.8	7.5	9.0	83.7	167.72	19.0	4.0	1.0	186.0	38.0	17.0	1.0	10.26	13.1	57.0	164.6
150.0	6.6	0.035	140.2	68.0	84.4	190.0	4.01	160.0	0.4	7.0	3.56	68.0	4.2	62.0	5.5	1.7	7.1000000000000005	0.184	1.0	425.88	28.0	134.0	65.0	28.4	2.4	1.259	190.0	37.4	4.2	6.051	5.4	0.8	120.0	34.4	6.7	9.1	90.9	138.0	18.0	5.0	4.0	170.0	37.0	13.0	3.0	10.3	13.7	33.0	158.1
137.69	7.1	0.044	139.0	40.0	84.4	155.0	3.465	120.0	0.6	3.3	2.05	66.0	4.0	38.0	5.2	2.3	3.93	0.017	2.91	24.0	28.0	96.0	18.0	28.6	2.325	1.453	145.0	34.1	4.35	5.77	8.1	0.6	132.48	35.0	6.9	7.3	68.9	90.0	12.0	4.0	4.0	130.0	35.3	19.0	1.0	6.84	12.2	14.0	152.1
140.0	9.5	29.6	139.0	94.0	84.1	165.0	5.59	190.0	0.8	4.7	7.12	58.0	5.3	92.0	5.9	3.1	5.71	0.0579999999999999	5.0	249.96	35.0	150.0	51.0	27.9	2.35	1.03	161.45	32.8	4.95	4.552	8.7	0.7	130.0	37.3	7.7	9.0	75.6	146.0	17.0	4.0	2.0	156.96	35.3	19.0	3.0	11.97	12.7	15.0	161.3
140.0	9.1	0.016	139.0	54.0	88.4	175.0	6.336	130.0	0.6	5.4	1.96	76.0	6.8	56.0	4.7	1.6	2.86	0.018	1.78	96.0	25.0	108.0	36.0	29.8	2.225	1.0659999999999998	175.0	31.8	3.65	4.66	6.1	0.8	140.0	36.4	5.6	7.8	86.7	110.0	28.0	4.0	3.0	160.0	37.0	22.0	3.0	6.84	12.9	32.0	164.4
185.0	4.4	0.057	140.0	67.32	94.6	190.0	4.474	151.2	0.2	6.5	7.47	65.94	1.9	68.48	6.8	1.8	4.28	0.068	4.0	84.0	27.0	122.9	72.0	32.9	2.375	1.227	180.0	31.1	4.86	6.55	5.5	0.9	145.0	37.1	7.5	8.4	82.3	120.82	31.0	4.0	3.0	180.0	35.5	25.0	3.0	23.94	12.6	29.0	170.9
160.0	4.9	340.0	134.0	54.0	94.6	188.0	3.905	160.0	0.4	6.0	15.21	64.0	2.7	54.0	5.9	1.7	9.28	0.272	1.0	324.0	38.0	128.0	73.92	32.0	2.225	1.098	145.0	24.2	3.58	5.16	8.1	0.8	180.0	40.4	7.2	6.8	63.8	116.0	15.0	3.0	3.0	150.0	35.7	22.0	3.0	17.1	16.5	22.0	158.2
135.0	6.8	7.91	137.0	52.0	95.0	264.0	4.319	130.0	0.6	6.4	2.94	64.0	4.2	56.0	5.7	1.8	6.07	0.13	3.0	360.0	31.0	82.0	66.0	33.7	2.35	0.904	258.0	37.8	4.96	5.77	8.8	0.6	190.0	34.1	7.3	7.1	118.0	92.0	42.0	5.0	5.0	254.0	41.8	33.0	3.0	17.1	12.5	69.0	179.4
230.32	6.7	0.035	141.7	70.0	83.0	250.0	4.89	140.0	0.8	4.4	2.67	78.0	3.3	58.0	4.9	2.5	6.8000000000000025	0.087	2.0	62.98	28.0	120.0	24.0	27.1	2.4	1.13	215.0	41.1	5.87	4.885	11.6	0.3	232.22	45.4	7.5	7.1	93.7	124.0	28.0	4.0	4.0	250.0	38.7	29.0	2.0	15.4	12.4	16.0	179.4
111.56	12.3	2.69	142.0	76.0	82.9	120.0	5.15	120.0	0.7	5.7	1.78	82.0	8.5	80.0	4.8	3.0	3.57	0.0289999999999999	3.18	6.0	33.0	88.0	19.0	28.1	2.475	1.68	120.0	23.7	4.36	4.718	5.6	0.4	113.31	41.6	7.6	7.1	53.0	92.0	7.0	3.0	3.0	115.0	36.8	20.0	1.0	10.26	13.6	16.0	167.9
175.0	6.5	0.024	136.0	94.0	88.8	185.0	6.412999999999999	180.0	0.6	4.6	4.09	74.0	3.5	94.0	5.3	2.2	5.36	0.134	1.51	108.0	32.0	150.0	53.0	30.5	2.35	1.324	185.0	37.1	5.05	4.77	9.2	0.2	120.0	39.4	7.5	7.5	83.4	152.0	24.0	4.0	4.0	185.0	37.5	25.0	3.0	10.26	12.5	19.0	164.4
145.0	6.9	345.0	141.0	52.0	97.4	191.0	6.155	160.0	0.5	7.4	18.68	90.0	4.1	64.0	5.7	2.2	2.5	0.276	12.0	275.88	33.0	148.0	56.0	33.6	2.325	1.13	170.0	31.6	4.4	4.66	7.2	0.5	145.0	44.2	8.0	8.1	74.2	128.0	20.0	4.0	2.0	165.0	39.2	32.0	1.0	10.26	12.6	26.0	179.3
168.16	7.0	0.9899600000000004	138.997	50.0	88.0	190.0	4.601090000000002	140.0	0.5	6.346999999999998	1.78	60.0	3.8	52.0	5.2	2.5	5.5659	0.053	4.46	6.0	28.99	114.0	18.0	29.2	2.388	1.3318400000000006	177.0	33.2	5.17	4.861840000000002	7.5	0.6	165.63	44.1	7.200000000000004	8.5	82.7	108.0	27.83	4.0	4.0	175.0	39.5	24.68	1.0	15.937200000000004	13.0	20.78	176.4
260.0	9.4	0.019	137.0	68.0	85.1	309.0	3.776	160.0	0.3	5.1	1.25	80.0	6.4	68.0	6.5	2.3	4.28	0.054	1.51	277.08	29.0	132.0	60.0	28.3	2.425	1.13	309.0	43.8	5.1	5.66	3.6	1.4	165.0	35.2	6.9	7.7	136.2	130.0	12.0	5.0	3.0	298.0	40.1	13.0	3.0	10.26	13.4	18.0	166.7
170.0	8.4	0.016	141.0	68.0	86.3	245.0	8.767000000000001	170.0	0.4	3.8	0.89	70.0	6.1	70.0	5.2	1.4	4.28	0.106	1.52	72.0	28.0	140.0	67.0	28.9	2.3	1.259	205.0	40.8	4.93	5.0	4.4	3.1	150.0	39.7	7.0	8.1	98.7	134.0	19.0	5.0	3.0	240.0	38.0	25.0	3.0	11.97	14.0	17.0	163.4
91.23	11.9	384.0	141.0	54.0	92.6	100.0	3.465	130.0	1.0	3.7	8.01	80.0	7.4	44.0	5.2	3.2	3.21	0.027	7.06	48.0	27.0	106.0	18.0	31.7	2.45	1.421	100.0	23.6	4.61	4.0	8.8	0.7	91.13	38.2	7.3	8.6	46.0	104.0	15.0	3.0	3.0	90.0	34.0	21.0	1.0	8.55	11.9	11.0	159.7
126.0	7.414999999999992	0.08481	138.97000000000003	74.0	89.80999999999996	148.0	4.688579999999998	160.0	0.5	3.807	2.6095000000000006	76.0	4.298000000000006	82.0	5.02	2.377000000000004	5.606300000000001	0.03738	3.0	62.14	29.0	122.0	29.0	30.62600000000002	2.3205	1.1559600000000003	130.0	27.146999999999995	4.610900000000004	4.76353	6.726	0.4680000000000002	124.0	40.267	7.198000000000002	7.9069999999999965	58.7	116.0	15.26	3.0	5.0	140.0	35.34200000000001	18.99	1.0	6.845000000000002	12.106999999999996	13.07	166.2
180.0	4.1	507.0	140.0	82.0	99.8	180.0	5.069	150.0	0.4	10.5	13.61	104.0	1.3	77.68	5.4	2.4	3.93	0.242	4.0	252.0	38.0	130.58	65.0	35.0	2.35	1.324	170.0	29.0	4.52	4.72	9.0	1.0	145.0	41.6	8.1	6.8	74.3	134.0	34.0	3.0	4.0	180.0	40.3	72.0	3.0	10.26	13.3	574.0	172.2
123.02	6.495999999999999	0.4312199999999999	139.034	58.0	87.27399999999996	132.0	4.22104	120.0	0.5	4.461999999999999	2.1207999999999987	76.0	3.803000000000007	66.0	5.203999999999999	1.9610000000000016	5.406400000000001	0.0581799999999999	2.13	12.0	29.0	100.0	18.0	29.37900000000002	2.371749999999999	1.25581	132.0	28.8	4.7914999999999965	4.861880000000002	7.7340000000000035	0.4250000000000002	121.6	39.5	7.200000000000004	7.713999999999999	61.0	110.0	17.03	3.0	3.0	127.0	35.0	21.32	3.0	14.1246	12.238999999999995	15.1	161.5
165.0	9.8	374.0	139.0	76.0	96.5	180.0	5.896	170.0	0.6	6.5	6.14	66.0	6.5	84.0	6.2	2.6	4.64	0.15	2.32	480.0	35.0	146.0	68.0	32.8	2.4	1.195	165.0	30.2	5.2	6.05	6.4	0.7	180.0	42.5	7.9	8.2	70.7	146.0	22.0	4.0	2.0	165.0	39.6	26.0	3.0	13.68	13.5	30.0	174.1
150.0	6.6	198.0	137.0	74.0	88.0	158.0	6.28	180.0	0.5	5.0	26.69	64.0	3.5	76.0	5.4	2.4	3.93	0.159	12.0	272.76	29.0	160.0	60.0	30.4	2.325	1.36	158.0	31.2	4.65	5.051	8.1	0.8	148.0	35.5	7.1	7.2	71.6	142.0	14.0	4.0	2.0	158.0	36.3	19.0	3.0	10.26	13.1	15.0	151.5
160.52	4.4	0.057	141.0	70.0	86.1	178.0	3.543	140.0	0.4	5.6	2.31	58.0	1.6	72.0	5.5	2.3	5.36	0.018	4.02	36.0	25.0	114.0	24.0	28.8	2.275	1.162	176.0	30.3	4.98	4.39	9.3	0.6	161.24	48.0	6.7	8.1	75.9	118.0	32.0	4.0	4.0	170.0	40.7	38.0	1.0	13.68	13.6	15.0	178.4
137.0	6.3	0.386	140.0	70.0	84.6	160.0	4.03	170.0	0.3	4.6	1.78	82.0	4.7	72.0	5.2	1.0	4.3	0.0969999999999999	1.0	168.0	30.0	138.0	70.0	28.2	2.275	1.259	148.0	31.0	4.23	5.107	5.3	0.9	125.0	38.5	7.2	7.6	67.3	140.0	17.0	3.0	2.0	142.0	36.4	18.0	3.0	6.8000000000000025	12.9	23.0	166.3
168.18	9.9	4.42	140.0	48.0	86.9	190.0	4.551	160.0	0.6	6.4	4.0	90.0	5.9	70.0	4.8	2.9	6.43	1.465	5.0	96.0	29.0	136.0	26.0	31.1	2.4	1.2919999999999998	185.0	35.3	5.53	4.88	6.3	1.3	161.28	36.3	7.4	9.2	80.2	136.0	65.0	4.0	1.0	187.0	35.9	32.0	3.0	11.97	12.7	95.0	160.1
123.0	4.5	41.1	138.0	70.0	94.7	146.0	5.56	150.0	0.5	5.7	5.34	58.0	2.6	66.0	5.3	1.3	3.57	0.1009999999999999	6.0	106.41	28.0	118.0	38.0	32.2	2.4	1.0659999999999998	143.0	27.8	5.07	5.0	10.8	1.2	123.0	37.8	7.7	7.6	60.3	118.0	15.0	3.0	1.0	143.0	36.0	23.0	3.0	18.81	13.0	17.0	168.3
150.0	6.5	113.0	138.0	70.0	90.9	173.0	4.939	130.0	0.4	6.0	3.56	74.0	4.2	70.0	5.2	1.6	3.93	0.044	3.0	96.0	23.0	112.0	43.0	31.8	2.225	1.033	170.0	34.4	4.89	4.94	6.1	1.4	150.0	40.6	6.2	7.4	80.4	102.0	27.0	4.0	5.0	165.0	38.0	24.0	3.0	15.39	12.3	31.0	172.3
125.0	5.0	0.11	137.6	74.0	86.8	140.0	3.93	160.0	0.4	4.6	4.45	64.0	2.9	78.0	4.8	1.5	4.6000000000000005	0.1639999999999999	1.0	84.0	31.0	136.0	43.0	29.5	2.35	0.84	140.0	29.5	5.2	4.996	8.4	0.4	125.0	40.7	7.5	11.2	64.0	126.0	21.0	3.0	2.0	140.0	37.0	27.0	3.0	13.7	11.4	45.0	159.9
128.0	10.1	93.9	138.0	60.0	94.9	143.0	5.948	130.0	0.6	4.8	12.37	84.0	6.1	62.0	5.2	3.1	3.21	0.047	3.82	142.72	33.0	102.0	39.0	33.3	2.5	1.2919999999999998	124.0	25.0	4.35	3.61	5.9	1.4	128.0	37.9	8.0	7.5	56.3	108.0	26.0	3.0	4.0	135.0	35.0	25.0	1.0	17.1	12.0	18.0	160.3
169.18	8.2	359.0	138.0	68.0	93.9	180.0	4.629	140.0	0.6	10.4	14.15	82.0	2.5	66.0	4.9	2.7	1.43	0.085	11.0	84.0	27.0	116.0	32.0	32.1	2.5	1.227	168.0	28.6	5.19	4.72	7.6	1.2	175.0	40.2	7.2	7.6	64.4	104.0	23.0	3.0	4.0	175.0	38.5	22.0	3.0	17.1	12.5	49.0	176.0
234.0	8.6	126.96142000000005	138.88	5.3976053469340267e-79	86.6	234.0	4.570849999999999	170.0	0.4	5.506	5.34	54.0	6.6	5.3976053469340267e-79	5.3	1.3	4.460599999999997	0.502	2.38	480.0	29.0	130.0	74.08	28.3	2.36675	1.06848	190.0	28.0	4.14	5.170400000000002	4.9	5.3976053469340267e-79	234.0	44.4	7.173000000000006	8.9	79.5	130.0	18.28	3.0	1.0	190.0	38.0	23.12	3.0	8.917699999999998	15.6	26.83	176.7
136.97	5.5	0.139	139.0	68.0	89.8	156.0	4.603	140.0	0.4	5.2	1.25	74.0	3.0	62.0	4.3	1.9	2.5	0.015	1.0	18.74	27.0	106.0	24.0	30.8	2.275	1.098	146.0	32.0	4.49	3.89	7.2	0.8	131.17	41.0	6.5	8.4	66.6	104.0	14.0	4.0	5.0	156.0	35.2	20.0	1.0	11.97	11.6	9.0	162.9
146.37	7.7	0.011	138.0	62.0	90.1	170.0	7.189	130.0	0.4	5.6	1.96	80.0	4.8	54.0	7.7	2.3	3.93	0.03	1.0	102.12	28.0	108.0	30.0	30.7	2.325	1.259	150.0	31.4	4.48	9.49	5.5	0.6	147.22	34.6	6.6	8.8	72.7	114.0	18.0	4.0	4.0	170.0	30.8	20.0	1.0	25.65	11.9	16.0	153.6
150.0	11.0	0.011	143.0	66.0	95.6	173.0	3.776	170.0	0.4	6.0	2.14	76.0	8.3	66.0	8.3	1.9	10.0	0.236	1.51	384.0	29.0	120.0	80.0	31.5	2.425	1.098	172.0	27.4	4.68	11.27	3.7	0.1	145.0	35.2	7.0	7.2	73.3	110.0	19.0	3.0	3.0	172.0	38.0	23.0	3.0	25.65	12.5	21.0	157.6
150.0	3.6	0.011	138.0	80.0	93.9	180.0	4.526	170.0	0.3	6.0	3.02	66.0	1.7	80.0	5.1	1.5	3.21	0.107	5.47	108.0	28.0	146.0	57.0	32.0	2.325	1.033	150.0	29.1	4.65	4.83	8.9	0.3	128.0	37.7	7.2	8.4	62.9	144.0	43.0	3.0	2.0	150.0	34.8	35.0	3.0	15.39	12.2	113.0	165.9
114.54	8.6	0.07	136.3	56.44	88.4	120.0	4.11	140.0	0.6	8.0	1.78	68.0	4.0	52.0	5.2	2.5	6.4	0.072	3.48	63.0	29.0	108.0	18.0	29.3	2.525	1.259	115.0	29.0	5.66	4.1080000000000005	6.4	0.6	114.72	38.8	7.6	7.4	57.7	104.0	10.0	3.0	3.0	115.0	36.2	28.0	1.0	15.4	11.9	12.0	158.5
116.12	8.1	0.0579999999999999	138.0	70.38	89.7	150.0	5.612	147.2	0.5	3.8	2.67	75.82	4.3	71.52	5.3	3.1	3.21	0.063	2.14	12.0	31.0	118.06	35.0	31.2	2.325	1.2919999999999998	150.0	31.84500000000001	4.67	5.38	6.5	1.2	99.0	37.011	7.4	8.9	69.6	117.28	25.0	4.0	1.0	150.0	34.57200000000001	25.0	3.0	8.55	12.3	15.0	156.9
180.0	6.903999999999987	15.208391111111116	138.99999999999997	64.76	89.92999999999996	184.0	4.477160000000001	154.3	0.5	5.347	3.844700000000001	72.52	4.101000000000006	65.94	7.025	2.099999999999996	3.6940999999999984	0.1024289999999999	3.53	240.0	28.0	128.44	64.0	30.399000000000008	2.351500000000001	1.1024100000000003	184.0	32.521	4.6470999999999965	6.600700000000005	7.240000000000004	0.5150000000000002	150.0	38.088	7.198999999999996	8.812000000000006	80.61700000000005	125.64	18.96	4.0	1.0	182.76	38.14999999999999	21.22	1.0	11.183399999999995	13.807	28.59	169.42900000000006
115.0	6.9	0.035	139.0	70.0	88.1	128.0	4.78	190.0	0.6	5.3	3.56	72.0	4.4	76.0	5.1	1.7	7.5	0.121	1.16	360.0	33.0	168.0	73.96	30.5	2.325	1.259	112.0	20.7	4.22	5.5509999999999975	8.5	1.0	125.0	40.5	7.8	8.5	48.6	168.0	15.0	2.0	5.0	112.0	35.7	23.0	3.0	6.8000000000000025	13.1	12.0	164.9
175.0	5.3	119.0	142.0	70.32	93.8	230.0	4.91	130.0	0.5	4.9	27.58	82.0	3.5	68.0	5.7	1.2	7.14	0.304	4.02	240.56	28.0	104.0	46.0	30.9	2.225	1.1	185.0	33.4	5.4	5.44	8.6	0.7	175.0	43.6	7.0	8.2	85.10500000000002	102.0	33.0	4.0	3.0	175.0	37.5	19.0	3.0	11.97	12.5	41.0	174.3
225.0	5.7	0.132	141.0	69.08	92.1	225.0	5.017	170.0	0.2	5.3	1.78	84.0	4.2	68.9	6.2	1.1	4.64	0.048	2.47	84.0	21.0	139.64	66.0	30.5	2.2	1.227	225.0	33.4	5.36	5.33	3.4	0.2	125.0	48.2	6.0	10.7	97.9	138.0	18.0	4.0	3.0	225.0	43.0	20.0	3.0	13.68	12.9	15.0	189.8
165.0	7.3	0.011	137.0	60.0	89.8	165.0	5.353	150.0	0.5	5.4	3.47	58.0	4.7	56.0	6.2	1.9	4.64	0.096	1.31	233.33	25.0	128.0	64.0	31.4	2.3	1.2919999999999998	154.0	33.4	4.18	5.55	6.4	0.6	130.0	36.6	6.8	9.1	68.6	116.0	18.0	4.0	5.0	163.0	36.2	17.0	3.0	5.13	11.4	15.0	161.2
240.0	8.6	624.0	140.0	62.0	88.2	240.0	5.093999999999999	150.0	0.5	6.5	5.96	84.0	5.7	68.0	5.6	1.9	3.57	0.071	10.0	4.0	29.0	118.0	40.0	30.3	2.4	1.195	240.0	38.2	5.23	6.05	5.3	1.6	240.0	45.0	7.3	8.5	106.2	124.0	29.0	5.0	2.0	240.0	39.6	25.0	3.0	13.68	11.7	36.0	178.8
179.22	11.4	15.9	141.0	66.72	86.9	215.0	4.862	138.5	0.6	4.4	9.79	75.72	6.9	66.58	5.2	3.4	2.86	0.038	2.82	176.16	28.0	112.92	25.0	30.8	2.275	1.421	135.0	28.987	4.43	4.55	4.9	3.0	191.98	36.24500000000001	6.9	7.7	64.5	113.02	18.0	3.0	4.0	165.0	34.43200000000001	16.0	1.0	8.55	11.9	12.0	157.4
114.0	6.4	0.289	140.0	100.0	75.6	116.0	3.595	170.0	0.8	4.6	18.15	90.0	3.5	102.0	6.4	1.9	9.64	0.143	1.88	300.0	29.0	142.0	74.0	24.9	2.325	1.227	98.0	23.8	5.33	5.44	12.6	0.8	88.0	29.8	7.0	9.4	44.5	136.0	29.0	3.0	1.0	114.0	29.0	50.0	3.0	13.68	18.3	85.0	143.7
115.0	7.1	0.035	141.2	64.0	91.4	130.0	5.48	190.0	0.8	4.3	3.56	74.0	4.9	68.0	5.0	1.2	7.5	0.068	1.41	324.0	27.0	142.0	80.0	31.9	2.325	1.162	115.0	27.7	4.01	4.94	11.0	0.7	110.0	39.3	6.9	7.5	53.4	142.0	16.0	3.0	3.0	130.0	33.9	20.0	3.0	6.8000000000000025	13.5	29.0	154.6
130.93	5.1	1.75	137.0	80.0	98.1	140.0	4.034	150.0	0.5	3.5	1.78	74.0	2.5	76.0	5.1	2.1	2.86	0.024	2.3	33.76	28.0	116.0	18.0	33.3	2.4	1.227	140.0	29.3	3.95	4.66	9.4	0.4	126.65	45.0	7.0	10.4	64.3	116.0	21.0	3.0	4.0	130.0	35.4	16.0	1.0	10.26	12.1	26.0	168.1
200.0	4.9	0.063	148.0	84.08	85.0	210.0	4.343999999999999	190.0	0.4	7.4	2.49	78.0	3.3	84.0	5.7	1.1	4.28	0.067	2.6	337.32	26.0	144.0	60.0	28.4	2.475	0.936	198.0	31.2	4.72	4.55	7.8	0.1	180.0	46.6	6.3	8.0	84.4	138.0	26.0	4.0	4.0	198.0	41.0	25.0	3.0	8.55	14.4	44.0	178.7
100.0	6.8	298.39	137.7	58.0	96.3	160.0	4.63	120.0	0.6	3.0	6.23	64.0	4.6	60.0	5.1	1.5	2.9000000000000004	0.077	2.34	78.68	32.0	96.0	40.0	32.3	2.325	1.001	140.0	31.0	3.8	4.5520000000000005	8.1	0.3	90.0	37.5	7.7	9.3	61.3	90.0	16.0	4.0	3.0	120.0	34.2	18.0	1.0	6.8000000000000025	12.5	23.0	150.5
140.0	5.6	1.09	141.0	72.0	91.6	160.0	5.1720000000000015	190.0	0.4	5.7	2.14	68.0	3.1	78.0	6.1	1.7	5.0	0.103	3.0	406.8	33.0	166.0	69.0	29.7	2.375	1.259	121.0	28.5	4.06	5.22	7.9	0.9	114.0	37.1	7.6	6.7	57.8	162.0	28.0	3.0	2.0	120.0	34.6	35.0	3.0	13.68	13.1	18.0	159.9
133.08	8.6	0.6779999999999999	138.7	70.0	90.1	146.0	4.14	150.0	0.8	5.4	2.67	64.0	4.8	80.0	5.2	2.7	4.6000000000000005	0.184	5.67	17.72	30.0	120.0	18.0	30.5	2.35	1.356	140.0	28.5	5.08	6.106	9.2	0.5	129.51	42.6	8.0	8.2	58.3	120.0	19.0	3.0	1.0	140.0	34.4	25.0	3.0	8.6	11.8	14.0	162.0
175.0	4.9	418.0	142.0	66.0	92.0	187.0	5.043	160.0	0.6	5.3	6.67	70.0	3.0	70.0	5.0	1.2	4.64	0.179	2.1	444.0	31.0	134.0	72.76	30.8	2.225	1.098	185.0	30.0	4.6	5.27	11.4	0.4	165.0	42.5	7.4	8.2	80.4	132.0	16.0	3.0	2.0	180.0	39.4	25.0	3.0	15.39	13.2	8.0	181.1
217.56	7.1	2.46	141.0	64.0	89.1	285.0	6.982	140.0	0.4	6.2	2.22	64.0	3.6	62.0	5.5	2.9	2.14	0.039	4.0	110.56	28.0	108.0	32.0	31.3	2.4	1.356	280.0	44.4	5.27	5.05	6.3	0.5	200.0	38.7	7.0	6.4	121.6	104.0	53.0	5.0	3.0	250.0	40.0	34.0	3.0	10.26	12.4	37.0	169.6
164.0	12.9	0.179	139.0	80.0	93.5	175.0	5.069	140.0	0.9	5.2	3.29	80.0	9.5	80.0	5.4	2.3	4.28	0.079	3.0	209.28	28.0	126.0	41.0	31.5	2.4	1.162	170.0	32.3	4.85	5.22	6.9	5.3976053469340267e-79	159.0	38.1	7.4	8.2	79.1	118.0	19.0	4.0	4.0	169.0	36.7	22.0	3.0	11.97	12.6	26.0	178.4
210.0	7.1	0.2689999999999999	137.0	92.0	85.9	230.0	3.595	160.0	0.5	5.3	4.09	66.0	4.8	90.0	6.3	1.4	11.78	0.148	1.87	456.0	22.0	130.0	67.0	29.6	2.275	1.162	200.0	36.7	4.08	9.21	7.2	1.0	128.0	37.9	6.3	8.0	94.6	134.0	14.0	4.0	2.0	230.0	39.4	18.0	3.0	11.97	13.9	25.0	173.3
142.74	6.979000000000003	55.05825000000002	139.003	72.0	89.75700000000002	190.0	5.00825	140.0	0.5	5.902000000000003	5.113299999999998	52.0	4.0910000000000055	72.0	5.424	2.1489999999999965	5.184400000000002	0.12861	3.0	61.6	29.0	124.0	34.0	30.467	2.3425	1.1429700000000005	170.0	36.7	4.626000000000001	5.171270000000002	7.156999999999999	0.4600000000000003	130.0	39.8	7.200000000000004	8.384	87.2	120.0	30.41	4.0	1.0	190.0	37.9	26.09	1.0	12.414599999999997	12.502	32.04	166.9
162.02	3.7	0.123	141.0	78.0	79.7	180.0	6.44	140.0	0.4	5.2	2.67	72.0	1.9	78.0	5.8	1.2	6.78	0.092	1.0	492.24	34.0	108.0	63.0	24.6	2.35	1.32	160.0	27.8	4.94	4.94	12.0	0.4	138.97	44.3	7.6	8.9	75.2	98.0	19.0	3.0	2.0	157.0	39.0	22.0	3.0	10.26	12.9	21.0	174.9
211.87	7.1	458.0	140.0	74.0	71.8	260.0	5.482	130.0	0.4	4.6	43.6	88.0	4.1	74.0	5.5	2.4	3.21	0.0819999999999999	2.0	120.0	33.0	108.0	23.0	23.6	2.425	1.259	230.0	39.3	5.4	5.22	6.3	0.8	201.74	45.4	7.6	6.6	102.8	114.0	22.0	5.0	2.0	189.0	37.3	23.0	1.0	10.26	17.5	26.0	167.9
185.5	6.6	0.166	140.0	56.0	89.1	220.0	5.92	120.0	0.3	4.8	1.78	64.0	3.9	46.0	5.2	2.2	3.21	0.024	2.0	75.28	29.0	104.0	26.0	30.2	2.45	1.0	210.0	36.3	4.24	4.718	5.2	0.8	178.3	41.1	7.1	8.4	100.7	102.0	15.0	4.0	5.0	210.0	37.0	20.0	1.0	8.55	12.9	9.0	171.0
165.0	8.4	0.022	141.0	73.26	91.2	189.0	5.48	190.0	0.5	4.7	1.78	84.0	5.4	72.0	6.1	2.3	3.93	0.053	2.0	60.0	33.0	146.0	67.0	30.0	2.375	0.87	178.0	35.0	4.7	5.884	6.3	0.5	135.0	37.6	7.5	7.5	78.5	144.68	11.0	4.0	3.0	189.0	36.0	14.0	3.0	10.26	12.8	44.0	159.8
125.0	10.4	229.0	142.0	78.0	79.6	156.0	5.017	160.0	1.0	4.1	5.78	76.0	6.2	80.0	5.7	2.9	3.21	0.085	3.0	252.0	30.0	138.0	48.0	27.8	2.375	1.259	142.0	30.5	4.36	5.61	9.5	0.6	110.0	38.4	7.0	6.5	63.2	130.0	15.0	4.0	4.0	142.0	36.7	15.0	1.0	11.97	16.0	27.0	160.5
170.0	5.9	0.035	138.9	78.0	94.1	190.0	4.55	160.0	0.6	7.6	3.56	62.0	4.0	75.96	5.4	1.0	4.6000000000000005	0.048	1.0	291.36	38.0	121.98	55.0	32.1	2.5	1.195	190.0	32.4	5.34	4.496	10.9	1.2	155.0	41.0	8.4	8.4	85.1	118.0	28.0	3.0	5.0	175.0	36.2	31.0	3.0	10.3	12.5	25.0	172.5
110.0	10.0	33.2	138.0	76.0	96.3	130.0	4.681	150.0	0.7	3.7	1.96	64.0	5.3	74.0	5.4	3.9	2.86	0.051	3.0	84.0	25.0	126.0	44.0	34.5	2.25	1.227	130.0	26.7	3.6	4.72	6.6	0.7	98.0	38.3	6.8	6.3	58.0	124.0	14.0	3.0	4.0	130.0	35.5	18.0	1.0	6.84	13.0	33.0	166.5
180.0	9.1	0.039	136.0	72.0	87.8	200.0	4.293	140.0	0.7	5.5	2.4	68.0	5.0	70.0	8.6	3.2	5.36	0.015	2.0	154.44	32.0	122.0	43.0	31.5	2.35	1.421	200.0	35.9	4.13	11.44	7.6	0.6	140.0	31.6	7.2	7.9	89.6	120.0	29.0	4.0	5.0	200.0	36.7	24.0	1.0	15.39	12.8	36.0	159.5
154.55	9.9	0.011	139.0	68.0	92.4	175.0	4.42	130.0	0.8	3.9	1.78	88.0	6.2	70.0	5.2	2.7	4.28	0.024	3.08	13.3	29.0	92.0	18.0	31.5	2.375	1.29	162.0	30.5	4.89	4.496	7.9	0.9	150.75	41.5	7.2	7.7	77.0	96.0	25.0	4.0	4.0	175.0	37.3	22.0	3.0	10.26	12.7	51.0	167.4
175.0	7.1	0.011	138.0	66.0	87.1	188.0	3.905	120.0	0.7	3.5	5.34	68.0	4.7	60.0	5.1	1.4	3.21	0.039	1.0	151.8	26.0	94.0	41.0	27.8	2.275	1.259	188.0	35.6	4.27	4.66	9.5	1.3	150.0	40.2	6.4	7.6	86.2	94.0	14.0	4.0	5.0	188.0	38.4	19.0	3.0	6.84	13.1	8.0	173.0
172.21	9.8	0.039	139.0	76.0	85.5	180.0	5.948	150.0	0.7	7.3	0.98	70.0	6.2	74.0	5.2	2.7	5.71	0.09	4.61	174.29	34.0	132.0	34.0	28.7	2.35	1.453	173.75	36.909	5.23	5.05	7.0	0.4	173.0	39.804	8.0	8.1	107.6	130.0	25.0	4.0	1.0	173.82	38.30399999999997	27.0	3.0	11.97	13.0	35.0	169.2
145.0	6.626000000000008	0.0683202051282051	138.986	51.2	88.81400000000004	150.0	4.813669999999999	149.9	0.5	5.734000000000001	4.147399999999998	74.9	3.9019999999999935	51.18	6.8729999999999976	1.9940000000000004	3.944299999999997	0.0882108333333333	1.2	96.0	30.04	122.96	80.0	30.22300000000001	2.3755	1.2499499999999997	143.0	30.974000000000025	4.663499999999999	6.331260000000002	7.363999999999999	0.4650000000000004	135.0	36.68600000000001	7.200000000000002	7.814999999999999	67.73100000000001	120.06	23.08	4.0	2.0	148.0	36.37300000000001	25.69	3.0	11.764799999999996	12.871999999999993	29.97	161.526
250.0	4.5	0.016	142.0	66.26	92.8	258.0	7.1370000000000005	140.0	0.4	4.9	4.45	70.0	2.4	66.66	5.2	1.6	8.21	0.159	2.0	144.0	23.0	110.52	53.0	31.7	2.5	1.259	160.0	34.4	4.7	4.77	8.9	0.3	250.0	40.9	6.8	8.4	73.3	110.04	16.0	4.0	4.0	145.0	36.2	21.0	3.0	15.39	12.4	10.0	163.5
101.41	6.9	0.026	135.0	66.0	87.1	110.0	3.931	140.0	0.3	4.1	1.51	72.0	4.4	68.0	5.3	2.1	3.21	0.045	1.0	94.39	33.0	100.0	32.0	30.0	2.375	1.259	110.0	23.5	4.16	4.83	5.0	0.4	98.0	39.4	8.1	7.4	47.5	102.0	10.0	3.0	5.0	110.0	33.4	16.0	1.0	8.55	12.5	10.0	159.6
140.0	5.1	1.45	141.0	76.0	93.6	180.0	3.7	170.0	0.5	5.8	3.56	56.0	2.4	78.0	5.9	2.1	5.0	0.092	1.77	228.0	31.0	150.0	51.81	31.8	2.325	1.1	180.0	35.0	3.89	4.1080000000000005	9.1	0.7	110.0	36.9	7.2	7.7	78.9	146.0	22.0	4.0	1.0	180.0	37.2	29.0	3.0	6.84	12.5	20.0	159.8
130.0	6.606000000000009	6.6842699999999855	139.08900000000003	59.9	90.79600000000003	146.0	5.55416	186.9	0.5	5.0600000000000005	6.756699999999998	70.92	3.8010000000000073	60.98	5.7319999999999975	2.100999999999996	4.768299999999996	0.12996	1.99	636.0	29.01	160.36	80.0	30.61399999999999	2.34175	1.1156499999999996	140.0	30.88799999999999	4.615800000000002	5.69764	7.584	0.4810000000000003	118.0	36.88200000000001	7.194000000000004	8.287	70.23399999999997	157.8	19.56	4.0	2.0	146.0	35.529	23.91	3.0	8.558	12.871000000000004	26.22	157.19299999999996
117.0	9.4	0.02	134.0	66.06	88.7	160.0	3.801	130.0	0.6	3.0	8.1	76.0	5.8	66.0	7.4	2.7	2.86	0.036	1.0	204.0	31.0	120.0	43.0	29.3	2.3	0.969	117.0	29.0	4.48	10.44	6.9	0.6	105.0	34.9	7.1	7.6	54.0	120.0	18.0	3.0	3.0	117.0	33.7	17.0	3.0	8.55	11.8	13.0	157.0
179.22	10.8	38.98394999999999	136.2450000000001	5.3976053469340267e-79	87.3	230.0	5.513820000000001	190.0	0.7	4.865999999999999	3.56	88.0	7.0	68.0	12.1	3.0	6.1361000000000026	0.092	3.79	413.52	29.0	150.0	71.0	28.8	2.400749999999999	1.2970800000000005	124.0	24.6	3.93	12.889430000000004	6.1	0.5	102.0	36.8	7.202000000000004	8.2	56.49199999999998	156.0	19.35	3.0	2.0	224.0	32.6	23.65	3.0	10.653299999999996	12.7	31.39	154.3
126.0	4.9	0.024	139.0	74.0	81.6	135.0	5.1720000000000015	130.0	0.5	4.0	2.94	56.0	2.2	74.0	5.5	2.0	4.64	0.118	2.0	96.0	38.0	112.0	49.0	25.8	2.35	1.162	131.0	27.5	5.01	5.27	10.8	0.1	118.0	36.8	8.6	7.5	61.1	106.0	18.0	3.0	3.0	130.0	34.5	36.0	3.0	11.97	13.2	19.0	165.5
145.0	5.7	0.015	139.0	76.0	90.1	180.0	6.93	160.0	0.4	5.1	4.45	80.0	3.0	86.0	5.4	1.9	6.78	0.13	2.0	228.0	24.0	118.0	65.0	30.0	2.35	1.227	161.0	34.5	4.68	5.0	7.2	1.2	125.0	37.2	6.7	7.6	74.5	120.0	19.0	4.0	3.0	174.0	34.0	21.0	3.0	17.1	12.6	12.0	157.8
175.0	7.1	302.0	138.0	54.0	95.2	187.0	4.784	130.0	0.4	7.2	10.68	72.0	5.2	58.0	5.5	1.4	7.14	0.159	2.57	240.0	27.0	102.0	60.0	32.5	2.475	1.0659999999999998	175.0	30.2	4.47	5.27	5.0	0.8	135.0	40.0	7.0	6.9	72.0	102.0	26.0	4.0	3.0	175.0	35.2	23.0	3.0	10.26	12.0	34.0	167.5
164.94	7.8	4.16	140.0	50.0	87.3	183.0	4.6	150.0	1.1	6.5	2.67	68.0	5.0	44.0	5.1	1.5	5.71	0.1009999999999999	5.24	48.0	30.0	120.0	19.0	31.3	2.45	1.19	173.0	32.9	5.43	4.163	14.1	0.8	162.7	43.2	7.5	8.8	81.6	112.0	22.0	4.0	4.0	167.0	39.5	28.0	3.0	17.1	12.2	18.0	179.1
118.0	7.9	0.205	138.9	77.74	95.7	132.0	6.3900000000000015	160.0	0.6	7.9	6.23	70.0	5.8	86.0	5.6	1.2	6.4	0.203	2.09	144.0	33.0	128.0	74.0	31.2	2.4	1.679	91.0	22.3	3.93	5.773	8.2	0.9	118.0	35.8	7.9	9.6	41.2	120.0	15.0	2.0	2.0	102.0	33.8	19.0	3.0	10.3	14.0	36.0	160.3
190.0	8.1	250.89	138.2	90.0	93.4	283.0	5.51	160.0	0.7	6.2	14.24	72.0	5.2	96.0	4.8	1.8	5.4	0.633	6.0	191.28	31.0	124.0	50.0	32.7	2.325	0.84	233.65	35.2	5.48	5.607	8.8	1.0	190.0	40.2	7.5	7.9	105.0	124.0	26.0	4.0	3.0	239.42	38.6	18.0	3.0	10.3	12.5	46.0	175.2
136.0	6.277999999999998	303.52742	138.995	96.0	88.807	136.0	5.4929200000000025	210.0	0.5	5.877999999999997	12.1116	80.0	3.600000000000003	96.0	5.503999999999999	1.9780000000000009	5.361700000000003	0.20067	3.0	180.0	29.01	168.0	57.0	30.19500000000001	2.39525	1.1611599999999995	136.0	26.6	4.663399999999998	5.013510000000005	7.951999999999999	0.4300000000000002	136.0	39.7	7.1990000000000025	7.604000000000003	60.4	182.0	20.12	3.0	1.0	136.0	36.0	24.38	3.0	12.671099999999996	12.946	25.77	172.5
145.0	7.0	179.0	139.0	60.0	89.8	209.0	4.526	140.0	0.5	6.4	14.41	68.0	4.3	62.0	5.1	2.1	4.64	0.057	5.0	192.0	30.0	120.0	38.0	31.5	2.375	1.453	180.0	34.5	5.17	4.61	6.9	0.1	185.0	39.8	7.3	7.6	81.4	120.0	23.0	4.0	3.0	209.0	38.1	19.0	3.0	8.55	11.9	25.0	173.7
158.0	4.6	0.011	138.0	19.82	93.9	175.0	5.17	150.0	0.5	3.9	8.01	72.0	3.1	52.0	5.9	0.8	6.07	0.13	1.0	384.0	28.0	120.0	77.0	31.3	2.325	1.03	160.0	29.9	4.32	5.495	11.1	0.9	145.0	40.1	7.0	7.9	72.4	112.0	17.0	4.0	3.0	160.0	38.5	23.0	3.0	17.1	14.0	22.0	173.9
190.0	10.1	0.075	136.0	5.3976053469340267e-79	99.1	218.0	5.6370000000000005	200.0	0.9	5.4	0.89	72.0	2.7	5.3976053469340267e-79	5.6	6.2	3.93	0.0819999999999999	4.0	360.0	28.0	178.0	75.0	34.3	2.45	1.13	215.0	32.7	4.86	5.83	8.6	0.6	140.0	48.3	7.2	6.9	95.5	175.78	37.0	4.0	5.0	210.0	42.8	35.0	3.0	22.23	12.4	28.0	191.4
226.74	5.6	0.015	141.0	82.0	89.8	250.0	4.965	130.0	0.5	7.5	1.78	72.0	3.2	80.0	5.1	1.9	2.14	0.019	1.0	60.0	33.0	118.0	20.0	30.0	2.45	1.259	235.0	35.6	4.55	3.89	8.1	0.3	227.01	41.2	7.6	7.6	110.8	118.0	25.0	4.0	4.0	230.0	41.5	23.0	1.0	11.97	11.6	17.0	180.4
157.97	6.9179999999999895	0.69231	139.033	72.0	89.234	165.94	4.201199999999999	150.0	0.5	5.629	1.6670000000000007	58.0	4.100000000000007	76.0	5.198	2.099999999999996	5.392800000000001	0.07576	2.26	50.32	29.0	140.0	23.0	30.224	2.34	1.2204300000000008	159.68	32.0	4.662800000000003	4.889180000000003	7.1880000000000015	0.4350000000000001	154.66	40.9	7.200000000000004	7.886999999999998	71.3	120.0	19.45	4.0	4.0	158.4	36.2	22.7	3.0	14.175899999999997	12.328	16.32	166.5
110.0	6.9	0.011	143.0	78.0	90.5	126.0	7.267	190.0	0.7	4.8	3.56	78.0	2.0	86.0	5.3	4.1	3.93	0.1159999999999999	1.65	216.0	27.0	148.0	68.0	30.6	2.425	1.421	125.0	24.2	4.48	4.83	10.0	0.8	100.0	42.2	7.0	7.0	55.5	158.0	19.0	3.0	1.0	115.0	34.1	19.0	3.0	8.55	13.3	37.0	157.1
115.69	5.5	86.7	138.0	70.0	85.5	130.0	4.319	180.0	0.6	4.5	11.57	86.0	2.6	74.0	5.4	2.1	2.14	0.083	2.0	50.21	35.0	142.0	25.0	27.8	2.35	0.807	125.0	28.5	4.4	5.27	11.2	1.4	113.94	36.3	7.8	7.5	61.3	132.0	17.0	3.0	2.0	130.0	33.7	17.0	1.0	6.84	17.4	7.0	155.7
222.89	10.2	3.01	140.0	50.0	90.0	255.0	4.681	130.0	0.6	5.5	2.67	90.0	6.5	51.5	5.2	3.0	2.5	0.0279999999999999	4.0	60.0	28.0	88.96	28.0	30.4	2.425	1.324	225.0	36.3	4.85	5.77	5.6	0.1	245.0	38.1	7.1	7.3	99.5	86.62	21.0	5.0	4.0	230.0	36.5	20.0	3.0	6.84	12.4	17.0	173.7
137.0	5.6	0.011	135.0	54.12	89.5	137.0	4.2410000000000005	152.1	0.7	3.5	3.739	69.82	3.4	57.36	5.5	1.3	3.21	0.0687799999999999	1.21	360.0	30.0	130.38	80.0	30.6	2.35	1.227	137.0	27.733999999999995	4.61	5.05	12.9	0.8	112.0	32.633999999999986	7.3	8.4	57.4	128.76	18.0	3.0	3.0	137.0	32.706999999999994	24.0	3.0	8.55	14.9	20.0	144.2
220.54	5.3	4.66	136.0	38.0	89.9	237.0	4.655	140.0	0.4	5.0	1.78	74.0	2.3	30.0	4.8	2.4	2.5	0.051	2.0	6.0	31.0	124.0	18.0	31.6	2.375	1.0659999999999998	198.0	38.5	4.9	5.22	8.4	0.6	232.58	47.2	7.6	8.0	96.0	124.0	18.0	4.0	4.0	225.0	38.0	23.0	1.0	20.52	12.4	15.0	186.9
244.35	7.1	0.022	139.0	46.0	83.9	285.0	5.12	140.0	0.6	5.5	1.25	56.0	3.7	54.0	5.6	2.5	5.0	0.026	2.5	96.21	33.0	116.0	30.0	27.7	2.475	1.162	275.0	42.7	5.06	4.55	8.6	0.6	240.0	50.0	7.6	9.5	129.4	114.0	41.0	5.0	3.0	270.0	44.5	24.0	3.0	11.97	12.1	19.0	181.5
210.0	6.9	0.011	141.0	72.0	90.9	250.0	6.129	160.0	0.8	7.1	2.49	78.0	3.2	70.0	5.1	2.6	7.85	0.087	3.0	193.68	27.0	138.0	48.0	31.0	2.425	0.904	250.0	41.3	5.14	5.88	11.1	0.4	190.0	38.8	7.1	7.7	123.6	134.0	56.0	5.0	4.0	230.0	39.6	32.0	3.0	15.39	12.1	54.0	172.3
152.0	7.6	0.011	138.0	68.0	89.4	152.0	7.8610000000000015	150.0	0.5	5.6	0.89	60.0	4.8	72.0	5.5	2.1	5.0	0.048	1.0	192.08	29.0	110.0	46.0	29.9	2.45	1.2919999999999998	152.0	29.4	4.81	4.66	7.0	0.6	125.0	40.5	7.3	8.2	66.0	106.0	34.0	4.0	2.0	152.0	37.4	23.0	3.0	17.1	12.5	28.0	169.4
120.47	6.9	0.031	138.0	74.0	89.1	122.0	4.939	130.0	0.5	3.8	1.78	78.0	4.0	68.0	5.2	2.0	2.86	0.024	4.23	3.0	39.0	98.0	19.0	30.3	2.375	1.356	122.0	26.8	4.49	4.77	6.9	0.5	120.06	44.0	7.8	7.3	57.5	94.0	15.0	3.0	4.0	122.0	34.4	17.0	3.0	10.26	11.0	21.0	160.5
323.22	6.6	0.087	135.0	72.0	89.9	365.0	5.379	180.0	0.4	7.7	1.25	72.0	4.7	70.0	5.3	1.5	3.57	0.027	5.0	88.02	32.0	162.0	25.0	29.3	2.475	1.388	350.0	50.6	5.14	5.33	6.2	0.1	310.73	47.7	7.5	10.2	180.2	160.0	43.0	5.0	3.0	360.0	48.6	29.0	3.0	15.39	12.7	53.0	196.7
170.0	4.8	0.011	136.0	56.0	97.7	265.0	2.508	150.0	0.4	4.2	2.67	84.0	2.9	62.0	8.4	1.1	2.14	0.012	2.46	36.0	48.0	122.0	58.0	33.8	2.2	1.033	235.0	45.5	3.51	12.49	7.8	0.9	135.0	30.8	8.2	9.8	108.0	112.0	32.0	5.0	1.0	265.0	34.75499999999999	57.0	3.0	17.1	12.7	109.0	146.0
177.54	8.9	19.8	140.0	58.0	95.4	200.0	4.008	150.0	0.6	4.2	4.45	68.0	4.9	54.0	5.3	3.1	3.21	0.043	2.0	24.0	25.0	120.0	22.0	32.9	2.45	1.13	200.0	36.6	4.3	4.83	6.3	1.0	172.56	43.0	6.7	8.2	89.4	124.0	12.0	4.0	4.0	195.0	37.3	19.0	3.0	8.55	12.1	12.0	167.8
190.0	4.4	0.09	137.9	72.0	88.9	225.0	5.2	160.0	0.6	5.4	1.78	50.0	2.1	72.0	5.1	1.4	6.4	0.0969999999999999	1.0	300.48	31.0	126.0	63.0	30.0	2.3	1.13	200.0	32.1	4.46	5.829	12.5	1.4	170.0	40.6	7.6	10.2	89.7	110.0	20.0	3.0	5.0	200.0	38.3	26.0	3.0	3.4000000000000004	12.7	25.0	187.1
130.42	7.6	0.016	141.0	71.36	88.0	141.55	5.25	144.0	0.4	6.1	1.78	71.06	5.3	70.8	5.6	1.7	3.57	0.098	1.72	113.28	28.0	115.72	34.0	29.8	2.45	1.033	130.0	31.459	5.35	4.27	5.7	0.2	129.28	39.006	7.3	7.9	67.85699999999999	114.72	19.0	4.0	5.0	130.0	35.889	24.0	3.0	20.52	11.8	13.0	163.21499999999995
190.0	6.4	0.019	135.0	62.0	92.0	190.0	5.301	170.0	0.6	7.8	4.72	58.0	4.2	62.0	6.0	1.4	7.85	0.254	1.36	420.0	26.0	144.0	80.0	30.8	2.325	1.13	160.0	29.1	4.43	5.11	10.0	0.9	145.0	45.0	7.0	6.5	70.7	140.0	21.0	3.0	4.0	190.0	37.0	28.0	3.0	15.39	13.2	26.0	163.7
155.0	8.2	0.026	135.0	80.0	84.0	232.0	5.431	150.0	0.3	4.5	4.63	70.0	5.5	82.0	5.3	2.1	3.21	0.054	3.0	240.0	28.0	138.0	49.0	28.1	2.175	0.775	211.0	36.5	4.39	7.05	4.1	0.2	145.0	33.0	6.6	7.8	99.7	128.0	26.0	4.0	4.0	180.0	34.5	23.0	3.0	10.26	14.0	22.0	163.0
220.0	10.6	0.016	138.0	64.0	83.4	224.0	5.25	150.0	0.8	4.6	1.78	100.0	6.0	66.0	5.7	3.3	6.43	0.077	1.4	228.0	31.0	120.0	73.0	27.5	2.4	1.29	203.0	41.1	4.79	5.107	7.5	0.4	125.0	24.8	7.1	8.0	93.6	118.0	15.0	5.0	4.0	219.0	33.3	21.0	3.0	17.1	13.1	13.0	145.5
135.0	7.6	0.025	139.0	71.14	87.8	158.0	4.784	138.7	0.6	5.7	3.83	71.78	4.3	72.02	4.8	2.5	5.36	0.061	1.44	144.0	26.0	112.66	41.0	29.5	2.4	1.2919999999999998	158.0	32.050000000000004	4.94	4.72	8.1	1.0	120.0	37.47599999999999	7.0	6.6	72.0	112.14	23.0	4.0	5.0	158.0	35.48699999999999	22.0	1.0	11.97	12.5	14.0	160.0
120.0	6.914999999999992	21.543410000000005	138.99599999999998	52.08	90.96599999999997	130.0	5.586479999999999	188.4	0.5	4.631000000000001	6.683200000000002	70.2	4.101000000000006	55.24	5.455	2.098999999999996	6.57659999999999	0.1438699999999999	2.03	36.0	29.06	162.42	77.34	30.62599999999999	2.4085	1.2895799999999995	96.0	23.40800000000001	4.609200000000003	5.146260000000004	7.299999999999998	0.4450000000000002	125.0	36.603	7.1990000000000025	8.199000000000002	44.30099999999999	158.0	22.67	3.0	1.0	100.0	35.07499999999999	29.23	3.0	14.928300000000004	12.950000000000005	31.56	157.45900000000006
155.0	3.5	0.011	138.0	74.0	86.9	175.0	4.939	160.0	0.5	4.4	2.67	66.0	1.7	74.0	5.2	1.1	2.86	0.081	1.36	204.0	28.0	116.0	69.0	31.3	2.3	1.259	143.0	29.6	4.57	4.83	14.7	1.3	145.0	36.5	6.8	8.9	65.0	110.0	19.0	3.0	2.0	143.0	36.3	21.0	3.0	13.68	12.2	11.0	162.9
145.17	5.8	111.55579000000002	140.0	68.0	89.2	160.0	3.0	130.0	0.6	6.3	5.78	62.0	3.4	70.0	5.8	1.5	3.57	0.076	12.0	7.0	26.0	102.0	18.0	31.0	2.45	1.227	160.0	31.4	5.28	6.38	10.6	0.6	143.75	40.3	7.6	8.4	71.0	110.0	10.0	4.0	4.0	145.0	37.9	22.0	1.0	15.39	12.6	10.0	168.4
175.0	6.790999999999998	18.5472	138.988	58.54	90.63100000000004	190.0	4.991470000000001	180.0	0.5	4.95	4.465199999999999	90.0	4.0	60.78	6.752999999999999	2.0869999999999966	3.736599999999997	0.0920597222222222	1.08	480.0	29.0	154.26	74.0	30.24300000000001	2.3942499999999995	1.22029	144.0	28.265	4.6634	6.496150000000008	7.424999999999998	0.452	145.0	30.6	7.201000000000002	8.429	67.99299999999995	150.54	17.7	3.0	4.0	156.0	38.0	21.35	3.0	12.3462	12.811	20.21	161.72700000000003
140.0	8.7	195.0	137.0	67.72	96.9	170.0	4.78	170.0	0.9	8.6	10.68	76.0	4.2	68.0	4.8	3.1	4.3	0.1159999999999999	32.0	144.0	27.0	128.0	61.0	32.3	2.5	1.13	140.0	30.2	4.34	4.441	10.5	1.1	118.0	31.8	7.6	6.4	61.0	130.0	25.0	3.0	4.0	170.0	33.5	17.0	3.0	6.8000000000000025	13.1	54.0	158.9
273.61	9.6	442.0	138.0	84.0	89.4	299.0	4.784	140.0	1.2	5.2	1.78	52.0	5.7	78.0	6.9	2.2	4.64	0.0289999999999999	4.64	116.16	29.0	114.0	29.0	29.2	2.275	1.098	284.0	37.9	4.9	6.22	12.5	1.0	275.0	49.0	6.8	8.7	126.9	116.0	24.0	5.0	3.0	299.0	44.0	23.0	3.0	15.39	12.7	41.0	193.5
170.0	8.3	0.741	141.0	74.0	91.8	202.81	5.353	150.0	0.4	4.6	8.99	86.0	6.2	72.0	5.0	1.6	7.14	0.084	2.0	96.0	26.0	118.0	46.0	31.9	2.35	1.453	182.0	32.9	4.28	4.88	4.5	0.3	137.12	36.6	6.7	7.3	83.5	124.0	28.0	4.0	1.0	200.0	37.6	29.0	3.0	5.13	12.3	35.0	166.6
135.0	9.7	215.0	137.0	68.0	84.5	206.0	4.267	140.0	0.5	5.8	5.52	86.0	6.4	72.0	5.7	2.4	4.28	0.036	3.16	240.0	32.0	110.0	44.0	29.4	2.25	1.356	206.0	38.7	4.25	4.88	4.8	1.6	180.0	34.0	7.1	7.0	91.5	108.0	20.0	5.0	2.0	170.0	35.3	19.0	3.0	10.26	11.9	18.0	161.3
180.0	9.6	125.0	141.0	71.36	88.4	240.0	4.396	170.0	0.5	7.0	8.9	102.0	5.3	72.0	8.9	3.5	4.28	0.043	1.0	216.0	35.0	138.0	66.0	31.3	2.425	1.2919999999999998	240.0	43.0	4.69	11.27	5.0	0.7	110.0	36.0	7.6	7.1	113.4	135.66	23.0	5.0	3.0	236.0	38.1	19.0	3.0	8.55	12.6	33.0	159.8
315.0	6.4	0.03	137.0	28.0	89.4	320.0	4.888	190.0	0.9	6.6	2.67	76.0	3.2	20.06	6.5	2.0	10.71	0.043	1.0	316.44	30.0	153.36	61.0	30.7	2.325	1.259	275.0	38.0	4.08	9.66	13.3	0.5	315.0	44.5	6.8	8.4	124.6	151.1	16.0	4.0	4.0	230.0	38.7	19.0	3.0	10.26	14.0	18.0	181.6
143.38	4.6	0.077	141.0	66.0	93.7	160.0	4.784	150.0	0.4	4.8	2.67	66.0	2.1	64.0	5.3	2.0	5.0	0.035	2.0	24.0	27.0	108.0	25.0	31.0	2.25	1.518	135.0	28.5	4.84	5.33	8.5	0.6	144.41	41.4	7.1	8.1	62.2	108.0	32.0	3.0	4.0	135.0	37.8	22.0	2.0	11.97	11.6	22.0	176.0
135.0	4.6	0.0289999999999999	139.0	70.0	95.7	150.0	5.612	130.0	0.4	4.1	1.25	64.0	2.5	66.0	5.2	1.5	4.28	0.049	2.0	166.16	19.0	104.0	42.0	33.0	2.3	1.356	150.0	29.2	4.25	3.94	8.5	1.3	130.0	38.7	6.1	9.4	69.9	106.0	17.0	3.0	5.0	150.0	38.7	21.0	3.0	10.26	12.7	12.0	167.5
110.0	6.7	0.011	141.0	46.0	104.1	114.0	4.913	140.0	0.5	5.9	2.94	64.0	5.1	54.0	6.0	0.9	11.07	0.027	1.22	300.0	27.0	118.0	80.0	34.3	2.3	1.453	95.0	19.3	4.34	5.33	8.0	1.3	110.0	37.0	7.4	7.6	43.5	106.0	26.0	2.0	4.0	95.0	34.5	31.0	3.0	15.39	13.8	18.0	156.3
143.3	8.6	0.035	137.5	64.0	86.4	155.0	4.63	120.0	0.4	2.8	1.78	82.0	6.3	60.0	4.8	1.7	2.5	0.0289999999999999	2.69	70.11	36.0	96.0	27.0	29.3	2.225	1.001	155.0	33.2	4.6	4.885	4.9	0.4	140.0	37.6	7.5	8.1	72.3	110.0	15.0	3.0	3.0	144.0	34.1	14.0	1.0	5.1000000000000005	12.2	10.0	153.1
185.0	6.4	0.703	143.0	92.0	79.1	220.0	7.03	160.0	0.5	6.8	1.78	80.0	3.2	90.0	5.4	2.7	3.21	0.111	2.38	209.96	32.0	130.0	41.0	26.8	2.25	0.81	220.0	34.6	5.15	4.441	7.4	0.6	175.0	45.2	7.7	9.7	99.2	130.0	18.0	4.0	2.0	195.0	41.6	18.0	3.0	13.68	13.0	21.0	178.4
132.57	7.5	13.0	139.0	74.0	93.0	165.0	7.37	150.0	0.8	5.2	9.61	70.0	4.3	74.0	5.2	1.9	5.36	0.077	4.0	176.39	29.0	110.0	34.0	31.9	2.4	1.518	150.0	30.5	4.29	4.83	11.1	0.4	120.0	39.1	7.3	6.1	68.4	110.0	20.0	4.0	5.0	160.0	38.6	34.0	1.0	15.39	11.3	24.0	166.5
190.0	7.1	0.037	138.0	72.0	72.1	233.0	6.15	150.0	0.7	7.2	3.56	90.0	5.1	72.0	7.0	1.0	2.14	0.126	1.0	384.0	39.0	124.0	61.0	23.2	2.375	1.36	215.0	32.3	4.99	6.384	9.4	0.1	165.0	42.0	6.9	8.1	91.4	116.0	44.0	4.0	3.0	232.0	40.5	34.0	3.0	8.55	14.6	109.0	184.3
125.0	3.8	0.011	140.0	74.0	78.9	132.0	4.551	160.0	0.5	4.8	9.61	86.0	2.0	68.0	5.2	1.0	7.5	0.1119999999999999	1.0	474.6	40.0	134.0	64.0	26.7	2.35	1.033	120.0	26.5	4.68	5.55	13.9	0.9	115.0	39.7	7.6	6.2	57.1	136.0	17.0	3.0	4.0	120.0	37.0	26.0	3.0	8.55	13.9	17.0	166.6
210.0	8.4	212.0	139.0	76.0	94.8	260.0	5.6370000000000005	140.0	0.8	6.6	6.23	82.0	5.1	74.0	5.8	2.1	4.28	0.071	3.71	12.0	28.0	118.0	60.0	32.5	2.4	1.195	260.0	36.1	5.16	4.77	10.1	0.8	155.0	41.0	7.0	8.6	110.1	116.0	20.0	4.0	1.0	240.0	40.1	22.0	3.0	11.97	12.8	25.0	179.8
207.0	6.5	0.0409999999999999	140.0	100.0	95.8	225.0	3.62	160.0	0.5	9.0	1.96	82.0	4.0	98.0	8.3	1.9	4.64	0.182	3.0	120.0	23.0	132.0	43.0	33.3	2.4	1.0659999999999998	209.0	38.5	4.73	12.1	7.2	0.5	225.0	42.4	6.9	8.1	94.1	124.0	34.0	5.0	4.0	212.0	37.3	23.0	1.0	11.97	11.8	32.0	162.0
149.32	5.7	248.7126	139.30200000000002	56.0	91.1	180.0	5.442989999999997	140.0	0.5	5.89	16.9	74.0	3.0	52.0	5.2	2.0	5.038399999999998	0.068	3.0	120.0	29.0	104.0	34.0	30.0	2.3690000000000007	1.1070700000000004	160.0	31.5	4.95	4.8845800000000015	9.1	1.9	140.0	42.7	7.200000000000004	9.0	70.8	108.0	25.71	4.0	4.0	170.0	36.2	24.68	3.0	13.851000000000004	11.9	23.82	178.1
122.13	9.6	0.05	138.3	62.0	88.4	135.0	4.0600000000000005	120.0	0.5	4.3	3.56	70.0	5.8	60.0	5.2	3.1	2.5	0.043	3.48	3.0	29.0	100.0	18.0	29.5	2.3	1.098	135.0	27.1	4.64	4.385	5.6	0.5	120.55	41.8	7.5	9.8	60.8	98.0	17.0	3.0	2.0	130.0	34.1	18.0	1.0	5.1000000000000005	12.2	12.0	161.5
300.0	5.6	183.0	137.0	84.0	90.2	320.0	3.646	130.0	0.6	5.0	8.27	74.0	3.3	84.0	4.8	1.3	6.78	0.221	2.0	72.0	37.0	110.0	41.0	29.2	2.25	1.2919999999999998	247.0	44.8	3.38	4.05	10.9	0.5	300.0	34.0	7.3	8.7	113.0	112.0	8.0	5.0	2.0	270.0	36.8	10.0	1.0	11.97	19.2	13.0	166.5
235.0	6.1	0.02	138.0	72.0	86.3	235.0	6.257999999999999	150.0	0.4	7.3	0.98	64.0	4.1	82.0	5.4	1.2	5.0	0.03	3.59	227.76	32.0	128.0	45.0	27.3	2.4	1.162	220.0	38.1	5.3	5.5	6.9	0.1	190.0	40.0	7.6	9.9	100.6	134.0	39.0	4.0	5.0	228.0	39.6	30.0	3.0	10.26	13.6	24.0	173.8
144.59	5.5	0.011	140.0	54.0	85.3	160.0	5.87	130.0	0.4	4.7	0.98	78.0	3.6	56.0	4.5	1.4	3.93	0.048	1.0	165.38	28.0	108.0	33.0	28.7	2.4	1.227	150.0	31.8	4.46	5.16	7.9	1.0	145.0	40.3	7.5	6.4	70.8	108.0	22.0	4.0	5.0	150.0	38.0	23.0	3.0	11.97	11.4	16.0	173.6
110.29	7.209000000000002	15.291460555555576	139.20000000000005	63.5	90.27999999999996	120.0	4.107520000000002	142.1	0.496	3.8780000000000014	3.5954	75.4	4.2069999999999945	63.26	4.963000000000001	2.301000000000004	5.517499999999997	0.0789699999999999	5.68	25.1	29.01	115.84	19.0	30.700999999999983	2.2967500000000003	1.19118	112.0	27.393000000000008	4.606400000000005	4.572320000000002	6.8329999999999975	0.4670000000000002	109.99	36.55499999999999	7.2180000000000035	8.330000000000002	54.61599999999999	114.48	15.62	3.0	1.0	100.0	33.11099999999999	19.31	3.0	7.321000000000002	12.340999999999996	12.55	152.67600000000004
122.89	9.4	1.01	141.0	59.14	94.8	125.0	2.53	140.0	0.8	7.8	1.78	60.0	6.2	62.0	5.1	2.2	4.64	0.0969999999999999	6.87	31.09	36.0	104.0	19.0	32.0	2.45	1.16	125.0	28.7	4.5	4.663	8.4	0.6	122.89	37.8	8.1	7.8	59.7	96.0	17.0	3.0	1.0	125.0	38.5	25.0	3.0	17.1	12.5	12.0	168.6
136.29	5.0	0.011	139.0	90.0	91.0	145.0	4.965	160.0	0.4	5.0	1.25	82.0	3.1	72.0	4.8	1.5	5.71	0.052	2.81	39.7	27.0	118.0	18.0	30.8	2.575	1.324	145.0	26.7	5.03	5.0	7.8	0.5	136.24	45.2	7.9	8.6	63.1	121.9	17.0	3.0	4.0	135.0	39.1	24.0	1.0	17.1	11.8	20.0	191.6
180.0	6.6	0.021	142.0	63.46	92.9	240.0	3.931	140.0	0.7	4.1	5.34	96.0	3.0	56.0	8.4	2.8	4.28	0.063	2.33	254.28	26.0	118.0	62.0	31.8	2.425	1.195	232.0	37.2	4.7	5.61	10.9	0.4	160.0	52.5	6.9	7.1	101.0	116.0	27.0	4.0	4.0	232.0	39.8	25.0	1.0	10.26	11.6	19.0	184.9
200.0	5.5	0.552	138.0	66.0	88.4	220.0	4.81	160.0	0.5	5.4	2.94	66.0	3.5	64.0	6.5	1.4	10.71	0.061	1.68	360.0	34.0	132.0	71.0	30.2	2.45	1.227	210.0	35.52599999999999	4.18	7.05	9.4	0.7	165.0	39.335	7.6	6.9	99.1	134.0	15.0	4.0	3.0	210.0	40.07299999999999	17.0	3.0	10.26	13.0	10.0	173.7
280.0	5.1	0.08	137.0	70.1	85.9	320.0	4.913	130.0	0.4	5.1	1.25	52.0	2.3	72.0	4.9	2.2	3.21	0.085	2.02	237.0	34.0	96.0	42.0	30.0	2.25	1.162	320.0	50.1	4.14	5.55	8.2	0.8	250.0	34.3	7.0	8.4	152.4	97.22	13.0	5.0	4.0	320.0	41.5	18.0	3.0	10.26	12.9	8.0	168.8
120.0	9.4	0.336	137.7	84.0	90.2	153.0	5.66	160.0	0.5	3.3	5.34	70.0	6.6	80.0	4.9	1.8	4.6000000000000005	0.174	1.0	180.0	33.0	144.0	48.0	30.3	2.275	0.872	153.0	28.4	4.36	5.218	5.8	0.6	110.0	40.7	7.8	8.5	73.0	140.32	48.0	3.0	4.0	138.0	34.8	111.0	3.0	6.8000000000000025	12.2	33.0	166.1
126.0	5.7	0.126	140.0	70.0	90.6	126.0	6.21	130.0	0.4	3.1	2.67	90.0	4.2	72.0	5.1	0.9	2.86	0.048	2.0	256.22	28.0	120.0	51.0	31.1	2.4	0.9	126.0	27.2	4.88	4.496	6.4	0.4	118.0	38.7	7.4	7.3	58.0	118.0	21.0	3.0	5.0	126.0	35.5	25.0	3.0	11.97	12.3	49.0	161.4
124.43	4.8	0.052	137.0	65.04	86.9	130.0	4.163	142.2	0.3	4.2	3.56	75.96	2.9	65.44	5.2	1.4	2.86	0.063	1.85	24.0	32.0	114.8	24.0	28.8	2.25	1.162	114.0	24.7	4.18	4.5	7.1	0.5	122.06	43.2	7.6	8.1	51.0	113.78	20.0	3.0	5.0	130.0	32.7	26.0	3.0	10.26	11.5	9.0	158.3
147.0	7.0	0.1969999999999999	139.2	68.0	90.7	207.0	6.75	130.0	0.5	7.1	2.67	70.0	2.6	74.0	6.1	3.7	6.1000000000000005	0.053	1.71	256.2	40.0	118.0	52.0	28.8	2.35	1.421	173.0	32.7	3.86	5.051	7.5	1.3	110.0	46.2	8.2	7.8	80.3	110.0	23.0	3.0	3.0	165.0	40.3	22.0	3.0	6.8000000000000025	12.6	16.0	166.9
291.58	7.8	0.034	139.0	54.0	89.9	325.0	4.112	160.0	0.6	8.2	2.67	74.0	4.5	58.0	5.1	2.5	2.86	0.053	3.74	40.71	29.0	134.0	18.0	30.7	2.425	1.0659999999999998	305.0	40.8	5.86	5.5	8.0	0.3	282.4	47.0	7.4	7.9	133.0	130.0	41.0	5.0	4.0	315.0	42.0	29.0	1.0	11.97	11.5	29.0	191.6
106.12	3.8	0.031	134.0	62.0	91.9	108.0	4.422	120.0	0.5	4.2	0.89	98.0	2.1	62.0	5.1	1.1	6.07	0.01	3.36	9.0	30.0	100.0	19.0	31.5	2.3	1.259	105.0	23.7	4.13	4.39	12.3	0.7	107.54	39.6	7.3	9.4	44.4	100.0	16.0	3.0	4.0	105.0	33.0	20.0	1.0	23.94	12.2	10.0	159.4
170.0	5.6	113.0	139.0	72.0	88.5	185.0	5.843999999999999	130.0	0.3	4.5	7.12	60.0	2.1	62.0	5.8	2.8	3.93	0.135	1.0	96.0	24.0	108.0	39.0	30.0	2.4	1.582	182.0	35.1	4.36	5.27	6.0	0.9	170.0	46.6	6.7	8.9	82.7	112.0	34.0	4.0	3.0	182.0	39.9	24.0	3.0	8.55	12.5	27.0	171.6
155.0	7.5	0.016	140.0	82.0	91.8	175.0	5.02	140.0	0.5	4.2	7.12	64.0	4.5	76.0	5.0	2.4	2.5	0.072	1.0	144.0	30.0	116.0	41.0	30.9	2.475	1.26	170.0	29.8	4.76	4.996	6.5	0.4	135.0	38.1	7.5	9.8	76.1	114.0	17.0	4.0	5.0	165.0	38.2	21.0	3.0	13.68	12.2	16.0	176.1
220.0	5.2	0.02	137.0	82.0	88.7	240.0	5.15	150.0	0.5	6.0	4.45	62.0	3.2	85.14	5.4	1.3	5.71	0.184	1.73	72.0	32.0	126.64	59.0	30.3	2.4	1.29	240.0	40.6	4.97	5.162000000000001	10.0	0.7	145.0	31.2	7.1	8.2	113.4	122.0	22.0	5.0	3.0	220.0	37.2	23.0	3.0	13.68	13.1	20.0	165.3
150.0	4.0	107.0	136.0	88.0	103.2	226.0	7.112	170.0	0.3	4.4	8.9	110.0	1.3	92.0	5.9	2.3	3.93	0.087	8.26	360.0	25.0	134.0	45.0	36.1	2.325	1.13	135.0	34.5	3.84	6.33	8.4	0.4	135.0	38.8	6.6	6.0	97.1	128.0	40.0	4.0	3.0	204.0	39.1	32.0	3.0	8.55	13.1	89.0	175.5
145.0	5.3	0.011	138.0	92.0	85.8	145.0	7.1370000000000005	170.0	0.3	4.3	10.68	70.0	3.2	94.0	11.1	1.6	3.57	0.067	1.0	225.6	33.0	140.0	51.0	29.7	2.575	1.259	130.0	28.2	5.38	10.88	6.0	0.8	120.0	32.4	7.7	8.2	58.1	136.0	26.0	4.0	3.0	142.0	32.5	24.0	3.0	11.97	12.2	25.0	153.7
130.46	5.4	22.4	140.0	51.2	88.5	144.0	5.069	130.0	0.3	4.1	3.56	76.0	2.6	48.0	5.0	2.4	5.36	0.111	1.0	36.0	25.0	104.0	28.0	29.7	2.3	1.356	121.0	26.5	4.28	4.88	5.9	0.9	130.0	42.0	6.8	10.5	54.9	104.0	19.0	3.0	3.0	132.0	34.2	20.0	3.0	15.39	12.4	25.0	158.6
134.19	6.6	191.68	140.5	80.0	95.6	149.0	2.84	160.0	0.8	4.4	9.79	60.0	3.1	74.0	4.9	2.6	4.6000000000000005	0.087	5.31	12.0	29.0	116.0	19.0	32.4	2.475	1.421	145.0	27.4	5.03	4.774	11.9	0.1	133.01	45.5	7.8	7.7	57.7	120.0	11.0	3.0	3.0	135.0	38.0	16.0	3.0	6.8000000000000025	12.2	12.0	173.1
255.0	9.0	96.6	138.0	60.0	89.6	289.0	6.025	150.0	0.5	5.4	2.4	66.0	5.5	70.0	8.8	2.4	3.57	0.033	2.0	317.04	28.0	128.0	57.0	32.8	2.4	1.195	265.0	41.3	5.05	11.44	6.1	1.4	210.0	37.1	7.2	9.5	121.6	124.0	25.0	5.0	3.0	289.0	40.2	27.0	3.0	20.52	12.4	72.0	173.5
180.0	6.4	0.035	142.3	72.66	84.6	238.0	6.13	170.0	0.5	5.3	5.34	74.0	3.0	73.58	5.6	2.6	4.6000000000000005	0.155	1.0	227.76	29.0	142.44	47.0	28.8	2.275	1.259	235.0	41.5	4.7	4.996	8.1	0.4	120.0	38.2	7.7	8.8	112.7	140.0	37.0	4.0	1.0	218.0	35.5	28.0	3.0	6.8000000000000025	12.7	33.0	156.1
129.62	7.5	0.6829999999999999	140.0	62.0	94.5	135.0	3.853	140.0	0.4	3.7	3.56	52.0	4.6	64.0	4.8	2.4	3.57	0.024	2.0	44.11	29.0	124.0	23.0	32.3	2.25	1.227	134.0	28.3	3.93	4.39	5.7	0.4	130.32	41.1	6.5	7.2	61.8	108.0	18.0	3.0	4.0	135.0	34.7	26.0	1.0	6.84	12.4	10.0	167.1
164.21	5.3	0.134	139.0	74.0	88.0	175.0	4.9910000000000005	150.0	0.4	6.4	1.25	74.0	3.4	72.0	5.1	1.4	4.64	0.059	3.0	36.0	26.0	116.0	28.0	29.0	2.475	1.485	160.0	28.8	5.56	4.05	7.8	1.1	165.0	45.5	7.3	8.1	73.0	116.0	23.0	3.0	5.0	165.0	40.8	18.0	1.0	18.81	11.9	20.0	187.0
127.0	7.1	0.026	140.0	62.0	97.0	156.0	3.776	120.0	0.6	4.4	1.78	72.0	3.7	62.0	5.4	2.7	2.14	0.035	1.0	108.0	28.0	96.0	42.0	34.8	2.3	1.0659999999999998	145.0	30.9	4.14	4.94	8.0	0.8	102.0	36.1	6.8	7.6	65.0	88.0	17.0	4.0	4.0	156.0	36.2	21.0	1.0	13.68	11.5	17.0	157.7
90.0	9.7	0.103	140.0	66.0	65.6	100.0	5.275	160.0	0.6	3.2	7.12	62.0	6.2	62.0	5.8	2.5	4.64	0.092	1.0	232.08	34.0	130.0	53.0	20.6	2.3	1.356	98.0	25.8	5.6	4.55	6.2	0.8	86.0	33.7	7.7	8.4	46.2	124.0	14.0	3.0	4.0	100.0	28.7	23.0	1.0	6.84	14.4	14.0	141.3
160.0	11.4	0.011	137.0	86.0	91.6	170.0	4.91	220.0	0.8	6.9	5.34	86.0	6.8	78.0	5.1	3.7	5.36	0.188	2.0	360.0	29.0	202.0	62.0	31.5	2.6	1.39	170.0	31.5	4.4	4.774	7.0	0.2	140.0	38.0	7.0	6.9	76.9	194.0	46.0	4.0	3.0	170.0	37.3	27.0	3.0	17.1	12.9	115.0	167.9
220.0	12.4	6.47	138.0	102.0	81.3	325.0	3.181	180.0	0.5	8.5	8.19	100.0	9.6	100.0	5.5	2.2	8.21	0.192	1.0	218.62	55.0	162.0	47.0	27.8	2.825	0.904	190.0	31.5	5.47	9.88	4.2	5.3976053469340267e-79	180.0	37.0	8.9	8.5	76.6	168.0	32.0	4.0	2.0	160.0	36.4	54.0	3.0	15.39	17.1	100.0	162.2
250.0	9.0	0.0289999999999999	136.0	54.0	82.9	293.0	3.827	150.0	0.6	4.4	1.25	58.0	6.2	56.0	6.8	2.1	3.21	0.0409999999999999	3.0	227.68	32.0	138.0	39.0	28.1	2.3	1.098	289.0	45.6	5.18	9.66	6.2	5.3976053469340267e-79	215.0	46.6	7.3	9.4	130.7	140.0	53.0	5.0	4.0	280.0	39.3	34.0	2.0	8.55	12.5	32.0	179.3
115.0	7.3	0.21	140.0	74.0	91.4	120.0	5.689	170.0	0.4	3.5	1.87	72.0	5.3	78.0	5.5	1.4	6.07	0.054	1.0	480.0	25.0	144.0	80.0	31.1	2.425	1.2919999999999998	120.0	28.0	4.48	5.44	5.3	1.7	115.0	33.0	6.5	9.4	60.8	134.0	17.0	3.0	3.0	115.0	34.5	21.0	3.0	10.26	12.6	21.0	156.0
164.12	7.0840000000000085	3.890190000000002	139.054	66.9	89.96299999999998	175.0	3.9794799999999992	148.6	0.5	5.5310000000000015	2.1111000000000004	67.54	4.100000000000007	66.4	5.133000000000002	2.2860000000000027	5.543700000000002	0.0664088888888888	4.17	24.0	29.01	117.5	19.0	30.664999999999985	2.3792500000000003	1.2999700000000003	168.0	31.411999999999992	4.599800000000003	4.802180000000003	6.958000000000001	0.4480000000000002	166.38	45.74299999999998	7.200000000000004	8.075000000000003	75.75799999999992	116.9	17.94	4.0	3.0	158.0	40.586999999999975	21.21	1.0	14.4837	12.287000000000004	15.01	185.398
110.0	6.888999999999994	0.0271104567005321	139.005	55.46	90.50900000000006	135.0	5.62847	186.6	0.5	4.617000000000002	4.149499999999996	69.16	4.044000000000001	54.96	5.485	2.100999999999996	5.4327	0.09657	1.18	401.64	29.01	163.32	77.49	30.539000000000005	2.3865	1.27949	130.0	30.11199999999998	4.625099999999998	5.128530000000001	7.268999999999997	0.4750000000000002	125.0	39.49899999999997	7.200000000000004	8.161000000000001	65.62200000000007	159.36	17.33	4.0	1.0	115.0	37.06	22.41	3.0	12.6711	12.739999999999998	21.64	166.926
145.0	6.6	0.035	140.0	74.0	88.2	150.0	4.53	170.0	0.3	5.8	4.45	62.0	4.4	82.0	5.2	1.5	6.78	0.077	1.23	468.0	32.0	134.0	75.0	29.6	2.375	1.39	150.0	30.5	4.93	4.774	5.1	0.1	130.0	44.7	7.7	7.9	66.2	138.0	19.0	4.0	3.0	145.0	37.0	27.0	3.0	11.97	13.8	29.0	171.2
135.0	11.3	0.183	141.0	98.0	79.6	173.0	4.681	170.0	1.0	6.6	2.4	88.0	7.3	96.0	5.7	2.7	4.64	0.0409999999999999	5.0	60.0	32.0	138.0	36.0	27.0	2.425	1.227	150.0	31.1	4.68	4.33	9.2	0.6	120.0	36.8	7.4	8.4	76.1	134.0	24.0	4.0	3.0	135.0	34.4	26.0	1.0	11.97	16.5	18.0	153.1
180.0	6.305999999999994	1.4210999999999991	139.012	78.0	90.39	215.0	5.5320199999999975	170.0	0.5	6.115999999999998	2.3711	66.0	3.6020000000000034	86.0	5.448	1.994	5.534800000000002	0.09686	2.0	300.0	29.0	136.0	53.0	30.384000000000004	2.3637500000000005	1.2825499999999996	200.0	37.2	4.643499999999994	4.9342000000000015	7.916000000000002	0.476	150.0	45.0	7.200000000000004	8.017000000000001	88.8	134.0	24.25	4.0	4.0	200.0	39.5	23.41	3.0	13.457700000000004	12.501999999999995	27.98	183.9
190.0	7.1	0.011	139.0	68.0	98.5	220.0	6.077000000000001	140.0	0.5	5.6	1.78	72.0	4.5	68.04	5.1	1.9	5.36	0.087	1.27	524.4	33.0	105.34	66.0	33.4	2.475	1.001	187.0	35.9	4.76	4.66	6.9	0.4	185.0	38.4	7.6	7.4	88.6	104.0	18.0	4.0	4.0	205.0	39.8	23.0	3.0	11.97	11.9	25.0	172.5
150.0	8.1	0.011	136.0	82.0	92.0	165.0	4.215	160.0	0.7	4.4	3.38	88.0	4.5	82.34	6.2	2.4	6.43	0.021	1.57	372.0	22.0	131.46	65.0	33.0	2.3	1.259	148.0	28.5	4.07	4.72	8.8	0.2	135.0	43.6	6.2	8.5	66.7	126.0	34.0	3.0	4.0	148.0	38.0	35.0	1.0	6.84	11.7	12.0	171.7
125.0	7.6	0.065	139.0	80.76	85.7	150.0	4.138	140.0	0.5	3.9	3.56	84.0	4.7	82.26	5.0	2.2	2.86	0.057	1.65	196.58	29.0	113.64	38.0	28.6	2.35	1.0659999999999998	150.0	30.518999999999995	4.69	4.83	7.1	0.7	110.0	39.70300000000001	7.4	7.5	67.3	112.0	26.0	4.0	4.0	141.0	36.68500000000002	23.0	3.0	13.68	12.6	14.0	171.5
150.0	3.4	67.5	136.0	64.0	69.9	210.0	6.853	130.0	0.502	5.6	12.46	90.0	1.840000000000002	68.0	5.4	0.8740000000000002	3.57	0.111	2.0	60.0	35.0	118.0	39.0	21.5	2.35	1.195	200.0	40.376	4.01	5.22	14.454	0.7149999999999999	160.0	39.558999999999976	7.1	6.6	101.2	112.0	36.0	5.0	2.0	210.0	36.70500000000001	31.0	3.0	10.26	17.6	82.0	159.0
159.08	7.073000000000008	1.0967599999999995	138.99300000000002	76.74	88.087	200.0	4.812819999999999	142.6	0.5	6.093	1.8072	75.24	4.1040000000000045	75.34	5.289999999999999	2.2249999999999983	5.357000000000003	0.0844199999999999	2.83	102.96	28.0	116.7	34.0	30.449999999999992	2.3677500000000005	1.1406899999999995	185.0	34.715	4.626900000000002	5.0823300000000025	7.017	0.4740000000000004	155.0	42.16299999999999	7.198999999999996	7.598000000000002	88.27999999999999	115.48	25.42	4.0	5.0	185.0	39.204999999999984	23.97	3.0	12.876300000000004	12.379000000000003	25.0	178.884
192.0	11.4	356.0	140.0	72.18	93.1	192.0	3.491	130.0	1.0	4.4	6.41	82.0	7.3	73.82	5.5	2.8	3.21	0.064	3.0	180.0	25.0	104.68	40.0	31.5	2.325	1.0659999999999998	174.0	34.9	4.49	5.33	8.6	1.0	112.0	31.1	6.9	8.0	76.3	106.0	14.0	4.0	3.0	165.0	34.6	17.0	1.0	8.55	12.4	18.0	159.3
150.0	6.4	0.011	136.0	86.0	87.6	184.0	5.353	150.0	0.3	3.4	4.36	74.0	4.6	86.0	5.1	1.3	4.64	0.035	1.0	289.56	22.0	130.0	48.0	29.0	2.2	1.2919999999999998	175.0	35.6	4.34	4.61	4.6	0.3	145.0	36.2	6.2	5.1	82.7	130.0	33.0	4.0	4.0	165.0	37.9	33.0	3.0	5.13	12.2	35.0	165.7
217.49	4.9	0.037	140.0	54.0	92.8	235.0	4.06	120.0	0.3	3.4	2.05	76.0	2.6	56.0	4.8	1.7	2.14	0.022	3.0	60.0	25.0	98.0	32.0	32.8	2.2	1.13	183.0	38.7	4.11	4.44	6.7	2.9	235.0	36.4	6.6	7.1	85.1	104.0	14.0	4.0	4.0	210.0	37.2	21.0	1.0	11.97	11.9	5.0	163.6
165.0	7.6	0.035	130.5	98.0	86.9	195.0	4.84	180.0	0.4	3.5	7.12	78.0	4.5	94.0	11.1	2.4	4.3	0.063	1.78	286.68	32.0	160.0	56.0	29.5	2.4	1.098	180.0	37.4	5.07	19.651	5.9	0.5	122.0	38.8	7.4	8.6	84.0	152.0	29.0	4.0	5.0	190.0	36.0	17.0	3.0	10.3	12.1	35.0	164.0
178.0	7.0	0.015	140.0	80.0	81.9	185.0	5.456	140.0	0.7	6.6	1.25	60.0	3.8	78.0	5.5	2.2	5.36	0.098	3.0	187.68	26.0	110.0	48.0	28.1	2.425	1.2919999999999998	178.0	33.4	5.53	4.94	10.7	0.5	178.0	40.9	7.0	8.4	82.1	110.0	21.0	4.0	5.0	178.0	37.5	20.0	3.0	22.23	12.0	27.0	179.2
141.02	3.7	0.046	139.0	78.0	91.0	143.0	4.396	150.0	0.6	5.9	1.25	70.0	1.5	76.0	5.0	1.4	2.86	0.048	2.9	8.55	31.0	122.0	19.0	30.4	2.525	1.227	143.0	26.0	5.38	4.88	15.0	0.1	140.11	46.0	8.1	8.9	63.2	124.0	16.0	3.0	4.0	143.0	42.0	19.0	1.0	17.1	12.9	17.0	181.6
160.0	5.1	0.06	139.0	76.0	90.3	175.0	5.12	140.0	0.6	5.8	3.56	60.0	2.4	82.0	5.4	1.9	5.36	0.0579999999999999	1.0	207.68	34.0	108.0	48.0	30.4	2.35	1.19	175.0	31.3	4.78	4.94	11.5	0.9	150.0	40.9	7.6	7.8	78.9	98.0	27.0	4.0	4.0	170.0	38.2	17.0	1.0	10.26	12.3	18.0	174.3
144.0	4.8	0.16	137.4	70.0	99.4	158.0	4.68	170.0	0.6	5.2	5.34	64.0	2.5	68.0	5.3	1.6	6.4	0.155	2.78	360.0	40.0	134.0	71.0	34.3	2.225	1.033	136.0	29.2	4.21	5.162000000000001	12.0	0.4	158.0	38.6	8.4	7.3	63.4	136.0	27.0	3.0	1.0	144.0	37.0	29.0	3.0	8.6	12.0	18.0	162.6
166.08	7.9	0.011	138.0	58.0	82.8	180.0	4.836	130.0	0.7	3.9	2.22	64.0	5.0	62.0	4.9	2.0	3.21	0.079	2.66	101.79	39.0	112.0	24.0	27.1	2.25	1.195	180.0	34.6	4.82	4.22	9.1	0.6	160.97	34.6	7.6	8.4	75.2	100.0	13.0	4.0	1.0	180.0	34.5	16.0	3.0	10.26	12.7	16.0	145.9
215.0	6.3899999999999935	175.58676000000003	138.986	86.0	89.61399999999998	242.0	5.322900000000003	160.0	0.501	6.416000000000001	2.0066	68.0	3.7009999999999934	86.0	5.611999999999999	2.002	5.556200000000002	0.08315	6.0	309.6	28.94	146.0	59.0	30.713	2.3507499999999992	1.2277600000000004	230.0	35.8	4.6614	5.1145	7.800000000000002	0.4440000000000001	180.0	36.7	7.200000000000004	8.484999999999996	105.3	146.0	31.61	4.0	3.0	230.0	40.9	28.58	3.0	11.405899999999995	12.759999999999998	30.49	173.4
107.14	16.9	0.011	138.0	62.0	93.1	118.0	4.707	130.0	1.1	2.8	1.25	72.0	13.7	62.0	4.7	2.0	2.86	0.021	1.0	60.0	29.0	100.0	29.0	32.2	2.425	1.388	105.0	21.6	3.93	3.83	6.3	0.4	105.0	40.5	6.8	7.4	49.6	100.0	14.0	2.0	5.0	105.0	36.5	15.0	3.0	10.26	11.9	17.0	168.8
222.85	9.0	143.14	141.1	70.0	95.5	235.0	3.47	150.0	0.7	5.1	2.67	70.0	4.8	72.78	5.1	3.0	4.3	0.072	5.0	12.0	29.0	124.14	29.0	31.8	2.375	1.421	235.0	37.7	4.77	4.94	7.8	0.7	230.0	52.0	7.5	8.3	106.1	122.0	20.0	5.0	5.0	230.0	39.7	22.0	3.0	6.8000000000000025	11.7	20.0	190.8
168.59	4.9	0.057	140.0	64.0	85.0	200.0	5.92	130.0	0.4	6.5	1.78	56.0	2.5	62.0	5.3	1.8	3.57	0.039	4.0	12.0	31.0	120.0	21.0	29.5	2.4	1.26	200.0	37.1	4.96	5.051	7.2	0.3	164.72	51.0	7.3	10.1	99.0	120.0	34.0	4.0	4.0	170.0	41.5	24.0	1.0	25.65	12.6	24.0	182.8
196.81	4.4	0.04	141.0	50.0	91.1	210.0	4.655	140.0	0.3	4.8	2.14	78.0	2.5	52.0	5.3	1.5	2.14	0.048	2.87	111.24	26.0	114.0	32.0	31.8	2.225	1.13	160.0	33.5	4.28	5.0	6.8	0.7	191.18	36.8	6.5	8.1	73.4	110.0	16.0	4.0	2.0	210.0	34.4	16.0	3.0	13.68	11.6	6.0	158.3
168.0	4.4	0.023	140.0	70.0	89.7	168.0	5.12	140.0	0.5	3.1	2.14	76.0	2.6	62.0	5.5	1.1	3.57	0.033	2.0	60.0	10.0	116.0	47.0	30.7	2.5	1.033	142.0	31.1	4.34	4.66	12.0	3.5	125.0	37.0	5.6	10.4	63.5	116.0	18.0	4.0	4.0	148.0	34.6	14.0	3.0	17.1	11.9	10.0	155.0
145.59	9.4	1.18	140.0	64.0	81.8	160.0	5.95	130.0	0.6	5.6	1.78	74.0	5.4	62.0	5.3	3.1	3.93	0.0289999999999999	2.0	74.1	37.0	102.0	28.0	27.7	2.4	1.32	160.0	28.4	4.97	4.552	6.7	0.6	145.0	42.9	8.2	7.9	73.7	106.0	17.0	3.0	3.0	145.0	37.5	19.0	1.0	8.55	12.5	14.0	171.4
145.0	6.9	0.02	139.0	94.0	89.8	189.0	5.327000000000001	160.0	0.5	4.4	3.29	88.0	4.1	94.0	5.3	2.2	3.57	0.052	3.0	216.0	30.0	136.0	45.0	31.5	2.275	1.162	189.0	34.0	4.64	5.44	6.8	0.4	127.0	30.6	7.1	7.5	93.2	134.0	25.0	4.0	3.0	189.0	34.0	28.0	3.0	8.55	12.6	12.0	155.6
140.0	3.9	0.011	143.0	82.0	90.7	150.0	5.6370000000000005	160.0	0.3	5.8	1.25	90.0	2.0	80.0	5.8	1.5	2.86	0.064	1.52	372.0	30.0	132.0	61.0	29.9	2.775	1.195	150.0	28.7	4.85	5.55	8.8	0.2	135.0	35.3	7.6	8.3	63.3	128.0	73.0	1.0	4.0	150.0	35.8	42.0	3.0	15.39	12.9	50.0	161.3
115.0	5.4	0.065	141.7	94.0	96.1	132.0	8.71	180.0	0.5	4.9	7.12	90.0	3.3	94.0	5.6	1.4	5.7	0.184	2.0	255.8	30.0	142.0	52.0	32.7	2.375	1.0659999999999998	132.0	26.0	4.21	5.662000000000001	9.1	0.8	110.0	39.2	8.2	8.4	61.8	144.0	29.0	2.0	5.0	132.0	32.6	26.0	3.0	12.0	12.5	76.0	160.2
110.66	7.9	0.306	136.6	68.0	94.1	125.0	5.09	120.0	0.7	4.8	1.78	74.0	4.9	70.0	4.9	2.3	5.0	0.0579999999999999	1.0	28.78	33.0	100.0	25.0	32.0	2.35	1.324	119.0	25.6	4.43	4.607	8.7	0.4	111.12	44.2	8.3	8.0	52.4	106.0	10.0	2.0	3.0	119.0	35.7	17.0	1.0	6.8000000000000025	11.9	11.0	161.4
136.43	5.1	0.059	139.0	64.0	87.3	170.0	5.507999999999999	140.0	0.3	3.7	2.76	76.0	3.0	60.0	4.9	1.6	3.21	0.039	4.0	68.6	28.0	112.0	27.0	31.2	2.25	1.033	125.0	28.3	3.77	4.22	6.5	0.6	130.0	33.9	6.5	8.2	56.9	116.0	14.0	3.0	5.0	133.0	34.2	14.0	3.0	8.55	11.7	33.0	153.6
142.32	5.3	10.3	141.0	56.0	84.4	150.0	3.67	140.0	0.7	4.3	2.67	74.0	2.8	46.0	5.3	1.7	5.0	0.053	3.25	22.2	34.0	120.0	19.0	28.1	2.375	1.42	150.0	28.7	5.11	5.051	14.0	0.4	144.32	40.8	8.0	7.1	60.8	114.0	20.0	3.0	4.0	141.0	36.2	17.0	1.0	11.97	13.0	12.0	172.1
128.61	4.8	0.011	140.0	70.0	89.8	137.0	3.491	140.0	0.4	5.6	1.78	64.0	3.0	70.0	5.3	1.2	1.79	0.0289999999999999	2.45	4.08	31.0	122.0	18.0	30.4	2.5	1.227	126.0	25.4	5.44	4.55	7.4	2.8	131.85	45.2	7.8	6.7	53.1	120.0	13.0	3.0	4.0	126.0	40.2	21.0	1.0	13.68	11.5	15.0	178.8
124.51	7.9	38.38	136.1	58.0	90.1	142.14	5.3500000000000005	140.0	0.5	3.8	6.23	98.0	5.4	62.0	4.9	1.8	2.9000000000000004	0.043	2.76	52.86	28.0	110.0	19.0	30.7	2.225	1.259	140.0	27.1	4.27	4.385	6.8	0.6	121.37	37.6	7.0	8.6	60.5	112.0	14.0	3.0	3.0	107.0	34.7	22.0	3.0	5.1000000000000005	12.5	7.0	162.5
219.73	4.1	0.504	144.0	58.0	93.9	265.0	4.474	160.0	0.5	7.3	1.25	74.0	1.6	74.0	5.3	2.0	3.57	0.133	4.0	72.0	27.0	144.0	32.0	31.1	2.275	1.195	222.0	41.0	5.0	5.16	11.1	0.3	195.0	38.8	7.0	7.2	98.9	144.0	33.0	5.0	4.0	250.0	37.0	28.0	3.0	11.97	13.8	25.0	163.6
134.13	9.9	0.011	139.0	76.0	85.1	145.0	5.482	150.0	0.7	5.0	0.98	84.0	5.9	72.0	5.1	3.2	2.5	0.0139999999999999	4.0	5.3976053469340267e-79	28.0	124.0	19.0	29.2	2.4	1.13	140.0	27.2	4.36	4.22	6.6	1.3	134.46	37.9	6.9	8.1	61.5	118.0	18.0	3.0	4.0	135.0	35.5	19.0	1.0	11.97	11.9	11.0	160.8
138.0	5.3	0.011	140.0	72.0	85.5	138.0	5.948	150.0	0.3	5.3	2.22	68.0	2.9	64.0	5.7	2.0	3.93	0.038	1.86	314.04	34.0	118.0	58.0	30.1	2.275	1.388	138.0	28.3	4.07	5.77	6.6	0.7	120.0	30.7	7.8	7.8	62.5	114.0	34.0	3.0	1.0	138.0	33.4	31.0	3.0	20.52	12.8	23.0	150.0
154.47	5.8	0.011	142.0	52.0	86.6	170.0	4.16	150.0	0.5	7.0	1.78	64.0	2.8	62.0	5.1	2.2	2.5	0.28	1.0	22.75	31.0	122.0	21.0	29.7	2.375	1.03	150.0	32.0	5.62	5.162000000000001	9.4	0.1	152.54	38.8	7.6	8.0	69.1	122.0	21.0	4.0	2.0	160.0	38.1	27.0	3.0	11.97	12.8	18.0	163.1
170.0	4.6	0.011	138.0	82.0	96.2	193.0	4.163	160.0	0.6	4.5	1.87	96.0	2.8	80.0	8.0	1.1	6.07	0.091	1.38	432.0	29.0	128.0	74.0	33.1	2.25	0.775	193.0	34.5	4.67	14.77	12.6	0.3	140.0	35.0	6.9	6.6	87.8	118.0	12.0	4.0	4.0	190.0	35.2	16.0	3.0	8.55	12.9	11.0	166.2
257.79	12.0	0.08	139.0	72.2	78.8	300.0	3.3360000000000003	150.0	0.5	6.8	0.98	84.0	9.2	74.0	5.9	1.8	3.21	0.033	4.0	39.57	26.0	118.0	19.0	26.5	2.3	1.001	275.0	42.0	5.58	5.16	4.1	0.1	272.19	46.0	6.8	8.3	124.9	120.0	24.0	5.0	3.0	300.0	36.4	25.0	1.0	10.26	14.1	19.0	172.9
178.0	5.9	350.0	141.0	74.0	104.1	220.0	4.19	150.0	0.7	8.5	6.23	84.0	3.1	88.0	5.4	2.0	8.21	0.222	10.0	72.0	32.0	126.0	46.0	36.1	2.35	1.65	215.0	35.2	3.78	4.218999999999999	11.2	0.9	170.0	46.5	7.1	8.0	94.2	122.0	32.0	4.0	2.0	198.0	40.0	52.0	3.0	18.81	13.7	339.0	180.6
142.0	5.9	267.0	138.0	84.0	95.3	147.0	5.04	150.0	0.5	6.4	20.46	84.0	3.8	82.0	5.3	1.5	3.93	0.193	5.0	288.72	32.0	120.0	56.0	32.4	2.425	1.19	138.0	26.6	4.26	7.327000000000001	9.1	0.2	142.0	48.5	7.6	7.6	55.7	124.0	24.0	3.0	4.0	138.0	38.3	39.0	3.0	22.23	12.1	214.0	176.5
110.07	4.3	0.067	138.0	60.0	83.9	119.47	5.507999999999999	120.0	0.3	2.5	4.27	68.0	1.7	56.0	5.1	2.1	5.36	0.143	2.41	24.0	28.0	96.0	30.0	27.4	2.325	1.388	108.22	26.3	4.53	4.77	7.6	0.9	110.42	32.5	6.9	10.5	47.8	98.0	28.0	3.0	1.0	110.37	33.9	24.0	3.0	15.39	16.1	18.0	149.4
138.02	4.3	0.144	140.0	72.0	88.8	160.0	3.75	130.0	0.3	4.9	2.14	78.0	2.4	70.0	4.7	1.4	2.86	0.026	4.0	49.78	24.0	112.0	22.0	30.3	2.3	1.001	160.0	32.2	4.45	4.83	6.7	1.4	130.48	40.5	6.4	8.4	72.2	116.0	13.0	4.0	5.0	140.0	35.5	19.0	1.0	6.84	12.5	10.0	158.4
160.0	8.0	0.035	138.5	71.3	88.4	165.0	4.63	140.0	0.6	5.6	1.78	74.0	4.8	70.16	5.5	2.2	6.8000000000000025	0.087	1.0	178.2	29.0	109.54	45.0	31.2	2.4	1.356	160.0	28.5	4.81	4.996	7.7	1.0	160.0	42.1	7.3	8.0	69.6	108.56	24.0	3.0	5.0	160.0	36.6	26.0	3.0	12.0	12.0	16.0	175.7
140.0	7.6	344.0	138.0	100.0	89.6	208.0	3.85	170.0	0.4	7.3	9.79	80.0	3.9	102.0	6.3	3.2	4.28	0.285	3.0	209.88	33.0	152.0	45.0	30.4	2.25	1.39	198.0	35.7	4.51	4.996	4.9	0.9	133.84	45.4	7.3	6.9	92.0	145.64	24.0	4.0	3.0	202.0	40.8	21.0	3.0	11.97	13.1	45.0	175.0
89.5	7.381999999999992	7.94539	139.111	58.0	89.66700000000004	100.0	4.183249999999998	130.0	0.496	4.247000000000001	4.7245	78.0	4.306000000000006	54.0	5.098	2.310000000000004	6.007299999999997	0.09908	4.29	13.67	29.01	92.0	18.0	30.31400000000001	2.369	1.3221400000000003	98.0	24.0	4.650999999999997	4.309240000000002	6.613	0.4330000000000001	89.37	30.0	7.196000000000002	7.994	41.9	90.0	16.79	3.0	4.0	92.0	31.2	21.33	2.0	14.620499999999993	12.265000000000002	15.06	150.7
153.34	5.3	0.039	140.0	54.0	63.6	174.87	4.422	140.0	0.5	5.2	2.94	66.0	2.8	60.0	5.5	1.9	3.21	0.04	7.0	57.78	29.0	122.0	23.0	20.7	2.175	1.582	167.33	32.3	3.28	5.5	8.6	0.6	153.71	35.9	6.8	7.1	78.4	120.0	44.0	4.0	1.0	145.0	35.8	30.0	3.0	8.55	15.8	50.0	155.7
173.4	7.3	0.011	134.0	46.0	93.3	205.0	3.129	150.0	0.8	5.0	5.61	86.0	5.4	40.0	7.4	1.0	7.14	0.0819999999999999	1.12	300.0	25.0	126.0	76.18	32.2	2.3	1.033	140.0	27.6	4.14	11.27	10.7	5.3976053469340267e-79	123.0	32.14600000000001	6.4	7.4	57.5	124.0	58.0	3.0	5.0	140.0	35.0	40.0	3.0	15.39	12.4	23.0	146.9
188.0	5.3	0.021	141.0	70.0	91.5	188.0	4.551	140.0	0.5	6.0	1.25	78.0	2.4	70.0	5.4	2.3	5.0	0.054	1.0	152.88	25.0	120.0	46.0	30.8	2.375	1.033	175.0	32.0	5.08	5.38	10.2	0.3	170.0	39.1	6.8	7.5	81.1	110.0	30.0	4.0	5.0	183.0	40.0	28.0	3.0	15.39	11.8	37.0	177.8
225.0	6.0	8.52	137.0	76.0	87.9	250.0	5.33	130.0	0.4	5.6	2.67	82.0	3.6	70.0	5.6	1.8	4.28	0.198	1.0	236.9	29.0	102.0	52.0	29.0	2.35	1.0	245.0	37.8	5.06	5.44	6.3	0.9	175.0	42.0	7.0	8.1	106.8	94.0	21.0	5.0	3.0	245.0	41.6	19.0	3.0	11.97	13.6	26.0	179.3
155.0	8.9	0.038	139.0	66.0	88.9	166.0	6.077000000000001	130.0	0.3	6.0	1.25	90.0	5.6	72.0	6.9	2.8	3.93	0.042	1.0	120.0	35.0	104.0	64.0	31.3	2.5	1.55	150.0	33.3	4.97	4.94	3.6	0.3	137.0	30.9	8.1	8.0	65.4	112.0	16.0	4.0	1.0	156.0	32.9	22.0	3.0	10.26	12.3	20.0	155.2
143.16	3.7	426.0	135.3	70.0	108.6	165.0	4.09	150.0	0.4	4.0	6.23	68.0	1.7	82.0	4.7	1.5	2.5	0.111	4.0	92.76	30.0	116.0	31.0	37.4	2.25	1.0659999999999998	135.0	25.6	3.82	4.496	10.3	0.2	145.0	39.5	7.5	7.5	57.6	114.0	25.0	2.0	4.0	135.0	37.4	24.0	1.0	6.8000000000000025	15.0	14.0	173.6
111.27	8.0	3.75	139.0	54.0	86.6	125.0	4.37	120.0	0.7	3.4	6.32	72.0	4.7	56.0	5.6	2.5	3.57	0.022	2.73	45.85	26.0	98.0	18.0	31.0	2.4	1.485	102.0	23.7	3.87	4.72	8.4	0.6	111.28	36.0	6.7	8.4	46.3	90.0	42.0	3.0	4.0	105.0	32.3	30.0	1.0	8.55	13.6	14.0	152.8
142.9	6.7	47.7	139.0	70.92	90.7	185.0	6.801	5.3976053469340267e-79	0.4	3.7	7.03	76.6	4.4	71.08	5.3	1.6	1.79	0.043	5.0	60.0	30.0	95.3	31.0	31.8	2.5	1.388	185.0	34.9	4.03	5.44	5.9	0.8	135.0	38.1	7.1	7.5	90.3	96.04	23.0	4.0	4.0	185.0	37.0	26.0	1.0	5.13	12.4	30.0	168.5
222.92	12.1	4.54	139.0	75.18	92.4	275.0	6.284	140.0	1.0	7.5	2.67	84.0	7.6	76.0	6.2	3.2	5.36	0.0579999999999999	6.0	96.0	30.0	120.0	32.0	31.5	2.525	1.615	265.0	38.7	5.14	5.38	8.6	0.7	220.0	42.0	7.7	8.2	114.0	120.04	40.0	5.0	2.0	265.0	40.2	32.0	1.0	25.65	11.8	45.0	185.2
140.0	12.2	310.0	142.0	76.0	85.9	170.0	6.257999999999999	160.0	0.5	5.3	7.65	82.0	8.1	78.0	6.8	3.2	7.14	0.181	2.0	287.04	25.0	144.0	61.0	28.9	2.325	1.2919999999999998	145.0	31.0	5.32	6.16	4.5	0.6	140.0	35.4	6.6	8.6	67.4	132.0	19.0	4.0	2.0	160.0	35.5	22.0	2.0	17.1	12.3	32.0	160.4
220.0	8.2	0.033	140.0	70.0	88.4	230.0	5.66	150.0	0.5	4.9	1.78	62.0	3.9	70.0	6.7	3.4	4.64	0.072	1.0	221.88	22.0	118.0	50.0	30.2	2.475	1.23	200.0	35.6	4.7	10.38	6.6	0.7	220.0	43.6	6.6	8.0	94.0	114.0	34.0	4.0	4.0	203.0	42.5	20.0	3.0	11.97	12.0	94.0	180.8
115.33	5.7	0.011	139.0	64.0	92.5	120.0	4.9910000000000005	140.0	0.3	5.7	0.98	70.0	2.9	64.0	5.5	2.3	5.0	0.034	3.99	108.0	32.0	126.0	33.0	31.3	2.4	1.2919999999999998	120.0	27.9	4.76	4.39	5.4	0.8	115.0	36.7	7.9	7.6	56.7	106.0	28.0	3.0	3.0	118.0	35.0	30.0	3.0	11.97	12.2	45.0	160.6
191.5	5.7	0.015	136.0	68.0	89.4	220.0	5.12	150.0	0.5	4.8	1.25	64.0	2.5	68.0	5.0	2.5	3.93	0.019	2.0	104.52	26.0	122.0	30.0	31.3	2.2	1.259	194.0	33.2	3.96	4.33	7.9	0.4	220.0	41.6	6.6	8.0	88.9	114.0	12.0	4.0	2.0	170.0	37.0	18.0	1.0	13.68	12.1	11.0	167.8
160.0	6.601000000000013	2.310859999999997	139.09100000000004	55.6	90.77599999999998	170.0	5.003919999999999	181.1	0.5	4.876000000000001	4.284699999999999	65.34	3.9009999999999945	57.7	5.452999999999999	2.001	6.5117999999999965	0.12342	1.29	240.0	29.01	149.38	77.96	30.558000000000003	2.35975	1.0800900000000002	145.0	29.687999999999985	4.614500000000001	5.0344000000000015	7.619999999999997	0.4900000000000002	129.0	41.728	7.200000000000004	8.077000000000004	68.70099999999998	146.72	17.55	3.0	2.0	145.0	39.11800000000001	22.46	3.0	9.043	12.730000000000002	19.68	175.27399999999997
110.0	4.9	0.019	142.0	62.0	90.9	120.0	3.982	220.0	0.5	5.3	5.87	54.0	2.6	64.0	7.4	1.5	7.5	0.198	1.0	480.0	31.0	192.0	78.0	31.5	2.5	1.13	114.0	25.7	4.68	8.22	10.2	0.9	105.0	34.1	7.4	9.0	50.4	188.0	24.0	3.0	5.0	114.0	33.4	23.0	3.0	11.97	11.9	13.0	155.1
127.33	6.3	0.055	138.0	70.0	87.8	135.0	4.862	140.0	0.2	4.2	1.78	82.0	4.1	66.0	5.1	1.8	3.57	0.022	4.0	69.48	26.0	110.0	19.0	31.5	2.35	1.227	135.0	28.4	4.24	5.44	3.4	1.2	126.42	39.6	6.7	7.1	61.5	108.0	12.0	3.0	4.0	130.0	37.9	19.0	1.0	8.55	11.4	11.0	169.4
108.02	7.6	349.94	136.3	72.82	92.3	118.0	5.5600000000000005	150.0	0.5	5.2	23.13	70.0	3.8	72.0	4.7	2.8	5.0	0.208	6.11	56.07	27.0	112.0	19.0	31.2	2.25	1.259	118.0	28.7	4.93	4.718	6.9	0.7	105.31	35.0	7.3	7.3	57.6	118.0	10.0	3.0	4.0	118.0	31.0	16.0	3.0	6.8000000000000025	13.9	21.0	155.0
148.85	7.1	0.066	138.0	62.38	92.8	172.0	3.59	142.0	0.5	3.7	3.56	73.64	3.9	63.24	5.0	2.7	3.93	0.039	2.86	7.0	29.0	114.64	21.0	31.5	2.275	1.03	172.0	33.5	4.24	4.552	6.5	0.3	148.68	29.9	7.0	7.9	74.8	112.94	12.0	4.0	3.0	150.0	35.0	16.0	1.0	8.55	11.5	20.0	149.8
114.37	5.3	0.027	139.0	62.0	85.7	120.0	3.49	130.0	0.6	5.8	1.78	68.0	2.7	70.0	4.8	1.9	3.21	0.111	3.04	32.65	29.0	116.0	18.0	29.4	2.35	1.13	115.0	25.5	5.43	4.441	12.2	0.4	116.54	43.7	7.4	7.1	52.9	112.0	15.0	3.0	4.0	115.0	36.0	23.0	1.0	23.94	12.1	14.0	163.1
100.0	8.5	0.024	139.0	84.0	89.7	122.0	4.086	140.0	0.5	4.6	4.63	66.0	6.8	81.34	5.1	1.0	5.36	0.03	1.0	150.6	31.0	112.56	48.0	30.7	2.35	1.356	122.0	25.2	4.81	4.11	5.7	0.4	100.0	41.2	7.4	8.4	54.8	112.0	38.0	3.0	5.0	119.0	35.2	36.0	3.0	23.94	12.6	17.0	166.9
130.0	9.1	0.011	136.0	72.0	84.6	141.0	5.25	160.0	0.6	4.9	2.22	88.0	6.8	72.0	8.4	1.6	2.5	0.085	2.06	420.0	32.0	144.0	63.0	29.2	2.325	1.227	120.0	30.0	4.57	6.33	7.0	0.2	95.0	33.0	7.3	8.1	54.7	146.0	14.0	4.0	4.0	141.0	33.2	14.0	3.0	10.26	12.0	19.0	153.0
125.0	4.8	0.011	134.0	68.0	96.6	140.0	5.198	160.0	0.6	5.0	1.25	64.0	2.5	68.0	5.6	1.5	7.85	0.0579999999999999	1.0	108.0	34.0	122.0	74.0	33.9	2.6	1.485	130.0	29.5	3.73	5.5	12.3	0.9	125.0	33.0	7.7	7.2	59.6	118.0	28.0	4.0	3.0	130.0	34.0	30.0	3.0	11.97	13.4	20.0	156.5
151.99	3.8	0.011	139.0	66.0	89.9	165.0	3.827	130.0	0.3	3.8	2.4	92.0	1.8	66.0	5.3	1.6	3.57	0.042	3.0	23.41	34.0	106.0	26.0	31.7	2.375	1.13	160.0	28.5	4.09	5.16	9.1	0.6	154.29	41.2	8.0	8.3	67.9	110.0	15.0	3.0	5.0	160.0	36.6	17.0	3.0	6.84	11.6	15.0	173.1
226.28	6.9	0.045	140.0	80.0	85.5	250.0	4.81	150.0	0.7	5.4	1.25	106.0	3.5	77.24	6.7	2.5	2.86	0.039	5.34	86.55	33.0	132.08	34.0	28.6	2.4	1.162	250.0	45.8	5.32	5.11	10.3	0.8	215.0	44.5	7.6	7.3	111.7	134.0	23.0	5.0	2.0	230.0	42.0	23.0	3.0	8.55	13.1	92.0	174.8
135.0	6.9	0.0289999999999999	141.0	70.0	94.2	135.0	4.343999999999999	150.0	0.7	3.5	2.22	62.0	3.8	74.0	5.6	2.1	6.07	0.034	1.0	200.42	30.0	114.0	42.0	32.7	2.3	1.259	125.0	28.6	4.52	4.5	10.3	0.6	135.0	35.6	7.1	6.9	57.4	112.0	22.0	3.0	5.0	125.0	34.0	31.0	3.0	6.84	12.1	15.0	157.4
147.54	9.1	185.0	136.0	70.0	80.7	185.0	4.81	130.0	0.5	4.4	15.93	76.0	4.4	78.0	5.7	3.1	3.93	0.098	3.0	75.4	23.0	116.0	33.0	25.6	2.3	1.195	170.0	33.0	5.06	5.05	5.8	0.3	140.04	38.8	6.6	7.4	70.0	114.0	34.88	4.0	2.0	170.0	35.3	28.53	3.0	22.23	13.4	31.0	159.0
156.44	5.6	0.011	141.0	62.0	88.2	205.0	5.1720000000000015	140.0	0.4	6.2	4.54	70.0	3.0	60.0	5.0	2.1	1.79	0.068	2.1	103.23	26.0	112.0	31.0	30.1	2.475	1.324	205.0	34.5	4.72	4.94	6.8	0.4	150.0	39.3	7.0	8.0	92.5	116.0	90.0	4.0	4.0	175.0	36.5	52.0	1.0	17.1	12.4	33.0	168.3
335.0	8.2	0.023	142.0	84.0	87.3	338.0	3.439	190.0	0.6	8.1	0.98	56.0	5.6	80.0	6.7	1.7	17.14	0.039	1.0	321.84	30.0	164.0	55.0	29.1	2.45	1.679	315.0	46.6	3.45	8.6	7.3	0.2	245.0	39.4	6.9	8.8	145.3	156.0	17.0	5.0	5.0	325.0	42.2	8.0	3.0	11.97	14.5	18.0	184.9
175.0	7.8	0.035	137.2	92.0	101.0	240.0	5.95	180.0	0.3	4.4	3.56	70.0	6.6	92.0	6.6	0.8	6.1000000000000005	0.068	1.78	480.0	29.0	140.0	68.0	33.5	2.35	0.775	192.0	34.3	3.95	8.327	4.4	0.5	162.0	43.5	7.4	7.3	88.9	144.0	31.0	4.0	1.0	182.0	39.0	23.0	3.0	5.1000000000000005	13.0	27.0	172.3
133.87	6.7130000000000045	0.9923300000000006	139.014	72.0	88.979	140.0	4.080239999999999	130.0	0.5	5.762999999999997	2.5121	76.0	3.899999999999995	72.0	5.184999999999998	2.088999999999997	5.509499999999999	0.0818199999999999	1.0	14.98	29.0	98.0	24.0	30.44700000000001	2.349999999999999	1.2473607142857146	130.0	26.6	4.647399999999995	4.899520000000002	7.415999999999998	0.4480000000000002	131.21	36.5	7.200000000000004	8.191999999999998	59.1	102.0	16.13	3.0	4.0	140.0	36.0	21.37	1.0	14.141700000000004	12.248	13.92	169.7
165.74	9.4	251.0	141.0	36.0	82.5	200.0	4.732	130.0	0.6	8.9	7.03	86.0	6.4	46.0	5.4	2.0	2.5	0.033	6.15	10.04	26.0	110.0	18.0	29.0	2.425	1.324	200.0	38.2	5.52	4.88	6.6	0.2	159.79	42.6	7.0	7.9	92.1	110.0	19.0	5.0	3.0	165.0	39.6	26.0	1.0	13.68	12.3	16.0	176.0
215.0	6.2	772.0	137.0	68.0	87.1	235.0	6.775	140.0	0.4	5.8	1.25	74.0	3.9	68.0	5.6	1.4	5.0	0.065	3.0	191.16	26.0	116.0	47.0	30.0	2.15	1.0659999999999998	235.0	37.5	5.03	5.5	6.4	1.3	195.0	44.0	7.1	7.7	108.1	114.0	55.0	4.0	2.0	230.0	43.0	31.0	3.0	13.68	13.1	26.0	175.9
129.28	6.8779999999999895	70.77956999999998	138.997	64.48	88.66099999999996	140.0	4.4593300000000005	134.7	0.5	4.511000000000001	5.923599999999999	81.78	4.001	63.66	5.138999999999999	2.100999999999996	5.346500000000002	0.05649	3.53	6.0	29.01	109.54	21.0	30.39500000000001	2.375	1.30872	130.0	31.77800000000001	4.645799999999996	4.961520000000002	7.134999999999999	0.4800000000000002	127.21	35.38400000000001	7.200000000000004	7.973	67.84700000000002	108.5	17.02	4.0	1.0	125.0	34.34300000000001	18.99	3.0	12.089699999999995	12.302	14.4	154.585
130.0	4.7	212.39	143.2	78.0	93.1	140.0	6.75	240.0	0.5	5.8	10.68	54.0	2.1	42.0	6.0	2.0	5.4	0.135	2.0	120.0	35.0	192.0	77.0	31.1	2.35	1.033	115.0	24.1	4.39	4.774	11.5	0.1	100.0	40.5	7.8	8.8	53.6	182.62	7.0	2.0	1.0	129.0	33.5	13.0	3.0	15.4	13.9	21.0	157.2
150.0	8.6	735.0	140.0	78.0	90.9	170.0	5.146	140.0	0.3	5.0	10.68	90.0	5.4	78.0	6.1	2.8	5.36	0.271	1.48	216.0	30.0	116.0	60.0	32.2	2.475	1.259	163.0	32.2	4.13	5.61	3.7	0.2	105.0	41.0	7.2	6.4	75.4	118.0	10.0	4.0	4.0	153.0	36.6	19.0	3.0	10.26	13.6	15.0	165.5
170.0	5.6	1.01	139.0	58.0	89.8	190.0	3.207	140.0	0.6	6.0	1.87	60.0	2.6	72.0	5.3	2.0	4.64	0.077	3.0	202.12	29.0	116.0	39.0	31.8	2.225	1.227	190.0	32.8	4.63	4.94	10.0	0.8	160.0	40.0	6.8	7.4	84.3	114.0	28.0	4.0	1.0	190.0	38.1	25.0	1.0	10.26	12.2	28.0	174.3
150.0	7.4	1.7780399999999998	137.2	76.0	80.5	187.0	5.8338100000000015	150.0	0.4	4.162999999999999	5.87	84.0	4.5	78.0	12.6	2.0	3.706599999999999	0.053	2.11	82.26	28.0	134.0	41.0	27.2	2.402000000000001	1.26714	152.0	32.2	4.59	12.080219999999995	5.3	0.4	133.83	33.6	7.179999999999999	8.0	68.9	128.0	20.56	4.0	4.0	155.0	31.6	21.36	1.0	10.636199999999995	12.3	37.01	145.9
190.0	4.9	0.035	141.5	84.0	92.5	240.0	6.65	130.0	0.4	5.7	4.45	68.0	3.2	76.0	4.7	1.1	4.6000000000000005	0.087	1.0	234.36	22.0	122.0	43.0	31.2	2.375	1.13	178.0	35.7	4.85	5.273	8.1	0.8	170.0	39.7	6.8	7.8	81.5	118.0	28.0	4.0	3.0	178.0	37.7	18.0	3.0	8.6	12.5	31.0	172.0
120.0	5.4	0.018	142.0	5.3976053469340267e-79	94.1	128.0	7.112	190.0	0.5	4.1	5.34	68.0	3.7	3.6	5.3	1.2	5.71	0.1689999999999999	1.09	24.0	27.0	151.26	74.99	31.7	2.35	1.162	108.0	24.2	4.35	4.77	8.6	0.5	120.0	35.0	6.7	8.0	47.4	144.0	11.0	3.0	3.0	108.0	34.2	19.0	3.0	18.81	12.5	11.0	153.6
123.01	7.3	20.2	142.0	52.0	85.7	130.0	4.526	140.0	0.6	5.3	2.22	84.0	4.1	58.0	4.8	2.5	2.86	0.0279999999999999	5.86	14.73	26.0	114.0	19.0	29.0	2.425	1.098	130.0	27.5	5.44	4.22	7.9	0.6	122.45	37.1	7.4	7.1	57.1	108.0	78.0	3.0	4.0	130.0	33.3	36.0	1.0	17.1	11.7	74.0	166.4
110.0	11.8	0.011	136.0	64.0	74.3	127.0	5.07	170.0	0.6	3.4	6.23	82.0	9.2	70.0	5.4	1.8	5.0	0.0969999999999999	1.86	276.2	32.0	128.0	52.0	23.9	2.225	1.0	125.0	30.3	4.3	4.996	5.2	0.4	110.0	36.4	7.5	8.9	57.5	126.04	11.0	4.0	2.0	120.0	33.5	17.0	3.0	8.55	13.3	13.0	150.7
175.0	7.8	0.019	137.0	54.64	92.6	220.0	4.448	170.4	0.5	5.6	2.67	72.72	5.7	56.26	5.7	1.5	8.21	0.075	1.54	300.0	20.0	143.56	64.0	29.7	2.075	1.485	175.0	33.534	3.62	5.33	6.2	0.8	125.0	35.898	5.4	7.1	81.8	141.56	12.0	4.0	4.0	175.0	36.06499999999999	18.0	3.0	8.55	14.2	13.0	161.0
255.0	4.4	15.8	138.0	66.0	102.3	291.0	4.267	140.0	0.4	2.9	10.5	56.0	2.1	66.0	9.0	1.8	2.5	0.05	12.0	168.0	25.0	124.0	49.0	34.6	2.275	1.162	277.0	38.7	4.17	6.16	9.9	0.3	240.0	45.5	6.7	8.1	125.7	114.0	32.0	5.0	4.0	284.0	40.9	20.0	3.0	13.68	12.0	45.0	195.6
185.0	4.9	0.098	138.0	70.0	81.6	210.0	4.862	160.0	0.4	4.8	3.56	62.0	3.0	70.32	5.1	1.4	3.21	0.043	1.0	198.15	36.0	129.08	41.0	26.2	2.325	0.84	195.0	33.1	4.93	4.83	9.1	0.8	160.0	47.8	7.7	8.6	94.8	126.0	11.0	4.0	4.0	210.0	39.0	15.0	3.0	18.81	14.2	12.0	178.1
153.99	5.6	0.03	138.0	82.0	94.3	165.0	4.138	130.0	0.7	4.1	0.89	86.0	3.2	74.0	5.3	1.6	3.21	0.043	3.19	20.3	32.0	114.0	18.0	32.0	2.425	1.6469999999999998	160.0	28.2	4.11	4.77	12.0	0.2	152.22	46.6	7.6	8.9	73.0	106.0	12.0	3.0	4.0	150.0	39.8	16.0	1.0	8.55	12.9	11.0	178.2
154.0	8.8	0.022	136.0	56.0	93.7	180.0	5.77	160.0	0.6	4.9	3.56	64.0	5.1	68.0	5.2	2.8	5.71	0.053	4.78	123.29	34.0	126.0	42.0	31.6	2.475	1.39	172.0	35.0	4.56	4.829	6.9	0.3	145.0	37.0	8.1	8.5	78.2	122.0	53.0	4.0	2.0	168.0	38.4	35.0	3.0	13.68	11.4	10.0	168.8
161.67	6.8869999999999925	0.4295099999999998	139.38099999999997	70.0	89.48599999999998	170.0	4.100039999999998	150.0	0.5	5.738	1.8601	76.0	4.040000000000003	78.0	5.0790000000000015	2.100999999999996	4.901600000000003	0.0533699999999999	3.34	12.0	29.0	120.0	23.0	30.617000000000004	2.377	1.21769	165.0	33.6	4.611700000000004	4.647900000000004	7.204999999999999	0.465	163.97	43.8	7.200000000000004	8.056000000000003	71.2	124.0	17.77	4.0	5.0	165.0	37.5	21.71	3.0	14.415300000000007	12.079	15.74	178.6
169.72	10.5	0.03	135.0	61.52	88.6	220.0	5.301	140.0	0.6	3.1	0.89	90.0	7.3	60.0	5.1	2.4	2.14	0.019	2.0	102.84	31.0	128.0	32.0	29.7	2.4	1.744	205.0	35.5	4.64	4.22	5.7	0.3	160.0	40.4	6.6	9.9	97.2	130.0	19.0	4.0	5.0	205.0	36.3	18.0	3.0	8.55	12.4	10.0	165.7
169.29	6.8	409.0	142.0	76.0	92.9	185.0	3.698	140.0	0.9	4.5	12.72	76.0	2.6	80.0	5.6	3.1	3.21	0.018	3.0	84.0	25.0	110.0	28.0	31.2	2.35	1.485	180.0	29.2	4.87	4.72	13.7	0.6	170.0	45.5	6.7	8.0	74.3	110.0	18.0	3.0	3.0	180.0	39.6	20.0	3.0	10.26	12.9	12.0	188.5
175.0	5.1	0.011	140.0	72.68	86.6	220.0	5.662999999999999	140.0	0.4	7.0	1.78	50.0	2.8	74.0	5.3	1.8	5.0	0.057	2.0	151.68	24.0	118.0	46.0	31.1	2.35	1.227	220.0	36.6	4.72	5.33	7.3	0.4	175.0	43.2	6.9	9.0	99.1	118.0	36.0	4.0	5.0	220.0	40.5	27.0	1.0	13.68	12.6	26.0	182.1
185.0	7.1	0.1177999999999998	139.04700000000008	1.38	87.7	185.0	4.518240000000001	190.0	0.7	5.082000000000002	0.89	68.0	4.5	5.3976053469340267e-79	6.9	1.7	4.457599999999993	0.039	1.17	156.0	29.0	146.0	77.0	29.6	2.400750000000001	1.26465	143.0	31.2	4.16	5.9736100000000025	10.0	0.6	135.0	38.976999999999975	7.174000000000008	9.1	62.9	143.74	20.84	4.0	1.0	143.0	36.4	25.5	3.0	13.4235	12.6	24.15	165.5
200.0	6.905999999999987	0.1324599999999999	139.007	59.4	89.84999999999997	215.0	5.14392	153.8	0.5	6.135999999999999	2.2642	66.82	4.0420000000000025	60.6	5.700999999999998	2.098999999999996	4.8737999999999975	0.0715712222222222	1.22	336.0	28.0	125.0	80.0	30.449000000000023	2.3412500000000005	1.13142	215.0	33.172999999999995	4.641999999999999	5.511730000000003	7.323000000000002	0.5460000000000005	160.0	40.960999999999984	7.198999999999996	8.617	93.20600000000002	122.7	21.78	4.0	5.0	215.0	40.19799999999999	24.45	3.0	11.251799999999996	13.590000000000003	24.15	178.94200000000004
165.0	6.5	0.08	134.3	72.0	92.3	200.0	5.66	140.0	0.6	4.9	2.67	62.0	3.6	74.0	4.7	2.0	4.3	0.068	2.0	221.1	31.0	126.0	49.0	31.7	2.3	1.162	185.0	36.5	4.41	4.829	9.1	0.9	130.0	33.9	7.6	7.7	87.5	116.0	28.0	4.0	5.0	186.0	35.6	23.0	3.0	6.8000000000000025	12.4	23.0	160.9
165.0	7.1	248.16	137.5	64.0	81.6	190.0	7.73	140.0	0.5	5.0	6.23	72.0	4.3	64.0	5.9	2.2	5.0	0.106	5.09	125.71	27.0	96.0	39.0	27.6	2.425	1.098	190.0	32.9	5.32	4.996	6.9	1.0	165.0	40.1	7.6	8.1	84.8	106.0	24.0	4.0	3.0	180.0	37.0	21.0	3.0	6.8000000000000025	13.9	17.0	178.1
175.0	6.8	0.011	139.0	50.0	98.4	225.0	5.87	140.0	0.7	7.5	4.45	62.0	3.9	52.0	5.7	2.0	10.35	0.135	1.0	552.0	33.0	112.0	72.0	34.9	2.55	1.0659999999999998	215.0	36.0	4.09	5.66	10.7	0.4	175.0	39.6	7.7	8.6	98.4	118.0	16.0	4.0	5.0	210.0	37.0	21.0	3.0	18.81	12.3	15.0	175.6
170.0	6.3	0.0579999999999999	143.0	82.0	96.1	170.0	3.491	170.0	0.5	7.1	9.79	66.0	3.6	83.26	5.3	1.9	2.86	0.087	1.7	120.0	37.0	146.04	71.0	32.0	2.3	0.872	160.0	31.2	5.03	6.55	8.0	0.6	150.0	36.1	8.1	6.4	77.4	144.0	51.0	4.0	5.0	160.0	36.2	46.0	3.0	29.07	12.4	25.0	163.1
180.0	3.3	0.245	142.0	66.0	116.6	190.0	4.84	160.0	0.3	7.0	4.45	98.0	1.4	64.0	5.0	1.5	7.5	0.068	2.21	504.0	29.0	132.0	72.84	37.9	2.4	1.07	180.0	30.0	3.24	5.551	8.6	1.1	170.0	38.2	7.4	9.3	82.5	130.0	17.0	4.0	2.0	180.0	37.6	18.0	3.0	17.1	18.5	18.0	169.9
261.47	6.6	0.192	141.0	60.0	86.8	295.0	4.758	140.0	0.3	5.0	1.25	68.0	4.6	62.0	5.1	1.5	5.0	0.068	3.64	117.4	23.0	120.0	33.0	30.7	2.375	1.259	265.0	40.7	4.96	6.61	3.9	0.9	250.0	41.6	6.7	6.4	121.7	122.0	19.0	5.0	4.0	290.0	39.4	20.0	1.0	11.97	12.0	20.0	179.7
230.0	4.7	0.079	140.0	90.0	91.9	245.0	6.44	170.0	0.4	6.6	3.56	64.0	2.5	86.0	5.0	1.6	3.93	0.121	1.0	240.0	37.0	136.0	52.0	30.5	2.325	0.94	210.0	38.8	5.22	6.384	8.4	0.8	175.0	40.6	8.1	6.8	95.4	140.0	18.0	5.0	2.0	245.0	41.5	23.0	3.0	6.84	12.1	21.0	177.6
230.0	7.9	0.118	143.0	78.0	89.5	290.0	5.896	130.0	0.8	4.4	2.67	102.0	4.2	80.0	5.5	2.6	3.93	0.043	2.39	216.0	24.0	120.0	54.0	30.2	2.325	1.453	290.0	44.981	4.89	5.16	9.9	0.6	200.0	39.45799999999998	6.1	7.3	136.63399999999996	124.0	24.0	5.0	4.0	250.0	38.581	23.0	1.0	8.55	12.6	9.0	171.043
120.0	5.6	241.0	140.0	76.0	95.5	179.0	5.3	160.0	0.5	2.6	5.34	64.0	2.8	76.0	5.3	2.0	3.21	0.072	2.67	3.0	26.0	126.0	79.0	32.3	2.3	1.36	101.0	23.2	3.87	4.441	8.1	0.9	125.0	36.8	6.6	8.6	46.2	124.0	14.0	3.0	1.0	111.0	33.2	16.0	3.0	11.97	13.1	17.0	159.8
175.0	6.6	0.011	136.0	62.0	88.6	175.0	6.103	140.0	0.4	5.4	1.69	72.0	4.2	66.0	5.3	1.7	3.93	0.05	1.0	209.26	31.0	116.0	49.0	31.0	2.45	1.162	175.0	33.9	5.24	4.88	6.6	0.6	175.0	38.6	7.6	9.1	79.0	116.8	19.0	4.0	5.0	175.0	37.7	17.0	3.0	10.26	12.2	17.0	178.2
125.0	9.7	0.017	136.0	86.0	93.2	150.0	6.26	190.0	0.6	6.6	8.01	78.0	6.3	84.0	6.0	2.6	5.36	0.072	1.0	420.0	40.0	166.0	65.0	31.7	2.375	1.19	141.0	31.9	4.65	5.551	6.4	0.6	110.0	32.8	8.1	9.1	62.8	158.0	20.0	4.0	1.0	130.0	36.1	26.0	3.0	8.55	11.0	20.0	152.9
250.0	10.5	0.011	138.0	76.0	83.6	305.0	4.603	170.0	0.9	4.8	2.67	56.0	7.6	76.94	8.1	1.8	3.21	0.1009999999999999	4.0	270.08	34.0	133.96	47.0	27.4	2.275	1.259	298.0	41.9	5.66	7.05	8.4	0.5	180.0	41.6	7.3	9.8	136.2	131.22	93.0	5.0	5.0	280.0	42.5	52.0	1.0	18.81	13.0	41.0	184.3
115.15	5.8	73.8	139.0	73.28	96.0	118.0	2.741	130.0	0.8	5.1	4.27	58.0	2.1	80.0	4.9	2.8	4.64	0.053	6.0	3.0	26.0	120.0	21.0	32.3	2.425	1.13	118.0	25.7	4.51	4.0	13.3	0.6	117.03	43.0	7.3	8.5	53.8	110.0	18.0	3.0	3.0	118.0	34.5	25.0	1.0	17.1	11.9	21.0	172.7
137.93	5.6	0.011	137.0	38.04	89.1	148.7	6.593999999999999	180.0	0.4	5.1	4.36	78.0	3.7	5.3976053469340267e-79	5.9	1.3	3.93	0.179	1.15	360.0	34.0	166.0	80.0	30.7	2.225	1.356	121.0	26.6	5.1	7.83	7.8	0.4	125.0	35.9	7.5	7.6	58.2	160.94	11.0	3.0	3.0	142.0	34.0	22.0	3.0	20.52	12.5	17.0	156.3
170.11	6.4	652.0	140.0	72.0	88.1	200.0	5.819	140.0	0.3	6.8	0.98	90.0	4.2	76.92	5.3	1.7	4.28	0.089	4.48	156.0	23.0	125.1	36.0	31.2	2.4	1.195	200.0	37.5	5.22	5.44	4.8	2.4	164.65	41.3	6.6	8.4	88.7	126.0	14.0	4.0	2.0	200.0	39.0	30.0	2.0	23.94	12.3	29.0	171.9
190.0	5.1	0.074	140.0	32.0	86.7	200.0	3.026	160.0	0.8	8.3	3.47	88.0	3.1	44.0	4.0	1.0	8.93	0.039	1.71	264.0	24.0	136.0	74.0	30.9	2.275	1.0659999999999998	200.0	37.5	3.36	5.05	15.0	1.0	145.0	32.7	6.5	6.3	91.9	132.0	23.0	4.0	2.0	200.0	35.3	32.0	3.0	30.78	19.7	33.0	158.1
140.0	11.0	0.035	137.0	57.74	88.6	151.0	3.67	190.0	1.3	7.5	1.78	66.0	5.5	58.32	6.4	4.0	6.78	0.063	1.25	72.0	41.0	159.46	77.0	29.8	2.5	1.19	151.0	29.9	4.21	6.827999999999999	11.4	0.3	90.0	38.4	8.2	8.9	65.0	156.6	15.0	3.0	1.0	150.0	34.6	20.0	3.0	5.13	13.4	32.0	151.4
190.58	8.3	0.126	139.0	68.0	83.5	250.0	4.526	150.0	0.3	5.2	0.89	78.0	5.3	78.0	5.4	2.5	3.57	0.024	2.0	121.35	36.0	124.0	33.0	28.1	2.225	1.195	250.0	38.6	4.36	4.94	3.9	0.4	170.0	36.4	7.0	7.5	111.6	124.0	14.0	5.0	4.0	230.0	38.0	15.0	3.0	8.55	14.0	15.0	164.7
180.0	6.6	25.6	136.0	80.0	88.7	210.0	5.6370000000000005	160.0	0.5	4.1	2.05	82.0	3.0	82.0	5.2	2.9	4.28	0.0559999999999999	2.0	181.9	22.0	132.0	38.0	29.2	2.35	1.259	210.0	36.9	5.14	4.88	7.7	0.8	175.0	40.7	6.6	7.0	92.8	126.0	30.0	4.0	4.0	195.0	38.0	19.0	3.0	10.26	12.3	17.0	171.9
190.0	5.6	0.011	139.0	54.0	85.4	195.0	3.207	140.0	0.5	5.5	8.99	44.0	3.4	50.0	6.1	1.6	7.14	0.298	1.67	684.0	21.0	106.0	80.0	28.6	2.3	1.162	175.0	29.5	4.43	5.61	8.6	0.9	175.0	41.1	6.4	9.9	77.9	104.0	23.0	3.0	2.0	180.0	42.2	30.0	3.0	8.55	16.1	14.0	172.0
122.0	5.1	0.011	136.0	66.0	75.9	165.0	3.957	150.0	0.6	3.4	3.83	84.0	2.3	76.0	6.5	2.1	5.0	0.068	1.88	300.0	30.0	132.0	78.0	24.4	2.325	1.356	160.0	33.0	5.09	5.27	10.9	0.8	118.0	37.0	6.7	7.4	77.5	124.0	16.0	4.0	4.0	150.0	38.2	18.0	3.0	10.26	15.8	17.0	149.0
114.0	10.0	0.011	139.0	64.46	99.4	114.0	3.0	186.8	0.6	5.2	7.12	74.78	7.0	66.4	5.7	1.9	3.21	0.063	1.35	595.68	34.0	158.3	75.11	33.0	2.3	1.13	112.0	28.0	4.53	5.05	6.0	5.3976053469340267e-79	90.0	34.9	7.3	7.7	52.8	155.46	19.0	3.0	1.0	112.0	34.0	22.0	3.0	8.55	11.9	14.0	148.2
129.0	5.6	0.637	137.0	80.0	98.1	181.0	6.336	160.0	0.4	9.3	4.36	70.0	2.7	74.0	5.4	2.4	3.57	0.147	1.0	84.0	34.0	134.0	52.0	34.8	2.375	1.033	171.0	32.1	4.07	4.83	6.8	0.6	129.0	41.6	7.7	8.4	73.6	134.0	44.0	4.0	3.0	180.0	38.7	59.0	1.0	10.26	14.0	182.0	175.7
150.0	7.1	17.278131111111108	140.4	64.0	89.9	150.0	3.88	140.0	0.4	6.3	3.56	74.0	3.9	64.0	6.1	2.1	5.7	0.14	4.33	103.01	29.0	106.0	53.0	30.2	2.275	1.13	149.0	30.5	4.64	7.216	6.3	0.4	130.0	32.3	7.2	7.6	65.5	100.0	19.0	3.0	1.0	150.0	30.2	22.0	3.0	6.8000000000000025	12.5	21.0	148.4
130.47	5.2	1.95	144.0	72.0	92.8	135.0	2.9	150.0	1.6	6.6	1.78	70.0	2.1	70.0	4.4	1.3	4.6000000000000005	0.048	4.0	48.0	24.0	116.0	21.0	30.9	2.275	1.0659999999999998	135.0	26.9	5.08	4.829	31.3	0.4	133.99	40.3	6.9	8.6	61.1	116.0	20.0	2.0	5.0	135.0	38.0	24.0	3.0	8.6	12.1	13.0	179.8
190.0	12.5	20.32672	139.04999999999995	72.0	91.9	205.0	5.0358199999999975	170.0	1.1	4.887000000000001	2.67	80.0	5.8	76.0	7.6	5.1	4.366199999999994	0.135	2.0	276.0	29.0	160.0	68.0	30.2	2.35425	1.1446000000000005	199.0	33.4	4.45	6.224169999999999	8.8	1.0	135.0	41.0	7.200000000000004	11.3	88.5	154.0	25.1	3.0	1.0	190.0	39.7	24.84	3.0	8.45	12.9	38.63	172.8
221.46	10.5	0.016	136.0	84.0	87.7	275.0	5.22	160.0	0.7	6.2	2.67	70.0	6.9	90.0	5.8	2.7	4.28	0.039	4.0	72.0	28.0	132.0	31.0	30.0	2.425	1.55	275.0	41.4	5.82	4.607	6.6	0.6	210.0	45.4	7.3	9.1	126.8	134.0	117.0	5.0	3.0	250.0	41.0	66.0	3.0	20.52	12.0	65.0	174.6
200.0	6.903999999999987	0.2771399999999997	139.00799999999998	74.48	89.60300000000004	222.0	5.778659999999999	156.4	0.5	6.306000000000001	2.0785	69.16	4.100000000000007	74.26	5.5840000000000005	2.100999999999996	4.967799999999999	0.09246	2.99	169.44	28.0	127.1	48.0	30.383999999999983	2.35775	1.1193200000000003	216.0	36.317	4.644599999999994	5.353600000000003	7.186000000000003	0.5020000000000003	160.0	40.31899999999999	7.198999999999996	8.426000000000002	95.292	125.9	24.67	4.0	5.0	216.0	38.523	21.85	3.0	12.500100000000003	12.555999999999996	29.98	170.732
125.0	4.5	0.174	137.0	70.0	86.4	174.0	5.612	140.0	0.5	3.8	5.61	76.0	2.4	72.0	5.0	1.5	2.5	0.024	1.0	209.0	31.0	112.0	42.0	29.2	2.3	0.936	174.0	39.1	4.44	4.88	11.1	0.9	130.0	32.6	7.3	8.1	78.2	108.0	15.0	5.0	4.0	140.0	36.3	19.0	3.0	10.26	13.7	12.0	156.9
159.0	9.4	0.044	140.0	62.0	91.4	216.0	3.931	130.0	0.5	4.0	2.05	74.0	6.6	56.0	5.2	2.2	4.64	0.034	1.0	24.0	32.0	98.0	42.0	30.9	2.25	1.098	181.0	34.2	4.43	4.39	5.3	0.6	130.0	36.8	7.5	8.0	79.5	104.0	29.0	4.0	3.0	216.0	34.7	20.0	3.0	10.26	13.4	30.0	153.7
160.0	5.8	0.018	137.0	86.0	92.4	190.0	5.405	170.0	0.5	7.7	2.85	96.0	3.0	82.0	5.5	2.1	5.36	0.0819999999999999	5.0	218.86	30.0	152.0	43.0	30.8	2.325	0.84	190.0	35.8	4.9	7.33	9.4	0.9	155.0	37.0	7.7	7.6	90.7	144.0	44.0	4.0	4.0	180.0	36.5	25.0	1.0	6.84	11.6	34.0	168.6
130.0	6.1	264.0	137.0	31.9	94.1	136.0	3.517	160.0	0.1	2.3	3.65	86.0	4.6	46.0	7.1	1.3	5.0	0.0579999999999999	1.84	144.0	32.0	128.0	69.0	33.0	2.3	1.13	125.0	25.2	3.48	12.43	1.9	0.5	130.0	36.7	7.0	6.6	57.2	127.02	11.0	3.0	4.0	105.0	34.6	27.0	3.0	6.84	13.3	11.0	167.5
220.0	8.4	0.035	140.3	76.0	92.5	256.0	4.68	160.0	0.6	6.7	1.78	88.0	5.1	76.0	5.1	2.4	5.0	0.072	4.0	155.16	35.0	124.0	36.0	31.1	2.475	0.84	256.0	40.14099999999999	5.2	5.051	6.8	0.4	185.0	46.118	8.1	9.4	116.7	122.0	47.0	5.0	3.0	245.0	41.048	30.0	3.0	10.3	12.2	40.0	183.3
137.8	6.9	254.0	141.6	110.0	100.5	170.0	6.15	170.0	0.6	5.4	4.45	66.0	2.7	110.0	4.4	3.4	3.9	0.087	1.0	72.0	31.0	148.0	34.0	33.8	2.45	1.2919999999999998	160.0	34.0	4.16	4.385	9.4	0.8	135.0	45.1	7.6	9.1	77.4	144.0	19.0	3.0	4.0	150.0	36.3	21.0	3.0	12.0	11.6	19.0	170.9
164.16	6.1	0.1369999999999999	140.0	78.0	98.4	174.0	6.62	150.0	0.5	5.8	1.78	64.0	3.4	76.0	4.9	2.1	6.07	0.039	3.0	100.2	27.0	128.0	35.0	34.2	2.4	1.0	158.0	32.0	4.03	4.496	7.7	0.8	165.0	46.4	7.2	5.9	71.1	114.0	39.0	4.0	3.0	170.0	39.6	48.0	3.0	22.23	12.6	14.0	178.9
160.0	5.6	0.051	138.0	74.0	85.2	180.0	3.801	170.0	0.4	3.5	1.25	68.0	3.3	78.0	5.7	1.8	4.28	0.132	1.0	495.0	23.0	124.0	63.0	29.7	2.2	0.936	168.0	32.1	4.97	5.66	7.1	0.9	120.0	39.2	6.5	9.6	75.4	122.0	25.0	4.0	2.0	165.0	35.0	20.0	3.0	15.39	12.7	22.0	167.2
154.45	5.6	0.133	140.7	66.0	91.1	207.0	5.61	130.0	0.3	4.0	2.67	68.0	2.8	66.0	4.6	2.4	3.2	0.0819999999999999	2.0	94.7	31.0	96.0	29.0	30.3	2.3	1.033	152.0	28.0	4.45	4.33	4.9	0.2	135.0	43.3	7.5	8.4	69.6	97.28	16.0	3.0	5.0	207.0	35.5	20.0	3.0	6.8000000000000025	12.0	12.0	165.6
160.0	4.9	3.04	139.0	72.0	89.9	170.0	5.093999999999999	160.0	0.4	5.9	1.25	54.0	3.0	70.0	5.1	1.4	4.28	0.159	1.0	480.0	28.0	136.0	64.0	30.0	2.4	1.001	162.0	32.6	5.47	5.05	8.4	0.6	145.0	39.3	7.0	9.4	76.1	126.0	22.0	4.0	5.0	170.0	37.0	28.0	3.0	6.84	12.1	13.0	164.1
168.0	6.7	0.011	142.0	52.0	99.6	190.0	4.681	190.0	0.6	6.9	3.02	56.0	3.7	54.1	6.0	2.3	11.78	0.031	2.44	540.0	22.0	158.44	74.0	32.9	2.325	1.0659999999999998	187.0	33.0	3.7	5.11	9.1	0.3	145.67	37.2	6.2	9.8	82.3	146.0	26.0	4.0	2.0	187.0	34.4	21.0	1.0	15.39	15.5	34.0	165.4
184.41	5.3	0.024	135.0	90.0	89.9	213.0	5.017	160.0	0.6	6.6	1.25	74.0	2.1	92.0	5.0	2.2	4.64	0.114	2.0	120.0	24.0	128.0	34.0	31.2	2.375	1.13	213.0	35.6	4.87	5.61	11.8	0.4	175.0	45.2	6.7	7.1	95.1	130.0	20.0	4.0	3.0	195.0	40.0	19.0	3.0	17.1	10.7	12.0	183.1
180.0	9.8	171.0	142.7	64.0	91.4	180.0	4.6000000000000005	140.0	0.8	4.8	11.57	56.0	6.1	60.0	5.0	2.7	5.7	0.217	1.86	12.0	25.0	114.0	67.0	31.0	2.325	1.162	180.0	37.9	4.78	4.774	7.8	0.6	140.0	35.0	7.1	7.9	84.6	114.0	21.0	4.0	2.0	180.0	39.8	25.0	3.0	6.8000000000000025	12.1	36.0	158.9
230.0	7.3	0.4029999999999999	141.0	92.0	86.1	380.0	4.9910000000000005	140.0	0.6	6.5	2.31	80.0	4.2	94.0	4.9	2.2	7.14	0.053	5.16	48.0	26.0	118.0	43.0	29.5	2.15	1.2919999999999998	313.0	41.7	5.26	4.94	8.4	0.6	200.0	40.2	6.2	8.1	143.4	126.0	35.0	5.0	3.0	240.0	45.0	29.0	3.0	11.97	12.5	15.0	191.2
190.0	5.5	0.011	140.0	70.0	96.4	230.0	4.758	140.0	0.5	5.5	3.83	62.0	2.4	74.0	6.6	2.4	5.0	0.04	4.0	233.58	26.0	114.0	49.0	34.0	2.325	1.259	200.0	37.8	4.46	8.66	9.1	0.3	180.0	40.2	6.7	7.1	99.2	114.0	67.0	5.0	5.0	200.0	38.8	46.0	1.0	10.26	12.5	44.0	178.9
200.0	12.9	0.011	141.0	50.0	87.9	226.0	2.689	190.0	0.6	5.3	2.85	46.0	10.6	64.0	6.6	1.4	7.85	0.104	1.33	384.0	20.0	156.0	80.0	28.5	2.475	1.324	165.0	33.3	4.97	7.27	4.9	1.2	148.0	35.0	6.3	7.8	74.7	164.0	49.0	4.0	4.0	185.0	37.2	42.0	3.0	15.39	13.3	29.0	168.8
120.5	7.9	205.0	139.0	63.86	95.6	130.0	5.948	143.2	0.8	2.9	30.25	75.0	4.8	62.64	5.1	2.2	6.07	0.068	3.53	96.0	31.0	111.8	35.0	33.4	2.35	1.388	130.0	28.5	4.26	2.83	9.5	0.6	130.0	39.9	7.0	8.6	60.0	112.12	17.0	3.0	3.0	118.0	35.3	19.0	3.0	8.55	11.9	14.0	159.7
163.51	7.3	0.053	138.0	56.0	98.1	174.0	4.939	150.0	0.7	5.0	3.11	68.0	4.3	60.0	5.0	1.9	3.93	0.083	5.0	86.79	26.0	124.0	35.0	33.2	2.4	1.485	167.0	31.4	4.97	4.5	9.3	1.4	162.0	39.0	7.4	7.9	74.4	124.0	27.0	4.0	5.0	171.0	36.9	22.0	3.0	15.39	12.4	23.0	176.4
140.0	6.9	0.0279999999999999	137.0	81.42	92.3	156.0	5.327000000000001	140.0	0.4	3.1	2.58	72.0	4.5	81.08	5.4	1.7	3.21	0.085	3.0	240.0	26.0	118.24	51.0	30.0	2.325	1.356	121.0	24.8	4.93	5.0	6.4	0.9	118.0	35.9	6.6	8.0	54.0	120.0	14.0	3.0	5.0	156.0	33.8	18.0	3.0	10.26	12.3	47.0	155.8
160.0	4.9	0.105	140.0	76.0	90.3	169.0	5.56	150.0	0.4	8.6	3.47	74.0	2.8	74.0	5.7	1.6	4.28	0.172	2.03	156.0	24.0	134.0	62.0	32.9	2.25	1.001	156.0	35.7	4.25	4.72	7.3	0.6	115.0	33.0	6.7	8.2	68.7	134.0	22.0	4.0	3.0	152.0	36.0	24.0	3.0	13.68	11.4	25.0	153.4
142.09	4.3	0.675	138.0	72.0	84.8	150.0	5.12	130.0	0.4	6.0	3.56	64.0	2.5	72.0	5.0	1.3	6.43	0.063	3.0	98.49	36.0	110.0	24.0	29.6	2.675	1.1	145.0	28.3	6.38	5.051	10.0	0.2	141.16	43.1	8.3	8.1	66.6	106.0	16.0	3.0	2.0	145.0	37.9	20.0	3.0	15.39	12.4	11.0	180.5
180.0	7.8	133.0	135.0	62.0	87.2	250.0	6.85	150.0	0.7	5.5	3.56	66.0	4.7	70.0	5.7	2.2	5.36	0.072	2.0	324.0	31.0	128.0	61.0	30.5	2.3	1.03	234.0	40.6	4.52	5.995	8.8	0.6	140.0	44.2	6.9	9.0	110.7	128.0	16.0	4.0	4.0	250.0	41.3	18.0	3.0	11.97	12.5	19.0	164.1
170.0	3.5	435.0	138.0	78.0	102.5	194.0	5.28	150.0	0.5	4.9	57.83	90.0	1.5	78.0	5.2	1.3	2.14	0.198	4.0	60.0	32.0	114.0	40.0	35.0	2.275	1.81	170.0	26.5	4.34	4.663	15.2	0.4	170.0	42.0	7.4	6.9	67.2	114.0	21.0	3.0	4.0	170.0	39.5	31.0	1.0	8.55	13.9	23.0	181.6
186.77	7.9	218.0	141.0	52.0	88.8	207.0	4.888	150.0	0.8	6.5	6.49	60.0	3.6	64.0	4.9	3.1	2.86	0.074	12.0	96.0	22.0	126.0	26.0	31.5	2.3	1.227	170.0	30.6	4.79	5.55	10.5	0.2	183.37	40.7	6.6	8.6	69.9	124.0	17.0	4.0	3.0	170.0	39.8	22.0	1.0	10.26	13.0	41.0	175.5
124.28	7.6	0.011	136.0	59.98	87.8	140.0	7.24	141.9	0.4	3.3	1.78	87.28	5.3	61.12	5.0	1.9	1.07	0.087	2.68	8.0	28.0	115.92	22.0	29.8	2.25	1.26	136.0	31.74300000000001	3.93	3.886	4.7	0.5	122.9	37.797	5.6	8.0	75.3	114.14	12.0	4.0	3.0	136.0	35.221	19.0	3.0	10.26	12.4	8.0	158.3
300.0	7.9	0.019	141.0	96.0	83.7	300.0	4.681	170.0	0.5	5.2	3.2	62.0	4.6	94.0	6.9	2.4	2.86	0.055	1.55	267.96	28.0	122.0	48.0	28.4	2.375	0.969	300.0	45.3	4.6	7.44	5.8	0.9	230.0	37.9	6.6	6.9	132.7	154.0	19.0	5.0	4.0	293.0	39.7	15.0	3.0	11.97	14.0	22.0	170.6
205.55	6.1	0.011	139.0	38.0	84.9	264.0	4.163	130.0	0.5	3.7	1.25	86.0	4.2	34.0	5.4	1.3	2.86	0.019	1.0	174.24	29.0	102.0	31.0	28.7	2.25	1.421	174.0	30.5	4.14	4.61	7.6	1.1	250.0	36.5	7.0	8.0	79.0	110.0	12.0	4.0	4.0	155.0	36.5	16.0	3.0	10.26	12.7	7.0	172.0
190.0	9.6	169.0	140.0	68.0	89.6	220.0	5.33	140.0	0.8	4.4	5.34	60.0	4.0	66.0	5.4	4.6	4.28	0.072	7.0	168.0	28.0	110.0	50.0	30.4	2.375	1.45	192.0	34.7	4.88	4.885	8.6	0.3	180.0	41.7	7.2	7.4	80.7	118.0	20.0	4.0	4.0	220.0	36.6	19.0	1.0	8.55	13.9	57.0	171.9
172.0	4.7	0.114	142.0	40.0	96.4	215.0	3.827	170.0	0.5	3.8	3.47	70.0	3.0	50.0	5.2	1.1	4.28	0.066	1.0	456.0	30.0	134.0	80.0	33.6	2.25	0.936	160.0	27.6	3.96	6.38	10.3	0.2	215.0	38.7	7.4	7.5	70.0	132.0	14.0	4.0	5.0	172.0	40.0	18.0	3.0	15.39	12.9	10.0	173.5
164.19	7.335999999999987	6.914208915750913	138.96900000000005	66.96	90.24400000000004	210.14	5.193409999999999	148.0	0.5	4.117999999999999	3.1300999999999988	77.54	4.2930000000000055	67.2	5.032000000000003	2.301000000000004	5.701600000000003	0.0770699999999999	2.4	48.0	28.0	116.98	29.0	30.62599999999998	2.3245	1.1140199999999998	159.0	30.885	4.614400000000004	4.7469100000000015	6.904999999999999	0.4500000000000002	156.0	42.735999999999976	7.198999999999996	8.117	77.05700000000003	116.06	16.31	3.0	5.0	209.0	38.2	18.22	3.0	8.240000000000002	12.297000000000004	16.48	176.36599999999996
99.0	7.4	490.0	139.0	66.6	99.7	365.0	4.939	120.0	0.5	4.9	44.49	50.0	4.1	66.24	5.0	2.5	2.86	0.1159999999999999	3.39	60.0	25.0	96.3	41.0	33.5	2.25	1.259	235.0	44.4	4.65	4.94	7.4	0.9	198.0	38.5	6.5	9.9	106.0	96.74	16.0	5.0	2.0	235.0	39.2	14.0	3.0	10.26	12.4	10.0	172.0
137.57	10.1	0.035	134.8	58.42	93.7	155.53	4.76	130.0	0.7	4.1	5.34	80.0	4.5	58.02	5.9	4.6	3.9	0.0969999999999999	1.0	78.72	36.0	106.34	38.0	32.8	2.325	1.001	152.9	30.4	4.33	5.44	7.3	0.5	129.62	38.1	8.1	8.4	69.4	106.0	37.0	4.0	1.0	149.22	31.6	27.0	3.0	6.8000000000000025	12.5	71.0	152.4
245.0	9.3	0.031	137.0	66.0	87.3	305.0	5.767	150.0	0.8	6.4	1.25	80.0	5.8	72.0	6.2	2.4	3.57	0.031	1.0	281.88	30.0	124.0	45.0	29.2	2.425	1.421	245.0	38.1	5.41	5.72	8.1	0.6	275.0	43.0	7.1	8.1	113.0	130.0	37.0	5.0	5.0	245.0	41.0	21.0	3.0	10.26	12.6	41.0	180.8
166.01	6.601000000000013	4.620459999999998	139.00599999999997	71.28	88.75300000000001	187.08	5.302670000000003	148.9	0.5	5.515999999999999	4.1819	72.1	3.9009999999999936	71.58	5.714000000000002	2.001	6.099500000000001	0.09489	2.3	120.0	28.0	119.5	62.0	30.22100000000001	2.36425	1.2449599999999998	185.18	33.78999999999999	4.664600000000001	5.281240000000002	7.374999999999997	0.4950000000000002	131.0	40.76500000000001	7.198999999999996	7.735999999999999	85.92100000000002	119.48	22.0	4.0	3.0	180.01	38.68599999999998	21.8	3.0	11.76479999999999	12.787999999999997	23.0	173.01100000000002
135.0	6.4	0.011	139.0	60.0	94.9	159.0	4.37	130.0	0.4	3.6	5.16	66.0	4.7	62.0	5.0	1.1	8.93	0.048	2.0	97.8	30.0	102.0	48.0	32.0	2.225	1.195	131.0	26.4	4.13	4.44	7.0	0.8	138.0	38.8	7.3	8.9	61.2	104.0	13.0	3.0	5.0	135.0	35.0	18.0	3.0	10.26	12.3	29.0	168.1
130.0	5.5	0.031	143.0	78.0	85.3	162.0	5.87	150.0	0.4	4.5	3.47	76.0	2.8	76.0	6.1	2.1	4.28	0.049	1.0	96.0	30.0	130.0	63.0	29.3	2.375	1.582	162.0	32.0	4.13	5.72	7.2	0.6	106.0	38.0	7.1	7.6	73.1	120.0	15.0	4.0	3.0	145.0	36.2	23.0	3.0	8.55	13.3	39.0	162.7
190.0	6.1	185.0	140.0	84.0	90.7	250.0	4.732	150.0	0.4	5.7	0.98	78.0	4.0	86.0	4.7	1.6	5.36	0.054	2.0	251.18	22.0	122.0	44.0	31.3	2.325	1.033	190.0	34.5	4.74	4.72	5.9	1.6	170.0	43.8	7.0	8.7	90.1	122.0	24.0	4.0	5.0	190.0	41.3	22.0	3.0	17.1	11.6	19.0	182.6
180.0	7.5	0.011	141.0	104.0	86.4	232.0	6.801	190.0	0.6	7.3	2.76	70.0	4.5	104.0	5.4	2.2	3.93	0.062	2.0	309.72	31.0	166.0	51.0	30.0	2.45	1.162	210.0	40.6	5.61	4.88	7.4	0.6	150.0	36.4	7.5	6.1	94.0	154.0	36.0	5.0	4.0	227.0	37.0	34.0	3.0	18.81	12.4	67.0	163.1
180.0	8.3	0.209	143.0	74.0	82.8	195.0	3.724	170.0	0.7	6.6	2.94	78.0	4.8	80.0	7.2	2.5	9.28	0.141	1.0	249.84	30.0	152.0	52.0	29.3	2.35	1.388	195.0	43.7	4.8	7.49	8.0	0.5	170.0	33.2	7.4	7.8	88.0	134.0	13.0	5.0	3.0	190.0	37.0	21.0	3.0	8.55	12.4	19.0	148.6
148.86	6.2	0.032	140.0	68.0	84.7	155.0	4.758	150.0	0.4	4.7	1.25	66.0	3.1	66.0	4.9	2.6	3.93	0.04	2.0	12.0	27.0	126.0	25.0	30.3	2.45	1.259	145.0	28.5	4.73	5.61	5.7	0.8	148.46	40.9	7.4	7.6	57.1	122.0	20.0	3.0	5.0	145.0	35.9	27.0	1.0	15.39	12.7	15.0	171.6
128.15	5.8	0.91	140.0	74.0	91.8	141.0	4.29	120.0	0.4	5.2	2.67	68.0	2.6	70.0	5.1	2.5	3.2	0.155	5.81	6.0	28.0	98.0	19.0	31.3	2.3	1.162	135.0	30.2	5.01	4.607	7.6	0.6	123.77	44.4	7.6	8.5	67.5	94.0	18.0	3.0	1.0	121.0	35.6	18.0	2.0	13.7	12.6	13.0	159.9
115.0	13.1	207.0	141.0	70.0	95.6	145.0	5.84	130.0	0.8	4.5	17.79	94.0	10.4	64.0	5.7	1.6	5.4	0.159	6.0	180.0	26.0	100.0	48.0	34.1	2.375	1.259	145.0	30.4	3.74	5.495	6.4	0.6	100.0	34.6	7.0	8.2	68.1	110.0	23.0	3.0	2.0	135.0	35.0	20.0	1.0	5.1000000000000005	12.6	33.0	161.4
134.9	8.0	0.066	135.0	62.0	102.8	165.0	4.45	120.0	0.9	3.0	5.34	92.0	5.2	64.0	5.2	1.9	3.21	0.048	2.0	102.51	30.0	94.0	32.0	35.4	2.275	1.29	165.0	30.2	3.7	4.496	10.9	0.6	118.0	45.0	6.7	7.8	77.6	92.0	16.0	4.0	4.0	125.0	36.0	18.0	3.0	8.55	12.4	8.0	174.1
153.5	14.1	0.011	137.0	64.0	82.6	170.0	6.749	130.0	1.4	3.6	2.22	108.0	10.2	68.0	5.2	2.4	2.5	0.017	1.0	60.0	30.0	114.0	30.0	28.6	2.2	1.0659999999999998	170.0	30.3	4.19	3.61	9.6	0.1	155.0	38.9	6.3	7.9	88.0	114.0	14.0	4.0	4.0	170.0	36.4	18.0	1.0	8.55	13.0	8.0	169.5
124.11	3.6	117.0	140.0	56.0	89.4	137.0	4.293	140.0	0.3	4.2	2.58	64.0	2.0	62.0	5.5	1.0	3.93	0.039	1.0	36.0	26.0	112.0	28.0	30.7	2.35	1.227	125.0	28.2	4.84	4.5	7.1	0.3	122.0	36.7	7.1	7.7	55.0	110.0	13.0	3.0	5.0	125.0	34.5	16.0	3.0	15.39	12.4	8.0	169.3
156.57	6.883999999999992	0.021580251572327	139.02200000000002	72.92	89.90300000000003	178.17	5.579029999999998	165.0	0.5	5.324999999999998	3.3326999999999987	74.84	4.100000000000007	73.74	5.663000000000002	2.100999999999996	6.2136000000000005	0.0800199999999999	1.47	231.96	29.01	135.98	58.0	30.337	2.3625	1.237571111111111	175.13	33.215	4.649399999999996	5.23639	7.2570000000000014	0.5040000000000001	127.9	36.663	7.201000000000002	8.365	77.01900000000005	134.2	21.19	4.0	3.0	173.26	35.66399999999999	20.69	3.0	11.251799999999996	12.565999999999995	23.75	159.143
120.4	8.7	0.114	139.0	66.0	91.6	135.0	4.58	140.0	0.3	4.2	1.78	96.0	6.7	59.98	4.8	1.6	5.36	0.0289999999999999	2.68	51.59	29.0	107.94	29.0	32.6	2.425	1.13	130.0	28.0	4.03	8.771	3.4	0.8	120.0	36.1	7.6	7.3	59.3	106.0	18.0	3.0	5.0	110.0	32.6	22.0	2.0	15.39	11.6	11.0	160.8
112.0	9.9	0.011	138.0	60.0	94.8	125.0	3.75	190.0	0.5	5.0	3.56	72.0	7.5	70.0	5.9	1.8	8.21	0.039	1.0	120.0	36.0	174.0	75.95	31.8	2.55	1.26	110.0	25.9	3.74	6.2170000000000005	4.9	0.2	115.0	35.2	7.6	8.6	47.6	174.0	15.0	3.0	3.0	110.0	31.0	22.0	3.0	10.26	13.0	27.0	148.39899999999997
198.19	5.9	0.011	136.0	78.0	91.4	228.0	4.99	150.0	0.7	4.7	1.78	58.0	3.0	72.0	4.9	2.2	5.0	0.024	4.0	36.0	29.0	116.0	26.0	30.4	2.35	1.03	209.0	38.3	5.36	5.107	11.1	0.2	192.74	44.3	7.5	7.5	94.2	116.28	29.0	5.0	5.0	200.0	39.6	32.0	3.0	17.1	11.8	25.0	176.7
164.07	5.8	0.036	140.0	68.0	79.7	180.0	5.431	150.0	0.7	4.9	1.25	72.0	2.0	68.0	5.1	2.8	5.0	0.0819999999999999	4.0	12.0	30.0	116.0	21.0	27.7	2.3	1.615	165.0	33.5	5.1	5.72	11.3	0.9	162.43	39.0	7.6	7.8	76.8	116.0	17.0	4.0	2.0	180.0	37.0	23.0	3.0	10.26	12.4	26.0	167.1
123.56	5.7	40.1	137.0	72.0	89.3	135.0	5.456	130.0	0.4	4.3	3.02	84.0	2.8	68.0	4.9	2.2	4.28	0.023	5.0	72.0	31.0	110.0	23.0	30.1	2.25	1.033	126.0	27.6	4.22	4.83	7.2	1.1	122.22	35.8	7.2	9.8	58.0	106.0	27.0	3.0	4.0	126.0	34.3	26.0	1.0	13.68	12.2	12.0	162.1
123.67	6.2	60.9	138.0	81.98	91.3	140.0	5.301	160.0	0.4	5.9	3.56	54.0	2.8	80.0	5.2	2.3	2.5	0.077	12.0	12.0	36.0	132.0	27.0	31.5	2.45	1.13	135.0	30.1	5.11	5.66	5.7	0.7	120.0	39.5	8.1	7.7	65.1	130.0	43.0	4.0	4.0	130.0	36.0	34.0	3.0	15.39	12.7	54.0	161.4
152.22	11.6	246.0	142.0	62.0	88.7	175.0	4.784	140.0	0.8	6.3	5.78	64.0	7.8	60.0	5.2	2.7	5.0	0.092	6.6	12.0	30.0	120.0	26.0	30.3	2.45	0.84	140.0	32.0	5.45	4.16	7.0	0.4	150.72	39.2	7.5	6.8	69.9	118.0	32.0	4.0	3.0	140.0	35.5	20.0	1.0	10.26	12.0	20.0	163.4
145.0	5.3	0.031	139.0	76.0	91.1	155.0	6.051	150.0	0.4	3.5	3.65	54.0	2.8	84.0	5.5	1.9	5.71	0.043	1.0	84.0	28.0	114.0	52.0	31.9	2.25	1.388	143.0	29.5	4.22	4.61	8.2	0.6	135.0	40.3	7.1	8.9	65.0	124.0	20.0	3.0	5.0	145.0	40.2	28.0	3.0	25.65	12.1	14.0	175.0
135.0	7.4	166.68	139.6	58.22	92.6	150.0	6.18	130.0	0.8	3.5	12.46	60.0	3.2	56.0	5.5	2.8	4.3	0.184	2.0	360.0	29.0	90.0	71.0	31.3	2.225	1.162	135.0	27.3	4.47	4.385	10.4	0.7	117.0	41.6	7.1	7.4	60.2	92.12	30.0	3.0	3.0	130.0	35.4	34.0	3.0	6.8000000000000025	13.4	185.0	170.1
168.41	4.9	0.011	137.0	80.0	88.5	185.0	3.65	140.0	0.6	6.1	2.67	68.0	2.5	84.0	5.5	1.7	3.57	0.043	2.83	33.2	29.0	114.0	19.0	29.9	2.45	1.23	180.0	30.6	5.48	4.94	11.8	1.3	165.77	46.1	7.6	8.1	81.6	112.0	15.0	4.0	4.0	180.0	42.4	16.0	3.0	15.39	12.5	11.0	190.6
135.0	4.7	0.022	137.0	76.0	90.1	165.0	5.61	140.0	0.4	4.9	5.34	86.0	2.8	68.0	5.4	1.4	6.07	0.053	1.28	279.12	29.0	108.0	53.0	31.3	2.275	1.23	160.0	32.8	4.43	5.051	8.0	0.9	126.3	41.0	7.1	7.6	74.1	110.0	16.0	4.0	5.0	160.0	38.0	18.0	3.0	10.26	11.4	13.0	167.9
164.35	3.2	3.89	140.9	70.0	103.4	180.0	1.68	120.0	0.2	8.1	1.78	78.0	2.4	68.0	5.7	0.4	3.6	0.1009999999999999	11.72	36.0	40.0	90.0	31.0	32.8	2.125	1.421	160.0	28.7	3.43	5.051	6.8	0.2	165.0	46.0	8.5	8.4	68.7	96.0	57.0	3.0	2.0	175.0	40.8	52.0	3.0	5.1000000000000005	13.1	29.0	182.1
105.36	4.6	0.018	135.0	64.0	81.8	130.0	5.64	130.0	0.4	4.0	2.67	68.0	2.3	62.0	5.4	1.8	4.64	0.077	1.92	12.0	35.0	100.0	31.0	27.3	2.4	1.19	130.0	30.5	4.85	4.607	7.9	0.2	106.0	33.9	7.7	8.4	58.2	99.6	17.0	4.0	3.0	110.0	31.7	22.0	3.0	8.55	12.6	10.0	149.1
108.43	6.3	0.016	139.0	58.0	88.9	125.0	3.957	130.0	0.4	5.0	0.98	74.0	3.5	62.0	5.2	2.2	2.86	0.027	2.74	33.95	30.0	112.0	23.0	30.4	2.375	1.0659999999999998	125.0	28.2	4.31	4.77	7.1	0.6	107.42	33.1	7.5	8.9	56.2	110.0	41.0	3.0	3.0	115.0	31.2	32.0	1.0	8.55	12.3	21.0	147.8
112.62	6.9	0.048	138.0	76.0	88.2	130.0	6.439	140.0	0.4	4.8	1.25	74.0	3.5	80.0	5.1	2.8	6.07	0.019	2.06	96.0	27.0	118.0	30.0	31.2	2.475	1.388	120.0	28.0	4.89	3.33	6.1	0.1	105.0	36.5	7.3	7.7	57.4	112.0	18.0	3.0	3.0	130.0	32.0	19.0	1.0	10.26	11.8	15.0	149.9
150.0	6.902999999999987	1.2122702094240825	139.0	72.0	88.69000000000004	170.0	5.654440000000003	150.0	0.5	5.25	2.9758000000000004	66.0	4.1040000000000045	72.0	5.638	2.099999999999996	5.240500000000002	0.05726	1.34	255.24	28.0	126.0	51.0	30.25500000000001	2.36425	1.2216600000000002	170.0	35.083	4.646599999999996	4.989760000000003	7.154000000000004	0.5160000000000001	135.0	36.494	7.1999999999999975	7.812	82.3	128.0	21.41	4.0	4.0	170.0	35.37699999999997	20.64	3.0	11.080799999999996	12.646000000000004	19.99	157.6
170.0	7.6	0.211	139.0	64.0	90.0	220.0	6.879	140.0	0.5	5.5	3.38	68.0	4.4	66.0	6.6	2.5	4.64	0.036	1.77	312.0	28.0	106.0	51.0	30.8	2.375	1.195	200.0	40.2	4.6	6.83	6.1	0.6	115.0	31.2	7.0	8.4	92.6	106.0	21.0	5.0	3.0	220.0	36.4	24.0	3.0	10.26	13.2	16.0	150.9
155.82	8.6	0.011	139.0	80.0	88.2	165.0	4.09	150.0	0.4	5.9	1.78	68.0	5.8	60.0	5.1	2.2	6.78	0.019	2.0	70.12	28.0	134.0	21.0	29.2	2.45	1.45	160.0	30.5	5.6	4.163	4.8	2.3	156.17	45.8	7.4	8.0	70.1	126.0	17.0	4.0	4.0	160.0	41.3	28.0	3.0	10.26	11.6	14.0	182.8
132.43	11.4	0.035	138.4	25.42	93.6	152.16	5.84	130.0	0.5	2.9	3.56	84.0	9.1	30.0	4.7	1.7	1.8	0.043	3.28	24.0	37.0	102.0	27.0	32.7	2.3	1.356	145.0	29.3	3.8	3.997	4.3	0.5	128.0	38.5	7.8	7.4	65.5	104.0	15.0	3.0	2.0	128.0	33.5	13.0	3.0	8.6	12.2	14.0	153.8
135.0	6.0	0.015	141.0	60.0	95.4	172.0	5.1720000000000015	150.0	0.6	4.2	7.92	70.0	3.0	66.0	5.2	2.2	6.07	0.068	2.0	216.0	24.0	120.0	66.0	33.1	2.475	1.55	148.0	30.4	4.28	4.94	10.8	0.4	120.0	37.2	7.1	7.6	66.3	106.0	22.0	4.0	3.0	162.0	37.3	19.0	3.0	11.97	12.0	55.0	158.5
110.08	8.6	0.019	139.0	74.0	94.2	120.0	4.89	130.0	0.6	3.5	5.34	72.0	6.0	78.0	5.3	1.9	4.64	0.048	1.54	24.0	31.0	104.0	32.0	32.2	2.475	1.49	110.0	22.8	4.2	4.607	6.7	0.3	110.0	39.1	7.6	8.6	48.5	100.0	14.0	3.0	5.0	110.0	33.0	20.0	3.0	8.55	11.4	14.0	165.4
139.01	9.9	0.053	133.0	72.0	91.8	150.0	4.474	130.0	0.6	3.8	3.2	80.0	6.5	72.0	5.5	2.2	5.0	0.03	1.0	60.0	30.0	116.0	31.0	31.6	2.2	1.356	145.0	30.0	4.36	4.55	6.4	1.3	137.0	39.2	7.1	7.4	65.4	100.0	18.0	3.0	5.0	150.0	37.4	17.0	1.0	11.97	11.9	10.0	169.2
115.0	7.1	0.011	143.0	100.0	88.5	150.0	8.353	160.0	0.6	4.1	2.67	80.0	4.0	100.0	5.4	2.0	3.21	0.049	1.95	240.0	29.0	142.0	61.0	31.7	2.5	1.356	150.0	30.9	4.22	6.72	8.9	0.7	115.0	29.9	7.5	8.6	67.6	130.0	63.0	4.0	3.0	115.0	36.6	49.0	3.0	5.13	11.4	69.0	159.9
125.0	6.4	0.1689999999999999	138.0	70.0	95.4	172.0	3.957	170.0	0.7	7.1	4.45	88.0	2.8	76.0	6.1	2.8	6.43	0.1009999999999999	1.39	217.2	31.0	144.0	72.0	31.2	2.325	1.259	172.0	37.3	4.69	5.05	10.8	0.5	110.0	36.5	6.8	7.8	80.6	142.08	18.0	4.0	3.0	150.0	36.0	24.0	3.0	1.71	12.6	15.0	152.5
225.0	6.9	0.361	139.0	84.0	91.2	233.0	5.07	160.0	0.4	5.6	1.78	74.0	4.2	84.0	5.2	2.0	5.36	0.072	6.0	277.92	29.0	122.0	45.0	30.6	2.225	1.13	223.0	35.4	5.23	4.996	6.4	0.6	215.0	44.9	7.0	9.6	99.6	122.0	15.0	4.0	4.0	233.0	40.0	19.0	3.0	10.26	12.2	20.0	188.9
130.0	11.0	0.011	141.0	70.0	87.5	167.0	4.577	150.0	1.0	4.2	3.11	76.0	6.6	70.0	5.6	3.2	4.28	0.087	2.0	360.0	26.0	122.0	62.0	29.9	2.425	1.421	145.0	29.6	4.61	5.33	9.1	0.6	85.0	35.7	7.1	7.5	71.8	116.0	47.0	4.0	5.0	167.0	33.1	36.0	3.0	11.97	13.5	41.0	158.5
195.0	7.4	0.011	141.0	80.0	101.2	270.0	5.12	170.0	0.5	9.2	3.56	102.0	4.9	80.0	5.3	1.9	7.85	0.068	1.0	540.0	28.0	130.0	72.46	34.2	2.35	1.1	270.0	38.6	4.54	4.663	7.1	0.6	160.0	43.4	7.0	6.9	120.0	128.0	21.0	5.0	3.0	267.0	40.0	22.0	3.0	10.26	12.5	37.0	162.12500000000006
195.0	6.1	0.011	140.0	74.0	89.4	215.0	5.819	130.0	0.3	5.4	2.4	54.0	3.7	68.0	5.3	1.8	5.71	0.077	1.73	258.0	25.0	108.0	51.0	31.6	2.325	1.162	185.0	33.5	5.18	5.44	5.1	0.1	185.0	42.3	6.6	8.1	84.8	110.0	25.0	4.0	5.0	215.0	39.2	25.0	1.0	17.1	12.5	22.0	181.9
178.18	6.982999999999996	168.54645	139.09200000000007	76.0	90.651	190.0	3.956700000000001	130.0	0.5	5.236999999999998	6.7933	70.0	4.103000000000007	68.0	5.1190000000000015	2.143999999999997	5.5352000000000015	0.0727199999999999	3.0	27.66	29.0	102.0	23.0	30.411	2.38025	1.1666200000000004	175.0	32.5	4.642699999999994	4.833880000000003	7.240000000000002	0.4420000000000001	177.43	45.6	7.200000000000004	8.119999999999997	73.8	96.0	20.05	4.0	3.0	180.0	41.2	22.07	3.0	8.6072	12.317999999999998	20.49	182.5
213.62	6.3	0.162	140.0	56.0	83.4	232.0	4.319	140.0	0.4	7.8	0.98	72.0	3.9	50.0	5.2	1.8	4.28	0.033	4.0	1.0	29.0	126.0	18.0	27.7	2.55	1.098	225.0	37.7	5.31	5.0	6.1	0.4	218.09	42.7	7.8	9.1	94.5	128.0	21.0	4.0	3.0	230.0	36.6	22.0	1.0	15.39	12.1	22.0	168.4
117.31	8.2	0.035	137.7	40.0	95.7	125.0	6.3100000000000005	130.0	0.7	2.7	1.78	76.0	5.9	40.0	4.7	1.5	3.6	0.01	1.0	96.28	30.0	116.0	30.0	32.9	2.375	1.227	125.0	26.2	3.7	4.441	8.5	0.3	120.0	39.4	7.4	9.0	57.3	118.0	15.0	3.0	5.0	115.0	35.5	23.0	3.0	6.8000000000000025	12.3	12.0	167.0
154.0	6.597000000000008	2.8573499999999994	138.994	52.0	89.90500000000004	154.0	5.21924	140.0	0.5	5.495	5.612299999999999	62.0	3.899999999999993	50.0	5.791999999999999	1.9890000000000003	4.896699999999998	0.0708599999999999	1.19	480.0	29.0	110.0	71.0	30.20400000000001	2.3805	1.28965	142.0	32.09200000000001	4.6638	5.509470000000002	7.429999999999994	0.5330000000000001	127.0	31.84699999999999	7.200000000000004	8.142000000000001	64.0	126.0	21.76	4.0	1.0	146.0	33.24199999999999	24.44	3.0	10.362599999999995	13.850000000000012	26.05	143.6
185.0	6.1	0.035	140.0	50.0	94.4	200.0	3.439	140.0	0.7	6.9	3.11	78.0	3.3	54.0	5.7	2.0	9.28	0.043	2.39	360.0	23.0	120.0	70.0	32.0	2.35	1.162	178.0	31.5	3.97	5.27	11.1	0.7	140.0	36.0	6.6	7.8	80.6	118.0	18.0	4.0	1.0	200.0	37.0	18.0	3.0	10.26	13.0	12.0	167.2
122.58	6.9	0.3379999999999999	137.0	72.0	86.1	150.0	5.146	130.0	0.5	5.5	0.89	72.0	4.1	74.0	4.9	2.0	2.86	0.043	2.6	24.0	25.0	106.0	22.0	29.2	2.325	1.2919999999999998	150.0	31.6	4.34	4.77	7.1	0.8	121.02	38.6	6.9	6.8	68.7	104.0	17.0	4.0	3.0	150.0	36.3	20.0	3.0	11.97	12.8	8.0	159.7
136.2	7.7	264.0	139.0	66.0	67.4	153.0	4.034	130.0	0.6	3.6	10.23	82.0	5.1	64.0	5.9	1.8	3.93	0.039	1.0	189.18	26.0	100.0	28.0	21.7	2.325	1.388	138.0	26.0	5.65	4.27	7.2	1.2	150.0	41.0	7.2	8.3	61.7	98.0	12.0	3.0	4.0	120.0	36.0	16.0	1.0	11.97	14.3	9.0	172.9
140.0	6.1	0.011	140.0	86.0	88.9	180.0	6.232	180.0	0.5	5.7	3.65	70.0	3.9	90.0	5.2	1.7	3.21	0.115	2.0	210.48	30.0	140.0	54.0	32.0	2.4	1.485	180.0	33.6	4.68	3.22	8.0	0.4	130.0	30.0	7.8	7.0	88.1	140.0	62.0	4.0	5.0	180.0	35.5	39.0	1.0	10.26	12.1	44.0	160.8
190.0	4.0	0.011	140.0	58.0	94.8	210.0	4.293	140.0	0.4	5.4	1.6537999999999995	72.0	2.4	58.0	5.5	0.8	4.64	0.0515799999999999	3.0	144.0	19.0	102.0	41.0	32.6	2.275	1.195	195.0	31.5	4.22	5.0	11.1	0.9	180.0	46.0	6.7	6.8	86.0	106.0	15.0	4.0	5.0	195.0	44.2	17.0	3.0	10.26	12.5	16.0	178.7
115.28	4.6	0.011	140.0	66.78	89.9	120.0	3.776	139.7	0.3	5.2	1.25	72.9	3.0	66.04	5.1	1.2	3.93	0.03	1.21	113.56	29.0	114.64	33.0	30.2	2.4	1.195	115.0	26.189	4.51	4.16	6.1	0.6	115.0	37.506000000000014	7.4	8.8	55.52899999999998	113.32	12.0	3.0	5.0	115.0	34.253	19.0	3.0	8.55	12.0	6.0	162.39600000000004
251.45	5.1	0.05	137.0	66.0	91.5	280.0	3.181	150.0	0.4	8.1	1.25	76.0	2.7	76.0	5.3	1.9	5.36	0.027	4.12	12.0	27.0	136.0	18.0	31.7	2.3	1.13	250.0	37.1	4.82	5.16	8.8	0.1	258.33	43.0	7.1	9.4	112.7	135.46	31.0	5.0	4.0	275.0	41.0	52.0	1.0	22.23	11.8	18.0	176.9
131.93	7.07700000000001	0.03381	139.013	65.72	89.01400000000002	143.0	5.062219999999998	140.0	0.5	4.253	2.4635	78.0	4.101000000000004	66.0	5.114000000000002	2.207999999999996	5.255599999999999	0.0744199999999999	1.0	11.0	29.0	108.0	30.0	30.22000000000001	2.365	1.2587700000000002	143.0	30.7	4.666500000000001	4.883930000000001	7.0339999999999945	0.5010000000000002	126.0	35.5	7.200000000000004	8.001	62.7	106.66	16.69	4.0	2.0	134.0	32.0	19.28	3.0	12.209399999999992	12.139999999999995	12.47	151.9
233.0	6.6	0.011	136.0	80.0	95.9	265.0	4.76	150.0	0.5	7.2	2.67	68.0	3.6	78.0	5.1	2.4	4.64	0.077	1.0	211.8	29.0	112.0	40.0	33.8	2.4	1.13	250.0	39.2	4.61	4.829	7.1	0.4	215.0	49.4	7.4	9.4	115.2	117.8	30.0	5.0	5.0	258.0	46.5	22.0	3.0	18.81	12.1	29.0	195.7
200.0	9.6	8.93	138.0	74.0	85.6	245.0	5.25	150.0	0.9	6.7	3.02	74.0	6.9	78.0	5.7	1.5	3.93	0.187	1.0	360.0	31.0	126.0	73.0	29.5	2.325	1.227	229.0	37.4	4.12	5.11	8.9	0.3	170.0	32.2	7.2	6.9	109.7	120.0	20.0	4.0	5.0	220.0	39.1	23.0	3.0	10.26	15.1	31.0	173.9
180.0	4.4	0.023	140.0	70.0	98.0	210.0	4.27	150.0	0.3	4.5	1.78	66.0	3.0	60.0	5.6	0.8	5.0	0.043	2.0	144.0	23.0	114.0	68.0	33.7	2.325	1.1	195.0	33.1	4.03	4.718	7.6	0.7	160.0	43.1	6.7	8.5	89.7	120.0	27.0	4.0	5.0	190.0	39.8	33.0	2.0	18.81	12.2	30.0	179.6
194.43	8.1	1.21	138.0	66.0	71.7	233.0	4.45	120.0	0.7	5.5	1.78	78.0	4.8	76.0	5.7	2.4	4.64	0.072	12.0	56.86	31.0	104.0	31.0	22.9	2.375	1.32	233.0	36.9	6.31	5.495	8.7	0.4	180.0	43.3	7.6	8.9	110.6	104.0	31.0	5.0	3.0	233.0	41.7	28.0	3.0	10.26	13.3	24.0	180.9
120.0	6.4	0.027	138.0	68.0	92.0	140.0	4.965	130.0	0.4	3.9	2.94	68.0	3.8	64.0	5.0	2.1	3.21	0.064	2.0	89.11	32.0	108.0	36.0	31.7	2.325	1.259	120.0	27.9	4.5	4.22	6.3	0.6	116.89	36.0	7.4	9.4	56.8	106.0	17.0	3.0	2.0	120.0	35.0	13.0	3.0	11.97	13.0	16.0	155.4
175.63	7.4	0.51	140.7	71.62	85.7	200.0	3.5700000000000003	130.0	0.3	5.9	2.67	82.0	5.0	71.4	5.2	2.0	3.6	0.019	4.43	12.0	28.0	98.16	18.0	28.5	2.25	1.259	200.0	33.5	4.52	6.273	4.6	0.4	172.01	37.0	7.4	9.5	90.1	96.0	28.0	4.0	2.0	180.0	34.0	32.0	3.0	5.1000000000000005	13.2	10.0	159.4
151.49	8.6	0.011	137.0	72.0	88.0	160.0	6.65	130.0	0.5	2.6	3.56	84.0	5.1	74.0	5.0	1.9	1.79	0.0139999999999999	3.32	72.18	32.0	116.0	23.0	29.0	2.3	1.23	160.0	30.3	4.32	4.385	6.3	0.4	149.79	36.8	7.3	8.5	74.7	112.0	15.0	4.0	4.0	145.0	34.6	12.0	1.0	8.55	13.3	7.0	155.6
250.0	7.3	0.022	141.0	60.0	95.1	250.0	4.27	150.0	0.7	5.9	4.45	62.0	4.4	64.0	5.6	1.9	6.43	0.1639999999999999	1.0	276.0	26.0	134.0	80.0	31.5	2.125	1.16	227.0	33.4	4.03	5.773	10.1	0.8	195.0	40.1	6.5	8.0	107.5	138.0	28.0	4.0	5.0	227.0	44.4	23.0	3.0	10.26	11.9	20.0	179.1
177.27	13.9	4.63	140.0	68.02	85.9	211.0	5.4	148.6	1.0	5.4	1.78	85.32	10.4	66.78	5.5	1.4	3.21	0.019	3.88	38.42	35.0	120.68	19.0	27.8	2.425	1.26	211.0	37.4	4.88	4.829	7.1	0.6	167.96	46.0	7.9	8.8	98.3	120.38	18.0	4.0	4.0	180.0	39.4	16.0	1.0	10.26	13.5	22.0	175.0
187.0	8.2	0.128	139.0	76.0	92.1	220.0	4.577	150.0	1.1	6.3	1.25	56.0	4.8	76.0	5.5	2.1	3.21	0.032	2.0	199.32	29.0	132.0	44.0	31.6	2.325	0.969	215.0	40.2	5.07	6.72	13.1	0.6	175.0	45.2	7.1	8.1	100.0	128.0	86.0	5.0	5.0	210.0	41.4	59.0	3.0	22.23	11.7	35.0	183.3
270.0	8.4	599.0	138.0	82.0	83.8	289.0	5.327000000000001	160.0	0.6	7.2	4.27	96.0	2.7	84.0	6.4	4.7	3.21	0.09	1.78	276.0	28.0	126.0	60.0	26.7	2.375	1.195	200.0	34.2	5.03	3.44	7.6	0.5	170.0	29.0	7.4	7.9	92.7	114.0	16.0	4.0	3.0	289.0	39.0	20.0	3.0	10.26	12.7	30.0	166.6
175.0	10.0	0.09	136.5	74.44	86.9	220.0	4.99	161.4	1.0	6.0	5.34	74.94	4.3	74.36	5.9	4.2	7.5	0.111	2.04	156.0	41.0	132.96	45.0	30.0	2.375	1.259	220.0	41.4	4.23	6.106	10.3	0.4	160.0	44.9	8.3	9.3	98.4	131.98	15.0	5.0	3.0	200.0	39.6	17.0	3.0	8.6	12.5	26.0	166.4
140.0	4.8	0.011	139.0	58.88	74.8	140.0	4.913	160.0	0.4	4.1	5.78	72.0	3.7	64.0	5.4	0.7	5.36	0.128	1.0	12.0	27.0	136.0	72.0	24.7	2.475	1.421	118.0	23.9	4.82	4.11	7.7	0.7	125.0	37.7	6.9	7.2	55.1	140.0	14.0	3.0	5.0	118.0	36.5	22.0	1.0	11.97	15.6	24.0	161.9
167.68	8.2	0.118	139.0	62.0	83.2	180.0	4.707	130.0	0.4	5.2	2.31	82.0	5.0	64.0	5.5	2.7	3.21	0.034	2.51	24.0	28.0	104.0	32.0	28.0	2.25	1.13	160.0	33.8	4.77	6.49	4.4	0.9	180.0	37.0	6.9	7.9	70.7	102.0	17.0	4.0	2.0	155.0	33.9	24.0	3.0	10.26	13.8	19.0	153.8
132.0	3.8	0.011	136.0	64.0	90.9	148.0	5.7929999999999975	140.0	0.4	3.5	2.58	82.0	2.3	67.48	5.0	1.0	6.78	0.076	1.0	336.0	25.0	95.36	70.0	32.2	2.325	1.324	138.0	28.5	4.21	4.55	10.5	0.9	108.0	35.5	7.0	7.5	62.2	92.0	16.0	3.0	3.0	148.0	34.4	21.0	3.0	11.97	12.9	15.0	162.1
89.98	7.3	0.11	138.0	56.0	83.6	100.0	4.65	130.0	0.5	4.4	2.67	80.0	5.0	66.0	5.3	1.7	4.28	0.13	3.48	5.41	32.0	114.0	18.0	28.2	2.425	1.42	95.0	25.2	4.38	4.607	6.9	0.3	90.88	35.5	8.0	9.0	41.7	110.0	11.0	3.0	1.0	95.0	31.1	15.0	3.0	10.26	14.6	14.0	147.1
151.43	6.8	0.083	141.0	80.0	89.6	165.0	5.586	150.0	0.5	7.0	4.27	72.0	4.3	78.0	5.3	1.9	5.36	0.209	3.93	234.48	31.0	118.0	50.0	31.5	2.35	1.098	143.0	30.0	5.04	4.94	6.8	0.1	144.24	38.2	7.4	7.4	65.7	122.0	21.0	4.0	1.0	143.0	35.7	22.0	3.0	15.39	12.5	35.0	164.8
151.5	9.9	0.035	140.2	70.0	82.5	170.0	5.92	150.0	0.8	4.3	4.45	74.0	6.2	67.8	5.4	2.7	5.7	0.024	4.01	84.0	33.0	120.92	24.0	27.6	2.425	1.195	170.0	32.2	5.61	4.829	7.9	0.9	144.9	40.4	8.4	9.4	78.8	124.0	23.0	3.0	4.0	160.0	37.5	27.0	3.0	8.6	12.4	16.0	170.7
107.73	5.6	0.026	138.0	62.14	85.5	119.0	4.034	137.4	0.4	3.4	5.16	70.72	2.9	63.24	5.2	1.7	2.86	0.025	1.43	87.33	30.0	111.9	28.0	31.1	2.35	1.582	112.0	27.0	3.84	5.11	7.7	0.9	102.0	34.0	7.4	9.6	50.1	111.5	13.0	3.0	5.0	106.0	30.0	24.0	3.0	13.68	12.8	10.0	149.8
150.0	4.3	0.011	137.0	76.0	97.1	165.0	5.4	160.0	0.3	5.0	3.56	56.0	2.5	74.0	5.0	1.2	5.71	0.077	1.0	289.92	26.0	124.0	56.0	33.9	2.425	1.16	160.0	29.4	4.18	4.829	8.0	0.5	150.0	43.5	7.4	8.1	71.3	124.0	24.0	3.0	5.0	155.0	39.0	13.0	3.0	34.2	11.7	14.0	183.2
173.0	4.6	0.038	143.0	74.22	83.4	185.0	3.414	180.0	0.4	8.0	1.78	62.0	2.1	78.0	6.1	2.0	5.0	0.098	2.0	300.0	31.0	158.0	48.0	27.8	2.575	1.356	183.0	31.0	5.3	5.83	8.2	0.8	153.0	45.1	7.7	7.6	83.5	146.0	35.0	4.0	5.0	183.0	39.0	31.0	3.0	15.39	12.7	48.0	183.4
150.0	6.4	0.011	139.0	54.0	77.1	177.0	4.396	150.0	0.7	5.9	2.22	64.0	2.6	56.0	6.3	3.0	8.21	0.068	1.69	300.0	36.0	128.0	69.0	26.0	2.4	1.421	175.0	34.0	4.78	5.22	10.4	0.5	120.82	37.0	7.6	9.0	76.7	120.0	16.0	4.0	1.0	175.0	33.3	21.0	3.0	5.13	13.6	22.0	155.2
220.0	10.9	212.0	141.0	68.0	91.6	245.0	6.362	170.0	0.8	6.6	8.19	60.0	6.5	72.0	6.0	2.9	5.36	0.129	3.0	312.0	27.0	138.0	65.0	31.8	2.575	1.97	236.0	39.2	4.68	6.88	7.5	0.6	189.0	44.2	6.8	7.6	115.3	136.0	20.0	5.0	3.0	236.0	39.8	24.0	3.0	11.97	12.2	39.0	176.3
123.0	8.2	0.011	138.0	54.0	94.5	125.0	4.086	170.0	0.3	7.2	7.92	72.0	6.0	62.0	5.8	1.8	4.64	0.1119999999999999	1.0	72.0	31.0	136.0	69.0	32.4	2.45	1.162	123.0	27.1	5.1	6.05	4.0	0.6	110.0	36.4	7.7	6.3	55.3	128.0	28.0	3.0	4.0	123.0	34.3	23.0	3.0	13.68	12.5	23.0	160.9
181.02	9.4	0.011	138.0	64.0	90.3	200.0	4.965	150.0	0.7	5.7	1.78	66.0	5.7	56.0	5.6	2.8	6.43	0.072	4.0	89.67	31.0	108.0	27.0	30.0	2.425	1.2919999999999998	200.0	37.2	5.47	4.88	7.1	0.3	180.0	47.5	7.6	8.6	97.3	110.0	53.0	4.0	2.0	180.0	36.2	38.0	3.0	11.97	12.6	43.0	175.2
155.93	4.3	12.9	137.0	68.0	89.5	160.0	5.043	140.0	0.3	5.5	4.45	76.0	2.2	66.0	4.9	1.5	3.93	0.13	5.53	84.38	33.0	118.0	25.0	29.2	2.325	1.098	160.0	30.4	5.38	4.66	7.1	1.0	154.82	37.0	7.6	8.9	67.4	106.0	24.0	4.0	1.0	160.0	39.1	28.0	3.0	13.68	12.1	15.0	170.6
161.34	6.9099999999999895	3.8058400000000008	139.0	76.0	89.96799999999998	170.0	4.28448	150.0	0.4970000000000001	5.647999999999996	1.9536999999999989	66.0	4.0420000000000025	73.72	5.200000000000002	2.0979999999999963	4.6288999999999945	0.13447	6.35	39.59	28.94	113.26	19.0	30.584	2.3632499999999994	1.2119000000000002	170.0	30.2	4.6143000000000045	4.930480000000002	7.381	0.4330000000000001	161.72	42.9	7.200000000000004	8.229000000000001	69.5	112.0	21.39	4.0	1.0	165.0	36.5	22.5	3.0	12.859200000000005	12.424000000000005	19.88	168.8
104.0	8.1	440.0	141.0	54.0	90.3	130.0	4.758	130.0	0.4	3.8	5.07	90.0	5.2	58.0	5.5	2.2	3.57	0.084	2.0	246.48	28.0	110.0	50.0	30.0	2.3	1.356	130.0	26.3	4.75	4.5	5.2	1.5	130.0	41.0	7.1	7.0	56.1	108.0	11.0	3.0	3.0	125.0	37.9	17.0	3.0	15.39	12.5	11.0	167.2
132.27	4.9	0.258	140.0	70.0	99.1	150.0	3.88	130.0	0.3	4.3	1.78	62.0	3.2	66.0	4.7	1.2	5.71	0.024	4.66	3.0	27.0	104.0	18.0	33.8	2.45	1.32	141.0	29.0	4.53	3.83	7.1	0.6	136.46	41.5	7.1	8.6	61.8	102.0	17.0	3.0	3.0	120.0	37.5	32.0	3.0	23.94	11.4	14.0	173.1
225.64	8.1	3.65	139.0	74.0	84.1	275.0	5.198	140.0	0.6	3.8	2.14	70.0	3.9	78.0	5.3	3.3	3.21	0.025	2.21	120.0	33.0	114.0	28.0	27.8	2.3	1.518	253.0	42.0	4.44	5.05	7.7	0.6	220.0	44.3	7.0	8.3	116.8	118.0	17.0	5.0	3.0	215.0	41.3	18.0	1.0	5.13	14.2	33.0	173.6
161.91	5.8	0.051	135.0	56.0	83.6	195.0	4.2410000000000005	130.0	0.4	4.6	2.49	70.0	3.2	56.0	5.8	2.1	3.93	0.045	4.0	24.0	33.0	102.0	30.0	27.3	2.225	0.872	180.0	34.4	4.51	4.94	7.4	0.5	150.0	36.0	7.4	6.9	84.2	102.0	38.0	4.0	1.0	190.0	38.5	25.0	1.0	8.55	13.3	37.0	158.4
129.43	4.0	0.4479999999999999	139.0	72.0	89.1	145.0	5.1720000000000015	140.0	0.3	5.7	3.38	72.0	1.6	68.0	4.9	2.0	3.93	0.0819999999999999	1.0	112.26	25.0	114.0	29.0	32.2	2.325	1.227	145.0	31.0	5.01	4.77	7.7	0.1	125.0	39.9	7.2	8.6	65.3	114.0	16.0	4.0	5.0	145.0	36.1	23.0	3.0	25.65	11.8	19.0	171.4
170.0	6.902999999999992	0.4588800000000001	138.951	58.0	88.77799999999998	220.0	4.715859999999998	150.0	0.5	5.7570000000000014	2.1830000000000003	86.0	4.100000000000007	62.0	7.377000000000002	2.098999999999996	3.184400000000001	0.0763307692307692	3.26	180.0	28.0	130.0	69.0	30.48200000000001	2.3622499999999995	1.1424599999999996	212.0	35.3	4.6305	7.332120000000002	7.205999999999999	0.4629999999999999	130.0	37.5	7.200999999999998	7.774999999999998	100.4	122.0	18.89	4.0	1.0	180.0	38.5	21.2	3.0	12.8763	12.698999999999998	25.4	166.9
150.0	5.7	0.011	136.0	62.0	92.1	156.0	5.534	160.0	0.5	6.7	1.78	50.0	4.0	62.0	5.9	1.0	3.93	0.106	2.0	154.5	25.0	124.0	70.0	31.0	2.5	1.518	146.0	29.2	4.01	4.66	8.1	0.7	120.0	32.6	6.7	6.6	64.7	120.0	16.0	3.0	3.0	156.0	35.2	17.0	3.0	10.26	14.0	53.0	155.0
123.0	10.0	0.174	138.0	68.0	89.9	160.0	6.775	150.0	1.0	4.8	1.96	74.0	4.8	60.0	9.8	3.7	5.0	0.037	1.34	180.0	33.0	118.0	70.0	30.2	2.4	1.421	160.0	38.2	4.51	6.05	9.7	0.9	123.0	36.2	7.5	7.4	87.5	116.0	34.0	5.0	3.0	140.0	38.5	54.0	3.0	13.68	12.5	49.0	158.0
140.0	7.06900000000001	0.0578990548639926	139.025	60.76	88.62	162.0	5.4285900000000025	147.4	0.5	5.649999999999999	3.3565000000000014	68.54	4.099000000000006	62.18	5.783	2.204999999999996	4.742099999999996	0.09681	1.07	538.08	30.0	122.6	72.0	30.57999999999999	2.34575	1.2941900000000002	162.0	32.45500000000001	4.6414999999999935	5.724740000000002	7.078000000000002	0.4870000000000004	120.0	31.475000000000005	7.201000000000001	7.697000000000003	68.93580000000003	121.46	22.05	4.0	4.0	160.0	34.247	23.83	3.0	12.5856	12.703999999999995	24.95	150.424
133.36	5.1	0.19	140.0	54.0	84.3	145.0	4.14	120.0	0.5	5.7	4.45	84.0	2.9	60.0	5.0	1.4	3.6	0.0819999999999999	3.19	25.43	29.0	96.0	18.0	28.8	2.325	1.13	135.0	28.5	4.5	4.163	10.5	1.3	132.04	41.0	7.3	7.5	63.7	102.0	14.0	3.0	3.0	130.0	37.2	16.0	3.0	10.3	14.3	10.0	171.0
165.0	8.0	0.019	142.0	66.0	88.8	182.0	5.12	140.0	0.8	5.0	1.25	64.0	4.3	60.0	5.8	2.7	4.28	0.067	2.0	124.51	29.0	110.0	40.0	30.8	2.375	1.2919999999999998	180.0	32.7	4.59	5.0	9.4	0.7	165.0	40.2	7.0	7.3	74.8	106.0	23.0	4.0	1.0	180.0	37.5	26.0	3.0	10.26	12.5	15.0	166.5
153.1	11.9	0.02	134.0	52.0	92.5	180.0	4.448	130.0	0.8	2.7	1.78	70.0	6.6	50.0	5.2	4.1	3.57	0.0579999999999999	2.27	36.0	31.0	92.0	24.0	31.6	2.325	1.453	145.0	28.8	3.88	4.44	6.9	0.6	145.86	38.8	7.1	8.8	66.7	96.0	23.0	3.0	3.0	180.0	36.5	26.0	3.0	3.42	12.0	14.0	163.2
179.93	6.6	0.027	137.0	68.0	91.9	220.0	5.017	160.0	0.4	5.0	1.25	66.0	3.9	70.0	6.8	2.2	6.07	0.0289999999999999	1.56	293.76	34.0	126.0	60.0	32.4	2.4	0.969	206.0	41.8	4.02	10.6	5.5	0.5	142.54	29.3	7.5	8.1	91.5	132.0	16.0	5.0	2.0	220.0	36.5	16.0	3.0	10.26	12.9	18.0	155.7
355.0	13.6	0.011	138.0	86.0	78.1	355.0	4.629	130.0	0.8	9.1	2.31	70.0	9.1	86.0	6.2	3.3	8.21	0.114	2.5	24.0	40.0	106.0	58.0	26.2	2.65	1.098	330.0	44.0	4.35	5.27	5.9	0.8	300.0	26.6	7.6	7.4	115.9	100.0	12.0	5.0	1.0	330.0	37.0	14.0	3.0	6.84	13.4	16.0	158.3
155.0	5.7	0.055	144.0	76.0	88.0	200.0	6.47	150.0	0.5	8.0	1.78	60.0	3.1	72.0	5.5	1.8	5.36	0.217	2.0	225.36	28.0	124.0	43.0	30.5	2.325	0.87	185.0	35.0	5.36	6.051	8.8	0.6	132.0	41.2	7.0	7.6	87.0	124.0	62.0	4.0	4.0	175.0	38.1	36.0	3.0	13.68	13.0	47.0	172.1
248.0	6.4	0.011	139.0	80.0	90.6	275.0	3.698	200.0	0.4	6.0	1.78	70.0	4.3	86.0	5.2	1.6	5.36	0.208	1.34	216.0	27.0	174.0	80.0	31.0	2.425	1.13	215.0	30.5	5.07	5.0	6.7	0.2	270.0	34.0	6.9	8.1	98.4	170.0	17.0	4.0	3.0	215.0	42.0	23.0	3.0	25.65	14.8	18.0	172.8
190.0	5.9	20.80796888888889	138.97899999999996	92.0	84.9	208.0	4.97674	170.0	0.6	5.899999999999999	5.108100000000001	76.0	2.9	94.0	5.559999999999999	2.1	5.419900000000001	0.14339	1.94	36.0	29.0	148.0	76.0	27.2	2.358	1.0800900000000002	177.0	31.315	4.94	5.157820000000002	10.8	0.3	161.0	44.78999999999999	7.200000000000004	9.4	82.58200000000002	142.0	18.91	3.0	1.0	181.0	40.95	24.87	3.0	9.32	13.8	23.09	182.043
186.56	7.6	0.011	139.0	72.0	86.9	196.0	4.53	140.0	0.6	4.4	1.78	62.0	4.0	66.0	5.1	2.6	6.07	0.063	2.0	120.0	37.0	100.0	33.0	29.7	2.275	1.23	196.0	32.1	5.0	4.774	7.3	0.4	196.0	49.8	8.1	8.0	92.5	96.0	26.0	4.0	4.0	196.0	42.0	24.0	3.0	18.81	13.3	15.0	192.7
135.0	6.1	0.08	135.0	82.0	98.7	142.0	7.447999999999999	140.0	0.9	9.5	1.6	78.0	3.4	80.0	5.1	1.7	2.86	0.066	4.0	216.0	41.0	124.0	39.0	35.0	2.55	1.2919999999999998	135.0	27.0	4.4	5.66	14.4	0.9	130.0	36.7	8.8	8.7	59.1	122.0	112.0	3.0	4.0	135.0	34.4	116.0	3.0	20.52	12.2	184.0	162.5
130.0	5.3	0.011	142.0	70.0	96.1	140.0	5.9220000000000015	200.0	0.6	4.4	4.89	58.0	2.9	76.0	5.5	1.6	6.07	0.145	1.33	108.0	31.0	180.0	74.0	33.0	2.625	1.259	120.0	27.0	4.68	5.27	10.5	0.9	120.0	31.1	7.8	8.2	55.5	168.0	35.0	3.0	1.0	107.0	34.5	43.0	3.0	17.1	13.0	17.0	150.0
124.01	5.2	0.057	140.0	58.0	96.4	128.0	4.16	130.0	0.4	3.5	2.67	62.0	3.6	58.0	5.1	1.2	4.28	0.034	2.24	3.0	28.0	92.0	18.0	33.2	2.525	1.16	128.0	24.3	4.26	4.607	7.7	0.4	122.03	39.0	7.2	8.0	51.0	102.0	10.0	3.0	4.0	125.0	35.0	17.0	3.0	15.39	12.1	13.0	161.2
135.0	5.7	0.011	137.0	70.0	71.3	135.0	5.507999999999999	150.0	0.6	5.3	1.25	70.0	2.8	72.98	6.0	1.9	8.21	0.2269999999999999	1.0	24.0	36.0	126.44	62.0	23.6	2.35	1.2919999999999998	135.0	29.5	4.85	5.05	10.7	1.3	115.0	37.5	7.3	7.9	58.1	132.0	16.0	3.0	3.0	129.0	32.2	21.0	1.0	8.55	14.3	13.0	149.0
230.0	6.1	0.074	140.0	54.0	72.7	265.0	6.155	180.0	0.5	6.3	5.52	60.0	3.1	54.0	6.0	2.1	6.43	0.135	1.43	144.0	28.0	164.0	69.0	23.3	2.425	1.162	200.0	42.7	4.76	5.5	8.0	0.6	150.0	35.8	6.9	7.5	91.1	160.0	15.0	5.0	3.0	245.0	39.0	21.0	3.0	5.13	14.4	20.0	155.2
160.0	4.3	0.04	140.0	84.0	92.1	160.0	4.577	180.0	0.4	5.4	3.47	62.0	2.1	90.0	5.4	1.6	4.28	0.035	1.98	308.52	26.0	166.0	60.0	31.3	2.225	0.904	160.0	27.2	4.76	5.5	9.0	0.6	160.0	35.9	6.6	7.5	70.8	154.0	21.0	3.0	2.0	160.0	34.7	23.0	3.0	15.39	12.8	11.0	174.7
180.0	7.6	210.0	138.0	90.0	90.2	200.0	5.12	190.0	1.0	6.3	2.58	88.0	5.4	82.0	5.2	1.0	3.93	0.075	6.0	250.08	30.0	162.0	50.0	31.9	2.4	0.807	180.0	35.8	4.93	5.94	13.0	0.4	180.0	35.4	7.2	6.7	89.3	156.0	27.0	4.0	5.0	180.0	35.4	31.0	3.0	17.1	13.4	49.0	164.3
197.27	6.9	0.086	139.0	70.0	89.2	218.0	3.646	130.0	0.6	4.4	1.87	76.0	4.1	74.0	5.3	2.0	4.64	0.016	1.0	89.67	23.0	102.0	24.0	29.8	2.375	1.324	174.0	30.6	4.22	4.72	9.4	0.9	198.35	43.0	7.1	9.3	78.2	102.0	11.0	4.0	4.0	187.0	38.6	20.0	1.0	10.26	12.5	6.0	178.7
170.0	5.6	70.4	140.0	74.0	93.1	182.0	4.655	140.0	0.5	5.8	4.18	44.0	3.3	72.0	5.1	1.7	4.64	0.143	2.0	269.04	23.0	128.0	57.0	31.8	2.325	1.162	176.0	32.7	4.98	4.72	8.7	0.7	170.0	43.2	6.6	7.3	83.9	134.0	34.0	4.0	4.0	170.0	39.6	29.0	3.0	11.97	12.6	16.0	184.7
148.0	7.2	0.019	137.0	64.0	89.5	155.0	6.3870000000000005	150.0	0.6	6.7	7.65	84.0	4.7	66.0	5.5	1.7	5.36	0.048	1.0	696.0	24.0	130.0	78.0	29.5	2.35	0.936	148.0	29.3	5.05	5.16	9.0	0.4	148.0	45.0	6.6	8.1	64.6	126.0	11.0	3.0	4.0	148.0	37.4	18.0	3.0	27.36	12.5	15.0	173.6
135.0	8.1	149.0	138.3	64.0	77.4	140.0	4.0600000000000005	140.0	0.5	4.1	17.79	56.0	5.9	64.0	5.0	1.6	4.3	0.208	4.0	43.52	29.0	120.0	39.0	25.0	2.25	1.0659999999999998	139.0	29.4	4.07	4.5520000000000005	5.9	0.6	116.0	34.4	7.6	8.5	61.6	112.0	22.0	3.0	1.0	136.0	33.3	26.0	3.0	6.8000000000000025	16.3	41.0	156.5
170.0	7.084000000000013	0.0184904788450542	138.99299999999997	71.12	89.49900000000002	170.0	5.218669999999999	148.8	0.5	4.541999999999999	2.5104	79.24	4.100000000000007	71.58	5.300999999999998	2.2870000000000026	6.242599999999998	0.0763499999999999	1.81	60.0	28.0	119.34	37.0	30.424	2.37375	1.2734100000000002	149.0	31.553	4.647599999999996	5.037550000000003	6.9510000000000005	0.4600000000000004	130.0	40.358	7.200999999999998	8.401	72.8644	119.36	18.96	4.0	4.0	154.0	36.720999999999975	20.89	3.0	11.559599999999998	12.377	18.25	166.30100000000004
156.99	5.5	0.04	138.0	44.0	85.1	176.0	4.707	140.0	0.5	6.3	1.25	64.0	3.1	34.0	5.3	1.7	3.93	0.06	7.0	24.0	29.0	106.0	22.0	29.4	2.325	1.13	165.0	33.3	5.43	4.55	9.4	0.2	153.1	38.0	7.5	7.9	76.0	104.0	25.0	4.0	4.0	154.0	37.0	22.0	1.0	8.55	12.2	18.0	167.0
155.0	7.6	0.011	143.0	74.0	93.2	167.0	4.112	140.0	0.6	2.0	2.31	78.0	5.2	84.0	5.8	1.6	7.85	0.0559999999999999	2.0	180.0	30.0	114.0	47.0	30.6	2.425	1.324	167.0	31.8	4.47	5.61	7.3	1.8	140.0	43.9	7.8	7.9	74.3	116.0	20.0	4.0	5.0	165.0	38.0	20.0	3.0	8.55	12.6	13.0	165.2
110.0	7.5	0.035	139.3	76.08	85.4	200.0	5.04	150.0	0.5	6.8	5.34	74.0	3.3	76.0	4.8	3.4	2.9000000000000004	0.034	4.38	120.0	38.0	116.0	41.0	29.3	2.35	1.033	178.18	36.7	4.7	4.774	6.9	0.8	110.0	35.0	8.8	10.3	86.5	120.0	39.0	4.0	2.0	170.0	35.5	29.0	3.0	13.7	12.7	28.0	155.4
164.69	6.5	0.731	141.0	58.0	95.6	170.0	3.83	150.0	0.4	7.0	1.78	62.0	4.7	58.0	5.4	1.3	2.5	0.15	4.0	3.0	33.0	104.0	23.0	33.3	2.45	1.45	163.0	30.4	5.07	5.218	6.1	0.2	164.23	45.8	8.3	7.9	74.8	110.0	31.0	4.0	3.0	170.0	40.3	36.0	3.0	13.68	12.6	18.0	179.6
145.0	6.6	0.035	138.2	76.0	93.1	165.0	6.49	150.0	0.4	6.0	1.78	72.0	3.9	74.0	5.2	2.1	6.4	0.077	1.0	240.0	29.0	120.0	62.0	30.3	2.275	1.13	155.0	30.4	4.73	6.162000000000001	6.1	0.7	110.0	36.7	7.3	8.9	68.1	118.0	27.0	3.0	1.0	164.0	35.5	20.0	3.0	6.8000000000000025	12.1	23.0	154.8
142.0	7.1	0.02	139.0	82.72	93.8	155.0	8.611	150.0	0.6	5.4	2.76	64.0	4.2	83.22	5.3	2.0	3.21	0.131	1.53	240.0	28.0	135.2	58.0	31.5	2.375	1.098	155.0	33.0	4.58	5.38	8.1	0.4	110.0	34.5	7.0	7.0	75.2	138.0	19.0	4.0	4.0	155.0	36.3	22.0	3.0	13.68	12.3	30.0	158.8
118.5	8.5	0.1544405128205128	131.9	56.0	91.9	135.0	5.15	130.0	0.5	2.7	3.56	92.0	6.3	56.0	4.8	1.5	3.6	0.053	2.9	60.0	33.0	98.0	33.0	31.5	2.325	1.2919999999999998	130.0	28.3	3.9	4.1080000000000005	6.1	0.6	115.0	38.6	7.5	8.8	57.6	94.0	17.0	3.0	2.0	135.0	31.9	24.0	3.0	6.8000000000000025	12.4	17.0	154.9
217.92	12.0	0.46	136.3	70.0	88.0	250.0	7.78	140.0	0.4	4.0	1.78	114.0	9.8	72.0	4.9	1.7	3.2	0.0289999999999999	2.0	51.99	31.0	116.0	25.0	30.7	2.4	1.324	250.0	43.1	3.66	4.774	3.3	0.5	202.93	47.6	6.8	6.2	127.5	116.0	22.0	5.0	5.0	225.0	41.6	24.0	1.0	5.1000000000000005	12.3	9.0	183.6
122.0	6.4	0.06	139.7	56.0	91.0	135.0	5.61	200.0	0.6	7.6	3.56	62.0	3.8	62.0	5.5	1.8	12.1	0.14	1.0	480.0	34.0	178.0	74.0	31.6	2.45	1.679	115.0	27.6	4.16	4.718	9.1	0.2	117.0	39.1	7.5	7.8	52.6	178.0	13.0	3.0	2.0	115.0	35.0	16.0	3.0	10.3	12.9	24.0	154.5
164.0	9.1	316.59	136.6	83.18	96.2	189.0	4.58	160.0	0.6	6.8	13.35	68.0	4.1	84.0	5.0	4.1	7.9	0.13	3.62	276.48	40.0	124.0	50.0	32.9	2.425	1.259	189.0	32.5	4.72	4.829	6.7	1.4	134.59	44.1	8.1	11.0	90.8	118.0	124.0	4.0	3.0	170.0	37.1	115.0	3.0	13.7	13.0	118.0	165.2
260.0	6.9	233.0	140.0	38.0	91.8	260.0	4.862	180.0	0.5	6.3	11.57	66.0	4.6	52.0	5.6	1.5	2.86	0.155	6.0	480.0	32.0	168.0	70.0	31.2	2.275	1.001	260.0	37.4	4.53	4.5	6.9	0.7	180.0	45.1	7.2	7.9	117.8	154.0	21.0	4.0	3.0	260.0	42.9	20.0	3.0	10.26	14.4	20.0	183.2
164.92	5.9	0.035	141.0	80.0	94.1	166.0	5.22	190.0	0.4	5.6	5.34	74.0	3.7	70.76	5.3	1.5	5.7	0.106	2.15	156.0	32.0	154.64	80.0	31.2	2.3	1.259	160.0	29.2	4.86	4.496	7.3	0.6	165.0	40.5	7.5	9.7	68.8	152.0	13.0	3.0	1.0	166.0	38.5	19.0	3.0	23.9	13.4	16.0	164.3
154.0	6.7	0.053	138.0	68.0	92.2	209.0	4.343999999999999	160.0	0.7	4.8	1.96	86.0	4.3	68.0	4.8	1.6	4.64	0.068	2.0	120.0	30.0	134.0	40.0	32.8	2.3	1.162	198.0	35.0	3.95	6.0	9.9	0.4	121.0	32.5	7.0	9.0	96.8	132.56	57.0	4.0	4.0	187.0	36.0	45.0	3.0	11.97	12.4	28.0	166.0
125.0	6.8	0.018	140.0	92.0	91.1	138.0	4.629	150.0	0.6	5.8	10.5	66.0	4.0	92.0	5.6	2.0	5.36	0.1119999999999999	1.41	24.0	39.0	132.0	62.0	30.6	2.4	1.485	138.0	31.1	4.35	5.11	9.3	0.6	130.0	35.3	8.1	7.0	64.2	120.0	19.0	4.0	1.0	135.0	34.2	23.0	3.0	6.84	11.7	13.0	162.7
153.66	9.6	0.089	139.0	66.0	74.3	160.0	6.568	150.0	0.6	6.7	3.56	86.0	5.2	68.0	5.9	3.4	3.21	0.135	1.0	106.44	37.0	116.0	29.0	23.3	2.45	1.195	160.0	31.2	6.31	4.11	6.6	0.5	155.0	45.4	8.0	9.1	73.8	114.0	32.0	4.0	5.0	155.0	34.7	26.0	3.0	8.55	13.9	28.0	165.7
205.0	6.1	174.0	138.0	78.0	95.0	205.0	6.362	150.0	0.4	5.4	5.34	58.0	3.6	74.0	5.6	1.9	3.21	0.1689999999999999	3.26	282.72	26.0	116.0	46.0	32.3	2.475	1.2919999999999998	205.0	35.9	4.86	4.83	7.2	0.6	185.0	44.9	7.2	7.6	92.9	118.0	26.0	4.0	3.0	205.0	37.9	25.0	1.0	13.68	12.5	31.0	177.4
125.77	9.0	150.0	141.0	70.0	81.1	136.0	3.85	130.0	0.7	4.5	3.56	86.0	5.1	58.0	5.3	2.9	3.93	0.0819999999999999	3.81	36.0	31.0	120.0	19.0	27.2	2.35	1.16	125.0	27.8	4.52	3.886	7.9	0.5	124.64	36.1	7.4	9.3	54.9	116.0	16.0	3.0	2.0	125.0	34.2	35.0	3.0	10.26	12.2	13.0	157.7
245.0	8.6	0.035	141.8	82.0	87.3	270.0	5.28	140.0	0.8	8.8	16.9	74.0	5.1	78.0	4.9	2.5	5.7	0.0579999999999999	1.0	132.0	26.0	124.0	36.0	30.9	2.575	0.936	265.0	44.8	5.46	4.385	9.1	0.6	230.0	45.1	7.5	8.6	126.1	122.0	47.0	4.0	5.0	265.0	43.2	41.0	1.0	13.7	12.0	35.0	188.4
146.0	10.1	0.06	141.0	78.0	94.1	176.0	6.18	130.0	0.4	7.0	4.45	68.0	3.9	70.0	5.5	5.6	6.07	0.106	5.0	96.0	33.0	106.0	45.0	32.9	2.4	1.26	168.0	33.0	5.22	5.218	3.8	0.5	126.0	43.7	7.9	8.1	81.4	110.0	31.0	4.0	3.0	168.0	38.3	32.0	3.0	17.1	11.9	24.0	173.6
147.0	10.8	247.0	139.0	60.0	92.8	147.0	4.836	200.0	1.0	5.5	15.12	74.0	7.1	64.0	7.3	2.3	3.93	0.039	1.3	370.92	39.0	158.0	67.0	31.1	2.375	1.098	122.0	26.2	4.69	7.44	8.8	1.2	135.0	38.1	7.8	7.1	55.7	156.62	19.0	3.0	1.0	129.0	33.5	18.0	3.0	5.13	15.0	31.0	156.2
240.0	13.9	0.011	140.0	90.0	88.6	260.0	6.96	160.0	1.2	7.8	4.45	72.0	4.7	88.0	5.6	7.7	5.36	0.193	5.0	384.0	29.0	138.0	75.0	28.1	2.325	0.87	255.0	38.9	5.17	4.496	8.8	0.9	160.0	40.5	7.1	10.0	114.7	130.0	30.0	4.0	1.0	245.0	40.0	30.0	3.0	6.84	13.7	52.0	176.0
108.0	4.0	0.02	141.0	32.0	91.3	110.0	4.215	160.0	0.3	4.9	6.32	80.0	2.4	48.0	5.4	1.2	5.0	0.046	1.11	405.24	29.0	148.0	80.0	32.2	2.4	1.001	108.0	23.8	4.03	5.22	7.5	0.3	108.0	35.1	7.3	8.9	49.0	144.0	12.0	3.0	2.0	108.0	35.8	21.0	3.0	15.39	13.4	9.0	158.8
170.65	4.1	0.2	138.2	78.0	87.9	200.0	3.52	130.0	0.7	8.6	1.78	56.0	2.2	70.0	4.9	1.1	5.4	0.111	3.0	48.0	27.0	102.0	28.0	29.0	2.4	1.13	166.0	31.5	4.94	5.162000000000001	16.3	0.4	200.0	43.8	7.3	8.1	74.3	104.0	30.0	4.0	5.0	160.0	38.4	40.0	3.0	12.0	11.9	31.0	180.3
229.65	5.4	58.4	140.0	80.0	88.9	255.0	4.09	140.0	0.4	4.8	1.78	78.0	2.4	72.0	5.2	2.4	6.07	0.063	2.0	24.0	32.0	110.0	25.0	29.0	2.35	1.42	225.0	39.1	5.74	5.273	7.6	0.6	230.12	46.4	7.6	8.8	95.8	118.0	33.0	4.0	4.0	250.0	42.8	27.0	3.0	13.68	11.9	16.0	179.4
182.0	4.9	0.023	141.0	54.0	94.1	195.0	4.189	180.0	0.6	7.1	3.91	58.0	2.8	51.92	5.6	1.3	6.78	0.075	2.0	420.0	25.0	146.0	77.32	31.3	2.325	1.13	185.0	33.4	4.11	4.27	12.7	0.1	165.0	36.6	6.7	7.5	84.8	138.0	29.0	4.0	5.0	190.0	37.5	28.0	3.0	15.39	12.9	21.0	171.2
170.0	5.7	0.035	141.2	81.06	92.4	170.0	5.48	160.0	0.4	7.0	3.56	62.0	3.4	80.6	5.0	1.6	5.4	0.275	5.0	96.0	29.0	120.92	40.0	32.1	2.3	1.259	160.0	29.2	4.7	5.329	7.8	0.9	160.0	43.4	7.6	7.7	72.1	118.0	18.0	3.0	2.0	160.0	36.0	20.0	3.0	10.3	12.6	41.0	170.1
225.0	10.0	1.81	138.0	82.0	87.6	265.0	4.81	150.0	0.8	7.0	1.78	66.0	5.8	86.0	5.4	3.3	3.93	0.063	3.0	192.0	29.0	122.0	40.0	29.5	2.525	1.19	232.0	35.2	4.56	4.1080000000000005	7.9	0.8	215.0	48.2	7.6	8.0	105.9	120.0	41.0	5.0	3.0	265.0	43.1	36.0	2.0	22.23	12.5	65.0	190.0
276.17	9.4	0.011	142.0	52.0	82.6	310.0	4.215	140.0	0.4	6.3	0.98	80.0	6.1	50.0	5.9	2.7	2.86	0.052	1.0	218.0	26.0	114.0	31.0	30.1	2.35	1.227	300.0	44.0	5.39	5.44	4.5	0.2	280.0	43.0	7.1	9.3	138.2	120.0	31.0	5.0	5.0	260.0	42.5	20.0	3.0	10.26	12.9	14.0	184.1
120.0	6.0	0.035	136.9	82.0	91.1	155.0	4.42	160.0	0.5	4.7	6.23	72.0	3.6	80.0	5.1	1.7	4.3	0.159	1.81	265.04	38.0	118.0	53.0	31.5	2.525	1.388	140.0	29.2	4.23	5.051	7.7	0.5	110.0	34.5	8.4	7.5	62.5	120.0	23.0	3.0	5.0	130.0	31.6	21.0	2.0	8.6	12.3	37.0	163.0
135.0	5.3	0.035	141.3	82.0	90.7	135.0	6.13	220.0	0.3	4.9	4.45	58.0	2.8	78.0	6.0	2.1	5.7	0.087	1.64	295.08	29.0	198.0	60.0	30.8	2.25	1.162	130.0	31.2	4.53	5.495	5.9	0.6	120.0	28.0	7.6	8.1	60.1	196.0	36.0	3.0	2.0	130.0	34.5	24.0	3.0	8.6	12.3	25.0	150.3
200.0	6.9	281.0	139.0	66.0	84.4	235.0	4.343999999999999	160.0	0.8	5.0	14.41	78.0	3.8	68.0	5.5	2.1	6.07	0.092	15.0	282.96	27.0	120.0	40.0	27.7	2.35	1.0659999999999998	211.0	37.7	5.98	5.33	12.0	0.3	185.28	41.3	7.0	8.4	101.3	130.0	20.0	5.0	4.0	211.0	41.0	20.0	1.0	15.39	11.9	17.0	173.0
194.7	5.6	0.307	138.0	78.0	95.5	210.0	5.456	140.0	0.6	5.0	1.25	62.0	2.6	84.0	5.0	2.3	6.07	0.051	3.0	83.13	26.0	116.0	27.0	33.5	2.375	1.485	200.0	33.4	4.63	4.83	9.9	0.2	195.0	47.0	7.4	8.1	90.4	116.0	28.0	4.0	4.0	200.0	42.6	24.0	1.0	17.1	11.6	25.0	188.3
125.0	9.3	174.0	139.0	58.0	95.4	145.0	4.86	140.0	0.6	3.5	9.79	72.0	5.4	62.0	5.6	3.1	5.0	0.106	1.0	300.0	28.0	106.0	63.0	32.8	2.475	1.42	136.0	29.4	4.16	4.885	6.4	0.6	115.0	29.5	7.2	8.2	66.5	96.0	22.0	4.0	5.0	145.0	32.5	28.0	3.0	8.55	12.0	21.0	155.2
135.19	7.3	183.0	141.0	58.0	87.3	158.0	3.776	150.0	0.7	5.3	8.63	72.0	3.1	60.0	4.9	3.3	2.14	0.037	4.39	24.0	37.0	113.32	19.0	29.0	2.35	1.227	140.0	29.5	4.61	4.5	9.0	0.5	133.68	40.1	7.5	6.6	63.5	112.3	11.0	3.0	4.0	130.0	36.6	16.0	1.0	11.97	13.5	22.0	163.0
96.18	8.3	0.036	140.0	70.0	91.2	109.0	4.189	150.0	0.5	3.7	3.02	56.0	5.6	64.0	4.5	2.0	3.21	0.079	2.24	16.62	24.0	106.0	18.0	31.1	2.375	1.421	98.0	22.2	4.26	3.94	6.3	0.7	96.92	36.4	6.1	9.4	45.6	110.0	15.39	3.0	3.0	94.0	30.5	21.88	1.0	13.68	11.5	10.0	153.4
134.3	3.1	0.6759999999999999	138.0	76.0	95.3	140.0	3.75	130.0	0.3	6.5	0.89	66.0	1.5	80.0	4.4	1.1	3.93	0.063	3.0	12.0	29.0	112.0	22.0	31.7	2.425	1.162	140.0	28.8	4.76	3.94	11.0	0.6	133.14	45.5	7.4	7.8	64.7	108.0	17.0	3.0	4.0	137.0	37.0	22.0	3.0	23.94	11.8	12.0	177.3
196.6	12.1	349.0	138.0	86.0	89.3	240.44	5.56	150.0	0.8	9.0	28.56	100.0	8.3	88.0	5.6	2.7	2.86	0.048	5.59	5.3976053469340267e-79	24.0	126.0	31.0	30.8	2.4	1.033	235.0	37.0	5.44	4.5	6.4	0.4	192.24	37.5	6.8	7.4	102.2	126.0	32.0	5.0	3.0	230.0	36.2	29.0	3.0	13.68	12.4	22.0	170.6
210.0	6.910999999999992	5.156439999999998	139.13800000000006	70.0	90.21599999999997	222.0	5.023719999999999	140.0	0.5	5.676	3.934399999999997	76.0	3.997	64.0	6.6999999999999975	2.100999999999996	4.615899999999996	0.1270099999999999	2.03	398.76	28.99	122.0	65.0	30.27799999999999	2.3390000000000004	1.0791200000000003	222.0	40.2	4.651799999999998	5.958310000000004	7.185	0.4900000000000002	147.54	35.3	7.196000000000002	8.292000000000002	98.5	114.0	23.62	5.0	2.0	222.0	38.5	22.15	3.0	8.432	12.831999999999995	27.78	157.4
190.0	8.1	0.395	140.0	90.0	89.0	230.0	6.646	220.0	0.5	5.4	4.45	100.0	5.2	104.0	5.4	2.2	3.93	0.087	3.0	324.0	34.0	194.0	59.0	31.0	2.4	1.033	225.0	43.2	4.84	4.83	6.3	0.6	117.0	37.3	7.5	8.1	117.8	176.0	32.0	5.0	3.0	230.0	34.5	27.0	3.0	11.97	12.4	40.0	159.6
175.0	9.0	298.0	139.0	54.0	83.1	175.0	4.343999999999999	150.0	0.6	7.1	7.3	70.0	5.7	72.0	7.6	2.1	3.93	0.108	1.83	96.0	30.0	134.0	54.0	28.2	2.35	1.615	150.0	27.7	4.34	6.0	7.1	0.7	125.0	42.6	7.6	8.2	67.6	124.6	12.0	3.0	4.0	175.0	38.4	17.0	3.0	10.26	14.3	16.0	180.7
220.0	7.5	0.022	142.0	66.0	92.8	220.0	4.112	160.0	0.9	6.9	1.25	64.0	4.1	76.0	6.0	2.4	5.0	0.154	4.0	180.0	31.0	142.0	53.0	33.0	2.375	1.679	185.0	36.1	4.78	6.22	11.5	0.5	160.0	35.6	7.5	9.3	90.7	136.0	29.0	4.0	2.0	210.0	32.9	30.0	3.0	8.55	12.1	26.0	163.1
170.0	8.9	303.0	141.0	70.98	96.9	199.76	4.784	166.3	0.8	5.5	16.82	73.44	5.7	73.08	5.1	2.2	2.86	0.139	3.68	288.36	28.0	136.12	60.0	34.3	2.375	1.162	194.94	34.48400000000001	4.76	5.44	8.7	0.5	163.0	40.01	7.1	8.5	90.4	134.88	19.0	4.0	1.0	180.0	39.31	18.0	3.0	17.1	12.3	20.0	177.1
170.0	6.9	271.0	139.0	68.0	91.9	180.0	6.698	150.0	0.4	4.8	8.54	78.0	4.6	74.0	5.8	1.7	8.21	0.2789999999999999	4.63	168.0	29.0	116.0	72.0	30.6	2.35	1.001	175.0	30.6	4.99	5.0	6.4	0.2	120.0	35.6	7.1	8.5	70.3	110.0	14.0	4.0	1.0	175.0	34.0	19.0	3.0	18.81	14.0	25.0	168.0
195.0	5.9	0.011	143.0	80.0	96.6	216.0	4.629	150.0	0.7	7.9	1.96	74.0	2.7	82.0	5.3	2.4	6.78	0.048	2.29	240.0	30.0	128.0	57.0	33.7	2.35	0.807	216.0	36.7	4.43	4.88	11.3	0.7	175.0	41.5	7.1	6.9	93.1	120.0	15.0	4.0	4.0	211.0	41.0	25.0	3.0	10.26	12.9	17.0	176.8
165.55	9.6	0.8590000000000001	140.0	64.0	88.2	180.0	3.672	130.0	0.6	5.7	0.98	86.0	6.4	64.0	5.2	2.5	3.93	0.024	5.17	18.77	24.0	108.0	18.0	28.8	2.45	1.518	165.0	36.6	5.18	4.22	6.2	0.4	163.07	38.9	6.9	9.0	83.6	110.0	25.0	4.0	4.0	149.0	38.2	24.0	1.0	6.84	12.5	16.0	165.0
110.0	9.0	0.011	136.0	68.0	95.0	118.0	4.343999999999999	150.0	0.9	3.6	4.09	92.0	6.1	58.0	4.7	1.8	4.64	0.038	1.14	512.04	33.0	134.0	72.0	32.3	2.2	1.195	112.0	23.0	3.68	6.11	10.0	0.4	96.0	30.2	6.3	6.9	49.1	126.0	12.0	3.0	5.0	112.0	31.5	19.0	3.0	8.55	12.8	23.0	149.5
163.0	6.6	220.0	139.0	70.0	83.9	180.0	3.9	140.0	0.6	6.2	4.45	60.0	3.7	64.0	5.6	2.1	5.36	0.1159999999999999	3.0	152.4	26.0	100.0	44.0	28.0	2.325	1.03	180.0	31.7	5.03	5.107	9.0	0.3	154.09	45.3	6.6	8.4	78.6	96.0	20.0	4.0	1.0	177.0	40.5	18.0	3.0	10.26	12.4	25.0	178.4
160.0	7.0	2.46	140.0	80.0	101.4	160.0	5.069	160.0	0.5	8.0	7.74	88.0	4.3	80.0	4.9	1.8	2.86	0.142	2.0	192.0	28.0	132.0	66.0	34.8	2.175	0.84	160.0	28.0	4.58	6.55	7.1	0.5	143.0	41.4	6.7	7.4	72.1	126.0	14.0	3.0	2.0	160.0	40.1	22.0	3.0	17.1	13.3	33.0	175.2
265.0	8.5	0.018	143.0	74.0	97.4	275.0	4.681	140.0	0.8	8.2	2.31	58.0	5.1	74.0	7.0	2.4	5.36	0.067	1.0	480.0	34.0	124.0	76.0	34.2	2.325	1.195	255.0	37.3	4.98	7.55	9.0	0.6	160.0	41.0	7.2	7.4	115.6	120.0	33.0	5.0	4.0	270.0	40.4	29.0	3.0	23.94	12.6	41.0	179.4
150.7	5.3	1.34	141.0	64.0	91.4	159.0	4.2410000000000005	140.0	0.4	7.4	1.25	72.0	3.6	62.0	4.8	1.3	3.21	0.073	5.68	4.0	23.0	120.0	19.0	32.3	2.425	0.872	159.0	29.8	4.9	5.22	7.5	0.3	151.45	42.5	6.9	6.8	76.8	120.0	47.0	4.0	4.0	154.0	38.0	27.0	3.0	23.94	11.9	32.0	182.6
200.0	6.8	0.011	137.0	62.0	89.4	200.0	5.12	170.0	0.5	4.3	4.45	72.0	4.1	68.0	7.1	1.7	6.78	0.285	2.0	270.12	29.0	132.0	60.0	29.8	2.2	1.39	180.0	35.8	4.09	7.605	7.5	0.8	150.0	34.5	6.9	9.7	91.2	130.0	19.0	4.0	3.0	150.0	36.8	19.0	3.0	10.26	13.6	21.0	164.2
150.0	7.0	0.093	142.0	58.0	93.1	160.0	6.025	140.0	0.5	5.5	8.36	82.0	4.2	66.0	5.8	2.1	5.71	0.1009999999999999	1.11	36.0	29.0	110.0	80.0	31.3	2.375	1.259	140.0	29.9	4.22	6.49	7.8	1.2	150.0	29.9	7.1	8.1	63.8	114.0	14.0	4.0	4.0	150.0	33.3	21.0	3.0	11.97	13.4	19.0	157.4
203.82	11.8	0.05	140.1	72.0	87.5	230.0	5.66	190.0	1.1	6.3	1.78	114.0	6.2	66.0	5.4	3.9	6.4	0.1009999999999999	6.87	36.0	38.0	154.0	25.0	28.9	2.6	1.033	215.0	38.5	5.75	5.495	9.2	0.5	202.72	41.5	8.7	8.5	99.0	152.0	52.0	5.0	2.0	200.0	38.5	34.0	3.0	13.7	12.2	32.0	173.2
170.0	8.4	0.019	142.0	53.26	96.1	175.0	5.093999999999999	173.3	0.4	8.3	4.45	67.66	6.0	57.44	6.3	1.3	8.57	0.2269999999999999	1.0	480.0	27.0	142.02	76.79	32.4	2.3	1.098	175.0	29.7	4.28	5.83	5.3	1.2	168.0	42.3	6.9	10.0	76.2	139.6	20.0	3.0	5.0	175.0	39.4	24.0	3.0	17.1	12.2	23.0	173.8
130.0	9.1	2.52	140.0	54.0	94.4	145.0	4.37	130.0	0.8	4.4	2.49	70.0	6.5	68.0	5.2	1.7	5.36	0.0279999999999999	3.0	120.0	27.0	112.0	39.0	33.7	2.375	1.259	140.0	35.6	3.83	4.22	9.0	0.5	125.0	35.2	7.1	7.5	74.2	106.0	13.0	4.0	2.0	125.0	32.5	28.0	3.0	8.55	12.9	9.0	153.6
200.0	6.904999999999987	2.9603600000000005	139.1799999999999	65.18	90.597	215.0	5.247139999999997	173.8	0.5	5.8009999999999975	4.027799999999999	68.6	4.100000000000007	65.96	6.407999999999999	2.099999999999996	3.808699999999997	0.1170199999999999	1.32	456.0	28.0	149.88	71.0	30.579999999999995	2.3462500000000004	1.0500900000000006	200.0	35.062000000000005	4.619500000000001	6.461050000000002	7.334000000000002	0.4820000000000002	135.0	38.97999999999999	7.198999999999996	8.343	88.44900000000004	146.74	21.65	4.0	3.0	215.0	38.071	21.92	3.0	8.355999999999998	12.799999999999995	26.03	166.687
168.13	6.9	0.019	139.0	78.0	88.5	188.0	3.646	150.0	0.6	3.9	2.14	74.0	3.9	82.0	5.6	2.4	4.28	0.04	1.0	43.12	27.0	112.0	24.0	30.0	2.425	1.2919999999999998	188.0	37.2	4.41	4.66	8.4	0.3	164.1	39.1	7.0	7.9	86.1	118.0	16.0	4.0	5.0	165.0	38.0	19.0	1.0	10.26	12.1	9.0	165.1
122.3	9.4	0.701	143.0	86.0	90.6	145.0	3.9	150.0	0.8	4.1	1.78	86.0	6.1	82.0	5.2	2.2	4.3	0.01	2.44	9.62	28.0	116.0	18.0	31.0	2.225	1.259	145.0	28.5	4.36	4.663	8.6	0.6	121.38	37.9	7.6	8.8	62.3	118.44	11.0	3.0	4.0	145.0	34.5	16.0	3.0	6.8000000000000025	12.3	8.0	156.6
155.0	6.9	0.011	139.0	64.0	93.9	180.0	4.5	140.0	0.5	6.2	4.0	78.0	3.5	62.0	5.3	2.7	3.21	0.095	1.32	300.0	24.0	106.0	68.0	33.0	2.4	1.324	155.0	31.1	4.52	4.94	6.9	0.5	155.0	37.9	6.9	6.7	73.0	102.0	22.0	4.0	5.0	155.0	37.0	23.0	3.0	10.26	12.9	12.0	164.0
200.0	11.9	88.4	141.0	74.0	89.7	235.0	4.526	140.0	0.6	6.2	5.69	64.0	9.0	70.0	5.7	2.2	6.07	0.042	3.31	120.0	25.0	106.0	43.0	32.3	2.375	1.13	190.0	36.4	5.14	5.27	5.1	0.2	170.0	38.5	6.8	7.2	91.2	108.0	22.0	4.0	5.0	235.0	39.6	13.0	3.0	11.97	12.7	73.0	171.8
135.0	9.4	307.0	137.0	66.0	94.1	156.0	5.77	140.0	0.6	6.2	27.58	68.0	5.7	66.0	5.1	2.8	6.78	0.188	2.0	131.34	31.0	110.0	39.0	32.4	2.4	1.13	140.0	31.2	4.73	4.829	6.9	0.2	130.0	45.0	7.6	9.4	67.8	106.0	19.0	4.0	2.0	135.0	37.8	21.0	1.0	11.97	12.5	25.0	170.8
145.62	6.5	0.011	136.0	54.0	87.0	160.0	5.379	150.0	0.6	5.2	1.25	76.0	3.5	60.92	5.4	2.2	3.93	0.055	1.0	36.0	25.0	115.04	21.0	30.4	2.375	1.227	160.0	31.7	5.78	5.16	9.3	0.3	143.11	39.3	7.1	6.7	71.7	112.0	16.0	4.0	2.0	150.0	34.7	18.0	3.0	20.52	12.5	19.0	168.3
113.56	8.6	0.093	141.0	72.0	97.4	122.0	3.88	130.0	1.0	5.3	1.78	76.0	5.0	68.0	4.9	2.5	4.28	0.0289999999999999	2.38	60.0	28.0	102.0	21.0	33.5	2.325	1.1	115.0	26.2	4.21	4.885	11.2	0.3	111.95	34.2	7.4	8.9	51.4	102.0	18.0	3.0	4.0	118.0	32.5	19.0	1.0	10.26	11.5	12.0	145.3
180.0	6.4	0.4539999999999999	140.0	78.0	79.6	195.0	8.198	170.0	0.4	4.5	2.31	74.0	4.3	76.0	13.4	1.5	5.71	0.065	1.82	168.0	30.0	154.0	63.0	26.7	2.55	1.13	155.0	32.5	5.01	11.21	5.6	0.6	190.0	39.0	7.1	9.6	70.7	156.0	21.0	4.0	3.0	170.0	38.0	21.0	3.0	10.26	13.9	25.0	165.4
147.69	12.1	0.035	137.6	68.0	84.4	190.0	6.0	130.0	0.5	5.2	2.67	90.0	9.6	68.0	6.1	1.8	3.2	0.0289999999999999	1.0	114.02	31.0	114.0	35.0	29.3	2.375	1.098	190.0	35.5	4.49	4.5520000000000005	4.3	0.5	140.0	37.6	7.5	8.1	95.2	112.0	14.0	4.0	4.0	175.0	35.0	12.0	3.0	5.1000000000000005	12.9	26.0	162.0
190.0	5.8	0.011	138.0	70.0	92.8	219.0	4.422	150.0	0.6	6.9	2.22	62.0	3.7	72.0	5.3	1.4	7.14	0.065	3.0	291.25	25.0	110.0	59.0	31.7	2.35	1.808	205.0	32.0	4.84	4.61	9.9	0.8	175.0	47.0	7.0	8.3	92.4	108.0	26.0	4.0	5.0	205.0	41.2	25.0	3.0	11.97	12.3	23.0	184.5
214.0	9.1	0.011	140.0	80.0	92.7	216.0	4.551	150.0	0.6	7.3	1.25	90.0	6.5	90.0	5.5	1.8	10.0	0.074	2.7	228.0	32.0	128.0	60.0	31.6	2.35	1.195	195.0	36.2	4.42	5.0	7.1	0.6	147.0	38.6	7.1	7.5	90.7	124.0	27.0	4.0	5.0	195.0	37.0	27.0	3.0	6.84	13.5	40.0	170.8
210.0	7.3	0.06	143.0	64.0	89.1	210.0	4.577	140.0	0.7	5.0	1.87	82.0	3.6	66.0	5.2	2.6	3.93	0.035	1.0	335.88	24.0	118.0	45.0	33.3	2.35	1.2919999999999998	210.0	37.0	4.28	7.11	10.0	0.7	180.0	39.5	6.8	8.0	101.7	118.0	31.0	5.0	4.0	210.0	34.5	25.0	3.0	18.81	12.0	16.0	165.5
175.0	6.9069999999999885	207.42744	138.99499999999998	76.68	90.15900000000003	205.0	5.378380000000001	179.8	0.5	5.8850000000000025	8.1754	70.52	4.100000000000007	75.7	5.632999999999999	2.100999999999996	6.095700000000003	0.1556299999999999	2.13	360.0	29.01	150.06	57.0	30.51299999999999	2.3745000000000007	1.1241600000000005	205.0	34.582	4.626200000000001	5.44292	7.274000000000004	0.4550000000000001	160.0	42.021	7.200000000000004	8.175	89.51800000000001	145.38	22.71	4.0	3.0	200.0	39.95899999999999	21.8	2.0	11.183399999999995	12.903000000000004	25.58	175.47100000000003
165.66	9.6	0.076	140.0	66.0	93.0	178.0	3.258	130.0	0.7	7.2	1.78	62.0	6.8	64.0	5.0	1.8	6.07	0.048	3.0	30.0	31.0	94.0	24.0	31.3	2.475	1.2919999999999998	173.0	31.9	4.55	4.66	7.5	0.8	166.38	42.2	7.9	7.7	75.2	102.0	23.0	4.0	5.0	170.0	39.9	28.0	1.0	11.97	11.8	12.0	181.4
144.54	4.7	0.04	140.0	64.0	87.6	150.0	3.776	140.0	0.6	3.9	1.25	56.0	2.3	56.0	4.2	1.7	3.57	0.065	4.0	45.02	25.0	116.0	20.0	31.3	2.475	1.388	150.0	28.0	4.6	5.22	12.0	0.7	144.59	43.7	7.2	8.2	71.2	112.0	20.0	3.0	4.0	150.0	37.5	28.0	1.0	17.1	12.1	10.0	176.9
180.41	5.9	0.011	139.0	80.0	91.4	229.02	5.198	150.0	0.5	5.7	3.2	74.0	3.3	84.0	5.5	1.9	5.36	0.052	1.25	240.0	30.0	118.0	50.0	31.0	2.325	1.356	226.06	37.5	4.25	5.11	8.8	0.4	145.0	43.2	7.3	7.6	104.5	120.0	21.0	4.0	4.0	216.11	36.1	22.0	3.0	11.97	12.4	29.0	167.8
280.0	12.5	280.0	137.0	68.0	87.3	280.0	5.198	150.0	0.9	7.4	2.05	62.0	7.5	78.0	5.3	3.6	7.85	0.065	5.0	235.56	27.0	120.0	42.0	29.4	2.65	1.227	243.0	37.0	5.15	4.61	7.1	0.7	220.0	40.0	7.1	8.5	113.9	124.0	34.0	5.0	3.0	243.0	39.0	22.0	3.0	11.97	12.1	39.0	176.0
150.0	5.6	0.0559999999999999	141.0	76.0	75.5	211.0	2.715	160.0	0.2	6.7	3.56	52.0	4.0	82.0	5.8	1.2	3.93	0.152	1.0	396.0	32.02	134.0	60.0	25.0	2.375	1.098	206.0	38.6	5.64	7.27	4.1	0.1	150.0	37.4	7.2050000000000125	8.1	95.2	136.0	19.0	5.0	4.0	211.0	39.2	22.0	3.0	13.68	13.9	16.0	171.8
130.62	6.4	0.011	137.0	68.0	94.0	148.0	4.5	140.0	0.6	4.1	0.89	100.0	3.0	74.0	5.2	2.7	5.71	0.034	2.0	108.0	29.0	106.0	32.0	32.6	2.475	1.13	128.0	27.1	4.13	4.61	9.1	0.6	125.0	40.1	7.9	7.8	56.5	100.0	22.0	3.0	4.0	148.0	35.7	22.0	1.0	13.68	11.6	10.0	167.8
160.0	6.5	0.027	137.0	73.76	97.0	180.0	5.51	160.0	0.6	7.7	5.34	66.0	3.8	78.0	5.1	1.8	11.07	0.299	2.0	360.0	34.0	124.0	80.0	32.6	2.4	0.9	175.0	29.4	4.95	6.273	8.9	0.6	140.0	38.6	7.7	8.1	79.9	122.0	21.0	3.0	1.0	175.0	40.0	25.0	3.0	34.2	12.8	40.0	167.7
127.0	7.4	163.0	140.6	84.0	92.8	130.0	5.53	220.0	0.5	4.2	19.57	76.0	4.5	84.0	5.6	2.1	4.3	0.188	2.0	180.0	30.0	186.0	63.61	31.4	2.2	1.195	127.0	26.5	4.99	5.329	7.3	0.4	126.0	40.5	7.1	9.0	58.3	182.0	18.0	2.0	4.0	127.0	36.8	21.0	3.0	6.8000000000000025	12.5	17.0	164.4
175.0	7.5	195.0	143.0	72.0	86.3	198.0	5.25	140.0	0.6	6.9	1.25	50.0	5.1	72.0	5.0	1.6	3.21	0.071	4.0	214.16	26.0	122.0	41.0	29.5	2.425	1.324	195.0	38.0	5.35	4.22	7.9	1.2	175.0	36.3	7.0	8.3	88.4	116.0	42.0	4.0	4.0	185.0	36.5	34.0	3.0	10.26	12.7	26.0	166.9
130.0	5.7	486.0	143.0	82.0	97.4	190.0	4.603	150.0	0.3	5.8	10.68	82.0	3.5	84.0	6.4	1.8	3.93	0.237	5.0	84.0	27.0	134.0	70.0	33.1	2.325	0.936	130.0	24.4	4.39	11.21	5.0	0.5	180.0	42.0	6.7	7.6	56.3	136.0	18.0	3.0	1.0	130.0	38.5	22.0	3.0	8.55	14.1	10.0	179.5
150.0	8.2	0.037	136.0	62.0	89.7	215.0	7.396	140.0	0.6	5.0	2.58	62.0	4.2	52.0	5.5	2.9	4.64	0.061	1.0	168.0	29.0	112.0	63.0	31.1	2.275	1.227	215.0	40.8	4.6	6.16	7.4	0.2	115.0	34.2	6.9	6.9	98.3	110.0	19.0	5.0	3.0	215.0	36.7	29.0	3.0	8.55	12.3	42.0	162.0
154.56	6.9	0.011	140.0	58.0	109.7	158.0	6.051	140.0	0.6	6.5	1.78	64.0	3.0	63.4	5.4	2.4	3.57	0.0579999999999999	1.0	36.0	37.0	115.22	35.0	37.2	2.325	1.098	140.0	29.9	4.04	5.27	8.1	1.1	158.0	38.4	8.0	8.1	68.8	114.54	45.0	3.0	3.0	158.0	36.0	28.0	3.0	17.1	13.3	55.0	166.9
120.0	10.0	0.067	138.0	70.0	87.6	170.0	6.75	130.0	0.5	6.3	4.45	66.0	5.6	76.0	6.1	3.7	4.64	0.0819999999999999	2.99	98.11	33.0	110.0	49.0	30.2	2.5	1.42	170.0	32.8	4.97	4.607	5.1	0.6	95.0	36.4	7.7	7.6	79.2	112.0	69.0	4.0	4.0	140.0	34.5	61.0	1.0	11.97	12.3	45.0	152.6
166.98	10.4	269.0	139.0	59.18	88.7	185.0	3.801	140.0	0.6	5.2	6.85	72.0	7.7	60.0	5.0	2.0	1.43	1.241	12.0	40.83	28.0	112.0	24.0	30.8	2.375	1.259	173.0	33.6	4.86	4.27	5.7	0.4	164.64	41.2	7.6	8.1	74.3	113.26	23.0	4.0	2.0	170.0	36.4	21.0	1.0	10.26	12.5	15.0	167.9
208.0	12.3	0.068	140.0	90.0	95.3	230.0	5.843999999999999	130.0	1.3	5.3	2.67	110.0	9.2	88.0	5.9	1.4	5.36	0.053	2.0	108.0	35.0	120.0	48.0	31.5	2.3	1.001	230.0	36.2	4.94	6.22	10.4	3.1	185.0	44.2	7.5	7.9	103.0	110.0	48.0	4.0	4.0	215.0	40.0	44.0	3.0	13.68	12.5	81.0	181.7
218.3	16.3	64.7	141.0	78.0	79.7	250.0	6.698	150.0	1.0	5.5	3.02	92.0	9.8	84.0	4.8	5.2	5.71	0.034	5.0	120.0	36.0	138.0	35.0	27.3	2.3	1.421	225.0	41.0	5.02	4.44	5.9	0.7	215.0	35.8	7.3	7.3	106.5	128.0	37.0	5.0	2.0	225.0	39.0	21.0	1.0	5.13	13.9	36.0	172.5
174.19	7.6	205.0	137.0	64.0	94.4	180.0	4.343999999999999	140.0	0.9	5.1	4.8	62.0	3.8	76.0	5.2	2.2	3.57	0.144	6.0	12.0	30.0	112.0	27.0	31.7	2.375	1.195	180.0	34.5	5.18	4.55	12.0	0.9	180.0	40.6	7.1	7.8	80.9	108.0	25.0	4.0	1.0	180.0	38.4	24.0	3.0	13.68	12.5	27.0	171.7
175.0	7.1320000000000086	10.605580000000002	139.049	76.42	90.217	220.0	5.1440800000000015	161.2	0.5	5.960000000000003	3.7281	71.26	4.198999999999994	75.74	5.532999999999999	2.2009999999999965	4.935699999999998	0.11707	2.01	248.76	28.0	133.44	52.0	30.482	2.3272500000000007	1.0472300000000003	190.0	34.081	4.629299999999998	5.4372700000000025	7.175000000000006	0.4940000000000001	180.0	42.935	7.198999999999996	8.199000000000002	88.23099999999997	131.6	24.59	4.0	5.0	200.0	39.52700000000001	22.22	3.0	8.774499999999998	12.644000000000004	27.66	178.62099999999995
156.27	5.7	0.02	142.0	64.0	89.6	165.0	4.215	140.0	0.2	6.4	2.05	82.0	3.7	74.0	5.1	1.7	5.0	0.043	2.0	48.0	27.0	118.0	30.0	30.8	2.5	0.969	155.0	28.5	5.23	5.22	3.3	0.3	155.0	44.0	7.5	6.9	70.4	116.0	15.0	3.0	5.0	160.0	38.2	19.0	3.0	18.81	12.2	13.0	174.0
125.0	5.4	0.031	139.0	76.0	90.0	126.0	5.353	170.0	0.4	3.8	2.14	64.0	3.5	78.0	5.4	1.2	3.57	0.036	1.15	408.0	24.0	160.0	73.0	32.8	2.35	1.356	111.0	27.0	4.03	4.66	7.7	1.0	111.0	34.0	7.2	6.9	50.3	160.0	13.0	3.0	3.0	111.0	32.3	15.0	3.0	18.81	12.5	13.0	151.5
171.95	7.8	0.05	139.0	68.0	84.8	191.57	6.853	150.0	0.6	5.7	1.25	80.0	5.0	74.0	5.6	2.0	5.71	0.16	3.0	61.92	33.0	132.0	35.0	29.5	2.375	1.2919999999999998	185.81	35.5	5.13	5.83	7.1	0.6	168.13	38.0	7.7	8.0	84.4	138.0	29.0	4.0	1.0	163.0	41.5	22.0	3.0	15.39	12.1	40.0	166.7
158.22	8.9	0.011	137.0	48.0	92.3	175.0	4.99	150.0	0.8	3.1	3.56	76.0	5.7	66.0	5.0	2.3	3.21	0.039	1.93	100.0	29.0	108.0	29.0	32.1	2.225	1.32	156.0	28.4	3.8	3.941	8.7	0.6	156.0	42.1	6.6	7.5	78.0	108.5	11.0	3.0	5.0	156.0	37.5	18.0	1.0	10.26	12.5	11.0	176.6
121.88	9.3	0.133	138.0	30.0	91.9	138.0	5.28	130.0	0.8	3.9	1.78	92.0	6.2	24.0	5.0	2.1	1.43	0.0289999999999999	1.0	22.63	29.0	96.0	22.0	30.9	2.25	1.1	138.0	27.6	3.57	4.663	8.2	0.3	120.22	37.4	6.0	8.5	61.4	92.0	8.0	3.0	3.0	120.0	33.0	15.0	3.0	5.13	12.2	7.0	153.7
200.0	6.5	0.011	141.0	82.0	93.5	285.0	4.9910000000000005	130.0	0.6	7.2	1.25	88.0	3.5	78.0	5.2	2.0	3.93	0.032	2.0	150.28	36.0	106.0	41.0	33.1	2.425	0.936	285.0	39.9	4.61	5.88	9.0	0.9	180.0	43.4	7.9	5.7	124.2	110.0	27.0	5.0	5.0	285.0	41.1	28.0	3.0	13.68	12.4	28.0	194.5
152.66	6.4	52.1	139.0	68.0	90.1	165.0	4.86	150.0	0.8	6.9	3.56	60.0	3.8	60.0	5.3	1.6	3.21	0.1009999999999999	20.0	33.94	26.0	116.0	23.0	29.9	2.5	1.1	165.0	31.6	5.31	5.273	13.1	0.4	145.25	39.4	7.3	8.5	65.9	114.0	27.0	4.0	1.0	143.0	35.5	28.0	3.0	13.68	13.6	25.0	163.1
154.25	6.2	0.106	136.0	80.0	92.3	160.0	7.06	150.0	0.4	5.2	3.56	80.0	2.4	78.0	5.3	3.3	5.71	0.043	3.63	49.38	33.0	124.0	29.0	31.9	2.225	1.23	160.0	37.8	4.19	4.552	5.8	0.5	160.0	34.3	7.4	6.9	104.2	122.0	15.0	4.0	3.0	156.78	35.0	17.0	3.0	8.55	12.5	51.0	150.0
165.83	6.6	0.28	137.0	52.0	91.0	178.0	3.103	140.0	0.7	5.2	0.89	62.0	3.8	54.22	5.0	1.9	5.36	0.039	4.3	46.91	25.0	108.62	18.0	30.3	2.35	1.2919999999999998	163.0	34.8	4.99	4.11	11.1	0.9	167.11	44.8	6.9	8.6	72.8	108.0	23.0	4.0	4.0	160.0	37.4	60.0	1.0	13.68	11.4	8.0	179.5
133.72	6.2	0.011	140.0	56.0	93.8	150.0	3.957	120.0	0.3	5.6	2.67	72.0	4.4	50.0	5.0	1.4	5.0	0.14	4.44	109.72	36.0	86.0	34.0	31.7	2.35	1.195	144.0	29.2	4.89	5.22	4.9	0.4	130.0	37.9	8.0	8.2	63.0	92.0	21.0	3.0	3.0	144.0	36.0	21.0	1.0	11.97	12.1	17.0	164.9
238.27	4.3	0.57	141.1	74.08	92.8	265.0	5.28	148.22	0.4	7.0	2.67	64.0	2.2	73.32	5.6	1.6	4.6000000000000005	0.063	3.0	85.28	38.0	121.14	26.0	31.6	2.325	1.195	265.0	50.0	4.61	4.996	8.6	0.2	231.44	48.7	7.9	9.5	138.1	120.98	31.0	5.0	4.0	220.0	40.5	30.0	3.0	6.8000000000000025	13.2	28.0	177.8
171.65	7.8	82.5	141.0	78.0	104.4	185.0	5.275	160.0	0.6	6.0	10.32	76.0	4.6	74.0	4.7	2.5	2.14	0.04	4.0	103.8	25.0	126.0	34.0	35.5	2.475	1.227	165.0	33.1	4.19	5.33	7.3	0.5	185.0	42.8	7.0	8.7	73.5	128.0	13.0	4.0	4.0	165.0	38.3	22.0	3.0	8.55	12.0	43.0	172.9
130.0	6.869999999999994	313.79401	138.999	54.0	88.47800000000002	140.0	5.37005	160.0	0.5	5.569999999999998	10.975300000000004	82.0	4.043000000000003	56.0	5.584999999999999	2.100999999999996	5.322300000000001	0.1559999999999999	5.0	360.0	29.0	122.0	63.0	29.98100000000001	2.3832500000000003	1.1439799999999998	109.0	24.9	4.698500000000001	5.113700000000005	7.214999999999999	0.4730000000000001	130.0	39.2	7.200000000000004	7.57	48.9	116.0	16.94	3.0	3.0	130.0	35.4	22.48	3.0	11.354899999999995	13.154000000000002	21.42	163.2
211.5	6.5	0.078	140.0	70.42	87.5	230.0	4.888	150.0	0.6	6.3	1.78	76.0	3.8	71.54	5.2	1.8	6.78	0.068	2.0	144.0	29.0	118.18	35.0	28.3	2.4	1.356	210.0	36.8	5.39	5.16	9.9	0.5	220.0	47.8	7.3	9.2	96.1	117.48	32.0	4.0	4.0	220.0	41.8	24.0	1.0	17.1	12.7	16.0	186.6
175.0	4.6	25.735730624999995	136.704	64.0	102.7	210.0	4.921609999999999	150.0	0.4	4.704	5.34	68.0	2.2	76.0	10.7	1.7	4.551699999999999	0.13	4.31	185.61	28.0	138.0	60.0	35.7	2.29525	1.015870000000001	190.0	33.1	4.56	11.488959999999995	9.5	0.4	135.0	41.5	7.197999999999998	8.6	84.5	144.0	29.02	3.0	1.0	210.0	39.2	26.32	3.0	12.720999999999997	12.3	54.87	170.4
170.0	8.2	0.011	139.0	68.0	99.1	178.0	6.698	160.0	0.6	4.5	2.76	70.0	5.5	74.0	4.8	2.0	2.5	0.0579999999999999	4.0	273.72	31.0	134.0	45.0	34.3	2.275	1.162	167.0	32.3	3.95	4.33	7.3	0.7	140.0	37.5	7.1	8.7	76.2	138.0	22.0	4.0	5.0	178.0	34.0	20.0	2.0	11.97	11.2	17.0	160.8
210.0	6.4	0.341	141.0	61.78	100.0	230.0	3.801	180.0	0.6	5.6	5.34	54.0	3.4	62.0	5.2	2.1	4.28	0.092	1.68	36.0	32.0	150.0	75.0	34.1	2.25	1.001	230.0	42.5	4.45	6.22	9.2	0.6	140.0	35.0	7.0	9.2	103.7	126.0	14.0	5.0	3.0	230.0	38.0	17.0	3.0	10.26	13.3	39.0	154.4
175.0	6.3	0.1159999999999999	141.0	53.68	90.0	193.0	8.896	140.0	0.4970000000000001	7.1	3.56	80.0	3.6999999999999935	54.0	5.9	1.898000000000004	7.5	0.077	1.0	660.0	27.0	122.0	78.0	29.5	2.525	1.388	182.0	34.8	4.05	6.83	7.919	0.4890000000000003	140.0	41.2	6.8	6.9	86.0	120.92	23.0	4.0	4.0	180.0	41.3	21.0	3.0	11.97	13.3	14.0	170.8
162.98	6.1	1.28	138.2	76.0	89.1	175.0	3.49	140.0	0.4	5.1	1.78	52.0	3.4	76.0	4.6	2.2	3.6	0.068	2.0	36.1	28.0	110.0	20.0	29.4	2.2	1.356	175.0	34.8	5.09	4.94	6.1	0.9	159.13	44.2	6.9	8.2	80.2	114.0	21.0	3.0	4.0	168.0	39.5	26.0	1.0	6.8000000000000025	13.1	13.0	175.1
146.36	2.9	0.519	142.3	69.34	80.9	155.0	4.16	150.0	0.3	6.5	1.78	52.0	1.3	70.0	5.2	1.1	3.6	0.068	2.0	60.0	31.0	122.0	28.0	26.5	2.325	0.775	155.0	31.1	5.38	5.718	11.0	0.4	145.0	45.6	7.8	7.9	69.8	122.0	46.0	3.0	3.0	145.0	38.0	25.0	3.0	6.8000000000000025	11.9	24.0	178.5
150.0	4.9	0.031	139.0	68.0	86.9	180.0	5.662999999999999	150.0	0.4	5.7	2.76	78.0	2.2	68.0	5.0	2.1	3.93	0.053	1.0	213.84	36.0	122.0	62.0	30.2	2.4	1.453	174.0	35.4	4.93	4.83	8.6	1.0	130.0	34.2	8.0	6.6	79.0	118.0	31.0	4.0	5.0	180.0	38.0	37.0	3.0	13.68	12.9	37.0	153.3
138.79	13.2	55.5	138.0	56.0	92.2	160.0	7.1370000000000005	140.0	0.8	5.2	7.83	88.0	10.0	50.0	4.9	2.1	0.71	0.036	4.27	6.0	28.0	116.0	19.0	33.2	2.3	1.453	138.0	29.8	3.95	4.16	6.4	0.4	137.31	34.7	5.6	9.7	82.7	110.0	22.0	4.0	3.0	138.0	36.0	34.0	1.0	6.84	12.3	13.0	163.6
220.0	9.1	472.0	142.0	86.0	89.0	230.0	6.593999999999999	150.0	0.6	6.8	6.58	78.0	5.8	86.0	5.7	2.4	5.71	0.1169999999999999	4.0	213.96	30.0	128.0	49.0	30.8	2.375	1.453	220.0	34.7	5.35	4.33	6.6	1.4	210.0	40.5	7.2	7.6	99.6	128.0	25.0	4.0	3.0	220.0	39.6	22.0	1.0	13.68	12.9	29.0	179.6
112.0	7.2	0.035	135.9	82.0	97.8	122.0	4.65	190.0	0.8	4.0	4.45	62.0	4.3	76.0	5.3	1.9	5.4	0.0579999999999999	1.0	360.0	31.0	152.0	70.0	33.4	2.35	1.033	112.0	26.0	3.74	4.885	11.4	1.2	110.0	33.5	7.4	6.5	50.9	156.0	20.0	2.0	4.0	112.0	34.2	25.0	3.0	8.6	13.1	13.0	158.2
168.57	6.9	0.023	139.0	68.0	88.4	196.0	4.888	150.0	0.6	6.1	2.31	54.0	3.8	72.0	5.4	2.4	4.64	0.135	4.0	52.55	38.0	122.0	21.0	30.3	2.45	1.162	185.0	34.1	5.16	5.22	9.0	0.4	166.08	41.3	8.3	8.8	82.8	124.0	20.0	4.0	3.0	195.0	37.5	22.0	1.0	17.1	13.1	28.0	174.1
167.72	8.8	2.08	137.0	56.0	85.0	185.0	4.16	130.0	0.7	3.7	1.78	78.0	5.8	54.0	4.9	2.2	1.43	0.01	3.0	84.87	38.0	114.0	23.0	29.2	2.325	1.23	170.0	35.5	4.01	4.218999999999999	7.5	0.6	165.45	38.4	7.5	7.1	91.2	110.0	14.0	4.0	2.0	170.0	37.9	14.0	3.0	13.68	14.4	9.0	163.1
160.0	7.6	0.017	137.0	82.0	89.9	204.0	8.146	150.0	0.7	4.9	1.78	88.0	4.5	72.0	5.6	2.0	6.07	0.071	1.0	132.0	30.0	104.0	46.0	31.6	2.5	1.518	190.0	32.0	4.93	4.44	9.4	0.4	150.0	39.3	7.5	6.4	88.4	106.0	39.0	4.0	3.0	198.0	38.4	35.0	3.0	10.26	12.5	50.0	171.2
280.23	10.5	0.43	141.0	66.0	81.0	315.0	4.913	160.0	0.9	4.8	1.25	74.0	6.7	68.0	5.6	2.6	5.71	0.021	1.0	24.0	31.0	124.0	25.0	27.5	2.325	1.485	260.0	42.6	4.82	4.27	8.5	0.6	286.46	37.6	6.6	7.3	121.4	128.0	17.0	5.0	4.0	250.0	39.7	19.0	1.0	6.84	13.7	25.0	165.4
155.0	8.9	291.0	141.0	84.0	93.1	200.0	5.612	170.0	0.9	5.8	6.23	76.0	4.6	84.0	5.7	3.2	5.71	0.3429999999999999	4.0	360.0	28.0	134.0	49.0	31.4	2.35	1.324	200.0	34.6	4.97	6.05	10.0	0.3	140.0	41.6	7.1	9.4	87.0	134.0	32.0	4.0	3.0	175.0	38.0	28.0	3.0	13.68	12.9	22.0	172.0
189.0	8.7	432.0	140.0	63.36	87.2	195.0	2.56	170.0	0.7	10.2	8.72	64.0	6.0	66.0	5.3	1.6	9.28	0.118	2.69	456.0	43.0	132.0	71.0	29.0	2.175	1.2919999999999998	160.0	25.5	3.68	5.77	8.4	0.4	150.0	39.1	7.7	5.7	72.2	128.0	15.0	3.0	4.0	189.0	39.0	23.0	1.0	15.39	17.2	23.0	170.6
165.0	5.9	238.0	140.0	44.0	95.7	165.0	3.62	170.0	0.4	8.0	11.57	48.0	3.6	48.0	5.7	1.7	6.07	0.106	6.0	432.0	25.0	136.0	71.0	32.0	2.325	1.0	129.0	28.7	4.05	4.774	6.9	0.8	130.0	34.2	6.4	8.3	55.6	136.0	17.0	3.0	3.0	134.0	35.0	22.0	3.0	15.39	11.9	27.0	158.2
167.0	7.4	0.045	139.0	68.0	90.1	240.0	5.327000000000001	140.0	0.5	9.8	2.58	58.0	4.6	76.0	5.7	1.9	7.5	0.068	1.0	448.44	31.0	120.0	64.0	32.1	2.275	1.356	240.0	40.7	4.3	5.22	6.2	0.4	120.0	37.3	6.9	8.2	110.2	116.0	22.0	5.0	5.0	220.0	36.6	23.0	1.0	10.26	12.9	27.0	166.3
199.0	5.8	0.07	140.0	82.0	72.2	199.0	6.1	200.0	0.3	4.0	3.56	88.0	2.4	88.0	6.5	2.9	4.28	0.068	1.71	132.0	34.0	172.0	67.0	22.8	2.675	0.94	178.0	35.1	4.9	6.939	5.6	0.2	110.0	41.3	7.6	9.3	84.6	172.04	27.0	4.0	2.0	178.0	36.8	22.0	3.0	10.26	13.9	17.0	168.7
110.0	3.6	0.0289999999999999	142.0	80.0	96.0	195.0	7.603	170.0	0.3	7.4	3.91	102.0	1.9	72.0	4.9	1.3	2.5	0.079	1.0	556.08	31.0	142.0	75.0	32.7	2.4	1.453	114.0	30.28199999999999	4.2	5.61	9.0	0.6	95.0	32.770999999999994	7.8	8.1	59.4	134.0	23.0	4.0	2.0	105.0	33.755	42.0	3.0	15.39	14.1	37.0	149.2
170.0	8.1	181.0	137.0	90.0	87.4	210.0	7.06	170.0	0.5	5.4	7.03	82.0	5.3	92.0	5.5	1.9	3.57	0.037	2.89	24.0	25.0	152.0	45.0	30.6	2.275	1.162	210.0	35.5	4.18	4.5	6.4	0.1	170.0	36.2	6.6	7.9	92.1	136.0	15.0	4.0	3.0	210.0	38.5	19.0	3.0	10.26	14.0	61.0	176.6
140.0	6.6	107.0	137.8	62.0	87.7	210.0	4.63	120.0	0.5	3.7	8.01	70.0	4.2	60.0	5.0	1.8	3.6	0.072	2.0	15.0	28.0	94.0	42.0	30.7	2.15	1.162	173.0	34.9	4.38	4.885	7.5	0.2	210.0	37.0	7.0	8.1	80.4	100.0	23.0	3.0	2.0	190.0	37.0	15.0	3.0	8.6	12.3	39.0	160.7
140.0	6.3	0.022	141.0	80.0	85.1	180.0	5.482	150.0	0.4	5.6	1.42	78.0	3.2	80.0	5.7	2.6	5.71	0.036	2.0	253.92	31.0	110.0	53.0	30.0	2.375	0.872	180.0	35.9	4.38	5.83	5.7	0.2	118.0	36.9	7.4	7.6	85.2	116.0	26.0	4.0	2.0	180.0	35.1	27.0	1.0	10.26	12.6	24.0	156.0
99.0	5.6	0.287	140.0	90.0	92.8	125.0	10.68	160.0	0.4	6.7	12.46	110.0	2.8	96.0	5.2	2.3	2.14	0.213	2.69	120.0	36.0	136.0	50.0	31.2	2.3	1.195	120.0	26.5	4.2	5.66	7.3	0.8	115.0	35.154999999999994	7.9	6.2	57.6	128.0	59.0	3.0	4.0	115.0	33.6	163.0	3.0	15.39	14.8	347.0	155.0
135.59	5.4	109.0	140.0	71.3	76.4	156.0	4.29	147.7	0.4	3.6	7.12	74.42	2.8	71.56	5.8	2.0	2.5	0.043	2.43	92.88	40.0	119.8	32.0	25.7	2.225	1.0	156.0	34.6	4.09	5.551	7.5	0.5	130.0	41.5	7.7	9.1	72.6	119.68	19.0	4.0	2.0	156.0	38.0	22.0	3.0	8.55	13.8	19.0	161.2
210.0	9.6	0.016	140.0	72.0	87.6	232.0	4.343999999999999	160.0	0.5	6.3	1.25	72.0	5.8	94.0	5.5	3.0	2.5	0.03	4.3	110.9	31.0	146.0	37.0	29.9	2.375	1.162	220.0	39.9	5.28	5.33	4.7	0.6	210.0	40.5	7.7	9.0	101.8	140.0	31.0	5.0	3.0	220.0	39.8	28.0	1.0	27.36	12.1	26.0	180.4
154.99	10.5	317.0	136.0	72.0	92.8	159.0	3.491	160.0	0.9	4.4	21.26	60.0	6.1	68.0	6.5	3.2	4.28	0.152	6.29	381.12	28.0	124.0	63.0	32.7	2.15	0.969	155.86	32.2	5.62	7.16	8.5	0.9	154.0	37.5	6.7	8.2	74.7	122.0	23.0	4.0	1.0	156.11	36.5	25.0	1.0	10.26	13.1	19.0	166.5
105.0	6.4	0.018	142.0	84.0	93.3	118.0	6.284	160.0	0.5	6.7	3.38	64.0	3.3	84.0	5.6	2.4	5.36	0.031	1.23	302.28	27.0	144.0	54.0	31.6	2.425	1.388	114.0	27.57900000000001	4.17	4.83	7.6	0.3	100.0	33.74099999999999	7.0	7.3	53.1	134.0	24.0	3.0	4.0	110.0	32.654	24.0	3.0	11.97	12.4	24.0	149.7
170.0	6.907999999999992	9.096269999999985	139.001	58.7	89.78900000000002	185.0	5.18906	158.5	0.5	5.255000000000001	5.0131000000000006	68.38	4.101000000000006	61.74	5.646000000000003	2.100999999999996	5.3957000000000015	0.07669	1.92	600.0	29.01	135.06	80.0	30.629000000000005	2.36975	1.2634299999999998	140.0	31.760000000000005	4.614000000000002	5.156870000000001	7.348999999999997	0.4850000000000002	124.0	33.32100000000001	7.197000000000004	8.487999999999998	65.02159999999999	132.98	21.63	4.0	4.0	155.0	34.24	24.4	3.0	11.422799999999995	12.944000000000004	24.48	150.9659999999999
176.0	8.4	0.0289999999999999	136.0	72.0	89.4	192.0	6.775	200.0	0.5	5.9	4.45	64.0	5.5	70.0	11.6	2.0	6.07	0.068	1.72	24.0	34.0	172.0	65.0	30.0	2.35	1.259	180.0	34.7	5.13	15.38	6.2	1.0	147.0	38.0	7.3	8.2	77.6	176.0	18.0	4.0	1.0	180.0	37.0	19.0	3.0	11.97	11.6	28.0	164.5
200.0	7.4	474.0	140.0	80.0	90.6	200.0	3.0	130.0	0.6	4.1	10.94	74.0	4.2	78.0	5.3	2.5	4.64	0.062	2.0	240.0	26.0	108.0	44.0	32.3	2.175	1.259	148.0	31.3	4.61	4.27	8.4	0.6	125.0	38.4	6.7	8.2	71.4	104.0	11.0	4.0	3.0	145.0	37.5	15.0	3.0	6.84	11.9	13.0	162.9
129.37	5.8	0.016	140.0	56.0	87.0	158.0	5.379	130.0	0.4	4.7	4.45	78.0	3.2	56.0	5.7	2.0	5.0	0.057	1.86	144.0	31.0	98.0	31.0	29.4	2.35	1.388	158.0	31.5	4.49	5.5	6.1	0.6	125.0	41.1	6.9	8.5	76.6	100.0	25.0	4.0	4.0	140.0	35.0	25.0	1.0	3.42	13.4	7.0	167.6
140.0	8.9	449.0	141.0	76.0	98.3	140.0	3.85	180.0	0.8	6.0	9.79	90.0	5.4	74.0	4.9	2.4	6.07	0.6759999999999999	3.0	360.0	35.0	142.0	66.0	34.2	2.45	1.26	140.0	27.5	3.71	3.442	9.5	0.4	140.0	48.0	7.6	8.7	56.1	138.0	14.0	3.0	1.0	140.0	40.6	24.0	3.0	13.68	11.5	19.0	178.3
135.38	7.8	1.15	137.4	44.0	89.6	150.0	3.44	130.0	0.5	6.4	3.56	64.0	3.5	36.0	5.2	3.3	2.9000000000000004	0.0969999999999999	8.51	5.0	25.0	102.0	19.0	30.5	2.25	1.227	145.0	30.0	5.3	6.106	7.0	0.4	132.03	38.1	7.0	8.6	69.8	100.0	249.0	3.0	2.0	145.0	36.0	71.0	3.0	6.8000000000000025	11.9	177.0	166.1
180.0	6.8	0.088	143.0	90.0	84.8	235.0	3.698	170.0	0.2	6.8	2.76	58.0	4.7	86.0	4.8	1.8	3.93	0.127	1.57	372.0	36.0	138.0	75.0	31.7	2.45	1.388	235.0	33.3	4.64	5.44	2.8	5.3976053469340267e-79	165.0	40.5	8.0	8.1	104.8	134.0	14.0	4.0	2.0	230.0	40.0	17.0	3.0	20.52	15.1	15.0	185.9
180.0	7.6	1.9016199999999983	139.4	76.0	91.4	200.0	5.74	200.0	0.6	5.2	2.67	62.0	4.1	74.0	5.3	2.5	4.3	0.0819999999999999	1.0	420.0	33.0	158.0	60.0	31.1	2.175	1.388	200.0	36.9	4.57	4.885	7.6	0.6	145.0	42.0	7.4	6.2	96.5	160.0	29.0	3.0	5.0	200.0	41.4	27.0	3.0	6.8000000000000025	12.4	39.0	176.4
105.0	5.8	0.04	133.0	62.0	75.8	150.0	7.034	160.0	0.6	5.3	4.54	60.0	2.7	64.0	5.5	2.3	5.71	0.0559999999999999	1.25	84.0	36.0	136.0	70.0	25.0	2.15	1.162	135.0	31.5	4.85	4.55	10.4	0.6	105.0	36.3	7.7	7.9	64.0	136.0	25.0	4.0	3.0	125.0	34.0	32.0	3.0	5.13	13.7	18.0	155.4
128.78	9.1	0.035	140.0	58.0	87.6	137.0	4.68	140.0	0.5	3.7	3.56	60.0	5.3	60.0	4.9	3.2	5.7	0.048	2.1	16.64	26.0	106.0	22.0	29.6	2.275	1.324	124.0	28.9	4.81	5.051	5.4	0.6	130.16	38.3	7.2	9.1	57.0	102.0	15.0	3.0	4.0	135.0	33.6	19.0	1.0	6.8000000000000025	12.1	8.0	159.6
285.0	6.9	0.027	139.0	60.0	96.6	317.0	5.069	150.0	0.7	8.0	4.8	58.0	5.0	62.0	5.8	1.1	7.14	0.159	1.0	420.0	24.0	120.0	72.0	60.8	2.35	1.195	278.0	40.4	5.1	5.83	10.0	0.2	264.0	38.5	6.7	8.4	127.9	116.0	21.0	5.0	4.0	310.0	43.0	25.0	1.0	20.52	22.2	20.0	181.6
202.02	5.1	0.0409999999999999	142.0	76.0	91.2	225.0	3.982	140.0	0.5	5.9	1.25	66.0	3.0	80.0	5.4	1.6	3.93	0.047	2.0	42.48	26.0	122.0	22.0	31.3	2.475	1.485	215.0	35.6	4.93	4.39	9.6	0.2	203.76	46.0	7.6	8.5	95.5	114.0	20.0	4.0	5.0	220.0	42.0	24.0	1.0	11.97	12.2	17.0	196.6
220.0	8.0	0.049	141.0	70.0	90.1	250.0	5.9220000000000015	130.0	0.6	4.8	1.25	74.0	5.4	50.0	5.8	1.6	4.28	0.069	2.0	312.84	25.0	114.0	47.0	30.9	2.3	1.259	247.0	39.6	4.97	5.44	8.0	0.6	170.0	43.4	6.6	6.8	111.6	110.0	47.0	5.0	4.0	247.0	39.4	25.0	3.0	13.68	12.3	45.0	175.0
124.19	5.3	385.94	137.1	80.0	90.8	140.0	5.2	130.0	0.5	5.5	8.01	70.0	3.1	72.0	5.7	1.6	6.1000000000000005	1.802	3.0	177.36	25.0	120.0	34.0	31.1	2.425	1.001	120.0	26.9	5.34	5.162000000000001	9.6	0.3	120.0	40.2	7.3	8.9	53.7	124.0	19.0	3.0	3.0	120.0	37.4	20.0	3.0	12.0	12.5	13.0	165.0
257.22	6.3	0.027	139.0	84.0	84.4	290.0	3.414	130.0	0.4	5.3	2.67	76.0	4.1	84.94	5.1	1.8	4.28	0.034	2.1	72.0	33.0	109.54	20.0	29.1	2.3	1.13	260.0	48.0	4.54	4.83	6.4	0.1	255.31	36.2	6.8	8.6	122.6	112.0	14.0	5.0	4.0	290.0	34.0	18.0	3.0	8.55	12.7	11.0	162.7
160.0	6.902999999999987	9.821431111111114	138.989	71.4	89.31500000000004	160.0	4.956489999999998	152.2	0.5	5.9019999999999975	3.3917999999999995	74.18	4.101000000000006	71.84	6.5420000000000025	2.099999999999996	3.9398999999999966	0.10867	3.56	300.0	28.0	122.62	52.0	30.393	2.34025	1.10231	160.0	32.418000000000006	4.646699999999996	6.512780000000004	7.237999999999999	0.4700000000000002	147.0	37.05999999999999	7.198999999999996	7.620999999999998	76.51500000000007	121.08	25.88	4.0	1.0	160.0	36.55	22.41	3.0	12.7395	12.689999999999998	32.78	165.3180000000001
130.0	5.3	0.011	137.0	72.0	85.7	143.0	5.662999999999999	140.0	0.3	4.6	3.56	64.0	3.5	72.0	5.3	1.3	6.43	0.11	2.0	260.4	24.0	114.0	54.0	29.3	2.325	1.388	135.0	26.0	4.29	4.77	6.4	0.4	120.0	39.3	7.2	7.9	62.1	106.0	19.0	3.0	4.0	143.0	36.0	22.0	3.0	17.1	12.0	15.0	172.3
155.0	7.3	0.18	138.4	84.0	91.9	168.0	6.5200000000000005	160.0	0.7	5.9	4.45	58.0	4.3	82.0	5.4	2.1	5.0	0.1689999999999999	3.0	215.04	32.0	130.0	45.0	30.6	2.5	1.098	164.0	30.0	4.99	5.384	10.0	0.7	145.0	39.8	8.0	10.6	71.1	126.0	34.0	4.0	4.0	164.0	38.2	33.0	3.0	12.0	12.6	26.0	166.8
160.0	9.8	6.39	142.0	72.0	87.2	184.0	5.77	172.3	0.7	6.0	3.56	70.96	5.6	72.9	7.0	3.1	7.14	0.106	1.46	180.0	36.0	143.96	62.71	28.7	2.325	1.1	179.0	37.0	4.93	3.775	7.1	0.8	130.0	38.0	7.7	8.8	79.4	142.7	13.0	4.0	1.0	169.0	37.0	22.0	3.0	8.55	14.0	21.0	156.8
195.0	6.6	0.7240000000000001	136.8	92.62	83.8	208.0	5.3500000000000005	190.0	0.6	4.7	1.78	80.0	3.8	86.0	9.4	2.0	4.3	0.048	2.59	256.56	32.0	152.0	60.0	27.5	2.45	1.0659999999999998	203.0	36.5	4.94	10.602	8.5	0.9	140.0	44.2	7.7	8.1	90.1	152.0	22.0	4.0	2.0	208.0	41.5	20.0	3.0	6.8000000000000025	12.6	24.0	177.4
221.3	5.1	0.037	141.0	56.0	81.8	237.0	4.862	140.0	0.2	7.1	1.25	62.0	3.2	60.0	5.0	1.5	3.57	0.0409999999999999	2.81	47.12	26.0	108.0	22.0	27.1	2.525	1.324	190.0	33.0	5.48	4.55	4.9	0.9	226.58	46.2	7.6	10.0	86.7	106.0	14.0	4.0	4.0	233.0	40.0	18.0	1.0	13.68	13.4	20.0	178.5
300.0	12.6	139.0	142.0	74.0	83.2	303.0	5.093999999999999	150.0	0.8	5.9	5.87	96.0	8.9	74.0	5.4	2.7	5.0	0.0409999999999999	8.0	235.95	26.0	122.0	41.0	28.4	2.475	1.582	264.0	42.0	4.9	4.22	6.4	5.3976053469340267e-79	175.0	37.5	6.7	8.5	116.8	120.0	18.0	5.0	3.0	264.0	38.1	16.0	1.0	6.84	11.6	20.0	160.3
115.0	6.0	0.011	141.0	81.1	93.5	125.0	5.327000000000001	220.0	0.4	5.8	6.23	86.0	4.2	82.0	5.7	1.3	5.71	0.039	1.0	360.0	27.0	180.0	73.63	31.6	2.425	1.195	120.0	23.1	3.93	5.05	6.6	0.6	110.0	38.3	7.0	8.1	53.8	174.96	15.0	3.0	2.0	120.0	33.3	22.0	3.0	10.26	12.5	14.0	157.9
175.0	6.8	0.141	136.0	78.0	85.4	194.0	7.1370000000000005	140.0	0.6	7.6	3.74	66.0	2.7	78.0	6.1	3.0	5.36	0.1	3.11	371.88	31.0	114.0	63.0	28.8	2.425	1.388	190.0	34.3	5.23	5.38	8.4	3.5	135.0	37.7	7.5	8.4	83.4	108.0	24.0	4.0	1.0	194.0	37.0	25.0	1.0	8.55	12.3	37.0	171.7
120.18	7.327999999999991	1.4379099999999991	139.011	52.0	90.26200000000004	128.0	5.006470000000001	140.0	0.5	4.6530000000000005	2.4046999999999987	106.0	4.296000000000007	52.0	5.117000000000001	2.303000000000004	5.3413	0.0505499999999999	2.28	34.83	28.94	116.0	21.0	30.471	2.3832500000000003	1.3214299999999997	128.0	26.2	4.6235	4.951380000000003	6.852000000000001	0.398	119.75	38.8	7.202000000000004	8.093	65.8	116.0	18.93	3.0	4.0	119.0	34.4	21.25	1.0	12.842100000000002	12.150000000000002	18.08	164.9
172.95	7.369999999999987	12.357450000000004	139.03200000000004	74.08	90.28600000000002	196.0	5.0145399999999976	146.9	0.5	5.505999999999999	2.8588	69.36	4.3140000000000045	71.1	5.208000000000001	2.3000000000000043	5.400400000000002	0.0861199999999999	2.9	60.0	28.0	117.46	33.0	30.63799999999998	2.3272500000000007	1.0820299999999998	172.0	33.97399999999999	4.6131000000000055	4.983160000000003	6.696999999999999	0.4930000000000004	160.0	42.555999999999976	7.198999999999996	8.155000000000001	83.90900000000005	116.88	21.95	4.0	4.0	172.0	37.963	20.91	3.0	8.683700000000002	12.423000000000007	23.92	174.33399999999995
180.0	5.5	0.011	139.0	68.0	89.1	190.0	4.53	150.0	0.5	5.2	2.67	64.0	3.2	70.0	5.7	1.6	6.78	0.0289999999999999	1.52	204.0	30.0	116.0	62.0	30.0	2.2	1.03	188.0	39.6	4.29	4.996	9.5	1.3	130.0	35.1	6.8	8.6	86.6	118.0	14.0	5.0	1.0	188.0	38.2	14.0	3.0	10.26	12.6	14.0	152.3
144.97	7.305999999999992	0.0208506230669354	138.996	72.0	89.80000000000004	155.0	4.98206	150.0	0.501	4.392	2.1737	94.0	4.291000000000007	73.34	5.104	2.301000000000004	5.695600000000002	0.0432299999999999	1.52	84.0	29.0	133.18	29.0	30.500999999999998	2.37525	1.28359	145.0	32.5	4.63	4.841140000000002	6.877999999999999	0.4760000000000002	140.0	41.08699999999999	7.202000000000004	7.919	75.2	134.0	18.32	4.0	5.0	140.0	35.3	21.12	1.0	12.996000000000004	12.169999999999998	14.77	171.8
190.0	5.2	0.023	135.0	66.0	88.1	210.0	4.319	160.0	0.5	5.3	1.25	62.0	2.2	66.0	5.8	2.5	3.57	0.0969999999999999	1.72	480.0	36.0	144.0	79.0	29.5	2.45	1.13	198.0	37.4	4.74	3.28	8.9	0.2	118.0	35.3	7.4	9.4	94.1	148.0	78.0	4.0	2.0	200.0	38.0	86.0	3.0	11.97	14.5	91.0	166.3
170.0	6.9	0.06	139.8	84.0	86.8	170.0	5.51	170.0	0.6	7.5	4.45	62.0	3.8	86.0	5.5	2.2	7.5	0.126	3.0	268.8	30.0	124.0	57.0	30.3	2.375	0.904	165.0	32.6	5.66	5.5509999999999975	9.2	0.6	165.0	39.8	7.6	9.5	86.4	132.0	21.0	3.0	1.0	165.0	39.0	17.0	3.0	12.0	12.9	19.0	171.2
190.0	6.270999999999997	33.32117000000001	139.131	114.0	87.74600000000004	256.0	5.728789999999999	230.0	0.5	6.229000000000003	5.5189999999999975	74.0	3.599000000000004	116.62	5.8009999999999975	1.9930000000000003	4.576799999999995	0.12807	2.52	180.0	29.04	216.62	59.0	29.53800000000001	2.3915	1.2163400000000002	220.0	44.7	4.779899999999996	6.034120000000002	7.971999999999999	0.4790000000000003	143.0	33.6	7.194000000000004	7.732	104.5	220.0	27.85	5.0	3.0	250.0	39.0	24.8	3.0	11.4057	13.232	42.71	160.5
122.72	7.8	0.011	136.0	54.0	87.1	130.0	7.034	120.0	0.4	3.6	0.89	88.0	5.7	58.0	5.0	1.6	1.43	0.174	2.69	192.0	31.0	100.0	31.0	30.4	2.25	1.388	128.0	32.9	3.76	4.72	5.6	0.3	128.0	30.2	6.5	7.3	68.5	102.0	32.0	4.0	2.0	128.0	34.0	26.0	3.0	6.84	13.8	13.0	144.9
148.0	4.8	0.07	141.6	30.0	86.3	250.0	4.65	200.0	0.3	6.6	6.23	68.0	2.6	74.0	5.9	1.8	4.3	0.111	1.54	60.0	34.0	176.0	78.0	28.3	2.225	1.0659999999999998	132.0	45.0	4.07	6.106	6.6	0.4	248.0	37.75599999999999	7.2	8.3	109.8	176.0	14.0	5.0	1.0	248.0	38.1	16.0	3.0	5.1000000000000005	14.8	29.0	157.0
135.0	4.9	0.015	140.0	62.0	88.1	160.0	6.0	120.0	0.3	2.7	2.49	78.0	2.7	62.0	5.3	1.7	3.57	0.037	1.0	128.28	25.0	94.0	41.0	29.7	2.4	1.259	160.0	29.5	4.1	4.94	6.8	0.5	130.0	37.8	6.7	7.2	71.8	104.0	19.0	3.0	5.0	160.0	35.5	20.0	3.0	13.68	12.3	15.0	164.0
175.0	6.898999999999992	0.9021799999999998	139.004	76.44	88.992	202.0	5.556399999999999	145.5	0.5	6.117999999999999	2.9835999999999987	73.76	4.002999999999999	75.08	5.632999999999997	2.100999999999996	6.0923	0.10915	2.11	96.0	28.0	117.94	53.0	30.365	2.3664999999999994	1.1392299999999995	185.0	34.036	4.646099999999994	5.292220000000002	7.253999999999999	0.4860000000000001	175.0	43.44999999999998	7.197999999999998	7.588000000000003	87.17599999999999	117.56	24.91	4.0	5.0	185.0	40.19499999999999	24.27	3.0	13.3209	12.593999999999996	28.22	180.93900000000005
220.0	6.5	0.011	138.0	59.52	88.9	244.0	4.37	170.0	0.6	5.9	2.67	56.0	3.6	60.82	6.3	2.0	6.43	0.068	1.51	108.0	28.0	141.5	71.0	29.5	2.375	1.0659999999999998	244.0	36.9	4.92	9.16	9.6	0.8	162.0	44.9	7.1	7.4	111.2	140.0	18.0	4.0	3.0	244.0	40.0	26.0	3.0	13.68	12.9	17.0	174.8
113.01	8.4	0.011	136.0	48.06	86.0	120.0	5.7410000000000005	140.0	0.8	4.0	1.78	96.0	5.7	44.0	5.4	1.8	1.43	0.126	1.95	12.0	31.0	108.0	18.0	28.8	2.275	1.518	114.0	23.1	3.87	4.16	9.1	0.4	109.7	33.7	6.1	8.5	67.2	105.86	15.0	3.0	1.0	120.0	32.8	21.0	1.0	10.26	12.4	9.0	151.9
127.88	7.3	5.66	146.0	68.0	88.3	135.0	4.577	130.0	0.6	5.5	1.87	78.0	4.3	78.0	4.8	2.1	2.86	0.0279999999999999	2.0	48.0	30.0	110.0	26.0	31.4	2.275	1.615	130.0	26.1	5.2	4.44	8.1	0.7	128.27	39.5	7.8	8.4	54.2	108.0	16.0	3.0	4.0	130.0	37.0	24.0	1.0	25.65	12.2	14.0	174.1
118.0	4.6	0.066	140.0	60.0	89.8	118.0	4.758	140.0	0.5	3.6	0.98	74.0	2.2	70.0	5.0	1.8	2.14	0.038	2.4	254.64	27.0	126.0	50.0	30.5	2.275	0.807	110.0	30.8	4.22	4.66	10.3	0.6	98.0	36.5	6.7	7.8	63.0	122.0	12.0	4.0	2.0	118.0	37.0	16.0	1.0	10.26	11.6	13.0	155.1
131.19	7.4	0.31	137.0	62.0	94.1	170.0	5.0200000000000005	120.0	0.5	6.6	4.45	68.0	3.9	62.0	5.4	2.7	3.2	0.174	2.98	18.0	32.0	98.36	23.0	33.1	2.425	1.098	170.0	35.6	4.28	4.718	6.8	0.6	122.27	39.1	7.6	8.2	78.0	96.0	27.0	4.0	4.0	138.0	34.5	25.0	1.0	10.3	11.0	41.0	157.3
115.06	6.9	0.011	139.0	60.0	90.5	120.0	4.474	130.0	0.8	3.5	1.25	76.0	3.3	64.0	5.2	2.6	3.93	0.025	1.0	56.05	29.0	108.0	25.0	30.3	2.425	1.162	115.0	24.4	5.15	3.22	11.1	0.6	114.42	41.0	7.4	6.4	52.0	104.0	23.0	3.0	5.0	115.0	32.8	24.0	3.0	8.55	11.6	34.0	160.9
135.0	7.0	0.02	139.0	48.0	90.1	220.0	5.017	140.0	0.3	4.7	2.31	74.0	4.6	55.64	4.6	1.9	3.93	0.089	1.0	129.78	34.0	121.06	41.0	31.6	2.35	1.13	195.0	38.0	4.52	5.11	4.9	0.8	110.0	35.0	7.5	9.5	89.8	124.0	29.0	5.0	4.0	220.0	35.5	25.0	3.0	22.23	13.6	13.0	158.2
156.32	6.2	0.035	138.0	74.14	84.1	170.0	5.72	150.0	0.7	5.8	3.56	60.0	3.5	76.0	5.4	1.8	5.0	0.159	5.0	178.0	24.0	128.0	25.0	29.0	2.425	0.807	160.0	31.7	5.63	4.94	10.5	0.7	152.9	35.7	7.8	8.1	70.1	128.0	53.0	3.0	3.0	165.0	34.2	35.0	3.0	6.8000000000000025	12.5	111.0	163.1
290.0	7.9	0.011	136.0	64.0	86.0	316.0	4.319	140.0	0.7	7.1	1.25	94.0	4.5	62.0	6.3	2.3	8.21	0.065	1.0	228.0	27.0	114.0	58.0	29.8	2.475	1.582	278.0	40.6	5.22	7.16	9.4	1.5	250.0	31.6	6.9	8.9	125.4	116.0	29.0	5.0	5.0	310.0	36.5	29.0	3.0	13.68	13.4	17.0	174.8
150.7	7.524000000000003	0.2593899999999998	139.07399999999998	64.0	89.88600000000002	169.0	4.260770000000001	140.0	0.499	4.713000000000001	2.2152000000000003	74.0	4.3979999999999935	66.0	5.154000000000001	2.3720000000000043	5.543400000000003	0.0376499999999999	2.23	7.0	28.0	118.0	18.0	30.292	2.3762500000000006	1.2996190909090908	169.0	33.0	4.648499999999997	4.806730000000001	6.6730000000000045	0.461	147.4	45.3	7.197999999999998	8.236999999999998	82.2	116.0	19.08	4.0	4.0	150.0	36.5	20.34	1.0	11.576699999999995	12.207	15.22	170.3
130.0	6.6	0.035	141.8	68.0	97.9	150.0	6.18	180.0	0.5	6.2	8.01	66.0	4.2	68.0	8.0	1.7	5.4	0.15	1.0	120.0	29.0	168.0	71.4	33.2	2.325	0.969	150.0	28.9	4.76	11.879	8.1	0.8	100.0	41.0	7.3	8.6	66.34	160.0	25.0	3.0	2.0	150.0	36.5	20.0	3.0	8.6	12.7	36.0	155.0
135.33	13.1	437.0	141.6	76.48	72.9	180.0	5.95	150.2	0.8	6.8	21.35	80.68	8.9	76.78	5.5	3.3	4.6000000000000005	0.106	3.0	60.0	29.0	119.38	31.0	23.4	2.425	1.2919999999999998	165.0	35.5	5.51	4.5520000000000005	5.9	0.3	125.0	38.2	7.9	9.6	82.0	119.54	19.0	4.0	2.0	145.0	33.2	16.0	3.0	6.8000000000000025	15.0	33.0	152.9
130.0	5.7	0.03	141.0	78.0	93.3	165.0	4.81	220.0	0.5	6.0	5.34	78.0	3.5	78.0	5.5	1.6	5.36	0.135	2.61	600.0	27.0	182.0	74.88	32.0	2.275	1.16	135.0	24.5	5.14	4.996	9.0	0.2	160.0	37.5	7.0	8.9	56.6	180.0	21.0	3.0	1.0	120.0	38.0	28.0	3.0	11.97	12.9	14.0	168.9
258.0	6.1	0.02	137.0	88.0	82.4	258.0	5.275	170.0	0.3	8.2	1.25	76.0	2.8	86.0	6.6	2.8	2.14	0.045	1.36	252.0	28.0	154.0	68.0	28.5	2.3	1.162	238.0	41.4	5.06	6.88	4.4	0.6	172.0	33.3	6.9	7.9	108.9	154.0	14.0	5.0	3.0	232.0	40.0	22.0	3.0	10.26	13.1	19.0	168.4
150.0	5.5	0.035	140.9	66.0	83.8	210.0	4.71	150.0	0.5	3.7	5.34	82.0	3.4	70.0	5.1	1.5	2.9000000000000004	0.092	1.81	120.0	22.0	126.0	46.0	28.3	2.2	0.936	190.0	39.3	4.28	4.94	8.5	0.4	130.0	39.7	6.7	7.5	90.0	122.0	23.0	4.0	4.0	175.0	33.7	20.0	3.0	12.0	12.5	14.0	161.9
155.0	4.9	0.011	141.0	68.0	92.4	162.0	5.301	140.0	0.4	6.1	1.96	64.0	3.0	68.0	5.7	1.5	5.36	0.061	2.0	48.0	26.0	110.0	37.0	31.6	2.425	1.098	158.0	30.2	4.48	5.55	7.5	0.3	155.0	41.5	7.2	8.2	72.2	100.0	20.0	4.0	5.0	158.0	38.7	20.0	1.0	11.97	12.4	15.0	174.6
230.11	7.0	0.51	132.1	96.0	87.6	280.0	6.57	140.0	0.5	8.5	1.78	72.0	3.2	92.0	5.6	3.1	4.6000000000000005	0.106	4.0	97.98	37.0	122.0	29.0	29.6	2.425	1.453	280.0	44.0	5.53	5.107	7.4	0.3	220.0	45.6	8.1	8.9	133.7	128.0	53.0	5.0	2.0	260.0	39.5	30.0	1.0	5.1000000000000005	12.6	35.0	178.6
181.17	12.6	0.111	136.0	58.7	92.3	267.0	5.507999999999999	130.0	0.7	2.8	1.25	86.0	9.4	60.0	4.8	2.4	2.14	0.017	4.0	60.0	30.0	112.0	34.0	32.0	2.325	1.421	267.0	41.7	4.09	4.22	5.8	0.3	135.0	37.5	6.3	7.3	121.7	112.72	16.0	5.0	3.0	230.0	36.5	15.0	3.0	6.84	12.5	10.0	164.7
124.09	8.5	0.035	141.0	76.0	93.2	140.0	3.879	160.0	0.3	3.6	3.56	72.0	5.6	84.0	5.2	2.2	2.14	0.072	1.83	63.41	29.0	140.0	30.0	31.1	2.225	1.098	127.0	29.5	4.67	4.88	3.8	0.8	123.0	39.2	7.2	7.8	60.1	132.0	11.0	4.0	2.0	130.0	33.7	17.0	1.0	8.55	11.7	12.0	158.0
126.94	7.0	0.011	142.0	92.0	86.6	132.0	7.14	160.0	0.5	5.1	4.45	80.0	4.2	90.0	5.1	2.0	4.64	0.039	1.7	84.0	37.0	114.0	28.0	28.8	2.3	1.1	127.0	27.7	4.97	4.663	7.2	1.2	125.0	39.6	7.2	9.9	68.0	114.0	24.0	3.0	4.0	132.0	34.7	17.0	3.0	10.26	13.5	12.0	171.2
146.55	6.9	260.0	139.0	62.0	96.7	178.0	4.4	130.0	0.4	3.9	6.23	74.0	3.7	66.0	5.0	2.5	1.43	0.0819999999999999	3.34	12.0	33.0	100.0	19.0	32.6	2.55	1.36	178.0	36.6	4.59	4.607	6.1	1.7	141.15	38.6	7.6	8.0	90.0	98.0	18.0	4.0	2.0	153.0	36.2	19.0	1.0	6.84	12.1	17.0	163.8
147.01	11.2	282.0	139.0	64.0	86.4	170.0	4.448	130.0	0.5	3.8	4.45	76.0	7.4	66.0	5.6	3.0	2.5	0.039	2.64	12.0	28.0	98.0	24.0	28.8	2.475	1.195	157.0	31.8	4.97	5.44	4.8	0.7	147.42	36.0	7.2	8.9	71.7	104.0	17.0	4.0	4.0	145.0	36.2	17.0	1.0	6.84	14.8	26.0	160.7
114.91	5.7	0.079	138.0	70.0	81.8	120.0	4.448	140.0	0.5	3.4	3.56	58.0	3.4	64.0	5.0	1.4	2.86	0.053	3.0	12.0	30.0	112.0	33.0	27.9	2.45	0.969	117.0	26.7	4.69	4.94	9.5	0.9	115.0	41.3	7.8	10.1	54.5	112.0	11.0	3.0	3.0	117.0	36.5	27.0	3.0	11.97	13.5	7.0	167.6
154.0	5.7	25.9	141.0	58.0	85.1	183.0	6.517	130.0	0.6	4.6	5.34	68.0	3.2	56.0	5.5	1.8	3.93	0.1009999999999999	4.0	96.0	26.0	104.0	41.0	28.8	2.35	1.2919999999999998	183.0	39.5	4.81	6.49	11.0	0.6	110.0	29.5	6.5	6.7	80.7	96.0	39.0	5.0	4.0	183.0	33.0	28.0	3.0	11.97	12.7	26.0	146.6
137.41	7.4	391.0	138.0	82.0	89.4	165.0	5.715	140.0	0.5	4.3	2.4	82.0	3.4	80.0	4.9	3.4	3.57	0.0559999999999999	3.0	120.0	30.0	118.0	33.0	30.2	2.4	1.227	165.0	31.1	4.14	5.16	6.3	0.1	132.0	42.3	7.6	7.8	77.4	108.0	15.0	4.0	2.0	145.0	35.5	17.0	1.0	13.68	13.6	18.0	168.3
130.0	4.8	0.011	142.0	88.0	93.6	170.0	5.6370000000000005	170.0	0.5	4.3	2.58	54.0	2.6	86.0	5.1	1.5	3.57	0.14	2.0	178.82	24.0	150.0	55.0	31.8	2.625	1.2919999999999998	145.0	29.8	4.55	4.0	9.6	0.3	131.0	38.3	6.9	7.3	63.8	128.0	19.0	4.0	4.0	138.0	37.2	24.0	3.0	10.26	12.5	18.0	171.2
115.72	9.6	218.0	138.0	62.0	93.1	150.0	3.59	130.0	0.4	6.7	2.67	54.0	6.1	52.0	4.8	2.9	7.14	0.072	2.0	56.26	28.0	114.0	22.0	32.4	2.375	1.45	150.0	30.8	5.32	3.83	4.6	5.3976053469340267e-79	114.93	42.3	7.2	10.8	67.4	112.0	24.0	4.0	4.0	150.0	35.4	24.0	1.0	15.39	11.8	13.0	177.5
154.0	7.3	0.021	139.0	58.0	91.9	160.0	3.491	140.0	0.7	4.8	13.08	60.0	3.8	54.0	5.6	2.7	5.0	0.132	1.0	96.0	24.0	124.0	76.0	31.2	2.325	1.388	146.0	31.5	4.4	5.61	9.0	0.1	110.0	36.5	6.4	8.2	66.0	120.0	21.0	4.0	4.0	160.0	34.2	23.0	3.0	10.26	12.4	21.0	157.8
214.94	10.4	0.042	143.0	74.0	93.7	233.0	7.03	150.0	0.7	6.5	1.78	62.0	6.1	80.0	5.1	3.1	7.85	0.155	2.47	182.85	26.0	124.0	32.0	31.1	2.35	1.61	227.0	37.9	5.23	4.274	6.3	1.0	220.0	43.7	7.2	8.8	100.6	122.0	37.0	4.0	4.0	218.0	38.6	36.0	3.0	15.39	12.5	26.0	174.5
99.28	10.6	0.55	135.3	54.0	91.1	108.0	5.07	130.0	1.1	3.2	3.56	82.0	8.2	56.0	4.7	1.2	3.2	0.043	5.31	7.31	34.0	102.0	18.0	30.5	2.2	1.0659999999999998	100.0	22.0	3.82	3.775	10.1	0.5	101.93	36.4	7.2	7.8	54.3	100.0	25.0	2.0	2.0	100.0	34.1	22.0	3.0	5.1000000000000005	12.1	17.0	160.0
170.0	5.1	0.04	140.0	76.0	94.6	183.7	4.939	160.0	0.5	7.0	3.56	76.0	3.0	72.0	5.3	1.4	8.57	0.15	2.0	516.0	30.0	130.0	70.0	31.7	2.35	1.162	178.0	30.8	4.86	4.77	9.5	0.6	151.51	45.2	7.5	11.9	78.9	126.76	37.0	4.0	1.0	178.0	36.2	35.0	3.0	13.68	12.6	34.0	171.8
160.0	9.6	0.011	141.0	54.0	88.2	165.0	4.76	170.0	0.8	5.8	7.12	86.0	6.7	64.0	5.5	1.1	7.5	0.1639999999999999	1.0	240.0	29.0	134.0	74.48	28.8	2.325	1.19	160.0	30.4	5.36	5.551	8.2	0.8	160.0	39.5	7.1	9.3	72.4	126.0	26.0	4.0	4.0	160.0	36.5	27.0	3.0	17.1	13.8	23.0	170.5
135.0	3.9	0.022	139.0	66.0	88.3	150.0	5.301	150.0	0.5	8.8	5.16	70.0	2.2	86.0	5.9	1.1	8.57	0.17	4.0	528.0	31.0	124.0	73.0	30.2	2.525	1.324	150.0	28.2	4.73	5.44	11.6	0.6	135.0	44.4	7.5	7.7	63.4	114.0	22.0	3.0	5.0	150.0	39.8	25.0	3.0	10.26	12.1	9.0	178.8
170.0	6.9	0.015	139.0	72.0	96.7	182.0	4.422	160.0	0.3	6.1	1.87	74.0	4.6	72.0	5.4	1.9	4.28	0.04	2.04	300.0	35.0	140.0	57.0	32.5	2.425	1.356	175.0	34.5	4.32	4.83	4.7	0.4	130.0	36.7	7.9	9.1	77.9	136.0	16.0	4.0	1.0	180.0	37.2	20.0	3.0	6.84	11.5	72.0	160.4
190.0	6.6	28.2	141.8	64.0	100.7	192.0	6.03	160.0	0.7	6.8	4.45	78.0	4.3	68.0	5.0	1.4	7.5	0.145	2.0	168.0	26.0	140.0	68.0	34.5	2.375	1.098	166.0	31.0	4.18	5.162000000000001	10.1	1.2	135.0	37.6	7.4	7.3	77.7	118.0	15.0	3.0	3.0	166.0	36.2	19.0	3.0	10.3	11.9	35.0	168.4
220.0	6.8	0.05	143.0	76.0	87.2	225.0	3.85	200.0	0.6	6.9	5.34	78.0	4.5	70.0	6.1	1.4	5.71	0.184	1.26	480.0	34.0	160.0	73.64	29.4	2.25	1.26	195.0	33.6	5.16	4.996	8.9	0.4	170.0	43.7	7.2	7.6	90.7	148.0	20.0	4.0	3.0	220.0	41.0	15.0	3.0	10.26	13.8	16.0	173.4
170.0	4.6	0.011	139.0	70.0	90.3	170.0	6.103	150.0	0.4	4.7	1.25	60.0	2.3	72.0	5.4	1.7	3.93	0.062	2.0	240.0	27.0	124.0	53.0	31.3	2.275	1.162	161.0	30.8	5.05	4.94	8.4	0.8	125.0	40.2	6.7	7.6	71.2	126.0	18.0	4.0	1.0	155.0	40.5	19.0	3.0	13.68	13.3	18.0	168.4
145.0	5.9	0.023	137.0	58.0	94.1	153.0	4.343999999999999	130.0	0.2	4.3	1.25	62.0	4.3	40.0	4.7	1.3	8.21	0.051	3.0	142.8	21.0	106.0	38.0	30.7	2.275	1.195	136.0	28.1	4.61	6.77	4.0	0.2	145.0	40.5	6.4	9.5	61.1	100.0	22.0	3.0	5.0	140.0	35.3	18.0	3.0	18.81	12.1	11.0	163.2
150.0	7.7	0.034	142.0	50.0	98.2	160.0	4.758	230.0	0.5	4.4	8.01	76.0	5.8	40.3	5.7	1.1	3.93	0.3279999999999999	1.0	465.24	31.0	209.22	75.57	32.5	2.375	1.033	160.0	34.34499999999999	4.41	5.83	6.7	1.0	120.0	34.33	7.1	8.6	82.0	205.56	15.0	4.0	4.0	155.0	34.644	20.0	3.0	11.97	13.1	10.0	149.6
120.0	8.1	0.036	146.0	80.0	94.4	145.0	8.25	150.0	0.5	4.1	5.34	70.0	3.8	86.0	5.2	3.5	3.57	0.092	2.0	163.96	29.0	136.0	47.0	31.5	2.475	1.58	145.0	31.8	4.53	4.718	6.0	0.9	115.0	39.0	7.3	7.6	66.4	130.0	48.0	4.0	4.0	140.0	36.0	28.0	3.0	11.97	12.0	79.0	159.4
93.66	6.4	0.02	139.0	78.0	86.7	98.0	5.198	120.0	0.2	3.8	0.89	62.0	4.6	76.0	5.1	1.4	3.21	0.039	2.7	17.66	32.0	104.0	19.0	30.2	2.5	1.324	98.0	25.0	4.4	4.72	3.8	0.6	93.42	35.5	7.7	9.1	44.2	102.0	18.0	3.0	4.0	94.0	31.4	30.0	2.0	8.55	12.3	10.0	150.1
125.0	5.7	0.018	142.0	62.0	92.2	160.0	4.836	150.0	0.4	5.5	1.25	66.0	2.7	62.0	5.2	2.3	3.57	0.061	1.0	240.0	33.0	120.0	48.0	31.3	2.35	1.098	160.0	33.3	4.23	5.0	7.8	0.2	104.0	39.9	7.1	8.2	73.9	117.74	23.0	4.0	5.0	154.0	35.5	23.0	3.0	8.55	12.5	10.0	158.6
200.0	9.1	257.0	142.0	72.0	89.4	230.0	5.7929999999999975	180.0	0.9	3.3	32.56	82.0	5.7	72.0	5.5	2.3	2.5	0.06	1.0	147.8	18.0	136.0	45.0	30.6	2.475	1.356	215.0	34.5	4.69	5.05	9.6	0.8	130.0	42.2	6.8	8.5	96.2	130.0	24.0	4.0	3.0	230.0	38.4	23.0	3.0	17.1	12.3	14.0	173.6
169.86	7.9	165.0	140.0	70.0	88.6	220.0	3.698	140.0	0.4	5.0	8.54	86.0	5.0	66.0	4.9	2.0	3.21	0.024	10.0	42.08	32.0	126.0	22.0	30.9	2.25	1.227	220.0	40.8	4.47	4.72	5.4	0.7	162.2	37.1	7.2	7.4	102.2	124.0	21.0	5.0	4.0	140.0	37.0	17.0	2.0	10.26	11.6	28.0	162.9
149.42	6.832999999999991	23.99429	139.06100000000004	5.3976053469340267e-79	90.235	155.0	4.477210000000001	150.0	0.5	6.0390000000000015	3.0127	78.0	4.0	5.3976053469340267e-79	5.071999999999999	2.0659999999999967	6.185399999999998	0.0992499999999999	5.0	5.3976053469340267e-79	27.98	126.0	21.0	30.826	2.3795	1.33014	145.0	30.0	4.581999999999997	4.940000000000001	7.299999999999999	0.4260000000000001	151.21	41.0	7.109999999999991	8.145999999999997	69.9	126.8	61.63	4.0	4.0	150.0	39.0	48.04	3.0	14.484099999999998	12.159999999999998	76.33	178.6
160.0	4.1	0.1159999999999999	139.0	62.0	87.4	170.0	3.491	150.0	0.3	6.7	3.56	64.0	2.2	66.0	5.1	1.4	3.93	0.179	1.0	328.08	29.0	118.0	64.0	29.9	2.5	1.098	170.0	30.9	5.36	5.16	7.3	0.2	140.0	41.0	7.5	9.6	74.2	122.0	25.0	4.0	5.0	165.0	38.7	26.0	3.0	18.81	12.6	29.0	178.2
183.33	8.8	157.0	139.0	68.0	87.7	200.0	4.267	130.0	0.4	4.9	5.96	72.0	6.3	64.0	5.3	1.8	2.86	0.025	10.0	6.0	27.0	98.0	29.0	30.2	2.325	1.162	180.0	31.7	4.63	4.83	5.1	0.1	182.43	41.5	6.8	8.1	86.0	104.0	17.0	4.0	2.0	200.0	38.7	16.0	1.0	8.55	11.8	12.0	174.4
175.0	6.7	0.0279999999999999	138.0	72.0	90.1	185.0	3.103	140.0	0.9	6.7	2.58	54.0	3.3	66.0	6.5	2.2	5.0	0.0559999999999999	1.0	336.0	24.0	124.0	75.0	30.9	2.4	1.162	155.0	28.1	4.78	6.66	14.0	0.4	175.0	40.8	6.9	7.8	70.6	118.0	25.0	3.0	5.0	155.0	39.0	30.0	3.0	13.68	12.9	79.0	177.4
155.0	6.3	405.0	139.0	66.0	93.4	155.0	3.982	160.0	0.6	6.6	14.24	68.0	3.6	66.0	5.7	1.8	5.0	0.055	2.0	360.0	21.0	120.0	71.0	32.0	2.325	1.13	132.0	28.6	4.54	5.0	9.6	1.5	120.0	38.7	6.3	8.6	60.5	124.0	17.0	3.0	1.0	131.0	36.1	20.0	3.0	11.97	13.2	17.0	168.2
137.0	4.3	0.011	141.0	80.0	86.4	146.0	4.138	150.0	0.5	4.1	2.49	86.0	2.5	76.0	5.6	1.2	4.28	0.048	1.0	36.0	31.0	122.0	59.0	30.5	2.1	0.872	142.0	29.4	4.23	5.61	11.4	0.3	132.0	38.4	6.8	6.7	65.2	122.0	18.0	3.0	4.0	140.0	34.7	25.0	3.0	5.13	12.4	18.0	155.7
150.0	12.6	0.048	142.0	60.0	93.0	154.0	5.38	170.0	0.7	8.9	4.45	80.0	5.0	66.0	6.8	6.7	6.78	0.13	1.0	24.0	29.0	124.0	72.46	30.8	2.225	1.42	154.0	29.3	4.46	5.329	5.4	0.7	138.0	42.6	6.8	7.6	66.7	112.0	27.0	3.0	2.0	154.0	35.7	24.0	3.0	11.97	12.3	81.0	160.0
150.0	4.6	237.0	140.0	68.0	95.4	165.0	5.586	140.0	0.5	3.6	8.45	64.0	2.4	64.0	5.3	1.4	3.21	0.062	1.0	360.0	27.0	128.0	59.0	33.2	2.3	1.098	165.0	31.1	4.22	5.27	10.9	0.9	135.0	38.5	7.2	7.5	71.9	124.0	19.0	4.0	5.0	165.0	36.2	20.0	2.0	15.39	12.1	17.0	164.5
145.01	5.3	0.044	137.0	78.0	88.2	170.0	4.319	150.0	0.5	4.9	2.67	78.0	2.2	76.0	5.1	2.4	2.14	0.0579999999999999	1.95	36.0	31.0	118.0	35.0	30.8	2.45	1.324	170.0	37.2	4.01	4.5	10.2	1.5	140.0	38.7	7.1	6.3	77.3	120.0	23.0	4.0	1.0	165.0	34.0	19.0	1.0	10.26	12.5	22.0	151.5
150.0	7.3	0.035	137.8	94.0	93.5	188.0	5.5600000000000005	180.0	0.6	4.1	1.78	70.0	4.2	96.0	5.1	2.5	3.9	0.0289999999999999	1.44	193.32	31.0	154.0	48.0	31.3	2.3	1.13	170.0	32.5	4.48	4.996	7.6	0.4	130.0	40.5	7.5	10.6	79.8	160.0	16.0	4.0	3.0	165.0	36.4	17.0	3.0	5.1000000000000005	12.0	14.0	155.5
140.0	7.9	0.09	139.8	74.84	80.7	140.0	5.33	200.0	1.0	6.5	3.56	56.0	3.9	84.0	5.9	2.7	7.5	0.068	1.68	360.0	36.0	178.0	64.0	26.4	2.4	1.356	106.0	27.9	4.18	5.107	12.1	0.9	135.0	35.5	7.9	10.0	53.9	172.0	129.0	3.0	2.0	98.0	34.6	126.0	1.0	6.8000000000000025	14.6	142.0	150.8
159.83	9.4	0.019	141.0	65.46	91.4	180.0	3.62	160.0	0.5	4.8	1.25	70.0	7.2	66.0	4.6	1.5	3.93	0.03	5.71	17.35	33.0	132.0	18.0	31.3	2.675	1.388	138.0	27.7	5.24	4.39	5.7	0.2	157.66	40.6	8.2	7.4	65.9	130.0	24.0	3.0	2.0	132.0	37.9	21.0	1.0	6.84	11.3	23.0	173.1
150.0	6.6	0.2	138.0	76.0	85.3	220.0	4.81	140.0	0.5	5.5	1.78	90.0	4.2	84.0	5.3	1.8	3.21	0.043	1.88	12.0	30.0	120.0	40.0	29.2	2.325	1.07	220.0	50.7	4.93	5.329	7.4	0.4	130.0	36.916	7.2	8.1	119.4	116.0	35.0	5.0	2.0	220.0	41.2	29.0	3.0	8.55	13.1	63.0	153.81120000000004
160.0	7.0	1.42	140.0	66.0	95.7	200.0	5.301	150.0	0.6	7.3	6.14	80.0	3.7	78.0	5.9	2.4	6.78	0.033	1.33	416.64	29.0	114.0	63.0	32.7	2.425	1.098	200.0	38.1	3.82	5.16	8.8	0.8	125.0	35.0	6.8	7.5	95.1	122.0	18.0	5.0	3.0	190.0	39.0	16.0	3.0	10.26	12.9	19.0	159.0
185.34	6.8	57.2	136.0	64.0	94.3	195.0	4.81	150.0	0.8	5.0	2.67	80.0	3.2	68.0	5.1	2.7	4.28	0.135	5.0	12.0	29.0	134.0	22.0	33.4	2.5	1.2919999999999998	190.0	33.2	5.18	4.94	11.4	0.3	190.35	43.0	7.8	6.6	82.8	124.0	27.0	4.0	4.0	185.0	41.5	26.0	3.0	18.81	12.4	18.0	180.8
190.0	8.4	0.752	140.0	66.0	88.5	190.0	4.2410000000000005	140.0	0.5	5.4	3.38	68.0	5.7	68.0	6.2	1.8	6.07	0.095	2.0	120.0	31.0	126.0	70.0	30.2	2.4	1.13	183.0	35.5	5.22	6.16	6.2	5.3976053469340267e-79	156.0	41.7	7.5	8.1	82.7	120.0	22.0	4.0	3.0	183.0	40.8	22.0	3.0	15.39	13.1	14.0	171.5
160.0	7.3	0.011	137.0	68.0	99.4	195.0	4.862	140.0	0.6	6.3	1.6	62.0	5.4	68.0	4.5	1.2	3.21	0.063	1.0	420.0	26.0	110.0	53.0	34.5	2.225	0.969	195.0	33.0	4.0	5.11	7.6	0.2	125.0	40.0	6.7	9.6	90.4	102.0	20.0	4.0	5.0	180.0	39.5	13.0	3.0	18.81	11.9	18.0	173.2
108.0	6.4	0.011	139.0	68.0	88.1	110.0	5.689	130.0	0.5	3.2	2.31	62.0	3.6	70.0	5.4	2.0	3.93	0.103	1.0	196.32	28.0	100.0	52.0	29.5	2.425	1.195	108.0	25.6	4.34	4.61	7.9	1.0	101.0	35.6	7.2	6.5	49.2	96.0	16.0	3.0	5.0	108.0	35.0	21.0	3.0	8.55	12.2	9.0	160.1
170.0	5.6	0.035	140.9	84.0	89.3	185.0	4.89	130.0	0.4	5.7	1.78	66.0	3.1	84.0	4.7	2.0	5.0	0.111	2.0	264.0	29.0	112.0	47.0	30.3	2.3	0.936	185.0	33.5	4.84	4.829	6.8	0.9	145.0	40.4	7.5	7.9	84.0	114.0	28.0	3.0	3.0	180.0	39.0	25.0	3.0	10.3	12.9	25.0	170.7
168.75	9.1	0.022	137.0	77.3	88.2	188.0	6.4910000000000005	151.3	0.8	4.5	0.98	78.26	5.2	76.06	13.1	2.8	4.28	0.063	5.0	156.4	29.0	122.44	51.0	29.8	2.325	1.227	188.0	33.541000000000004	5.23	18.76	9.1	0.6	144.62	36.71199999999999	7.0	8.1	78.0	121.6	26.0	4.0	1.0	188.0	36.25499999999999	19.0	3.0	10.26	12.2	83.0	164.2
178.9	11.4	101.0	138.0	62.0	88.0	210.0	5.12	120.0	0.8	3.3	4.45	88.0	7.5	56.0	5.0	3.0	4.28	0.019	3.0	52.39	33.0	110.0	23.0	30.5	2.375	1.74	165.0	32.0	4.22	4.163	6.8	0.7	177.42	38.4	7.1	8.4	82.0	107.86	28.0	4.0	3.0	175.0	35.0	11.0	3.0	10.26	13.1	28.0	162.2
200.0	3.6	0.14	142.0	70.0	95.2	240.0	5.46	150.0	0.4	5.9	3.56	72.0	2.0	70.0	8.0	0.9	19.99	0.222	4.3	228.0	29.0	128.0	74.0	33.3	2.175	1.39	180.0	30.9	3.59	5.829	10.8	1.2	180.0	44.1	6.3	7.8	82.8	120.0	47.0	4.0	1.0	180.0	40.3	34.0	3.0	8.55	12.5	71.0	176.10499999999996
111.12	6.2	0.166	139.0	65.82	73.9	115.0	5.093999999999999	120.0	0.4	4.9	2.05	80.0	3.9	64.0	5.1	1.6	2.5	0.031	2.38	18.0	33.0	92.0	19.0	24.1	2.425	1.679	110.0	23.5	5.04	4.0	7.2	0.6	111.6	38.3	7.4	11.4	50.2	96.0	12.0	3.0	4.0	110.0	34.5	16.0	1.0	13.68	26.6	7.0	161.1
150.0	9.1	205.0	137.0	62.0	89.1	195.0	5.482	140.0	0.6	6.3	11.21	86.0	5.3	58.0	6.0	2.9	3.21	0.06	2.64	240.0	40.0	102.0	52.0	31.5	2.425	1.356	170.0	30.3	4.84	5.72	6.6	0.4	130.0	35.2	8.4	7.9	78.6	118.0	15.0	4.0	4.0	195.0	35.3	18.0	1.0	8.55	13.3	53.0	162.8
190.0	4.9	111.0	139.0	54.0	96.1	220.0	6.051	170.0	0.3	7.8	5.34	50.0	3.1	54.0	6.4	1.4	6.78	0.13	1.9	474.0	30.0	138.0	79.0	32.3	2.55	1.2919999999999998	185.0	30.2	4.31	5.88	6.2	0.2	130.0	39.0	7.5	7.9	80.3	142.0	19.0	4.0	4.0	215.0	40.1	27.0	3.0	13.68	12.3	26.0	170.1
165.0	13.9	0.011	133.0	47.48	88.2	165.0	4.758	151.6	0.9	3.7	2.05	77.86	10.2	48.78	5.9	2.5	4.64	0.092	5.25	442.68	34.0	128.6	67.0	29.2	2.45	1.388	150.0	32.26699999999999	4.07	5.44	6.4	5.3976053469340267e-79	128.13	31.245	7.5	7.6	67.5	125.68	172.0	4.0	1.0	132.0	34.29900000000001	121.0	1.0	11.97	12.6	170.0	149.5
150.0	6.7	0.062	140.2	70.0	88.9	150.0	4.34	170.0	0.7	4.6	7.12	78.0	4.2	70.0	5.6	1.6	3.6	0.126	1.91	5.0	63.0	154.0	62.0	30.0	2.225	1.098	120.0	30.7	4.28	5.162000000000001	10.6	0.4	150.0	34.0	9.5	8.5	61.9	152.0	46.0	3.0	3.0	130.0	38.0	77.0	3.0	8.6	14.1	129.0	152.8
146.0	6.904999999999991	0.0169799999999999	139.00300000000004	68.0	90.473	160.0	5.219230000000001	170.0	0.5	5.339999999999995	3.836100000000002	74.0	4.101000000000006	68.0	5.485000000000001	2.100999999999996	5.385200000000002	0.10674	1.04	300.0	29.0	138.0	80.0	30.465	2.369250000000001	1.1195499999999998	151.0	28.354999999999983	4.630999999999997	5.079320000000003	7.286	0.4730000000000001	138.0	38.878	7.200000000000004	7.996000000000001	68.7	134.0	17.61	3.0	3.0	160.0	38.11499999999999	23.06	3.0	14.2101	12.851	15.82	172.2
165.0	7.1	0.815	137.0	70.0	92.8	200.0	6.31	160.0	0.7	7.7	3.56	62.0	3.9	70.0	5.3	2.2	5.36	0.188	99.0	144.0	28.0	116.0	54.0	32.1	2.25	0.9	185.0	33.5	4.59	5.551	9.8	0.8	165.0	43.2	7.3	7.8	85.9	110.0	38.0	4.0	4.0	183.51	39.7	24.0	3.0	15.39	13.7	97.0	177.1
125.82	9.0	0.048	136.0	54.0	93.5	130.0	4.784	120.0	0.5	3.7	3.56	84.0	6.8	57.14	4.6	1.5	2.14	0.043	1.9	9.0	29.0	92.58	27.0	31.3	2.325	1.227	125.0	26.1	3.7	3.89	5.8	0.4	130.0	36.4	6.9	7.4	60.1	91.24	44.0	3.0	5.0	130.0	32.0	29.0	3.0	8.55	13.3	6.0	160.3
190.0	7.4	0.23	141.0	92.0	82.3	190.0	6.93	200.0	0.6	6.3	5.96	78.0	4.4	98.0	5.6	2.2	6.07	0.088	2.38	190.56	30.0	164.0	51.0	28.5	2.425	1.0659999999999998	175.0	32.0	5.27	5.61	7.9	0.5	156.19	38.3	7.1	7.5	82.3	160.0	32.0	4.0	3.0	175.0	34.0	24.0	3.0	10.26	12.4	48.0	168.7
130.0	3.8	0.29	138.0	54.0	90.6	140.0	6.23	150.0	0.3	7.0	5.34	70.0	2.3	60.0	5.4	0.9	10.0	0.111	1.91	420.0	38.0	140.0	75.03	30.4	2.4	1.098	121.0	24.8	3.89	5.218	8.9	1.2	130.0	38.5	8.1	6.9	52.9	138.0	11.0	3.0	1.0	124.0	33.0	19.0	3.0	6.8000000000000025	12.5	10.0	155.1
145.0	9.2	0.034	142.0	62.0	94.1	165.0	4.681	150.0	0.7	6.1	2.67	70.0	4.8	62.0	5.7	3.4	5.0	0.032	1.2	228.0	31.0	134.0	69.0	32.5	2.35	1.098	165.0	35.0	4.31	5.55	7.9	0.6	110.0	35.3	7.3	7.3	77.4	120.0	20.0	4.0	3.0	165.0	36.9	25.0	3.0	8.55	12.7	45.0	161.5
253.34	5.5	0.011	135.0	5.3976053469340267e-79	69.4	298.0	4.422	130.0	0.4	4.7	2.31	86.0	2.8	10.0	5.6	2.1	2.86	0.039	3.0	116.24	32.0	108.0	32.0	22.3	2.175	1.13	176.0	32.3	4.15	5.0	7.4	0.9	240.0	35.7	7.1	8.0	77.4	106.0	15.0	4.0	5.0	165.0	34.5	22.0	3.0	17.1	18.8	12.0	169.9
160.0	5.9	78.4	136.0	75.84	94.4	200.0	6.1	149.8	0.5	7.3	4.45	68.52	3.3	76.02	5.7	1.5	5.0	0.121	3.55	257.04	28.0	121.52	41.0	32.7	2.35	1.32	190.0	34.0	4.88	4.885	8.4	0.8	120.0	44.1	7.4	8.9	87.7	120.24	44.0	4.0	5.0	196.0	38.7	19.0	3.0	15.39	12.0	54.0	176.6
150.0	6.9	0.026	142.0	56.0	91.6	215.0	6.051	140.0	0.4	5.6	1.25	70.0	3.1	58.0	5.8	3.0	6.43	0.1009999999999999	2.0	36.0	25.0	118.0	55.0	30.0	2.35	1.2919999999999998	180.0	34.5	4.05	5.55	5.3	1.2	124.0	35.7	6.5	8.6	85.6	118.0	18.0	4.0	4.0	210.0	34.9	25.0	1.0	10.26	12.5	16.0	165.0
184.83	9.8	0.011	139.0	44.0	88.9	210.0	4.215	120.0	0.5	4.8	1.25	86.0	7.4	56.0	5.2	1.8	3.57	0.016	2.46	24.0	26.0	90.0	19.0	31.1	2.55	1.582	190.0	38.0	4.69	4.77	5.6	0.2	177.84	37.9	6.6	6.5	97.0	94.0	30.0	5.0	4.0	180.0	35.6	25.0	1.0	10.26	11.8	15.0	168.1
156.04	12.9	306.0	141.0	68.0	92.4	160.0	4.526	140.0	0.7	4.4	7.74	70.0	8.8	68.0	5.4	3.0	2.14	0.1159999999999999	2.0	71.45	24.0	120.0	34.0	31.6	2.375	0.904	160.0	30.2	5.45	4.94	5.6	0.5	160.0	41.0	7.0	7.4	67.1	116.0	11.0	4.0	3.0	160.0	40.5	18.0	3.0	10.26	12.3	13.0	178.5
120.0	7.388999999999987	179.3576	139.0	64.0	89.434	163.0	5.50095	150.0	0.5	4.592	9.514599999999996	60.0	4.308000000000007	66.0	5.366999999999999	2.369000000000004	5.223800000000003	0.0574999999999999	2.15	144.0	29.0	118.0	37.0	30.47400000000001	2.367	1.2834596250000003	163.0	29.5	4.620300000000003	4.979460000000002	6.66	0.4590000000000002	120.0	34.2	7.200000000000004	7.878000000000003	70.3	114.0	18.5	4.0	4.0	138.0	32.8	20.9	3.0	9.661499999999997	12.68500000000001	17.44	156.2
240.0	7.6	0.136	139.0	62.0	85.7	240.0	5.56	140.0	0.5	5.0	1.87	76.0	5.1	62.0	8.1	1.6	8.93	0.042	3.6	224.16	27.0	108.0	52.0	30.2	2.325	1.195	192.0	30.5	4.5	12.66	7.2	0.6	200.0	40.1	7.2	7.6	85.6	108.0	21.0	4.0	1.0	192.0	37.9	22.0	3.0	8.55	12.7	13.0	173.0
235.0	5.2	0.348	143.1	64.0	93.2	260.0	5.12	150.0	0.4	6.1	1.78	102.0	4.2	60.0	5.0	0.6	3.6	0.1009999999999999	2.0	306.12	32.0	108.0	44.0	31.3	2.275	1.098	260.0	37.5	5.32	4.829	7.1	0.7	180.0	47.8	7.7	8.6	117.6	112.0	41.0	4.0	5.0	250.0	42.4	35.0	3.0	6.8000000000000025	12.4	20.0	194.4
121.22	7.1	0.035	141.0	56.0	91.4	132.0	5.59	150.0	0.7	4.5	2.67	70.0	4.1	60.0	4.9	2.1	3.93	0.145	2.55	19.36	36.0	118.0	23.0	31.3	2.45	1.49	132.0	30.6	4.15	4.607	9.4	0.9	122.01	39.5	7.7	8.9	74.6	114.0	39.0	4.0	1.0	130.0	35.4	32.0	3.0	10.26	13.3	19.0	158.3
140.0	6.1	0.217	142.0	71.34	70.3	140.0	5.431	152.4	0.5	6.6	20.02	72.8	4.1	72.64	6.0	1.4	4.28	0.196	1.0	120.0	27.0	127.64	58.0	22.8	2.35	1.227	130.0	27.9	5.98	4.88	7.5	0.4	110.0	33.3	7.3	8.5	57.5	125.78	30.0	3.0	1.0	130.0	32.6	28.0	3.0	15.39	14.1	30.0	156.2
115.0	6.6	0.103	137.0	78.0	80.7	147.0	5.46	180.0	0.6	8.3	2.67	76.0	3.1	72.0	6.1	2.6	7.5	0.135	1.64	496.92	42.0	148.0	66.0	27.5	2.375	1.07	135.0	31.261999999999983	4.68	4.829	9.8	0.9	110.0	35.871	8.4	8.8	61.43499999999997	140.0	22.0	4.0	2.0	135.0	34.14900000000001	25.0	1.0	13.68	12.7	22.0	152.7
126.11	5.7	3.177430000000001	139.13099999999997	66.02	92.6	139.0	4.308880000000001	140.8	0.5	4.162	1.78	75.58	2.0	64.2	5.2	3.1	5.480600000000001	0.048	2.43	18.0	30.0	115.9	19.0	31.0	2.3542500000000004	1.3493299999999997	139.0	26.0	4.28	4.4755600000000015	8.1	0.2	121.07	38.5	7.200000000000002	9.3	62.2	115.02	13.83	3.0	4.0	115.0	36.0	20.0	3.0	10.892699999999998	12.9	15.73	164.6
140.0	8.9	0.011	137.0	65.78	94.9	160.0	5.7929999999999975	180.0	0.9	5.9	2.67	100.0	4.7	66.0	7.6	3.0	6.78	0.048	1.13	192.0	25.0	136.0	76.0	33.1	2.55	1.13	145.0	34.4	3.98	6.05	10.4	0.7	120.0	41.0	7.0	9.1	68.1	133.36	20.0	4.0	3.0	145.0	36.0	22.0	3.0	8.55	13.2	20.0	161.6
115.0	7.094000000000008	0.3523000000000001	139.01	78.0	90.34999999999998	156.0	5.871219999999997	150.0	0.5	4.620000000000001	4.171599999999999	62.0	4.198999999999994	78.0	5.498000000000002	2.200999999999996	5.5452	0.12245	2.19	156.0	29.97	122.0	56.0	30.42000000000001	2.39125	1.3286900000000008	130.0	29.7	4.6482	5.005180000000005	7.132999999999999	0.4230000000000002	115.0	43.3	7.200000000000002	7.834000000000002	60.4	116.0	24.04	4.0	4.0	156.0	36.3	25.26	3.0	12.688199999999991	12.710000000000004	24.82	159.5
174.71	7.4	146.0	143.0	48.0	87.7	200.0	6.155	130.0	0.7	5.9	10.14	70.0	3.7	50.0	5.5	2.4	5.71	0.087	8.0	48.0	26.0	120.0	20.0	29.4	2.45	1.098	195.0	37.5	5.52	5.05	9.8	0.6	172.38	42.2	7.0	9.7	95.9	114.0	24.0	4.0	3.0	175.0	37.5	29.0	1.0	10.26	11.9	19.0	171.4
180.0	8.1	208.0	131.0	66.0	95.2	235.0	5.327000000000001	160.0	0.9	6.1	25.62	98.0	4.9	64.0	5.5	1.9	2.14	0.186	5.0	480.0	33.0	126.0	74.0	34.6	2.275	1.227	190.0	30.2	4.95	5.22	11.2	0.4	135.0	41.7	7.4	8.2	88.1	132.0	18.0	4.0	4.0	235.0	38.4	20.0	3.0	8.55	12.1	40.0	176.2
180.0	6.4	528.0	144.0	65.9	92.4	250.0	2.508	141.3	0.5	6.9	11.48	69.82	3.2	67.0	8.9	2.5	3.57	0.046	1.0	180.0	20.0	116.6	54.0	31.5	2.25	1.259	230.0	38.6	4.18	5.22	7.3	1.3	175.0	37.8	6.2	7.8	105.2	114.04	23.0	5.0	2.0	210.0	35.5	24.0	3.0	13.68	13.3	20.0	162.2
250.0	5.9	0.011	140.0	90.0	90.7	280.0	4.9910000000000005	180.0	0.6	5.8	2.67	70.0	2.4	98.0	6.4	2.5	2.5	0.039	2.0	234.36	32.0	146.0	47.0	30.7	2.4	1.0659999999999998	280.0	46.3	5.59	5.66	9.9	1.1	180.0	40.1	7.8	7.5	132.2	140.0	48.0	5.0	5.0	280.0	39.5	42.0	1.0	18.81	12.9	65.0	171.0
126.72	5.7	110.0	141.0	65.46	104.2	136.0	6.31	140.0	0.5	5.9	8.01	80.0	3.5	64.0	4.3	1.4	1.79	0.251	4.0	96.0	29.0	100.0	28.0	36.8	2.325	1.26	111.0	23.7	3.76	3.997	9.4	0.7	126.0	40.1	6.8	8.1	54.7	98.0	30.0	3.0	3.0	125.0	33.5	69.0	3.0	10.26	12.9	266.0	153.3
175.0	8.6	0.017	140.0	76.0	83.2	198.0	6.31	140.0	0.8	6.2	2.85	66.0	3.9	74.0	8.3	3.6	4.28	0.0409999999999999	1.49	199.32	28.0	116.0	51.0	27.9	2.5	1.453	192.0	41.8	4.74	5.38	9.4	0.5	160.0	30.0	7.1	8.2	86.5	106.0	22.0	5.0	4.0	198.0	38.2	19.0	3.0	11.97	12.2	24.0	154.5
157.45	5.1	0.062	142.0	66.0	86.1	170.0	3.388	160.0	0.4	6.4	2.14	68.0	3.2	70.84	5.3	1.4	4.28	0.0409999999999999	2.7	18.0	24.0	123.44	19.0	28.3	2.4	1.388	168.0	30.0	5.64	4.22	8.2	0.1	156.06	44.2	6.8	8.2	75.0	124.0	15.0	4.0	4.0	155.0	37.5	30.0	1.0	11.97	13.0	19.0	178.1
135.0	6.6	0.027	142.0	78.0	91.6	180.0	6.155	140.0	0.6	4.7	2.58	84.0	3.6	76.0	5.7	2.2	3.93	0.0559999999999999	1.43	120.0	25.0	114.0	49.0	31.4	2.35	1.679	160.0	30.9	4.5	4.77	9.6	0.4	110.0	38.6	6.6	8.9	79.2	118.0	20.0	4.0	4.0	180.0	39.3	19.0	1.0	13.68	12.5	20.0	173.0
161.52	9.0	0.133	138.0	64.06	89.7	230.0	5.534	140.0	0.6	8.3	1.25	96.0	4.7	78.0	6.5	3.3	4.28	0.036	3.0	48.0	30.0	122.0	31.0	30.6	2.375	1.421	230.0	46.2	4.76	7.05	7.2	0.6	140.0	30.1	7.3	8.0	118.7	126.0	42.0	5.0	4.0	180.0	37.5	34.0	1.0	11.97	12.6	71.0	157.1
156.0	8.8	0.011	138.0	58.0	86.8	174.0	5.017	150.0	0.6	5.1	2.14	72.0	5.1	54.0	6.4	2.8	5.71	0.021	2.34	300.0	33.0	122.0	60.0	29.4	2.35	1.227	157.0	33.4	4.36	6.77	7.1	0.6	140.0	24.6	7.4	9.6	72.2	120.0	24.0	4.0	1.0	162.0	31.6	24.0	3.0	10.26	11.7	37.0	141.5
148.0	6.987000000000003	0.0265808642872956	138.99200000000002	55.24	90.45200000000004	150.0	5.64594	185.8	0.5	4.927	3.9396999999999966	69.68	4.089000000000007	56.76	5.692	2.149999999999997	5.182399999999999	0.1006699999999999	1.32	36.0	29.01	163.98	77.4	30.48599999999998	2.4090000000000007	1.2686000000000002	132.0	30.632	4.6275	5.282360000000004	7.3039999999999985	0.4740000000000002	125.0	36.48700000000001	7.200000000000004	8.337000000000005	65.6044	158.52	19.06	4.0	1.0	132.0	35.433	23.93	3.0	11.987099999999998	12.741000000000003	23.54	155.763
111.09	3.2	238.55	134.9	73.3	94.3	130.0	4.84	130.0	0.4	3.0	26.69	70.0	1.6	72.62	5.1	1.2	3.2	0.1009999999999999	4.22	120.0	40.0	100.96	30.0	32.3	2.525	1.388	105.0	21.4	4.06	4.163	11.9	0.7	120.0	37.5	8.2	8.0	41.3	102.0	39.0	2.0	1.0	95.0	32.0	32.0	3.0	5.1000000000000005	12.0	20.0	150.3
185.0	7.6	0.02	138.0	62.0	84.4	185.0	3.982	140.0	0.5	8.2	6.58	64.0	5.4	62.0	5.9	1.5	6.43	0.156	1.0	600.0	26.0	108.0	77.0	30.6	2.35	1.13	185.0	32.3	4.39	6.44	6.3	5.3976053469340267e-79	168.0	38.5	6.9	6.6	83.0	108.0	24.0	4.0	3.0	185.0	39.0	30.0	3.0	11.97	13.0	27.0	170.9
119.0	7.4	0.147	138.0	70.94	95.7	132.0	6.03	140.0	0.3	4.7	13.35	76.0	5.4	70.0	5.1	1.6	3.57	0.1009999999999999	2.13	191.5	32.0	110.0	44.0	33.2	2.2	1.0	132.0	31.2	4.53	5.329	4.7	0.6	104.0	31.0	7.7	8.1	62.1	114.0	48.0	4.0	5.0	132.0	31.9	32.0	2.0	13.68	11.8	17.0	151.8
200.0	8.8	0.011	141.0	78.0	78.3	235.0	4.034	140.0	0.3	5.8	3.38	56.0	5.4	80.0	5.7	2.7	2.86	0.027	1.0	291.0	28.0	118.0	56.0	27.5	2.35	1.162	220.0	37.0	5.03	4.88	3.9	0.8	149.8	36.0	6.9	10.4	101.8	122.0	41.0	4.0	4.0	235.0	36.5	24.0	1.0	13.68	12.8	52.0	162.8
190.0	4.6	182.0	142.0	88.0	85.6	240.0	6.257999999999999	140.0	0.3	2.7	28.2	74.0	2.4	90.0	5.6	1.8	5.36	0.06	1.0	156.0	27.0	116.0	56.0	29.5	2.375	1.227	230.0	34.6	4.82	5.33	7.2	0.6	167.0	40.8	7.1	8.1	94.4	117.44	15.0	3.0	3.0	221.73	37.8	18.0	1.0	8.55	13.2	15.0	168.4
186.0	6.3	0.099	139.0	70.0	87.3	192.0	4.343999999999999	140.0	0.7	8.6	1.78	78.0	4.6	58.0	4.6	0.8	9.28	0.075	1.0	564.0	27.0	110.0	80.0	29.5	2.175	1.195	187.0	32.2	4.4	5.16	10.6	0.4	155.0	37.7	6.8	7.0	86.0	106.0	18.0	4.0	4.0	186.0	39.2	18.0	3.0	15.39	16.8	25.0	170.8
240.0	5.6	1.08	138.0	66.0	84.9	288.0	3.931	150.0	0.5	6.9	5.87	72.0	3.6	68.0	5.9	1.3	5.36	0.206	2.16	456.0	27.0	114.0	72.0	28.3	2.2	1.162	259.0	37.9	4.78	5.38	9.5	0.4	190.0	40.2	6.7	8.2	118.6	120.0	17.0	5.0	1.0	288.0	42.0	24.0	3.0	10.26	15.1	10.0	178.6
175.0	7.9	0.5329999999999999	138.0	68.0	84.4	202.0	3.59	160.0	0.8	7.3	1.78	58.0	4.6	72.0	5.2	2.3	8.93	0.111	5.0	243.24	36.0	126.0	44.0	29.8	2.125	1.36	190.0	34.2	5.2	4.94	9.9	0.8	160.0	41.5	7.5	8.0	88.7	122.0	19.0	4.0	3.0	190.0	38.2	16.0	3.0	13.68	12.2	16.0	171.4
102.66	8.9	0.784	135.0	66.48	89.4	106.0	6.051	140.0	0.3	3.4	0.89	90.0	6.7	66.0	4.9	1.6	3.21	0.034	2.39	12.0	38.0	116.0	21.0	30.3	2.45	1.324	106.0	21.6	4.23	3.5	3.7	0.8	102.17	45.6	7.8	9.8	48.9	116.0	8.0	2.0	4.0	106.0	35.0	17.0	1.0	6.84	14.2	6.0	166.6
173.47	7.5	1.87	142.7	67.6	84.1	217.0	4.03	143.1	0.7	7.0	1.78	88.0	3.7	66.28	5.0	2.9	2.5	0.0819999999999999	3.19	5.3976053469340267e-79	37.0	119.12	18.0	28.9	2.475	1.13	212.0	47.1	4.85	4.441	8.8	1.4	161.95	35.2	8.1	8.6	115.1	118.92	28.0	5.0	2.0	205.0	31.1	31.0	1.0	6.8000000000000025	12.9	12.0	149.2
120.11	7.8	0.011	137.0	64.0	99.4	130.0	6.568	130.0	0.5	3.3	2.31	72.0	5.3	60.0	4.4	1.8	2.86	0.02	2.0	36.0	30.0	104.0	32.0	35.1	2.075	1.259	125.0	27.6	3.26	3.94	7.0	0.3	120.0	36.2	5.8	7.6	71.3	104.0	13.0	3.0	4.0	125.0	36.5	19.0	1.0	8.55	13.4	7.0	163.4
178.0	8.6	185.0	141.0	82.0	93.2	186.0	6.025	150.0	0.7	4.8	23.13	74.0	4.5	70.0	5.5	3.0	6.07	0.13	2.0	292.95	27.0	126.0	56.0	32.5	2.425	1.259	180.0	33.6	5.05	5.05	8.5	0.6	175.0	44.5	7.2	8.2	80.8	120.0	24.0	4.0	3.0	184.0	40.0	24.0	3.0	10.26	11.9	18.0	183.3
182.04	7.5	0.026	142.0	75.18	91.8	193.0	4.758	130.0	0.7	4.0	2.22	78.0	3.4	74.98	5.2	3.1	4.64	0.024	1.83	137.03	27.0	107.72	34.0	31.3	2.45	1.324	178.0	32.1	4.74	5.0	8.7	0.6	185.0	36.5	7.5	8.5	81.2	108.0	14.0	4.0	4.0	188.0	33.7	15.0	1.0	15.39	11.7	15.0	151.6
190.0	6.4	0.047	140.0	76.0	85.2	235.0	5.896	140.0	0.4	5.9	2.94	64.0	4.2	78.0	5.9	1.5	3.21	0.2319999999999999	4.0	197.4	26.0	118.0	40.0	30.0	2.275	1.2919999999999998	225.0	38.0	5.15	5.72	6.6	0.2	180.0	39.4	6.9	6.4	101.0	118.0	35.0	5.0	3.0	220.0	38.1	21.0	3.0	15.39	12.1	60.0	171.7
145.0	6.9	272.0	131.0	5.3976053469340267e-79	95.2	145.0	3.077	210.0	0.7	4.9	12.46	60.0	4.3	60.0	8.1	1.6	7.85	0.052	1.0	468.0	33.0	196.0	71.0	32.2	2.275	1.2919999999999998	112.0	26.3	3.32	16.99	9.8	0.4	130.0	38.3	7.0	6.9	50.2	188.0	15.0	3.0	2.0	125.0	34.2	25.0	3.0	10.26	14.0	18.0	156.8
175.0	6.1	0.496	141.0	76.0	92.9	225.0	3.517	140.0	0.5	4.9	0.98	64.0	3.5	76.0	4.6	1.8	3.21	0.021	2.0	224.16	25.0	122.0	44.0	31.3	2.175	0.743	190.0	37.8	3.73	5.0	9.0	0.3	140.0	34.8	6.3	8.7	88.4	120.0	55.0	4.0	3.0	190.0	33.8	56.0	3.0	8.55	12.5	53.0	160.6
150.0	9.4	0.034	137.0	62.0	85.0	240.0	5.9220000000000015	140.0	0.8	3.9	3.29	72.0	4.5	60.0	5.5	3.3	4.28	0.036	2.14	137.88	28.0	102.0	39.0	28.7	2.6	1.195	213.0	36.4	4.74	5.55	8.3	0.9	140.0	39.4	7.3	7.3	100.1	96.0	20.0	4.0	5.0	213.0	35.4	18.0	3.0	8.55	13.5	40.0	165.1
86.37	6.1	14.3	141.0	50.0	87.7	95.0	5.275	120.0	0.4	4.2	1.96	70.0	2.6	58.0	5.1	3.1	2.86	0.026	2.0	36.0	31.0	94.0	21.0	29.9	2.35	1.388	95.0	20.4	4.77	4.61	6.0	0.2	85.21	38.8	7.8	6.9	42.9	90.0	17.0	2.0	4.0	95.0	34.8	18.0	1.0	13.68	12.4	12.0	159.9
134.21	6.0	67.1	140.0	62.0	79.9	155.0	4.34	120.0	0.8	8.0	6.23	86.0	2.5	68.0	4.8	2.6	4.64	0.0969999999999999	3.72	5.91	35.0	94.0	18.0	27.0	2.4	1.26	155.0	32.0	4.73	4.94	13.7	0.4	129.85	40.2	8.0	9.6	70.9	96.0	26.0	4.0	4.0	155.0	38.1	24.0	3.0	10.26	14.4	26.0	163.6
190.0	8.9	0.011	139.0	52.0	88.6	240.0	5.405	150.0	0.4	7.5	3.56	100.0	7.2	56.0	6.8	1.1	9.28	0.053	1.36	420.0	22.0	132.0	72.72	30.2	2.25	1.162	240.0	39.0	4.35	5.38	4.0	0.5	175.0	42.2	6.2	7.8	111.9	128.76	30.0	5.0	5.0	210.0	39.0	24.0	3.0	11.97	14.4	36.0	172.1
184.65	5.5	0.0289999999999999	135.0	62.0	91.1	215.0	5.6370000000000005	150.0	0.4	3.9	2.49	76.0	3.6	66.0	5.4	1.4	6.78	0.0279999999999999	5.0	108.0	30.0	130.0	29.0	32.3	2.325	0.71	203.0	36.6	4.66	5.55	6.9	0.2	180.0	41.8	7.9	7.8	90.1	128.0	33.0	4.0	3.0	180.0	40.4	29.0	3.0	10.26	11.7	71.0	175.4
156.77	3.7	0.022	142.0	69.32	91.7	190.0	4.189	140.0	0.4	4.5	1.78	66.0	2.0	68.0	4.9	1.2	4.64	0.0289999999999999	2.0	87.29	28.0	124.0	28.0	31.0	2.375	1.033	185.0	36.0	4.86	5.05	9.7	0.6	150.0	48.5	6.7	9.1	85.4	124.0	16.0	4.0	5.0	165.0	40.9	18.0	3.0	8.55	12.4	43.0	184.2
115.81	3.4	0.17	139.9	74.0	94.8	120.0	4.14	140.0	0.4	3.3	4.45	72.0	1.6	80.0	4.9	1.4	4.6000000000000005	0.0289999999999999	2.23	36.0	28.0	106.0	19.0	32.2	2.275	1.098	116.0	22.9	4.14	4.218999999999999	10.6	0.4	117.4	44.9	7.1	7.8	50.8	104.0	10.0	2.0	4.0	116.0	39.0	14.0	3.0	8.6	11.1	7.0	171.1
156.0	6.1	0.011	139.0	62.0	92.8	185.0	3.957	140.0	0.6	5.4	4.63	62.0	3.1	60.0	6.2	2.2	2.86	0.127	1.0	480.0	30.0	112.0	78.0	30.9	2.4	1.162	156.0	27.2	5.09	6.88	10.2	0.4	160.0	39.0	7.6	6.6	68.6	110.0	19.0	3.0	5.0	160.0	38.5	23.0	1.0	22.23	12.9	27.0	171.0
165.0	9.6	3.37	137.1	78.0	92.6	200.0	5.69	150.0	0.5	4.3	4.45	66.0	4.5	70.0	5.3	4.4	3.6	0.0819999999999999	3.0	2.0	38.0	118.0	41.0	31.8	2.35	1.195	195.0	38.3	4.4	4.774	5.2	1.0	130.0	37.8	8.2	7.8	89.0	112.0	25.0	4.0	5.0	195.0	34.8	23.0	3.0	5.1000000000000005	12.5	33.0	159.0
128.0	5.6	64.2	137.6	66.0	88.2	172.0	4.4	130.0	0.4	4.5	2.67	64.0	3.0	64.0	4.8	1.7	3.9	0.0579999999999999	1.0	288.0	26.0	104.0	49.0	31.2	2.275	1.0659999999999998	162.0	32.0	3.97	4.885	7.2	0.4	125.0	39.8	6.7	9.5	74.2	104.0	16.0	3.0	5.0	172.0	34.0	16.0	3.0	5.1000000000000005	11.5	15.0	162.8
212.18	10.6	0.035	144.2	88.0	82.3	256.0	2.87	170.0	0.7	10.8	3.56	90.0	7.0	108.0	4.9	2.4	3.6	0.024	4.87	47.59	30.0	134.0	22.0	27.3	2.225	1.227	246.0	42.5	5.6	4.663	6.9	0.6	203.89	43.0	7.5	7.6	120.3	133.7	54.0	4.0	3.0	242.0	40.1	35.0	3.0	8.6	13.9	33.0	177.7
180.0	6.6	0.011	142.0	66.0	88.9	192.0	6.853	150.0	0.5	6.5	4.27	58.0	3.9	70.0	5.7	2.0	9.28	0.13	1.0	96.0	25.0	132.0	70.0	29.8	2.525	1.518	190.0	34.5	4.61	5.44	8.2	0.5	140.0	35.5	6.7	7.8	85.5	132.0	21.08	4.0	4.0	185.0	35.0	23.13	3.0	8.55	12.4	38.0	164.0
160.0	8.9	283.0	139.0	98.0	98.8	193.0	5.586	210.0	0.6	7.9	12.28	80.0	5.6	100.0	5.0	2.5	4.28	0.2	5.0	190.9	29.0	194.0	55.0	34.2	2.3	1.518	190.0	33.0	4.21	4.5	6.6	0.7	160.0	43.2	7.0	8.6	86.6	182.0	31.0	4.0	4.0	180.0	42.1	25.0	3.0	10.26	12.0	68.0	179.2
153.15	7.340999999999991	6.111180000000001	138.981	68.0	90.31200000000004	185.0	5.63198	120.0	0.5	5.254	2.8635	84.0	4.294000000000007	70.0	5.263	2.302000000000004	5.239000000000001	0.0916299999999999	5.64	60.0	27.74	106.0	31.0	30.56600000000001	2.37575	1.3041900000000013	185.0	32.1	4.6152000000000015	5.033050000000002	6.838000000000003	0.418	150.0	34.6	7.201999999999996	7.910000000000004	84.0	102.0	31.72	4.0	4.0	165.0	37.5	25.89	3.0	13.303800000000004	12.239000000000004	34.24	164.8
225.0	6.641000000000008	0.1104983066239316	139.01100000000002	90.0	90.483	240.0	5.240470000000001	190.0	0.5	5.879999999999997	3.340099999999997	68.0	3.899999999999993	92.0	5.560999999999996	2.0	4.969099999999999	0.12836	1.65	384.0	29.0	154.0	71.0	30.411999999999992	2.3425	1.0395000000000003	224.0	41.5	4.644499999999997	5.482920000000003	7.655000000000002	0.4639999999999999	170.0	43.1	7.200000000000004	8.148000000000001	105.7	160.0	23.91	5.0	3.0	232.0	42.5	24.36	3.0	9.154000000000002	12.830000000000004	25.19	174.6
180.0	6.405999999999992	0.7098599999999996	138.66	73.84	88.91400000000004	200.0	5.113079999999999	164.4	0.5	6.030000000000001	2.9435999999999987	78.98	3.800000000000008	73.88	7.1910000000000025	1.900000000000004	5.041599999999997	0.072361111111111	1.83	108.0	28.0	137.56	53.0	29.76400000000001	2.3847500000000004	1.2281600000000004	200.0	43.079999999999984	4.7311000000000005	7.169020000000006	7.829000000000002	0.4900000000000002	190.0	40.462000000000025	7.1999999999999975	8.242000000000003	125.2	135.68	21.51	5.0	3.0	195.0	39.250000000000014	21.62	3.0	11.645099999999996	12.895000000000008	27.35	168.8
127.02	6.9099999999999895	0.0682199999999999	139.01	63.72	88.87399999999997	130.0	4.29412	133.8	0.5	4.1690000000000005	1.5587	76.3	4.001999999999999	62.92	5.153	2.099999999999996	5.763300000000004	0.0243701111111111	2.1	36.82	29.01	106.62	18.0	30.34300000000001	2.3632499999999994	1.2769900000000003	130.0	24.7	4.649299999999997	4.68484	7.2639999999999985	0.4330000000000001	128.6	40.6	7.200000000000004	7.734000000000003	54.1	105.84	14.53	3.0	4.0	130.0	37.0	20.43	3.0	14.483700000000004	12.309	11.16	171.2
132.97	6.8	0.011	139.0	72.44	87.6	140.0	4.784	140.0	0.5	6.2	0.98	74.0	4.4	66.0	5.2	1.8	4.64	0.03	2.0	72.0	33.0	122.0	22.0	31.3	2.375	1.2919999999999998	135.0	29.0	4.1	4.61	6.9	1.3	132.12	36.1	7.6	7.9	59.1	112.0	19.0	3.0	5.0	135.0	34.4	21.0	1.0	11.97	11.8	18.0	158.3
230.0	4.4	0.011	142.0	68.0	99.2	236.0	4.112	170.0	0.7	5.4	2.49	76.0	1.7	82.0	6.0	1.9	4.64	0.044	2.58	268.44	37.0	126.0	56.0	32.8	2.225	1.033	212.0	36.7	4.32	2.78	15.8	0.4	172.0	42.8	7.0	7.6	96.3	136.0	17.0	4.0	5.0	212.0	40.1	21.0	3.0	17.1	14.7	39.0	180.8
160.0	7.1	0.155	138.0	56.0	93.9	173.0	5.56	160.0	0.8	5.3	5.78	80.0	2.9	58.0	5.4	2.8	3.93	0.166	2.0	216.0	30.0	140.0	74.0	32.9	2.4	1.001	173.0	32.8	5.14	6.22	10.8	0.7	140.0	35.1	7.5	7.6	75.9	134.0	28.0	4.0	3.0	173.0	38.5	27.0	3.0	18.81	11.9	21.0	174.7
130.0	9.8	4.58	139.2	64.0	92.7	155.0	5.87	130.0	0.5	3.3	3.56	92.0	6.5	68.0	5.2	2.6	1.8	0.053	99.0	96.0	31.0	100.0	38.0	31.7	2.325	1.162	154.0	30.4	3.97	5.773	5.4	0.6	120.0	38.3	6.7	8.4	69.34	100.0	11.0	3.0	3.0	130.0	33.4	15.0	3.0	6.8000000000000025	12.4	15.0	153.5
145.0	6.4	537.0	140.0	64.0	94.4	145.0	5.12	150.0	0.3	5.3	12.46	76.0	3.9	64.0	6.0	2.1	5.36	0.353	1.74	120.0	37.0	130.0	65.0	31.5	2.525	1.2919999999999998	127.0	28.2	4.28	6.11	4.4	0.7	118.0	36.0	7.8	9.0	62.3	124.0	20.0	4.0	2.0	134.0	33.5	20.0	3.0	10.26	14.1	18.0	154.3
185.0	6.1	0.1779399999999999	139.01	60.0	81.4	208.0	5.2288000000000014	140.0	0.5	5.546000000000002	4.053999999999999	86.0	3.1	64.0	5.608	2.4	5.344100000000002	0.09282	1.25	300.0	29.0	106.0	60.0	25.8	2.368750000000001	1.2176499999999992	208.0	39.2	5.13	5.1259600000000045	8.1	0.7	160.0	38.5	7.200000000000004	8.1	91.8	104.0	20.87	5.0	2.0	203.0	40.0	21.64	3.0	10.858499999999998	16.1	22.15	159.3
163.0	7.9	0.011	140.0	68.0	88.0	168.0	4.215	170.0	0.6	7.2	2.14	66.0	4.0	66.0	6.2	2.8	8.21	0.06	1.23	120.0	28.0	156.0	68.0	30.3	2.3	1.356	153.0	30.0	3.86	6.33	7.3	0.9	130.0	35.1	6.8	8.1	71.0	150.0	18.0	4.0	4.0	158.0	34.6	20.0	3.0	10.26	13.1	10.0	159.7
230.0	5.9	15.9	136.0	90.0	94.3	252.0	5.72	160.0	0.6	8.5	1.78	58.0	3.3	90.0	5.0	1.8	6.07	0.092	2.0	333.24	29.0	132.0	46.0	32.3	2.35	1.19	218.0	38.4	4.93	5.329	9.8	0.9	225.0	41.0	7.5	9.9	105.6	132.0	83.0	5.0	4.0	240.0	39.8	52.0	3.0	25.65	12.3	36.0	172.1
150.0	9.2	0.39	136.8	66.0	82.3	220.0	5.2	160.0	0.6	4.2	4.45	74.0	4.7	66.0	8.1	3.6	2.9000000000000004	0.043	4.0	36.0	37.0	130.0	42.0	27.0	2.25	0.904	220.0	41.2	4.95	6.6610000000000005	6.1	0.6	105.0	35.9	7.8	8.4	97.4	124.0	13.0	4.0	4.0	190.0	35.5	16.0	3.0	8.6	13.7	20.0	160.4
223.77	6.887999999999994	12.268839999999996	139.004	84.0	89.85299999999998	268.0	5.24446	160.0	0.499	6.6190000000000015	3.5723999999999974	58.0	4.099000000000006	80.0	5.3690000000000015	2.108999999999996	5.274799999999999	0.0931299999999999	1.0	137.84	29.13	130.0	34.0	30.006999999999994	2.3637500000000005	1.17562	230.0	36.8	4.707399999999999	5.113020000000003	7.3190000000000035	0.4460000000000002	212.0	49.5	7.202000000000004	8.072999999999997	102.2	129.78	32.14	4.0	4.0	257.0	42.5	26.27	3.0	14.158800000000005	12.717	34.97	190.2
135.0	5.5	58.62	138.3	64.0	88.2	145.0	4.71	140.0	0.6	5.9	8.01	50.0	2.8	61.8	5.5	1.9	2.9000000000000004	0.618	4.0	144.0	41.0	107.5	55.0	29.2	2.3	1.13	115.0	27.8	5.11	5.329	11.4	0.6	130.0	38.1	7.8	8.6	51.6	106.0	424.0	3.0	2.0	145.0	34.7	281.0	3.0	10.3	13.6	187.0	160.3
120.34	5.9	0.076	138.0	74.0	91.5	150.0	3.931	130.0	0.3	4.3	1.96	68.0	2.6	70.0	5.5	2.8	3.21	0.043	6.0	60.0	30.0	94.0	32.0	30.5	2.275	1.162	148.0	30.3	4.36	7.22	5.8	0.2	116.0	35.6	7.4	8.4	63.4	98.0	19.0	4.0	2.0	125.0	34.7	21.0	3.0	10.26	12.2	24.0	155.0
195.14	3.8	105.0	136.0	64.0	94.1	225.0	4.707	130.0	0.2	3.9	4.18	72.0	1.1	66.0	4.6	2.1	3.21	0.043	4.0	18.0	33.0	104.0	22.0	32.3	2.275	1.2919999999999998	185.0	36.6	4.16	4.77	6.4	1.4	197.26	44.4	7.5	7.1	102.1	108.0	13.0	4.0	2.0	160.0	38.2	22.0	1.0	6.84	11.4	17.0	172.0
125.0	5.6	454.14	140.8	58.0	90.6	148.0	4.6000000000000005	200.0	0.8	6.3	6.23	66.0	2.3	70.2	5.4	2.3	5.0	0.135	1.0	188.4	30.0	166.74	47.0	30.0	2.35	1.033	145.0	30.0	4.03	4.718	14.0	0.6	110.0	41.4	7.1	8.7	64.1	158.0	15.0	3.0	1.0	145.0	37.8	18.0	3.0	6.8000000000000025	12.9	49.0	161.2
170.0	12.3	244.0	136.0	60.0	86.2	204.0	4.63	160.0	0.8	4.1	5.34	68.0	8.9	68.0	5.6	2.1	3.93	0.068	1.0	72.0	25.0	112.0	44.0	30.3	2.3	1.26	190.0	34.9	4.88	4.718	6.9	0.5	130.0	38.0	6.6	8.7	84.1	114.0	29.0	4.0	2.0	190.0	35.0	26.0	3.0	8.55	12.5	27.0	164.6
190.0	6.9	47.4	144.0	62.0	93.0	210.0	4.2410000000000005	140.0	0.6	6.4	3.56	88.0	4.3	64.0	5.9	1.9	3.93	0.087	2.0	396.0	26.0	110.0	66.0	31.1	2.475	1.0659999999999998	206.0	33.8	4.41	5.27	9.0	0.5	160.0	38.2	7.2	8.0	90.4	112.0	16.0	4.0	4.0	206.0	42.0	19.0	3.0	8.55	12.2	20.0	175.7
155.45	7.0870000000000095	1.0751099999999991	139.01600000000005	64.18	90.196	166.0	4.464050000000001	146.9	0.499	5.221000000000001	3.159499999999998	69.08	4.100000000000007	64.92	5.128000000000002	2.2860000000000027	5.5707	0.0635999999999999	5.31	36.0	28.0	119.26	18.0	30.64899999999998	2.29475	1.1371900000000006	166.0	31.824	4.612600000000003	4.743260000000003	6.972	0.4720000000000002	153.15	41.825	7.198999999999996	8.323	76.22419999999997	119.78	18.46	3.0	2.0	160.0	36.944	19.9	1.0	8.765	12.449999999999998	15.72	169.87400000000005
335.0	8.0	214.0	140.0	70.0	86.6	335.0	4.784	160.0	0.4	4.0	18.68	64.0	5.1	74.0	5.9	2.4	6.07	0.051	3.34	204.0	27.0	136.0	55.0	30.0	2.35	1.324	238.0	39.2	4.77	5.22	4.7	0.1	210.0	43.3	6.8	8.1	109.9	136.66	18.0	5.0	3.0	215.0	42.6	17.0	3.0	3.42	13.4	63.0	185.3
145.06	8.1	0.192	141.0	58.0	92.2	159.0	5.51	140.0	0.9	4.7	1.78	72.0	3.5	66.0	5.6	3.0	3.21	0.0819999999999999	8.0	53.25	37.0	112.0	26.0	31.9	2.525	1.39	148.0	29.9	4.91	5.162000000000001	10.5	0.5	143.32	41.4	8.2	8.3	66.2	110.0	26.0	4.0	3.0	148.0	35.0	31.0	3.0	15.39	11.8	35.0	166.9
160.0	4.1	107.0	139.0	58.0	89.7	165.0	6.206	150.0	0.3	4.4	4.72	62.0	1.8	58.0	5.6	1.7	5.36	0.129	1.0	360.0	30.0	130.0	76.0	30.4	2.375	1.001	155.0	30.8	4.93	6.16	7.7	0.6	140.0	38.2	7.2	9.1	68.3	108.0	17.0	4.0	3.0	155.0	37.7	20.0	3.0	17.1	12.9	24.0	169.0
195.37	9.7	0.03	139.0	50.0	78.2	244.2	4.189	140.0	0.8	6.0	3.29	72.0	5.7	52.22	7.2	2.9	10.71	0.106	2.0	60.0	34.0	114.74	69.0	26.5	2.3	0.904	240.0	39.3	4.89	7.27	7.8	1.3	158.26	36.0	7.6	6.7	109.9	114.46	41.0	5.0	1.0	227.9	36.8	34.0	3.0	11.97	13.2	46.0	162.6
257.59	10.1	37.6	136.0	43.1	75.1	296.0	5.7410000000000005	110.0	0.5	3.7	3.11	84.0	8.1	48.0	5.0	1.4	1.79	0.026	2.0	24.0	33.0	82.0	22.0	25.2	2.35	1.227	261.0	38.9	4.66	4.33	5.0	0.4	257.16	40.547	6.7	9.1	114.4	82.1	11.0	5.0	4.0	296.0	39.9	13.0	1.0	5.13	16.7	8.0	171.9
180.0	6.6	0.256	138.0	82.0	87.4	272.0	5.482	160.0	0.4	6.4	1.6	68.0	3.7	82.0	9.3	2.1	2.86	0.046	6.0	168.0	36.0	136.0	53.0	29.8	2.25	1.162	240.0	39.3	5.03	11.21	6.3	1.3	140.0	39.5	7.8	10.1	116.0	136.0	58.0	5.0	1.0	240.0	38.5	62.0	3.0	15.39	12.5	63.0	179.1
165.0	10.2	0.023	141.0	66.0	88.2	230.0	5.507999999999999	170.0	0.7	5.6	3.74	84.0	6.5	62.0	5.6	2.9	2.14	0.08	2.16	278.76	28.0	142.0	60.0	30.2	2.4	1.195	230.0	36.2	4.41	5.11	6.6	0.8	120.0	28.8	7.3	7.8	102.2	142.0	18.0	4.0	3.0	185.0	38.5	19.0	3.0	17.1	12.6	25.0	164.6
149.08	7.081000000000008	0.05041	138.936	64.5	88.46100000000004	155.0	5.153340000000001	156.0	0.5	5.726999999999999	2.3966	70.72	4.100000000000007	66.1	6.563	2.2299999999999978	4.194699999999999	0.0868299999999999	2.18	299.28	29.01	128.24	64.0	30.373	2.355750000000001	1.0982000000000005	150.0	32.056	4.646799999999996	6.565870000000002	7.073	0.4710000000000002	138.87	36.49300000000001	7.200000000000004	7.681000000000003	73.97899999999996	124.42	22.23	4.0	2.0	150.0	36.689	21.99	1.0	12.2949	12.621999999999998	26.29	164.49
210.0	5.6	0.023	138.0	58.0	87.5	210.0	5.87	140.0	0.5	5.8	1.42	60.0	2.7	66.0	6.1	2.2	5.71	2.96	12.0	205.0	23.0	128.0	38.0	31.7	2.325	1.324	200.0	39.0	4.38	5.22	8.3	1.5	192.31	37.0	6.7	8.4	89.7	130.0	60.0	5.0	2.0	210.0	38.5	45.0	3.0	10.26	12.9	56.0	164.8
105.0	6.3	332.0	134.0	60.0	101.4	122.0	4.629	130.0	0.5	2.8	12.72	58.0	3.4	64.0	4.9	2.3	2.86	0.073	2.0	24.0	33.0	96.0	40.0	34.2	2.2	1.227	122.0	25.9	3.78	4.61	8.3	0.6	105.0	40.0	7.3	8.1	53.0	104.0	12.0	3.0	2.0	112.0	36.3	22.0	3.0	13.68	11.9	10.0	169.5
240.0	5.9	0.035	137.6	66.0	92.7	270.0	6.78	160.0	0.5	5.4	4.45	58.0	4.1	64.0	10.8	1.1	5.0	0.0819999999999999	3.45	240.0	31.0	124.0	62.0	32.8	2.3	0.84	224.0	37.9	4.97	16.986	8.2	0.4	175.0	38.8	7.9	8.8	98.7	126.0	22.0	4.0	4.0	250.0	39.0	20.0	3.0	8.6	11.7	31.0	174.5
151.92	8.2	0.02	140.0	62.0	88.9	160.0	5.534	150.0	0.6	4.6	2.31	80.0	5.0	66.0	5.4	2.5	3.21	0.048	2.37	89.19	36.0	102.0	25.0	31.1	2.375	1.485	160.0	32.7	4.64	4.33	7.5	0.4	148.78	39.3	8.3	8.0	75.2	100.0	10.0	4.0	4.0	160.0	36.0	15.0	3.0	10.26	13.1	14.0	164.4
316.43	10.2	0.016	139.0	72.0	86.4	386.0	4.2410000000000005	140.0	0.8	8.4	1.42	82.0	6.3	86.0	6.0	2.4	3.93	0.046	3.78	80.81	28.0	120.0	18.0	28.7	2.375	1.2919999999999998	386.0	51.2	5.07	4.77	7.7	0.1	315.3	48.4	6.9	7.6	178.1	130.0	40.0	5.0	4.0	350.0	47.5	33.0	1.0	10.26	13.0	30.0	179.6
140.0	8.2	0.16	143.9	88.0	94.3	184.0	6.36	210.0	0.6	4.8	7.12	88.0	4.0	90.0	5.4	3.4	4.3	0.077	1.9	120.0	41.0	170.0	77.0	30.1	2.475	1.0659999999999998	112.0	26.1	4.52	5.218	7.3	0.6	184.0	40.7	8.2	6.9	50.6	168.0	14.0	2.0	1.0	135.0	39.0	22.0	3.0	5.1000000000000005	13.2	26.0	156.6
165.0	6.904999999999987	10.781049230769217	139.011	65.08	89.79800000000004	180.0	4.94115	155.7	0.5	5.808	5.614199999999998	68.56	4.0420000000000025	66.2	5.703999999999999	2.099999999999996	4.845199999999997	0.11939	2.03	240.0	29.01	128.68	77.0	30.725999999999992	2.35875	1.1311699999999996	150.0	31.36000000000001	4.6016	5.4274400000000025	7.287000000000003	0.4340000000000003	160.0	38.29599999999999	7.200000000000004	8.613999999999999	77.46399999999997	125.5	22.07	4.0	3.0	150.0	38.332999999999984	25.46	1.0	12.431700000000005	12.985000000000005	25.42	171.90900000000005
181.97	7.0	0.033	139.0	68.0	90.7	188.0	2.922	150.0	0.6	6.3	0.98	62.0	3.5	66.0	4.7	2.7	2.86	0.033	3.0	6.0	28.0	126.0	27.0	30.7	2.25	1.421	188.0	32.0	4.9	4.44	8.8	2.3	188.0	41.3	7.7	7.9	83.4	124.0	19.0	4.0	5.0	188.0	37.2	28.0	3.0	15.39	12.4	19.0	169.9
160.0	5.6	0.061	140.0	78.0	84.6	180.0	6.905	160.0	0.5	5.9	3.29	70.0	2.5	76.0	5.9	2.2	7.14	0.0969999999999999	6.0	152.52	28.0	124.0	38.0	29.8	2.325	1.001	180.0	34.2	4.97	5.11	9.4	0.8	160.0	36.2	6.9	7.7	82.2	136.0	43.0	4.0	2.0	180.0	37.6	33.0	3.0	13.68	13.6	35.0	167.5
140.0	4.4	0.017	141.0	74.0	95.7	150.0	4.267	140.0	0.3	5.6	2.31	64.0	2.5	80.0	5.7	1.5	6.78	0.043	1.0	309.6	27.0	118.0	61.0	32.0	2.35	1.195	136.0	31.8	4.12	4.83	6.0	0.9	108.0	36.0	6.9	8.5	62.4	118.0	20.0	4.0	5.0	150.0	36.0	25.0	3.0	11.97	12.3	15.0	161.2
137.13	6.2	0.05	141.0	78.0	94.3	165.0	4.37	150.0	0.5	6.6	3.56	78.0	3.9	74.0	5.3	1.4	3.6	0.0579999999999999	1.0	108.0	30.0	122.0	29.0	31.8	2.375	1.001	165.0	35.9	4.47	4.718	8.1	0.6	130.0	38.1	7.4	7.6	74.8	114.0	248.0	4.0	3.0	150.0	35.0	245.0	3.0	13.7	12.4	319.0	160.8
175.93	6.4	15.7	140.0	58.0	92.3	217.92	4.34	140.0	0.5	4.9	4.45	74.0	3.6	62.0	5.0	2.1	6.07	0.0969999999999999	4.84	24.0	33.0	110.0	18.0	30.8	2.275	1.26	209.26	36.9	4.45	5.162000000000001	8.0	0.3	171.07	36.7	7.3	8.7	100.0	116.0	31.0	4.0	1.0	191.21	35.7	19.0	3.0	17.1	12.0	34.0	163.2
135.0	5.7	226.0	142.0	78.0	94.1	135.0	5.767	150.0	0.3	3.6	14.24	84.0	4.0	82.0	5.5	1.4	3.21	0.096	2.8	125.62	32.0	116.0	53.0	31.1	2.5	1.453	130.0	25.7	5.17	4.88	6.1	5.3976053469340267e-79	120.0	41.0	7.8	7.3	56.8	120.0	25.0	3.0	4.0	120.0	33.2	22.0	2.0	17.1	12.5	27.0	167.2
167.0	5.0	65.9	141.0	82.0	98.6	187.0	5.612	180.0	0.4	7.1	14.15	62.0	3.0	84.0	5.6	1.4	2.5	0.073	1.0	384.0	32.0	162.0	61.0	33.8	2.45	0.936	151.0	25.2	4.03	5.5	8.4	0.5	180.0	44.9	7.7	8.8	63.0	156.0	23.0	3.0	1.0	151.0	40.6	30.0	3.0	13.68	13.1	34.0	183.4
160.0	6.5	0.035	141.0	116.0	76.8	194.0	4.55	190.0	0.5	5.2	1.78	72.0	4.0	110.0	5.4	1.8	5.36	0.0579999999999999	1.0	203.64	30.0	154.0	40.0	25.0	2.2	1.19	188.0	40.7	5.82	4.996	8.2	0.3	155.0	42.1	7.2	9.9	83.0	152.0	22.0	5.0	3.0	185.0	37.0	18.0	3.0	11.97	14.4	11.0	173.7
119.0	9.7	317.0	144.6	84.0	89.7	123.0	7.32	200.0	0.5	3.6	11.57	86.0	5.9	88.0	5.2	2.9	5.0	0.1639999999999999	1.0	96.0	31.0	162.0	54.0	30.1	2.475	1.582	120.0	24.5	5.11	4.718	5.1	1.4	119.0	34.5	8.1	8.2	52.4	164.0	16.0	2.0	2.0	123.0	34.2	18.0	1.0	5.1000000000000005	13.3	27.0	162.6
105.0	5.9	6.1	139.4	88.0	85.5	140.0	5.0200000000000005	170.0	0.7	4.8	4.45	68.0	3.0	88.0	5.5	2.1	3.9	0.072	3.0	24.0	34.0	132.0	45.0	28.7	2.325	1.0659999999999998	140.0	29.9	4.0	5.773	12.3	0.5	105.0	42.8	7.9	8.6	63.4	132.0	15.0	3.0	2.0	105.0	34.6	19.0	3.0	6.8000000000000025	13.9	47.0	165.2
173.0	6.1	0.02	143.0	64.0	92.0	173.0	3.853	160.0	0.7	6.9	3.47	62.0	3.4	64.0	5.8	1.3	5.36	0.373	1.35	553.8	27.0	118.0	80.0	31.9	2.25	1.098	171.0	32.2	5.04	5.66	10.9	0.5	170.0	40.4	6.6	6.6	74.7	124.0	14.0	4.0	1.0	171.0	38.8	21.0	3.0	13.68	13.0	21.0	168.0
175.0	4.9	0.018	131.0	62.0	91.0	180.0	4.5	130.0	0.6	5.4	7.03	62.0	3.1	70.0	5.4	0.9	6.07	0.176	1.0	420.0	27.0	110.0	67.0	30.2	2.25	1.195	171.0	30.8	4.73	4.77	12.5	0.9	165.0	38.0	6.5	7.5	79.3	102.0	20.04	4.0	5.0	175.0	38.0	24.02	3.0	17.1	13.3	10.0	172.7
225.86	8.3	33.1	140.2	80.0	87.3	250.0	3.98	150.0	0.7	7.4	5.34	76.0	4.9	78.0	4.8	2.4	4.3	0.0289999999999999	5.64	1.0	26.0	118.0	19.0	30.1	2.325	1.582	210.0	33.7	5.49	4.607	9.0	0.6	229.03	42.0	7.4	9.6	97.0	114.0	23.0	3.0	3.0	240.0	37.6	19.0	2.0	6.8000000000000025	12.4	32.0	181.9
113.0	6.899999999999992	0.0494004175474308	138.99300000000002	63.96	90.56600000000005	130.0	5.719699999999998	185.0	0.5	5.05	3.5295	70.82	4.040000000000003	64.8	5.540999999999998	2.100999999999996	5.373800000000001	0.0886599999999999	1.27	468.0	29.01	158.5	70.0	30.498999999999995	2.385	1.26794	130.0	30.86	4.624699999999999	5.128400000000002	7.306999999999998	0.4710000000000002	112.0	35.08300000000002	7.200000000000004	8.312000000000001	62.26199999999994	156.08	21.83	4.0	3.0	124.0	34.418	25.31	3.0	12.431699999999996	12.681	27.35	151.715
160.0	8.9	623.0	139.0	82.0	88.6	170.0	6.0	180.0	0.6	5.6	22.24	72.0	4.8	86.0	5.6	3.0	4.64	0.15	1.0	72.0	28.0	154.0	60.0	30.0	2.325	1.55	145.0	29.2	5.56	5.61	6.3	0.6	105.0	37.3	7.0	7.6	61.7	158.0	14.0	3.0	3.0	170.0	35.5	19.0	3.0	8.55	13.1	58.0	158.8
165.0	7.502000000000002	15.52345	139.06700000000006	68.0	90.456	180.0	5.736489999999999	160.0	0.5	4.776	4.525399999999996	58.0	4.358999999999999	67.58	5.259	2.388000000000004	5.195500000000002	0.15925	2.0	154.68	28.0	125.14	42.0	30.559	2.3070000000000004	1.0671700000000002	160.0	29.5	4.6219	4.76676	6.719999999999995	0.44	150.0	38.5	7.1999999999999975	8.261000000000001	70.8	124.0	26.92	3.0	5.0	170.0	37.9	26.08	3.0	9.452000000000004	12.542999999999996	25.89	179.7
210.0	6.6	0.021	139.0	98.0	89.7	240.0	4.758	150.0	0.5	7.2	3.2	76.0	3.2	94.0	5.3	2.3	3.21	0.079	2.0	240.0	25.0	130.0	49.0	32.0	2.425	1.388	236.0	42.2	5.18	5.27	8.2	0.4	155.0	39.6	7.1	7.6	105.8	132.0	36.0	5.0	2.0	236.0	41.0	26.0	3.0	25.65	12.2	45.0	179.3
225.0	6.5	30.9	140.0	71.38	88.1	240.0	4.396	144.1	0.6	5.8	5.25	66.92	3.9	71.24	5.4	1.9	2.5	0.076	2.96	84.0	29.0	117.48	40.0	30.7	2.175	0.936	225.0	36.189999999999976	5.44	5.11	9.0	1.1	190.0	43.29999999999998	7.1	9.2	102.4	117.04	25.0	4.0	4.0	225.0	41.44900000000001	25.0	3.0	11.97	12.5	23.0	185.1
103.0	9.1	0.251	139.0	86.0	88.2	115.0	3.98	160.0	0.6	3.7	3.56	78.0	5.7	92.0	5.3	2.8	2.86	0.092	2.3	226.58	30.0	144.0	50.0	30.7	2.225	1.07	110.0	27.5	4.81	4.996	6.1	0.6	103.0	36.2	7.4	7.4	49.5	134.0	37.0	3.0	5.0	110.0	34.0	31.0	3.0	10.26	11.6	21.0	156.0
180.0	7.3	435.0	141.0	68.0	89.4	190.0	3.491	150.0	0.7	4.6	13.35	58.0	3.2	58.0	5.7	3.1	2.5	0.878	3.43	12.0	30.0	130.0	45.0	31.5	2.25	1.0659999999999998	153.0	34.3	4.62	5.27	9.4	1.0	175.0	39.3	7.0	8.0	68.6	128.0	12.0	4.0	3.0	156.0	37.8	26.0	3.0	13.68	13.1	24.0	173.3
156.74	5.6	0.419	141.0	58.0	89.1	165.0	4.189	140.0	0.4	4.9	1.25	60.0	3.0	62.0	5.1	2.2	1.79	0.0289999999999999	3.0	50.54	26.0	104.0	29.0	30.4	2.375	1.259	157.0	29.8	4.02	4.5	7.1	0.2	157.0	41.7	7.0	7.5	72.6	104.0	9.0	3.0	5.0	165.0	36.0	16.0	3.0	13.68	12.9	18.0	171.7
170.0	5.7	0.0409999999999999	143.0	68.0	94.4	175.0	4.784	180.0	0.5	7.0	5.16	64.0	3.3	72.0	5.4	1.6	5.36	0.073	1.27	288.0	31.0	146.0	80.0	31.7	2.35	0.872	165.0	31.2	4.79	4.66	9.0	0.2	122.0	38.3	7.1	9.8	75.3	136.0	22.0	4.0	4.0	170.0	38.5	24.0	3.0	18.81	12.7	9.0	174.6
145.0	9.2	451.0	133.0	74.0	91.9	178.0	4.112	170.0	0.6	4.7	7.74	60.0	5.2	74.0	5.7	3.0	3.21	0.061	3.47	324.0	25.0	142.0	48.0	31.3	2.3	1.485	134.0	28.3	4.87	5.66	6.5	0.9	160.0	42.4	7.1	6.6	59.3	128.0	16.0	3.0	3.0	134.0	40.0	19.0	3.0	10.26	12.8	20.0	179.5
215.0	6.5	0.011	137.0	64.0	95.6	215.0	5.7929999999999975	150.0	0.5	3.8	7.12	62.0	4.1	64.0	5.6	1.6	2.86	0.077	1.55	84.0	26.0	128.0	61.0	32.7	2.35	1.098	193.0	39.0	4.03	4.83	7.3	0.9	160.0	37.0	6.5	8.2	87.5	118.0	14.0	5.0	3.0	205.0	35.0	18.0	1.0	6.84	12.5	12.0	159.1
165.0	4.8	119.24174000000004	139.09799999999998	74.0	86.3	178.0	6.593889999999999	170.0	0.5	5.799999999999995	10.68	66.0	2.9	72.0	5.7600000000000025	1.4	3.829799999999997	0.185	1.0	420.0	27.87	136.0	73.0	28.6	2.38	1.2266000000000004	170.0	35.6	5.7	5.539988888888887	9.5	5.3976053469340267e-79	139.0	34.3	7.131	7.8	77.2	136.0	39.77	4.0	5.0	175.0	35.4	37.99	3.0	15.954300000000003	13.3	69.96	160.3
135.0	6.7	0.011	138.0	74.0	63.8	155.0	6.0	140.0	0.6	2.3	5.87	92.0	4.2	76.0	5.8	1.8	4.64	0.031	1.0	48.0	26.0	126.0	43.0	20.2	2.325	1.162	145.0	32.0	5.07	4.77	9.1	1.3	125.0	38.0	6.8	7.8	67.3	128.0	13.0	4.0	5.0	135.0	35.7	17.0	3.0	27.36	20.5	13.0	166.8
175.0	6.5840000000000085	199.75776	139.0	94.0	89.12500000000001	199.0	5.772290000000003	140.0	0.5	6.514000000000001	9.5026	98.0	3.899999999999993	90.0	5.5340000000000025	1.999	4.983099999999999	0.12498	4.0	180.0	28.0	120.0	49.0	30.36299999999999	2.3925	1.17694	190.0	34.9	4.647499999999996	5.451050000000005	7.476000000000003	0.4370000000000002	145.0	39.2	7.1999999999999975	7.733999999999997	87.8	120.0	24.61	4.0	4.0	190.0	39.0	24.05	1.0	11.713500000000002	12.93	31.82	178.9
125.0	5.9	0.03	138.0	62.0	89.6	149.0	3.982	130.0	0.7	3.1	3.11	76.0	3.8	70.0	5.0	1.2	3.57	0.055	3.0	92.84	31.0	110.0	42.0	31.3	2.2	1.195	149.0	32.3	3.89	4.5	12.2	0.7	121.0	31.6	6.9	7.8	70.0	116.0	16.0	4.0	1.0	143.0	33.4	27.0	3.0	5.13	12.7	17.0	153.7
200.0	7.1	0.091	140.0	84.0	87.1	235.0	6.775	150.0	0.5	6.8	0.89	74.0	4.1	88.0	5.9	2.4	6.43	0.106	2.64	204.0	26.0	124.0	55.0	29.5	2.3	1.615	225.0	36.3	5.16	5.88	6.8	0.6	170.0	39.8	6.9	8.1	103.1	124.0	22.0	4.0	3.0	220.0	43.1	20.0	3.0	11.97	12.1	24.0	181.6
178.45	6.902999999999992	131.53013	139.01	67.08	89.53400000000006	190.0	4.911209999999998	147.3	0.5	5.811000000000003	6.188500000000001	72.88	4.040000000000003	67.0	5.134	2.100999999999996	5.433000000000005	0.0725899999999999	3.26	89.4	28.0	119.12	27.0	30.399000000000004	2.36975	1.2149900000000002	180.0	34.248999999999995	4.647399999999996	4.904430000000005	7.221999999999999	0.5040000000000001	180.0	44.09999999999998	7.195999999999998	8.098000000000003	86.46199999999996	118.64	22.96	4.0	5.0	180.0	39.82100000000001	22.74	1.0	12.346200000000003	12.342999999999996	23.06	181.738
126.06	10.6	0.059	140.0	72.0	94.0	135.0	3.75	130.0	1.3	4.6	1.96	90.0	6.9	66.0	4.6	2.0	4.28	0.021	2.48	14.16	28.0	110.0	19.0	30.8	2.4	1.227	130.0	28.0	4.7	4.66	12.5	0.3	127.28	39.0	7.0	8.0	62.8	102.0	17.0	3.0	4.0	135.0	35.9	18.0	1.0	6.84	12.4	10.0	154.6
118.0	5.6	255.0	140.0	70.0	93.9	148.0	4.862	140.0	0.5	4.0	10.68	70.0	3.6	66.0	5.7	1.3	7.14	0.1689999999999999	1.95	84.0	27.0	112.0	66.0	31.3	2.4	1.421	140.0	28.0	4.77	5.22	9.1	0.4	108.0	41.0	7.1	8.0	64.1	118.0	11.0	3.0	5.0	148.0	39.7	13.0	3.0	6.84	12.4	12.0	165.3
154.0	6.8	0.024	137.0	100.0	93.8	165.0	5.64	180.0	0.5	4.5	3.56	66.0	4.5	100.0	5.6	1.7	3.57	0.145	4.63	120.0	31.0	150.0	45.0	32.3	2.325	0.97	163.0	29.1	4.97	5.107	6.7	0.3	121.0	42.0	7.6	7.4	70.4	138.0	26.0	3.0	1.0	155.0	40.0	19.0	3.0	13.68	11.8	31.0	165.0
200.0	14.5	149.0	137.0	92.0	95.9	220.0	5.948	140.0	0.9	5.2	17.08	76.0	11.0	90.0	5.0	2.3	3.21	0.019	1.0	120.0	29.0	118.0	49.0	33.1	2.375	1.001	196.0	35.7	4.38	5.0	6.2	1.0	145.0	40.3	6.8	9.2	87.9	116.0	16.0	4.0	5.0	220.0	37.0	15.0	3.0	6.84	12.6	10.0	165.8
128.16	9.5	0.011	136.0	59.86	94.1	132.0	6.85	140.0	0.5	3.2	1.78	98.0	7.3	58.0	4.8	1.2	2.86	0.01	1.69	48.0	30.0	120.0	33.0	32.7	2.175	1.0	128.0	27.4	3.82	4.94	5.2	0.6	128.0	38.2	6.5	8.2	66.3	132.0	20.0	3.0	5.0	128.0	34.8	15.0	1.0	13.68	11.9	7.0	161.2
125.0	10.4	0.0289999999999999	138.0	68.0	86.9	140.0	5.379	130.0	0.7	4.7	3.83	70.0	6.9	66.0	5.2	2.6	2.5	0.077	3.0	144.0	36.0	106.0	42.0	30.6	2.35	1.227	135.0	29.3	4.26	4.5	6.7	0.5	100.0	33.5	8.0	7.1	59.4	106.0	32.0	3.0	3.0	128.0	31.0	26.0	3.0	3.42	12.2	45.0	150.2
142.48	7.0760000000000085	143.609	138.98800000000006	64.98	90.01400000000002	168.0	4.347800000000001	145.7	0.5	3.9069999999999983	7.284899999999999	78.06	4.1040000000000045	64.44	5.004	2.230999999999998	5.7486000000000015	0.0511399999999999	3.33	83.95	29.01	116.56	25.0	30.72799999999999	2.323	1.15826	123.0	28.500000000000004	4.600400000000001	4.6618400000000015	6.947999999999998	0.4980000000000003	146.69	39.12900000000001	7.200000000000004	8.256999999999998	60.92119999999999	115.1	15.41	3.0	4.0	102.0	34.872	18.78	3.0	7.049	12.312000000000005	12.55	161.87500000000006
136.47	12.3	0.011	138.0	76.0	85.0	160.0	6.051	130.0	0.8	6.3	1.78	72.0	7.2	70.0	6.0	3.4	4.28	0.0139999999999999	2.0	60.0	32.0	106.0	31.0	29.6	2.4	1.324	160.0	32.6	3.99	5.83	6.3	0.5	130.0	34.6	7.5	8.0	78.2	108.0	180.0	4.0	4.0	160.0	33.9	284.0	3.0	10.26	11.9	105.0	153.0
170.29	9.7	244.02	141.8	68.0	89.7	195.0	4.63	150.0	0.9	4.0	8.01	82.0	5.3	58.0	4.9	3.2	3.6	0.043	8.0	60.0	27.0	126.0	25.0	30.9	2.275	0.807	195.0	36.4	4.64	5.051	9.4	0.8	164.68	44.3	6.7	7.1	90.4	126.0	26.0	4.0	5.0	185.0	35.4	21.0	3.0	5.1000000000000005	12.1	22.0	165.1
303.37	13.4	169.0	142.0	80.0	88.5	383.32	4.112	140.0	0.7	7.1	6.76	92.0	9.6	92.0	5.9	2.7	2.86	0.057	8.22	48.0	38.0	124.0	41.0	32.1	2.325	0.936	379.25	56.7	5.06	5.61	5.4	0.3	264.65	41.4	7.7	8.6	203.5	116.0	16.0	5.0	2.0	357.67	41.6	20.0	3.0	8.55	14.1	28.0	181.1
276.0	9.1	0.011	139.0	66.0	83.6	298.0	5.7929999999999975	180.0	0.3	4.4	5.34	92.0	6.4	62.0	8.1	2.1	3.21	0.159	1.75	228.0	34.0	152.0	64.0	28.4	2.425	0.969	240.0	39.2	4.29	11.88	3.6	0.4	190.0	43.7	7.1	7.4	106.4	148.0	12.0	5.0	4.0	276.0	39.6	15.0	3.0	10.26	13.9	20.0	176.7
[truncated: 3,623 more rows]
[truncated: 101 more columns]
