# Supplementary material for: Interpretable machine learning prediction of all-cause mortality
Source: Commun Med (Lond). 2022 Oct 3;2:125. doi: 10.1038/s43856-022-00180-x (PMC9530124; doi:10.1038/s43856-022-00180-x)
Supplement: Supplementary file 5 — Supplementary Data 4 [file 43856_2022_180_MOESM5_ESM.csv]

Questionnaire_SelfReportedWeight10YrAgo	Laboratory_WhiteBloodCellCount	Laboratory_Cotinine	Laboratory_Sodium	Examination_BPDiastolic3	Laboratory_MeanCellVolume	Questionnaire_SelfReportedGreatestWeight	Laboratory_CholesterolSI	Examination_ExBPMaxInflationLevel	Laboratory_Monocyte	Laboratory_UricAcid	Laboratory_BloodCadmium	Examination_BPPulse	Laboratory_SegmentedNeutrophils	Examination_BPDiastolic1	Laboratory_GlycohemoglobinPercent	Laboratory_Lymphocyte	Laboratory_BloodUreaNitrogenSI	Laboratory_BloodLeadSI	Questionnaire_AlcoholFreqDays	Questionnaire_LongestJobDuration	Laboratory_Globulin	Examination_BPSystolic1	Demographics_Age	Laboratory_MeanCellHemoglobin	Laboratory_CalciumSI	Laboratory_Phosphorus	Questionnaire_SelfReportedWeight	Examination_ArmCircum	Laboratory_RedBloodCellCount	Laboratory_GlucoseSI	Laboratory_MonocytePercent	Laboratory_BasophilsPercent	Questionnaire_SelfReportedWeightAge25	Examination_UpperLegLength	Laboratory_TotalProtein	Laboratory_MeanPlateletVolume	Examination_Weight	Examination_BPSystolic2	Laboratory_AlanineAminotransferaseALT	Examination_BPCuffSize	Demographics_Education	Questionnaire_SelfReportedWeight1YrAgo	Examination_UpperArmLength	Laboratory_AspartateAminotransferaseAST	Questionnaire_HepB3DoseSeries	Laboratory_TotalBilirubin	Laboratory_RedCellDistributionWidth	Laboratory_GammeGlutamylTransferase	Examination_Height
101.0	5.5	0.011	138.0	72.0	90.4	116.0	6.15	170.0	0.3	4.1	1.78	68.0	3.7	74.0	5.1	1.5	3.93	0.048	1.0	288.0	25.0	132.0	54.0	31.0	2.45	1.26	110.0	26.1	4.41	4.33	5.3	0.2	101.0	32.0	6.8	7.9	51.1	132.0	13.0	3.0	3.0	106.0	33.0	20.0	3.0	6.84	11.8	7.0	156.9
185.0	7.9	48.4	141.0	76.0	83.9	210.0	4.138	170.0	0.3	5.2	3.11	58.0	5.3	76.0	7.6	2.2	3.21	0.031	1.31	313.32	27.0	158.0	75.0	28.8	2.3	1.324	201.0	35.7	4.17	6.22	3.4	0.3	118.0	37.2	6.4	8.0	95.2	144.0	16.0	4.0	4.0	190.0	35.5	21.0	3.0	8.55	14.6	34.0	164.9
130.0	5.2	0.016	137.0	70.0	94.6	140.0	5.715	170.0	0.7	4.1	2.94	76.0	2.5	72.0	5.6	1.8	5.36	0.059	2.0	279.72	27.0	134.0	58.0	31.9	2.3	1.324	140.0	32.1	4.3	4.83	13.2	0.6	125.0	36.4	7.1	8.4	63.6	132.0	12.0	4.0	4.0	130.0	34.5	19.0	3.0	13.68	12.4	6.0	151.1
195.0	8.3	0.011	136.0	70.0	91.3	210.0	5.07	160.0	0.5	5.5	3.56	62.0	3.2	74.0	5.1	4.3	7.5	0.092	1.0	300.0	27.0	130.0	77.0	31.1	2.25	0.94	210.0	37.8	4.28	5.44	5.7	0.4	198.0	41.7	6.8	8.2	95.1	121.44	19.0	4.0	5.0	210.0	41.7	19.0	3.0	17.1	12.0	22.0	173.6
202.45	8.2	0.035	140.0	76.0	89.0	232.0	4.526	140.0	0.8	3.6	1.25	72.0	4.6	76.0	5.7	2.5	5.36	0.062	1.0	168.0	24.0	122.0	61.0	31.1	2.325	1.2919999999999998	223.0	37.0	4.56	5.22	9.5	0.6	169.0	39.2	6.2	7.9	102.6	128.0	20.0	4.0	3.0	230.0	36.0	18.0	3.0	6.84	11.6	16.0	168.0
300.0	6.2	0.0819999999999999	140.7	78.0	88.5	310.0	5.69	170.0	0.6	5.7	1.78	68.0	3.6	84.0	5.7	1.9	5.0	0.155	6.0	287.6	22.0	134.0	42.0	30.0	2.125	0.6779999999999999	278.0	39.5	5.07	5.5509999999999975	9.1	0.3	275.0	42.9	7.1	8.0	127.1	128.0	60.0	4.0	3.0	310.0	39.0	29.0	3.0	3.4000000000000004	13.2	38.0	183.3
180.0	6.4	271.0	138.0	84.0	88.8	235.0	6.6720000000000015	160.0	0.6	5.5	2.76	84.0	3.9	90.0	5.7	1.7	4.64	0.1689999999999999	6.17	156.0	30.0	144.0	36.0	31.4	2.55	0.743	235.0	39.5	5.93	4.66	10.1	0.5	185.0	41.0	7.6	7.8	111.0	138.0	61.0	4.0	3.0	235.0	42.0	32.0	3.0	13.68	13.0	60.0	181.7
185.0	6.7	0.019	138.0	78.0	91.2	205.0	4.707	160.0	0.8	4.8	1.25	74.0	2.9	78.0	5.0	2.8	6.78	0.0559999999999999	1.0	284.88	29.0	130.0	55.0	31.5	2.325	1.195	190.0	33.8	4.71	4.77	11.9	1.4	140.0	43.0	6.7	8.0	88.4	126.0	24.0	4.0	4.0	185.0	37.8	34.0	1.0	13.68	11.8	18.0	176.1
138.32	3.3	4.328241698025341	138.92400000000004	78.0	91.8	165.0	5.7934300000000025	200.0	0.3	5.246000000000001	7.12	76.0	1.6	82.0	5.1	1.2	5.573400000000001	0.15	1.0	324.0	29.0	168.0	53.0	30.6	2.3542499999999995	1.12789	160.0	31.9	3.57	5.019030000000004	8.6	0.6	125.0	43.5	7.196000000000005	9.6	74.8	152.0	24.96	4.0	1.0	120.0	36.0	26.21	1.0	7.966	15.1	32.94	160.1
130.0	8.4	0.011	130.0	45.02	88.6	130.0	6.31	188.5	0.7	3.3	5.34	72.06	3.6	45.96	5.4	3.3	1.79	0.077	1.29	24.0	30.0	156.32	72.51	29.9	2.275	1.0659999999999998	121.0	25.193	4.56	5.38	8.4	1.3	120.0	38.6	6.8	7.9	55.0	153.5	12.0	3.0	3.0	120.0	36.0	24.0	3.0	11.97	12.9	10.0	162.9
175.0	6.2	0.024	141.0	66.0	88.2	180.0	5.28	140.0	0.4	4.3	2.67	76.0	4.1	68.0	5.5	1.5	6.78	0.063	1.8	150.48	28.0	114.0	43.0	29.5	2.275	0.87	175.0	33.1	4.99	4.663	6.6	0.9	165.0	42.7	7.2	8.5	81.3	120.0	21.0	4.0	4.0	175.0	40.5	22.0	3.0	13.68	12.5	11.0	187.1
180.0	7.1	0.161	139.0	64.0	98.3	186.0	4.784	140.0	0.6	5.5	11.57	78.0	3.9	70.0	5.5	2.4	3.21	0.176	2.37	144.0	26.0	120.0	41.0	33.8	2.4	1.0659999999999998	183.0	33.1	4.8	5.55	8.4	0.5	180.0	41.8	7.1	8.3	79.8	118.0	14.0	4.0	4.0	180.0	38.5	20.0	1.0	20.52	12.2	12.0	184.7
160.0	6.9	0.035	142.0	72.0	90.1	225.0	7.21	200.0	0.8	6.9	4.45	76.0	2.3	74.0	6.5	3.6	9.28	0.0289999999999999	1.2	480.0	36.0	174.0	76.0	30.0	2.575	1.19	225.0	35.0	4.72	4.441	11.2	0.9	135.0	33.6	8.1	7.8	101.7	162.0	36.0	4.0	3.0	195.0	36.2	39.0	3.0	8.55	11.8	107.0	162.6
165.0	9.1	0.035	140.8	86.0	81.8	180.0	6.15	160.0	0.5	5.4	5.34	82.0	5.6	90.0	5.9	2.7	5.7	0.048	1.43	168.0	34.0	140.0	59.0	28.1	2.25	1.098	175.0	37.9	4.68	4.829	5.4	0.5	140.0	40.0	7.6	8.7	86.1	142.0	33.0	4.0	3.0	175.0	39.0	25.0	1.0	10.3	13.9	29.0	164.2
160.0	4.4	0.42	141.0	64.0	86.2	198.0	6.646	150.0	0.3	4.6	4.63	70.0	2.4	66.0	5.5	1.6	5.36	0.13	2.32	156.0	23.0	130.0	55.0	29.0	2.4	1.227	198.0	34.8	5.0	4.88	7.2	0.9	100.0	38.9	6.9	7.7	87.0	126.0	38.0	4.0	1.0	198.0	36.0	25.0	3.0	11.97	14.4	23.0	155.5
128.0	9.8	0.035	140.8	68.0	88.6	170.0	7.03	130.0	0.5	8.4	6.23	78.0	5.6	70.0	5.4	3.5	6.8000000000000025	0.1639999999999999	3.0	302.76	34.0	112.0	53.0	30.8	2.35	1.453	148.0	35.4	4.52	5.107	5.3	0.6	95.0	37.5	8.0	7.4	74.0	116.0	24.0	4.0	1.0	158.0	35.0	22.0	3.0	5.1000000000000005	12.0	29.0	151.7
190.0	6.581000000000008	0.05077	139.0	73.38	90.29600000000003	230.0	5.276459999999998	179.2	0.5	6.182000000000001	2.9098999999999995	66.04	3.800000000000008	73.9	5.515	2.0	5.377000000000002	0.1060599999999999	1.53	408.0	29.0	151.56	62.0	30.553999999999995	2.3775000000000004	1.1949100000000004	213.0	35.441	4.614900000000001	5.126430000000003	7.508000000000003	0.4840000000000002	185.0	41.886999999999965	7.201000000000002	8.062999999999999	95.3	148.36	21.24	4.0	4.0	220.0	39.97499999999999	22.4	3.0	13.509000000000004	12.584999999999996	20.26	175.3
155.0	5.1	0.011	138.0	74.0	91.2	159.0	6.257999999999999	140.0	0.9	5.6	2.76	92.0	2.9	72.0	4.7	1.1	5.36	0.168	1.0	219.34	35.0	116.0	56.0	31.0	2.3	1.001	157.0	31.0	4.75	5.0	18.5	0.6	135.0	37.7	7.8	6.9	66.3	112.0	20.0	4.0	1.0	155.0	38.3	28.0	3.0	10.26	12.5	70.0	160.6
130.0	3.8	0.29	138.0	54.0	90.6	140.0	6.23	150.0	0.3	7.0	5.34	70.0	2.3	60.0	5.4	0.9	10.0	0.111	1.91	420.0	38.0	140.0	75.03	30.4	2.4	1.098	121.0	24.8	3.89	5.218	8.9	1.2	130.0	38.5	8.1	6.9	52.9	138.0	11.0	3.0	1.0	124.0	33.0	19.0	3.0	6.8000000000000025	12.5	10.0	155.1
185.27	11.2	1.23	137.0	96.0	98.5	205.0	5.146	170.0	1.2	6.1	1.25	60.0	5.8	94.0	4.6	3.6	3.21	0.032	1.0	107.28	25.0	154.0	30.0	34.0	2.375	0.872	180.0	34.5	4.36	4.72	10.5	0.3	200.0	37.7	7.0	7.4	81.3	152.0	24.0	4.0	2.0	175.0	37.0	19.0	3.0	17.1	11.3	25.0	168.7
143.4	6.0	0.0409999999999999	141.0	56.0	91.9	203.0	4.138	130.0	0.5	4.2	1.25	74.0	3.2	64.0	5.2	2.2	2.5	0.05	2.39	29.79	33.0	102.0	25.0	31.7	2.4	1.227	193.0	36.5	4.19	5.27	8.9	0.9	137.92	35.2	7.7	8.1	89.9	104.0	36.0	4.0	3.0	173.0	34.8	22.0	2.0	6.84	12.2	24.0	152.9
150.0	6.901999999999991	2.10896	139.09799999999998	57.04	91.03300000000004	180.0	5.4649	186.5	0.5	4.431	4.857199999999997	67.8	4.043000000000003	56.26	5.388000000000001	2.099999999999996	6.540199999999995	0.11099	2.59	5.3976053469340267e-79	28.0	158.68	72.57	30.63099999999999	2.3390000000000004	1.11532	125.0	29.044999999999995	4.6108	4.907270000000003	7.242000000000001	0.5010000000000001	132.5	36.927	7.114999999999991	8.215000000000002	61.75299999999999	155.72	18.81	3.0	3.0	130.0	34.666	23.37	3.0	7.682999999999998	12.918	22.83	155.58399999999995
250.0	4.5	0.016	142.0	66.26	92.8	258.0	7.1370000000000005	140.0	0.4	4.9	4.45	70.0	2.4	66.66	5.2	1.6	8.21	0.159	2.0	144.0	23.0	110.52	53.0	31.7	2.5	1.259	160.0	34.4	4.7	4.77	8.9	0.3	250.0	40.9	6.8	8.4	73.3	110.04	16.0	4.0	4.0	145.0	36.2	21.0	3.0	15.39	12.4	10.0	163.5
160.63	5.3	0.011	138.0	66.0	88.4	170.0	5.843999999999999	140.0	0.4	4.1	1.25	76.0	2.7	60.0	5.0	1.9	5.36	0.0289999999999999	1.0	10.0	29.0	110.0	25.0	31.5	2.3	0.969	160.0	31.2	4.19	4.83	8.1	0.4	165.28	39.2	6.7	6.8	73.7	112.0	16.0	4.0	5.0	170.0	36.6	16.0	1.0	11.97	11.6	10.0	162.5
122.64	5.1	1.29	138.0	66.04	81.5	130.0	4.37	143.1	0.4	4.9	1.78	67.52	3.2	64.38	5.5	1.4	4.64	0.048	2.77	13.24	34.0	115.28	18.0	27.0	2.4	1.42	130.0	27.1	5.33	4.663	7.7	1.0	123.66	42.1	7.6	7.3	56.5	113.8	21.0	3.0	4.0	120.0	36.4	26.0	3.0	17.1	12.7	27.0	167.4
221.62	6.5	0.017	140.0	72.0	88.7	244.0	7.007999999999999	140.0	0.6	7.9	0.89	90.0	3.7	70.0	5.1	1.9	8.57	0.068	2.62	36.91	35.0	120.0	19.0	29.5	2.55	1.518	230.0	40.6	5.41	4.77	9.5	0.7	225.06	50.1	7.8	8.1	113.3	115.04	29.0	5.0	4.0	210.0	41.7	28.0	1.0	13.68	12.9	15.0	180.2
134.0	8.1	0.011	137.0	78.0	89.0	152.0	5.431	130.0	0.7	4.5	1.25	78.0	3.8	76.0	5.0	3.1	3.21	0.039	1.61	173.4	32.0	106.0	50.0	30.4	2.225	1.356	122.0	26.7	4.39	4.33	8.5	0.8	116.0	35.3	7.1	6.9	56.9	104.26	17.0	3.0	5.0	122.0	32.0	19.0	1.0	15.39	12.5	13.0	158.7
128.0	5.8	0.011	137.0	80.0	90.6	130.0	7.189	170.0	0.5	4.3	3.91	78.0	3.7	96.0	5.7	1.5	3.57	0.258	1.0	360.0	34.0	154.0	61.0	31.2	2.4	1.259	128.0	27.6	4.49	5.16	7.9	0.4	120.0	29.1	7.8	7.3	58.2	150.0	25.0	3.0	1.0	128.0	31.0	32.0	3.0	10.26	12.6	37.0	145.8
190.0	7.3	0.109	143.3	74.0	94.1	195.0	4.97	140.0	0.6	5.4	1.78	58.0	4.8	80.0	5.3	1.4	7.1000000000000005	0.092	2.0	291.96	23.0	108.0	52.0	31.2	2.4	1.227	190.0	30.5	5.07	4.996	7.6	0.6	180.0	41.5	6.8	8.4	85.2	114.0	22.0	3.0	4.0	190.0	38.6	25.0	3.0	6.8000000000000025	13.3	13.0	186.5
165.0	6.91799999999999	53.28353000000002	139.007	58.72	89.30899999999998	180.0	5.269909999999997	152.9	0.5	5.6599999999999975	5.768700000000001	70.02	4.0420000000000025	61.04	5.687999999999999	2.099999999999996	4.968299999999998	0.12851	2.03	540.0	29.01	123.26	80.0	30.593000000000004	2.3535000000000004	1.1179300000000003	165.0	30.778	4.639499999999994	5.349500000000004	7.258999999999999	0.462	158.4	41.95899999999999	7.197000000000004	7.622999999999997	76.86500000000007	120.26	20.89	4.0	2.0	168.0	40.41599999999999	24.48	3.0	11.901599999999998	13.061000000000002	22.87	182.577
130.0	5.7	486.0	143.0	82.0	97.4	190.0	4.603	150.0	0.3	5.8	10.68	82.0	3.5	84.0	6.4	1.8	3.93	0.237	5.0	84.0	27.0	134.0	70.0	33.1	2.325	0.936	130.0	24.4	4.39	11.21	5.0	0.5	180.0	42.0	6.7	7.6	56.3	136.0	18.0	3.0	1.0	130.0	38.5	22.0	3.0	8.55	14.1	10.0	179.5
158.97	6.9	0.159	140.0	62.0	87.7	175.0	4.163	120.0	0.6	6.2	2.67	62.0	4.2	62.0	5.0	1.9	3.57	0.024	3.37	36.0	29.0	102.0	31.0	29.4	2.525	1.033	145.0	33.7	5.34	4.44	8.1	0.4	175.0	43.06899999999999	7.3	11.2	75.72999999999995	98.0	28.0	4.0	3.0	150.0	37.0	22.0	3.0	11.97	13.7	16.0	177.05999999999992
200.0	5.4	0.02	139.0	82.72	90.6	222.0	5.017	160.0	0.5	7.2	3.56	58.0	3.0	82.0	5.4	1.8	8.93	0.087	1.44	240.0	31.0	112.0	68.0	31.1	2.45	0.969	203.0	34.0	5.52	5.38	8.5	1.2	185.0	43.6	7.7	9.1	89.4	118.0	34.0	4.0	1.0	200.0	41.5	39.0	3.0	18.81	12.6	18.0	180.6
139.94	4.6	89.0	139.0	64.0	91.9	150.0	4.862	130.0	0.4	4.0	3.11	74.0	2.1	62.0	5.2	2.0	5.0	0.0279999999999999	5.0	33.05	25.0	106.0	27.0	33.2	2.225	1.195	145.0	28.1	4.06	4.55	7.8	0.9	145.0	39.0	6.2	8.6	70.3	108.0	14.0	3.0	2.0	145.0	34.0	17.0	1.0	17.1	12.2	10.0	168.1
131.54	7.3	0.0559999999999999	139.0	68.0	79.2	140.0	4.81	130.0	0.5	3.3	3.11	110.0	4.3	66.0	4.8	2.2	2.14	0.027	1.0	9.0	35.0	110.0	26.0	26.3	2.5	1.2919999999999998	140.0	27.6	4.64	4.83	6.9	0.9	130.07	37.5	7.9	9.0	61.2	100.0	12.0	3.0	4.0	140.0	34.2	15.0	2.0	10.26	14.1	11.0	159.3
180.0	6.2	0.1689999999999999	136.0	50.0	92.8	213.0	4.862	190.0	0.7	6.3	3.11	54.0	4.1	47.36	5.1	1.1	6.07	0.065	1.0	432.0	28.0	173.52	80.0	32.0	2.275	1.453	188.0	33.1	3.6	4.94	10.6	0.2	126.0	39.4	7.1	6.9	85.2	173.18	19.0	4.0	3.0	200.0	37.4	25.0	3.0	15.39	13.3	38.0	167.9
177.31	8.3	145.42	137.4	70.0	86.3	215.0	2.79	150.0	0.8	5.7	4.45	68.0	5.5	74.0	5.4	1.7	2.5	0.077	8.31	21.07	30.0	120.0	18.0	29.8	2.45	1.259	170.0	30.1	4.86	4.33	9.6	0.7	174.66	44.3	7.6	8.9	70.9	116.0	13.0	3.0	2.0	210.0	39.2	14.0	3.0	8.6	13.5	15.0	183.9
169.13	8.2	0.011	137.0	74.0	88.4	199.0	5.767	140.0	0.6	4.1	2.85	72.0	5.1	74.0	5.6	2.4	7.85	0.0279999999999999	2.69	146.4	33.0	124.0	38.0	30.6	2.2	0.872	199.0	36.5	4.47	4.88	6.8	0.4	162.58	30.1	7.0	7.8	92.0	126.0	17.0	4.0	1.0	199.0	32.5	15.0	3.0	6.84	12.8	18.0	152.2
101.03	6.1	0.081	139.0	46.0	89.6	105.0	4.14	120.0	0.5	3.0	1.78	64.0	3.7	54.0	4.8	1.7	4.64	0.0289999999999999	3.33	23.59	27.0	84.0	18.0	31.5	2.375	1.32	102.0	22.9	4.72	4.385	8.9	0.6	100.5	39.0	6.9	7.6	46.7	80.0	12.0	3.0	4.0	102.0	34.7	17.0	1.0	10.26	11.4	11.0	160.2
175.0	2.8	0.17	141.5	72.0	91.6	228.0	4.84	160.0	0.4	2.7	3.56	54.0	1.2	76.0	4.9	1.2	3.2	0.043	2.04	24.0	31.0	130.0	43.0	31.0	2.275	0.936	228.0	39.6	4.16	4.774	13.7	1.2	165.0	41.6	7.2	7.7	105.3	126.0	14.0	4.0	2.0	200.0	37.3	17.0	3.0	6.8000000000000025	12.4	12.0	162.0
175.0	7.7	0.084	139.0	84.0	84.3	200.0	5.974	140.0	0.6	5.7	1.87	68.0	4.9	80.0	5.3	2.0	4.64	0.02	1.56	109.38	35.0	112.0	36.0	28.6	2.325	1.324	200.0	37.4	4.64	4.66	8.1	0.3	175.0	36.4	7.9	7.5	99.3	106.0	17.0	4.0	4.0	200.0	40.0	16.0	1.0	11.97	12.6	12.0	164.9
156.18	8.5	0.011	137.0	70.0	92.6	169.0	4.939	150.0	0.5	4.2	2.05	72.0	5.8	65.7	4.4	2.1	2.5	0.021	2.07	144.0	29.0	121.84	21.0	32.1	2.35	1.13	165.0	31.7	4.47	4.11	5.7	0.1	157.31	40.989	6.9	8.0	76.9	118.0	19.0	4.0	4.0	157.0	37.0	21.0	3.0	3.42	12.1	15.0	171.7
163.32	11.6	18.7	138.0	66.0	90.7	170.0	4.9910000000000005	140.0	1.2	6.9	5.34	68.0	8.4	60.0	5.2	1.6	4.64	0.087	12.0	115.33	28.0	112.0	33.0	31.7	2.325	1.098	170.0	33.0	4.98	4.33	10.1	5.3976053469340267e-79	160.0	39.5	7.2	10.0	77.4	106.0	22.0	4.0	3.0	170.0	36.0	22.0	3.0	11.97	11.6	44.0	162.0
185.87	6.903999999999987	0.11018	139.1399999999999	75.72	89.581	248.0	5.289950000000001	149.5	0.5	5.126	3.577799999999998	81.08	4.044000000000001	76.36	7.004999999999999	2.105999999999996	3.755799999999998	0.0885299999999999	2.21	96.0	28.0	120.44	32.0	30.385999999999985	2.30675	1.0574800000000004	238.0	41.31099999999999	4.648099999999997	6.811040000000008	7.2049999999999965	0.4730000000000002	170.0	37.376	7.198999999999996	8.378	108.10800000000005	119.28	22.08	5.0	1.0	220.0	36.18999999999999	20.69	3.0	8.417	12.588	27.04	157.63
150.0	9.6	76.6	141.0	44.0	90.6	172.0	4.112	160.0	0.6	3.9	11.57	72.0	5.0	48.0	5.9	3.7	3.57	0.1009999999999999	1.0	60.0	27.0	140.0	71.0	30.3	2.425	1.356	160.0	30.2	5.16	5.11	6.7	1.3	117.0	36.3	6.9	6.6	71.8	138.0	14.0	4.0	2.0	160.0	37.0	17.0	3.0	10.26	13.0	10.0	169.4
140.0	6.1	0.1169999999999999	142.0	56.0	92.8	165.0	3.517	230.0	0.5	6.7	3.56	38.0	3.7	52.0	5.0	1.6	8.57	0.1639999999999999	3.81	312.0	36.0	188.0	73.86	31.3	2.375	1.162	123.0	23.6	3.7	4.5	8.4	0.4	165.0	36.8	7.2	8.9	49.4	196.0	8.0	3.0	1.0	130.0	35.2	21.0	3.0	8.55	13.6	13.0	164.6
199.7	12.8	459.0	140.0	58.0	92.1	230.0	5.301	150.0	0.8	5.3	14.24	80.0	9.5	62.0	5.1	1.9	2.86	0.068	6.0	53.2	23.0	124.0	26.0	33.3	2.45	1.162	160.0	31.1	4.86	4.61	6.5	0.3	208.89	41.6	7.1	7.5	72.9	124.0	16.0	4.0	3.0	170.0	40.0	25.0	3.0	17.1	12.1	30.0	177.3
160.0	7.3	0.057	137.0	64.0	83.7	186.0	4.965	130.0	0.4	3.5	3.83	82.0	4.3	64.0	5.5	2.4	2.86	0.038	2.0	180.0	32.0	112.0	44.0	28.1	2.25	1.0659999999999998	176.0	35.1	4.36	5.44	5.4	1.2	125.0	31.7	7.4	7.9	81.2	118.0	16.0	4.0	1.0	184.0	32.0	18.0	1.0	10.26	13.4	15.0	149.4
162.0	7.4	3.82	137.0	18.1	81.8	162.0	2.405	154.1	0.7	5.1	0.98	70.64	5.2	28.48	5.3	1.3	5.36	0.128	1.0	480.0	29.0	124.72	80.0	27.8	2.075	0.969	145.0	27.327	3.74	4.83	9.5	0.6	160.0	38.588	5.5	8.0	67.131	122.98	12.0	3.0	5.0	145.0	36.98299999999999	18.0	3.0	8.55	15.0	10.0	165.63099999999997
143.06	3.8	0.281	140.0	58.86	91.4	160.0	4.319	150.0	0.4	5.2	1.25	74.0	1.9	59.34	5.0	1.3	2.5	0.046	3.06	2.0	28.0	118.14	19.0	30.3	2.4	1.227	152.0	27.4	5.11	3.72	10.6	2.4	142.73	45.0	7.0	8.3	69.0	118.0	15.0	3.0	4.0	145.0	39.0	31.0	1.0	18.81	11.6	16.0	181.3
175.0	7.1	0.02	135.0	76.0	85.5	190.0	6.13	190.0	0.6	4.9	1.78	68.0	3.9	74.0	11.9	2.4	3.21	0.092	2.03	252.0	32.0	162.0	66.0	28.1	2.35	1.03	175.0	34.2	5.05	13.211	7.8	0.9	140.0	39.0	7.3	7.6	76.8	156.0	11.0	4.0	3.0	175.0	39.0	20.0	3.0	8.55	13.9	30.0	168.8
148.26	7.4	185.0	141.0	58.0	98.8	205.0	2.845	120.0	0.6	3.6	9.79	56.0	3.4	50.0	5.2	3.1	1.79	0.077	4.73	48.0	27.0	102.0	29.0	33.0	2.425	1.356	126.0	24.4	4.08	4.22	7.7	1.3	119.0	44.3	7.1	7.8	49.5	106.0	9.0	3.0	3.0	136.0	38.2	17.0	3.0	20.52	11.7	11.0	165.0
161.55	12.6	158.0	137.0	64.0	69.7	177.0	4.343999999999999	130.0	1.0	3.8	9.61	108.0	7.4	68.0	6.8	4.0	2.14	0.05	3.02	24.0	34.0	118.0	29.0	22.1	2.3	1.227	166.0	34.0	4.26	10.66	7.9	0.8	160.0	35.9	7.3	7.5	73.5	118.0	19.0	4.0	3.0	170.0	35.0	19.0	1.0	6.84	21.5	23.0	160.8
147.0	9.1	0.011	140.0	47.56	93.6	183.0	5.7410000000000005	230.0	0.6	6.2	5.16	80.0	7.0	38.0	5.7	1.4	6.78	0.076	1.17	240.0	30.0	216.0	74.03	30.4	2.5	1.324	147.0	28.9	4.43	5.5	6.7	0.4	125.0	37.7	8.0	7.4	67.1	202.98	19.0	4.0	2.0	180.0	38.0	28.0	3.0	15.39	12.7	106.0	154.6
152.72	8.4	0.027	137.0	54.0	88.5	185.0	5.379	150.0	0.4	6.3	3.83	66.0	5.5	60.0	5.8	2.2	4.28	0.036	2.0	190.24	26.01	124.0	35.0	31.0	2.375	1.2919999999999998	165.0	33.3	4.88	9.05	4.3	0.4	145.0	39.4	7.197000000000013	6.2	78.4	116.0	43.0	4.0	5.0	175.0	37.8	34.0	3.0	13.68	11.9	34.0	165.4
180.0	7.109000000000013	0.4137106261226813	139.007	55.28	89.70199999999996	185.0	5.20789	147.9	0.5	5.339	3.0679000000000003	70.58	4.2009999999999925	56.28	5.693000000000001	2.199999999999996	4.827799999999995	0.0736899999999999	1.95	156.0	29.01	124.14	77.0	30.56200000000001	2.3805	1.2810699999999997	155.0	32.57600000000001	4.612000000000001	5.514110000000002	7.185000000000002	0.4550000000000001	135.67	33.98299999999999	7.202000000000003	7.778000000000002	69.1972	122.52	22.19	4.0	2.0	164.8	35.35899999999999	24.7	3.0	12.414600000000002	12.893000000000002	31.31	153.44600000000003
234.7	8.9	0.032	133.0	64.32	81.2	315.0	3.077	132.7	0.2	5.5	2.14	86.28	6.4	65.8	5.8	2.1	1.43	0.015	6.0	24.0	39.0	107.3	27.0	28.7	2.15	0.807	315.0	50.8	4.51	6.05	2.6	0.7	245.0	39.0	7.5	7.5	146.6	105.64	24.0	5.0	4.0	245.0	36.0	17.0	1.0	3.42	12.5	35.0	164.3
160.0	8.1	0.02	140.0	75.44	94.7	178.0	4.448	150.0	0.8	7.4	5.61	76.0	5.8	76.0	5.8	1.5	6.07	0.211	2.0	240.0	38.0	114.0	68.2	31.2	2.375	1.13	178.0	31.8	4.97	5.88	9.5	0.4	130.0	41.5	8.0	7.3	83.1	114.68	14.0	4.0	2.0	172.0	40.7	23.0	3.0	17.1	12.7	18.0	170.0
165.0	6.9	0.011	143.0	92.36	94.7	181.0	9.413	220.0	0.6	8.5	2.67	84.0	3.5	92.42	5.5	2.5	4.64	0.184	7.0	408.0	29.0	181.88	61.0	32.3	2.45	1.2919999999999998	180.0	34.2	5.07	5.61	8.4	0.6	160.0	44.5	7.5	8.6	80.9	172.0	35.0	4.0	1.0	165.0	40.0	30.0	3.0	13.68	11.8	110.0	173.3
120.0	11.2	139.0	137.0	86.0	95.3	142.0	5.586	170.0	0.9	6.0	9.79	60.0	7.8	82.0	4.9	2.0	2.5	0.134	9.0	169.78	28.0	134.0	38.0	32.0	2.45	0.969	138.0	27.3	4.95	5.33	7.6	0.7	120.0	41.3	7.1	7.5	58.0	130.0	22.0	3.0	4.0	126.0	37.9	38.0	3.0	13.68	12.9	37.0	165.1
145.0	6.4	332.0	139.0	78.0	88.7	193.0	5.56	160.0	0.3	4.7	13.79	84.0	4.2	80.0	5.5	1.7	1.79	0.065	2.23	84.0	30.0	142.0	47.0	30.8	2.325	0.969	192.0	40.0	4.57	5.0	4.3	1.6	125.0	33.2	7.1	7.5	87.8	142.0	33.0	5.0	2.0	180.0	35.5	30.0	3.0	8.55	13.7	46.0	158.2
153.35	8.6	120.0	140.0	62.0	86.9	180.0	4.215	120.0	0.5	5.8	4.8	82.0	5.1	60.0	5.2	2.9	4.64	0.04	3.01	72.0	27.0	96.0	28.0	30.1	2.4	1.388	148.0	28.7	4.48	3.94	5.3	0.5	150.0	38.1	7.3	8.6	66.0	98.0	17.0	3.0	4.0	148.0	37.8	21.0	3.0	10.26	12.2	11.0	171.3
161.52	9.0	0.133	138.0	64.06	89.7	230.0	5.534	140.0	0.6	8.3	1.25	96.0	4.7	78.0	6.5	3.3	4.28	0.036	3.0	48.0	30.0	122.0	31.0	30.6	2.375	1.421	230.0	46.2	4.76	7.05	7.2	0.6	140.0	30.1	7.3	8.0	118.7	126.0	42.0	5.0	4.0	180.0	37.5	34.0	1.0	11.97	12.6	71.0	157.1
156.0	4.3	0.038	140.0	72.08	91.4	188.0	5.275	150.0	0.3	4.6	3.02	80.0	2.5	71.78	5.4	1.4	2.5	0.043	1.0	161.76	27.0	120.4	41.0	31.0	2.3	1.227	166.0	33.0	4.6	5.66	6.5	1.0	130.0	36.3	6.4	7.9	76.9	120.0	21.0	4.0	4.0	150.0	33.7	27.0	1.0	15.39	12.0	16.0	152.4
155.0	4.9	0.083	140.0	84.0	90.7	200.0	5.43	190.0	0.3	6.9	2.67	68.0	2.9	84.0	5.9	1.5	4.28	0.0579999999999999	1.91	180.0	30.0	160.0	61.0	31.2	2.225	0.81	159.0	33.5	4.34	5.218	6.0	0.9	170.0	36.1	7.3	6.7	73.9	152.0	20.0	4.0	2.0	149.0	37.4	24.0	3.0	8.55	12.5	22.0	166.1
113.0	4.6	0.035	137.8	80.0	96.0	122.0	5.66	140.0	0.3	4.3	5.34	70.0	2.7	90.0	5.5	1.6	2.9000000000000004	0.048	1.0	168.72	33.0	122.0	47.0	33.2	2.35	1.195	120.0	27.9	4.19	4.718	6.6	0.3	108.0	37.1	7.6	7.7	54.6	120.6	13.0	3.0	5.0	122.0	34.2	24.0	3.0	12.0	11.5	6.0	158.5
130.0	7.9	0.317	143.0	74.0	89.1	155.0	6.129	160.0	0.3	4.3	2.49	76.0	5.0	62.0	5.9	2.4	5.71	0.039	2.12	252.0	30.0	132.0	60.0	31.2	2.275	1.0659999999999998	155.0	33.1	4.15	5.66	4.1	0.2	115.0	34.2	7.0	9.6	70.3	126.0	27.0	4.0	1.0	149.5	33.0	26.0	3.0	8.55	13.1	17.0	151.1
150.0	6.796999999999998	5.8641092307692135	139.02100000000002	56.0	88.84199999999998	155.0	5.6924699999999975	148.7	0.5	4.884	6.192099999999999	70.6	4.0	55.22	5.703999999999999	2.0849999999999964	5.172299999999998	0.1048499999999999	1.87	180.0	29.01	122.6	80.0	30.506000000000004	2.3855	1.2688400000000006	140.0	31.039000000000005	4.626699999999999	5.299900000000001	7.326999999999997	0.5010000000000002	135.0	36.001	7.200000000000004	7.493999999999999	68.30699999999997	120.36	19.74	4.0	3.0	136.0	35.946	24.48	3.0	12.192299999999998	12.896	21.77	161.8059999999999
135.0	12.9	385.0	138.0	60.0	89.4	170.0	6.36	150.0	0.7	4.6	16.01	62.0	8.7	66.0	5.5	3.3	1.07	0.251	5.0	96.0	31.0	118.0	49.0	30.7	2.325	1.45	160.0	29.9	4.75	4.718	5.6	0.6	120.0	38.4	6.9	9.4	72.2	120.0	23.0	3.0	2.0	140.0	36.0	21.0	3.0	8.55	13.1	17.0	164.3
142.32	8.7	0.146	135.0	54.0	75.8	150.0	4.474	130.0	0.9	4.1	3.56	76.0	4.1	60.0	5.0	3.5	4.28	0.031	3.22	15.33	33.0	110.0	18.0	24.6	2.325	1.615	150.0	31.2	4.93	4.94	10.1	1.2	143.26	39.0	7.0	9.8	70.6	104.0	22.0	4.0	3.0	150.0	34.5	23.0	3.0	6.84	15.8	8.0	166.4
154.63	10.7	0.018	142.0	71.36	91.6	190.0	4.913	150.0	0.8	5.4	1.78	84.0	6.9	71.52	4.7	2.8	2.5	0.024	1.0	156.0	33.0	118.3	32.0	31.5	2.5	1.324	170.0	33.6	4.22	4.94	7.8	0.6	140.0	40.2	7.7	8.8	82.6	118.0	25.0	4.0	5.0	190.0	35.7	21.0	1.0	8.55	12.3	34.0	162.4
140.0	7.2	0.026	140.0	66.0	80.9	155.0	5.093999999999999	130.0	0.5	4.0	1.25	60.0	4.7	70.0	5.5	1.9	3.93	0.072	2.28	3.0	23.0	96.0	37.0	29.3	2.225	1.421	150.0	29.4	4.28	4.94	6.4	0.6	140.0	34.2	6.6	7.8	59.9	98.0	17.0	3.0	3.0	145.0	36.0	23.0	1.0	6.84	11.9	14.0	153.2
210.1	10.9	0.12	139.0	70.0	82.4	270.0	5.689	140.0	0.7	4.6	1.96	90.0	6.9	66.0	6.9	3.2	3.57	0.027	5.0	180.0	38.0	104.0	34.0	28.3	2.5	1.227	270.0	37.7	4.6	7.44	6.4	0.1	180.0	40.0	7.9	8.0	111.0	102.0	21.0	4.0	2.0	270.0	37.6	18.0	3.0	13.68	12.8	33.0	170.5
125.0	7.1	0.011	139.0	80.0	89.7	140.0	5.17	160.0	0.6	4.4	1.78	70.0	4.2	82.0	5.2	2.1	4.64	0.039	1.0	222.52	31.0	132.0	57.0	31.1	2.3	0.94	140.0	30.5	4.74	4.218999999999999	7.8	0.5	115.0	39.2	7.4	7.4	64.3	132.0	19.0	4.0	3.0	130.0	38.4	19.0	3.0	11.97	12.6	15.0	167.1
168.0	5.5	414.0	139.0	56.0	84.9	168.0	3.103	170.0	0.5	4.1	16.64	74.0	4.0	60.0	6.5	0.9	3.21	0.128	1.7	168.0	28.0	140.0	70.0	27.3	2.4	1.0659999999999998	112.0	24.1	3.64	7.22	9.1	0.3	100.0	32.5	6.6	7.9	52.0	142.0	11.0	3.0	2.0	130.0	36.0	17.0	3.0	8.55	14.7	9.0	158.2
156.99	5.5	0.04	138.0	44.0	85.1	176.0	4.707	140.0	0.5	6.3	1.25	64.0	3.1	34.0	5.3	1.7	3.93	0.06	7.0	24.0	29.0	106.0	22.0	29.4	2.325	1.13	165.0	33.3	5.43	4.55	9.4	0.2	153.1	38.0	7.5	7.9	76.0	104.0	25.0	4.0	4.0	154.0	37.0	22.0	1.0	8.55	12.2	18.0	167.0
161.0	7.6	0.011	139.0	82.0	86.4	162.0	3.905	150.0	0.5	5.3	3.83	76.0	5.6	76.0	4.9	1.3	3.57	0.153	4.75	36.0	32.0	118.0	49.0	30.6	2.325	1.0659999999999998	162.0	30.1	5.47	5.0	6.1	0.8	161.0	39.2	7.6	6.1	68.5	128.0	42.0	4.0	3.0	162.0	35.0	34.0	3.0	23.94	12.2	42.0	165.2
200.0	5.6	185.0	140.0	86.0	88.4	210.0	4.732	160.0	0.4	6.1	3.56	72.0	3.8	86.0	5.0	1.3	2.86	0.135	3.54	240.0	21.0	136.0	40.0	29.8	2.475	1.0659999999999998	168.0	31.5	5.34	5.11	7.8	0.4	180.0	42.801	6.7	7.6	80.4	128.14	49.0	4.0	4.0	185.0	40.0	30.0	1.0	35.91	12.3	45.0	174.8
120.7	7.512000000000004	0.03064	138.99200000000002	64.24	89.87999999999998	135.0	5.2371300000000005	145.9	0.5	4.549	2.2991999999999995	79.42	4.3979999999999935	63.84	5.072000000000002	2.3750000000000044	5.314100000000002	0.0570699999999999	2.08	24.0	29.01	117.76	25.0	30.498	2.3694999999999995	1.3155	135.0	30.953999999999997	4.6246	4.954120000000001	6.6990000000000025	0.4890000000000002	120.42	34.731000000000016	7.219000000000002	8.177000000000003	64.24600000000001	114.96	16.39	4.0	1.0	125.0	33.63	18.86	3.0	12.3462	12.294	13.69	153.62500000000003
111.66	5.1	0.011	137.0	62.0	91.1	122.0	5.534	130.0	0.3	3.5	2.67	66.0	2.1	68.0	5.2	2.2	2.14	0.039	1.82	4.0	32.0	98.0	18.0	31.3	2.375	1.2919999999999998	115.0	27.2	4.35	4.55	6.1	1.1	109.8	44.1	7.1	7.9	56.9	98.0	14.0	3.0	4.0	110.0	35.4	20.0	1.0	13.68	12.4	20.0	157.0
190.0	6.9	0.011	137.0	60.0	93.7	190.0	5.02	170.0	0.6	8.4	1.78	78.0	4.4	68.0	7.6	1.7	9.64	0.068	1.23	36.0	35.0	132.0	80.0	32.2	2.15	1.29	190.0	34.6	4.05	9.603	8.4	0.9	130.0	33.4	7.6	9.7	89.1	132.0	14.0	4.0	5.0	190.0	34.9	16.0	3.0	10.26	12.9	16.0	156.9
123.0	7.5	0.011	137.0	38.0	84.2	125.0	4.112	170.0	0.6	4.7	4.0	66.0	4.3	30.0	5.7	2.4	4.28	0.0969999999999999	1.05	192.0	26.0	128.0	79.0	28.3	2.45	1.033	118.0	25.5	4.65	5.5	8.3	0.4	123.0	36.6	7.4	7.2	51.6	124.0	22.0	3.0	4.0	118.0	37.5	27.0	3.0	13.68	12.7	23.0	159.4
130.14	9.0	0.011	136.0	64.74	86.8	150.0	6.775	160.0	0.7	3.6	2.67	92.0	6.2	68.0	5.1	1.7	1.43	0.1119999999999999	2.02	24.0	31.0	114.0	23.0	29.8	2.225	1.324	140.0	28.6	4.49	4.05	7.3	0.5	130.54	37.8	6.6	10.4	68.2	114.0	16.0	3.0	3.0	140.0	36.0	20.0	1.0	5.13	13.1	7.0	163.0
132.28	7.0	0.011	142.0	72.0	88.4	140.0	4.681	140.0	0.6	4.3	1.25	86.0	3.9	68.0	5.0	2.4	3.93	0.021	2.28	128.96	25.0	118.0	18.0	30.8	2.45	1.227	140.0	27.0	4.82	5.05	8.3	0.4	131.86	41.2	7.2	8.1	63.9	110.0	11.0	3.0	4.0	135.0	38.0	17.0	1.0	6.84	12.1	9.0	173.4
161.0	9.6	142.0	138.0	74.0	89.2	170.0	4.68	180.0	0.7	7.3	8.01	98.0	5.8	86.0	5.3	2.6	6.07	0.135	5.0	218.4	34.0	130.0	50.0	30.5	2.45	1.45	165.0	30.6	5.02	5.329	7.1	1.8	143.0	41.0	8.1	7.6	73.4	130.68	34.0	4.0	2.0	165.0	35.5	34.0	3.0	10.26	12.1	37.0	173.1
109.63	5.7	0.877	138.0	64.0	91.2	113.0	3.62	130.0	0.6	4.9	1.78	64.0	3.0	68.0	5.2	2.1	4.64	0.01	3.28	12.0	23.0	110.0	18.0	31.7	2.35	1.39	110.0	23.9	4.76	4.718	10.0	0.3	111.62	38.2	7.0	7.6	48.8	102.0	18.0	3.0	4.0	107.0	34.4	26.0	1.0	10.26	11.5	10.0	164.2
144.54	4.7	0.04	140.0	64.0	87.6	150.0	3.776	140.0	0.6	3.9	1.25	56.0	2.3	56.0	4.2	1.7	3.57	0.065	4.0	45.02	25.0	116.0	20.0	31.3	2.475	1.388	150.0	28.0	4.6	5.22	12.0	0.7	144.59	43.7	7.2	8.2	71.2	112.0	20.0	3.0	4.0	150.0	37.5	28.0	1.0	17.1	12.1	10.0	176.9
160.0	6.4	0.149	139.0	70.0	94.8	190.0	5.77	200.0	0.6	5.7	3.56	54.0	4.3	70.0	5.2	1.3	5.71	0.1009999999999999	1.52	240.0	32.0	184.0	70.88	31.7	2.675	1.13	145.0	30.2	4.9	5.718	9.7	0.8	125.0	39.5	7.5	7.3	65.1	174.0	19.0	4.0	2.0	135.0	36.2	25.0	3.0	11.97	12.0	24.0	169.7
150.0	11.0	0.011	138.0	62.0	96.9	165.0	6.6720000000000015	140.0	0.3	4.6	0.89	76.0	9.0	66.0	4.6	1.6	1.79	0.043	1.0	83.23	26.0	104.0	36.0	33.6	2.25	1.2919999999999998	160.0	30.9	3.84	5.88	3.1	0.3	155.0	39.8	6.1	9.8	79.2	106.0	13.0	4.0	5.0	158.0	38.5	17.0	3.0	11.97	11.4	10.0	167.9
182.27	8.4	0.019	139.0	70.0	88.3	202.0	5.87	140.0	0.6	6.1	1.25	66.0	5.5	70.0	5.0	2.2	5.36	0.0409999999999999	6.0	44.66	27.0	116.0	25.0	31.8	2.525	1.518	185.0	33.9	5.09	4.61	6.9	0.6	182.9	46.5	7.8	7.2	82.5	114.0	37.0	4.0	4.0	185.0	38.7	28.0	3.0	17.1	12.7	18.0	183.9
121.0	8.0	0.011	139.0	82.0	87.6	142.0	3.672	170.0	0.6	4.2	3.65	80.0	5.4	80.0	4.2	1.9	4.64	0.179	1.96	18.0	33.0	150.0	42.0	31.5	2.425	1.388	142.0	28.0	3.59	4.94	7.5	0.6	110.0	32.1	8.0	7.8	65.3	154.0	24.0	3.0	4.0	137.0	36.0	20.0	3.0	18.81	13.7	64.0	153.4
140.0	6.888999999999994	0.0558506703296703	138.98	55.62	90.46900000000004	175.0	5.40496	187.3	0.5	4.795000000000001	4.011799999999997	69.82	4.101000000000006	56.92	5.655999999999998	2.1259999999999963	5.939900000000002	0.08608	1.34	324.0	29.01	158.78	77.0	30.56299999999999	2.3582500000000004	1.1059299999999996	149.0	30.2	4.617700000000002	5.599870000000003	7.401000000000002	0.4940000000000002	130.0	38.507	7.200000000000004	8.293999999999997	68.21180000000001	156.42	17.81	3.0	2.0	175.0	36.207	21.58	2.0	8.436	12.618999999999998	22.19	162.15800000000004
105.0	6.4	0.035	138.5	74.0	86.1	120.0	6.13	130.0	0.3	5.3	3.56	72.0	3.7	72.0	5.4	2.3	4.6000000000000005	0.174	2.08	72.0	38.0	116.0	47.0	28.8	2.325	1.001	120.0	28.7	4.78	5.718	5.0	0.8	105.0	33.8	8.3	8.0	55.2	114.0	36.0	3.0	2.0	120.0	30.6	37.0	3.0	13.7	14.3	22.0	146.4
191.09	7.6	115.0	137.0	58.0	80.7	220.0	4.5	140.0	0.4	5.4	4.89	58.0	5.3	62.0	6.0	1.8	3.21	0.0819999999999999	1.98	216.0	26.0	124.0	77.0	27.7	2.375	1.259	179.0	35.0	4.95	5.16	4.9	0.3	115.0	32.2	7.1	7.3	79.7	120.0	12.0	4.0	2.0	220.0	35.5	15.0	3.0	8.55	14.0	23.0	159.4
150.0	7.0	0.035	143.1	56.0	86.4	158.58	4.99	160.0	0.5	6.1	4.45	72.0	4.1	62.0	6.3	2.2	9.3	0.111	1.15	562.92	33.0	132.0	72.86	28.5	2.35	1.421	149.0	31.0	4.79	5.829	7.8	0.9	123.02	28.2	7.6	9.0	63.1	126.0	19.0	3.0	1.0	150.0	35.0	22.0	3.0	17.1	15.5	12.0	150.4
100.04	5.6	0.187	142.0	50.0	88.9	110.0	4.343999999999999	130.0	0.5	4.9	0.89	74.0	3.3	50.0	5.2	1.7	3.93	0.0289999999999999	7.19	3.0	32.0	104.0	19.0	29.7	2.525	1.324	110.0	25.0	4.77	4.11	8.5	0.3	104.15	37.6	7.5	7.6	42.3	106.0	19.0	3.0	4.0	93.0	32.0	20.0	3.0	8.55	12.5	22.0	155.7
158.0	5.5	0.3389999999999999	141.0	62.0	85.8	198.0	4.939	140.0	0.4	5.5	4.45	54.0	2.7	60.0	8.9	2.1	2.5	0.155	3.0	133.95	29.0	114.0	38.0	28.9	2.4	1.2919999999999998	190.0	34.0	5.36	6.33	7.3	0.6	155.0	36.2	7.3	7.6	86.9	116.0	95.0	4.0	1.0	180.0	37.8	39.0	3.0	20.52	11.9	60.0	159.6
112.78	6.1	0.011	140.0	66.0	92.3	118.0	3.75	140.0	0.5	3.5	3.47	90.0	2.9	74.0	4.2	2.3	1.79	0.016	2.54	5.22	33.0	108.0	18.0	30.7	2.525	1.421	116.0	23.4	4.33	5.22	8.5	0.6	112.25	39.1	8.0	7.7	51.2	114.0	13.0	3.0	2.0	116.0	32.0	22.0	1.0	10.26	12.3	5.0	162.1
128.0	6.903999999999987	247.93078000000003	138.99300000000002	70.44	88.59899999999998	135.0	5.6617700000000015	148.9	0.5	5.164999999999999	11.2298	75.8	4.005	71.4	5.631	2.100999999999996	5.371200000000001	0.10289	2.07	265.92	29.01	121.84	54.0	30.29500000000001	2.364250000000001	1.2813311111111116	135.0	31.448	4.647199999999994	5.028500000000002	7.280999999999998	0.4900000000000002	120.0	36.631	7.200000000000004	7.768999999999997	66.08199999999998	120.3	21.07	4.0	3.0	135.0	34.889	21.84	3.0	10.875599999999997	13.017999999999995	23.84	157.84799999999996
174.63	7.2	0.043	138.0	66.74	89.4	185.0	5.431	150.0	0.6	7.0	0.89	70.0	3.2	66.9	4.9	3.1	3.21	0.0579999999999999	1.0	7.0	29.0	120.64	21.0	30.0	2.525	1.485	180.0	32.0	5.56	4.94	8.6	0.4	176.08	45.3	7.8	7.8	82.2	120.06	23.0	4.0	4.0	175.0	39.0	26.0	1.0	15.39	12.3	18.0	179.1
173.0	10.5	0.011	140.0	40.0	90.7	230.0	5.7410000000000005	140.0	0.8	7.3	2.31	68.0	7.7	52.0	6.7	1.8	4.64	0.049	1.18	516.0	30.0	126.0	64.0	31.2	2.6	1.195	230.0	37.5	4.68	6.16	7.3	0.5	145.0	38.2	7.2	7.1	102.9	118.0	27.0	5.0	4.0	230.0	39.6	27.0	3.0	10.26	12.9	20.0	162.6
190.0	10.0	0.011	139.0	37.6	88.6	199.0	6.698	160.0	0.8	5.3	2.67	62.0	7.4	34.0	5.7	1.7	5.71	0.0969999999999999	1.27	240.0	31.0	144.0	72.0	30.2	2.4	1.162	180.0	35.4	4.56	5.5	7.8	0.2	130.0	30.0	7.1	7.8	85.9	142.7	19.0	4.0	4.0	185.0	34.0	23.0	3.0	8.55	12.7	23.0	159.0
130.0	8.1	0.0409999999999999	135.0	56.0	91.9	163.0	5.46	140.0	0.4	3.3	1.78	84.0	5.7	64.0	5.1	1.8	5.0	0.0579999999999999	2.0	151.56	28.0	118.0	42.0	31.3	2.325	1.19	150.0	31.5	4.34	4.607	5.4	0.3	120.0	39.7	7.1	8.9	67.1	110.0	16.0	4.0	5.0	150.0	34.4	18.0	3.0	15.39	11.8	16.0	162.3
152.38	8.1	0.206	138.0	69.1	85.2	180.0	3.98	145.9	0.6	4.3	1.78	79.0	5.5	68.16	5.2	1.8	2.86	0.019	2.14	34.38	34.0	117.94	19.0	29.7	2.225	1.19	157.0	30.1	4.82	5.329	7.7	0.8	146.74	39.2	7.7	8.4	70.0	117.08	11.0	4.0	4.0	180.0	33.8	17.0	2.0	10.26	11.8	13.0	159.7
195.0	6.8	0.32	138.9	116.0	83.9	216.0	4.84	220.0	0.7	6.7	1.78	72.0	3.8	104.0	5.4	2.1	4.3	0.0969999999999999	6.0	216.0	34.0	180.0	43.0	28.7	2.475	1.13	205.0	32.4	5.31	4.718	10.7	0.6	185.0	44.4	7.8	10.1	87.1	170.0	13.0	4.0	4.0	205.0	38.0	13.0	3.0	12.0	13.4	30.0	173.1
130.0	5.7	0.011	142.0	62.0	90.1	140.0	4.422	150.0	0.4	4.0	4.98	58.0	3.9	64.0	5.6	1.2	5.0	0.1009999999999999	1.0	36.0	26.0	122.0	73.0	31.1	2.425	1.13	120.0	27.0	4.5	7.6	6.6	0.6	140.0	38.5	6.7	7.4	55.4	122.0	17.0	3.0	2.0	115.0	33.3	24.0	3.0	11.97	12.9	7.0	158.6
181.02	9.4	0.011	138.0	64.0	90.3	200.0	4.965	150.0	0.7	5.7	1.78	66.0	5.7	56.0	5.6	2.8	6.43	0.072	4.0	89.67	31.0	108.0	27.0	30.0	2.425	1.2919999999999998	200.0	37.2	5.47	4.88	7.1	0.3	180.0	47.5	7.6	8.6	97.3	110.0	53.0	4.0	2.0	180.0	36.2	38.0	3.0	11.97	12.6	43.0	175.2
308.13	7.2	0.157	138.0	66.0	63.4	370.0	4.11	140.0	0.4	6.5	1.78	88.0	4.3	63.24	5.4	2.2	4.28	0.048	7.0	48.0	30.0	117.78	28.0	20.2	2.225	1.32	370.0	46.0	6.24	5.607	6.0	0.6	290.0	42.6	7.2	8.2	167.2	117.42	74.0	5.0	3.0	330.0	40.0	40.0	1.0	18.81	14.3	89.0	177.9
131.05	7.1270000000000095	17.290010000000002	139.017	51.04	88.61800000000002	140.0	5.046200000000002	149.1	0.5	4.990000000000002	5.554999999999998	71.42	4.191999999999993	50.98	6.222	2.2019999999999964	4.942699999999999	0.10636	2.47	392.28	29.01	122.94	80.0	30.41100000000001	2.385	1.2897899999999998	134.0	31.06400000000001	4.643599999999996	5.333030000000004	7.095	0.4570000000000002	118.77	33.621999999999986	7.200000000000004	7.692999999999999	62.848	121.04	21.06	4.0	2.0	134.0	34.271	24.68	2.0	11.987099999999996	13.012000000000002	24.3	152.5700000000001
178.08	4.0	0.428	142.4	70.0	92.7	195.0	3.34	140.0	0.4	5.9	1.78	48.0	1.9	66.0	4.7	1.5	5.7	0.039	3.95	44.63	26.0	118.0	19.0	31.7	2.425	1.453	175.0	31.7	4.62	5.107	10.4	0.4	175.68	41.9	7.9	10.4	79.5	120.0	18.0	3.0	4.0	170.0	40.7	23.0	3.0	12.0	11.9	12.0	175.2
170.0	5.7	0.114	141.0	76.0	90.3	195.0	5.74	140.0	0.5	6.4	3.56	66.0	2.9	78.0	6.4	2.0	3.93	0.217	15.0	48.0	35.0	124.0	61.0	31.1	2.375	1.0	190.0	30.8	5.11	6.495	9.1	1.1	170.0	42.7	8.0	7.0	86.8	130.0	66.0	4.0	1.0	180.0	38.3	46.0	3.0	10.26	12.5	55.0	171.7
155.0	7.8	177.0	139.2	70.0	99.4	182.0	5.72	140.0	0.5	4.0	6.23	80.0	5.4	70.0	5.1	1.7	4.3	0.184	2.0	108.0	29.0	116.0	44.0	34.8	2.275	1.001	168.0	33.4	3.97	5.384	6.3	0.4	135.0	37.5	7.4	8.4	80.9	104.0	19.0	4.0	5.0	168.0	33.6	17.0	3.0	6.8000000000000025	12.0	18.0	171.3
185.0	9.8	0.011	143.0	52.0	92.9	240.0	4.319	120.0	1.1	7.3	7.12	58.0	4.8	54.0	5.4	3.5	6.78	0.114	1.0	360.0	23.0	92.0	80.0	30.5	2.4	1.324	160.0	30.8	4.18	5.0	11.4	0.3	220.0	42.5	6.3	6.5	72.7	90.0	17.0	4.0	5.0	150.0	41.4	20.0	3.0	10.26	13.3	12.0	175.3
206.0	3.4	0.011	138.0	74.0	86.1	215.0	4.629	160.0	0.3	3.7	4.63	64.0	2.0	76.0	5.6	1.0	5.0	0.045	1.0	446.28	33.0	128.0	63.0	29.6	2.3	0.904	206.0	35.4	4.51	5.16	8.9	0.8	190.0	44.8	7.5	8.2	94.7	138.0	27.0	4.0	4.0	206.0	44.6	30.0	3.0	13.68	14.6	18.0	189.7
180.0	8.4	0.088	141.0	86.0	93.2	198.0	6.336	160.0	0.9	6.6	1.25	90.0	4.5	80.0	5.0	2.8	6.78	0.043	1.48	576.0	30.0	136.0	68.0	32.7	2.4	1.421	182.0	35.4	4.81	6.11	10.2	0.6	125.0	32.1	7.1	8.4	84.2	126.0	33.0	4.0	2.0	193.0	38.7	33.0	3.0	13.68	11.9	23.0	162.7
99.65	4.9	0.0969999999999999	142.0	50.0	94.3	115.0	5.275	130.0	0.4	4.6	4.27	62.0	2.6	54.0	4.9	1.8	2.5	0.044	2.14	37.27	32.0	94.0	22.0	31.9	2.325	1.0659999999999998	100.0	23.2	3.95	6.16	7.8	0.4	98.54	37.1	7.8	9.1	46.8	92.0	10.0	3.0	4.0	100.0	34.2	21.0	1.0	25.65	11.4	5.0	162.5
176.09	7.0	29.8	140.0	44.0	88.9	200.0	4.112	130.0	0.6	4.5	4.09	80.0	4.5	52.0	5.1	1.8	3.93	0.027	4.0	82.8	29.0	94.0	26.0	31.0	2.35	1.2919999999999998	170.0	34.8	4.53	5.5	8.1	0.6	173.94	41.5	7.5	7.3	91.5	96.0	19.0	4.0	5.0	165.0	39.0	21.0	1.0	13.68	11.8	12.0	178.2
135.0	5.3	0.016	138.0	76.0	85.9	140.0	5.198	130.0	0.6	3.9	2.4	68.0	3.1	73.02	5.4	1.4	2.5	0.043	2.0	168.24	27.0	97.64	42.0	29.0	2.375	0.84	128.0	26.6	4.83	4.72	11.9	0.5	115.0	37.3	7.1	9.5	57.0	96.0	24.0	3.0	5.0	125.0	36.3	23.0	1.0	18.81	12.5	29.0	167.7
190.0	13.1	0.682	138.0	74.0	87.0	203.0	4.707	140.0	0.7	3.2	2.4	92.0	9.4	74.0	5.6	1.7	2.86	0.036	3.6	84.0	37.0	130.0	41.0	29.2	2.35	1.162	182.0	37.4	4.48	5.0	5.7	0.9	170.0	38.3	7.5	7.1	78.7	124.0	21.0	4.0	4.0	172.0	37.7	23.0	1.0	11.97	11.5	13.0	167.9
180.0	6.6	0.021	142.0	63.46	92.9	240.0	3.931	140.0	0.7	4.1	5.34	96.0	3.0	56.0	8.4	2.8	4.28	0.063	2.33	254.28	26.0	118.0	62.0	31.8	2.425	1.195	232.0	37.2	4.7	5.61	10.9	0.4	160.0	52.5	6.9	7.1	101.0	116.0	27.0	4.0	4.0	232.0	39.8	25.0	1.0	10.26	11.6	19.0	184.9
145.0	4.7	0.094	140.0	72.0	93.6	150.0	5.53	140.0	0.5	4.8	3.56	74.0	2.3	78.0	5.7	1.7	6.07	0.039	1.31	381.84	33.0	94.0	63.0	31.8	2.25	1.19	145.0	28.2	4.78	5.218	10.6	0.3	125.0	43.7	7.6	7.4	63.3	102.0	24.0	3.0	5.0	145.0	33.7	22.0	3.0	15.39	12.0	19.0	165.7
135.0	12.5	0.015	137.0	50.0	92.1	160.0	5.7410000000000005	140.0	0.6	4.6	2.67	104.0	9.5	62.0	5.2	2.2	2.86	0.0579999999999999	1.0	36.0	30.0	118.0	41.0	30.7	2.4	1.195	160.0	34.7	4.88	4.61	5.1	0.2	120.0	35.3	7.5	7.6	73.9	117.98	25.0	4.0	3.0	160.0	33.0	23.0	3.0	13.68	12.0	23.0	149.5
180.0	5.3	106.0	140.0	81.64	85.5	280.0	4.37	150.0	0.5	5.4	20.11	92.0	2.2	82.0	5.3	2.3	4.64	0.127	3.23	24.0	35.0	112.0	60.0	27.4	2.35	1.324	280.0	42.5	5.19	6.88	10.0	3.9	171.66	44.5	7.2	9.4	127.3	113.92	19.0	5.0	1.0	270.0	42.6	19.0	3.0	8.55	14.9	136.0	179.2
115.81	3.4	0.17	139.9	74.0	94.8	120.0	4.14	140.0	0.4	3.3	4.45	72.0	1.6	80.0	4.9	1.4	4.6000000000000005	0.0289999999999999	2.23	36.0	28.0	106.0	19.0	32.2	2.275	1.098	116.0	22.9	4.14	4.218999999999999	10.6	0.4	117.4	44.9	7.1	7.8	50.8	104.0	10.0	2.0	4.0	116.0	39.0	14.0	3.0	8.6	11.1	7.0	171.1
152.0	8.3	0.042	140.0	74.0	88.2	165.0	3.776	160.0	0.6	5.3	2.67	60.0	4.5	80.0	5.4	2.9	5.0	0.053	2.96	255.04	30.0	126.0	54.0	29.1	2.4	1.195	160.0	32.0	5.47	4.39	7.1	0.8	125.0	38.8	7.1	9.0	69.8	116.0	24.0	4.0	3.0	160.0	35.5	20.0	3.0	15.39	12.4	14.0	159.5
118.0	5.7	0.017	140.0	70.68	91.4	128.0	4.577	130.0	0.4	3.1	4.45	74.0	4.1	68.0	5.2	1.2	3.21	0.048	2.0	120.0	27.0	102.0	42.0	31.4	2.425	1.195	118.0	23.2	4.35	4.27	6.3	0.2	118.0	41.9	7.2	8.0	52.1	100.0	10.0	3.0	4.0	118.0	37.5	17.0	3.0	13.68	12.6	13.0	168.2
115.0	8.2	0.0409999999999999	139.0	72.0	85.7	180.0	5.482	140.0	0.5	6.2	1.25	72.0	5.1	66.0	5.9	2.4	4.64	0.055	2.0	186.72	27.0	124.0	51.0	29.8	2.25	1.227	165.0	35.5	4.61	5.44	6.3	1.2	98.0	31.0	6.7	8.1	90.7	122.0	25.0	4.0	4.0	160.0	35.0	20.0	3.0	8.55	12.3	20.0	154.8
136.38	8.4	4.81	139.0	78.0	92.8	160.0	4.732	140.0	0.6	6.2	1.96	98.0	5.0	70.0	5.6	2.1	1.79	0.13	2.0	24.0	34.0	116.0	39.0	31.6	2.3	0.936	160.0	29.3	4.09	4.5	6.9	1.2	127.64	36.0	7.8	7.5	66.0	124.0	29.0	4.0	1.0	160.0	38.0	27.0	3.0	8.55	12.5	28.0	159.1
165.0	7.8	0.65	140.8	68.02	85.6	200.0	5.7700000000000005	190.0	0.5	6.4	3.56	68.0	5.3	66.0	5.9	1.7	4.6000000000000005	0.0579999999999999	1.0	30.0	29.0	164.0	65.0	27.8	2.275	1.13	165.0	34.5	5.17	5.107	6.9	0.8	135.0	38.3	7.1	8.8	83.3	170.0	17.0	4.0	4.0	185.0	34.0	16.0	3.0	6.8000000000000025	13.9	22.0	158.9
123.17	6.886999999999992	0.05991	138.99300000000002	65.8	87.63	133.0	4.362729999999999	140.2	0.5	4.308	2.0160000000000005	80.62	4.0420000000000025	63.76	5.188999999999997	2.100999999999996	5.275	0.0332289999999999	2.04	12.74	28.82	116.18	21.0	29.80900000000002	2.3785	1.2774299999999996	133.0	30.333	4.738900000000002	4.938600000000003	7.1839999999999975	0.435	122.67	41.322999999999965	7.200000000000004	7.6720000000000015	65.94099999999999	114.36	15.74	4.0	4.0	125.0	37.46699999999999	20.03	1.0	13.2696	12.352000000000002	13.86	173.65900000000005
140.0	12.2	0.141	141.0	82.0	86.1	165.0	6.0	150.0	0.4	5.0	1.78	100.0	10.4	84.0	5.2	1.3	1.79	0.019	2.09	198.84	37.0	134.0	37.0	30.3	2.425	1.001	165.0	31.5	4.96	5.33	3.5	5.3976053469340267e-79	125.0	40.7	8.0	7.3	73.4	134.0	16.0	4.0	4.0	165.0	36.1	18.0	3.0	13.68	12.0	12.0	166.3
140.0	9.7	152.9	142.9	74.0	76.9	145.0	4.91	170.0	0.8	6.3	8.9	88.0	5.1	78.0	5.4	2.9	6.1000000000000005	0.193	3.0	228.0	33.0	130.0	78.0	24.7	2.5	1.195	145.0	27.1	5.73	6.051	8.4	1.4	136.0	40.3	7.5	8.4	64.8	120.0	24.0	3.0	1.0	145.0	36.0	39.0	3.0	12.0	15.6	15.0	163.3
154.0	11.0	264.0	140.0	54.0	87.8	200.0	3.051	160.0	0.6	5.5	5.52	82.0	7.9	52.0	7.1	2.2	7.5	0.1	3.18	600.0	44.0	114.0	65.0	30.5	2.425	1.2919999999999998	158.0	29.1	3.88	7.88	5.7	0.2	140.0	37.0	7.9	7.8	68.8	120.0	9.0	3.0	2.0	154.0	40.0	16.0	3.0	8.55	12.9	20.0	167.6
160.0	5.3	0.017	140.0	90.0	75.3	170.0	5.715	170.0	0.4	5.0	5.78	60.0	2.8	86.0	5.5	1.9	3.57	0.033	1.0	231.14	31.0	144.0	41.0	24.5	2.4	1.195	170.0	34.3	5.31	4.72	8.1	0.6	150.0	36.7	7.4	6.4	86.3	136.0	18.0	4.0	4.0	170.0	35.5	18.0	3.0	11.97	13.7	24.0	164.5
170.0	6.8	0.031	139.0	76.0	69.1	184.0	3.051	160.0	0.6	5.3	4.89	54.0	4.2	86.0	5.3	1.8	5.36	0.072	1.9	227.04	27.0	144.0	58.0	22.4	2.2	1.711	160.0	32.9	3.95	5.55	9.4	0.8	132.0	35.0	6.7	5.6	75.1	146.0	16.0	4.0	3.0	184.0	36.8	20.0	1.0	8.55	23.0	7.0	162.3
125.99	7.339999999999992	0.0319410636294079	139.0	66.0	89.74699999999996	145.0	4.773230000000002	130.0	0.5	4.0639999999999965	2.1486000000000005	54.0	4.292000000000005	72.0	5.096000000000001	2.302000000000004	5.6030000000000015	0.0360299999999999	1.21	84.0	29.0	108.0	33.0	30.532	2.3637500000000005	1.2432599999999996	125.0	27.79	4.6241	4.789280000000007	6.884999999999996	0.4560000000000001	125.0	40.625	7.200000000000004	8.162000000000003	63.66599999999998	100.0	15.76	3.0	5.0	125.0	35.53200000000001	20.45	1.0	13.030200000000002	12.103	13.05	167.1
125.0	6.3	205.0	139.0	50.0	94.3	165.0	6.051	120.0	0.4	4.6	6.76	72.0	3.7	54.0	5.1	2.0	5.0	0.06	4.0	84.0	31.0	84.0	38.0	32.5	2.375	1.13	155.0	29.5	4.09	4.94	6.6	0.3	125.0	41.2	7.5	7.8	69.9	84.0	12.0	4.0	5.0	155.0	37.0	20.0	1.0	8.55	12.9	14.0	167.9
138.0	4.4	0.05	143.8	88.0	91.6	170.0	5.72	160.0	0.5	5.8	3.56	104.0	1.9	82.0	5.5	1.8	5.0	0.2319999999999999	2.2	168.0	32.0	114.0	55.0	30.2	2.5	1.033	155.0	31.5	4.44	4.607	11.0	0.4	123.0	37.6	8.0	9.0	70.5	120.0	23.0	4.0	4.0	155.0	33.7	21.0	2.0	12.0	13.2	61.0	162.0
165.0	5.0	0.025	138.0	80.0	86.9	250.0	4.836	140.0	0.5	5.4	2.85	84.0	2.6	81.72	6.0	1.7	5.0	0.066	3.0	298.08	30.0	118.3	50.0	29.2	2.275	1.098	250.0	41.6	4.16	3.72	9.9	0.6	118.0	39.6	6.9	7.9	113.2	116.0	24.0	5.0	4.0	240.0	36.5	24.0	3.0	10.26	12.7	21.0	162.7
150.0	4.1	0.035	140.0	75.62	93.0	208.0	6.85	240.0	0.5	5.8	1.78	46.0	1.9	78.0	5.8	1.6	3.93	0.29	1.0	204.0	35.0	210.0	72.0	30.4	2.25	1.19	208.0	35.0	4.25	6.051	12.1	0.6	130.0	44.7	7.3	6.9	100.5	210.0	17.0	4.0	2.0	180.0	37.5	23.0	3.0	10.26	12.7	46.0	167.7
190.0	7.6	0.027	138.0	70.0	88.6	382.0	5.715	140.0	0.5	4.1	1.87	68.0	4.1	66.0	7.1	2.6	3.21	0.0409999999999999	3.2	300.0	33.0	114.0	50.0	30.0	2.275	1.162	264.0	46.9	4.17	5.77	6.9	0.4	132.0	29.1	7.0	7.6	119.4	112.0	21.0	5.0	4.0	260.0	41.7	24.0	1.0	10.26	13.0	21.0	166.9
220.0	7.7	252.0	139.0	80.0	96.2	226.0	6.03	180.0	0.9	6.8	7.12	52.0	4.4	78.0	5.4	2.2	4.64	0.304	2.0	239.16	30.0	140.0	50.0	32.3	2.525	1.23	196.0	34.8	4.78	5.051	11.2	1.9	180.0	44.0	7.4	8.6	86.9	134.0	20.0	4.0	4.0	206.0	40.5	19.0	3.0	11.97	12.7	39.0	180.2
210.0	6.1	0.023	140.0	92.0	94.4	210.0	2.948	150.0	0.5	5.2	1.25	70.0	2.2	90.0	10.8	2.7	3.21	0.068	1.76	360.0	31.0	132.0	69.0	30.3	2.35	1.356	173.0	30.6	5.11	7.83	9.0	0.6	160.0	38.0	7.0	7.9	80.7	140.0	27.0	4.0	3.0	203.0	37.2	19.0	3.0	18.81	13.7	22.0	166.7
150.0	8.4	0.011	143.0	76.6	96.0	160.0	6.051	149.6	0.3	7.0	3.47	71.94	5.7	75.72	5.9	2.2	6.43	0.106	1.0	281.04	30.0	119.92	56.0	33.1	2.475	1.485	160.0	32.273	5.03	5.27	3.4	0.2	135.0	38.837	7.6	7.9	75.5	119.96	29.0	4.0	5.0	160.0	37.644	25.0	1.0	13.68	12.7	57.0	167.9
90.0	7.4	222.0	136.0	70.0	98.5	165.0	5.896	150.0	0.7	5.8	16.37	80.0	3.6	72.0	5.3	2.9	4.28	0.066	4.0	132.0	28.0	116.0	43.0	34.5	2.375	1.356	140.0	26.3	3.91	4.22	8.8	0.6	95.0	39.0	7.4	7.8	66.3	118.0	25.0	3.0	4.0	165.0	35.8	23.0	1.0	13.68	11.9	18.0	163.3
150.0	7.0760000000000085	255.30340000000007	138.999	75.0	89.51899999999996	218.0	5.34462	165.4	0.5	5.8249999999999975	11.866300000000004	79.82	4.100000000000007	75.52	6.830000000000001	2.205999999999996	3.5050999999999988	0.12563	2.28	84.0	28.0	141.96	53.0	30.382999999999992	2.3972500000000005	1.27431	190.0	35.860999999999976	4.644699999999996	6.780840000000002	7.108999999999997	0.4710000000000002	117.0	33.944	7.1969999999999965	8.093000000000004	89.72840000000004	141.1	22.8	4.0	1.0	218.0	34.146999999999984	21.53	1.0	10.4994	12.996000000000002	29.86	149.2050000000001
143.0	6.5	144.0	135.0	68.0	99.7	164.0	4.81	130.0	0.6	4.9	6.41	66.0	3.1	82.0	5.4	2.7	4.28	0.066	3.0	276.0	29.0	106.0	48.0	34.3	2.2	0.84	164.0	32.9	4.47	5.66	8.9	0.3	136.0	39.1	7.3	7.8	74.6	100.0	18.0	4.0	4.0	152.0	36.0	26.0	3.0	10.26	15.2	16.0	175.9
135.0	10.9	0.011	140.0	90.0	95.3	160.0	6.41	180.0	0.7	6.3	3.56	76.0	5.4	94.0	6.3	4.5	5.0	0.024	1.45	396.0	34.0	170.0	64.0	33.0	2.275	1.13	160.0	37.1	4.12	4.94	6.7	1.0	120.0	39.2	7.5	8.1	79.0	174.0	43.0	4.0	4.0	149.0	36.5	62.0	3.0	11.97	12.6	38.0	154.1
150.0	6.3	499.0	140.0	68.0	87.7	165.0	2.845	170.0	0.4	5.0	5.52	52.0	2.8	70.0	4.8	3.1	3.93	0.099	2.75	114.25	27.0	128.0	48.0	28.6	2.325	1.227	165.0	31.5	4.99	4.61	6.1	0.6	150.0	40.4	6.8	8.1	69.6	122.0	27.0	3.0	3.0	160.0	38.0	28.0	1.0	17.1	12.9	16.0	173.4
135.0	5.9	0.159	142.0	62.0	71.8	160.0	6.52	160.0	0.6	4.4	4.45	62.0	3.2	66.0	5.8	1.8	6.43	0.14	1.24	300.0	37.0	130.0	72.0	23.3	2.475	1.26	145.0	30.4	5.35	5.384	9.9	0.6	115.0	37.4	7.5	8.7	70.0	132.0	17.0	4.0	4.0	145.0	36.0	21.0	3.0	17.1	13.5	18.0	161.3
178.0	4.4	0.0279999999999999	139.0	72.0	102.9	180.0	4.939	140.0	0.5	4.1	2.58	72.0	2.3	72.0	4.6	1.5	3.21	0.036	1.0	290.88	27.0	106.0	60.0	36.8	2.4	0.969	160.0	30.1	3.76	5.72	10.6	0.9	180.0	39.0	7.0	10.4	73.1	112.0	21.0	4.0	5.0	165.0	40.0	26.0	3.0	17.1	13.3	13.0	180.0
114.0	6.4	0.289	140.0	100.0	75.6	116.0	3.595	170.0	0.8	4.6	18.15	90.0	3.5	102.0	6.4	1.9	9.64	0.143	1.88	300.0	29.0	142.0	74.0	24.9	2.325	1.227	98.0	23.8	5.33	5.44	12.6	0.8	88.0	29.8	7.0	9.4	44.5	136.0	29.0	3.0	1.0	114.0	29.0	50.0	3.0	13.68	18.3	85.0	143.7
113.06	6.9	0.011	135.0	50.0	95.7	129.0	7.5	130.0	0.6	2.4	1.78	106.0	4.3	40.0	4.7	1.8	1.79	0.034	1.0	77.61	30.0	100.0	22.0	33.5	2.1	0.97	129.0	28.1	3.55	4.218999999999999	8.1	0.3	109.6	38.4	6.0	7.8	62.8	94.0	14.0	3.0	4.0	129.0	34.0	17.0	3.0	6.84	12.4	13.0	151.3
208.1	9.6	311.0	136.0	66.0	90.9	230.0	4.758	140.0	0.5	5.0	8.99	86.0	5.5	62.0	5.4	3.1	3.21	0.131	6.0	120.0	27.0	112.0	30.0	30.3	2.3	1.356	210.0	33.0	5.22	4.61	5.1	1.9	220.0	41.7	7.1	7.6	89.6	118.0	21.0	4.0	2.0	210.0	40.0	20.0	1.0	17.1	12.5	20.0	186.6
185.0	8.2	0.144	142.0	74.0	88.3	270.0	4.422	140.0	0.5	7.5	2.58	80.0	5.5	78.0	5.4	2.1	5.36	0.068	3.0	156.0	28.0	110.0	53.0	29.2	2.25	1.098	270.0	41.0	4.97	5.22	5.7	5.3976053469340267e-79	150.0	42.1	6.6	9.0	122.3	104.0	21.0	5.0	4.0	270.0	40.0	20.0	3.0	13.68	13.2	27.0	162.9
135.0	3.7	0.04	136.0	66.0	86.9	160.0	5.379	130.0	0.3	6.1	1.25	60.0	2.3	70.0	5.6	1.0	6.78	0.083	1.0	120.0	26.0	104.0	38.0	30.8	2.25	0.969	126.0	26.6	4.89	6.05	8.2	0.6	135.0	39.3	7.2	7.1	56.6	110.0	25.0	3.0	4.0	145.0	34.1	22.0	3.0	13.68	12.1	16.0	171.5
155.0	11.1	0.114	143.0	51.62	66.3	200.0	4.99	150.0	0.9	4.6	5.34	78.0	7.4	54.0	5.0	2.6	6.07	0.1689999999999999	1.21	120.0	33.0	134.0	70.98	21.2	2.375	1.39	142.0	26.8	5.48	6.273	7.8	0.7	155.0	35.1	7.2	9.4	65.9	131.38	15.0	4.0	1.0	142.0	39.0	23.0	3.0	11.97	14.9	12.0	159.62000000000003
170.0	6.1	99.6	140.0	76.0	92.9	185.0	4.86	130.0	0.5	3.4	4.45	94.0	4.0	76.0	5.2	1.3	4.64	0.053	1.0	240.0	25.0	110.0	39.0	31.0	2.3	1.03	155.0	24.2	4.46	4.552	8.9	0.9	165.0	42.6	6.9	10.0	66.7	98.0	19.0	3.0	4.0	170.0	39.0	22.0	3.0	13.68	11.3	10.0	183.7
125.0	4.4	0.011	137.0	58.0	91.6	130.0	5.12	160.0	0.4	7.6	3.83	96.0	3.0	64.0	6.1	0.8	12.14	0.092	1.25	360.0	39.0	142.0	78.0	30.9	2.325	1.227	112.0	22.5	3.58	5.16	8.5	2.3	120.0	39.1	8.4	7.9	50.7	136.0	16.0	3.0	3.0	120.0	36.0	25.0	3.0	10.26	13.2	17.0	154.4
145.0	7.2	95.9	136.0	76.4	92.6	189.0	7.81	160.0	0.5	6.3	9.79	86.0	3.7	78.0	5.4	2.5	3.93	0.159	3.35	84.0	33.0	132.0	57.0	31.9	2.55	1.259	187.0	32.0	5.17	4.61	6.9	0.9	145.0	44.0	7.8	8.4	83.4	122.0	29.0	4.0	1.0	165.0	41.0	23.0	3.0	5.13	13.1	54.0	182.0
127.02	6.1	10.4	142.0	60.0	93.6	136.0	2.66	150.0	0.4	5.0	1.78	70.0	3.8	59.26	5.3	1.6	2.86	0.0289999999999999	2.41	28.83	30.0	113.34	19.0	32.3	2.375	1.26	130.0	25.9	4.48	4.33	6.9	0.1	124.66	43.6	7.3	7.7	57.5	112.16	12.0	3.0	4.0	124.0	34.5	25.0	3.0	10.26	11.8	11.0	176.9
120.0	9.1	0.04	139.0	50.0	97.6	156.0	6.362	210.0	0.7	5.5	5.34	74.0	4.5	18.0	6.4	3.6	5.0	0.043	1.09	120.0	28.0	166.0	78.0	32.8	2.45	1.485	152.0	29.4	4.47	4.77	7.8	0.9	120.0	36.5	7.2	7.7	68.4	148.0	16.0	4.0	1.0	135.0	35.6	19.0	3.0	11.97	13.0	18.0	159.8
140.0	7.122000000000009	0.044	137.0	64.0	89.62499999999999	186.0	4.965	140.0	0.5	4.3	3.91	66.0	4.191999999999993	74.0	5.2	2.201999999999997	3.57	0.051	2.0	97.5	29.0	112.0	36.0	30.63600000000001	2.25	1.195	165.0	32.7	4.613800000000001	4.16	7.141000000000003	0.4630000000000002	140.0	39.2	6.7	7.987999999999999	77.5	108.0	23.0	4.0	5.0	164.0	38.7	30.0	2.0	8.55	12.190999999999995	13.0	170.3
125.0	5.6	0.057	137.0	70.48	92.2	145.0	4.965	140.0	0.5	3.2	2.05	76.0	2.6	70.0	5.5	2.3	2.86	0.033	2.08	132.68	30.0	112.0	41.0	31.8	2.325	1.227	138.0	26.4	4.24	5.0	9.1	0.2	115.0	40.5	6.8	7.2	62.5	112.76	17.0	3.0	5.0	140.0	37.9	21.0	3.0	6.84	12.3	34.0	171.3
212.0	7.133000000000008	3.648850000000007	139.0	63.12	90.61499999999997	220.0	5.1896900000000015	160.0	0.5	6.162999999999999	2.4500999999999986	88.0	4.194999999999993	64.08	5.613000000000002	2.201999999999997	4.959799999999999	0.10252	1.0	360.0	29.0	108.16	67.71	30.587	2.383	1.1795699999999996	212.0	36.1	4.619100000000002	5.477320000000002	7.115000000000002	0.4229999999999998	190.0	41.3	7.200000000000004	8.185	98.9	100.0	29.21	4.0	5.0	212.0	39.0	28.9	3.0	14.483699999999995	12.898999999999992	29.79	180.6
109.38	9.1	74.1	136.0	66.0	91.9	116.0	3.31	140.0	0.5	3.5	6.23	68.0	6.5	54.0	4.8	1.9	3.57	0.048	4.0	48.0	26.0	106.0	22.0	32.3	2.375	1.259	113.0	26.0	4.45	4.72	5.7	0.7	110.19	36.1	6.8	7.7	48.9	108.0	12.0	3.0	4.0	114.0	33.7	18.0	1.0	15.39	11.3	5.0	156.9
205.0	5.1	0.021	140.0	70.0	88.2	240.0	5.843999999999999	150.0	0.3	5.3	6.05	70.0	3.1	78.0	5.4	1.5	3.57	0.068	1.0	168.0	27.0	106.0	61.0	29.4	2.2	0.969	220.0	33.6	5.07	5.22	6.1	0.2	150.0	36.2	6.4	8.0	104.9	114.0	23.0	4.0	5.0	235.0	39.5	23.0	1.0	10.26	13.2	18.0	166.5
130.0	6.6320000000000086	6.746899999999982	139.0	55.14	90.684	130.0	5.741190000000002	187.0	0.5	4.830000000000001	6.049799999999998	69.88	3.899999999999993	56.48	5.5740000000000025	1.9930000000000003	5.257900000000002	0.10253	1.8	480.0	29.01	160.44	78.6	30.529999999999998	2.37875	1.29926	130.0	30.899999999999995	4.622299999999999	5.248780000000004	7.5850000000000035	0.4710000000000003	118.05	37.055000000000014	7.200000000000004	8.229	65.86980000000003	157.58	17.48	4.0	2.0	130.0	35.42300000000001	22.45	3.0	13.594500000000004	12.870000000000005	21.05	156.2589999999999
195.0	4.5	0.042	143.0	51.62	100.4	210.0	6.025	170.0	0.5	4.6	2.67	62.0	2.4	58.0	5.9	1.2	4.28	0.15	3.52	84.0	23.0	132.0	72.0	33.6	2.3	1.2919999999999998	180.0	31.8	4.66	6.61	11.1	0.1	160.0	38.2	6.7	8.1	73.7	124.0	16.0	4.0	1.0	185.0	37.8	23.0	3.0	13.68	12.4	13.0	163.8
210.0	8.1	384.0	143.0	94.0	87.1	260.0	3.233	150.0	0.7	5.9	33.81	64.0	3.7	94.0	5.1	3.4	2.14	0.251	6.0	125.26	26.0	132.0	43.0	30.3	2.325	1.324	220.0	37.0	5.51	5.0	8.2	0.5	260.0	40.0	6.8	7.9	93.336	136.0	31.0	4.0	4.0	260.0	44.0	27.0	3.0	11.97	11.8	33.0	179.6
220.27	12.0	16.9	133.0	62.0	86.9	249.0	6.568	130.0	0.5	3.7	1.25	82.0	8.1	60.0	5.1	3.2	1.79	0.027	1.0	112.34	36.0	106.0	30.0	28.7	2.35	1.485	249.0	39.1	3.96	4.05	4.4	0.2	230.0	38.7	6.7	7.8	108.8	105.0	18.0	5.0	4.0	240.0	36.5	17.0	3.0	6.84	12.4	37.0	160.4
175.0	8.4	551.0	139.0	66.0	87.8	210.0	6.129	140.0	0.8	7.1	6.76	70.0	3.3	68.0	7.8	3.7	7.5	0.126	1.0	204.0	30.0	104.0	57.0	28.9	2.45	1.162	175.0	32.5	4.59	10.44	10.1	1.0	125.0	35.0	7.3	7.1	77.7	100.0	11.0	4.0	2.0	190.0	38.4	19.0	3.0	6.84	12.2	27.0	159.3
160.0	10.6	0.011	134.0	74.58	85.3	175.0	2.38	150.0	1.1	3.6	3.56	76.0	8.0	76.0	6.7	0.9	3.57	0.0969999999999999	2.85	288.0	41.0	128.0	71.0	28.3	2.275	1.26	150.0	30.0	5.06	8.327	10.7	5.3976053469340267e-79	170.0	37.761	7.5	8.6	72.21700000000001	114.0	23.0	4.0	4.0	145.0	38.2	29.0	3.0	39.33	14.8	287.0	160.7
325.0	6.0	0.026	136.0	86.0	88.6	350.0	3.776	160.0	0.9	8.2	1.25	96.0	2.6	90.0	5.5	2.2	4.64	0.18	5.0	145.8	42.0	138.0	41.0	30.2	2.275	1.162	350.0	42.4	5.16	5.83	15.4	1.2	300.0	42.6	8.4	7.2	157.3	134.0	31.0	5.0	3.0	340.0	40.7	29.0	3.0	10.26	12.0	21.0	182.0
125.0	6.6	74.1	143.0	86.0	90.1	145.0	7.24	180.0	0.4	3.5	6.23	102.0	4.5	92.0	5.6	1.6	3.93	0.13	4.0	84.0	29.0	154.0	63.03	30.6	2.35	1.36	140.0	25.3	5.99	6.439	6.8	0.1	125.0	40.3	7.1	7.7	56.7	152.0	14.0	3.0	3.0	145.0	34.1	18.0	2.0	22.23	12.4	14.0	164.92699999999994
159.32	4.4	0.12	140.3	65.7	92.4	170.93	5.69	140.0	0.4	4.8	3.56	102.0	2.6	66.0	5.2	1.2	7.5	0.126	1.71	240.0	25.0	120.0	68.52	31.9	2.3	1.227	164.88	31.1	3.78	5.162000000000001	9.3	0.8	133.64	43.6	6.4	8.7	75.8	117.92	13.0	4.0	3.0	162.92	40.0	18.0	3.0	10.3	12.7	11.0	172.1
254.17	3.9	0.102	139.0	90.88	85.3	280.0	5.353	150.0	0.4	7.4	2.67	72.0	1.5	78.0	5.8	1.9	5.71	0.072	1.0	49.68	32.0	110.0	28.0	28.6	2.375	1.162	280.0	43.6	5.3	6.0	9.1	0.9	250.0	50.8	7.5	7.8	125.4	122.0	16.0	5.0	4.0	245.0	45.0	17.0	2.0	10.26	13.3	16.0	187.0
170.0	10.4	0.035	136.2	76.0	86.8	225.0	4.63	130.0	0.7	3.9	3.56	78.0	7.5	80.0	5.2	2.1	1.8	0.0579999999999999	1.0	197.22	43.0	116.0	39.0	29.3	2.175	1.0659999999999998	190.0	36.0	4.37	4.663	6.5	0.5	160.0	38.8	8.3	7.4	90.1	108.0	21.0	3.0	4.0	175.0	38.5	20.0	3.0	5.1000000000000005	11.6	21.0	165.1
180.0	8.4	0.105	142.0	76.0	94.3	180.0	5.87	150.0	0.7	5.1	1.78	66.0	5.2	72.0	5.5	2.4	5.36	0.295	1.0	304.2	23.0	122.0	52.0	32.3	2.375	1.324	180.0	33.5	4.8	5.66	8.2	0.6	165.0	42.6	6.6	8.1	85.2	134.0	30.0	4.0	4.0	180.0	38.8	28.0	3.0	10.26	13.0	22.0	187.4
160.0	7.1	0.045	141.0	78.0	85.9	165.0	4.9910000000000005	150.0	0.5	4.6	8.9	84.0	4.2	74.0	5.7	2.1	4.64	0.077	1.0	292.8	27.0	120.0	58.0	28.7	2.325	1.033	160.0	30.3	5.43	5.22	7.4	0.7	130.0	44.7	6.9	7.6	75.7	123.5	24.0	4.0	5.0	160.0	39.3	18.0	3.0	15.39	14.0	18.0	170.3
140.78	9.6	0.011	139.0	82.0	82.0	150.0	4.06	140.0	0.7	4.9	1.25	74.0	6.3	86.0	5.5	2.2	5.71	0.048	6.3	4.0	30.0	118.0	27.0	28.4	2.5	1.2919999999999998	150.0	31.8	5.69	5.22	6.9	1.3	140.0	40.4	7.5	7.6	66.3	118.0	15.0	4.0	1.0	140.0	37.0	19.0	3.0	8.55	12.4	6.0	165.9
112.99	12.6	130.0	135.0	60.0	81.1	120.0	4.343999999999999	120.0	0.5	3.7	7.12	82.0	9.6	52.0	4.9	2.2	2.86	0.068	3.26	24.0	28.0	102.0	26.0	27.7	2.45	1.356	115.0	22.5	4.52	3.94	4.3	0.8	114.56	38.2	6.6	7.0	46.6	98.0	15.0	3.0	2.0	110.0	35.2	17.0	1.0	15.39	13.4	26.0	159.7
268.69	5.2	0.044	138.0	42.0	74.3	300.0	4.526	140.0	0.4	4.7	1.25	60.0	2.7	56.0	6.0	2.0	5.36	0.244	1.0	48.0	29.0	118.0	20.0	24.5	2.35	1.485	185.0	38.6	5.86	4.88	8.1	0.8	268.66	43.4	7.1	7.2	94.0	114.0	25.0	5.0	4.0	170.0	38.0	36.0	1.0	10.26	14.8	17.0	175.0
150.0	7.5	0.083	140.0	78.0	95.5	200.0	5.662999999999999	160.0	0.7	6.1	4.45	74.0	4.4	86.0	5.9	2.2	3.57	0.193	4.08	168.0	35.0	126.0	52.0	31.3	2.375	1.001	200.0	41.4	5.13	6.27	9.6	1.5	140.0	37.1	7.7	8.6	96.1	112.0	25.0	5.0	4.0	170.0	37.0	26.0	1.0	15.39	12.3	27.0	165.6
180.0	8.4	0.011	136.0	94.0	90.0	185.0	5.38	150.0	0.7	5.2	1.78	76.0	5.5	90.0	4.9	2.0	4.64	0.077	2.0	202.76	34.0	136.0	43.0	31.1	2.3	1.13	180.0	35.1	5.07	4.885	8.3	0.3	175.0	43.1	7.8	7.4	78.8	126.0	27.0	4.0	3.0	180.0	38.8	29.0	3.0	13.68	12.0	35.0	179.5
138.1	5.9	429.0	138.0	74.0	80.8	160.0	5.275	140.0	0.6	3.6	12.81	76.0	3.0	68.0	5.2	1.9	3.21	0.036	3.23	18.0	27.0	110.0	22.0	27.2	2.425	1.033	145.0	31.5	4.59	3.77	11.0	0.4	131.16	39.5	6.7	8.9	66.6	110.0	21.0	4.0	2.0	125.0	34.0	21.0	1.0	6.84	14.6	28.0	153.8
142.07	8.9	12.4	141.0	74.0	87.3	160.0	3.957	140.0	0.5	6.1	2.31	58.0	5.8	74.0	5.1	2.4	5.0	0.024	2.82	28.17	28.0	116.0	23.0	29.8	2.45	1.13	140.0	27.0	5.39	5.44	5.9	0.7	143.34	40.8	7.7	7.8	63.4	112.0	20.0	3.0	2.0	140.0	36.4	25.0	1.0	15.39	13.0	20.0	180.0
220.0	5.3	21.3	136.0	66.0	89.6	240.0	4.9910000000000005	130.0	0.5	6.1	2.31	58.0	2.6	58.0	7.3	2.0	3.21	0.13	1.0	516.0	29.0	118.0	65.0	30.6	2.3	1.098	230.0	39.2	4.92	8.55	9.6	0.6	155.0	37.4	7.3	8.1	106.6	120.0	27.0	5.0	5.0	230.0	38.3	22.0	3.0	15.39	11.3	78.0	173.6
80.0	5.5	0.035	142.3	116.0	70.3	120.0	6.18	220.0	0.4	4.8	7.12	64.0	3.1	114.0	5.0	1.7	4.3	0.213	5.0	195.04	34.0	188.0	49.0	21.7	2.425	1.033	110.0	25.3	6.51	4.94	7.6	0.4	115.0	36.5	8.6	7.9	47.0	185.5	28.0	2.0	4.0	115.0	33.5	25.0	3.0	6.8000000000000025	14.6	32.0	154.4
170.0	6.6	0.011	144.0	76.28	91.2	180.0	5.431	190.0	0.4	4.5	4.45	72.0	3.5	78.0	6.1	2.4	6.43	0.072	1.0	240.0	28.0	146.0	76.0	30.3	2.375	1.2919999999999998	180.0	34.4	5.21	5.55	5.9	2.6	150.0	42.6	7.5	9.6	78.7	148.0	16.0	4.0	1.0	175.0	35.5	22.0	3.0	11.97	13.1	16.0	166.9
162.27	6.6	0.047	140.0	60.54	90.6	177.0	3.931	120.0	0.6	4.2	1.78	80.0	3.0	60.0	5.4	2.8	7.14	0.024	3.33	21.35	32.0	90.0	20.0	30.2	2.425	1.356	173.0	29.0	4.64	4.66	9.6	0.6	161.87	50.0	7.5	7.9	75.1	91.5	27.0	3.0	4.0	167.0	44.7	55.0	1.0	20.52	13.2	10.0	190.0
95.0	4.4	0.011	137.0	75.68	94.3	110.0	5.431	160.0	0.4	4.6	2.67	70.0	2.7	80.0	4.7	1.3	7.85	0.0289999999999999	1.64	264.0	25.0	128.0	64.0	31.9	2.2	1.195	93.0	23.3	4.74	4.66	8.5	0.8	100.0	38.7	6.7	8.8	41.1	124.0	29.0	3.0	5.0	93.0	33.4	35.0	1.0	13.68	12.3	9.0	158.4
190.0	6.793999999999998	5.164169999999999	139.00799999999998	54.22	90.572	220.0	5.07686	182.0	0.5	6.174	4.1309	66.1	3.999	56.72	5.6640000000000015	2.0659999999999967	4.946399999999998	0.1592888888888888	1.89	540.0	29.01	150.34	80.0	30.54099999999999	2.370999999999999	1.1051700000000002	220.0	34.637	4.627699999999999	5.597919999999999	7.419	0.4430000000000001	150.0	39.84499999999999	7.196000000000005	8.324000000000002	94.589	146.82	21.67	4.0	3.0	205.0	39.737	22.87	3.0	14.0391	12.987000000000002	28.17	172.25399999999993
210.0	9.5	0.011	140.0	78.0	91.1	270.0	4.5	170.0	0.8	7.6	5.34	74.0	5.4	74.0	4.9	2.9	5.0	0.0819999999999999	2.33	148.45	30.0	148.0	42.0	31.8	2.325	1.36	250.0	39.0	5.55	4.996	7.9	0.8	210.0	43.4	7.1	10.4	118.2	140.0	27.0	5.0	5.0	250.0	41.2	23.0	3.0	15.39	13.8	26.0	182.0
170.0	5.4	0.7120000000000001	138.0	70.0	93.2	185.0	4.836	140.0	0.5	5.9	1.25	68.0	3.2	68.0	5.4	1.6	5.71	0.075	8.0	120.0	28.0	104.0	40.0	31.0	2.275	1.033	180.0	36.6	4.91	5.44	8.4	0.8	155.0	39.1	7.7	8.1	81.8	102.0	32.0	4.0	1.0	177.0	37.0	24.0	1.0	11.97	12.3	38.0	166.5
180.0	5.9	0.011	139.0	74.0	86.0	204.0	4.422	170.0	0.4	5.3	2.14	52.0	3.2	66.0	5.4	2.0	5.36	0.1169999999999999	1.0	396.0	24.0	142.0	57.0	30.0	2.225	1.227	185.0	33.5	5.1	5.83	7.5	0.6	180.0	42.0	6.9	8.0	84.6	134.0	28.0	4.0	5.0	180.0	41.8	25.0	3.0	11.97	12.5	24.0	177.3
150.0	4.3	0.022	142.0	84.0	94.5	170.0	5.9220000000000015	190.0	0.3	4.2	7.12	80.0	2.5	88.04	5.2	1.3	3.93	0.087	1.32	138.65	22.0	149.52	61.0	32.8	2.325	1.453	170.0	32.1	4.22	5.0	7.9	0.3	117.0	39.2	6.2	7.6	77.5	140.0	21.0	4.0	4.0	170.0	36.0	25.0	3.0	18.81	12.4	9.0	165.1
154.62	7.2	0.035	141.8	70.0	87.8	165.0	3.98	170.0	0.5	5.0	1.78	78.0	4.7	74.0	5.1	1.9	5.4	0.039	5.0	12.0	27.0	132.0	20.0	29.5	2.425	1.388	165.0	28.7	5.52	4.94	6.5	0.2	151.42	43.1	7.8	8.0	66.0	144.0	24.0	3.0	4.0	150.0	40.0	22.0	3.0	13.7	11.6	18.0	184.3
110.0	6.888999999999994	0.0271104567005321	139.005	55.46	90.50900000000006	135.0	5.62847	186.6	0.5	4.617000000000002	4.149499999999996	69.16	4.044000000000001	54.96	5.485	2.100999999999996	5.4327	0.09657	1.18	401.64	29.01	163.32	77.49	30.539000000000005	2.3865	1.27949	130.0	30.11199999999998	4.625099999999998	5.128530000000001	7.268999999999997	0.4750000000000002	125.0	39.49899999999997	7.200000000000004	8.161000000000001	65.62200000000007	159.36	17.33	4.0	1.0	115.0	37.06	22.41	3.0	12.6711	12.739999999999998	21.64	166.926
238.52	6.903999999999987	0.8403593749999996	139.079	67.22	89.65299999999998	268.0	4.39967	160.0	0.5	6.14	2.3941	82.0	4.099000000000006	72.0	5.1560000000000015	2.098999999999996	5.444000000000004	0.0544199999999999	3.82	69.96	28.0	136.0	19.0	30.65000000000001	2.34425	1.1946500000000002	250.0	38.35999999999999	4.615700000000003	4.779420000000002	7.206	0.4800000000000002	226.36	44.94699999999999	7.1999999999999975	8.105	113.1	130.0	20.35	4.0	4.0	210.0	40.69	19.8	3.0	8.302	12.270000000000003	19.37	180.85500000000005
100.0	6.106000000000009	0.8812099999999998	139.0	76.0	87.96400000000006	216.0	5.09919	180.0	0.5	6.1770000000000005	3.1243000000000007	94.0	3.592000000000003	82.44	5.954999999999999	1.7990000000000024	4.848399999999997	0.0828399999999999	1.59	300.0	28.0	156.76	53.0	29.82200000000001	2.4055	1.23114	216.0	38.7	4.7365	5.564220000000005	8.200000000000001	0.5109999999999998	100.0	39.4	7.1999999999999975	7.665999999999998	101.8	156.0	24.57	5.0	2.0	195.0	37.1	23.21	3.0	13.0815	12.870999999999997	35.71	158.2
95.18	7.5	0.165	137.0	62.0	89.4	100.0	4.138	120.0	0.5	3.1	2.67	98.0	4.8	58.0	5.3	2.1	3.93	0.217	3.46	6.83	34.0	98.0	18.0	30.1	2.4	1.485	100.0	24.4	4.56	5.27	7.1	0.4	94.56	41.3	8.0	7.6	49.6	92.0	15.0	3.0	1.0	100.0	34.7	22.0	2.0	10.26	12.5	12.0	158.8
135.0	6.8	383.0	141.0	58.0	88.3	145.0	5.819	130.0	0.5	4.9	9.61	68.0	3.5	60.0	5.5	2.4	2.5	0.133	3.33	36.0	30.0	108.0	49.0	29.5	2.325	1.2919999999999998	145.0	29.5	4.62	4.83	7.8	1.0	120.0	36.1	7.1	6.9	67.6	94.0	13.0	3.0	3.0	135.0	34.0	19.0	3.0	10.26	12.6	20.0	166.8
175.0	6.9	0.121	139.0	5.3976053469340267e-79	87.6	255.0	3.931	140.0	0.3	7.8	3.56	62.0	4.5	44.0	5.1	1.9	8.57	0.102	1.0	180.0	34.0	124.0	80.0	30.5	2.45	1.033	167.0	40.6	3.96	4.55	4.9	0.3	200.0	29.0	7.1	7.1	73.2	132.0	13.0	5.0	2.0	255.0	37.1	17.0	3.0	10.26	12.6	13.0	153.7
210.0	9.4	0.011	139.0	66.0	89.6	234.0	5.69	150.0	0.8	4.4	3.56	78.0	4.9	60.0	6.7	3.3	5.71	0.068	2.0	273.84	28.0	122.0	50.0	30.8	2.65	1.26	228.0	38.4	4.69	5.218	8.7	1.2	185.0	46.3	7.1	8.3	103.2	118.0	40.0	5.0	5.0	220.0	40.1	22.0	3.0	10.26	12.7	26.0	179.4
200.0	5.9	0.474	139.0	84.0	84.1	244.0	5.689	150.0	0.6	6.1	3.38	60.0	2.6	86.0	5.7	2.4	3.57	0.261	12.0	243.72	34.0	126.0	50.0	29.2	2.35	1.227	244.0	38.3	4.96	4.61	10.6	0.6	190.0	41.8	7.9	7.4	108.7	124.0	26.0	5.0	3.0	240.0	43.0	28.0	3.0	11.97	13.0	52.0	177.7
240.0	5.8	2.92	138.0	68.0	98.3	266.0	4.215	140.0	0.4	7.6	1.25	94.0	3.1	70.0	5.7	2.0	4.64	0.039	6.0	242.04	32.0	110.0	48.0	33.8	2.4	1.421	255.0	42.7	3.97	5.33	7.6	5.3976053469340267e-79	210.0	44.0	7.5	8.4	118.3	112.0	49.0	5.0	3.0	255.0	41.1	36.0	1.0	11.97	12.6	64.0	175.0
115.13	5.7	0.019	139.0	46.0	98.0	120.0	2.92	130.0	0.4	6.6	1.78	64.0	3.7	60.0	5.0	1.3	4.28	0.053	2.36	57.77	30.0	94.0	19.0	34.3	2.4	1.16	118.0	27.3	4.36	4.496	7.1	0.9	115.94	37.1	7.2	6.8	55.1	98.24	10.0	3.0	4.0	118.0	31.8	16.0	3.0	13.68	11.4	9.0	154.7
124.06	8.0	0.011	142.0	44.0	88.2	145.0	4.319	130.0	0.5	3.8	3.74	66.0	4.9	44.0	5.5	2.4	4.64	0.043	1.81	96.01	26.0	96.0	32.0	31.9	2.25	1.259	145.0	29.2	3.75	4.33	6.4	1.4	119.0	37.8	6.5	8.4	64.9	98.0	18.0	3.0	2.0	145.0	34.5	23.0	3.0	10.26	13.3	8.0	155.7
145.0	5.9	0.04	139.0	58.0	96.6	145.0	5.586	140.0	0.3	6.0	1.87	66.0	3.5	52.0	5.5	2.1	3.21	0.048	4.0	205.6	27.0	122.0	36.0	33.4	2.325	1.001	145.0	31.9	4.58	4.61	4.4	0.2	145.0	36.4	6.9	7.1	67.9	116.0	19.0	4.0	1.0	145.0	36.1	23.0	3.0	17.1	11.9	45.0	158.5
178.2	10.1	79.0	137.0	61.26	99.1	215.0	3.284	150.0	1.0	5.6	7.83	80.0	6.4	60.0	4.8	2.4	3.21	0.071	2.0	60.0	42.0	114.0	31.0	32.2	2.3	1.098	190.0	33.0	4.07	4.77	10.0	5.3976053469340267e-79	170.0	46.7	7.7	8.0	80.5	116.0	46.0	4.0	4.0	205.0	37.2	38.0	3.0	10.26	13.0	271.0	183.1
150.0	11.3	0.086	134.0	78.24	84.3	230.0	6.31	140.0	0.6	4.1	1.25	76.0	6.9	79.26	5.6	3.6	2.86	0.034	2.0	138.52	34.0	123.96	38.0	28.4	2.25	1.324	230.0	38.4	4.69	5.61	4.9	0.8	150.0	42.0	7.2	7.5	104.2	128.0	31.0	5.0	4.0	230.0	39.3	30.0	2.0	11.97	12.2	22.0	171.6
215.0	10.9	0.018	137.0	58.0	82.4	247.0	4.163	140.0	0.6	7.4	4.45	74.0	6.5	58.0	5.4	3.4	4.28	0.034	1.73	48.0	31.0	104.0	38.0	27.3	2.275	1.356	215.0	39.4	5.4	4.72	5.4	0.5	180.0	40.5	7.3	8.2	102.8	100.0	20.0	5.0	2.0	216.0	38.6	19.0	3.0	6.84	13.6	26.0	159.8
172.0	7.6	2.64	141.0	66.0	88.4	175.0	4.58	200.0	0.7	5.2	2.67	56.0	4.8	62.0	5.4	1.8	1.79	0.217	3.0	360.0	21.0	158.0	72.0	29.8	2.3	1.1	154.0	28.7	4.7	4.663	9.4	0.9	145.0	39.7	6.1	7.4	71.8	158.0	18.0	3.0	4.0	160.0	38.2	24.0	3.0	10.26	14.3	18.0	175.5
152.73	8.6	124.0	139.0	64.0	89.8	165.0	3.905	130.0	1.1	4.7	12.81	54.0	4.5	60.0	4.7	2.9	3.21	0.143	4.26	40.63	27.0	108.0	19.0	31.5	2.35	1.324	160.0	28.1	4.78	4.83	12.5	0.8	150.18	43.8	7.1	6.8	74.3	98.0	18.0	3.0	4.0	150.0	39.3	20.0	3.0	13.68	12.7	10.0	183.6
107.79	5.4	0.239	140.0	64.0	94.6	119.0	3.543	140.0	0.4	3.4	1.25	64.0	2.6	62.0	4.6	2.1	3.21	0.0289999999999999	2.24	12.0	32.0	116.0	19.0	32.8	2.35	1.0659999999999998	119.0	24.0	3.79	4.83	7.7	0.8	106.31	40.9	7.7	8.4	50.6	112.0	10.0	3.0	4.0	105.0	33.0	22.0	1.0	18.81	11.4	20.0	161.2
225.0	9.4	14.7	137.0	80.0	88.2	255.0	4.58	150.0	0.6	5.3	3.56	70.0	4.6	84.0	5.7	3.8	4.28	0.1159999999999999	4.0	132.0	30.0	114.0	59.0	29.5	2.4	1.26	240.0	42.2	4.76	4.607	6.1	0.3	190.0	45.5	7.4	7.9	110.1	110.0	24.0	5.0	5.0	240.0	40.9	23.0	3.0	10.26	11.8	22.0	176.9
167.5	7.0870000000000095	8.051929999999999	138.987	62.0	88.06900000000002	180.0	4.869010000000001	140.0	0.498	5.663999999999999	2.0087999999999995	82.0	4.101000000000006	70.0	5.084999999999999	2.2099999999999964	5.582599999999999	0.0440499999999999	6.0	18.0	28.0	112.0	22.0	30.51000000000001	2.3760000000000003	1.26693	175.0	35.7	4.6226	4.897400000000001	7.008000000000001	0.4250000000000001	166.57	41.0	7.1999999999999975	7.373000000000002	77.5	106.0	27.06	4.0	5.0	175.0	36.5	25.48	1.0	14.586300000000003	12.116999999999996	23.37	174.7
80.45	7.3	378.64	139.2	64.0	98.5	95.0	4.24	140.0	0.4	3.6	11.57	64.0	3.9	62.66	4.4	2.9	2.9000000000000004	0.0579999999999999	7.11	5.3976053469340267e-79	36.0	109.76	19.0	33.8	2.4	1.227	95.0	24.0	3.78	4.94	4.8	0.8	82.95	39.8	8.5	7.9	44.8	105.46	14.0	2.0	2.0	80.0	32.9	23.0	1.0	5.1000000000000005	11.5	31.0	151.7
125.0	9.3	174.0	139.0	58.0	95.4	145.0	4.86	140.0	0.6	3.5	9.79	72.0	5.4	62.0	5.6	3.1	5.0	0.106	1.0	300.0	28.0	106.0	63.0	32.8	2.475	1.42	136.0	29.4	4.16	4.885	6.4	0.6	115.0	29.5	7.2	8.2	66.5	96.0	22.0	4.0	5.0	145.0	32.5	28.0	3.0	8.55	12.0	21.0	155.2
155.0	6.9089999999999865	0.02818	138.987	71.18	90.06599999999996	160.0	5.5291200000000025	166.9	0.5	4.577	3.331999999999999	71.6	4.100000000000007	73.38	5.461999999999998	2.099999999999996	5.3861	0.08463	1.15	168.0	29.01	135.58	61.79	30.457	2.3752500000000007	1.27338	126.0	30.279	4.626899999999999	5.039370000000002	7.269999999999999	0.4700000000000002	125.0	39.44199999999999	7.200000000000004	8.166000000000002	65.02399999999997	133.74	18.1	4.0	4.0	145.0	37.535	21.45	3.0	11.627999999999997	12.609000000000002	19.22	169.9699999999999
160.0	7.9	0.042	141.0	56.0	92.0	168.0	4.71	200.0	0.8	5.5	7.12	52.0	4.3	66.0	6.8	2.6	6.78	0.053	1.15	540.0	27.0	158.0	77.0	31.5	2.275	1.42	168.0	33.5	4.36	8.16	9.9	0.9	127.0	40.2	6.8	9.0	79.1	160.0	26.0	4.0	4.0	168.0	37.5	24.0	3.0	10.26	12.5	19.0	167.2
155.99	7.8	0.011	138.0	52.0	86.5	165.0	4.73	160.0	0.5	6.1	5.34	52.0	5.4	50.0	6.2	1.8	6.78	0.121	2.04	360.0	33.0	134.0	72.0	29.6	2.325	1.23	156.0	32.0	4.53	5.495	6.3	0.8	143.32	35.2	7.2	10.2	66.0	136.0	24.0	4.0	1.0	160.0	33.4	21.0	3.0	10.26	14.0	53.0	160.4
175.0	10.5	140.0	140.0	52.0	90.2	210.0	5.896	120.0	0.8	7.6	17.79	64.0	7.7	54.0	5.5	1.6	8.21	0.031	2.64	72.0	25.0	110.0	45.0	31.5	2.325	1.227	185.0	36.4	4.28	5.0	7.3	0.3	140.0	36.3	6.6	7.9	99.7	96.0	17.0	4.0	3.0	180.0	37.5	19.0	3.0	8.55	12.9	13.0	168.1
145.0	6.4	35.0	134.0	66.0	103.5	175.0	2.974	160.0	0.7	3.6	9.79	76.0	4.1	62.0	4.4	1.5	3.21	0.174	4.17	168.0	54.0	120.0	70.0	35.0	2.2	1.13	135.0	20.0	3.43	7.55	11.5	1.3	152.0	44.2	7.6	6.8	55.8	122.18	32.0	2.0	1.0	135.0	36.4	66.0	3.0	41.04	14.3	18.0	179.5
155.0	4.4	0.303	137.0	56.0	97.6	162.0	5.56	170.0	0.4	8.8	6.23	44.0	2.3	62.0	5.6	1.0	6.43	0.126	1.0	120.0	21.0	142.0	75.8	34.2	2.4	1.098	162.0	29.9	4.11	5.72	9.6	2.4	135.0	38.3	6.6	8.1	72.3	138.0	24.0	4.0	3.0	162.0	40.0	24.0	3.0	11.97	13.6	21.0	169.1
146.61	7.3	191.0	139.0	56.0	92.2	153.79	5.767	140.0	0.5	4.5	6.49	64.0	4.9	58.0	5.5	1.6	4.28	0.076	15.0	221.4	31.0	112.0	53.0	31.9	2.25	0.969	145.28	31.4	4.59	5.16	6.6	0.3	138.97	34.6	7.3	7.8	64.6	106.0	13.0	3.0	1.0	145.37	38.5	19.0	3.0	10.26	12.3	11.0	161.9
160.0	6.6	0.011	131.0	58.6	97.4	165.0	4.94	200.0	0.5	5.1	5.34	60.0	3.7	60.54	6.1	2.2	6.07	0.0969999999999999	1.22	252.0	35.0	163.68	75.32	32.6	2.325	1.29	165.0	30.8	4.47	5.718	7.4	0.8	130.0	39.1	7.7	7.0	70.4	158.8	24.0	4.0	3.0	160.0	37.8	21.0	3.0	22.23	13.0	37.0	170.9
132.91	5.6	107.0	139.0	60.0	90.3	148.0	4.2410000000000005	120.0	0.4	9.8	3.56	68.0	2.8	56.0	5.2	2.1	3.93	0.111	3.9	7.0	34.0	92.0	18.0	30.8	2.55	1.2919999999999998	120.0	26.8	5.04	4.55	7.1	0.8	132.52	40.2	8.0	8.3	56.3	98.0	17.0	3.0	2.0	130.0	36.5	18.0	3.0	15.39	11.9	7.0	174.4
110.0	6.0	0.035	140.4	72.0	92.1	140.0	5.74	150.0	0.5	3.7	3.56	72.0	3.1	80.0	5.1	2.2	7.5	0.043	5.0	120.0	30.0	136.0	60.0	30.8	2.25	1.162	140.0	30.5	4.24	5.273	7.6	1.0	105.0	34.6	7.4	10.0	61.3	136.0	15.0	3.0	1.0	115.0	31.3	17.0	3.0	13.7	12.2	18.0	149.1
240.0	5.1	0.087	139.0	76.9	78.7	280.0	5.146	140.6	0.3	5.6	2.67	78.0	2.2	76.82	5.4	2.2	2.5	0.039	2.0	73.98	36.0	113.86	40.0	26.7	2.25	1.098	260.0	50.0	4.59	4.66	5.1	7.1	240.0	39.0	7.0	7.6	119.7	111.64	20.0	5.0	4.0	260.0	37.5	19.0	2.0	11.97	16.2	14.0	152.2
159.62	6.5	0.035	138.2	80.0	92.6	170.0	3.67	140.0	0.6	6.6	3.56	86.0	3.3	80.0	4.6	2.0	3.6	0.048	4.85	24.0	32.0	118.0	25.0	32.1	2.35	0.904	160.0	29.7	4.95	4.441	9.6	0.9	159.52	45.3	8.5	9.4	69.3	116.0	9.0	3.0	4.0	155.0	40.1	19.0	3.0	32.5	11.0	10.0	184.4
187.0	5.6	54.9	140.0	68.0	95.1	230.0	7.71	130.0	0.7	5.8	8.01	80.0	3.0	74.0	6.0	1.6	5.36	0.4589999999999999	3.0	468.0	32.0	110.0	57.0	32.9	2.25	1.45	210.0	37.4	4.66	5.94	12.5	1.4	187.0	46.0	7.7	8.4	90.6	110.0	36.0	4.0	2.0	195.0	41.4	44.0	3.0	18.81	13.4	59.0	181.0
170.0	9.7	0.015	139.0	54.0	89.3	180.0	5.25	160.0	0.8	6.4	2.76	48.0	6.7	56.0	5.4	1.9	8.21	0.099	1.47	480.0	33.0	116.0	80.0	31.0	2.4	1.2919999999999998	180.0	30.6	5.65	6.66	8.6	0.8	150.0	40.0	7.7	8.4	83.7	125.14	32.0	4.0	3.0	180.0	36.0	31.0	3.0	49.59	12.3	20.0	159.4
113.03	9.3	0.035	135.3	54.0	88.8	125.0	5.7700000000000005	130.0	1.3	2.8	3.56	72.0	6.0	50.0	4.7	1.8	1.8	0.0579999999999999	4.0	84.0	31.0	110.0	28.0	30.0	2.175	1.2919999999999998	122.0	28.7	3.68	4.163	13.6	0.5	110.0	41.6	6.4	9.2	69.3	108.0	12.0	3.0	4.0	115.0	32.0	18.0	1.0	8.6	11.6	6.0	159.0
205.6	9.5	0.011	139.0	72.0	85.2	230.0	5.974	130.0	0.7	3.9	1.25	84.0	5.8	70.66	4.5	2.9	2.86	0.026	1.0	21.0	34.0	106.7	22.0	30.1	2.375	1.2919999999999998	180.0	33.5	4.95	4.66	6.9	0.6	212.13	38.6	7.4	6.9	81.0	107.2	18.0	4.0	5.0	220.0	33.6	20.0	1.0	6.84	12.1	22.0	160.5
199.66	7.0	57.2	141.0	90.0	93.9	228.0	4.91	160.0	0.5	7.4	5.34	76.0	4.4	84.0	4.9	1.9	3.57	0.072	4.0	63.25	31.0	134.0	30.0	31.6	2.3	1.0	222.0	35.8	5.1	5.107	6.9	0.6	195.0	45.5	7.4	9.5	98.5	132.0	32.0	4.0	4.0	215.0	44.6	28.0	3.0	11.97	11.2	46.0	191.8
158.84	8.9	382.0	141.0	68.0	88.9	180.0	4.37	160.0	0.4	5.4	7.65	84.0	5.7	64.0	5.3	2.4	3.57	0.0289999999999999	6.89	30.0	25.0	134.0	20.0	31.2	2.5	1.518	120.0	24.6	4.74	4.5	4.4	0.2	159.9	42.0	7.4	7.5	56.0	126.0	16.0	3.0	4.0	170.0	35.0	19.0	1.0	17.1	12.6	15.0	173.8
149.98	14.9	143.0	137.0	57.74	82.8	200.0	4.34	140.8	0.7	3.4	2.67	94.62	13.0	60.08	5.2	1.1	0.36	0.063	4.47	36.0	37.0	116.66	29.0	28.0	2.225	1.03	176.0	37.2	3.91	4.607	5.0	5.3976053469340267e-79	145.0	36.2	6.6	7.7	86.2	114.86	6.0	4.0	2.0	175.0	35.0	11.0	1.0	3.42	12.3	12.0	158.6
121.98	8.1	0.035	137.3	78.0	86.6	138.0	5.84	130.0	0.5	3.8	3.56	88.0	4.6	74.0	4.7	2.9	4.3	0.034	2.5	24.0	34.0	118.0	19.0	29.5	2.4	1.356	125.0	27.2	4.49	4.33	6.0	1.2	120.97	38.5	7.8	7.9	58.2	110.0	30.0	3.0	4.0	130.0	35.3	32.0	3.0	8.6	12.1	11.0	162.8
165.0	11.9	0.035	140.3	70.0	90.7	168.0	5.12	190.0	0.8	5.4	4.45	70.0	7.2	70.0	5.9	3.7	6.8000000000000025	0.0289999999999999	1.61	441.0	32.0	148.0	72.0	30.3	2.6	1.195	165.0	34.0	4.43	4.274	6.8	0.5	130.0	33.5	7.6	9.2	76.2	148.0	20.0	4.0	4.0	165.0	35.0	23.0	3.0	3.4000000000000004	12.2	20.0	156.3
152.29	8.6	67.8	139.0	48.0	84.0	165.0	3.3360000000000003	150.0	1.1	4.3	5.96	68.0	4.6	52.0	5.2	2.6	2.86	0.068	5.56	12.0	29.0	118.0	19.0	27.1	2.275	1.098	155.0	31.0	5.36	5.33	12.4	0.6	148.32	40.9	7.0	7.0	68.7	124.0	15.0	4.0	4.0	155.0	41.0	26.0	1.0	6.84	12.6	9.0	180.3
227.0	4.4	0.049	140.0	76.0	90.5	230.0	4.888	160.0	0.5	5.4	0.89	66.0	1.7	76.0	6.0	2.0	5.0	0.024	2.08	261.96	28.0	122.0	56.0	29.2	2.4	1.485	213.0	32.0	5.35	5.16	12.2	1.5	192.71	51.0	6.8	8.0	94.0	118.0	19.0	4.0	5.0	216.0	42.0	19.0	3.0	13.68	12.0	22.0	190.2
95.0	5.9	0.089	139.0	62.0	94.4	135.0	4.215	120.0	0.4	3.8	2.67	60.0	4.1	64.0	5.2	1.3	3.57	0.077	1.0	139.05	29.0	90.0	40.0	32.3	2.325	1.162	135.0	30.0	4.0	4.88	7.0	0.4	95.0	37.2	7.3	7.2	60.6	86.0	18.0	4.0	4.0	135.0	35.3	23.0	3.0	8.55	11.8	11.0	162.4
200.0	5.4	0.011	140.0	64.0	83.8	205.0	5.017	140.0	0.4	6.6	1.78	62.0	3.2	62.0	5.4	1.6	5.36	0.09	1.0	360.0	29.0	104.0	62.0	28.1	2.3	1.001	190.0	33.2	5.85	4.39	7.8	0.5	165.0	42.0	7.0	7.6	88.7	110.0	24.0	4.0	4.0	205.0	41.0	23.0	3.0	22.23	12.0	24.0	176.6
189.0	5.5	0.011	141.0	86.0	82.4	196.0	4.81	190.0	0.5	5.3	6.32	72.0	3.7	94.0	8.7	1.3	7.5	0.104	2.0	276.0	32.0	176.0	80.0	25.8	2.475	1.259	189.0	34.5	5.21	9.1	8.6	0.4	90.0	37.5	7.3	10.1	85.7	180.0	19.0	4.0	5.0	192.0	34.0	28.0	3.0	6.84	13.0	20.0	155.3
170.0	8.9	0.021	135.0	58.0	90.3	215.0	3.724	160.0	0.8	4.3	3.47	54.0	5.2	62.0	6.8	2.6	5.71	0.099	1.22	348.0	24.0	126.0	80.0	30.9	2.45	1.098	190.0	33.3	4.23	4.5	8.5	0.6	150.0	43.0	6.7	6.3	89.6	124.0	13.0	4.0	2.0	180.0	41.7	18.0	3.0	11.97	13.7	15.0	180.1
125.0	6.0	0.0260599999999999	139.02599999999998	66.0	91.0	125.0	5.8424900000000015	170.0	0.7	4.731	5.34	82.0	3.9	70.0	5.3	1.3	5.316300000000001	0.111	1.0	48.0	30.0	132.0	51.44	30.7	2.3525	1.24645	125.0	27.8	4.65	4.981330000000002	11.5	0.3	110.0	34.8	7.200000000000002	9.3	55.9	124.0	17.04	3.0	3.0	125.0	30.5	21.06	3.0	11.730600000000004	12.9	18.48	156.2
200.0	6.633000000000013	0.06102	139.0	68.0	88.71900000000004	207.0	4.747059999999999	140.0	0.5	6.415000000000001	2.561199999999999	98.0	3.899999999999993	68.0	6.1080000000000005	2.0	5.0654	0.0797399999999999	1.48	300.0	29.0	114.0	60.0	30.209	2.3625000000000007	1.2132300000000005	203.0	35.91300000000001	4.664500000000002	5.356640000000001	7.462999999999997	0.439	168.0	40.55999999999999	7.200000000000004	7.595	96.7	108.0	23.83	4.0	4.0	207.0	39.137	24.84	3.0	11.764799999999996	13.052999999999995	22.53	173.2
134.0	7.9	0.035	138.7	70.0	90.6	170.0	3.54	190.0	0.6	3.9	1.78	60.0	4.9	82.0	5.0	2.1	6.1000000000000005	0.077	1.09	120.0	24.0	176.0	74.56	30.0	2.3	1.324	122.0	26.7	4.42	4.885	7.8	0.7	140.0	41.1	6.8	8.2	53.4	174.0	16.0	2.0	3.0	122.0	35.4	15.0	3.0	8.6	11.8	8.0	155.0
230.0	8.3	186.83	141.4	78.0	93.9	245.0	7.19	140.0	0.3	5.3	8.01	66.0	4.9	82.0	6.0	2.9	4.3	0.092	2.0	278.76	31.0	100.0	58.0	30.9	2.3	1.388	230.0	37.7	5.08	4.663	4.1	0.9	160.0	44.9	7.5	10.0	104.6	100.0	22.0	5.0	5.0	240.0	42.2	24.0	3.0	10.3	12.7	38.0	186.5
136.33	9.0	0.03	136.0	44.0	87.2	153.0	3.103	120.0	0.6	4.1	2.22	82.0	5.6	46.14	4.8	2.7	4.28	0.033	3.62	3.0	30.0	82.12	18.0	29.9	2.4	1.227	148.0	32.0	4.7	4.72	6.3	0.2	132.28	36.7	7.1	8.7	68.9	82.0	15.0	4.0	4.0	148.0	34.0	16.0	1.0	6.84	12.0	15.0	161.6
170.0	4.9	172.0	140.0	76.0	92.4	180.0	3.776	150.0	0.5	3.3	11.57	68.0	1.9	74.0	5.0	2.1	2.86	0.1159999999999999	3.73	204.0	33.0	120.0	36.0	29.6	2.45	1.259	165.0	32.8	4.57	5.0	10.6	1.9	170.0	44.5	7.4	8.5	74.8	118.0	28.0	4.0	3.0	165.0	39.0	21.0	1.0	10.26	12.4	26.0	166.3
210.0	5.6	0.016	133.0	64.0	96.1	235.0	2.276	140.0	0.6	4.2	11.03	94.0	3.8	62.0	6.4	1.0	5.0	0.166	1.0	360.0	39.0	122.0	80.0	32.1	2.15	0.969	151.0	27.64800000000001	3.15	9.77	10.0	1.0	135.0	36.02899999999999	6.9	6.4	64.1	126.0	15.0	3.0	1.0	150.0	36.852	24.0	3.0	17.1	13.3	151.0	161.3
150.0	8.1	0.049	139.0	78.0	87.8	220.0	5.3	180.0	0.5	5.4	4.45	56.0	5.2	82.0	5.5	2.0	4.28	0.053	2.0	360.0	33.0	156.0	56.0	30.3	2.375	1.29	220.0	42.2	4.47	5.44	5.6	4.1	130.0	35.8	7.4	8.1	102.4	150.0	32.0	5.0	4.0	220.0	36.3	24.0	3.0	10.26	12.5	49.0	155.8
162.0	6.2	0.04	140.0	90.0	67.2	180.0	3.853	240.0	0.5	5.7	6.49	60.0	3.9	96.0	5.8	1.7	3.21	0.155	1.8	484.44	34.0	226.0	68.0	20.4	2.3	1.0659999999999998	180.0	31.1	6.26	5.5	7.5	1.0	150.0	39.4	7.5	7.8	77.4	204.0	16.0	4.0	1.0	180.0	39.0	19.0	3.0	13.68	14.8	29.0	165.8
180.0	11.5	0.034	140.0	68.0	82.6	195.0	2.689	170.0	0.7	5.1	1.87	70.0	9.1	56.0	6.8	1.5	4.28	0.105	1.0	360.0	33.0	154.0	70.0	27.5	2.275	1.162	173.0	28.593000000000004	5.2	6.49	5.8	5.3976053469340267e-79	165.0	39.805	7.0	6.7	75.8	144.0	14.0	3.0	3.0	180.0	39.257	21.0	3.0	10.26	13.5	17.0	175.5
400.0	6.4	0.1169999999999999	134.0	50.0	78.6	440.0	4.5	140.0	0.7	12.3	3.38	62.0	3.6	50.0	6.2	1.2	14.99	0.1009999999999999	10.0	84.0	36.0	96.0	49.0	26.2	2.45	1.453	310.0	44.849	4.89	7.11	11.0	0.1	400.0	42.732999999999976	7.7	8.2	141.16199999999995	90.0	64.0	5.0	5.0	365.0	42.313	59.0	3.0	27.36	15.9	428.0	181.972
185.0	9.4	0.016	139.0	80.0	82.0	205.0	6.103	130.0	0.7	5.5	1.25	82.0	5.5	72.0	5.1	2.9	2.5	0.043	2.0	189.34	22.0	116.0	37.0	29.3	2.225	1.13	200.0	34.4	4.96	4.88	7.9	0.8	175.0	40.7	6.3	6.9	90.1	106.0	21.0	4.0	5.0	200.0	40.6	26.0	3.0	13.68	12.8	22.0	176.1
145.0	10.9	0.035	137.7	86.0	88.8	174.0	4.24	150.0	0.6	4.4	3.56	72.0	7.5	88.0	7.7	2.5	8.200000000000001	0.072	1.0	143.3	34.0	118.0	42.0	30.3	2.45	1.13	163.0	28.7	5.68	7.716	5.7	0.6	132.0	37.7	8.1	8.8	70.5	114.0	37.0	3.0	1.0	174.0	37.2	29.0	3.0	13.7	11.9	24.0	165.3
137.79	7.1	1.01	140.0	71.04	89.6	180.0	4.681	140.2	0.5	3.8	4.98	72.72	4.7	70.56	5.7	1.7	3.57	0.034	2.26	69.3	30.0	115.26	29.0	31.6	2.425	1.227	150.0	30.84399999999999	4.4	4.05	6.4	0.2	130.0	41.546999999999976	7.6	6.6	71.7	115.1	18.0	4.0	4.0	180.0	37.458	22.0	3.0	8.55	12.2	16.0	172.2
144.0	6.862999999999994	115.11566	138.97199999999998	58.0	88.865	155.0	5.299129999999999	170.0	0.5	5.7079999999999975	8.1179	66.0	4.100000000000007	48.0	5.627999999999999	2.099999999999996	4.382299999999994	0.1321299999999999	3.47	144.0	29.0	150.0	61.0	30.39700000000001	2.373	1.1421999999999997	144.0	27.9	4.6511999999999984	5.161840000000003	7.315999999999999	0.4600000000000003	144.0	41.2	7.200000000000004	7.6640000000000015	64.3	138.0	24.59	3.0	3.0	144.0	37.0	25.5	3.0	11.114999999999991	12.772	27.08	171.2
168.14	6.9	121.0	143.0	40.0	96.1	190.0	6.181	120.0	0.5	3.4	5.16	72.0	3.7	44.0	4.8	2.2	2.86	0.0289999999999999	2.0	12.0	32.0	92.0	21.0	33.3	2.375	1.518	155.0	33.7	4.16	4.0	7.9	0.8	166.97	39.3	7.3	10.0	76.3	100.0	15.0	4.0	4.0	155.0	37.2	20.0	1.0	5.13	12.5	7.0	163.1
165.0	7.1	274.0	139.0	80.0	96.3	165.0	6.08	190.0	0.6	5.7	8.01	62.0	4.1	74.0	5.6	1.8	6.78	0.179	2.0	540.0	34.0	154.0	80.0	32.0	2.2	0.81	165.0	31.7	4.64	5.607	9.1	0.4	155.0	45.2	7.8	8.1	80.8	164.0	16.0	4.0	5.0	165.0	39.5	21.0	3.0	11.97	12.5	13.0	176.9
170.0	4.6	11.362579487179485	139.04399999999998	86.0	89.9	180.0	5.136749999999998	170.0	0.4	5.4250000000000025	3.56	68.0	1.8	90.0	5.5	2.0	5.3798	0.1159999999999999	1.0	72.0	29.0	122.0	40.0	29.8	2.3535	1.0242500000000008	165.0	29.4	5.36	5.015520000000001	9.2	0.8	160.0	45.1	7.200000000000004	9.1	67.2	123.16	22.75	4.0	3.0	165.0	36.2	24.29	3.0	11.52769999999999	13.1	24.86	179.7
127.0	6.689000000000006	0.1203099999999997	139.003	74.0	89.85300000000002	162.0	5.54692	140.0	0.5	5.267	5.039199999999999	72.0	3.902999999999995	66.0	5.6320000000000014	2.0859999999999967	5.435900000000001	0.0726499999999999	1.04	300.0	29.0	120.0	80.0	30.63000000000001	2.3795	1.26358	162.0	33.0	4.614300000000001	5.087410000000003	7.521	0.488	115.0	35.2	7.200000000000004	7.727000000000004	73.3	120.0	18.69	4.0	4.0	145.0	32.8	24.68	3.0	12.842100000000006	12.844999999999995	19.61	159.3
230.0	5.9	15.9	136.0	90.0	94.3	252.0	5.72	160.0	0.6	8.5	1.78	58.0	3.3	90.0	5.0	1.8	6.07	0.092	2.0	333.24	29.0	132.0	46.0	32.3	2.35	1.19	218.0	38.4	4.93	5.329	9.8	0.9	225.0	41.0	7.5	9.9	105.6	132.0	83.0	5.0	4.0	240.0	39.8	52.0	3.0	25.65	12.3	36.0	172.1
160.0	6.636000000000008	0.2014499999999998	139.036	86.0	90.454	183.0	5.05323	150.0	0.5	5.561000000000003	1.6569999999999996	86.0	3.9009999999999945	82.0	5.314000000000001	1.999	5.418900000000005	0.0755899999999999	2.36	129.64	29.0	120.0	39.0	30.413	2.35325	1.17049	183.0	31.552	4.648299999999995	4.979010000000003	7.441999999999997	0.4860000000000001	160.0	46.669	7.202000000000004	8.114000000000003	78.4	114.0	24.28	4.0	3.0	165.0	41.136	26.19	3.0	14.466600000000003	12.339999999999998	24.09	185.2
165.0	7.8	201.07	140.8	70.0	92.1	200.0	4.34	140.0	0.7	5.8	12.46	70.0	4.8	66.0	5.8	2.2	5.7	0.15	2.0	108.0	32.0	116.0	54.0	31.5	2.45	0.936	200.0	37.0	4.78	4.496	8.6	0.7	150.0	35.7	7.6	8.4	90.5	114.0	34.0	5.0	3.0	195.0	38.1	23.0	3.0	12.0	12.9	42.0	166.9
125.0	10.7	317.0	135.0	44.0	90.5	165.0	5.843999999999999	170.0	0.7	6.0	25.09	58.0	7.1	58.0	5.9	2.8	3.57	0.0559999999999999	1.0	271.88	34.0	156.0	51.0	31.0	2.35	1.033	158.0	32.6	4.51	4.77	6.3	5.3976053469340267e-79	125.0	33.7	7.5	9.0	76.7	156.0	13.0	4.0	2.0	140.0	32.7	14.0	3.0	8.55	12.9	24.0	157.5
145.0	6.3	202.0	141.0	74.0	90.7	250.0	7.32	160.0	0.3	4.7	9.79	78.0	3.1	78.0	5.3	2.7	4.64	0.184	1.99	12.0	31.0	142.0	53.0	30.8	2.5	1.29	215.0	33.4	4.71	5.495	5.5	0.8	140.0	40.1	7.3	9.1	97.6	132.0	20.0	4.0	3.0	190.0	33.1	15.0	3.0	10.26	13.4	24.0	161.4
170.0	7.2	0.035	141.9	72.0	86.6	182.0	4.89	130.0	0.7	7.8	3.56	68.0	3.9	72.0	4.7	2.5	3.9	0.063	3.0	197.08	32.0	114.0	42.0	30.6	2.375	1.098	182.0	29.4	5.1	4.5520000000000005	9.4	0.3	170.0	43.6	7.8	8.6	79.94	110.0	21.0	3.0	3.0	175.0	38.9	21.0	1.0	22.20000000000001	11.6	20.0	177.8
151.21	5.8	0.0289999999999999	140.0	66.0	89.6	162.0	4.2410000000000005	140.0	0.3	4.6	2.14	74.0	4.1	66.0	5.2	1.3	3.57	0.0969999999999999	3.0	100.98	24.0	100.0	29.0	30.7	2.325	0.969	148.0	34.6	4.11	5.72	6.0	0.1	150.0	35.0	6.9	9.6	75.4	94.0	46.0	4.0	3.0	160.0	35.5	40.0	3.0	3.42	12.3	27.0	152.0
171.1	5.9	0.08	138.8	75.4	89.4	185.74	3.8	154.7	0.7	9.0	3.56	69.78	2.7	75.54	4.9	2.3	5.4	0.145	5.1	194.32	30.0	127.5	35.0	31.6	2.35	1.162	182.05	32.2	5.03	4.829	11.2	1.0	165.69	40.5	7.8	8.4	84.3	125.22	64.0	4.0	3.0	180.46	36.1	59.0	3.0	17.1	12.7	58.0	161.5
175.0	6.356999999999991	255.43338000000003	138.998	76.0	90.82800000000005	180.0	5.462410000000002	170.0	0.5	6.375999999999998	9.434800000000006	90.0	3.6999999999999926	76.0	5.588999999999998	1.902000000000004	5.228899999999999	0.17058	2.36	240.0	29.0	128.0	59.0	30.401999999999997	2.377	1.1378400000000006	180.0	35.6	4.6504999999999965	5.290020000000002	7.931999999999998	0.4440000000000003	140.0	43.0	7.200000000000004	8.286000000000003	90.2	130.0	21.36	4.0	2.0	170.0	39.0	22.32	3.0	11.1998	13.032999999999992	31.19	174.3
225.66	8.6	603.0	139.0	80.0	90.7	275.0	6.051	150.0	0.5	8.5	1.25	90.0	6.1	76.0	5.4	1.7	5.71	0.129	4.0	219.98	29.0	126.0	38.0	32.0	2.3	1.033	275.0	37.8	5.0	6.05	6.2	0.3	207.0	48.1	6.8	8.0	122.1	132.0	28.0	5.0	2.0	275.0	43.0	25.0	3.0	15.39	12.4	27.0	183.3
145.0	7.3	0.026	136.0	70.0	91.6	155.0	5.12	160.0	0.6	5.6	7.12	54.0	4.5	76.0	6.1	2.0	6.78	0.053	2.0	60.0	33.0	146.0	70.0	30.9	2.425	1.26	150.0	32.3	4.24	4.385	8.2	0.6	115.0	39.8	7.5	9.1	72.2	138.0	20.0	4.0	5.0	150.0	37.0	26.0	3.0	10.26	12.9	19.0	162.1
108.27	5.9	0.035	138.0	62.0	90.2	125.0	5.2	120.0	0.4	2.5	1.78	70.0	3.5	60.0	5.0	1.9	3.57	0.063	1.0	108.0	29.0	98.0	34.0	31.6	2.2	1.13	125.0	27.3	3.93	4.496	6.1	0.4	105.0	36.8	7.2	7.8	56.4	102.0	14.0	3.0	5.0	115.0	36.9	15.0	3.0	13.68	12.2	7.0	155.1
140.0	5.9	0.267	139.0	50.0	91.4	170.0	7.939	150.0	0.5	4.0	3.65	64.0	3.1	52.0	5.4	2.2	5.0	0.1	6.0	252.0	26.0	132.0	62.0	30.6	2.4	1.195	150.0	33.0	4.68	4.5	7.9	0.4	170.0	35.2	7.1	7.7	68.4	124.0	38.0	4.0	4.0	150.0	33.4	30.0	3.0	11.97	13.3	106.0	161.3
135.0	6.1	0.039	136.0	62.0	91.4	145.0	5.275	130.0	0.5	4.7	2.22	72.0	2.8	56.0	5.4	2.1	4.64	0.069	3.0	252.0	30.0	110.0	45.0	30.9	2.25	1.324	145.0	31.1	4.35	5.22	7.9	1.4	130.0	42.0	7.0	7.4	67.1	96.0	20.0	4.0	4.0	140.0	35.3	24.0	1.0	8.55	12.9	14.0	165.7
164.0	4.9	0.28	141.2	76.0	91.2	165.0	3.15	190.0	0.5	7.6	4.45	46.0	3.0	76.0	5.1	1.2	5.0	0.299	2.12	600.0	36.0	172.0	76.0	30.4	2.275	0.872	162.0	29.4	5.07	5.5509999999999975	9.3	0.8	160.0	45.3	7.8	9.4	68.3	176.0	28.0	4.0	4.0	158.0	35.8	33.0	1.0	13.7	12.3	43.0	170.2
159.87	5.1	17.216340000000006	141.3	74.0	88.8	180.0	5.64	150.0	0.5	4.4	3.56	60.0	2.6	74.0	5.1	1.8	5.7	0.396	2.0	157.86	28.0	126.0	31.0	29.8	2.4	0.872	180.0	32.7	5.7	4.1080000000000005	10.6	0.1	155.0	45.5	7.6	7.8	80.5	124.0	24.0	3.0	3.0	165.0	37.2	23.0	3.0	17.1	13.1	16.0	179.9
132.0	7.1	0.045	139.0	52.0	87.9	142.0	6.362	140.0	0.5	4.3	3.83	66.0	5.0	54.0	5.3	1.3	3.57	0.046	1.0	96.0	30.0	112.0	71.0	30.4	2.3	1.162	142.0	30.4	4.78	5.22	7.5	0.9	120.0	33.9	7.1	7.9	62.7	116.0	12.0	4.0	2.0	132.0	33.1	18.0	3.0	10.26	13.3	11.0	163.4
108.86	7.330999999999991	0.2280511011904761	139.07000000000002	54.0	89.93799999999996	120.0	4.15186	150.0	0.504	4.499999999999998	2.4990999999999994	80.0	4.303000000000004	60.0	5.038	2.297000000000004	5.649799999999999	0.04151	2.54	22.88	29.0	118.0	19.0	30.548000000000005	2.378750000000001	1.3578200000000005	120.0	26.0	4.623000000000001	4.365049999999999	6.781999999999999	0.4550000000000001	108.89	40.0	7.194000000000004	7.938	52.4	118.0	16.11	3.0	4.0	120.0	35.1	20.59	1.0	10.926899999999998	12.207999999999997	14.04	156.9
126.0	7.414999999999992	0.08481	138.97000000000003	74.0	89.80999999999996	148.0	4.688579999999998	160.0	0.5	3.807	2.6095000000000006	76.0	4.298000000000006	82.0	5.02	2.377000000000004	5.606300000000001	0.03738	3.0	62.14	29.0	122.0	29.0	30.62600000000002	2.3205	1.1559600000000003	130.0	27.146999999999995	4.610900000000004	4.76353	6.726	0.4680000000000002	124.0	40.267	7.198000000000002	7.9069999999999965	58.7	116.0	15.26	3.0	5.0	140.0	35.34200000000001	18.99	1.0	6.845000000000002	12.106999999999996	13.07	166.2
110.0	5.7	0.06	140.0	82.0	92.8	145.0	5.198	160.0	0.5	5.0	3.65	56.0	2.0	88.0	5.7	3.0	2.86	0.115	6.0	120.0	39.0	140.0	57.0	31.8	2.375	1.259	145.0	30.0	4.31	5.0	8.4	0.6	95.0	31.1	8.0	8.5	67.0	146.0	48.0	4.0	1.0	140.0	33.6	26.0	3.0	20.52	11.9	48.0	151.0
130.0	9.8	4.58	139.2	64.0	92.7	155.0	5.87	130.0	0.5	3.3	3.56	92.0	6.5	68.0	5.2	2.6	1.8	0.053	99.0	96.0	31.0	100.0	38.0	31.7	2.325	1.162	154.0	30.4	3.97	5.773	5.4	0.6	120.0	38.3	6.7	8.4	69.34	100.0	11.0	3.0	3.0	130.0	33.4	15.0	3.0	6.8000000000000025	12.4	15.0	153.5
136.65	6.4	0.22	140.4	61.42	86.1	160.0	6.03	140.0	0.4	5.8	2.67	70.0	4.5	66.0	5.0	1.4	3.6	0.034	2.43	40.59	36.0	112.0	25.0	28.8	2.425	1.356	160.0	33.4	4.26	4.496	5.8	2.0	129.72	40.5	8.2	8.4	72.7	114.0	27.0	3.0	3.0	130.0	36.7	25.0	3.0	6.8000000000000025	12.4	21.0	161.4
175.0	4.8	0.024	139.0	70.0	86.1	180.0	4.94	140.0	0.5	5.4	3.56	64.0	2.7	76.0	5.0	1.4	4.28	0.106	2.0	120.0	25.0	112.0	42.0	28.1	2.325	1.07	180.0	33.3	5.28	4.552	9.9	1.3	170.0	44.3	6.9	7.1	81.0	116.0	17.0	4.0	5.0	175.0	40.0	20.0	3.0	15.39	13.3	18.0	188.6
145.0	6.0	0.0279999999999999	138.0	74.0	88.0	183.0	6.801	180.0	0.4	6.0	1.25	54.0	3.1	74.0	6.1	2.3	2.86	0.065	1.0	372.0	34.0	162.0	63.0	30.0	2.45	1.259	178.0	33.1	4.66	5.94	6.9	0.4	135.0	38.6	8.0	7.9	80.1	158.0	27.0	4.0	4.0	163.0	37.0	24.0	3.0	10.26	13.8	21.0	162.3
200.0	8.1	0.043	141.0	90.0	91.7	252.0	6.4910000000000005	160.0	0.7	7.2	1.25	76.0	4.8	96.0	5.3	2.4	5.71	0.193	1.0	160.33	31.0	124.0	48.0	31.4	2.625	1.388	252.0	37.0	5.15	4.72	9.1	0.6	170.0	42.5	7.6	8.0	113.2	126.0	49.79	4.0	2.0	223.0	38.5	37.49	1.0	11.97	12.6	45.0	176.0
210.0	5.1	0.351	136.0	68.0	88.4	210.0	6.181	140.0	0.6	5.8	1.96	80.0	2.6	66.0	5.5	1.7	6.43	0.057	1.0	156.0	28.0	110.0	59.0	29.7	2.375	1.2919999999999998	190.0	39.6	4.59	5.55	11.8	1.3	134.0	35.6	6.8	7.3	91.1	112.0	16.0	5.0	2.0	190.0	36.6	19.0	3.0	8.55	12.9	32.0	163.2
220.0	5.8	0.034	138.0	78.0	93.5	275.0	6.0	180.0	0.5	3.7	0.89	70.0	3.2	80.0	10.5	1.8	6.43	0.048	2.0	301.2	25.0	148.0	60.0	30.8	2.375	1.033	220.0	38.0	5.16	7.83	8.0	1.0	180.0	49.8	7.1	9.0	107.2	140.0	28.0	4.0	5.0	218.0	43.0	21.0	1.0	15.39	12.3	20.0	190.3
180.0	4.2	27.2	140.0	72.0	92.8	210.0	5.715	150.0	0.3	4.9	3.56	64.0	2.1	82.0	5.8	1.6	2.5	0.087	6.0	162.96	31.0	122.0	47.0	30.2	2.35	1.13	205.0	36.5	4.55	5.0	7.6	1.8	160.0	47.8	7.5	7.6	90.5	124.0	20.0	4.0	2.0	205.0	42.8	22.0	3.0	10.26	12.6	33.0	176.9
166.27	6.3	0.011	142.0	68.0	92.1	180.0	2.819	160.0	0.4	5.4	0.89	62.0	4.1	62.0	4.9	1.6	3.21	0.024	2.97	6.0	26.0	118.0	19.0	31.5	2.375	1.13	180.0	29.8	5.29	4.77	6.7	0.4	166.43	50.6	7.2	8.2	84.6	120.5	26.0	4.0	4.0	170.0	39.9	20.0	3.0	13.68	11.5	9.0	193.6
155.0	3.0	0.011	142.0	48.0	87.4	155.0	4.965	160.0	0.2	6.9	0.89	78.0	2.0	52.0	5.8	0.7	4.64	0.043	2.44	432.48	20.0	132.0	70.44	30.7	2.35	1.227	138.0	30.2	4.15	5.22	7.1	1.9	90.0	40.9	6.1	7.9	62.8	128.0	24.0	4.0	1.0	127.0	37.7	28.0	3.0	15.39	12.5	49.0	162.0
185.0	6.899999999999992	0.0194008642872956	139.01700000000002	64.48	90.108	185.0	5.619619999999999	180.0	0.5	4.970999999999998	3.453899999999998	68.2	4.100000000000007	65.5	5.678000000000001	2.096999999999996	4.874599999999998	0.0859499999999999	1.21	120.0	29.01	151.02	62.0	30.45300000000001	2.3680000000000008	1.2815800000000002	150.0	32.35999999999999	4.6258	5.358580000000002	7.321000000000002	0.4990000000000004	132.0	33.75299999999999	7.2050000000000045	8.561000000000002	68.271	146.42	20.89	4.0	1.0	175.0	34.37499999999999	21.97	3.0	11.8674	12.53	21.74	151.59299999999996
222.89	5.6	0.021	140.0	62.0	95.1	250.0	2.741	140.0	0.5	8.4	1.25	82.0	3.0	56.0	4.2	1.8	2.86	0.025	2.0	54.98	24.0	112.0	24.0	32.7	2.475	1.227	195.0	32.0	4.51	4.44	9.0	0.2	234.44	44.5	7.2	8.2	87.0	112.0	26.0	4.0	5.0	230.0	41.0	27.0	1.0	17.1	12.3	11.0	184.7
125.0	6.6	544.0	137.0	72.0	90.3	150.0	6.593999999999999	150.0	0.6	6.6	5.78	98.0	3.8	70.0	6.4	2.0	2.14	0.293	4.0	360.0	40.0	114.0	55.0	31.9	2.375	1.356	145.0	26.7	5.75	5.72	9.4	1.0	130.0	42.0	8.2	7.7	69.5	116.0	27.0	3.0	3.0	137.0	35.7	35.0	1.0	15.39	15.0	51.0	169.2
154.0	6.90099999999999	4.386450000000004	139.007	80.0	88.96700000000006	160.0	5.157349999999999	160.0	0.5	5.331000000000001	2.4775	70.0	4.100000000000007	80.0	5.568999999999999	2.100999999999996	5.3965	0.0881	4.34	192.0	30.02	132.0	53.0	30.35100000000001	2.321	1.2501600000000008	139.0	25.5	4.645499999999998	5.123000000000004	7.2189999999999985	0.4530000000000002	154.0	39.5	7.1970000000000045	7.7280000000000015	62.7	128.0	27.58	3.0	3.0	123.0	35.8	26.98	3.0	12.773699999999993	12.709000000000003	26.62	168.1
155.0	7.0	0.011	139.0	64.0	81.3	165.0	7.629	160.0	0.6	5.2	4.18	86.0	4.4	70.0	6.2	1.6	6.07	0.05	1.14	120.0	24.0	130.0	77.0	27.5	2.325	1.421	164.0	34.9	4.45	5.66	8.2	0.2	108.0	29.4	6.4	8.4	73.0	136.0	20.0	4.0	1.0	164.0	32.0	24.0	3.0	11.97	13.3	14.0	154.7
160.0	4.1	0.313	144.0	72.0	97.3	175.0	8.896	140.0	0.3	8.0	1.78	88.0	1.2	78.0	5.6	2.6	3.21	0.052	10.0	288.0	34.0	114.0	46.0	34.5	2.3	1.518	165.0	27.8	3.7	3.44	6.9	0.6	160.0	40.5	8.2	5.9	65.7	110.0	51.0	3.0	3.0	165.0	36.2	109.0	1.0	11.97	13.3	661.0	167.6
125.0	6.4	0.011	141.0	56.0	91.3	158.39	4.189	150.0	0.3	4.4	2.67	70.0	3.7	58.0	5.2	2.2	3.21	0.15	1.17	216.0	24.0	130.0	70.0	31.1	2.35	1.195	125.0	30.0	4.24	4.44	5.1	0.8	159.0	35.1	6.3	7.3	59.3	126.0	18.0	4.0	4.0	125.0	34.6	31.0	3.0	10.26	12.4	40.0	152.9
150.0	5.1	116.0	141.0	62.0	92.6	200.0	7.189	190.0	0.5	8.6	8.9	94.0	3.0	64.0	5.3	1.4	6.43	0.174	3.0	240.0	26.0	170.0	68.0	31.5	2.45	1.195	150.0	29.3	4.43	5.38	9.4	0.9	136.8	41.5	6.7	7.6	66.5	160.0	19.0	3.0	1.0	150.0	36.5	26.0	3.0	13.68	12.2	14.0	163.0
245.0	8.6	0.035	141.8	82.0	87.3	270.0	5.28	140.0	0.8	8.8	16.9	74.0	5.1	78.0	4.9	2.5	5.7	0.0579999999999999	1.0	132.0	26.0	124.0	36.0	30.9	2.575	0.936	265.0	44.8	5.46	4.385	9.1	0.6	230.0	45.1	7.5	8.6	126.1	122.0	47.0	4.0	5.0	265.0	43.2	41.0	1.0	13.7	12.0	35.0	188.4
132.01	7.9	0.064	136.0	56.0	89.1	142.58	5.56	130.0	0.5	4.6	6.94	74.0	4.8	60.0	4.6	2.2	2.14	0.076	2.16	5.3976053469340267e-79	35.0	98.0	28.0	31.0	2.275	1.162	136.06	26.6	4.19	3.77	6.7	0.4	132.58	38.039	6.9	8.1	61.4	96.0	14.0	3.0	1.0	135.63	34.0	20.0	3.0	8.55	12.6	7.0	159.1
231.97	7.1	201.0	140.0	54.0	85.4	251.0	4.034	140.0	0.5	6.1	22.51	80.0	3.5	52.0	5.4	2.7	4.64	0.078	2.0	91.91	23.0	120.0	24.0	28.1	2.35	1.453	209.0	38.9	5.15	4.83	6.6	4.0	233.77	40.5	6.7	8.4	96.2	118.0	25.0	5.0	4.0	240.0	38.2	25.0	1.0	10.26	12.9	41.0	171.0
210.0	6.8	0.035	138.4	78.4	89.4	265.0	5.48	150.0	0.5	5.6	3.56	90.0	4.2	82.0	5.1	1.9	5.7	0.0819999999999999	2.0	152.77	30.0	124.0	44.0	30.8	2.35	1.453	245.0	36.7	4.89	5.384	8.0	0.7	200.0	48.0	7.4	6.8	115.5	132.0	23.0	4.0	5.0	235.0	41.2	18.0	3.0	10.3	12.5	14.0	188.3
170.0	7.1070000000000135	31.872629999999997	139.1239999999999	62.8	90.277	180.0	5.196649999999997	164.6	0.499	5.371000000000001	5.749199999999997	72.54	4.199999999999991	65.88	6.894000000000003	2.1999999999999966	3.682399999999997	0.1273899999999999	3.15	380.64	28.0	138.28	69.0	30.462	2.285	1.0365700000000002	180.0	33.023	4.6275999999999975	6.545440000000008	7.0260000000000025	0.4410000000000001	142.68	36.279	7.195999999999998	8.575000000000001	78.75900000000007	134.34	18.3	3.0	3.0	170.0	36.12199999999999	19.82	3.0	8.402599999999996	12.878000000000007	22.95	157.5039999999999
165.0	5.2	0.011	140.0	74.0	88.2	175.0	3.982	140.0	0.4	6.3	4.09	62.0	3.2	80.0	5.2	1.2	5.0	0.109	1.0	288.72	26.0	110.0	60.0	29.5	2.175	1.259	175.0	33.6	4.64	4.55	7.7	1.4	112.0	37.0	7.0	7.1	79.4	122.0	65.0	4.0	4.0	165.0	39.5	34.0	3.0	13.68	12.3	64.0	168.2
185.45	6.3	34.1	139.0	70.0	87.4	208.0	5.507999999999999	140.0	0.5	6.3	2.67	64.0	3.1	78.0	8.3	2.5	3.57	0.1009999999999999	12.0	79.71	30.0	122.0	26.0	29.7	2.45	1.324	190.0	34.2	5.45	5.16	8.0	0.3	186.19	41.7	7.4	8.1	89.3	116.0	40.0	4.0	2.0	175.0	38.2	28.0	3.0	13.68	12.3	33.0	175.2
129.12	6.642000000000013	0.3382513968957865	139.03699999999998	72.0	90.169	138.27	5.579050000000002	150.0	0.5	4.516	5.8004	64.0	3.899999999999993	70.0	5.488	2.001	5.4014	0.0966099999999999	1.33	273.6	29.0	126.0	60.0	30.316	2.36875	1.1146600000000002	130.61	27.5	4.656399999999998	5.1102000000000025	7.591000000000002	0.5410000000000003	119.05	39.0	7.200000000000004	8.301000000000002	58.5	118.0	19.29	3.0	1.0	131.84	34.0	22.47	3.0	7.923000000000003	12.621000000000002	20.29	155.3
124.84	10.1	0.011	137.0	75.68	94.9	130.0	6.439	150.0	0.5	3.2	1.78	66.0	6.8	78.0	5.2	2.6	5.36	0.036	1.86	36.0	34.0	118.0	32.0	32.3	2.375	1.195	130.0	25.0	4.64	4.33	4.8	1.6	125.0	34.1	8.0	7.9	57.7	117.54	21.0	3.0	4.0	125.0	35.0	18.0	3.0	8.55	12.2	15.0	157.3
165.0	5.6	0.011	136.0	64.46	86.3	176.0	5.97	157.2	0.5	3.9	1.78	77.74	3.2	64.24	9.9	1.8	7.14	0.126	6.5	24.0	34.0	130.24	68.0	29.0	2.3	1.32	168.0	33.3	4.22	15.154000000000002	8.8	0.9	133.39	33.6	7.4	8.6	78.4	127.32	15.0	4.0	1.0	165.0	37.2	16.0	3.0	11.97	12.9	34.0	157.1
214.0	4.1	12.6	137.0	80.0	97.5	262.0	6.982	140.0	0.4	6.5	1.25	70.0	2.2	80.0	10.2	1.4	3.21	0.037	2.0	195.9	34.0	114.0	47.0	33.4	2.325	1.195	246.0	42.2	4.44	11.16	10.9	0.6	220.0	44.2	7.5	7.8	109.0	116.0	23.0	5.0	3.0	256.0	41.0	18.0	3.0	11.97	11.8	45.0	178.5
180.0	5.6	0.0279999999999999	138.0	70.8	80.3	193.0	6.93	149.6	0.4	3.4	5.43	65.84	3.6	72.56	5.8	1.3	5.0	0.171	3.0	400.2	24.0	123.24	69.0	26.7	2.35	1.324	185.0	32.1	4.64	4.88	8.0	1.0	155.0	39.0	6.8	6.3	83.4	122.24	20.0	4.0	5.0	185.0	38.7	21.0	3.0	11.97	15.0	28.0	176.7
180.0	4.9	0.0289999999999999	137.0	72.0	95.5	205.0	4.163	140.0	0.2	6.6	1.25	68.0	2.7	76.0	4.9	1.9	5.0	0.037	2.0	138.96	22.0	104.0	45.0	34.1	2.275	1.162	195.0	34.6	3.89	7.6	4.6	0.2	180.0	40.0	6.4	6.3	88.7	108.0	21.0	4.0	5.0	190.0	41.6	26.0	3.0	11.97	12.6	15.0	180.7
160.0	5.9	129.0	139.0	92.0	94.2	185.0	4.91	160.0	0.4	7.1	3.56	60.0	3.9	88.0	5.3	1.5	5.0	0.1159999999999999	2.0	200.28	23.0	132.0	48.0	33.2	2.425	1.36	165.0	30.2	4.35	4.385	6.4	0.6	150.0	42.1	6.7	8.0	75.0	130.0	41.0	4.0	5.0	175.0	38.7	31.0	3.0	10.26	12.0	76.0	179.4
160.86	9.7	0.142	137.0	70.0	80.7	195.0	4.422	140.0	0.4	5.6	2.05	90.0	6.2	78.0	5.4	2.9	2.5	0.019	2.48	24.0	28.0	114.0	18.0	27.5	2.325	1.324	195.0	34.9	4.6	4.77	4.0	0.2	149.35	38.7	6.7	7.9	95.1	112.0	13.0	5.0	4.0	195.0	37.4	15.0	1.0	8.55	13.9	17.0	172.8
180.0	5.7	0.011	137.0	79.88	83.1	200.0	6.44	160.0	0.4	4.8	5.34	62.0	3.7	80.0	5.5	1.5	4.28	0.222	3.0	272.04	29.0	130.0	63.0	28.5	2.25	0.94	180.0	32.3	5.43	5.551	6.9	0.2	140.0	36.7	7.1	7.6	82.0	130.0	16.0	4.0	1.0	190.0	37.0	21.0	3.0	10.26	13.4	29.0	171.9
206.66	7.017000000000002	1.5823199999999986	139.009	74.0	88.42899999999996	243.0	4.64842	140.0	0.5	5.943000000000001	1.5498999999999996	72.0	4.0880000000000045	76.0	5.215000000000002	2.108999999999996	4.514599999999991	0.03534	5.0	36.0	28.0	106.0	31.0	30.43200000000001	2.35175	1.2097909090909091	243.0	37.5	4.643199999999995	4.903120000000003	7.244000000000002	0.4379999999999998	199.0	38.4	7.1999999999999975	7.786000000000002	106.7	106.0	25.25	4.0	5.0	210.0	40.6	22.86	1.0	12.551399999999996	12.225999999999996	21.69	182.0
166.08	7.9	0.011	138.0	58.0	82.8	180.0	4.836	130.0	0.7	3.9	2.22	64.0	5.0	62.0	4.9	2.0	3.21	0.079	2.66	101.79	39.0	112.0	24.0	27.1	2.25	1.195	180.0	34.6	4.82	4.22	9.1	0.6	160.97	34.6	7.6	8.4	75.2	100.0	13.0	4.0	1.0	180.0	34.5	16.0	3.0	10.26	12.7	16.0	145.9
135.0	7.5	0.055	142.0	64.96	89.9	162.0	4.758	150.0	0.4	4.4	2.14	79.68	6.0	65.98	5.2	1.0	6.07	0.057	5.0	7.0	33.0	122.94	44.0	30.6	2.45	0.904	162.0	36.8	3.85	7.83	4.9	0.2	119.0	35.6	7.8	8.1	73.2	120.52	24.0	4.0	1.0	162.0	33.5	27.0	3.0	8.55	13.0	27.0	150.3
200.0	4.4	0.02	140.0	72.0	88.6	222.0	7.03	160.0	0.3	5.5	1.78	70.0	2.7	86.0	5.3	1.3	3.21	0.15	2.0	246.74	25.0	126.0	54.0	30.0	2.475	1.29	215.0	35.2	5.23	4.996	6.4	0.3	195.0	41.5	7.1	9.3	98.2	128.0	40.0	4.0	5.0	210.0	42.0	34.0	3.0	15.39	12.9	13.0	190.3
228.17	6.5	1.21	135.0	93.92	86.9	250.0	7.112	160.0	0.5	7.7	1.78	78.0	3.7	94.0	11.1	2.1	3.21	0.039	6.06	24.0	30.0	120.0	19.0	29.4	2.35	1.098	230.0	39.1	4.99	15.15	8.1	0.4	230.34	40.0	6.9	7.6	114.1	124.0	16.0	5.0	4.0	210.0	39.7	16.0	1.0	13.68	12.7	11.0	177.2
180.0	5.4	1.01	142.0	68.0	79.9	215.0	4.965	160.0	0.5	6.9	2.22	70.0	2.1	82.0	5.3	2.6	5.0	0.07	2.49	120.0	25.0	130.0	44.0	26.5	2.525	1.453	200.0	33.7	5.69	3.5	10.0	1.3	167.0	43.7	7.0	11.0	93.4	138.0	47.0	4.0	5.0	210.0	40.7	28.0	3.0	22.23	13.6	22.0	183.3
151.3	10.1	576.0	139.46599999999998	82.0	93.1	160.0	4.13738	150.0	0.5	5.331000000000001	14.24	62.0	6.3	70.0	5.1	3.1	4.883200000000002	0.063	5.98	24.0	29.0	128.0	24.0	31.5	2.3935000000000004	1.3301100000000006	160.0	28.6	4.82	4.53671	5.4	0.4	151.15	43.0	7.190000000000005	8.4	62.9	134.0	21.02	3.0	2.0	160.0	39.3	24.06	3.0	13.8683	12.2	22.32	179.4
132.0	11.5	0.0279999999999999	141.0	82.0	87.2	183.0	6.05	180.0	0.8	6.2	2.67	64.0	8.4	88.0	6.1	2.2	5.36	0.126	4.0	48.0	30.0	162.0	60.0	29.8	2.475	1.32	183.0	34.2	5.5	6.6610000000000005	7.2	0.6	115.0	37.4	7.9	7.9	82.0	164.0	20.0	4.0	4.0	146.0	36.5	14.0	3.0	10.26	12.2	26.0	158.1
117.88	8.9	0.035	136.9	58.0	88.9	140.0	3.88	140.0	0.5	2.8	1.78	72.0	5.5	58.0	4.8	2.7	2.5	0.0289999999999999	3.0	144.0	29.0	96.0	35.0	31.5	2.375	1.2919999999999998	140.0	28.2	4.16	4.885	6.1	0.7	105.0	38.4	7.5	9.5	62.3	98.0	17.0	3.0	4.0	130.0	34.7	15.0	3.0	6.8000000000000025	12.3	11.0	164.2
210.0	6.4	357.0	140.0	62.0	90.7	235.0	6.905	150.0	0.4	8.4	9.79	66.0	3.6	62.0	5.6	2.3	2.5	0.145	9.0	180.0	35.0	132.0	49.0	33.6	2.275	1.033	200.0	35.3	5.03	4.5	5.8	0.2	210.0	42.0	7.7	8.9	91.0	128.0	73.0	4.0	2.0	230.0	40.8	55.0	3.0	15.39	12.3	77.0	176.3
175.0	7.1	7.97	138.0	74.0	84.7	218.0	5.069	160.0	0.6	6.7	23.13	64.0	4.9	62.0	6.0	1.5	3.93	0.086	1.54	360.0	40.0	138.0	74.0	27.4	2.425	1.324	210.0	36.3	5.55	5.05	9.1	0.1	135.0	37.2	7.6	6.9	92.9	136.0	10.0	4.0	5.0	218.0	38.8	14.0	3.0	15.39	13.6	24.0	158.7
120.0	9.3	0.051	136.0	66.0	90.3	170.0	4.163	140.0	0.8	7.6	2.5033999999999987	74.0	4.7	60.0	5.1	3.4	5.36	0.1209	8.0	120.0	41.0	102.0	36.0	31.0	2.375	1.485	170.0	33.8	4.89	5.05	8.4	0.8	130.0	37.1	8.5	8.0	77.0	102.0	30.0	4.0	2.0	150.0	38.0	27.0	3.0	10.26	12.0	25.0	161.9
320.04	6.7	0.32	140.7	56.0	81.4	360.0	3.88	160.0	0.6	6.1	2.67	66.0	2.9	60.0	5.6	2.9	2.5	0.0579999999999999	4.34	26.48	38.0	130.0	19.0	27.3	2.225	1.098	360.0	47.0	4.57	5.218	9.4	0.3	315.74	49.0	7.6	7.6	127.8	136.0	16.0	5.0	2.0	310.0	38.8	17.0	3.0	5.1000000000000005	14.4	21.0	166.3
220.0	9.1	0.048	137.0	76.0	86.3	270.0	5.56	180.0	0.5	6.7	2.4	92.0	5.7	74.0	7.5	2.7	5.0	0.023	1.0	220.62	31.0	162.0	45.0	29.1	2.625	1.518	270.0	44.2	4.97	8.44	5.7	0.9	220.0	34.5	7.5	8.1	126.5	166.0	22.0	5.0	4.0	270.0	34.7	20.0	1.0	10.26	13.9	35.0	150.0
122.34	6.873999999999992	1.1503799999999995	139.012	65.66	89.55799999999998	130.0	4.217899999999998	147.2	0.5	4.320000000000002	1.6763999999999983	82.18	4.001	65.1	5.058	2.1969999999999965	5.403199999999999	0.0378199999999999	2.53	3.0	28.76	117.68	21.0	30.553999999999995	2.3719999999999994	1.2929499999999998	125.0	27.0	4.606500000000003	4.901160000000003	7.1750000000000025	0.4960000000000003	121.33	38.722	7.200000000000004	8.193000000000001	55.9	117.02	14.77	3.0	3.0	130.0	31.5	20.09	1.0	13.149900000000002	12.094	12.72	161.5
145.0	5.3	0.108	137.2	76.0	97.4	155.0	3.72	140.0	0.4	6.1	4.45	62.0	3.0	73.74	4.7	1.8	5.7	0.1009999999999999	1.0	220.64	25.0	107.36	52.0	34.2	2.275	0.872	150.0	30.1	4.47	4.663	8.0	0.6	125.0	43.4	7.1	8.3	70.0	106.0	71.0	3.0	5.0	145.0	38.0	51.0	3.0	13.7	12.0	73.0	172.4
123.0	6.3	403.0	140.0	70.0	97.5	168.0	4.758	160.0	0.5	4.2	18.68	66.0	3.5	76.0	5.8	2.3	3.57	0.132	1.0	216.0	28.0	120.0	52.0	32.5	2.35	1.162	123.0	27.2	4.44	8.44	7.2	0.6	110.0	33.0	7.2	7.9	53.8	128.0	14.0	3.0	2.0	123.0	34.0	20.0	3.0	8.55	12.7	17.0	158.6
178.8	5.1	0.648	140.0	78.0	87.3	200.0	4.603	150.0	0.4	6.0	1.25	76.0	2.3	78.0	4.8	2.1	3.57	0.053	1.0	150.06	28.0	124.0	32.0	30.0	2.325	1.421	190.0	39.2	5.24	5.05	8.4	0.9	175.0	44.8	7.0	7.4	87.8	121.66	32.0	5.0	3.0	185.0	40.5	29.0	3.0	18.81	12.3	58.0	166.5
180.0	5.5	0.011	139.0	68.0	89.1	190.0	4.53	150.0	0.5	5.2	2.67	64.0	3.2	70.0	5.7	1.6	6.78	0.0289999999999999	1.52	204.0	30.0	116.0	62.0	30.0	2.2	1.03	188.0	39.6	4.29	4.996	9.5	1.3	130.0	35.1	6.8	8.6	86.6	118.0	14.0	5.0	1.0	188.0	38.2	14.0	3.0	10.26	12.6	14.0	152.3
128.0	6.8	0.114	141.0	64.0	98.9	132.0	3.646	170.0	0.6	3.2	8.36	58.0	3.9	68.0	5.7	2.1	6.43	0.046	1.0	276.0	31.0	142.0	70.0	33.5	2.475	1.162	130.0	26.8	4.36	5.16	9.4	0.6	126.0	33.1	7.6	7.1	58.2	132.0	47.0	3.0	4.0	130.0	33.2	42.0	3.0	11.97	12.9	23.0	158.5
145.0	6.9	0.032	137.0	70.0	85.3	180.0	5.84	130.0	0.5	5.2	4.45	62.0	4.3	66.0	5.1	2.0	3.57	0.14	6.98	129.85	26.0	102.0	45.0	28.9	2.3	0.87	180.0	32.9	5.46	4.607	6.8	0.8	130.0	37.6	6.7	8.5	78.5	98.0	28.0	4.0	4.0	175.0	34.7	20.0	3.0	10.26	12.9	15.0	163.4
125.0	7.0	0.1889999999999999	141.0	74.0	91.6	200.0	5.017	140.0	0.9	6.4	4.45	64.0	4.4	78.0	5.2	1.4	3.93	0.039	1.0	120.0	30.0	122.0	48.0	31.9	2.35	1.388	165.0	31.9	4.32	5.33	13.3	0.5	118.0	38.7	7.1	8.2	72.8	126.0	21.0	4.0	4.0	165.0	35.0	22.0	1.0	15.39	11.9	15.0	159.4
217.32	8.1	126.03	139.7	68.0	93.6	257.0	3.52	150.0	0.7	7.2	5.34	64.0	5.0	72.0	5.0	2.2	5.7	0.034	5.27	24.0	28.0	116.0	23.0	32.3	2.575	0.936	185.0	30.5	4.82	4.774	8.8	0.1	213.62	47.2	7.5	10.8	83.7	116.0	46.0	2.0	4.0	210.0	43.1	40.0	3.0	17.1	12.4	33.0	185.3
115.0	6.4	0.03	140.0	63.6	86.9	123.0	4.448	140.0	0.6	3.7	1.25	72.0	3.1	64.0	5.2	2.4	4.64	0.03	1.0	60.0	25.0	104.0	40.0	29.2	2.35	1.324	117.0	24.7	4.44	4.77	9.8	0.9	115.0	37.5	6.9	7.0	52.5	100.0	20.0	3.0	5.0	117.0	34.1	27.0	3.0	8.55	12.4	21.0	169.8
165.0	10.4	210.19	135.6	72.0	94.1	235.0	4.55	170.0	0.7	5.0	8.9	118.0	7.2	74.0	8.7	2.3	6.1000000000000005	0.0969999999999999	2.0	540.0	24.0	144.0	68.0	30.6	2.4	1.0659999999999998	200.0	33.3	5.03	8.549	6.6	0.4	165.0	40.2	6.9	7.6	89.2	134.0	59.0	3.0	1.0	200.0	40.2	31.0	3.0	8.6	12.9	74.0	178.4
190.0	10.7	0.025	138.0	68.0	96.0	220.0	5.662999999999999	150.0	0.5	5.7	1.25	74.0	8.1	62.0	5.8	2.0	3.57	0.054	1.0	285.6	34.0	118.0	62.0	32.5	2.275	1.388	220.0	37.0	4.49	3.89	4.6	0.3	145.0	36.4	7.4	8.4	98.9	110.0	26.0	5.0	5.0	220.0	38.0	25.0	3.0	15.39	11.8	20.0	166.7
165.29	4.8	0.032	140.0	62.0	87.2	180.0	6.025	140.0	0.4	7.9	1.78	76.0	2.6	70.0	5.1	1.5	5.0	0.126	4.0	24.0	26.0	120.0	26.0	29.5	2.425	1.195	170.0	34.8	5.22	5.16	8.0	0.6	164.97	40.8	6.9	7.4	77.4	122.0	32.0	4.0	5.0	180.0	37.5	20.0	3.0	13.68	11.8	46.0	173.7
190.0	6.4	0.011	141.0	64.0	85.3	220.0	4.888	150.0	0.4	4.7	4.54	60.0	3.7	72.0	5.5	2.0	5.71	0.05	2.0	292.08	26.0	124.0	63.0	29.9	2.15	1.195	220.0	36.0	4.16	5.16	6.7	1.2	127.0	34.0	6.5	8.2	104.8	124.0	27.0	4.0	5.0	220.0	38.2	26.0	3.0	17.1	12.5	25.0	165.1
117.0	10.0	297.0	139.0	58.52	92.7	130.0	5.6370000000000005	130.0	0.7	4.5	8.54	76.0	5.5	56.0	5.5	3.4	3.93	0.14	2.87	170.76	31.0	98.0	39.0	31.7	2.4	1.195	130.0	27.9	4.32	5.72	7.2	0.7	115.0	37.6	7.0	7.3	60.1	97.52	26.0	4.0	5.0	130.0	34.5	19.0	3.0	10.26	12.2	28.0	163.1
128.17	7.5	0.915	141.0	82.0	86.5	135.0	3.801	140.0	0.5	6.0	1.25	78.0	4.3	74.0	4.8	2.6	3.21	0.032	2.0	25.11	29.0	114.0	21.0	30.3	2.55	1.259	130.0	25.2	4.86	4.11	6.1	0.6	128.5	43.3	7.9	7.6	56.6	110.0	13.0	3.0	2.0	130.0	34.8	19.0	1.0	37.62	12.8	12.0	174.5
130.0	7.1	0.033	139.0	72.0	92.6	160.0	7.3439999999999985	150.0	0.5	6.8	1.25	74.0	3.7	68.0	5.5	2.6	5.71	0.034	2.41	144.0	33.0	136.0	65.0	31.4	2.525	1.388	160.0	32.7	4.69	5.55	7.1	0.8	100.0	32.0	7.8	8.4	71.4	124.0	73.0	4.0	1.0	140.0	37.0	48.0	3.0	10.26	12.2	18.0	154.7
116.81	9.1	0.035	137.5	60.0	93.2	124.0	5.59	120.0	0.8	3.3	4.45	64.0	5.8	68.0	5.1	2.4	5.7	0.053	2.0	137.97	30.0	100.0	32.0	32.0	2.6	1.162	119.0	28.5	4.48	4.496	8.4	0.7	120.0	37.3	7.7	7.6	55.2	104.0	15.0	3.0	2.0	115.0	34.5	16.0	1.0	10.3	12.2	11.0	156.0
213.13	9.1	267.0	134.0	70.0	86.3	240.0	4.76	170.0	0.6	5.9	8.01	82.0	4.9	86.0	6.6	2.8	5.36	0.155	12.0	180.0	32.0	134.0	35.0	29.4	2.4	0.94	200.0	34.0	5.61	5.829	7.1	0.9	200.0	43.7	7.8	8.0	92.7	132.0	83.0	4.0	1.0	240.0	40.0	49.0	3.0	10.26	13.2	201.0	187.1
150.0	6.6	0.033	139.0	64.0	66.9	162.0	5.069	140.0	0.4	4.9	4.54	64.0	3.9	70.0	6.0	2.1	5.36	0.119	1.44	36.0	27.0	112.0	47.0	19.8	2.275	1.001	160.0	30.2	7.08	5.66	6.7	0.4	150.0	39.4	7.0	9.6	67.4	112.0	34.0	4.0	3.0	162.0	38.5	19.0	3.0	10.26	14.6	18.0	173.9
160.0	6.962999999999997	162.29485999999994	139.004	76.0	88.90500000000002	280.0	5.2357000000000005	140.0	0.5	6.974	10.452100000000003	80.0	4.089000000000007	78.0	5.4090000000000025	2.1489999999999965	5.2322000000000015	0.3744999999999998	7.01	36.0	29.0	120.0	42.0	30.377	2.341499999999999	1.15366	210.0	37.7	4.6515	5.151540000000003	7.176000000000001	0.4590000000000003	155.62	39.0	7.1990000000000025	7.922999999999999	86.6	118.0	32.89	4.0	1.0	280.0	38.5	28.15	3.0	12.534299999999998	12.994999999999996	42.22	160.3
168.91	6.0	1.21	138.0	62.0	93.9	185.0	3.879	160.0	0.3	5.8	1.25	62.0	3.0	62.0	4.2	2.5	3.21	0.061	3.89	68.41	29.0	138.0	19.0	30.9	2.275	1.195	185.0	36.5	5.15	5.16	5.6	0.6	160.38	44.2	6.8	8.9	84.3	136.0	24.0	4.0	3.0	172.0	37.3	31.0	3.0	15.39	11.6	26.0	175.5
155.0	8.9	291.0	141.0	84.0	93.1	200.0	5.612	170.0	0.9	5.8	6.23	76.0	4.6	84.0	5.7	3.2	5.71	0.3429999999999999	4.0	360.0	28.0	134.0	49.0	31.4	2.35	1.324	200.0	34.6	4.97	6.05	10.0	0.3	140.0	41.6	7.1	9.4	87.0	134.0	32.0	4.0	3.0	175.0	38.0	28.0	3.0	13.68	12.9	22.0	172.0
122.84	5.9	0.011	141.0	74.0	88.9	137.0	5.612	140.0	0.5	5.1	2.58	80.0	3.1	70.0	5.1	1.8	4.64	0.036	2.37	49.01	28.0	114.0	19.0	31.7	2.4	1.388	137.0	28.122000000000003	4.24	4.88	8.8	0.9	121.84	37.228	7.0	8.2	60.4	110.0	44.0	3.0	4.0	120.0	34.697	31.0	1.0	10.26	12.7	6.0	159.2
199.0	8.0	0.491	139.0	81.32	83.0	310.0	6.57	170.0	0.6	6.4	1.78	86.0	4.4	82.0	6.0	2.7	3.57	0.043	1.0	172.56	36.0	136.0	46.0	28.3	2.275	0.94	275.0	45.5	4.43	4.885	7.5	1.2	250.0	34.0	7.2	8.0	122.1	128.0	20.0	5.0	3.0	275.0	33.2	25.0	3.0	10.26	12.9	18.0	165.4
117.8	9.1	0.011	138.0	60.0	86.6	130.0	3.75	130.0	0.6	2.6	1.78	96.0	5.9	56.0	5.2	2.5	2.5	0.024	1.0	36.0	30.0	102.0	23.0	30.2	2.325	1.162	130.0	25.5	3.74	3.77	6.2	0.6	116.98	40.8	6.6	8.5	56.2	100.0	22.0	3.0	1.0	130.0	34.1	18.0	2.0	5.13	12.1	15.0	157.4
132.8	5.9	0.15	135.4	78.0	73.4	150.0	4.86	140.0	0.5	2.5	2.67	66.0	3.6	74.0	5.0	1.6	3.6	0.1009999999999999	2.0	41.73	32.0	108.0	20.0	24.1	2.4	1.098	147.0	27.9	4.92	3.83	7.8	1.2	132.17	43.1	7.1	8.5	66.8	112.0	13.0	3.0	3.0	150.0	36.7	15.0	3.0	6.8000000000000025	12.4	11.0	168.4
118.99	8.6	3.1	137.0	60.0	92.3	142.0	4.78	130.0	0.7	3.1	1.78	90.0	6.3	56.0	5.1	1.5	2.86	0.0289999999999999	3.01	84.0	25.0	106.0	33.0	31.7	2.175	1.29	137.0	27.8	4.07	4.496	7.8	0.4	117.0	40.2	6.5	9.0	62.8	110.0	15.0	3.0	4.0	124.0	35.6	14.0	1.0	8.55	13.3	7.0	164.1
135.0	7.9	0.15	135.9	84.0	91.0	170.0	4.97	150.0	0.8	4.2	3.56	70.0	4.2	76.0	5.5	2.8	9.3	0.1009999999999999	3.0	140.65	35.0	118.0	39.0	30.5	2.425	1.0659999999999998	170.0	30.1	5.14	5.107	9.8	0.5	135.0	42.0	8.1	9.4	75.3	112.0	39.0	4.0	4.0	160.0	35.0	26.0	3.0	10.3	12.6	26.0	172.6
170.06	6.6	0.011	143.0	36.0	92.4	192.0	4.267	130.0	0.5	7.1	1.87	54.0	3.8	40.0	4.9	2.0	4.28	0.0289999999999999	4.0	53.74	28.0	104.0	23.0	30.4	2.45	1.259	175.0	37.7	4.95	4.39	7.2	0.1	167.19	35.8	7.1	8.1	79.2	108.0	30.0	4.0	4.0	180.0	35.6	21.0	1.0	22.23	11.5	18.0	161.3
170.37	5.5	0.15	141.0	90.0	85.0	190.0	4.78	150.0	0.5	7.7	1.78	66.0	2.8	86.0	5.2	2.1	3.93	0.077	2.0	46.33	28.0	130.0	23.0	28.5	2.5	1.13	190.0	33.1	5.38	4.496	8.4	0.2	167.92	45.6	7.7	7.3	82.6	132.0	52.0	4.0	5.0	185.0	37.3	36.0	1.0	29.07	11.8	31.0	176.9
185.0	7.4	360.0	141.0	80.0	100.5	215.0	3.258	170.0	0.7	4.4	9.79	84.0	4.4	82.0	6.6	2.0	5.71	0.196	3.0	252.0	28.0	148.0	60.0	34.4	2.35	1.033	201.0	36.3	4.85	5.05	9.3	0.5	140.0	36.1	7.0	9.4	91.3	146.0	28.0	4.0	3.0	199.0	35.9	24.0	1.0	10.26	14.2	50.0	165.6
120.0	5.9	0.035	142.1	84.0	88.6	135.0	5.82	140.0	0.3	4.5	2.67	62.0	3.7	82.0	5.2	1.7	5.0	0.0579999999999999	1.6	168.21	35.0	120.0	39.0	29.8	2.45	1.227	130.0	28.5	4.84	5.107	5.1	1.2	115.0	38.0	8.1	8.9	59.74	116.0	10.0	3.0	3.0	130.0	33.0	18.0	3.0	8.6	12.1	17.0	155.4
170.0	6.9	0.011	136.0	64.0	94.8	170.0	5.66	140.0	0.6	3.3	1.78	70.0	4.1	58.0	6.3	2.1	4.64	0.039	1.0	48.0	27.0	110.0	36.0	32.8	2.325	1.39	158.0	32.7	4.06	6.6610000000000005	9.1	0.3	170.0	38.1	7.1	9.1	73.1	114.0	49.0	4.0	1.0	151.0	34.8	22.0	3.0	13.68	12.3	36.0	162.2
140.0	8.6	0.037	139.0	66.0	98.1	150.0	3.879	140.0	0.5	5.0	1.87	60.0	5.3	64.0	5.1	2.6	5.0	0.093	1.5	480.0	23.0	110.0	64.0	33.3	2.475	1.162	140.0	28.8	4.65	3.5	6.2	0.5	135.0	38.1	6.8	9.1	59.2	116.0	17.0	3.0	5.0	140.0	35.5	19.0	3.0	22.23	12.1	15.0	163.7
164.37	8.5	6.9	137.9	80.0	86.1	180.0	4.71	130.0	0.9	4.4	3.56	60.0	5.7	74.74	5.2	1.7	4.3	0.039	2.0	31.47	35.0	113.22	20.0	28.4	2.375	0.872	170.0	32.7	5.64	4.829	11.0	0.6	165.67	42.6	7.8	8.1	78.2	118.0	23.0	4.0	4.0	155.0	38.2	24.0	1.0	10.3	13.4	17.0	178.3
148.04	5.4	0.022	139.0	72.0	85.1	155.0	4.343999999999999	180.0	0.3	6.8	4.18	70.0	3.5	78.0	5.8	1.4	3.21	0.04	2.21	360.0	35.0	154.0	80.0	29.5	2.4	1.195	155.0	27.5	4.97	5.27	5.7	0.6	136.71	32.3	7.8	7.6	68.3	150.0	12.0	3.0	4.0	155.0	34.7	15.0	1.0	13.68	13.0	17.0	165.4
88.0	5.9	0.017	143.0	5.3976053469340267e-79	99.6	90.0	5.843999999999999	170.0	0.7	4.9	4.54	76.0	3.4	37.8	6.4	1.6	14.28	0.055	1.27	384.0	25.0	138.48	75.71	32.8	2.25	1.388	88.0	20.7	3.49	12.1	11.3	1.0	88.0	31.0	6.3	8.0	40.2	132.0	18.0	2.0	3.0	88.0	33.0	31.0	3.0	8.55	13.4	27.0	142.4
176.69	6.6	0.011	139.0	76.0	83.6	192.0	4.71	170.0	0.7	5.7	1.78	54.0	2.7	79.84	4.8	2.9	3.93	0.053	1.88	90.75	30.0	131.24	34.0	28.8	2.35	1.32	168.0	30.9	5.39	4.663	10.0	1.3	185.0	44.1	7.6	8.5	80.2	132.0	22.0	4.0	5.0	170.0	40.2	21.0	3.0	10.26	12.4	21.0	185.1
140.0	6.4	0.011	136.0	54.0	94.6	160.0	4.267	130.0	0.5	4.8	1.87	80.0	4.8	58.0	5.7	1.0	5.71	0.047	1.16	504.0	29.0	108.0	80.0	32.4	2.3	1.195	150.0	28.041	4.52	5.88	8.2	1.2	130.0	36.708	7.3	6.8	67.0	102.0	19.0	3.0	3.0	150.0	36.725	21.0	3.0	20.52	13.2	19.0	163.7
269.97	7.6	0.081	139.0	72.52	83.2	312.0	3.646	150.0	0.3	7.2	1.25	82.0	5.6	74.0	5.2	1.6	5.0	0.195	3.66	24.0	38.0	122.0	21.0	27.3	2.425	1.13	274.0	43.2	5.43	4.88	3.4	0.6	270.74	47.0	7.6	7.1	132.1	126.0	30.0	5.0	4.0	312.0	43.0	24.0	1.0	8.55	12.6	23.0	180.1
130.21	6.2	0.121	138.0	52.0	86.9	140.0	6.724	130.0	0.5	3.2	1.78	96.0	4.6	48.0	4.9	1.1	1.07	0.0819999999999999	2.63	24.0	29.0	100.0	18.0	29.9	2.15	1.2919999999999998	140.0	25.3	3.84	4.39	7.9	5.3976053469340267e-79	129.72	43.1	5.8	7.7	70.1	96.0	11.0	3.0	4.0	135.0	37.4	18.0	3.0	8.55	11.3	13.0	166.9
175.0	6.3	0.1159999999999999	141.0	53.68	90.0	193.0	8.896	140.0	0.4970000000000001	7.1	3.56	80.0	3.6999999999999935	54.0	5.9	1.898000000000004	7.5	0.077	1.0	660.0	27.0	122.0	78.0	29.5	2.525	1.388	182.0	34.8	4.05	6.83	7.919	0.4890000000000003	140.0	41.2	6.8	6.9	86.0	120.92	23.0	4.0	4.0	180.0	41.3	21.0	3.0	11.97	13.3	14.0	170.8
148.0	7.6	0.034	140.0	64.0	87.2	155.0	6.103	150.0	0.6	4.7	8.9	62.0	4.6	66.0	5.6	2.2	6.43	0.068	1.15	24.0	29.0	112.0	65.0	28.9	2.375	1.259	148.0	31.0	4.1	4.77	7.9	0.6	125.0	39.2	7.4	8.8	70.1	116.0	34.0	4.0	3.0	152.0	34.5	25.0	3.0	13.68	13.5	29.0	163.8
241.03	9.4	0.026	138.0	88.0	87.3	266.0	4.163	150.0	0.5	9.0	1.25	66.0	5.4	88.0	4.3	3.4	5.71	0.027	1.0	94.14	22.0	130.0	35.0	29.7	2.375	1.518	220.0	37.3	4.91	4.27	5.2	0.6	232.34	42.5	6.9	6.8	102.7	132.0	20.0	4.0	4.0	250.0	40.0	22.0	1.0	13.68	12.5	26.0	181.5
152.45	4.3	60.56	140.8	51.02	86.9	165.0	3.72	140.0	0.6	5.7	8.01	72.0	2.7	52.0	5.5	1.0	4.3	0.063	3.72	17.59	29.0	116.0	19.0	28.9	2.425	1.227	165.0	31.8	5.48	4.718	13.3	0.4	148.03	47.7	7.5	9.5	75.1	114.7	26.0	4.0	3.0	140.0	39.3	42.0	3.0	8.6	12.3	18.0	179.3
215.0	7.4	0.108	139.0	78.0	91.9	225.0	4.189	150.0	0.5	7.5	2.4	44.0	4.3	82.0	5.8	2.4	4.28	0.121	1.0	326.64	26.0	120.0	56.0	31.5	2.225	0.936	215.0	37.4	5.09	5.66	7.4	0.6	170.0	39.8	6.7	8.2	100.9	120.0	54.0	5.0	5.0	215.0	40.0	35.0	1.0	18.81	12.3	33.0	180.0
145.0	7.6	284.0	141.0	64.0	96.0	170.0	5.456	150.0	0.3	5.7	11.57	74.0	4.0	70.0	6.1	2.8	4.64	0.114	1.71	168.0	27.0	124.0	56.0	33.3	2.275	1.162	151.0	30.5	4.58	5.05	4.4	1.3	125.0	38.8	6.7	8.3	68.0	130.0	28.0	4.0	3.0	159.0	37.5	21.0	3.0	6.84	12.5	28.0	168.8
160.0	7.07200000000001	8.310060000000004	139.05100000000002	71.06	90.531	165.0	5.52123	166.9	0.5	5.2440000000000015	3.947899999999999	69.46	4.0990000000000055	71.48	5.657999999999999	2.204999999999996	5.031099999999999	0.12768	2.5	443.28	28.0	138.44	65.0	30.571999999999992	2.2880000000000003	1.0620500000000002	165.0	32.46300000000002	4.616500000000003	5.508840000000001	7.046000000000005	0.4730000000000002	150.0	39.103	7.198999999999996	8.507	77.855	134.16	19.93	3.0	1.0	165.0	37.22599999999999	20.79	3.0	8.643999999999998	12.594	21.4	166.31000000000003
115.0	10.1	0.046	139.0	76.0	88.3	150.0	4.913	140.0	0.7	4.0	1.87	96.0	7.0	76.0	5.1	2.1	2.5	0.046	4.0	264.0	33.0	116.0	45.0	29.8	2.425	1.162	145.0	31.8	4.41	5.05	7.2	0.6	112.0	35.6	7.6	8.0	65.0	110.0	22.0	4.0	4.0	135.0	34.0	22.0	1.0	6.84	12.1	34.0	153.2
103.97	5.9	0.049	140.0	60.0	84.6	125.0	5.069	150.0	0.3	2.6	2.67	70.0	3.5	70.0	5.2	2.0	3.21	0.051	2.46	48.0	30.0	112.0	34.0	28.3	2.475	1.453	125.0	25.5	4.43	5.33	4.4	0.4	100.0	37.2	7.5	9.0	52.1	100.0	14.0	3.0	3.0	110.0	35.0	20.0	3.0	13.68	12.9	11.0	161.4
170.0	6.487999999999999	110.88304000000008	139.011	46.0	90.02000000000004	175.0	4.487409999999998	140.0	0.5	5.877999999999997	6.7897000000000025	60.0	3.799000000000007	54.0	6.652000000000004	1.902000000000004	3.5761999999999974	0.1382899999999999	2.04	375.72	29.0	98.0	70.0	30.68300000000001	2.379749999999999	1.14201	154.0	24.3	4.6	6.714700000000005	7.863000000000002	0.4440000000000003	175.0	38.8	7.200000000000004	8.302999999999999	64.8	86.0	20.4	3.0	2.0	154.0	40.7	24.82	3.0	13.372199999999998	13.219	36.31	173.75400000000005
98.0	6.3	0.025	139.0	66.0	89.5	115.0	3.569	150.0	0.3	3.5	0.89	64.0	4.1	72.0	4.9	1.7	3.93	0.0969999999999999	3.16	120.0	29.0	126.0	37.0	30.7	2.225	1.098	115.0	27.5	4.53	4.83	5.1	0.6	104.0	37.5	6.9	8.9	52.1	120.0	14.0	3.0	2.0	104.0	30.0	14.0	1.0	11.97	12.4	16.0	144.1
163.22	6.5830000000000135	6.901479999999998	138.991	64.0	88.04800000000002	180.0	4.134409999999999	140.0	0.5	5.5189999999999975	2.2145999999999995	66.0	3.799000000000007	46.0	5.248999999999999	2.0	5.578300000000001	0.08922	2.0	24.42	28.99	124.0	24.0	29.957	2.3672500000000007	1.3179100000000004	149.0	27.6	4.6964000000000015	4.789769999999998	7.591	0.443	166.47	43.4	7.174000000000006	7.6549999999999985	62.6	126.0	18.08	3.0	2.0	125.0	37.0	22.43	1.0	14.705999999999996	12.422000000000008	16.1	176.0
165.0	6.0	0.125	138.0	74.0	91.4	170.0	7.162999999999999	140.0	0.5	4.7	1.78	80.0	3.5	78.0	5.3	1.9	3.57	0.087	2.0	120.0	28.0	110.0	53.0	30.2	2.425	1.2919999999999998	167.0	30.7	4.85	5.05	8.3	0.8	150.0	43.6	7.4	9.0	71.4	104.0	33.0	4.0	1.0	170.0	39.0	28.0	3.0	13.68	12.6	62.0	172.2
205.0	7.6	266.0	135.0	62.0	105.2	205.0	4.836	160.0	0.9	5.7	21.35	74.0	3.8	70.0	5.9	2.6	5.36	0.125	3.29	360.0	25.0	144.0	60.0	36.7	2.225	1.421	185.0	35.7	4.15	5.77	11.4	2.3	161.75	34.5	7.0	7.8	83.6	136.0	23.0	4.0	3.0	185.0	36.8	27.0	3.0	11.97	12.7	37.0	167.4
185.0	9.0	0.177	138.0	62.0	88.4	200.0	5.612	160.0	0.7	8.8	3.2	66.0	4.1	56.0	5.9	3.9	8.93	0.1159999999999999	1.28	276.0	32.0	134.0	77.0	31.4	2.55	0.904	190.0	36.6	4.9	4.0	8.2	0.8	130.0	35.0	7.3	8.1	85.8	124.0	26.0	5.0	4.0	200.0	37.6	38.0	3.0	17.1	12.7	28.0	162.4
145.0	9.1	0.035	137.3	68.0	85.6	205.0	4.78	150.0	0.6	4.3	4.45	76.0	5.6	72.0	5.4	2.7	4.3	0.0579999999999999	6.0	24.0	32.0	122.0	38.0	29.4	2.3	1.388	190.79	37.0	4.45	4.774	6.5	1.0	125.0	40.0	7.8	10.2	85.4	120.0	24.0	4.0	3.0	190.0	39.7	16.0	3.0	10.3	12.9	62.0	162.4
180.0	3.7	0.011	142.0	54.0	100.7	180.0	4.81	170.0	0.4	5.3	2.31	52.0	2.6	60.0	4.1	0.6	4.64	0.039	4.09	360.0	31.0	128.0	62.0	34.4	2.3	0.969	142.0	28.8	3.16	5.0	9.9	0.8	135.0	38.8	7.3	8.7	63.7	130.0	27.0	3.0	4.0	142.0	35.0	50.0	3.0	18.81	14.9	316.0	160.9
200.0	7.2	0.0289999999999999	141.0	76.0	88.8	210.0	3.181	130.0	0.6	6.3	1.96	62.0	4.1	74.0	5.5	2.1	3.57	0.0559999999999999	3.0	175.8	27.0	114.0	38.0	29.6	2.375	1.356	170.0	32.6	4.99	5.22	8.0	0.8	200.0	41.1	7.2	7.9	73.8	112.0	44.0	4.0	3.0	190.0	38.0	32.0	3.0	17.1	12.0	39.0	175.4
176.0	7.6	0.7490000000000001	137.0	76.0	92.8	185.0	5.07	150.0	0.7	4.3	1.78	96.0	3.9	80.0	5.4	2.9	3.93	0.0579999999999999	2.0	48.0	40.0	114.0	27.0	30.8	2.475	1.55	185.0	36.4	4.5	4.163	8.6	1.0	175.0	39.0	8.2	8.4	85.4	108.0	13.0	4.0	3.0	175.0	36.0	19.0	1.0	5.13	12.5	36.0	159.2
223.2	7.9	74.1	141.0	72.0	87.6	250.0	6.232	130.0	0.6	7.8	3.74	88.0	4.2	68.0	5.1	2.6	3.57	0.089	4.68	78.18	27.0	114.0	28.0	30.1	2.375	1.485	250.0	38.9	5.28	7.33	8.1	0.6	225.0	43.1	7.0	7.3	111.7	118.0	151.0	5.0	2.0	250.0	41.2	63.0	3.0	13.68	12.0	43.0	180.6
168.0	6.7	30.6	141.0	70.0	92.6	180.0	4.577	180.0	0.6	6.0	6.23	84.0	3.8	70.0	5.7	2.1	5.36	0.043	2.26	276.0	23.0	148.0	63.61	30.3	2.475	1.2919999999999998	158.0	30.1	4.77	6.16	9.4	0.6	150.0	37.7	6.6	6.7	69.9	143.96	10.0	4.0	1.0	168.0	40.4	18.0	3.0	10.26	13.2	39.0	164.9
142.89	4.4	228.91	140.4	74.0	93.2	155.0	5.84	140.0	0.4	8.4	15.12	68.0	2.6	84.66	4.8	1.3	4.3	0.034	4.01	11.0	29.0	116.28	19.0	31.5	2.45	1.098	155.0	28.5	4.9	4.94	9.3	0.3	142.32	42.1	7.6	7.2	69.9	114.0	9.0	3.0	4.0	150.0	36.2	17.0	2.0	8.6	11.9	17.0	174.7
142.21	9.1	0.017	136.0	56.0	89.5	158.0	6.439	130.0	0.7	3.8	1.25	90.0	6.7	54.0	4.7	1.6	1.07	0.023	1.0	60.9	30.0	96.0	28.0	30.9	2.275	1.2919999999999998	158.0	30.2	4.31	4.11	7.9	0.4	145.0	42.5	6.5	8.4	76.7	98.0	30.0	4.0	5.0	155.0	37.4	29.0	3.0	10.26	12.2	11.0	170.3
120.0	4.6	0.3	138.0	106.0	81.6	200.0	5.689	230.0	0.3	3.6	10.68	62.0	2.4	106.0	6.2	1.7	2.5	0.13	1.0	195.81	34.0	184.0	49.0	27.3	2.325	1.033	160.0	35.5	4.61	5.83	6.3	0.4	117.57	38.5	7.4	8.6	84.8	179.22	16.0	4.0	1.0	160.0	37.4	22.0	3.0	10.26	15.4	13.0	162.9
186.89	7.7	97.6	140.0	87.52	83.9	245.0	5.379	170.0	0.6	6.7	6.23	88.0	4.5	90.0	5.4	2.4	3.21	0.068	2.02	180.0	34.0	132.0	35.0	27.7	2.4	1.195	245.0	44.4	4.57	5.33	8.3	0.9	175.0	42.2	7.1	8.2	122.8	128.0	22.0	5.0	3.0	245.0	38.2	24.0	3.0	8.55	12.5	27.0	170.5
149.29	7.4	222.0	139.0	70.0	96.6	165.0	4.37	150.0	0.6	3.6	10.68	84.0	4.0	70.0	5.2	2.5	3.21	0.042	4.0	48.0	23.0	118.0	30.0	31.9	2.35	1.356	145.0	28.8	4.18	4.39	8.2	0.9	145.0	41.9	6.8	8.1	65.0	122.0	16.0	3.0	4.0	160.0	35.5	17.0	1.0	8.55	12.4	12.0	166.3
142.84	7.0	0.0289999999999999	140.0	70.24	90.6	160.0	4.784	142.3	0.5	6.5	1.87	72.32	2.6	72.1	5.5	3.8	2.5	0.314	12.0	105.69	28.0	118.2	28.0	33.5	2.25	1.421	160.0	33.6	4.89	6.83	7.0	0.8	140.0	37.4	7.6	7.4	69.9	117.2	28.0	4.0	3.0	140.0	35.9	32.0	1.0	10.26	12.0	72.0	157.3
242.0	10.8	233.0	142.4	68.96	88.2	247.0	6.05	152.78	0.8	5.9	8.9	76.52	6.5	70.62	5.1	3.2	3.6	0.179	13.85	216.0	27.0	125.96	44.0	31.3	2.225	0.6779999999999999	209.0	36.7	4.93	5.329	7.5	0.8	165.0	37.8	7.1	8.8	97.6	124.52	26.0	4.0	3.0	220.0	39.7	23.0	3.0	12.0	12.4	38.0	183.1
112.0	5.1	1.28	141.0	68.0	93.1	120.0	6.0	150.0	0.4	3.8	3.56	62.0	3.0	72.66	5.3	1.6	6.07	0.072	2.0	143.29	28.0	119.06	61.0	31.1	2.275	1.227	120.0	27.4	4.6	5.05	7.4	0.9	100.0	36.6	7.3	8.9	52.5	118.0	16.0	3.0	3.0	115.0	33.5	22.0	1.0	25.65	12.7	12.0	154.1
170.0	8.9	0.035	138.0	66.36	94.8	190.0	5.25	190.0	0.6	6.1	4.45	84.0	4.0	70.0	5.6	2.8	5.4	0.242	1.0	360.0	29.0	156.0	70.0	31.9	2.375	1.162	190.0	32.4	4.96	5.162000000000001	6.7	0.1	160.0	41.0	7.4	9.8	82.2	150.0	13.0	4.0	2.0	180.0	41.0	15.0	3.0	8.6	12.5	26.0	171.5
271.68	7.8	349.0	141.0	64.0	91.4	320.0	4.78	140.0	0.8	2.9	18.68	80.0	4.1	60.0	4.4	2.7	2.5	0.0579999999999999	5.0	48.0	29.0	114.0	35.0	30.7	2.425	1.13	210.0	37.8	4.93	4.774	9.7	0.2	320.0	36.3	7.3	8.1	93.8	116.0	11.0	5.0	2.0	170.0	38.6	18.0	3.0	10.26	12.3	16.0	168.1
175.0	9.4	0.017	143.0	76.0	88.8	220.0	5.12	140.0	0.7	5.5	3.02	78.0	5.7	75.18	5.8	2.8	4.64	0.027	1.0	276.0	28.0	114.06	61.0	30.3	2.425	1.2919999999999998	220.0	38.6	4.98	4.88	7.8	0.6	130.0	39.6	6.9	7.4	99.7	112.0	16.0	4.0	3.0	217.0	39.0	18.0	3.0	10.26	12.7	71.0	174.0
105.0	4.9	0.011	137.0	48.0	93.0	112.0	6.88	170.0	0.6	3.9	4.45	66.0	2.5	46.0	5.4	1.6	4.64	0.1009999999999999	1.02	462.24	34.0	144.0	74.16	32.4	2.275	1.29	105.0	24.1	4.01	4.496	13.1	0.6	105.0	36.5	7.5	7.7	47.2	130.0	29.0	3.0	4.0	105.0	37.0	37.0	3.0	10.26	13.3	23.0	145.8
113.15	7.126000000000008	0.0190906127149686	139.003	69.56	89.671	134.0	5.366289999999999	148.4	0.5	4.287999999999999	2.5517	80.38	4.191999999999993	69.58	5.1800000000000015	2.2089999999999974	5.259500000000002	0.0429399999999999	1.29	100.75	29.01	119.6	34.0	30.443999999999992	2.35625	1.3073500000000002	134.0	30.911	4.646599999999996	4.937260000000004	6.888999999999998	0.4580000000000001	110.0	39.67299999999999	7.201000000000002	8.145999999999995	67.911	118.78	16.88	4.0	3.0	112.0	35.87500000000001	20.23	3.0	12.7566	12.297	14.88	164.071
166.73	6.6	0.122	137.6	78.0	88.1	181.0	4.71	120.0	0.8	6.7	1.78	72.0	3.3	78.0	4.6	2.3	4.3	0.092	2.0	46.49	31.0	112.0	22.0	29.0	2.225	1.13	181.0	33.8	5.07	4.718	11.8	1.5	164.59	44.0	7.8	7.7	81.0	110.0	21.0	3.0	4.0	175.0	40.8	21.0	1.0	10.3	12.2	20.0	179.2
104.17	7.416999999999996	2.32423	139.1090000000001	64.0	90.17800000000004	115.0	3.97876	144.2	0.498	3.870999999999999	3.2840999999999987	79.9	4.311000000000006	63.68	5.106	2.301000000000004	5.6425	0.0756399999999999	2.69	9.0	29.01	115.54	18.0	30.513	2.34925	1.16208	110.0	25.465	4.621	4.518340000000001	6.738	0.4620000000000001	100.72	41.43600000000001	7.218000000000003	8.250000000000002	55.48399999999999	114.1	15.36	3.0	2.0	110.0	35.14000000000001	19.56	1.0	7.413000000000002	12.394999999999998	15.21	166.168
118.0	10.8	490.0	141.0	70.0	70.8	130.0	4.707	160.0	0.5	4.6	21.35	76.0	7.1	66.0	5.1	3.0	2.5	0.0819999999999999	3.0	60.0	28.0	128.0	65.0	22.6	2.375	1.162	112.0	22.6	5.42	5.22	4.2	0.6	118.0	37.0	7.5	9.6	49.8	130.0	10.0	3.0	3.0	118.0	35.0	15.0	3.0	10.26	14.8	15.0	159.1
137.55	5.5	0.4589999999999999	142.0	66.0	96.1	170.0	6.646	150.0	0.5	4.1	1.78	70.0	2.8	66.0	4.8	2.2	3.21	0.039	2.51	60.0	33.0	116.0	35.0	32.7	2.475	1.195	115.0	23.3	4.89	3.89	8.2	0.7	130.0	37.5	7.8	7.8	50.5	112.0	24.0	3.0	4.0	130.0	33.5	21.0	3.0	13.68	12.5	21.0	161.0
120.0	11.1	0.043	136.0	66.0	92.4	155.0	4.681	120.0	1.0	6.2	6.41	96.0	6.4	64.94	5.8	3.4	7.5	0.0969999999999999	1.32	240.0	29.0	87.68	80.0	32.3	2.5	1.356	155.0	30.6	4.6	7.22	8.6	1.0	110.0	33.5	7.5	8.0	69.6	87.24	24.0	4.0	2.0	155.0	35.3	28.0	3.0	17.1	12.5	50.0	157.0
156.0	10.4	597.0	141.0	58.0	101.8	176.0	3.672	150.0	0.5	2.7	19.57	104.0	8.2	66.0	5.2	1.5	4.64	0.111	1.0	240.0	28.0	120.0	63.0	34.2	2.475	1.485	158.0	31.2	4.3	5.55	4.8	0.4	135.0	35.3	7.2	7.2	70.1	130.86	24.0	4.0	3.0	169.0	37.3	15.0	3.0	11.97	12.9	21.0	164.1
167.0	6.577000000000013	0.0247811111111111	139.005	75.26	90.86599999999996	172.0	5.313619999999997	163.4	0.5	5.8329999999999975	2.7454999999999994	64.34	3.801000000000008	75.28	5.394	2.002	5.467900000000002	0.09257	1.39	292.8	28.0	133.86	52.0	30.52500000000001	2.378000000000001	1.2182800000000007	167.0	32.72699999999999	4.6317999999999975	4.955300000000003	7.469999999999995	0.4800000000000002	155.0	39.53999999999999	7.1999999999999975	8.080999999999998	77.12559999999998	131.68	21.14	4.0	5.0	167.0	37.881999999999984	22.57	1.0	13.66290000000001	12.457	18.79	171.06099999999995
175.0	5.6	0.574	140.0	74.0	87.6	230.0	4.758	150.0	0.5	5.9	0.89	60.0	3.1	72.0	5.5	1.9	6.07	0.043	1.0	273.96	35.0	126.0	53.0	30.1	2.35	1.162	215.0	39.9	4.34	5.22	8.1	0.6	150.0	41.0	7.1	8.4	101.3	122.62	26.0	5.0	5.0	225.0	39.7	24.0	1.0	10.26	13.1	18.0	166.3
140.0	7.1	0.026	139.0	54.0	91.4	145.0	4.862	170.0	0.7	5.7	5.25	64.0	4.2	76.0	6.0	2.0	3.57	0.0819999999999999	1.01	397.56	30.0	148.0	72.0	32.0	2.35	1.098	145.0	32.0	4.35	8.33	9.9	0.8	116.0	35.1	6.7	7.4	71.2	144.0	23.0	4.0	3.0	145.0	33.4	20.0	3.0	10.26	12.6	21.0	161.8
161.67	6.8869999999999925	0.4295099999999998	139.38099999999997	70.0	89.48599999999998	170.0	4.100039999999998	150.0	0.5	5.738	1.8601	76.0	4.040000000000003	78.0	5.0790000000000015	2.100999999999996	4.901600000000003	0.0533699999999999	3.34	12.0	29.0	120.0	23.0	30.617000000000004	2.377	1.21769	165.0	33.6	4.611700000000004	4.647900000000004	7.204999999999999	0.465	163.97	43.8	7.200000000000004	8.056000000000003	71.2	124.0	17.77	4.0	5.0	165.0	37.5	21.71	3.0	14.415300000000007	12.079	15.74	178.6
200.36	5.6	8.59	138.0	90.0	81.3	230.0	5.28	140.0	0.4	9.4	4.45	66.0	3.6	84.0	5.4	1.5	4.28	0.0819999999999999	5.0	12.0	33.0	120.0	21.0	28.0	2.45	1.0	215.0	35.0	6.13	4.774	7.6	0.4	190.42	44.9	7.8	10.3	99.1	120.0	20.0	4.0	3.0	230.0	38.5	21.0	3.0	11.97	13.4	20.0	181.1
117.0	8.8	163.0	140.0	88.0	95.9	140.0	5.715	150.0	0.4	4.6	10.85	72.0	4.3	84.0	6.0	3.9	4.64	0.067	2.44	60.0	34.0	126.0	46.0	31.5	2.525	1.6469999999999998	140.0	30.0	3.9	5.16	4.7	0.2	117.0	36.8	7.5	8.4	64.7	130.0	17.0	3.0	3.0	127.0	36.6	22.0	3.0	3.42	13.8	42.0	155.6
215.0	6.4	0.035	138.7	64.0	91.5	223.0	4.84	160.0	0.8	8.0	3.56	72.0	4.0	62.0	5.7	1.4	7.1000000000000005	0.1009999999999999	1.0	324.0	33.0	124.0	68.0	30.7	2.35	1.098	220.0	34.7	4.9	4.441	12.6	0.7	180.0	44.6	7.6	7.5	101.6	122.0	19.0	4.0	4.0	220.0	40.0	31.0	3.0	17.1	13.4	19.0	178.3
140.0	6.8	0.011	136.0	66.0	71.1	189.0	4.422	150.0	0.5	4.5	3.29	68.0	3.1	56.0	4.0	2.8	2.86	0.023	4.0	66.38	37.0	118.0	43.0	21.9	2.225	1.0659999999999998	170.0	31.7	3.78	4.5	6.8	1.6	140.0	34.2	7.3	8.4	74.1	118.0	19.0	4.0	1.0	180.0	32.0	23.0	3.0	5.13	31.8	12.0	151.0
105.0	5.6	0.8290000000000001	136.0	65.14	85.9	125.0	4.913	120.0	0.5	5.1	5.16	54.0	2.4	66.0	5.8	2.5	3.21	0.048	1.0	120.0	25.0	94.0	49.0	28.0	2.2	1.098	125.0	27.0	4.6	4.88	8.1	0.6	105.0	37.1	7.1	6.9	55.1	93.62	22.0	3.0	4.0	105.0	35.0	23.0	3.0	10.26	13.1	28.0	162.0
170.0	9.9	0.011	139.0	74.0	83.6	175.0	5.7929999999999975	180.0	0.5	5.6	3.91	72.0	7.4	86.0	5.5	1.9	3.93	0.142	4.15	273.24	30.0	156.0	57.0	29.0	2.425	0.936	175.0	32.1	6.2	4.94	5.2	0.2	149.73	38.4	7.8	8.5	81.2	154.0	28.0	4.0	3.0	170.0	38.0	24.0	3.0	22.23	13.4	26.0	174.1
145.11	9.6	177.0	135.0	67.36	88.4	155.0	5.12	160.0	0.8	6.5	3.56	90.0	5.8	67.26	5.1	2.5	4.28	0.063	3.0	36.0	25.0	124.02	24.0	31.2	2.475	1.485	148.0	27.8	5.36	5.16	8.8	1.0	145.04	47.6	7.3	7.2	62.0	122.12	31.0	3.0	4.0	148.0	39.0	30.0	1.0	22.23	13.0	15.0	179.5
172.13	13.6	213.0	141.0	68.0	88.7	190.0	6.98	150.0	1.0	6.9	11.57	64.0	9.8	71.58	5.7	2.7	4.64	0.121	3.0	179.78	24.0	117.58	33.0	30.4	2.4	1.19	180.0	33.3	5.34	4.996	7.1	0.1	170.0	42.0	6.8	9.3	82.2	118.0	26.0	4.0	2.0	180.0	39.0	25.0	3.0	11.97	12.5	21.0	174.3
230.0	11.7	369.0	139.8	80.0	83.2	230.0	5.97	170.0	0.7	6.3	11.57	80.0	7.4	86.0	6.1	3.3	4.6000000000000005	0.237	4.0	360.0	24.0	152.0	60.0	27.4	2.275	1.001	230.0	41.2	5.6	4.885	6.4	0.8	190.0	39.3	6.9	7.3	111.5	148.0	30.0	4.0	1.0	230.0	41.0	23.0	3.0	6.8000000000000025	13.7	35.0	166.6
150.0	6.9	0.017	141.0	70.0	83.2	170.0	9.31	160.0	0.5	5.4	7.38	76.0	4.004	74.0	6.9	2.105999999999996	7.85	0.0409999999999999	2.01	292.56	33.02	142.0	56.0	30.1	2.425	1.421	160.0	29.4	4.26	4.94	7.230000000000001	0.4710000000000002	145.0	33.2	7.1910000000000105	8.8	73.2	138.0	27.0	4.0	2.0	160.0	34.7	26.0	3.0	11.97	13.4	13.0	163.2
170.0	5.8	0.032	135.0	74.52	71.8	240.0	5.586	155.1	0.3	6.7	0.89	70.0	3.1	75.2	5.9	2.2	4.28	0.039	1.96	120.0	36.0	129.92	49.0	22.7	2.325	1.421	238.0	45.7	4.18	5.33	5.6	0.6	145.0	37.1	7.7	7.6	106.7	128.36	23.0	5.0	3.0	177.0	39.5	28.0	3.0	17.1	17.7	18.0	161.7
202.85	7.0	45.1	140.0	66.0	92.7	240.0	3.284	150.0	0.8	6.9	5.43	58.0	3.3	54.0	5.2	2.6	5.71	0.139	9.63	60.0	25.0	122.0	19.0	31.4	2.35	1.453	175.0	32.6	5.18	5.44	11.9	0.6	193.23	44.0	7.2	8.3	86.1	122.0	27.0	4.0	2.0	175.0	39.5	33.0	3.0	11.97	12.3	10.0	181.6
135.0	4.6	0.011	137.0	62.0	93.4	139.0	6.465	120.0	0.3	5.1	1.69	74.0	2.8	64.0	5.3	1.4	4.64	0.074	2.0	192.0	29.0	98.0	71.0	33.1	2.3	1.2919999999999998	135.0	26.6	4.22	4.27	6.8	0.3	125.0	37.0	7.2	7.3	61.8	102.0	17.0	3.0	4.0	135.0	36.4	22.0	3.0	13.68	12.9	11.0	160.0
192.0	6.9089999999999865	10.220549999999996	138.99200000000002	67.74	89.31600000000002	192.0	5.027500000000002	153.3	0.5	6.2609999999999975	2.1037	68.18	4.100000000000007	68.92	5.815999999999997	2.099999999999996	5.936300000000003	0.07768	1.53	495.0	28.0	124.72	65.0	30.292	2.3557500000000005	1.1202299999999998	188.0	33.88699999999999	4.647999999999995	5.5803400000000005	7.306000000000001	0.4500000000000002	140.0	40.73999999999999	7.198999999999996	7.854	84.94400000000003	122.92	22.92	4.0	1.0	189.0	39.16699999999999	22.84	3.0	13.440599999999996	12.849999999999993	27.99	173.51199999999992
195.0	3.8	309.0	140.7	78.16	100.5	298.0	4.29	240.0	0.4	7.4	3.56	52.0	1.7	80.0	5.1	1.5	8.9	0.14	2.75	324.0	35.0	208.0	77.0	33.8	2.25	1.098	269.0	38.279	3.97	4.774	9.3	0.5	180.0	46.383	7.9	7.6	118.30400000000004	210.0	13.0	4.0	2.0	297.0	42.62200000000001	20.0	1.0	8.6	15.2	16.0	187.072
145.0	7.6	0.102	142.0	64.0	91.1	175.0	6.568	150.0	0.3	5.3	5.34	80.0	5.0	72.0	5.7	2.0	3.21	0.299	1.89	181.34	28.0	106.0	47.0	31.2	2.225	0.936	175.0	33.7	4.85	5.61	4.3	0.3	140.0	36.0	6.8	8.5	78.6	110.0	20.0	4.0	5.0	165.0	35.3	22.0	3.0	11.97	12.4	22.0	164.9
150.0	7.5	1.09	142.0	80.0	92.7	185.0	4.939	180.0	0.9	5.3	2.49	62.0	3.7	84.0	6.3	2.6	2.5	0.318	2.29	216.0	34.0	154.0	66.0	30.3	2.475	1.033	185.0	32.1	4.84	6.44	11.5	0.9	150.0	42.2	7.5	10.2	85.4	154.0	27.0	4.0	2.0	180.0	42.0	29.0	1.0	5.13	13.8	20.0	178.1
125.0	7.0	22.7	139.0	90.0	85.9	150.0	7.3439999999999985	170.0	0.5	4.8	2.67	74.0	4.4	86.0	5.3	1.7	3.21	0.092	4.0	139.37	27.0	146.0	52.0	28.3	2.425	1.711	150.0	31.6	5.15	4.94	6.6	0.6	100.0	39.2	7.0	7.8	68.7	144.0	22.0	4.0	2.0	150.0	34.4	22.0	3.0	10.26	12.8	22.0	152.8
165.0	5.8	0.335	144.0	38.0	100.8	187.0	3.595	140.0	0.6	9.3	9.79	100.0	3.2	42.0	7.4	1.8	8.93	0.252	2.63	444.0	36.0	116.0	79.0	33.3	2.3	1.453	180.0	31.7	3.86	5.38	10.5	0.5	155.0	39.3	7.9	9.4	81.0	112.0	12.0	4.0	2.0	175.0	38.0	21.0	3.0	15.39	16.4	21.0	172.7
140.0	7.8	0.011	138.0	69.52	93.0	145.0	7.447999999999999	120.0	0.6	5.0	5.52	66.0	4.9	71.54	5.5	2.1	7.14	0.1159999999999999	1.62	36.0	28.0	97.36	61.46	31.4	2.375	1.356	140.0	31.5	4.72	6.16	8.1	0.8	105.0	30.5	7.1	12.0	63.3	98.0	15.0	4.0	2.0	140.0	35.6	24.0	3.0	15.39	13.0	15.0	146.3
239.42	7.1	0.015	136.0	68.0	92.2	270.0	3.62	160.0	0.7	4.7	1.78	66.0	3.8	70.0	4.7	2.4	2.14	0.034	7.55	20.07	31.0	130.0	19.0	31.7	2.375	1.324	162.0	33.2	4.39	3.94	10.0	0.9	230.42	42.7	7.4	8.5	83.6	132.0	19.0	4.0	4.0	250.0	36.0	26.0	1.0	10.26	12.6	8.0	169.4
210.0	10.6	322.21	140.6	66.0	88.7	225.0	5.46	160.0	0.8	4.7	24.91	64.0	6.7	66.0	5.2	2.9	3.2	0.111	27.0	212.73	28.0	124.0	39.0	30.3	2.35	1.13	210.0	36.6	4.37	4.441	7.2	0.8	196.0	40.4	6.8	6.7	96.5	122.0	16.0	4.0	4.0	190.0	34.0	18.0	2.0	5.1000000000000005	14.1	29.0	161.6
318.1	7.7	0.203	138.0	60.26	88.6	374.0	4.577	130.0	0.3	7.6	1.25	92.0	4.9	60.0	4.9	2.4	5.0	0.016	1.0	91.73	36.0	106.0	32.0	30.1	2.25	1.13	316.0	45.5	4.76	4.22	4.1	0.1	360.0	45.1	7.3	6.8	142.0	105.42	14.0	5.0	5.0	374.0	43.0	20.0	3.0	15.39	12.2	8.0	171.4
229.65	5.4	58.4	140.0	80.0	88.9	255.0	4.09	140.0	0.4	4.8	1.78	78.0	2.4	72.0	5.2	2.4	6.07	0.063	2.0	24.0	32.0	110.0	25.0	29.0	2.35	1.42	225.0	39.1	5.74	5.273	7.6	0.6	230.12	46.4	7.6	8.8	95.8	118.0	33.0	4.0	4.0	250.0	42.8	27.0	3.0	13.68	11.9	16.0	179.4
160.0	4.7	0.011	141.0	56.0	91.0	160.0	4.267	140.0	0.4	5.8	1.25	52.0	2.7	50.0	5.3	1.5	5.36	0.043	1.0	186.06	26.0	108.0	39.0	30.5	2.35	1.259	160.0	30.1	4.52	4.77	8.0	0.6	160.0	41.8	7.2	8.1	71.6	108.0	22.0	4.0	4.0	160.0	36.5	27.0	3.0	18.81	12.4	29.0	179.1
200.0	7.3	0.133	138.99399999999997	68.0	80.8	260.0	4.90841	140.0	0.6	5.718000000000003	2.85	84.0	4.3	70.0	6.5	2.2	4.3057999999999925	0.035	2.0	156.0	29.02	114.0	43.0	25.8	2.3675	1.17744	260.0	47.4	4.34	5.927360000000005	8.9	0.4	170.12	38.6	7.201000000000002	7.8	115.8	108.0	18.4	5.0	4.0	260.0	40.6	20.04	3.0	9.387899999999997	14.1	23.29	163.6
165.0	6.1	0.065	140.0	83.26	87.8	195.0	4.577	170.0	0.5	4.4	2.4	52.0	3.0	86.0	5.2	2.2	2.5	0.077	2.0	24.0	27.0	140.0	39.0	29.1	2.4	1.356	180.0	34.3	5.54	5.0	8.1	2.7	165.0	43.5	6.9	8.2	71.0	132.0	19.0	4.0	3.0	185.0	38.5	17.0	3.0	10.26	12.8	39.0	178.2
145.0	6.3	0.017	141.0	54.0	88.9	175.0	4.2410000000000005	170.0	0.8	8.3	15.12	58.0	3.4	52.0	5.7	1.8	16.42	0.13	1.0	252.0	32.0	138.0	71.0	30.4	2.4	1.55	174.0	35.2	4.05	4.77	12.5	0.6	114.0	35.5	7.0	7.6	80.1	144.0	21.0	4.0	3.0	165.0	33.8	23.0	3.0	15.39	14.1	23.0	155.7
175.0	8.4	210.0	140.0	72.62	92.7	210.0	7.81	138.5	0.7	6.2	27.05	77.34	5.3	73.68	5.1	2.2	6.43	0.313	5.53	112.08	26.0	114.92	37.0	33.6	2.45	1.195	180.0	34.425	4.86	5.72	8.0	0.6	175.0	40.045	6.9	6.1	84.1	113.64	38.0	4.0	4.0	200.0	38.06399999999999	35.0	3.0	13.68	12.4	46.0	171.9
140.0	7.06900000000001	0.0578990548639926	139.025	60.76	88.62	162.0	5.4285900000000025	147.4	0.5	5.649999999999999	3.3565000000000014	68.54	4.099000000000006	62.18	5.783	2.204999999999996	4.742099999999996	0.09681	1.07	538.08	30.0	122.6	72.0	30.57999999999999	2.34575	1.2941900000000002	162.0	32.45500000000001	4.6414999999999935	5.724740000000002	7.078000000000002	0.4870000000000004	120.0	31.475000000000005	7.201000000000001	7.697000000000003	68.93580000000003	121.46	22.05	4.0	4.0	160.0	34.247	23.83	3.0	12.5856	12.703999999999995	24.95	150.424
114.0	11.2	338.0	127.0	72.0	97.3	189.0	4.319	170.0	0.5	2.0	50.71	88.0	8.0	71.16	5.2	2.4	0.71	0.1639999999999999	3.18	96.0	25.0	140.82	64.0	33.8	1.675	1.162	153.25	30.4	4.02	4.22	4.3	0.4	120.0	39.09299999999999	6.6	8.1	73.6	137.3	10.0	4.0	2.0	120.0	36.2	16.0	3.0	5.13	14.3	23.0	165.2
175.0	5.9	0.053	137.0	58.0	96.2	220.0	4.086	150.0	0.5	4.8	1.78	60.0	3.7	54.0	5.2	1.7	3.93	0.077	1.37	360.0	28.0	112.0	68.0	33.3	2.25	0.936	220.0	37.0	4.43	5.77	8.1	0.1	160.0	42.4	6.7	7.3	103.6	116.0	29.0	4.0	5.0	220.0	41.5	23.0	3.0	13.68	12.2	18.0	186.6
130.51	6.871999999999987	0.03549	139.0	66.98	88.31700000000002	145.0	4.345299999999998	133.4	0.5	3.959000000000002	1.8606	79.2	4.100000000000007	67.18	5.105000000000002	2.098999999999996	5.257700000000002	0.0288999999999999	2.54	37.68	29.0	109.02	19.0	30.388	2.3625	1.27708	145.0	28.54300000000001	4.648499999999996	4.924260000000004	7.129000000000002	0.4780000000000005	128.77	38.37199999999998	7.200000000000004	7.802000000000002	66.2	108.72	15.37	3.0	4.0	132.0	35.39199999999997	19.05	1.0	12.9276	12.191999999999998	11.93	165.5
160.0	10.2	0.05	135.0	54.0	87.3	183.0	4.422	140.0	0.9	7.1	2.14	84.0	6.7	54.0	6.6	2.4	5.71	0.059	1.82	173.9	25.0	120.0	54.0	30.1	2.325	1.324	180.0	33.7	4.53	6.05	8.9	0.5	140.0	37.4	7.0	9.9	85.1	118.0	25.0	4.0	3.0	183.0	38.7	20.0	3.0	20.52	13.3	20.0	167.6
133.6	6.867999999999994	7.207619999999999	139.349	56.0	87.84599999999998	149.0	3.9499800000000014	150.0	0.5	5.517	2.1257999999999995	56.0	4.100000000000007	70.0	5.140999999999999	2.098999999999996	5.041999999999998	0.06671	5.0	86.69	29.0	124.0	24.0	30.36300000000001	2.3705000000000007	1.23969	140.0	27.5	4.650999999999999	4.8564300000000005	7.156999999999999	0.4920000000000004	133.09	43.0	7.197000000000004	7.388999999999998	61.4	126.0	15.45	3.0	2.0	135.0	38.1	19.99	1.0	15.201899999999998	12.259000000000007	15.63	173.6
145.0	5.1	0.131	144.0	62.0	85.3	165.0	6.051	130.0	0.5	4.7	1.78	70.0	3.0	68.0	5.7	1.5	3.21	0.1639999999999999	1.0	48.0	26.0	110.0	68.0	29.0	2.425	1.195	150.0	34.3	4.72	6.11	9.4	1.2	135.0	34.7	6.4	8.7	67.8	104.0	19.0	4.0	2.0	150.0	36.0	24.0	3.0	10.26	11.9	13.0	161.3
109.07	7.6	0.099	137.0	40.0	67.9	122.41	3.801	140.0	0.6	3.3	1.25	66.0	4.4	40.0	4.7	2.4	3.57	0.7340000000000001	3.23	59.38	28.0	102.0	18.0	21.7	2.35	1.421	116.43	26.5	5.21	4.88	7.7	0.4	107.9	32.5	7.0	8.1	51.3	101.66	15.0	3.0	1.0	119.02	31.4	13.0	3.0	10.26	14.4	5.0	146.7
223.89	13.2	0.036	138.0	64.0	90.4	255.0	5.379	140.0	0.7	4.8	0.89	78.0	8.7	56.0	5.4	3.6	4.64	0.0289999999999999	8.21	1.0	30.0	112.0	18.0	31.4	2.45	1.55	240.0	38.8	5.31	5.88	5.5	0.7	220.28	43.6	7.9	7.8	111.2	104.0	77.0	5.0	1.0	220.0	37.9	47.0	1.0	13.68	13.5	38.0	177.1
165.0	5.4	0.011	139.0	76.0	87.6	222.0	4.784	160.0	0.3	5.6	2.76	70.0	2.7	72.0	6.1	2.2	3.93	0.06	2.0	96.0	29.0	128.0	48.0	30.8	2.25	0.936	180.0	35.7	4.73	5.11	5.1	0.8	120.0	33.0	6.7	9.1	82.5	120.0	21.0	4.0	4.0	210.0	34.0	20.0	3.0	8.55	12.5	61.0	151.2
149.0	5.6	0.011	140.0	66.0	71.6	244.0	6.129	150.0	0.4	6.0	4.63	86.0	2.7	68.0	8.5	2.3	6.07	0.132	1.8	480.0	36.0	126.0	71.0	22.8	2.325	1.324	169.0	35.1	5.31	9.6	7.8	0.8	116.0	24.2	7.3	7.3	77.2	124.0	11.0	4.0	2.0	169.0	36.0	17.0	3.0	6.84	15.9	25.0	147.2
104.0	4.0	0.024	140.0	66.0	79.7	123.0	4.215	130.0	0.2	2.8	5.34	78.0	2.3	64.0	5.7	1.4	5.0	0.063	1.5	60.0	25.0	102.0	37.0	26.4	2.325	1.421	115.0	23.6	3.63	4.5	4.8	0.6	99.0	36.8	6.9	9.6	52.2	102.0	12.0	3.0	5.0	115.0	32.7	18.0	3.0	13.68	15.6	7.0	164.5
165.0	5.8	0.011	141.0	84.0	93.1	170.0	6.206	170.0	0.4	4.9	4.98	78.0	3.9	88.0	5.2	1.4	5.0	0.051	3.04	36.0	25.0	136.0	55.0	32.0	2.425	1.195	155.0	32.9	5.05	4.94	6.2	0.1	140.0	42.2	7.1	6.6	72.3	134.0	18.0	4.0	5.0	160.0	36.6	27.0	1.0	11.97	12.9	24.0	171.8
185.0	6.904999999999991	0.2148699999999998	138.994	74.1	90.11600000000004	192.0	5.395060000000003	174.3	0.5	6.214000000000001	3.0964999999999985	67.62	4.100000000000007	74.08	5.586	2.100999999999996	6.110300000000002	0.1203499999999999	1.67	337.8	28.0	149.34	62.0	30.44299999999999	2.372750000000001	1.1251	190.0	33.729000000000006	4.643399999999996	5.378560000000004	7.2879999999999985	0.4759999999999999	185.0	43.38199999999999	7.197999999999998	8.219999999999997	90.18399999999998	147.48	24.76	4.0	5.0	185.0	40.607	23.88	3.0	14.979600000000003	12.707	36.33	181.796
185.0	6.8	0.035	138.0	48.0	93.8	188.0	3.62	180.0	0.5	5.1	5.34	70.0	4.3	54.52	6.4	1.8	5.4	0.092	3.0	294.72	29.0	155.58	61.0	32.0	2.525	1.162	164.0	31.6	4.94	8.493	7.2	0.6	185.0	39.9	7.8	8.6	73.8	156.0	22.0	3.0	5.0	170.0	37.3	17.0	3.0	8.6	12.3	18.0	172.6
131.9	5.1	0.011	136.0	78.02	88.6	144.47	3.49	200.0	0.6	3.5	3.56	66.0	2.9	80.26	5.2	1.6	4.28	0.1159999999999999	1.71	36.0	30.0	183.92	61.0	30.0	2.3	1.23	140.0	35.2	4.58	5.44	11.4	0.4	115.76	34.5	7.2	8.9	61.9	182.0	26.0	4.0	1.0	138.12	33.5	18.0	3.0	8.55	13.2	28.0	144.3
110.0	11.8	0.011	136.0	64.0	74.3	127.0	5.07	170.0	0.6	3.4	6.23	82.0	9.2	70.0	5.4	1.8	5.0	0.0969999999999999	1.86	276.2	32.0	128.0	52.0	23.9	2.225	1.0	125.0	30.3	4.3	4.996	5.2	0.4	110.0	36.4	7.5	8.9	57.5	126.04	11.0	4.0	2.0	120.0	33.5	17.0	3.0	8.55	13.3	13.0	150.7
260.0	6.6	0.034	140.0	63.88	91.6	284.0	4.888	170.0	0.6	4.2	1.25	84.0	3.3	66.0	7.0	2.2	5.36	0.086	1.0	480.0	31.0	140.0	66.0	30.4	2.55	1.615	280.0	47.4	4.52	8.38	9.8	0.5	170.0	39.7	7.3	8.1	130.3	139.6	16.0	5.0	4.0	276.0	40.5	17.0	3.0	10.26	12.3	29.0	174.5
182.33	4.9	0.187	138.0	66.0	91.9	193.0	3.15	150.0	0.4	5.6	1.78	66.0	2.8	72.0	5.1	1.6	2.14	0.043	3.29	18.0	31.0	120.0	18.0	30.7	2.525	1.1	193.0	31.2	5.41	4.885	7.9	0.3	183.52	45.0	7.6	7.9	83.6	116.0	13.0	4.0	4.0	185.0	43.8	19.0	3.0	34.2	11.8	23.0	179.8
112.93	6.6	0.8	136.8	76.0	63.4	120.0	5.79	130.0	0.5	3.7	8.01	74.0	3.6	76.0	4.9	2.3	3.6	0.072	2.94	12.0	38.0	98.0	18.0	20.8	2.4	1.195	120.0	25.8	5.04	4.0520000000000005	8.0	1.3	111.24	40.7	7.9	8.5	55.2	96.8	29.0	3.0	2.0	116.0	34.0	40.0	3.0	13.7	18.3	17.0	159.5
125.0	8.7	0.011	142.0	88.0	91.0	150.0	7.65	150.0	0.5	6.3	1.78	82.0	4.8	92.0	5.4	3.1	3.57	0.0819999999999999	4.0	232.12	31.0	124.0	41.0	30.2	2.375	0.9	150.0	33.6	5.12	5.718	5.5	0.4	120.0	33.2	7.6	7.1	66.8	126.0	30.0	4.0	1.0	140.0	32.8	22.0	3.0	10.26	12.4	46.0	153.1
148.0	6.2	0.031	139.0	58.22	87.1	167.0	5.327000000000001	120.0	0.5	5.5	2.58	84.0	4.1	59.06	5.8	1.4	3.93	0.0559999999999999	2.13	84.0	31.0	96.4	52.0	30.2	2.275	1.162	166.0	31.7	4.09	5.33	8.6	0.9	130.0	33.8	7.2	7.9	73.1	96.0	17.0	4.0	4.0	161.0	33.0	20.0	3.0	5.13	14.0	29.0	155.5
125.0	9.1	510.0	141.0	58.0	96.3	158.0	3.879	130.0	0.6	4.4	16.01	82.0	6.0	56.0	5.3	2.2	3.57	0.072	3.54	120.0	27.0	92.0	36.0	33.3	2.275	0.969	148.0	30.8	4.35	4.66	6.3	0.4	125.0	39.8	6.7	8.0	67.3	90.0	5.0	4.0	3.0	128.0	33.0	17.0	1.0	10.26	11.4	8.0	164.2
150.8	9.3	0.2289999999999999	138.0	78.0	87.9	160.0	5.405	150.0	0.7	5.0	2.31	70.0	6.0	78.0	5.0	2.3	3.21	0.145	5.0	60.96	28.0	132.0	27.0	30.8	2.375	1.13	160.0	29.6	5.06	5.16	7.3	0.8	150.0	43.6	7.3	8.1	73.0	130.0	30.0	3.0	3.0	150.0	39.2	24.0	3.0	15.39	11.9	31.0	183.5
119.68	6.6	0.011	135.0	59.34	90.6	135.0	4.189	131.1	0.5	3.7	2.05	75.78	3.4	58.2	5.1	2.6	3.93	0.021	2.65	8.08	36.0	101.02	19.0	31.2	2.4	1.098	118.0	23.8	4.36	4.39	7.4	0.4	119.38	38.7	7.9	9.4	52.8	100.7	30.0	3.0	2.0	106.0	34.3	23.0	1.0	13.68	12.4	24.0	159.7
220.0	6.5	0.057	141.0	50.0	96.2	235.0	3.698	160.0	0.6	5.2	2.4	70.0	4.3	54.0	5.3	1.1	11.07	0.106	1.49	720.0	27.0	122.0	79.0	33.5	2.35	1.356	200.0	32.2	3.66	5.16	9.1	0.9	195.0	43.0	7.1	8.0	89.5	114.0	22.0	4.0	1.0	215.0	42.8	25.0	3.0	10.26	14.7	24.0	184.3
137.8	6.9	254.0	141.6	110.0	100.5	170.0	6.15	170.0	0.6	5.4	4.45	66.0	2.7	110.0	4.4	3.4	3.9	0.087	1.0	72.0	31.0	148.0	34.0	33.8	2.45	1.2919999999999998	160.0	34.0	4.16	4.385	9.4	0.8	135.0	45.1	7.6	9.1	77.4	144.0	19.0	3.0	4.0	150.0	36.3	21.0	3.0	12.0	11.6	19.0	170.9
108.0	5.6	0.035	140.0	72.0	96.3	123.0	5.87	160.0	0.3	3.2	3.56	66.0	3.2	52.0	5.2	1.8	5.71	0.048	1.27	48.0	23.0	128.0	66.0	33.4	2.275	1.29	113.0	23.0	4.12	4.385	6.2	0.6	123.0	43.9	6.4	7.9	51.7	134.0	23.0	3.0	4.0	106.0	36.7	40.0	3.0	10.26	12.1	10.0	169.6
155.0	5.7	0.055	144.0	76.0	88.0	200.0	6.47	150.0	0.5	8.0	1.78	60.0	3.1	72.0	5.5	1.8	5.36	0.217	2.0	225.36	28.0	124.0	43.0	30.5	2.325	0.87	185.0	35.0	5.36	6.051	8.8	0.6	132.0	41.2	7.0	7.6	87.0	124.0	62.0	4.0	4.0	175.0	38.1	36.0	3.0	13.68	13.0	47.0	172.1
150.0	10.7	0.011	137.0	54.0	81.9	155.0	4.577	170.0	1.3	4.4	4.45	54.0	7.0	50.0	5.7	2.3	8.57	0.198	1.29	120.0	31.0	138.0	76.28	27.5	2.425	1.518	155.0	30.8	4.83	6.16	11.8	0.4	130.0	37.8	7.2	8.1	72.3	136.0	15.0	4.0	2.0	150.0	37.0	22.0	3.0	15.39	12.9	14.0	173.3
139.09	9.8	164.0	131.0	82.0	93.1	150.0	7.112	190.0	0.6	6.0	19.84	76.0	7.7	88.0	5.9	1.5	2.86	0.445	6.0	288.0	37.0	166.0	60.0	32.3	2.375	1.0659999999999998	150.0	29.5	5.18	5.27	5.8	5.3976053469340267e-79	125.8	33.0	8.1	9.0	67.6	168.0	29.0	3.0	1.0	150.0	36.5	21.0	3.0	13.68	12.6	55.0	160.3
150.0	6.9	384.12	139.6	78.0	88.8	195.0	3.88	150.0	0.5	5.6	12.46	92.0	2.1	84.0	5.6	4.0	3.9	0.2319999999999999	1.0	36.0	32.0	104.0	40.0	30.7	2.275	1.324	195.0	37.5	4.37	3.83	6.8	1.0	140.0	41.1	7.5	7.6	86.1	108.0	26.0	5.0	2.0	150.0	41.2	22.0	1.0	6.8000000000000025	13.3	34.0	173.8
175.0	5.9	0.022	139.0	66.36	92.9	199.0	5.715	170.0	0.6	5.2	3.65	78.0	3.3	66.0	5.2	1.9	5.0	0.218	1.0	168.0	30.0	130.0	63.0	30.5	2.3	1.356	198.0	36.9	4.24	4.55	10.0	0.2	145.0	31.0	6.8	6.9	92.8	122.0	15.0	5.0	3.0	180.0	34.8	17.0	3.0	8.55	14.0	22.0	152.9
142.99	13.3	0.035	138.5	74.0	79.3	169.27	4.4	140.0	0.5	5.3	1.78	74.0	9.0	70.0	5.5	3.6	2.5	0.024	3.27	6.0	31.0	126.0	18.0	27.5	2.325	1.421	165.0	35.1	5.06	4.163	3.4	0.3	136.73	43.7	7.7	7.1	92.0	126.0	40.0	3.0	3.0	150.0	33.7	27.0	1.0	5.1000000000000005	12.5	24.0	166.2
133.05	6.4	0.485	139.0	53.48	93.5	150.0	5.02	140.0	0.6	5.3	1.78	58.0	3.1	50.0	5.4	2.5	5.0	0.0289999999999999	2.94	9.0	27.0	106.0	18.0	31.1	2.5	1.16	145.0	28.6	4.79	6.7170000000000005	9.1	0.9	133.49	42.1	7.0	7.7	60.5	112.0	15.0	3.0	2.0	130.0	36.5	24.0	3.0	10.26	11.6	11.0	170.9
148.98	8.1	0.33	140.0	56.0	93.9	173.0	5.33	120.0	0.7	4.4	1.78	80.0	5.3	50.0	4.9	2.0	2.5	0.043	3.38	36.0	29.0	104.0	19.0	32.4	2.325	0.904	165.0	40.1	4.29	4.607	8.2	0.4	151.99	42.5	7.4	8.5	82.4	106.0	14.0	5.0	2.0	165.0	38.0	20.0	1.0	8.6	11.1	10.0	161.5
130.0	9.1	0.023	141.0	70.0	86.5	165.0	5.275	140.0	0.7	5.4	1.25	70.0	5.3	66.0	5.5	2.9	6.78	0.077	1.88	240.0	31.0	124.0	51.0	30.2	2.4	1.324	165.0	29.0	4.22	4.88	7.2	0.3	118.0	37.7	7.7	7.1	75.8	124.0	30.0	4.0	1.0	155.0	33.1	26.0	3.0	8.55	12.6	25.0	159.5
153.03	7.4	0.02	140.0	86.0	93.2	165.0	4.732	150.0	1.0	5.4	3.65	78.0	2.9	92.0	5.3	2.7	3.93	0.0819999999999999	1.0	120.0	33.0	118.0	48.0	31.3	2.325	1.162	165.0	33.7	5.17	4.22	13.6	0.7	141.0	37.2	7.3	6.9	76.9	120.0	37.0	4.0	1.0	165.0	32.6	25.0	3.0	10.26	12.3	16.0	154.9
175.51	6.7	0.207	140.0	70.0	73.6	230.0	3.569	150.0	0.4	4.4	5.78	70.0	3.1	78.0	5.2	3.0	2.5	0.036	1.76	108.0	36.0	124.0	35.0	23.2	2.175	1.098	220.0	40.0	3.7	4.94	6.1	1.0	167.04	37.6	7.2	8.1	100.3	126.0	16.0	5.0	3.0	230.0	37.8	17.0	1.0	8.55	16.5	21.0	156.7
200.0	5.3	0.043	140.0	60.0	88.0	245.0	4.5	140.0	0.5	5.0	2.58	66.0	2.5	66.0	6.2	2.2	3.57	0.032	1.0	303.0	32.0	112.0	61.0	29.5	2.25	1.001	236.0	39.7	4.74	5.94	8.6	0.9	150.0	33.5	7.1	8.4	105.8	110.0	63.0	5.0	1.0	220.0	37.2	62.0	1.0	11.97	12.5	42.0	159.8
120.0	7.6	0.064	138.0	56.0	90.2	152.0	4.5	130.0	0.6	3.1	3.91	70.0	5.1	56.0	5.3	1.5	3.21	0.076	2.41	120.0	35.0	110.0	43.0	31.2	2.35	1.098	152.0	32.6	4.34	4.33	7.9	0.5	120.0	36.0	7.6	8.3	67.6	102.0	24.0	4.0	2.0	120.0	34.2	28.0	3.0	8.55	12.1	9.0	154.4
150.0	3.9	0.011	145.0	76.0	96.9	155.0	5.093999999999999	150.0	0.4	3.6	3.2	58.0	1.4	84.0	5.5	2.1	4.28	0.064	1.86	55.44	30.0	126.0	49.0	33.3	2.425	1.259	150.0	25.4	3.76	3.55	9.1	0.4	138.0	39.8	7.5	7.5	63.9	114.74	19.0	3.0	5.0	155.0	35.3	28.0	3.0	13.68	12.5	18.0	166.6
161.17	11.8	1.81	141.0	64.0	86.4	172.0	3.957	130.0	0.7	4.0	1.87	66.0	8.8	56.0	4.5	2.1	2.86	0.027	4.0	42.71	23.0	110.0	21.0	29.3	2.375	1.421	168.0	31.8	4.59	5.11	6.1	0.6	164.06	36.6	6.5	9.3	74.0	110.0	20.0	4.0	4.0	172.0	37.0	23.0	1.0	15.39	12.1	15.0	158.1
153.65	5.9	1.96	138.6	66.0	85.3	180.0	4.34	130.0	0.5	3.4	6.23	66.0	2.8	72.0	4.6	2.4	2.9000000000000004	0.1159999999999999	2.53	5.56	39.0	102.0	18.0	29.3	2.25	1.259	175.0	31.0	4.26	4.274	8.8	0.8	150.98	44.7	8.1	9.8	81.3	104.0	17.0	4.0	4.0	170.0	38.4	24.0	3.0	15.4	14.8	18.0	166.9
268.69	8.1	0.154	138.0	56.0	82.5	300.0	4.836	170.0	0.9	7.5	0.89	92.0	3.4	62.0	6.4	3.3	4.64	0.019	1.0	167.8	31.0	156.0	25.0	28.2	2.425	1.2919999999999998	300.0	41.3	5.55	5.83	10.8	1.3	257.87	45.3	7.4	7.7	136.1	144.0	35.0	5.0	4.0	300.0	43.5	29.0	3.0	11.97	12.5	55.0	180.0
176.0	7.4	0.011	140.0	44.0	90.1	176.0	7.189	150.0	0.5	6.4	8.54	80.0	3.0	54.0	10.6	3.6	4.64	0.036	1.54	525.0	27.0	122.0	75.0	30.9	2.325	1.453	163.0	34.6	4.35	8.16	6.6	1.5	124.69	28.6	7.0	9.1	70.2	118.0	23.0	4.0	1.0	170.0	34.5	25.0	3.0	11.97	12.5	19.0	150.1
210.0	9.0	330.0	138.0	76.0	89.3	250.0	5.353	120.0	0.5	6.1	5.96	64.0	5.7	80.0	5.6	2.6	4.64	0.092	2.0	223.22	31.0	96.0	48.0	31.2	2.35	1.098	222.0	38.0	4.94	5.27	5.1	0.7	195.0	39.4	7.2	6.8	101.4	92.0	24.0	5.0	4.0	230.0	36.8	23.0	3.0	10.26	12.7	32.0	177.0
180.0	6.9	0.02	141.0	70.0	89.3	185.0	3.543	150.0	0.4	4.2	2.58	62.0	4.0	66.0	5.7	2.4	6.07	0.0559999999999999	1.0	36.0	30.0	138.0	60.0	30.8	2.375	1.453	160.0	33.0	4.63	4.88	5.2	1.3	185.0	35.5	7.3	6.6	73.3	128.0	20.0	4.0	1.0	160.0	37.5	22.0	3.0	10.26	13.5	18.0	156.4
138.0	8.1	0.035	139.3	72.0	89.2	138.0	5.38	160.0	0.6	4.5	5.34	76.0	4.7	74.0	5.6	2.6	7.5	0.072	1.0	96.0	29.0	144.0	79.0	30.1	2.275	1.13	130.0	30.5	4.51	4.663	7.2	0.7	120.0	32.2	7.0	8.4	59.3	148.0	21.0	3.0	1.0	138.0	33.0	24.0	3.0	5.1000000000000005	13.1	16.0	152.6
180.0	5.6	247.0	141.0	64.0	93.7	193.0	4.732	140.0	0.4	3.7	8.54	56.0	2.7	64.0	5.6	2.4	3.93	0.11	1.0	260.04	28.0	116.0	59.0	33.1	2.4	1.162	190.0	32.3	4.39	5.27	6.4	1.7	160.0	47.2	7.0	7.8	85.4	116.0	14.0	4.0	3.0	193.0	42.3	18.0	3.0	15.39	12.6	22.0	188.2
270.0	3.8	0.035	140.8	74.0	89.8	272.0	4.94	150.0	0.3	4.6	1.78	64.0	1.5	72.0	6.8	1.8	6.1000000000000005	0.072	3.0	528.0	28.0	112.0	66.0	29.3	2.3	0.969	269.0	39.9	4.92	8.049	6.6	1.2	195.0	37.6	7.3	7.3	119.7	112.0	34.0	4.0	2.0	272.0	40.2	20.0	3.0	10.3	12.8	32.0	183.1
132.0	9.2	2.39	135.6	78.0	85.5	165.0	4.65	140.0	0.6	3.6	8.01	62.0	5.6	76.0	4.8	2.9	3.9	0.126	2.69	205.8	29.0	124.0	42.0	28.9	2.25	0.904	161.0	33.4	4.61	4.885	6.2	0.6	128.0	41.0	7.6	9.9	72.3	130.0	23.0	3.0	2.0	165.0	33.5	18.0	3.0	10.3	13.1	12.0	162.1
220.0	6.1	0.011	140.0	56.0	84.8	220.0	3.439	150.0	0.5	6.2	3.02	70.0	3.7	62.0	6.9	1.6	6.07	0.071	1.42	600.0	26.0	118.0	80.0	27.4	2.425	1.227	195.0	36.5	5.64	7.38	7.8	0.7	150.0	40.1	6.8	8.4	86.9	112.0	11.0	4.0	2.0	214.0	38.2	22.0	3.0	13.68	15.1	5.0	167.9
115.39	10.5	190.0	134.0	64.0	81.4	122.0	2.12	130.0	1.3	6.6	4.45	116.0	6.4	60.0	5.7	2.2	3.93	0.048	4.0	24.0	47.0	106.0	21.0	27.0	2.375	1.45	113.0	22.2	5.59	4.663	12.0	0.9	119.95	43.4	8.4	6.9	46.8	104.0	31.0	3.0	2.0	113.0	35.1	23.0	1.0	11.97	13.6	8.0	166.7
220.0	5.3	0.011	139.0	62.0	92.7	245.0	4.629	130.0	0.5	8.4	2.76	76.0	2.5	60.0	6.0	2.1	5.71	0.044	1.0	156.0	34.0	118.0	70.0	33.4	2.45	1.162	230.0	42.8	4.14	5.66	10.2	0.7	170.0	32.2	7.4	10.2	107.9	116.0	15.0	5.0	4.0	220.0	39.2	19.0	3.0	15.39	12.0	14.0	164.9
132.0	6.5950000000000095	22.19084	139.005	80.0	88.77799999999998	185.0	5.31004	180.0	0.5	5.948000000000002	4.786599999999999	70.0	3.899999999999993	80.0	5.692000000000002	1.9910000000000003	5.3050000000000015	0.10587	3.0	504.0	29.0	154.0	73.0	29.671	2.369	1.1608499999999995	175.0	31.0	4.752399999999999	5.181390000000002	7.540000000000003	0.4450000000000001	132.0	40.2	7.200000000000004	8.331000000000001	77.6	160.0	18.82	4.0	4.0	170.0	40.6	22.81	3.0	12.294899999999998	13.283000000000008	24.27	175.2
150.0	5.1	0.016	140.0	50.0	87.9	178.0	6.5429999999999975	160.0	0.5	4.6	2.58	72.0	3.0	62.0	8.8	1.5	3.57	0.0579999999999999	1.31	84.0	28.0	150.0	62.0	29.7	2.425	1.421	160.0	32.6	4.42	9.16	9.4	0.9	116.0	34.186999999999976	7.2	7.1	70.8	144.0	25.0	4.0	3.0	160.0	35.5	27.0	3.0	15.39	12.6	21.0	156.5
141.11	4.6	0.281	141.0	78.0	80.6	185.0	6.4910000000000005	160.0	0.6	5.2	3.02	76.0	1.3	78.0	5.437000000000001	2.5	5.36	0.114	1.0	87.76	23.0	122.0	34.0	25.5	2.325	1.13	185.0	32.1	5.22	5.11	12.6	0.6	132.0	45.5	6.4	7.1	78.9	128.0	25.0	4.0	5.0	165.0	38.6	28.0	3.0	17.1	12.5	20.0	179.2
125.0	4.8	0.046	139.0	78.0	87.3	165.0	6.181	150.0	0.4	5.3	7.12	72.0	2.1	76.0	5.8	2.1	5.0	0.135	3.0	282.0	36.0	116.0	53.0	29.0	2.45	1.259	165.0	32.7	4.86	4.72	8.4	1.4	105.0	33.0	7.7	7.3	74.1	112.0	39.0	4.0	3.0	140.0	36.0	40.0	3.0	8.55	12.8	40.0	151.5
134.08	11.7	0.011	136.0	64.0	88.7	175.0	7.162999999999999	140.0	0.7	2.9	1.25	114.0	8.6	64.0	5.2	2.2	1.79	0.009	1.71	24.0	34.0	110.0	29.0	29.2	2.3	1.324	142.0	28.7	3.84	4.83	5.7	0.6	125.0	38.7	6.4	6.4	68.1	112.18	9.0	3.0	4.0	156.0	34.4	15.0	1.0	3.42	13.5	5.0	157.1
180.0	5.2	255.0	140.0	78.0	86.9	200.0	4.396	160.0	0.4	5.1	6.85	70.0	2.8	76.0	5.9	1.9	4.64	0.121	1.0	382.8	27.0	140.0	64.0	30.0	2.375	1.388	196.0	35.2	4.9	5.27	7.7	0.8	140.0	38.8	6.9	8.1	87.8	140.0	23.0	4.0	4.0	195.0	37.5	22.0	3.0	13.68	12.7	59.0	162.8
159.84	7.9	0.011	137.0	84.0	89.1	173.71	3.646	140.0	0.5	6.4	1.25	86.0	5.0	74.0	5.3	2.1	5.0	0.031	6.02	29.06	23.0	128.0	18.0	31.3	2.375	1.582	148.97	28.6	4.64	5.44	6.9	0.4	155.68	40.9	6.9	7.0	62.4	124.0	18.0	3.0	3.0	154.8	39.3	34.0	1.0	11.97	12.4	14.0	176.7
135.0	9.2	0.035	135.5	43.88	92.5	148.0	6.44	200.0	0.9	4.8	3.56	96.0	6.5	49.66	6.0	1.6	5.4	0.068	1.0	180.0	28.0	166.84	73.41	31.5	2.45	1.2919999999999998	125.0	24.9	4.4	5.218	10.1	0.9	115.0	35.6	7.1	8.6	54.5	160.34	19.0	2.0	4.0	135.0	36.5	19.0	3.0	5.1000000000000005	13.5	35.0	167.0
124.77	8.6	0.142	138.0	78.0	96.1	130.0	4.73	140.0	0.7	4.8	8.9	58.0	5.7	70.0	5.2	2.2	3.57	0.1159999999999999	2.0	139.8	27.0	116.0	35.0	33.0	2.4	1.19	125.0	26.2	4.52	5.051	7.6	0.6	125.0	41.6	7.0	8.0	55.0	114.0	22.0	3.0	5.0	125.0	34.7	18.0	3.0	27.36	12.8	19.0	164.2
150.0	6.3	0.011	137.0	60.0	91.5	189.0	4.526	190.0	0.4	4.8	3.65	60.0	4.0	60.0	5.6	1.7	5.0	0.048	1.07	108.0	25.0	164.0	73.0	32.2	2.4	1.2919999999999998	178.0	34.0	4.13	5.22	7.0	0.1	119.0	39.0	6.6	7.9	83.9	168.0	23.0	4.0	3.0	175.0	35.2	24.0	3.0	8.55	12.6	19.0	155.3
151.64	7.0	0.035	137.0	74.0	83.1	225.0	5.275	140.0	0.5	4.8	1.96	86.0	3.6	70.0	5.7	2.8	3.57	0.013	2.03	34.76	36.0	122.0	32.0	28.3	2.325	1.098	175.0	41.7	4.07	4.66	6.6	0.4	120.0	33.8	7.7	7.4	94.3	116.0	26.0	5.0	1.0	120.0	38.0	27.0	3.0	10.26	12.5	26.0	155.6
126.0	8.4	367.0	141.0	78.0	83.0	135.0	5.843999999999999	200.0	0.5	6.8	10.68	110.0	5.3	86.0	5.4	2.5	8.21	0.3279999999999999	2.0	48.0	33.0	174.0	71.0	27.7	2.475	1.13	109.0	22.6	5.12	5.16	6.4	0.6	133.0	39.3	7.8	9.6	46.2	164.0	10.0	3.0	2.0	120.0	36.2	23.0	3.0	15.39	13.5	19.0	165.5
136.0	5.9	0.011	140.0	68.0	85.0	136.0	5.843999999999999	180.0	0.6	4.1	4.45	74.0	3.0	74.0	5.6	2.1	5.0	0.068	3.0	36.0	39.0	166.0	68.0	27.1	2.475	1.421	136.0	29.2	4.78	4.83	10.9	1.3	109.0	35.0	8.4	9.6	59.0	160.0	13.0	4.0	3.0	136.0	35.0	21.0	3.0	10.26	13.7	14.0	155.2
120.0	9.9	0.011	137.0	64.84	91.6	150.0	6.801	150.0	0.9	2.9	2.67	104.0	6.7	65.4	5.4	2.1	1.43	0.039	1.0	175.89	33.0	117.38	36.0	31.5	2.275	1.2919999999999998	143.0	29.9	4.06	4.77	9.2	0.5	120.0	37.3	6.4	7.1	72.8	115.82	16.0	4.0	4.0	135.0	33.7	19.0	3.0	8.55	13.5	13.0	154.6
215.0	5.6	0.183	138.0	78.0	91.3	238.0	5.715	140.0	0.7	5.3	1.78	64.0	2.1	78.0	5.5	2.6	5.71	0.121	2.0	348.0	28.0	106.0	64.0	29.6	2.375	1.421	226.0	36.9	5.24	5.16	12.2	0.3	185.0	41.5	7.3	7.5	100.5	108.0	33.0	4.0	5.0	217.0	42.3	30.0	3.0	15.39	12.9	38.0	180.2
225.0	8.8	0.011	139.0	60.0	87.6	225.0	5.1720000000000015	140.0	0.6	5.9	1.25	72.0	5.7	58.0	5.2	2.2	3.93	0.035	3.0	166.08	29.0	106.0	47.0	30.4	2.35	1.324	195.0	33.9	4.88	5.0	6.3	0.3	150.0	42.2	7.3	6.8	90.1	106.0	18.0	4.0	5.0	205.0	39.0	16.0	3.0	10.26	11.9	15.0	177.3
136.0	6.902999999999992	48.55591999999999	138.988	66.78	89.14099999999996	180.0	5.231119999999997	145.5	0.5	5.027000000000001	5.598300000000003	75.56	4.100000000000007	67.82	7.426000000000001	2.099999999999996	3.2091000000000003	0.11802	3.54	257.64	28.0	119.98	52.0	30.428000000000008	2.3305	1.11936	160.0	32.227	4.643499999999999	7.204190000000006	7.245999999999998	0.446	170.0	37.441	7.1969999999999965	7.672999999999997	75.10200000000002	118.96	25.13	4.0	2.0	160.0	36.526	23.5	3.0	12.3462	12.688000000000002	35.15	165.81700000000004
145.0	8.8	376.0	141.0	72.0	92.1	197.0	4.655	140.0	0.4	4.6	19.57	58.0	6.2	72.0	5.7	2.0	6.07	0.0819999999999999	3.56	324.0	28.0	128.0	64.0	31.5	2.275	1.2919999999999998	174.0	34.4	5.11	5.11	5.1	1.6	115.0	32.2	6.9	9.4	77.3	132.0	17.0	4.0	3.0	197.0	35.4	19.0	3.0	11.97	12.7	12.0	161.5
173.1	8.8	0.019	139.0	82.0	94.1	180.0	5.77	150.0	0.8	8.4	2.67	92.0	5.5	80.0	4.9	2.0	3.93	0.3720000000000001	5.0	200.16	31.0	120.0	33.0	31.4	2.375	1.0	180.0	32.7	5.48	4.607	9.1	0.8	170.0	43.5	7.5	7.6	84.9	126.0	61.0	4.0	2.0	180.0	40.2	43.0	3.0	25.65	12.6	80.0	176.0
228.08	7.8	0.301	140.0	54.0	92.3	240.0	5.431	160.0	0.9	6.7	2.14	62.0	4.6	64.0	4.6	2.2	5.36	0.034	6.0	84.0	32.0	130.0	28.0	31.5	2.475	1.421	205.0	33.3	4.88	4.55	11.4	0.2	240.0	45.1	7.7	10.3	94.5	128.0	30.0	4.0	4.0	240.0	43.4	27.0	3.0	11.97	11.9	25.0	189.2
170.0	10.5	0.024	138.0	50.0	93.0	195.0	6.412999999999999	150.0	0.7	5.1	3.47	76.0	8.3	52.0	5.8	1.3	7.5	0.049	1.17	403.8	31.0	122.0	71.0	33.7	2.3	1.033	195.0	38.8	3.77	4.83	6.3	0.4	140.0	35.0	6.9	10.7	88.8	120.0	11.0	5.0	3.0	189.0	37.3	16.0	3.0	10.26	13.0	15.0	161.2
153.83	8.5	125.0	132.0	74.0	86.3	185.0	5.327000000000001	150.0	0.5	5.3	6.32	108.0	5.4	80.0	12.4	2.6	4.64	0.051	4.0	68.96	34.0	130.0	39.0	29.1	2.35	2.002	173.0	34.0	3.63	22.59	5.3	0.4	145.41	36.8	6.9	8.1	76.6	126.0	16.0	4.0	3.0	173.0	36.0	17.0	3.0	8.55	14.3	44.0	156.7
164.76	8.4	0.011	139.0	70.0	92.4	180.0	5.6370000000000005	160.0	0.3	5.5	4.36	72.0	5.4	76.0	5.1	2.5	2.14	0.0289999999999999	3.0	48.0	34.0	134.0	26.0	30.7	2.425	1.259	180.0	34.1	4.52	5.66	3.1	0.6	161.64	36.0	7.6	7.8	87.9	134.0	96.0	4.0	4.0	180.0	33.6	59.0	1.0	10.26	11.5	91.0	158.4
199.0	5.6	0.011	140.0	84.0	90.2	199.0	5.301	160.0	0.5	4.9	2.05	88.0	2.9	90.0	5.2	2.0	7.5	0.0289999999999999	3.69	193.56	23.0	120.0	41.0	30.9	2.375	1.0659999999999998	199.0	33.9	5.07	5.55	9.2	1.4	140.0	44.8	7.0	7.6	87.0	128.0	19.0	4.0	2.0	199.0	40.0	21.0	3.0	20.52	12.4	26.0	175.2
226.23	8.6	0.032	138.0	88.0	91.4	250.0	4.5	150.0	0.7	6.3	1.78	84.0	5.3	86.0	5.5	2.4	3.57	0.0579999999999999	1.0	90.36	30.0	122.0	32.0	31.1	2.3	1.32	240.0	37.6	4.98	5.218	8.6	0.9	220.0	40.3	7.3	8.1	109.9	122.0	53.0	5.0	5.0	240.0	39.3	34.0	3.0	10.26	11.3	35.0	173.2
142.99	9.1	60.8	136.0	72.0	92.3	155.0	6.232	160.0	0.6	3.8	2.67	76.0	5.6	73.36	4.9	2.4	5.0	0.068	3.0	110.76	28.0	132.9	32.0	32.2	2.475	1.2919999999999998	155.0	31.0	4.36	4.27	6.9	0.9	140.0	40.6	7.5	8.1	70.2	130.0	41.0	4.0	4.0	155.0	38.0	30.0	1.0	10.26	12.4	55.0	167.3
198.0	7.1	0.072	140.0	70.0	86.9	198.0	5.6370000000000005	140.0	0.3	5.6	5.34	74.0	4.6	74.0	5.3	1.9	2.14	0.032	2.0	132.17	31.0	102.0	42.0	29.0	2.375	0.969	180.0	34.5	4.63	5.5	3.9	0.9	120.0	29.7	7.4	8.1	77.6	106.0	19.0	4.0	1.0	198.0	34.0	23.0	3.0	13.68	12.3	16.0	151.5
178.61	6.3	0.123	137.0	72.0	84.9	210.0	5.379	140.0	0.6	4.4	1.78	60.0	3.8	74.0	5.5	1.8	4.64	0.087	6.0	127.08	29.0	120.0	34.0	30.3	2.45	1.195	206.0	36.9	5.15	4.88	9.0	0.6	170.0	39.8	7.4	7.8	93.7	124.0	30.0	4.0	2.0	200.0	39.6	23.0	3.0	6.84	12.3	30.0	174.4
245.0	4.0	0.035	143.4	78.0	85.9	274.0	5.09	180.0	0.4	7.4	6.23	62.0	1.6	70.0	7.3	1.9	3.9	0.3379999999999999	1.0	264.0	34.0	132.0	67.0	28.0	2.325	0.936	268.0	39.9	5.13	4.94	9.3	0.4	160.0	48.0	8.0	6.8	118.1	140.0	21.0	4.0	4.0	272.0	39.9	20.0	3.0	5.1000000000000005	12.7	16.0	177.0
176.83	5.4	0.3929999999999999	139.0	61.5	95.0	185.0	3.776	140.0	0.3	4.5	0.89	80.0	2.2	60.0	5.4	2.8	3.57	0.043	2.99	2.0	30.0	112.0	19.0	31.6	2.375	1.518	176.0	34.2	5.03	4.94	5.3	0.2	176.14	44.7	7.3	8.1	73.0	112.0	17.0	4.0	4.0	185.0	43.0	19.0	1.0	5.13	12.0	17.0	179.5
125.0	5.4	0.049	139.0	76.0	88.9	140.0	5.6370000000000005	130.0	0.3	3.4	2.67	88.0	3.8	70.0	5.0	1.2	2.5	0.024	3.0	139.35	27.0	92.0	40.0	30.0	2.35	1.13	140.0	27.9	4.73	4.55	5.2	0.4	125.0	43.6	7.3	7.8	63.2	88.0	10.0	3.0	4.0	130.0	38.5	17.0	3.0	13.68	11.7	12.0	172.9
200.0	9.7	0.011	138.0	58.0	85.4	240.0	5.38	140.0	0.6	8.4	5.34	62.0	6.2	58.0	9.0	2.5	9.28	0.377	1.0	240.0	40.0	114.0	73.0	28.8	2.45	1.03	240.0	40.8	4.0	11.546	6.5	0.8	110.0	36.0	7.3	8.7	108.4	116.0	12.0	5.0	4.0	240.0	35.0	17.0	3.0	8.55	14.4	19.0	159.5
160.0	5.6	0.011	138.0	74.0	83.1	183.0	6.568	160.0	0.4	3.4	2.85	80.0	3.0	74.0	7.0	2.1	3.21	0.033	2.0	300.0	32.0	150.0	58.0	26.7	2.45	1.324	175.0	34.4	4.97	7.66	6.7	0.8	105.0	38.7	7.3	6.5	79.4	150.0	21.0	4.0	4.0	182.0	39.4	23.0	1.0	8.55	12.1	22.0	165.4
241.45	7.7	15.344399999999998	139.0	75.12	77.2	265.0	4.7790300000000006	147.9	0.5	5.781999999999997	4.0	92.0	5.4	75.6	5.2	1.5	5.2041	0.031	3.12	48.0	29.01	120.64	31.0	24.8	2.379	1.2307800000000009	257.0	47.6	4.3	5.194510000000001	6.9	1.6	240.0	40.4	7.200000000000004	8.0	117.5	119.72	24.36	5.0	4.0	263.0	39.0	24.04	3.0	9.627299999999996	17.2	30.66	162.4
158.47	6.1	0.033	137.0	76.68	87.3	180.0	4.47	146.2	0.3	3.4	5.34	77.1	3.5	75.44	5.4	2.2	4.64	0.1159999999999999	1.32	48.0	35.0	117.58	32.0	29.5	2.35	1.23	170.0	32.98	4.64	3.886	5.2	0.6	155.0	41.924	7.8	8.2	77.5	117.54	37.0	4.0	5.0	170.0	36.816	38.0	3.0	8.55	12.5	27.0	164.3
170.0	11.2	146.0	141.0	90.0	84.1	170.0	5.689	170.0	1.0	5.7	16.9	62.0	6.6	94.0	5.6	3.0	5.0	0.242	9.06	60.0	30.0	128.0	55.0	27.7	2.45	1.356	162.0	28.5	5.61	5.55	9.3	0.7	130.0	38.4	7.0	7.3	69.8	124.0	21.0	3.0	1.0	158.0	38.5	19.0	3.0	5.13	14.6	40.0	168.1
139.86	5.9	1.0	138.0	88.0	95.5	160.0	5.1720000000000015	150.0	0.7	5.1	1.25	72.0	2.7	84.0	5.1	2.3	2.86	0.044	3.0	14.0	22.0	132.0	21.0	32.5	2.425	1.033	148.0	29.2	4.61	4.05	11.7	0.7	138.3	43.0	6.5	6.1	70.1	126.0	28.0	3.0	2.0	140.0	39.0	24.0	2.0	10.26	11.6	12.0	174.7
210.0	6.6	0.5820000000000001	139.8	64.0	90.9	260.0	4.99	130.0	0.5	3.8	2.67	70.0	4.0	62.0	4.8	1.8	3.6	0.039	2.0	233.42	30.0	112.0	45.0	31.3	2.3	1.162	250.0	40.3	4.51	4.774	8.0	1.4	230.0	38.7	7.3	8.0	115.4	118.0	17.0	4.0	5.0	250.0	38.0	22.0	3.0	6.8000000000000025	12.5	12.0	170.2
160.0	6.1	0.0289999999999999	140.0	84.0	86.4	180.0	6.75	160.0	0.6	2.6	1.78	90.0	3.9	84.0	5.2	1.3	6.43	0.1159999999999999	4.0	206.88	29.0	144.0	49.0	29.1	2.25	1.19	170.0	34.7	4.85	4.885	9.3	0.6	155.0	42.0	7.4	7.2	78.5	138.0	17.0	4.0	4.0	170.0	37.5	27.0	3.0	11.97	12.3	45.0	166.4
141.2	7.0	198.0	141.0	66.5	90.4	150.0	4.913	150.0	0.5	6.2	10.68	84.0	3.5	66.0	5.1	2.8	5.71	0.043	6.0	24.0	25.0	106.0	26.0	30.9	2.4	1.421	150.0	26.0	5.13	5.5	6.9	0.5	143.43	42.5	7.3	8.2	62.4	107.7	18.0	3.0	4.0	150.0	40.8	24.0	3.0	15.39	11.5	15.0	188.0
150.0	4.9	16.47566	139.015	73.06	92.4	170.0	5.441260000000002	190.0	0.4	5.4590000000000005	8.01	62.0	2.2	76.0	5.6	2.1	5.4102000000000015	0.155	1.39	480.0	29.0	162.0	71.42	30.5	2.3765	1.2690700000000006	160.0	26.6	4.22	5.101300000000005	7.4	1.1	124.58	42.5	7.200000000000004	8.2	67.3	146.0	16.93	3.0	1.0	160.0	37.3	23.32	3.0	11.251799999999996	13.6	16.3	165.6
121.0	6.6	0.011	137.0	64.0	91.3	131.0	5.431	170.0	0.8	3.6	4.18	90.0	3.5	66.0	5.5	2.2	5.0	0.071	1.15	264.0	27.0	122.0	80.0	30.5	2.475	1.356	128.0	30.5	4.64	5.0	12.0	0.3	120.0	37.1	7.2	7.2	59.1	128.0	19.0	3.0	4.0	128.0	36.5	25.0	3.0	11.97	12.5	8.0	157.7
165.33	5.4	133.0	141.0	46.0	90.6	180.0	4.343999999999999	150.0	0.5	5.3	2.31	64.0	2.5	54.0	4.4	2.3	4.64	0.043	11.0	72.0	27.0	130.0	21.0	32.0	2.45	1.001	163.0	31.8	5.23	4.44	8.8	0.4	161.97	39.4	7.3	8.1	75.6	126.0	32.0	4.0	3.0	155.0	34.0	24.0	1.0	11.97	11.9	30.0	167.8
210.0	8.1	58.2	142.4	66.0	90.9	245.0	6.26	130.0	0.7	5.9	6.23	80.0	5.0	66.0	5.6	2.1	8.200000000000001	0.27	2.31	480.0	28.0	110.0	70.0	30.0	2.425	1.001	210.0	35.5	5.05	5.051	8.6	1.1	220.0	52.2	7.3	7.9	93.2	100.0	22.0	3.0	5.0	210.0	42.0	20.0	3.0	5.1000000000000005	13.5	43.0	181.4
192.0	5.1	0.035	141.0	94.0	87.3	202.0	5.95	170.0	0.4	7.7	8.9	52.0	2.4	92.0	6.0	2.0	3.93	0.077	2.0	300.0	39.0	140.0	65.0	28.7	2.4	1.26	198.0	32.6	4.82	4.552	6.9	1.2	156.0	41.4	7.8	9.4	88.1	144.0	20.0	4.0	4.0	202.0	40.1	23.0	3.0	10.26	13.4	32.0	175.0
179.57	13.8	0.011	136.0	72.0	91.8	199.0	5.146	140.0	0.6	3.2	1.25	82.0	8.9	64.0	5.1	2.9	2.14	0.016	1.0	12.0	33.0	116.0	22.0	32.3	2.375	1.453	180.0	32.9	4.11	5.05	4.6	0.5	173.96	35.8	7.2	7.6	85.6	117.1	16.0	4.0	3.0	199.0	36.5	18.0	1.0	3.42	12.4	7.0	163.4
150.0	7.1	0.025	141.0	80.3	90.5	156.0	5.43	160.0	0.7	5.0	1.78	66.0	4.3	82.0	5.1	1.9	7.14	0.068	1.15	420.0	27.0	122.0	74.0	31.3	2.3	1.45	150.0	28.3	4.73	4.385	9.6	0.4	143.0	34.3	6.6	7.5	68.7	126.0	16.0	3.0	5.0	150.0	37.0	20.0	2.0	10.26	13.2	15.0	170.7
120.0	9.4	0.336	137.7	84.0	90.2	153.0	5.66	160.0	0.5	3.3	5.34	70.0	6.6	80.0	4.9	1.8	4.6000000000000005	0.174	1.0	180.0	33.0	144.0	48.0	30.3	2.275	0.872	153.0	28.4	4.36	5.218	5.8	0.6	110.0	40.7	7.8	8.5	73.0	140.32	48.0	3.0	4.0	138.0	34.8	111.0	3.0	6.8000000000000025	12.2	33.0	166.1
135.0	6.9	0.011	142.0	54.0	95.6	160.0	4.343999999999999	130.0	0.8	5.3	6.94	78.0	4.2	56.0	5.3	1.7	5.71	0.162	2.0	72.0	21.0	112.0	61.0	32.3	2.325	1.324	132.0	26.0	4.45	5.05	12.2	0.5	128.0	34.3	6.5	8.0	59.1	100.0	20.0	3.0	3.0	132.0	37.0	24.0	3.0	10.26	13.0	12.0	165.9
160.0	9.1	0.052	140.0	66.0	87.4	205.0	5.327000000000001	160.0	0.9	6.2	4.8	82.0	5.1	64.0	6.2	2.8	5.36	0.044	1.07	204.0	28.0	136.0	77.0	30.0	2.5	1.679	198.0	34.2	4.44	5.33	9.5	0.4	135.0	32.3	7.2	7.1	91.1	128.0	15.0	4.0	3.0	198.0	37.4	21.0	3.0	8.55	13.9	46.0	162.2
145.0	7.0	0.035	140.9	64.0	83.9	160.0	5.79	150.0	0.5	4.6	3.56	64.0	4.6	70.0	5.4	1.7	5.4	0.068	1.0	108.0	26.0	130.0	61.0	28.6	2.3	1.033	160.0	33.1	4.66	5.329	7.5	0.8	115.0	34.6	6.8	9.2	78.2	124.0	16.0	4.0	5.0	157.0	35.8	19.0	3.0	6.8000000000000025	12.6	11.0	162.0
220.0	6.6	0.011	140.0	82.0	88.5	235.0	5.431	160.0	0.3	6.4	1.25	66.0	4.4	78.0	5.4	1.3	7.5	0.049	2.0	384.0	25.0	134.0	71.0	29.8	2.325	1.356	224.0	36.5	4.94	5.05	4.6	0.6	190.0	40.7	7.0	7.9	101.3	124.08	22.0	5.0	4.0	235.0	40.5	21.0	3.0	10.26	12.9	19.0	169.8
151.09	7.198	210.37365	138.986	68.0	89.86	165.0	4.050719999999998	140.0	0.5	5.575	8.392600000000002	70.0	4.205999999999993	56.0	5.092000000000001	2.298000000000004	5.580700000000002	0.0664799999999999	4.79	32.07	29.0	108.0	19.0	30.651000000000003	2.3765	1.30165	127.0	27.6	4.600500000000002	4.868810000000001	6.975999999999999	0.473	149.73	39.5	7.200000000000004	8.262999999999998	59.3	102.0	16.25	3.0	4.0	165.0	36.2	20.25	1.0	13.748400000000006	12.239	13.66	163.0
200.0	5.7	17.199928888888888	138.988	82.0	83.2	215.0	5.00186	140.0	0.4	5.987	5.34	56.0	2.4	82.0	5.6	2.8	5.417199999999998	0.11	1.0	408.0	29.0	120.0	61.0	26.6	2.36575	1.2915900000000005	185.0	36.7	4.35	5.054950000000003	6.4	0.2	150.0	37.1	7.200000000000004	9.0	87.5	120.0	24.34	4.0	5.0	185.0	38.0	24.54	3.0	10.602	13.6	24.76	168.1
135.0	8.8	0.08	138.0	70.0	86.2	250.0	5.456	190.0	0.8	8.4	6.67	104.0	5.2	74.0	5.8	1.9	6.78	0.195	2.39	252.0	42.0	172.0	72.0	28.6	2.35	1.098	192.0	33.69700000000001	4.95	5.83	9.6	1.9	119.0	38.00200000000001	8.2	7.3	88.2	168.0	18.0	4.0	2.0	250.0	38.902	19.0	3.0	8.55	13.6	17.0	171.8
213.92	6.9	0.1	140.5	82.0	83.9	235.0	4.6000000000000005	140.0	0.5	4.9	2.67	70.0	4.1	72.0	5.3	2.2	4.3	0.039	2.0	72.0	32.0	118.0	35.0	27.9	2.425	1.13	215.0	37.3	5.2	4.718	7.2	0.9	200.0	47.0	8.0	8.1	100.9	114.0	28.0	4.0	5.0	225.0	40.7	23.0	3.0	13.7	12.9	16.0	186.5
126.88	6.708000000000008	0.8698100000000002	139.0	46.0	88.59300000000003	176.0	4.678129999999999	140.0	0.5	4.732	2.0375999999999994	76.0	3.895999999999995	64.0	5.166	2.088999999999997	4.7008999999999945	0.0285316666666666	2.4	23.66	29.0	102.0	30.0	30.239	2.3675	1.2519	176.0	33.899999999999984	4.658800000000002	4.849000000000003	7.5479999999999965	0.4680000000000003	115.0	40.58	7.200000000000004	7.764999999999998	80.0	104.0	19.56	4.0	2.0	155.0	36.52	21.48	3.0	11.149200000000002	12.182999999999998	15.37	163.0
148.0	7.4	208.0	136.0	66.0	90.0	150.0	4.215	190.0	1.1	6.9	19.57	88.0	3.7	68.0	5.7	2.4	1.07	0.4970000000000001	8.0	48.0	49.0	156.0	60.0	30.5	2.2	1.162	148.0	27.0	5.94	7.66	15.0	1.3	150.0	41.0	8.7	8.7	61.0	160.0	44.0	3.0	2.0	148.0	34.0	60.0	3.0	17.1	12.9	129.0	167.3
143.68	5.2	17.0	139.0	32.0	90.6	160.0	6.232	130.0	0.4	4.0	1.25	76.0	3.1	72.0	5.2	1.5	4.28	0.026	6.0	93.61	25.0	120.0	23.0	30.7	2.375	0.775	150.0	31.0	5.51	4.88	8.5	0.5	141.2	35.1	7.2	8.7	66.7	108.0	23.0	4.0	2.0	145.0	34.4	23.0	3.0	22.23	11.8	21.0	163.1
177.7	5.9	0.108	139.8	102.0	83.9	203.56	7.27	190.0	0.4	8.3	4.45	74.0	3.2	90.0	5.8	2.1	5.0	0.275	3.0	300.0	29.0	158.0	66.0	27.7	2.3	1.388	192.99	35.1	5.49	5.329	6.9	0.7	152.25	40.5	7.7	8.4	95.9	158.0	68.0	4.0	1.0	186.63	36.5	42.0	3.0	8.6	13.7	92.0	163.9
130.0	6.1	0.011	133.0	54.0	85.8	150.0	5.896	130.0	0.7	3.9	1.25	70.0	3.4	58.0	7.3	1.7	3.21	0.158	1.13	372.0	31.0	106.0	71.0	30.0	2.325	1.195	147.0	31.3	4.23	6.61	11.0	0.9	100.0	34.0	7.0	8.1	66.5	100.0	33.0	4.0	3.0	115.0	32.0	30.0	3.0	8.55	14.0	24.0	149.9
135.0	5.1	0.068	141.3	50.12	88.1	152.0	6.23	120.0	0.5	5.0	4.45	66.0	2.6	50.0	5.7	1.9	5.0	0.072	1.88	150.34	30.0	86.0	54.0	29.4	2.325	0.84	138.0	31.0	4.61	5.662000000000001	9.6	0.6	120.0	32.5	7.5	9.6	60.6	84.0	33.0	3.0	1.0	150.0	32.8	31.0	1.0	8.6	12.6	23.0	156.7
140.0	6.2	0.015	140.0	40.0	101.5	145.0	5.353	160.0	0.6	4.9	6.94	54.0	4.2	36.0	6.1	1.3	6.43	0.275	2.33	408.0	28.0	124.0	80.0	33.6	2.425	0.872	133.0	26.8	4.36	6.55	8.9	0.6	140.0	41.0	7.0	10.8	61.1	124.0	15.0	3.0	2.0	135.0	37.5	29.0	3.0	11.97	12.9	14.0	169.0
130.0	7.3	0.088	141.0	60.0	92.3	148.0	5.353	140.0	0.5	4.0	1.25	62.0	3.5	60.0	5.7	3.0	2.5	0.047	1.0	290.28	23.0	104.0	59.0	31.8	2.475	1.615	148.0	29.8	4.64	5.16	7.2	1.0	98.0	33.2	7.0	8.1	63.8	106.0	42.0	3.0	3.0	135.0	32.5	34.0	3.0	11.97	12.1	20.0	150.9
155.0	6.883999999999994	13.160659999999996	139.0	70.0	88.56400000000004	230.0	5.23359	140.0	0.5	6.285000000000001	2.0785000000000005	94.0	4.0	76.0	5.677000000000001	2.099999999999996	4.899799999999997	0.066190909090909	2.78	108.0	29.0	114.0	53.0	30.406	2.3545000000000007	1.1739399999999998	230.0	35.7	4.643799999999994	5.475150000000001	7.207000000000002	0.4630000000000001	180.0	35.1	7.200000000000004	7.907000000000004	99.9	114.0	27.7	4.0	2.0	210.0	36.8	24.98	1.0	12.0555	12.542	27.08	172.6
140.0	5.6	2.09	140.0	86.0	90.1	180.0	4.138	150.0	0.6	4.8	1.25	64.0	3.6	88.0	5.4	1.3	3.21	0.255	6.0	24.0	38.0	124.0	44.0	30.5	2.4	1.033	170.0	34.0	5.36	4.83	10.2	0.6	130.0	39.3	8.0	9.1	82.0	122.0	33.0	4.0	1.0	170.0	36.7	26.0	3.0	15.39	12.5	43.0	166.0
230.0	6.8	302.0	138.0	82.0	84.9	275.0	4.474	140.0	0.6	7.2	3.11	76.0	3.8	78.0	5.0	2.0	3.21	0.074	3.97	180.0	23.0	116.0	38.0	28.9	2.475	0.84	230.0	37.7	5.72	4.94	8.5	0.2	230.0	43.1	6.6	8.0	101.1	118.0	27.0	5.0	4.0	230.0	38.4	26.0	1.0	13.68	12.4	20.0	173.0
130.0	4.0	0.134	139.0	74.0	83.7	180.0	4.888	150.0	0.3	6.1	3.02	78.0	2.3	80.0	5.7	1.2	3.21	0.0289999999999999	2.0	84.0	36.0	120.0	40.0	28.6	2.25	0.872	180.0	35.0	3.87	5.0	8.7	0.1	120.0	35.6	7.6	8.1	85.2	120.0	34.0	4.0	3.0	160.0	36.4	31.0	3.0	5.13	14.1	27.0	162.6
244.25	6.835999999999991	245.0803	138.98999999999998	74.0	91.20600000000002	290.0	6.216800000000001	150.0	0.504	6.5440000000000005	19.0256	84.0	3.985999999999999	75.9	5.335000000000001	2.0989999999999966	5.017299999999998	0.12189	2.0	1.0	31.02	127.26	23.0	31.512000000000004	2.3792500000000003	1.2194500000000004	225.0	36.1	4.555900000000004	5.358160000000002	7.454000000000002	0.3739999999999999	254.26	41.5	7.403000000000002	7.737999999999999	100.6	132.0	90.97	4.0	3.0	285.0	42.4	54.97	3.0	14.415300000000007	12.789999999999996	212.75	179.8
190.0	6.0	1.31	138.0	80.0	95.9	192.0	3.698	160.0	0.7	5.3	2.4	62.0	3.0	82.0	5.7	2.1	6.07	0.099	1.0	318.84	31.0	126.0	60.0	32.5	2.4	0.969	188.0	32.3	4.64	5.77	11.6	1.2	155.0	43.8	7.7	7.2	84.6	132.0	26.0	4.0	5.0	188.0	40.6	30.0	3.0	20.52	12.2	22.0	186.9
110.0	6.7	272.0	140.0	66.0	87.7	158.0	3.258	140.0	0.6	5.6	12.46	108.0	3.5	76.0	6.5	2.3	4.64	0.072	1.0	180.0	34.0	118.0	53.0	29.7	2.425	1.098	158.0	33.2	4.43	6.99	8.5	0.9	96.0	37.7	7.2	7.9	70.0	116.0	24.0	4.0	2.0	145.0	34.6	24.0	1.0	5.13	12.5	28.0	157.8
130.0	4.0	0.061	140.0	67.4	89.7	160.0	6.284	162.2	0.4	4.8	8.9	68.36	1.7	68.24	5.0	1.6	5.0	0.043	1.0	36.0	31.0	134.42	67.0	29.8	2.5	1.0659999999999998	160.0	30.8	5.07	4.61	9.5	1.0	125.0	38.5	7.6	8.5	74.0	130.92	38.0	4.0	3.0	160.0	35.4	35.0	3.0	15.39	12.9	32.0	160.4
135.0	8.4	0.011	142.0	68.0	83.0	140.0	4.6	170.0	0.7	4.9	2.67	98.0	4.9	70.0	5.9	2.6	6.78	0.063	1.0	36.0	31.0	152.0	72.86	28.0	2.425	1.1000000000000003	128.0	28.3	4.76	3.719	8.4	0.6	110.0	33.8	7.8	8.1	59.4	146.0	23.0	3.0	4.0	128.0	33.2	22.0	3.0	8.55	12.9	22.0	158.9
120.0	5.4	0.018	142.0	5.3976053469340267e-79	94.1	128.0	7.112	190.0	0.5	4.1	5.34	68.0	3.7	3.6	5.3	1.2	5.71	0.1689999999999999	1.09	24.0	27.0	151.26	74.99	31.7	2.35	1.162	108.0	24.2	4.35	4.77	8.6	0.5	120.0	35.0	6.7	8.0	47.4	144.0	11.0	3.0	3.0	108.0	34.2	19.0	3.0	18.81	12.5	11.0	153.6
260.0	4.3	38.06414	139.09000000000003	65.4	93.1	270.0	5.22225	130.0	0.5	5.735999999999999	6.23	82.0	2.7	62.0	6.8	0.9	4.2601999999999975	0.0579999999999999	2.89	300.0	29.21	110.0	60.0	32.0	2.33475	1.1398300000000003	248.0	32.8	4.45	6.2425600000000045	10.7	0.9	175.0	45.4	7.209000000000002	8.9	110.5	100.0	28.48	4.0	2.0	270.0	41.0	24.1	3.0	10.067899999999996	13.2	40.59	184.3
150.0	5.8	0.09	139.5	84.0	88.7	216.0	6.67	180.0	0.5	8.7	5.34	90.0	3.5	90.0	5.5	1.6	4.6000000000000005	0.242	5.0	180.0	38.0	164.0	73.0	29.1	2.25	0.969	216.0	34.2	4.49	5.051	7.8	0.6	132.0	45.2	7.9	8.9	94.7	154.0	31.0	4.0	2.0	210.0	41.6	33.0	3.0	12.0	13.7	29.0	178.5
195.24	4.5	172.0	142.0	82.38	80.5	250.0	3.3360000000000003	150.0	0.4	5.5	12.72	82.0	2.7	84.0	5.6	1.3	3.57	0.113	1.0	60.0	47.0	130.0	29.0	26.1	2.275	1.195	180.0	28.9	4.14	4.88	8.5	0.9	180.0	43.3	7.5	8.1	75.7	128.98	24.0	3.0	4.0	200.0	39.5	22.0	1.0	6.84	17.5	24.0	171.0
190.0	6.9	0.23	139.8	5.3976053469340267e-79	94.7	248.0	4.53	190.0	0.7	5.2	3.56	72.0	4.2	5.3976053469340267e-79	5.5	1.6	3.6	0.0289999999999999	1.0	300.0	34.0	180.0	63.0	32.0	2.25	0.969	228.0	38.4	4.31	5.5509999999999975	10.0	1.0	114.0	43.3	7.6	8.7	103.7	170.0	24.0	4.0	4.0	235.0	36.0	23.0	1.0	10.3	13.1	16.0	164.5
240.0	11.3	343.0	140.0	66.0	97.6	240.0	5.896	180.0	0.5	6.0	10.68	50.0	9.1	72.0	5.5	1.5	3.21	0.2	4.13	300.0	26.0	150.0	54.0	33.3	2.3	1.259	190.0	29.2	4.18	4.77	4.3	0.4	220.0	45.9	6.5	8.7	78.5	144.0	10.0	4.0	2.0	240.0	42.3	17.0	3.0	8.55	12.5	20.0	191.2
265.0	7.6	368.0	142.0	84.1	89.8	340.0	5.431	150.6	0.6	7.7	1.25	96.0	4.9	83.86	5.6	2.0	6.07	0.063	2.0	230.04	24.0	121.3	46.0	30.2	2.4	1.259	320.0	48.0	5.24	5.77	7.3	0.2	250.0	46.3	6.9	8.1	144.8	122.14	46.0	5.0	3.0	320.0	47.8	28.0	1.0	23.94	13.0	48.0	185.0
129.44	11.8	0.035	137.0	58.68	83.8	145.0	5.819	138.2	0.5	5.1	4.98	95.22	9.5	58.28	5.7	1.7	0.71	0.094	2.15	100.78	31.0	116.32	20.0	27.9	2.325	1.0659999999999998	145.0	32.6	4.13	4.94	4.4	5.3976053469340267e-79	131.83	41.6	6.2	8.6	79.6	114.5	13.0	4.0	3.0	145.0	35.9	17.0	3.0	8.55	13.4	16.0	167.3
145.0	6.88799999999999	0.1472202857142857	138.938	55.0	90.662	171.0	5.270299999999997	187.4	0.5	5.686999999999999	3.821499999999996	70.54	4.001	56.84	6.907000000000003	2.100999999999996	4.347199999999996	0.09572	1.46	324.0	29.0	164.08	75.0	30.27500000000001	2.3992500000000003	1.2633500000000004	171.0	34.35099999999998	4.647899999999996	6.209120000000001	7.351000000000003	0.4580000000000002	102.0	34.895	7.201000000000002	8.305000000000001	76.57199999999997	159.48	20.61	4.0	4.0	161.0	34.986999999999995	23.86	3.0	12.2436	12.862	27.83	151.99399999999997
145.0	9.9	0.021	138.0	44.0	90.4	150.0	4.86	160.0	0.9	6.9	1.78	66.0	5.2	46.0	5.8	3.4	10.71	0.13	1.0	336.0	33.0	126.0	75.76	31.1	2.375	1.45	150.0	28.7	3.74	6.327999999999999	8.7	0.9	140.0	41.3	7.4	6.1	69.6	114.0	20.0	3.0	4.0	150.0	36.5	23.0	3.0	13.68	13.9	24.0	160.7
120.0	6.907999999999992	179.27532	139.003	71.2	89.78800000000004	130.0	5.5278800000000015	144.9	0.5	4.577000000000001	8.9044	68.3	4.100000000000007	72.38	5.5760000000000005	2.099999999999996	6.2304999999999975	0.0925899999999999	1.77	192.36	29.01	116.72	50.0	30.30700000000001	2.3645	1.2955700000000008	120.0	28.356000000000005	4.651699999999996	5.105128888888894	7.086999999999998	0.4780000000000001	110.0	37.489	7.200000000000004	7.807000000000002	61.37520000000002	115.04	17.73	3.0	4.0	130.0	34.54100000000001	21.12	3.0	10.978199999999998	12.871000000000004	17.95	159.9070000000001
140.72	8.6	325.58	144.8	64.0	88.1	202.0	5.17	160.0	0.7	4.1	7.12	76.0	5.0	64.0	6.2	2.9	2.1	0.179	2.12	12.0	32.0	128.0	57.0	29.6	2.35	1.098	202.0	33.6	4.89	6.55	7.6	0.6	100.0	42.2	7.4	8.6	94.1	126.0	9.0	4.0	2.0	150.0	40.7	12.0	3.0	6.8000000000000025	12.7	24.0	170.6
191.78	6.4	0.011	138.0	58.0	83.9	210.0	5.353	140.0	0.2	5.5	1.25	76.0	4.0	68.0	5.4	2.0	2.86	0.481	4.33	9.0	33.0	122.0	27.0	27.7	2.35	1.162	210.0	40.5	4.97	5.16	2.8	0.6	200.0	30.5	7.7	8.1	90.5	116.0	17.0	5.0	3.0	210.0	35.4	19.0	1.0	11.97	12.5	27.0	149.4
155.53	10.2	0.017	139.0	50.0	89.5	175.0	4.681	150.0	0.5	4.9	1.25	56.0	7.6	60.0	4.9	1.9	8.57	0.078	3.33	6.0	23.0	116.0	19.0	30.3	2.575	1.388	164.0	34.4	5.36	4.94	4.9	1.1	151.52	45.2	7.3	8.0	76.5	116.0	21.0	4.0	4.0	170.0	38.4	21.0	1.0	11.97	12.4	14.0	170.0
140.83	12.7	0.217	139.0	52.0	81.5	160.0	2.276	140.0	0.6	6.5	1.78	88.0	10.0	52.0	3.3	1.4	2.5	0.048	4.06	23.91	32.0	110.0	18.0	29.1	2.4	1.485	160.0	29.9	4.11	4.77	4.6	0.9	149.66	43.7	7.7	7.7	70.8	114.0	10.0	3.0	3.0	120.0	41.0	18.0	1.0	53.01	16.5	11.0	179.6
115.0	8.8	363.0	141.0	66.0	96.8	127.0	4.319	130.0	0.6	4.0	22.78	68.0	5.1	64.0	5.7	2.9	3.21	0.057	1.0	157.44	21.0	104.0	51.0	33.2	2.35	1.453	127.0	28.6	4.03	4.83	6.4	0.4	115.0	36.4	6.5	8.2	57.3	108.0	19.0	3.0	3.0	127.0	33.6	21.0	2.0	10.26	12.8	13.0	155.8
138.0	10.0	137.0	142.0	76.0	92.6	165.0	6.801	180.0	0.6	6.1	6.23	62.0	5.7	72.0	5.2	3.5	5.71	0.0579999999999999	2.0	144.0	29.0	138.0	47.0	32.0	2.275	1.195	147.0	32.1	4.19	4.66	6.1	0.5	115.0	41.3	6.7	8.0	67.0	132.0	16.0	4.0	3.0	160.0	35.2	15.0	3.0	8.55	12.4	19.0	159.5
290.85	4.4	0.079	139.0	53.84	93.3	325.0	2.715	150.0	0.3	5.4	1.25	66.0	2.3	56.0	5.0	1.7	6.78	0.033	1.0	39.12	32.0	112.0	25.0	31.3	2.225	0.969	245.0	39.6	4.7	5.33	7.7	5.3976053469340267e-79	287.44	50.0	7.4	8.5	114.8	112.86	24.0	5.0	4.0	255.0	43.4	29.0	3.0	20.52	13.1	13.0	189.7
130.0	6.3	201.99	139.5	80.0	93.5	160.0	5.72	170.0	0.5	5.5	11.57	72.0	4.1	78.06	5.2	1.5	5.0	0.14	11.0	252.84	32.0	132.46	58.0	31.5	2.325	0.969	138.0	28.5	4.86	5.162000000000001	8.7	0.4	160.0	41.0	7.5	9.5	64.5	130.0	9.0	3.0	1.0	138.0	36.4	9.0	3.0	3.4000000000000004	13.0	13.0	169.2
160.0	9.2	0.011	139.0	96.0	87.0	198.0	6.103	200.0	0.4	4.4	5.34	68.0	6.2	92.0	5.8	2.3	6.78	0.07	2.0	272.64	26.0	166.0	51.0	29.3	2.275	1.388	168.0	31.2	4.64	4.5	4.6	0.3	120.0	33.5	6.9	6.9	78.6	168.0	21.0	4.0	4.0	169.0	36.0	20.0	1.0	10.26	13.1	31.0	156.9
120.0	7.6	267.0	137.0	80.0	86.4	145.0	5.12	160.0	0.5	5.1	11.83	90.0	5.8	82.0	5.6	1.2	1.79	0.156	5.0	120.0	25.0	114.0	46.0	28.4	2.325	0.904	145.0	31.0	5.1	6.77	6.6	0.1	125.0	37.0	6.6	8.4	64.7	118.0	26.0	4.0	2.0	135.0	37.0	26.0	3.0	10.26	15.6	21.0	158.8
143.0	8.1	104.0	140.0	80.0	93.5	208.0	6.3870000000000005	200.0	0.5	5.3	5.78	66.0	4.4	84.0	6.8	2.5	5.0	0.084	5.31	480.0	32.0	166.0	61.0	31.1	2.3	1.2919999999999998	198.0	32.0	5.44	7.49	6.2	1.2	135.0	35.5	7.3	8.2	88.4	176.0	45.0	4.0	3.0	183.0	35.4	26.0	3.0	10.26	13.2	60.0	162.1
188.48	8.2	0.024	139.0	80.0	83.9	218.0	3.3360000000000003	160.0	0.5	5.0	3.65	76.0	4.8	80.0	5.0	2.5	1.43	0.034	1.0	67.28	31.0	128.0	25.0	28.2	2.275	1.227	201.0	36.7	4.7	4.22	5.8	1.2	182.31	41.5	7.3	7.3	92.8	130.0	17.0	4.0	5.0	203.0	39.7	20.0	1.0	8.55	12.4	26.0	168.8
135.1	5.1	0.278	141.4	40.62	92.2	151.0	3.85	150.0	0.5	5.7	3.56	40.0	2.8	46.0	4.9	1.5	6.4	0.1639999999999999	7.01	84.0	26.0	124.0	19.0	31.0	2.325	0.84	139.21	29.7	4.88	5.107	9.4	0.9	136.16	40.1	7.7	8.4	62.3	126.0	28.0	3.0	1.0	121.0	35.7	30.0	3.0	10.3	12.5	16.0	169.0
178.0	6.91799999999999	293.58863	138.991	82.0	89.04	190.0	5.3445100000000005	150.0	0.5	5.860999999999999	11.1884	92.0	4.044000000000001	74.0	5.7239999999999975	2.103999999999996	5.3218000000000005	0.14902	2.81	360.0	29.0	124.0	66.0	30.18600000000001	2.367000000000001	1.23615	178.0	32.4	4.6647	5.097490000000003	7.322000000000003	0.4189999999999998	170.0	40.8	7.202000000000004	7.660000000000001	79.8	132.0	22.09	4.0	4.0	178.0	42.0	23.47	3.0	11.217600000000004	13.388999999999996	32.56	179.3
160.0	4.9	0.016	139.0	52.0	88.5	160.0	3.776	190.0	0.5	5.5	4.89	62.0	2.8	40.0	5.1	1.3	6.07	0.054	1.11	96.0	25.0	158.0	74.44	30.8	2.575	0.936	160.0	30.2	4.26	5.05	10.5	0.5	120.0	33.7	6.8	8.5	69.5	158.0	39.0	4.0	3.0	160.0	34.5	41.0	3.0	10.26	13.0	18.0	154.1
120.0	4.3	23.3	142.0	58.0	87.4	150.0	5.1720000000000015	130.0	0.4	7.5	5.16	80.0	2.5	64.0	5.1	1.4	3.93	0.0969999999999999	4.0	208.32	29.0	106.0	46.0	29.7	2.625	1.453	150.0	28.5	4.79	4.55	9.0	0.6	115.0	37.0	7.3	8.5	66.4	104.0	37.0	3.0	3.0	140.0	33.4	29.0	1.0	15.39	12.7	21.0	161.5
152.23	7.3	0.043	142.0	56.0	82.8	164.88	6.67	160.0	0.8	6.0	2.67	54.0	4.1	72.0	5.7	2.1	6.07	0.072	6.0	59.29	28.0	122.0	28.0	29.1	2.525	1.26	160.14	33.2	4.6	5.051	11.3	0.8	147.16	36.4	7.4	8.9	71.8	120.8	19.0	4.0	1.0	155.38	39.2	23.0	3.0	13.68	12.6	21.0	167.1
220.0	6.4	0.295	143.0	72.0	83.2	283.0	4.913	140.0	0.4	6.7	2.58	82.0	3.2	74.0	5.5	2.5	2.86	0.151	1.78	396.0	39.0	122.0	63.0	26.7	2.325	0.904	279.0	42.4	4.56	5.61	5.9	0.5	180.0	36.0	7.5	7.3	122.8	132.0	10.0	5.0	4.0	250.0	37.1	14.0	3.0	13.68	14.0	24.0	170.2
140.0	6.9	0.011	141.0	64.0	86.6	160.0	5.662999999999999	140.0	0.5	4.8	1.25	74.0	3.9	72.0	5.2	2.4	5.36	0.079	1.48	180.0	27.0	108.0	40.0	30.3	2.35	1.0659999999999998	154.0	33.1	4.71	5.11	6.9	0.4	140.0	38.8	7.0	7.2	74.9	104.0	23.0	4.0	4.0	154.0	36.1	20.0	1.0	13.68	12.5	16.0	162.1
120.0	7.6	122.0	139.0	80.0	94.8	155.0	4.01	140.0	0.5	4.4	7.12	70.0	5.1	74.0	5.2	1.9	3.21	0.0819999999999999	3.0	120.0	28.0	122.0	43.0	32.5	2.375	1.19	155.0	32.8	4.52	5.051	6.5	0.3	120.0	38.3	7.3	7.5	71.3	126.0	25.0	4.0	5.0	150.0	37.9	32.0	3.0	11.97	12.3	18.0	162.1
155.0	7.6	0.038	135.0	72.0	89.1	175.0	5.1720000000000015	140.0	0.6	4.1	2.67	70.0	3.8	72.0	5.8	3.0	3.57	0.08	1.0	24.0	38.0	94.0	44.0	29.6	2.325	1.195	175.0	34.3	4.1	5.55	7.8	0.4	135.0	38.1	7.7	8.1	81.0	102.0	17.0	4.0	5.0	175.0	36.0	22.0	1.0	6.84	12.3	8.0	159.4
216.94	5.3	0.171	138.0	86.0	91.2	235.0	5.431	140.0	0.3	7.1	0.89	82.0	3.6	82.0	5.1	1.2	2.86	0.0289999999999999	10.0	48.0	28.0	114.0	23.0	32.4	2.35	1.001	235.0	37.2	4.73	5.27	5.6	0.8	218.66	48.8	7.0	9.9	101.5	116.0	31.0	5.0	3.0	200.0	41.4	26.0	1.0	11.97	12.3	25.0	188.8
97.79	16.2	72.4	136.0	70.26	93.8	100.0	4.422	130.0	0.9	3.0	8.01	88.0	12.4	72.0	5.3	2.3	3.57	0.0289999999999999	3.75	72.0	37.0	102.0	27.0	32.5	2.475	1.259	95.0	20.3	4.14	3.94	5.4	0.3	98.0	38.3	7.8	8.0	41.4	98.0	21.0	2.0	3.0	89.0	33.3	22.0	3.0	10.26	12.4	16.0	157.5
201.89	6.6	0.285	139.0	60.0	89.7	210.0	3.879	130.0	0.5	6.2	0.89	72.0	3.7	58.0	5.3	2.0	2.86	0.039	5.35	3.0	29.0	114.0	19.0	30.0	2.525	1.388	198.0	33.5	5.19	4.33	8.3	0.9	210.37	43.2	7.4	7.6	88.9	112.0	21.0	4.0	4.0	210.0	41.7	19.0	1.0	22.23	11.9	8.0	185.9
230.0	4.1	0.02	142.0	72.0	91.5	231.0	5.843999999999999	150.0	0.4	5.9	2.31	72.0	2.1	54.0	5.4	1.4	5.0	0.134	2.0	156.0	24.0	116.0	70.0	31.7	2.25	1.033	205.0	32.8	4.53	5.55	10.7	0.2	190.0	41.8	6.4	7.9	95.9	114.0	28.0	4.0	5.0	220.0	42.2	23.0	1.0	22.23	13.1	22.0	190.8
135.25	4.4	0.011	138.0	80.0	94.9	156.0	5.275	140.0	0.4	4.8	3.38	78.0	2.0	78.0	5.0	1.8	3.93	0.024	5.0	67.68	30.0	112.0	28.0	33.8	2.275	1.324	156.0	29.7	4.19	4.33	10.1	0.5	130.0	37.4	6.9	7.8	70.8	110.0	16.0	3.0	5.0	140.0	34.7	18.0	3.0	10.26	11.8	23.0	166.1
165.0	7.1	0.067	135.0	58.2	88.0	180.0	5.017	139.3	0.6	6.6	3.47	70.26	4.6	59.76	5.6	1.8	5.0	0.049	1.04	228.0	28.0	112.52	80.0	29.1	2.325	1.227	180.0	34.506999999999984	4.4	5.05	7.9	0.4	110.0	35.673999999999985	7.0	7.8	82.9	112.7	25.0	4.0	3.0	180.0	36.361	35.0	3.0	11.97	13.1	30.0	161.7
164.44	5.3	0.38	140.0	74.0	91.9	175.0	4.189	140.0	0.5	5.7	2.4	70.0	2.3	76.0	5.0	2.0	5.0	0.035	2.0	51.39	30.0	114.0	22.0	31.9	2.35	1.324	175.0	35.2	4.64	6.77	9.5	0.6	164.68	41.2	7.2	6.6	79.1	106.0	13.0	4.0	4.0	170.0	38.0	20.0	1.0	17.1	12.6	16.0	177.1
187.94	5.8	0.011	141.0	59.1	85.1	208.0	5.275	150.0	0.5	5.9	1.25	62.0	2.5	60.8	5.2	2.6	5.0	0.069	6.0	93.24	28.0	124.36	27.0	31.4	2.35	1.388	200.0	35.4	5.1	5.38	9.1	0.6	185.0	39.2	7.1999999999999975	7.9	90.8	124.0	45.0	4.0	3.0	190.0	35.8	39.0	1.0	11.97	12.5	33.0	168.8
160.0	7.6	271.0	136.0	68.0	89.3	178.0	7.215	170.0	0.7	7.9	14.95	82.0	4.8	70.0	5.6	1.8	5.36	0.13	1.76	84.0	30.0	130.0	74.0	31.7	2.325	0.969	174.0	35.0	4.99	5.66	9.3	0.8	138.0	37.3	7.2	7.8	78.5	122.0	19.0	4.0	5.0	174.0	35.3	19.0	3.0	15.39	13.4	18.0	158.8
169.02	7.129000000000008	162.0869	139.02200000000002	65.48	89.54499999999994	185.0	4.231089999999998	143.2	0.5	5.803999999999999	5.9634	70.04	4.198999999999994	64.62	5.206999999999998	2.199999999999996	5.447600000000002	0.0548199999999999	4.33	86.4	28.0	116.84	22.0	30.711	2.3662499999999995	1.29188	185.0	33.16599999999999	4.5999000000000025	4.9151700000000025	7.005000000000001	0.4700000000000002	168.28	44.98399999999999	7.195999999999998	7.899000000000003	85.34099999999997	116.3	20.87	4.0	4.0	170.0	40.76499999999999	22.89	1.0	11.371499999999996	12.463000000000005	18.65	185.63
166.46	9.1	0.039	139.0	69.64	92.6	175.0	4.732	141.3	0.9	6.9	1.25	71.74	5.3	70.96	5.3	2.5	7.14	0.065	2.38	181.2	25.0	115.72	32.0	31.2	2.475	1.259	165.0	30.535	5.32	5.22	10.4	0.7	175.0	45.54600000000001	7.4	7.3	70.5	115.76	27.0	4.0	3.0	165.0	40.652	26.0	3.0	11.97	11.8	16.0	188.6
155.0	8.0	0.035	143.0	50.02	97.1	160.0	3.49	180.9	0.6	6.9	6.23	65.52	4.8	53.32	6.2	2.1	6.43	0.092	1.14	540.0	32.0	150.4	77.21	33.5	2.25	1.19	155.0	31.51399999999999	4.14	6.994	8.0	0.5	140.0	41.595999999999975	7.4	8.4	75.279	147.74	31.0	4.0	4.0	155.0	38.91000000000001	25.0	3.0	10.26	11.9	41.0	172.8
190.0	6.9089999999999865	18.022459487179493	139.13100000000009	58.3	90.815	199.0	5.79041	182.0	0.5	5.807	3.3883999999999985	65.16	4.043000000000003	58.88	5.532	2.101999999999996	6.203999999999998	0.1779299999999998	1.83	588.0	29.03	149.98	74.0	30.51599999999999	2.3445	1.0436300000000005	190.0	31.474	4.6272	5.3152900000000045	7.282	0.4730000000000005	180.0	45.32100000000001	7.195000000000005	8.392999999999999	89.315	146.5	21.43	3.0	5.0	190.0	41.530000000000015	22.72	3.0	8.888699999999998	13.037999999999997	27.78	189.46100000000013
122.69	4.5	0.038	139.0	52.0	92.0	130.0	4.603	120.0	0.6	4.8	1.78	84.0	2.2	50.0	4.9	1.6	2.14	0.039	2.3	24.01	36.0	88.0	20.0	31.0	2.325	1.033	125.0	26.3	4.35	4.22	12.5	0.4	121.78	43.5	7.3	7.8	56.0	86.0	12.0	3.0	4.0	130.0	37.2	17.0	1.0	17.1	12.5	16.0	163.3
128.0	7.5	0.035	143.6	84.0	88.2	135.0	5.69	160.0	0.5	3.9	3.56	64.0	4.3	88.0	5.0	2.6	4.3	0.0579999999999999	1.0	114.44	26.0	136.0	46.0	29.9	2.225	1.0659999999999998	132.0	30.4	4.66	5.273	6.3	0.9	118.0	42.6	7.1	8.0	60.2	138.0	29.0	3.0	5.0	132.0	34.5	25.0	3.0	6.8000000000000025	13.2	13.0	163.2
240.0	8.3	0.031	139.0	72.0	75.7	260.0	4.215	140.0	0.5	4.5	3.47	94.0	6.1	70.0	5.2	1.6	3.21	0.015	1.61	300.0	30.0	120.0	41.0	24.8	2.425	1.195	210.0	36.7	5.19	5.27	5.8	0.3	150.0	36.5	7.3	9.1	94.4	121.82	22.0	4.0	4.0	230.0	39.0	20.0	3.0	11.97	15.1	19.0	172.1
135.0	5.8	0.011	138.0	64.0	97.8	153.0	4.215	150.0	0.6	5.4	4.8	70.0	2.9	64.0	5.5	2.0	5.36	0.152	2.0	240.0	24.0	116.0	76.0	33.6	2.35	0.872	145.0	30.3	4.64	4.94	10.8	1.2	125.0	36.4	6.9	8.2	65.9	118.0	15.0	4.0	2.0	140.0	34.4	22.0	3.0	15.39	11.8	15.0	158.4
90.0	7.338999999999991	0.0320202272727272	139.01800000000003	63.56	88.88100000000004	170.0	5.572849999999999	149.1	0.5	5.8180000000000005	3.457899999999998	73.98	4.297000000000007	64.54	5.785000000000001	2.298000000000004	4.627899999999994	0.10575	1.17	252.0	29.01	127.52	68.0	30.489	2.3890000000000007	1.2457999999999998	170.0	34.191999999999986	4.6275	5.807120000000002	6.889000000000002	0.4980000000000003	90.0	31.23000000000001	7.201000000000002	7.681	74.461	125.08	25.32	4.0	1.0	159.0	34.14099999999999	24.65	3.0	11.508299999999997	12.68	31.76	150.15199999999996
235.0	8.4	0.047	140.0	37.32	92.4	245.0	3.491	130.0	0.5	6.2	2.49	70.0	6.4	50.0	5.0	1.4	8.57	0.203	3.0	480.0	28.0	98.0	80.0	33.3	2.1	0.936	190.0	30.1	3.61	5.72	6.2	0.3	205.0	33.5	6.6	6.6	90.8	96.92	17.0	4.0	4.0	210.0	35.0	31.0	3.0	13.68	13.0	67.0	174.9
129.52	9.4	0.319	136.0	74.0	93.6	135.0	6.025	140.0	0.5	4.9	4.09	84.0	6.3	74.0	4.9	2.3	5.36	0.045	2.0	91.02	32.0	106.0	31.0	32.8	2.475	1.453	135.0	27.5	4.22	4.77	5.5	2.2	130.0	38.4	7.4	10.1	63.3	108.0	18.0	3.0	5.0	135.0	36.8	24.0	3.0	11.97	12.3	25.0	167.9
180.38	5.0	0.064	138.0	72.0	87.9	234.0	7.81	150.0	0.5	3.1	1.78	72.0	2.0	72.0	5.7	2.3	1.79	0.019	1.95	24.0	31.0	128.0	31.0	28.6	2.35	0.9	234.0	42.4	3.61	5.384	10.1	0.6	175.0	40.2	6.8	9.8	103.4	127.44	28.0	5.0	3.0	215.0	37.0	19.0	1.0	8.55	12.3	56.0	156.2
160.0	6.6	0.035	138.0	72.0	91.2	216.0	4.81	150.0	0.6	7.1	5.34	60.0	3.0	66.0	5.5	2.6	5.71	0.121	1.0	297.96	32.0	138.0	57.0	32.6	2.275	1.26	200.0	35.2	4.25	5.551	8.9	1.3	130.0	42.7	7.2	8.6	92.2	134.0	19.0	4.0	5.0	200.0	38.7	17.0	3.0	10.26	11.4	15.0	172.8
230.0	8.6	98.4	136.0	72.0	90.1	252.0	5.534	140.0	0.7	7.2	3.02	70.0	5.6	84.0	4.5	2.1	5.0	0.067	2.0	139.44	22.0	124.0	36.0	32.4	2.425	1.259	245.0	38.3	5.4	4.16	8.7	0.2	230.0	40.7	7.0	7.0	109.4	130.0	54.0	5.0	4.0	238.0	41.2	31.0	3.0	11.97	12.1	54.0	179.1
159.4	7.9	0.011	137.0	64.0	79.1	192.0	5.6370000000000005	120.0	0.3	5.7	2.31	72.0	4.6	60.0	5.8	2.9	6.07	0.048	2.97	60.0	31.0	104.0	30.0	27.0	2.375	1.388	192.0	33.5	5.03	5.66	3.4	0.5	146.0	36.5	7.2	8.8	84.8	104.0	28.0	4.0	3.0	192.0	33.4	25.0	1.0	8.55	13.1	17.0	154.9
135.0	4.2	97.2	136.0	71.3	92.3	175.0	6.93	130.0	0.4	6.6	1.96	84.0	2.7	70.0	5.0	1.0	4.64	0.05	2.0	105.33	25.0	110.0	36.0	31.0	2.45	1.356	145.0	31.9	5.01	5.66	9.9	0.3	135.0	40.9	7.1	7.5	69.1	108.8	22.0	4.0	5.0	140.0	38.0	25.0	1.0	23.94	12.2	25.0	164.8
130.0	8.6	286.0	137.0	74.0	86.6	160.0	6.129	170.0	0.6	6.5	17.35	70.0	5.3	70.0	5.8	2.5	4.64	0.099	1.46	48.0	26.0	126.0	59.0	30.6	2.375	1.356	160.0	29.8	5.3	4.5	7.4	0.8	127.0	35.1	6.7	8.6	69.1	122.0	14.0	4.0	2.0	145.0	36.4	20.0	1.0	13.68	12.7	9.0	161.8
240.0	4.4	0.037	139.0	76.0	91.0	268.0	3.776	150.0	0.3	5.8	2.31	74.0	2.4	74.0	5.8	1.5	5.36	0.15	1.68	480.0	26.0	124.0	73.0	30.5	2.275	1.259	217.0	39.8	4.68	6.55	6.8	2.0	220.0	41.5	6.5	7.6	94.6	122.0	31.0	5.0	4.0	250.0	42.8	21.0	3.0	18.81	13.1	11.0	169.1
114.46	6.6	0.7609999999999999	141.0	62.0	97.0	120.0	3.67	140.0	0.7	5.7	1.78	90.0	3.2	62.0	4.8	2.6	3.57	0.053	6.87	31.76	27.0	118.0	19.0	33.0	2.425	1.39	120.0	26.4	4.67	5.329	9.9	0.3	117.38	40.9	7.3	8.1	52.9	110.0	12.0	3.0	1.0	110.0	37.7	16.0	3.0	18.81	11.6	14.0	170.6
141.0	5.7	109.0	139.5	68.0	93.5	152.0	5.51	170.0	0.3	5.3	10.68	70.0	3.2	74.0	5.4	2.0	2.5	0.048	3.62	156.0	24.0	144.0	65.0	32.4	2.2	1.13	152.0	31.1	4.43	5.218	6.1	0.7	117.0	28.9	6.9	8.1	68.2	150.0	20.0	3.0	1.0	152.0	33.3	24.0	3.0	5.1000000000000005	11.6	24.0	149.6
124.84	5.3	0.035	142.6	64.0	89.3	135.0	4.22	140.0	0.5	5.0	2.67	58.0	3.3	63.1	4.8	1.4	4.3	0.077	2.23	112.39	28.0	115.66	34.0	31.0	2.325	0.969	135.0	29.7	4.42	5.384	9.4	0.3	120.0	33.1	7.6	9.4	59.8	114.0	13.0	3.0	1.0	130.0	35.0	16.0	3.0	10.3	12.4	13.0	151.2
141.68	5.4	119.0	142.0	72.0	77.4	150.0	4.526	150.0	0.5	5.4	4.09	70.0	2.0	70.0	5.3	2.7	1.79	0.085	4.0	50.62	26.0	112.0	23.0	24.4	2.4	1.421	145.0	29.2	5.38	4.05	9.3	0.6	139.88	40.4	6.8	7.6	69.3	112.34	20.0	3.0	2.0	145.0	37.3	23.0	1.0	17.1	13.5	15.0	172.0
144.0	6.602000000000013	0.0840605485498108	139.046	63.04	90.324	156.0	5.58194	179.5	0.5	4.757999999999999	4.2788	70.82	3.9009999999999945	64.66	5.653000000000002	2.0	4.8383999999999965	0.1153	1.38	48.0	29.0	150.06	78.0	30.51099999999998	2.3385	1.1088299999999989	156.0	31.172	4.626	5.446080000000002	7.592	0.5020000000000002	118.0	37.89300000000001	7.200000000000004	8.3	74.17900000000003	146.36	19.92	4.0	3.0	144.0	35.85600000000001	24.02	3.0	7.640000000000002	12.756000000000006	25.06	160.30700000000004
126.07	10.9	155.0	141.0	58.0	94.6	135.0	3.698	120.0	0.7	4.7	6.23	74.0	7.4	68.0	5.0	2.6	3.21	0.0819999999999999	2.0	21.97	31.0	96.0	20.0	32.0	2.425	1.227	135.0	27.9	4.63	5.61	6.5	0.3	125.93	40.1	7.2	8.3	59.9	92.0	15.0	3.0	2.0	125.0	35.6	18.0	1.0	10.26	11.9	14.0	159.8
135.0	10.7	474.0	137.0	58.0	98.8	150.0	4.888	160.0	0.5	5.4	7.12	68.0	6.7	66.0	5.5	3.2	3.93	0.193	3.61	84.0	23.0	130.0	66.0	33.1	2.3	1.001	135.0	30.9	4.68	4.77	5.0	0.3	145.0	36.9	6.7	8.8	65.4	130.0	16.0	4.0	1.0	135.0	37.5	23.0	3.0	15.39	12.9	34.0	162.6
135.0	8.6	244.0	141.0	79.38	94.4	170.0	4.293	150.0	0.5	3.4	8.36	68.0	4.5	80.92	6.6	3.3	5.71	0.057	4.0	360.0	29.0	130.86	62.0	32.9	2.325	1.259	170.0	33.0	4.24	6.61	5.6	0.9	120.0	31.5	7.0	8.3	76.1	138.0	20.0	4.0	3.0	140.0	31.5	24.0	3.0	8.55	13.6	19.0	144.3
155.0	6.902999999999992	0.4263698270202029	138.99300000000002	71.56	90.446	175.0	4.897809999999999	148.0	0.5	4.857000000000002	3.752499999999998	76.4	4.100000000000007	71.26	5.270000000000001	2.100999999999996	5.2926	0.0768399999999999	1.87	86.69	28.0	117.28	36.0	30.495000000000008	2.36725	1.2440700000000005	175.0	33.292	4.626000000000001	4.9176100000000025	7.231000000000002	0.4910000000000003	150.0	42.64800000000001	7.198999999999996	8.208000000000006	81.81100000000005	116.88	20.85	4.0	4.0	175.0	37.221	21.08	1.0	12.1923	12.365	16.31	169.1719999999999
195.0	9.8	0.011	135.0	68.0	88.4	195.0	5.327000000000001	140.0	0.7	3.0	14.86	84.0	6.5	74.0	8.0	2.4	6.07	0.048	7.55	420.0	48.0	116.0	62.0	31.5	2.375	1.2919999999999998	170.0	30.2	4.06	14.21	6.7	0.6	130.0	25.5	8.0	6.9	77.5	114.0	171.0	4.0	5.0	195.0	34.0	171.0	3.0	11.97	11.4	203.0	152.0
150.0	6.4	0.035	138.8	57.66	94.1	155.0	7.21	175.5	0.6	6.3	3.56	72.2	4.1	59.44	5.7	1.5	6.1000000000000005	0.0819999999999999	1.11	336.0	31.0	149.14	74.97	31.1	2.4	1.227	155.0	32.4	4.68	5.94	10.0	0.8	113.0	36.042	7.6	7.8	72.0	145.54	33.0	4.0	5.0	155.0	36.5	27.0	3.0	5.1000000000000005	12.0	21.0	154.4
123.96	8.1	39.97	139.0	72.0	94.2	135.0	4.32	130.0	0.5	4.4	10.68	74.0	5.0	64.0	4.8	2.1	4.6000000000000005	0.087	5.22	13.06	31.0	110.0	18.0	32.8	2.45	1.324	120.0	24.4	4.18	4.218999999999999	6.0	0.8	123.29	42.5	7.9	7.8	53.0	108.0	20.0	2.0	3.0	135.0	35.5	22.0	3.0	6.8000000000000025	11.9	12.0	162.8
125.0	5.9	0.24	136.0	67.3	93.2	133.0	5.534	140.7	0.5	4.1	4.36	69.46	3.8	68.82	5.6	1.5	6.07	0.119	2.16	172.08	35.0	112.3	43.0	31.5	2.25	1.227	133.0	29.5	4.38	5.11	8.0	0.8	125.0	34.9	8.0	7.9	60.2	111.2	16.0	3.0	3.0	128.0	34.5	23.0	3.0	18.81	12.8	15.0	160.1
160.0	4.6	0.1009999999999999	139.0	65.12	93.4	170.0	5.02	150.0	0.5	6.2	3.56	52.0	2.4	62.0	5.2	1.6	5.71	0.106	2.0	211.2	36.0	118.0	43.0	31.4	2.325	0.94	170.0	32.5	4.89	5.718	10.2	0.7	160.0	43.7	8.1	8.4	75.0	120.0	28.0	4.0	5.0	170.0	37.0	20.0	3.0	23.94	12.5	35.0	180.2
210.0	7.8	0.015	142.0	64.0	88.5	222.0	4.343999999999999	140.0	0.6	7.0	2.31	54.0	4.9	70.0	6.7	2.0	8.21	0.052	1.0	302.52	27.0	118.0	56.0	30.2	2.225	1.324	211.0	35.9	4.64	6.11	7.6	0.6	190.0	38.3	6.8	7.1	89.3	106.0	34.0	4.0	3.0	220.0	37.7	24.0	1.0	6.84	13.0	27.0	169.3
195.66	9.3	3.32	139.0	50.0	90.5	212.0	4.2410000000000005	130.0	0.9	2.7	1.25	72.0	5.0	50.0	4.8	3.2	3.93	0.0289999999999999	2.92	12.0	27.0	108.0	19.0	32.0	2.325	1.356	189.0	37.9	4.32	4.22	9.4	0.4	202.49	42.8	6.8	7.8	91.4	106.0	23.0	5.0	4.0	212.0	36.9	24.0	1.0	10.26	12.9	14.0	161.0
167.3	6.909999999999987	0.7309899999999999	139.01	70.0	88.93	187.0	4.484939999999999	150.0	0.5	5.662000000000001	1.7674	60.0	4.101000000000006	66.0	5.219000000000002	2.1009999999999964	5.4326000000000025	0.0441799999999999	2.0	52.86	29.0	124.0	30.0	30.52600000000001	2.3315	1.13506	160.0	30.8	4.624500000000001	4.886630000000002	7.1770000000000005	0.425	160.0	40.0	7.1970000000000045	7.759999999999998	72.5	120.0	17.75	4.0	5.0	180.0	36.7	21.36	3.0	13.851	12.35	15.96	169.8
152.21	7.531000000000002	0.16606	139.03099999999998	65.3	89.53500000000004	165.0	4.778270000000001	143.5	0.5	4.347999999999998	2.7768	80.38	4.398999999999994	64.4	5.126	2.3920000000000043	5.516300000000001	0.0373999999999999	2.7	24.0	29.01	116.38	21.0	30.538	2.3755000000000006	1.3597600000000007	140.0	31.49300000000001	4.625200000000001	4.753780000000002	6.697000000000003	0.4780000000000002	152.22	38.344	7.217000000000002	8.354	69.59399999999997	116.28	16.16	4.0	3.0	130.0	35.077000000000005	18.27	1.0	11.525399999999998	12.392000000000005	13.1	157.82600000000005
122.0	4.0	0.052	138.0	78.0	94.6	198.07	5.767	160.0	0.3	5.9	2.14	78.0	2.0	78.0	6.0	1.5	5.0	0.023	1.31	265.32	33.0	136.0	61.0	32.8	2.225	1.162	189.2	35.0	4.01	7.05	7.8	2.8	135.0	33.5	7.0	6.8	84.8	136.0	21.0	4.0	3.0	193.0	37.4	27.0	3.0	11.97	11.4	28.0	163.4
167.3	7.8	134.0	140.0	66.0	91.6	200.0	4.16	130.0	0.6	3.8	2.67	64.0	3.9	62.0	5.3	3.1	2.86	0.039	2.86	15.29	29.0	102.0	20.0	30.8	2.375	1.26	200.0	35.7	4.05	4.385	7.5	0.7	162.64	45.0	7.3	9.6	93.5	100.0	14.0	4.0	2.0	185.0	37.8	14.0	3.0	5.13	13.3	16.0	173.6
135.0	7.4	0.011	138.0	78.0	86.9	150.0	7.73	220.0	0.5	5.1	4.45	60.0	3.4	78.0	5.1	3.2	6.43	0.174	1.0	168.0	37.0	184.0	72.0	29.5	2.325	1.23	140.0	30.4	4.79	5.384	7.4	0.1	112.0	33.3	7.9	9.6	63.6	176.0	22.0	4.0	3.0	135.0	32.6	19.0	3.0	15.39	12.5	28.0	154.7
252.0	5.4	0.051	138.0	60.0	100.3	267.0	4.9910000000000005	160.0	0.5	6.6	2.4	74.0	3.4	60.0	4.9	1.4	3.93	0.065	6.0	396.0	28.0	134.0	59.0	34.8	2.4	1.098	238.0	36.7	4.2	5.77	9.6	0.1	230.0	37.5	7.3	6.6	109.0	134.0	27.0	4.0	5.0	267.0	38.0	23.0	3.0	11.97	12.4	46.0	172.9
204.0	6.0	0.042	141.0	72.1	94.8	217.0	4.913	130.0	0.7	6.4	4.63	72.0	3.0	71.88	6.0	1.9	4.28	0.078	2.0	96.0	31.0	122.98	63.0	32.2	2.375	1.388	217.0	32.3	4.91	6.27	11.8	0.4	119.0	30.5	7.3	6.8	98.0	128.0	24.0	4.0	3.0	212.0	33.5	27.0	3.0	13.68	11.8	27.0	156.3
160.0	8.5	0.03	137.0	48.0	92.8	185.0	7.939	130.0	0.6	5.0	1.25	78.0	6.0	52.0	5.0	1.4	2.5	0.042	1.0	127.44	27.0	110.0	36.0	33.9	2.2	1.2919999999999998	145.0	32.3	3.85	4.16	6.9	0.6	145.0	37.4	5.7	7.1	82.7	108.0	15.0	4.0	5.0	140.0	35.4	22.0	3.0	11.97	12.2	8.0	161.4
188.0	5.1	0.019	138.0	62.0	87.3	208.0	5.405	160.0	0.3	4.2	3.56	56.0	2.2	72.0	5.7	2.3	5.36	0.048	1.63	168.0	25.0	128.0	43.0	28.5	2.425	1.0659999999999998	195.0	35.8	5.12	4.77	6.6	0.4	150.0	45.0	7.1	7.5	87.7	125.76	27.0	4.0	4.0	195.0	39.2	21.0	1.0	15.39	12.3	27.0	177.9
123.39	8.4	0.011	136.0	74.0	89.8	145.0	6.155	130.0	0.4	3.7	1.78	74.0	5.0	76.0	5.1	2.8	3.21	0.043	1.0	68.92	31.0	104.0	33.0	31.0	2.325	1.227	145.0	28.0	4.36	5.0	5.0	0.6	118.0	37.9	7.2	7.6	62.8	103.9	21.0	3.0	3.0	135.0	31.7	24.0	3.0	11.97	12.2	15.0	151.1
128.45	5.3	0.293	140.0	64.0	82.8	170.0	6.257999999999999	130.0	0.3	4.2	4.0	78.0	3.3	66.0	5.6	1.6	3.93	0.048	1.59	74.94	32.0	108.0	33.0	27.5	2.325	1.13	170.0	27.6	4.71	4.55	5.9	0.8	120.0	48.7	7.1	7.5	80.8	108.0	21.0	3.0	3.0	155.0	38.1	21.0	1.0	11.97	12.9	18.0	180.4
212.27	7.0	194.0	140.0	60.0	91.9	240.0	3.517	130.0	0.6	5.5	9.96	82.0	4.0	60.0	5.2	2.1	3.57	0.03	4.0	24.0	26.0	100.0	24.0	30.3	2.4	1.227	172.0	29.1	5.43	4.94	9.1	0.9	207.16	44.7	7.1	8.1	78.5	100.0	18.0	3.0	3.0	226.0	39.0	20.0	2.0	11.97	12.2	14.0	185.7
179.93	6.6	0.027	137.0	68.0	91.9	220.0	5.017	160.0	0.4	5.0	1.25	66.0	3.9	70.0	6.8	2.2	6.07	0.0289999999999999	1.56	293.76	34.0	126.0	60.0	32.4	2.4	0.969	206.0	41.8	4.02	10.6	5.5	0.5	142.54	29.3	7.5	8.1	91.5	132.0	16.0	5.0	2.0	220.0	36.5	16.0	3.0	10.26	12.9	18.0	155.7
180.0	10.5	0.368	140.0	62.0	93.9	220.0	3.362	160.0	1.2	6.4	3.65	94.0	6.4	64.0	6.4	2.6	5.71	0.0579999999999999	2.0	240.0	32.0	124.0	74.0	31.7	2.475	1.227	220.0	43.6	3.93	6.49	11.1	0.8	130.0	29.8	7.5	7.2	103.5	118.0	15.0	5.0	2.0	220.0	37.5	20.0	3.0	8.55	12.5	14.0	158.1
155.0	7.5	0.016	140.0	82.0	91.8	175.0	5.02	140.0	0.5	4.2	7.12	64.0	4.5	76.0	5.0	2.4	2.5	0.072	1.0	144.0	30.0	116.0	41.0	30.9	2.475	1.26	170.0	29.8	4.76	4.996	6.5	0.4	135.0	38.1	7.5	9.8	76.1	114.0	17.0	4.0	5.0	165.0	38.2	21.0	3.0	13.68	12.2	16.0	176.1
135.71	7.121000000000008	228.32182000000003	139.107	64.0	89.76899999999998	155.0	4.162160000000001	140.0	0.5	4.427000000000001	9.685900000000002	70.0	4.101000000000006	66.0	5.053999999999999	2.203999999999996	5.465600000000002	0.0515299999999999	4.0	20.57	29.0	102.0	20.0	30.79100000000001	2.38975	1.2826900000000003	138.0	27.7	4.631099999999998	4.824809999999999	7.003000000000003	0.4130000000000002	136.13	43.5	7.198000000000002	7.872000000000002	69.8	94.0	16.16	3.0	3.0	135.0	37.4	19.87	3.0	11.4912	12.287000000000004	14.6	174.2
200.0	5.9	0.023	139.0	72.0	92.9	265.0	5.612	170.0	0.4	6.2	1.25	78.0	3.6	70.0	6.1	1.8	6.43	0.069	2.0	180.0	27.0	136.0	58.0	32.3	2.325	1.195	240.0	38.7	4.15	5.66	7.3	0.4	160.0	39.7	7.1	7.2	110.1	142.0	13.0	5.0	5.0	200.0	40.5	28.0	1.0	13.68	12.7	28.0	174.4
100.0	12.2	224.0	138.1	77.7	93.8	115.0	6.83	160.0	0.6	4.4	10.68	80.0	7.9	78.0	5.1	3.4	2.9000000000000004	0.126	2.47	240.0	28.0	128.0	56.0	32.4	2.425	0.904	113.0	27.2	4.34	4.996	4.8	1.0	98.0	40.2	7.6	8.0	49.0	126.0	11.0	3.0	3.0	115.0	33.5	17.0	3.0	6.8000000000000025	11.6	15.0	162.2
141.97	5.9	0.039	140.0	60.0	89.9	150.49	4.06	140.0	0.3	5.2	3.56	60.0	3.9	62.0	5.0	1.4	4.28	0.072	3.0	62.18	22.0	120.0	31.0	31.3	2.35	1.259	140.0	27.5	4.82	5.55	5.4	5.3976053469340267e-79	138.19	36.0	6.9	7.9	61.7	120.0	38.0	3.0	1.0	142.52	34.8	31.0	3.0	11.97	11.8	37.0	157.5
183.36	8.9	2.59	137.0	80.0	88.1	231.07	5.56	150.0	0.7	6.0	3.74	76.0	4.8	90.0	5.9	3.2	5.71	0.048	5.48	120.0	37.0	126.0	30.0	30.3	2.35	1.421	227.87	40.152	5.14	5.55	8.0	0.8	175.91	40.628	7.9	8.9	113.3	130.0	38.0	5.0	2.0	218.83	39.49100000000001	32.0	3.0	8.55	12.4	29.0	172.7
168.94	16.0	12.6	139.0	62.0	89.9	200.0	6.051	150.0	1.1	6.9	1.25	72.0	8.9	52.0	5.5	4.9	5.71	0.03	8.0	48.0	30.0	118.0	23.0	30.4	2.4	1.453	178.0	33.6	5.33	4.39	6.8	0.4	168.04	37.5	7.5	8.6	79.2	110.0	65.0	4.0	1.0	200.0	36.6	35.0	3.0	8.55	11.8	51.0	161.6
200.0	6.3	1.23501	139.004	58.0	94.9	305.0	4.7234500000000015	140.0	0.3	5.7899999999999965	3.47	82.0	2.7	54.0	4.6	3.2	5.567700000000001	0.061	2.0	120.0	29.0	112.0	56.0	33.4	2.358999999999999	1.2749699999999995	265.0	40.6	3.82	5.039050000000005	4.9	0.2	185.0	37.595	7.200000000000004	6.9	135.3	106.0	27.69	5.0	5.0	265.0	39.5	27.32	1.0	11.918699999999996	12.4	27.33	165.9
117.5	6.901999999999991	0.06186	139.001	65.12	89.82399999999996	125.0	4.454110000000003	147.3	0.5	4.287999999999999	1.5962999999999985	81.28	3.999	64.66	5.065000000000002	2.099999999999996	5.7864	0.0363199999999999	2.29	45.55	29.0	117.44	19.0	30.524000000000008	2.3727500000000004	1.2646309090909087	107.0	25.5	4.625099999999999	4.7818200000000015	7.1990000000000025	0.4860000000000004	116.1	37.418	7.197000000000003	8.178000000000003	52.6	116.88	15.27	3.0	4.0	120.0	32.2	19.89	1.0	12.8592	12.078999999999995	12.59	152.9
158.07	4.6	6.9	138.0	74.0	84.6	178.0	3.801	140.0	0.4	4.2	4.09	74.0	2.1	74.0	5.4	2.0	2.14	0.048	2.26	16.83	30.0	110.0	18.0	27.4	2.3	1.485	160.0	29.2	4.39	4.05	8.2	0.9	154.8	39.4	7.1	8.0	73.0	114.0	26.0	4.0	4.0	178.0	34.6	23.0	1.0	11.97	12.7	11.0	158.8
190.0	5.3	0.076	137.0	76.0	85.9	240.0	5.9220000000000015	150.0	0.3	6.2	3.56	78.0	3.1	82.0	5.6	1.7	3.57	0.13	8.0	139.43	28.0	126.0	43.0	29.4	2.35	0.904	220.0	36.0	5.11	5.61	6.4	1.2	185.0	43.6	7.1	7.9	103.9	120.0	54.0	4.0	4.0	200.0	38.0	32.0	1.0	11.97	12.0	52.0	179.5
220.0	5.2	0.02	137.0	82.0	88.7	240.0	5.15	150.0	0.5	6.0	4.45	62.0	3.2	85.14	5.4	1.3	5.71	0.184	1.73	72.0	32.0	126.64	59.0	30.3	2.4	1.29	240.0	40.6	4.97	5.162000000000001	10.0	0.7	145.0	31.2	7.1	8.2	113.4	122.0	22.0	5.0	3.0	220.0	37.2	23.0	3.0	13.68	13.1	20.0	165.3
195.14	3.8	105.0	136.0	64.0	94.1	225.0	4.707	130.0	0.2	3.9	4.18	72.0	1.1	66.0	4.6	2.1	3.21	0.043	4.0	18.0	33.0	104.0	22.0	32.3	2.275	1.2919999999999998	185.0	36.6	4.16	4.77	6.4	1.4	197.26	44.4	7.5	7.1	102.1	108.0	13.0	4.0	2.0	160.0	38.2	22.0	1.0	6.84	11.4	17.0	172.0
190.0	3.3	0.015	141.0	84.0	90.1	205.0	5.456	140.0	0.3	5.7	2.22	64.0	0.9	86.0	5.7	1.8	5.71	0.0819999999999999	2.18	312.0	27.0	116.0	50.0	31.2	2.425	1.259	180.0	37.2	5.32	3.83	8.0	2.0	165.0	41.1	6.8	8.4	84.1	114.0	20.0	4.0	5.0	180.0	39.1	31.0	3.0	17.1	12.4	24.0	172.9
133.81	7.0840000000000085	118.82779	139.197	74.0	90.10899999999998	160.0	4.225119999999999	140.0	0.5	4.361999999999999	7.681000000000003	58.0	4.0990000000000055	68.0	5.051	2.288000000000003	5.388699999999997	0.0521199999999999	6.75	24.0	29.0	112.0	19.0	30.66000000000001	2.28825	1.1785899999999996	154.0	31.1	4.6016	4.542760000000002	6.976999999999998	0.4519999999999999	128.12	39.4	7.193000000000002	8.447000000000001	70.0	112.0	16.52	3.0	4.0	154.0	34.0	19.18	1.0	8.722000000000001	12.238	15.97	153.6
143.81	4.3	0.547	138.0	66.0	87.3	160.0	4.73	130.0	0.3	8.8	1.78	70.0	2.1	51.64	5.0	1.6	4.28	0.053	5.15	24.0	25.0	107.54	18.0	29.8	2.45	1.55	145.0	32.2	5.04	4.552	7.9	0.7	142.26	43.2	7.4	6.9	65.6	104.0	14.0	4.0	4.0	145.0	38.5	20.0	3.0	15.39	11.6	21.0	167.9
210.0	8.4	0.032	141.0	74.0	104.1	215.0	5.662999999999999	220.0	0.6	4.6	2.67	66.0	5.0	74.58	5.4	2.3	5.36	0.0579999999999999	1.32	300.0	30.0	190.8	78.0	36.1	2.4	1.388	170.0	28.7	3.36	5.38	6.6	1.1	195.0	43.4	7.7	8.2	76.0	188.24	16.0	3.0	5.0	170.0	43.5	23.0	3.0	22.23	13.6	35.0	184.5
133.0	13.7	270.0	138.0	72.0	93.4	159.0	5.51	140.0	0.8	3.9	16.9	74.0	8.6	66.0	5.0	3.8	6.07	0.0819999999999999	2.0	120.0	27.0	110.0	41.0	32.5	2.325	1.42	132.0	28.6	4.32	3.886	5.9	0.4	100.0	38.7	6.9	8.9	59.8	108.0	20.0	3.0	3.0	155.0	35.6	11.0	3.0	8.55	11.9	8.0	160.0
280.0	6.4	0.021	136.0	84.0	89.0	300.0	7.732	190.0	0.6	9.7	3.56	58.0	3.3	88.0	12.9	2.4	9.28	0.106	1.0	300.36	41.0	166.0	58.0	29.7	2.475	1.227	260.0	35.6	4.35	15.76	8.7	0.8	160.0	40.5	7.6	10.0	117.7	158.0	28.0	4.0	3.0	300.0	39.5	24.0	3.0	10.26	13.6	63.0	175.0
108.0	7.2	169.38	137.5	60.0	92.4	120.0	6.15	120.0	0.5	4.7	5.34	64.0	5.0	60.0	5.0	1.6	6.1000000000000005	0.087	2.0	180.0	35.0	98.0	47.0	31.1	2.425	1.356	115.0	26.5	4.58	4.33	7.0	0.3	108.0	36.1	7.9	8.1	51.5	98.0	17.0	3.0	3.0	115.0	33.1	15.0	2.0	5.1000000000000005	11.6	13.0	161.7
180.0	5.5	14.8	140.0	94.0	99.0	200.0	5.456	160.0	0.5	5.6	2.4	86.0	3.6	88.0	5.0	1.3	6.78	0.084	2.44	253.51	24.0	136.0	71.0	32.8	2.325	1.033	165.0	28.0	4.67	5.83	9.5	0.3	165.0	39.1	6.6	6.1	74.0	132.0	20.0	3.0	5.0	165.0	41.0	22.0	3.0	17.1	12.4	17.0	176.3
219.58	6.601000000000013	472.0	136.0	74.0	89.271	235.0	5.275	160.0	0.5	5.7	13.52	64.0	3.9009999999999945	72.0	5.2	1.994	3.93	0.131	3.0	8.0	29.0	120.0	28.0	30.43000000000001	2.25	0.969	200.0	37.8	4.649899999999998	5.22	7.6190000000000015	0.4110000000000002	215.0	37.0	6.9	8.064000000000004	97.5	122.0	24.0	4.0	3.0	230.0	35.8	22.0	3.0	11.97	12.462000000000003	32.0	166.5
110.0	6.2	0.024	140.0	76.0	89.1	140.0	5.507999999999999	170.0	0.4	4.6	1.25	62.0	3.4	88.0	5.4	2.2	5.71	0.06	6.0	36.0	33.0	152.0	39.0	30.4	2.375	1.453	140.0	28.7	4.33	4.77	7.0	0.9	110.0	34.8	7.3	6.4	64.8	146.0	57.0	3.0	1.0	130.0	35.0	38.0	1.0	6.84	12.4	18.0	152.4
190.0	5.7	2.58	139.0	70.38	96.4	190.0	5.7929999999999975	180.0	0.6	4.0	2.67	74.0	3.1	74.0	6.3	1.5	3.93	0.1119999999999999	3.23	585.84	28.0	160.0	72.0	32.8	2.35	1.259	169.0	31.4	4.39	6.22	10.6	0.8	170.0	39.6	7.3	8.1	77.6	155.52	27.0	4.0	1.0	170.0	38.7	27.0	3.0	10.26	12.5	16.0	168.9
157.45	8.5	0.035	142.1	68.0	89.9	180.0	4.5	190.0	0.6	5.0	5.34	70.0	6.0	76.0	4.9	1.8	6.1000000000000005	0.053	1.18	120.0	31.0	170.0	80.0	31.3	2.25	1.0659999999999998	175.03	39.5	4.22	5.44	7.3	0.5	130.0	41.0	7.3	9.3	105.2	170.0	12.0	4.0	2.0	170.43	38.4	20.0	3.0	6.8000000000000025	12.7	16.0	163.9
96.0	6.4	0.077	139.0	74.0	91.6	120.0	4.293	130.0	0.4	3.9	4.45	82.0	3.9	66.0	5.2	1.9	2.86	0.0969999999999999	1.34	176.46	34.0	106.0	42.0	31.1	2.25	0.969	120.0	26.5	4.4	5.16	6.2	0.3	95.0	38.4	7.6	8.2	55.6	102.0	11.0	3.0	1.0	120.0	34.0	17.0	3.0	11.97	11.8	14.0	160.6
285.0	6.3	0.015	140.0	5.3976053469340267e-79	92.3	322.0	3.569	130.0	0.5	5.0	2.85	74.0	2.8	36.0	5.8	2.7	19.64	0.24	1.39	391.2	22.0	104.0	75.0	30.8	2.525	1.356	224.0	37.4	3.52	4.94	7.2	0.6	160.0	38.4	5.8	8.2	103.1	98.0	24.0	5.0	4.0	322.0	38.7	28.0	3.0	10.26	15.2	23.0	155.3
138.0	6.4	1.21	138.0	43.74	96.8	155.0	3.465	220.0	0.6	7.8	6.23	48.0	3.6	40.0	5.6	1.6	9.64	0.13	1.0	348.0	29.0	196.0	79.0	32.7	2.3	1.0659999999999998	150.0	27.7	4.11	5.55	8.9	0.6	135.0	42.7	7.2	8.8	66.5	186.38	20.0	3.0	3.0	150.0	38.3	23.0	3.0	13.68	12.0	10.0	174.4
135.0	8.1	0.073	139.0	46.0	90.0	140.0	5.379	130.0	0.5	4.3	2.58	84.0	5.6	48.0	6.0	1.9	4.28	0.0279999999999999	1.42	300.0	26.0	112.0	70.0	30.8	2.25	1.324	140.0	28.3	4.69	5.5	6.1	0.2	125.0	33.5	6.5	8.0	65.6	112.0	21.0	3.0	5.0	140.0	33.0	22.0	3.0	15.39	12.8	18.0	157.5
207.56	13.5	664.0	138.0	80.0	81.0	258.0	5.198	160.0	0.4	6.8	2.31	90.0	9.8	82.0	5.2	2.7	3.93	0.237	4.0	96.0	30.0	140.0	35.0	27.7	2.275	0.969	256.0	38.0	5.68	5.27	3.1	0.6	200.0	41.0	7.4	6.9	110.3	146.0	25.0	5.0	3.0	235.0	40.2	16.0	3.0	8.55	13.4	64.0	181.2
240.0	5.8	0.055	139.0	62.0	96.6	255.0	4.343999999999999	160.0	0.5	5.3	2.94	72.0	3.3	60.0	5.0	1.6	3.93	0.133	4.0	300.0	25.0	136.0	71.0	32.8	2.3	0.743	245.0	39.1	5.3	4.66	9.0	0.8	225.0	41.6	6.7	7.1	110.7	126.0	14.0	5.0	4.0	230.0	41.0	14.0	3.0	13.68	13.5	9.0	180.0
129.65	6.0	0.019	137.0	66.34	92.3	145.51	8.948	190.0	0.4	4.3	2.4	98.0	3.9	67.68	5.9	1.3	4.64	0.096	1.69	300.0	34.0	158.0	70.0	31.7	2.425	1.259	130.0	30.4	4.49	6.27	7.0	1.0	113.16	25.8	7.8	7.3	61.2	152.0	21.0	4.0	1.0	140.0	32.4	30.0	3.0	11.97	12.0	23.0	138.6
140.08	6.4	1.0994200000000005	138.0	76.0	95.6	160.0	4.16	150.0	0.4	4.8	2.67	66.0	4.3	72.0	4.9	1.5	5.7	0.034	5.0	24.0	29.0	110.0	23.0	32.2	2.325	0.936	145.0	29.4	4.14	4.718	5.8	0.3	140.07	39.9	7.4	7.9	71.0	110.0	26.0	3.0	4.0	145.0	35.7	30.0	3.0	10.3	11.6	14.0	167.5
145.0	9.6	60.4	138.0	58.6	88.7	189.0	5.353	120.0	0.4	2.9	6.67	80.0	6.5	58.0	5.3	2.4	1.07	0.065	2.0	96.0	34.0	90.0	44.0	31.2	2.225	1.162	150.0	28.2	3.78	6.33	4.1	0.6	145.0	36.2	6.4	8.4	68.5	96.0	21.0	3.0	2.0	185.0	35.2	29.0	1.0	5.13	13.6	14.0	157.6
126.16	4.9	0.057	137.0	76.0	88.9	135.0	5.7410000000000005	140.0	0.2	2.9	2.67	78.0	3.1	74.0	4.9	1.4	2.86	0.0289999999999999	2.0	104.4	32.0	106.0	33.0	30.0	2.325	1.0659999999999998	135.0	28.1	4.03	4.77	4.7	1.3	125.0	42.6	7.2	7.7	59.7	104.0	25.0	3.0	5.0	125.0	35.2	26.0	3.0	15.39	12.0	17.0	165.1
211.19	8.0	92.2	138.0	61.88	80.9	240.0	3.672	141.9	0.4	6.0	5.34	94.0	5.9	62.32	4.9	1.2	1.43	0.072	3.91	11.86	34.0	116.74	19.0	27.2	2.275	1.13	225.0	52.6	5.12	4.88	5.5	0.4	210.27	39.2	6.9	7.5	133.2	116.1	21.0	5.0	4.0	225.0	40.0	16.0	1.0	17.1	13.0	23.0	162.0
130.0	10.6	228.16	136.7	66.0	94.9	150.0	4.53	150.0	0.5	4.5	8.9	80.0	7.4	70.0	5.5	2.5	3.9	0.1159999999999999	3.0	163.08	27.0	114.0	45.0	32.3	2.325	1.001	140.0	28.0	4.84	5.5509999999999975	4.7	0.6	125.0	35.1	7.5	8.6	63.8	116.0	16.0	3.0	1.0	150.0	31.0	15.0	3.0	12.0	13.3	47.0	153.6
255.0	5.8	0.059	139.0	90.0	91.2	290.0	5.327000000000001	160.0	0.5	9.6	2.85	70.0	3.2	88.0	5.3	1.6	4.64	0.035	3.0	189.26	28.0	134.0	40.0	31.6	2.25	1.227	290.0	40.0	4.89	6.11	8.1	1.0	232.0	41.3	7.1	9.6	131.7	130.0	98.0	5.0	4.0	280.0	40.0	46.0	3.0	20.52	12.7	42.0	195.9
255.0	7.1	0.193	138.0	61.6	80.0	255.0	4.732	160.0	0.6	2.8	4.89	94.0	5.1	62.0	7.5	1.2	2.5	0.039	1.0	224.48	32.0	134.0	47.0	26.7	2.35	1.421	220.0	41.7	4.61	8.72	8.1	0.4	180.0	35.8	6.9	7.4	103.2	130.58	15.0	5.0	4.0	235.0	38.0	19.0	1.0	3.42	14.4	21.0	168.7
118.0	5.7	0.035	138.2	65.96	90.4	142.0	3.83	140.0	0.4	4.3	5.34	72.0	3.2	68.0	5.5	1.9	3.6	0.068	1.0	198.56	27.0	98.0	41.0	31.3	2.2	0.969	142.0	27.7	4.27	4.829	6.8	1.2	120.0	36.1	7.3	8.2	62.7	98.0	12.0	3.0	4.0	125.0	33.7	17.0	3.0	5.1000000000000005	12.0	9.0	157.4
160.0	5.4	0.031	139.0	82.0	95.5	192.0	5.12	140.0	0.4	6.5	2.05	68.0	3.2	86.0	5.3	1.4	5.0	0.14	2.0	282.84	28.0	116.0	62.0	32.8	2.425	1.098	165.0	29.7	4.78	4.72	7.5	1.3	150.0	39.8	7.3	8.8	75.5	118.0	29.0	3.0	5.0	160.0	37.7	29.0	3.0	10.26	12.2	33.0	175.4
180.0	8.4	0.255	141.0	85.7	87.6	220.0	7.474	140.0	0.9	6.3	3.56	76.0	4.5	86.0	5.4	2.8	4.64	0.211	3.0	108.0	27.0	118.0	40.0	30.5	2.4	1.55	220.0	36.3	5.08	4.66	11.2	0.7	169.08	45.1	7.4	7.1	97.3	118.1	39.0	4.0	4.0	210.0	39.0	30.0	3.0	11.97	12.4	47.0	172.8
189.44	6.9	223.0	139.0	66.0	85.7	217.0	4.603	160.0	0.6	5.3	6.23	90.0	4.7	62.0	5.1	1.5	3.21	0.053	5.19	6.0	32.0	140.0	18.0	30.1	2.375	1.033	214.0	35.4	5.36	4.94	8.0	0.1	182.57	41.9	7.2	8.1	88.5	130.0	78.0	4.0	4.0	200.0	41.5	28.0	1.0	6.84	12.7	29.0	178.8
161.68	8.4	180.0	135.0	76.0	88.2	175.0	5.146	150.0	0.4	5.0	5.25	98.0	5.6	78.0	5.3	2.3	2.86	0.0279999999999999	1.0	92.4	24.0	122.0	28.0	29.3	2.275	1.162	160.0	33.8	4.56	6.33	4.6	0.8	160.0	38.5	6.8	8.4	78.6	116.0	18.0	4.0	4.0	160.0	37.4	18.0	1.0	10.26	12.0	17.0	165.1
160.0	10.9	0.011	141.0	76.0	83.7	180.0	5.22	150.0	0.5	4.9	3.56	70.0	6.2	72.0	6.0	3.8	2.86	0.092	1.5	264.48	34.0	120.0	50.0	27.8	2.4	1.32	180.0	32.7	4.9	4.718	4.7	0.4	123.0	37.0	7.4	7.3	77.3	126.0	24.0	4.0	2.0	180.0	37.0	21.0	3.0	10.26	12.7	32.0	160.0
165.0	5.6	0.166	143.0	106.0	95.2	190.0	6.5429999999999975	160.0	0.4	5.3	4.45	78.0	2.7	102.0	5.0	2.4	3.93	0.087	2.0	216.0	26.0	138.0	53.0	32.3	2.375	1.324	185.0	34.6	5.06	5.0	7.4	0.6	150.0	38.1	7.0	7.6	87.0	140.0	42.0	4.0	4.0	185.0	34.0	36.0	3.0	15.39	11.7	33.0	160.1
283.38	10.0	0.129	139.0	74.0	82.8	330.0	3.931	140.0	0.7	11.4	1.25	102.0	7.0	82.0	5.5	2.1	6.78	0.0279999999999999	3.09	36.0	29.0	118.0	33.0	28.9	2.2	0.872	316.0	46.2	4.65	3.89	6.7	0.2	300.0	32.1	7.5	8.4	140.4	116.0	24.0	5.0	4.0	330.0	37.5	26.0	1.0	3.42	12.7	23.0	167.4
199.0	6.9	115.0	137.0	71.36	90.2	199.0	5.948	170.0	0.5	4.7	7.38	62.0	4.5	74.0	5.3	1.7	4.64	0.114	4.63	144.0	26.0	146.0	62.0	30.6	2.275	1.421	152.0	29.1	4.68	4.5	7.5	0.6	143.0	35.7	6.5	7.3	68.2	146.0	20.0	3.0	1.0	170.0	39.0	19.0	3.0	8.55	13.1	50.0	168.9
140.0	10.2	252.0	137.0	63.48	95.7	165.0	6.956	140.0	0.5	4.6	8.01	78.0	6.5	66.0	5.5	3.0	3.21	0.121	5.0	36.0	34.0	112.0	50.0	32.3	2.525	1.259	165.0	31.9	4.89	5.77	5.1	0.3	123.0	39.5	7.7	7.9	77.0	112.0	35.0	4.0	2.0	160.0	33.6	24.0	1.0	11.97	12.9	52.0	160.6
215.0	6.4	8.88	139.0	75.36	92.0	268.0	5.25	144.8	0.6	8.0	1.25	74.84	3.9	76.26	10.8	1.8	8.93	0.043	5.42	236.88	26.0	119.94	49.0	30.7	2.35	1.195	268.0	38.0	4.39	9.66	9.0	0.8	160.0	37.5	6.8	8.4	108.6	119.42	29.0	5.0	4.0	250.0	37.3	24.0	1.0	17.1	12.7	20.0	165.6
145.36	9.3	0.48	140.8	56.0	87.1	159.48	4.09	150.0	0.5	3.8	3.56	70.0	5.3	64.0	5.6	1.9	3.9	0.14	9.46	20.44	32.0	126.0	19.0	29.7	2.525	1.195	145.0	27.5	5.75	5.273	5.0	0.4	142.94	45.5	8.3	8.9	59.9	120.0	25.0	3.0	1.0	144.0	35.6	22.0	2.0	13.7	11.6	17.0	165.8
220.0	5.6	0.015	139.0	60.0	90.3	230.0	5.612	160.0	0.5	6.3	1.25	58.0	3.4	58.0	5.3	1.6	5.36	0.0819999999999999	1.0	158.52	31.0	130.0	45.0	30.4	2.4	1.033	219.0	34.4	5.64	5.11	9.1	0.4	220.0	46.0	7.6	6.7	99.3	132.0	27.0	4.0	4.0	219.0	41.5	22.0	3.0	32.49	13.3	24.0	190.7
130.0	5.1	0.062	141.0	84.0	91.4	165.0	7.577000000000001	160.0	0.4	4.2	2.22	86.0	3.0	82.0	5.6	1.5	3.21	0.039	1.24	120.0	32.0	148.0	59.0	31.3	2.3	1.227	165.0	30.5	4.15	5.22	8.5	1.0	125.0	38.5	8.0	7.8	76.0	132.0	17.0	4.0	4.0	165.0	37.0	19.0	1.0	6.84	12.1	26.0	168.5
179.17	7.097000000000013	5.132100000000005	139.06800000000004	67.1	90.36800000000002	210.0	4.374130000000002	148.6	0.5	5.5520000000000005	2.945899999999998	72.82	4.099000000000006	66.28	5.215000000000002	2.2870000000000026	5.388500000000002	0.0625699999999999	2.51	7.61	28.0	117.28	19.0	30.415	2.34675	1.1769199999999995	190.0	34.48199999999999	4.647199999999996	4.989710000000005	6.958999999999999	0.4800000000000002	170.33	44.55700000000001	7.198999999999996	8.155000000000003	87.12200000000004	116.3	19.34	4.0	2.0	210.0	39.37900000000001	20.1	1.0	8.562000000000001	12.373	19.15	176.0409999999999
135.0	6.6	0.011	138.0	74.0	83.6	147.0	5.56	130.0	0.5	4.9	3.74	76.0	3.7	68.0	5.1	2.2	3.93	0.088	1.82	225.26	35.0	108.0	42.0	29.5	2.325	1.2919999999999998	136.0	27.5	4.97	5.72	7.6	0.4	110.0	33.0	8.0	8.5	59.1	106.0	33.0	3.0	1.0	137.0	34.3	38.0	1.0	10.26	12.3	13.0	161.9
182.63	7.8	0.025	142.0	70.0	85.4	208.0	6.0	160.0	0.8	7.5	1.25	50.0	3.6	70.0	5.7	3.3	5.0	0.027	5.0	90.72	29.0	132.0	24.0	28.7	2.45	1.13	208.0	37.0	5.16	4.77	10.2	0.4	177.53	40.1	7.4	9.0	97.0	126.0	31.0	4.0	4.0	190.0	39.0	21.0	3.0	17.1	12.5	44.0	171.2
176.0	7.7	0.011	139.0	82.0	82.9	176.0	5.896	160.0	0.6	4.0	10.5	84.0	4.0	90.0	5.7	2.7	4.28	0.044	2.0	280.8	30.0	128.0	52.0	27.5	2.2	1.2919999999999998	153.0	31.0	4.53	4.77	7.8	0.6	120.0	35.1	7.2	8.2	72.2	136.0	14.0	4.0	2.0	163.0	32.2	16.0	3.0	8.55	18.7	17.0	157.1
130.0	6.1	0.09	134.0	75.96	85.6	157.0	5.22	160.0	0.5	5.0	1.78	86.0	2.3	76.0	5.4	3.3	3.21	0.063	2.0	132.0	34.0	126.0	45.0	29.5	2.475	1.03	156.0	33.3	4.61	4.663	7.5	0.2	120.0	38.5	7.6	7.8	70.7	124.0	22.0	4.0	4.0	150.0	30.8	19.0	1.0	6.84	12.3	75.0	162.8
225.0	8.0	0.011	139.0	72.0	91.1	250.0	4.138	150.0	0.6	6.0	2.14	76.0	5.2	70.0	6.1	1.8	4.64	0.057	3.0	218.16	26.0	124.0	50.0	30.3	2.3	1.324	240.0	38.2	5.4	6.77	8.1	1.2	225.0	37.7	7.1	8.3	108.9	128.0	32.0	5.0	5.0	240.0	38.8	23.0	3.0	23.94	12.6	25.0	180.5
100.04	12.1	0.017	135.0	33.7	88.1	115.0	12.31	150.0	1.0	4.7	1.78	118.0	8.9	35.78	5.3	1.9	2.14	0.0289999999999999	3.0	30.94	33.0	114.86	22.0	30.9	2.325	1.58	115.0	27.1	3.55	5.273	8.5	0.8	103.26	36.9	6.4	8.1	66.7	112.88	11.0	3.0	4.0	115.0	32.5	18.0	2.0	5.13	12.0	6.0	159.9
210.0	16.1	233.0	138.0	58.0	93.2	250.0	4.758	160.0	1.2	4.9	7.03	84.0	11.9	56.0	5.4	2.7	12.85	0.307	1.0	528.0	37.0	122.0	66.0	32.3	2.425	0.936	208.0	36.1	3.41	5.72	7.6	0.3	197.0	33.8	7.9	7.3	89.3	116.0	13.0	5.0	3.0	208.0	42.4	18.0	1.0	11.97	14.1	12.0	178.2
200.0	6.2689999999999975	237.73908	139.012	74.0	90.55599999999998	234.0	5.506809999999999	170.0	0.5	6.562999999999998	10.0909	70.0	3.6999999999999935	74.0	5.664	1.895000000000004	4.977999999999997	0.1523000000000001	2.42	298.68	29.0	152.0	58.0	30.231000000000005	2.3645	1.13207	200.0	38.4	4.666200000000003	5.450340000000002	7.953000000000002	0.4650000000000002	154.0	42.0	7.196000000000005	8.345999999999998	91.2	156.0	25.59	5.0	4.0	200.0	37.0	24.18	3.0	11.610900000000004	13.156	30.08	170.9
141.15	5.1	0.011	139.0	72.0	89.9	150.0	4.086	120.0	0.5	4.7	2.49	64.0	2.9	56.0	5.3	1.7	2.86	0.032	1.0	108.52	25.0	104.0	30.0	30.5	2.3	1.162	150.0	28.7	4.17	4.39	9.0	0.4	145.0	38.1	7.0	6.9	66.6	104.0	14.0	3.0	4.0	140.0	38.3	17.0	1.0	13.68	12.6	6.0	170.6
277.81	5.1	331.0	142.0	72.0	94.1	305.0	5.224	130.0	0.5	5.3	2.94	74.0	2.5	70.0	5.7	1.8	3.93	0.037	6.0	84.45	27.0	118.0	33.0	32.0	2.375	1.453	230.0	36.2	4.5	6.55	10.4	0.2	270.0	46.0	7.2	8.5	106.3	116.0	17.0	4.0	5.0	227.0	42.4	17.0	3.0	13.68	12.8	24.0	192.7
170.71	17.3	14.3	139.0	70.0	85.0	190.0	4.37	130.0	0.8	5.4	4.27	68.0	13.7	68.0	5.3	2.2	2.86	0.034	2.0	12.0	28.0	112.0	20.0	31.0	2.425	1.259	190.0	35.4	4.96	6.11	4.8	0.4	163.09	42.9	7.1	7.6	88.9	104.0	29.0	4.0	2.0	160.0	40.0	21.0	1.0	13.68	12.5	27.0	180.2
135.0	6.909999999999991	0.0229406556426688	138.997	54.14	90.595	135.0	5.77324	193.1	0.5	4.927	4.030499999999998	68.92	4.100000000000007	57.44	5.51	2.100999999999996	5.403200000000001	0.09534	1.3	36.0	29.01	170.52	74.0	30.55099999999999	2.38925	1.2752399999999997	130.0	30.97100000000001	4.616100000000002	5.125860000000004	7.311999999999998	0.4680000000000002	100.0	36.364	7.200000000000004	8.395000000000003	65.2708	167.54	18.62	4.0	3.0	125.0	35.20400000000001	24.43	3.0	12.978899999999996	12.656999999999998	19.73	157.65700000000004
200.0	8.1	0.011	139.0	44.0	83.3	280.0	3.414	140.0	0.5	8.9	2.14	82.0	5.1	42.0	5.7	2.3	11.42	0.0579999999999999	1.14	252.0	28.0	106.0	71.0	28.4	2.35	1.195	200.0	37.0	3.97	4.0	6.4	0.4	160.0	37.5	6.9	7.2	98.9	108.0	21.0	5.0	4.0	200.0	39.3	25.0	3.0	11.97	14.3	236.0	160.1
168.0	5.5	287.0	141.0	82.0	86.6	196.0	5.715	150.0	0.5	6.8	2.14	64.0	2.8	86.0	5.1	2.0	2.86	0.057	4.0	216.0	28.0	120.0	42.0	29.5	2.3	1.162	194.0	37.4	5.18	6.33	9.4	0.3	168.0	41.0	6.9	8.1	85.9	118.0	18.0	4.0	4.0	182.0	39.6	25.0	3.0	11.97	12.4	17.0	171.1
265.0	4.8	0.655	142.0	82.0	90.1	290.0	4.55	140.0	0.3	7.5	3.56	88.0	3.0	82.0	4.8	1.3	5.0	0.1159999999999999	2.0	300.0	28.0	110.0	61.0	31.7	2.3	1.26	290.0	36.5	5.11	4.552	6.3	0.9	195.0	48.5	7.0	6.6	134.2	112.0	39.0	4.0	3.0	280.0	44.5	34.0	3.0	23.94	12.5	30.0	189.5
165.0	5.7	0.0279999999999999	139.0	70.0	91.0	172.0	4.732	160.0	0.4	7.8	8.9	48.0	4.0	72.0	5.9	1.1	6.07	0.061	1.34	240.0	30.0	122.0	76.0	32.8	2.325	1.2919999999999998	172.0	32.4	4.8	6.72	7.8	0.1	143.0	34.2	7.4	7.8	84.6	126.0	17.0	4.0	5.0	172.0	36.0	18.0	3.0	27.36	11.9	29.0	168.2
94.0	7.118000000000008	56.09386000000002	139.09400000000002	47.28	90.86299999999996	108.0	5.813259999999998	191.5	0.5	4.248000000000001	8.8595	71.54	4.2009999999999925	47.26	5.630999999999998	2.200999999999996	6.004699999999999	0.1641499999999999	2.86	132.0	29.07	164.7	72.0	30.26600000000001	2.361	1.10694	79.0	22.61500000000001	4.648399999999996	5.5067200000000005	7.138000000000003	0.4350000000000001	98.0	34.911	7.202000000000004	8.149	39.27599999999999	160.9	27.52	2.0	1.0	82.0	31.382999999999992	32.68	3.0	9.82	13.189	43.53	147.108
104.9	7.9	0.06	134.4	76.0	88.9	115.0	5.0200000000000005	120.0	0.5	3.9	1.78	80.0	5.5	73.2	4.8	1.7	3.2	0.048	1.0	31.37	34.0	100.46	25.0	28.8	2.35	1.033	110.0	26.8	4.86	3.83	5.8	1.1	105.79	42.3	7.8	8.6	50.8	104.0	16.0	3.0	5.0	107.0	35.3	24.0	3.0	10.3	12.5	15.0	164.5
115.07	7.381999999999987	0.0253199999999999	138.985	64.06	89.616	150.0	4.509869999999999	142.8	0.5	4.360000000000002	2.0133999999999985	82.24	4.307000000000008	63.88	5.111999999999998	2.3020000000000045	5.2648	0.0326899999999999	2.1	12.0	29.01	116.32	19.0	30.498	2.373	1.3107	130.0	30.93399999999999	4.623900000000001	4.948680000000001	6.694	0.4690000000000002	111.24	36.43599999999999	7.2180000000000035	8.408999999999997	65.6392	115.62	16.71	4.0	3.0	115.0	33.849999999999994	18.94	3.0	11.405699999999992	12.275999999999994	13.85	153.52299999999994
250.0	14.9	79.52119000000002	139.01	82.0	95.6	253.0	5.09158	150.0	0.8	6.372000000000001	0.98	62.0	5.2	86.0	5.9	5.2	4.864599999999996	0.059	2.0	96.0	26.71	138.0	68.0	31.3	2.36225	1.2507599999999996	250.0	37.7	4.94	5.470080000000002	5.5	0.2	250.0	38.1	7.191000000000009	9.5	110.7	124.0	30.65	5.0	3.0	250.0	38.5	28.94	3.0	12.0384	11.8	36.91	173.9
150.0	5.8	0.017	141.0	64.0	91.3	171.0	4.965	140.0	0.5	5.3	1.87	60.0	2.3	64.0	5.7	2.7	6.43	0.053	1.72	172.16	33.0	114.0	46.0	30.5	2.275	0.807	170.0	29.4	4.7	5.5	8.4	0.6	130.0	41.1	7.5	8.5	75.3	114.0	24.0	3.0	5.0	168.0	35.4	24.0	3.0	13.68	12.1	9.0	175.6
170.0	5.4	0.019	139.0	60.0	89.8	192.0	4.758	150.0	0.5	4.5	0.89	48.0	3.1	67.22	5.4	1.6	3.57	0.145	2.0	196.64	29.0	116.22	38.0	30.3	2.4	0.936	176.0	33.7	4.83	5.22	8.9	0.4	160.0	43.0	7.1	7.4	80.3	112.0	41.0	4.0	3.0	192.0	36.1	31.0	3.0	10.26	12.8	62.0	167.5
220.0	5.6	1.46	138.0	110.0	86.4	245.0	3.439	240.0	0.6	5.7	8.1	60.0	3.0	108.0	4.5	1.8	17.49	0.349	2.0	276.0	37.0	214.0	65.0	27.5	2.475	1.776	195.0	30.9	5.4	2.89	10.1	0.5	185.0	40.1	7.8	7.5	84.2	218.0	12.0	4.0	5.0	228.0	45.0	14.0	3.0	37.62	19.8	10.0	179.1
113.78	5.5	0.017	144.0	68.0	89.3	120.0	4.448	130.0	0.5	5.8	1.25	102.0	2.9	70.0	4.5	1.9	6.07	0.019	3.07	36.0	29.0	106.0	18.0	32.2	2.375	1.324	115.0	24.8	4.13	3.77	9.8	0.7	114.17	40.5	7.1	7.3	53.3	114.0	18.0	3.0	4.0	115.0	36.5	20.0	1.0	10.26	11.2	8.0	165.9
135.0	9.4	0.015	137.0	60.0	68.1	165.0	5.689	150.0	0.5	4.5	2.49	72.0	6.4	66.0	5.7	2.4	4.64	0.044	1.75	220.92	33.0	130.0	43.0	21.5	2.325	1.162	155.0	30.4	5.3	5.27	4.8	0.9	125.0	38.0	7.5	7.3	70.4	122.0	23.0	4.0	1.0	165.0	35.7	26.0	3.0	8.55	15.6	12.0	158.7
135.0	6.910999999999987	1.3121699999999985	139.011	55.34	89.64300000000001	154.0	5.1586	155.1	0.5	5.537999999999999	2.3725	65.46	4.100000000000007	56.58	5.600999999999999	2.099999999999996	6.246299999999996	0.0870489999999999	1.28	360.0	29.01	128.28	80.0	30.31500000000001	2.3737500000000007	1.1283800000000002	135.0	30.58899999999999	4.647799999999997	5.202930000000001	7.251999999999999	0.4390000000000001	150.0	39.906999999999975	7.200000000000004	7.824000000000002	65.5	125.92	16.99	4.0	4.0	135.0	37.57499999999999	22.42	3.0	13.748399999999997	12.956	18.03	171.45499999999996
107.26	7.1	0.025	139.0	74.0	80.7	125.0	5.689	130.0	0.4	3.3	4.54	98.0	4.2	68.0	5.0	1.7	3.57	0.038	2.97	75.57	34.0	106.0	23.0	26.7	2.4	0.936	95.0	21.6	4.64	7.16	5.6	0.9	105.2	33.2	7.0	8.6	42.3	106.0	11.0	3.0	3.0	95.0	32.0	15.0	3.0	10.26	13.4	7.0	152.1
172.0	8.0	0.017	131.0	80.0	96.8	193.0	3.72	180.0	1.1	6.2	4.45	74.0	5.6	90.0	5.2	0.9	7.14	0.135	1.0	228.0	36.0	156.0	73.32	33.2	2.4	1.13	178.0	30.7	4.34	5.273	13.9	0.6	160.0	39.2	7.8	9.2	83.3	146.0	12.0	4.0	5.0	172.0	37.4	26.0	3.0	18.81	12.3	19.0	166.9
120.0	9.7	0.024	140.0	66.0	88.7	140.0	5.974	160.0	0.7	5.2	8.01	56.0	6.4	68.0	5.3	2.4	3.57	0.1159999999999999	1.84	360.0	24.0	126.0	57.0	29.7	2.325	1.2919999999999998	140.0	31.0	5.32	4.55	7.3	0.7	110.0	41.3	6.7	8.6	64.9	122.0	18.0	4.0	4.0	140.0	35.3	24.0	1.0	17.1	13.3	66.0	154.8
175.0	7.7	0.352	141.0	66.0	101.9	188.0	3.931	150.0	0.8	6.0	2.76	76.0	4.8	60.0	5.8	1.6	11.07	0.078	1.0	240.0	23.0	116.0	76.0	35.3	2.325	1.356	175.0	31.8	3.64	4.66	10.7	0.9	155.0	39.6	6.6	8.1	79.8	102.0	27.0	4.0	3.0	185.0	38.4	27.0	3.0	13.68	13.7	12.0	170.7
88.0	8.3	121.0	140.0	74.0	83.8	142.0	6.284	140.0	0.5	4.5	24.02	60.0	5.7	76.0	5.5	1.9	2.5	0.13	5.05	156.0	30.0	130.0	44.0	27.4	2.3	1.2919999999999998	140.0	31.3	4.45	4.16	5.6	0.6	135.0	37.0	6.7	8.1	69.9	130.0	25.0	4.0	1.0	138.0	36.6	20.0	3.0	8.55	16.4	12.0	156.8
155.85	7.1	0.011	138.0	54.0	86.0	167.79	5.482	150.0	0.4	4.8	1.25	66.0	4.8	64.0	4.9	1.8	2.86	0.299	4.83	60.0	37.0	116.0	30.0	29.5	2.375	0.904	147.65	26.2	5.15	5.83	5.3	0.5	154.0	40.4	8.0	8.5	59.3	116.0	25.0	3.0	1.0	153.41	36.6	23.0	3.0	13.68	12.4	34.0	171.3
119.29	12.6	0.011	136.0	68.0	89.9	130.0	6.0	140.0	0.6	2.8	2.67	82.0	9.4	60.0	5.2	2.4	1.79	0.034	1.7	24.0	36.0	106.0	34.0	30.3	2.325	1.485	126.0	30.1	4.06	4.11	4.8	0.6	115.0	38.0	7.0	7.1	58.8	104.0	20.0	3.0	5.0	130.0	35.2	17.0	1.0	3.42	12.7	6.0	164.1
150.0	5.6	20.85893	137.1	76.14	90.2	170.0	4.97	152.3	0.6	10.2	3.56	69.7	2.9	75.44	5.7	2.0	3.2	0.184	4.21	168.0	35.0	123.0	51.0	30.6	2.5	1.162	160.0	31.3	4.74	5.884	10.0	0.6	150.0	38.8	8.0	8.0	75.1	120.92	47.0	4.0	1.0	160.0	39.1	30.0	3.0	8.6	13.9	44.0	175.4
110.0	7.6	0.02	139.0	74.92	81.6	115.0	3.284	150.0	0.4	4.4	7.65	86.0	4.6	82.0	5.4	2.1	2.5	0.08	1.47	145.06	35.0	114.0	41.0	27.3	2.225	0.872	110.0	25.6	4.09	4.66	5.6	0.2	110.0	36.3	7.5	7.1	53.0	112.0	13.0	3.0	4.0	115.0	32.7	19.0	2.0	5.13	14.3	9.0	155.2
131.32	7.093000000000013	0.06202	139.001	65.78	88.69200000000002	150.0	4.42748	132.56	0.5	4.432000000000003	1.7201	78.48	4.100000000000007	64.84	5.166	2.2860000000000027	5.579200000000004	0.0276699999999999	1.83	87.97	29.01	108.06	18.0	30.40300000000002	2.36125	1.3081600000000002	147.0	31.238000000000003	4.645899999999995	4.880150000000003	6.971999999999998	0.462	130.35	37.657999999999966	7.200000000000004	7.907000000000003	70.46100000000001	107.32	16.26	4.0	3.0	145.0	35.18900000000001	18.97	1.0	11.4741	12.269999999999998	12.66	158.33800000000005
176.42	6.3	0.176	138.0	76.58	91.3	190.0	6.362	160.0	0.7	5.4	1.25	80.0	3.3	76.0	5.2	2.2	3.57	0.03	6.0	98.16	25.0	130.0	29.0	30.8	2.325	1.162	190.0	33.7	4.98	4.39	11.6	0.3	180.0	37.0	7.3	6.8	80.0	134.0	23.0	4.0	5.0	175.0	38.5	22.0	3.0	15.39	11.3	35.0	168.9
130.0	9.8	0.19	138.4	60.0	87.7	140.0	6.15	180.0	0.6	7.0	2.67	80.0	5.6	58.0	6.9	3.4	7.5	0.0819999999999999	1.0	132.0	31.0	142.0	66.83	30.3	2.4	1.227	140.0	33.0	4.54	5.162000000000001	6.1	0.6	105.0	35.3	7.0	8.5	67.1	148.0	11.0	4.0	2.0	140.0	38.0	17.0	3.0	10.3	13.4	17.0	152.0
170.0	6.4	0.035	140.2	80.0	92.1	190.0	5.9	160.0	0.7	5.3	4.45	62.0	3.8	78.0	5.7	1.7	5.0	0.092	2.0	600.0	36.0	134.0	73.0	30.0	2.275	1.098	185.0	33.9	4.99	5.495	11.1	0.6	160.0	37.9	7.9	7.6	85.3	132.18	22.0	3.0	1.0	185.0	38.1	19.0	3.0	13.7	12.8	33.0	165.4
200.0	3.8	0.035	141.6	70.0	92.3	218.85	3.75	140.0	0.7	7.4	1.78	64.0	1.9	70.26	5.2	1.1	5.0	0.0579999999999999	2.17	300.0	27.0	106.48	53.0	31.6	2.425	1.195	200.0	40.3	4.54	4.718	19.3	0.4	180.0	44.2	7.3	8.5	97.5	106.0	22.0	4.0	5.0	200.0	38.5	18.0	1.0	8.6	12.6	15.0	176.4
141.11	9.9	467.0	139.0	70.0	89.6	155.0	3.982	140.0	0.5	3.4	6.58	88.0	7.4	68.0	4.7	1.7	3.93	0.047	3.0	40.12	28.0	110.0	23.0	30.7	2.4	1.518	145.0	28.1	4.94	4.16	5.5	0.3	141.94	40.0	7.5	9.6	69.0	108.22	18.0	3.0	5.0	145.0	36.2	19.0	3.0	18.81	12.3	12.0	174.5
201.47	7.1	3.31	141.0	6.44	89.3	245.0	5.7929999999999975	170.0	0.4	5.8	1.25	66.0	4.0	7.78	5.5	2.6	2.14	0.184	2.0	36.0	29.0	137.52	26.0	29.8	2.425	1.195	245.0	37.3	5.56	5.44	5.6	1.5	195.45	44.1	7.3	7.6	94.1	134.0	32.0	4.0	3.0	235.0	41.7	24.0	1.0	10.26	13.0	34.0	177.1
190.19	5.3	231.0	142.0	74.0	94.3	230.0	5.12	140.0	0.5	6.3	8.1	88.0	2.5	78.0	6.0	2.1	3.21	0.072	2.0	24.0	32.0	124.0	29.0	30.9	2.375	1.453	225.0	38.5	4.79	4.83	9.1	0.6	180.0	41.7	7.5	8.0	98.4	124.0	29.0	4.0	3.0	230.0	38.7	31.0	3.0	17.1	12.1	45.0	185.1
200.0	6.88599999999999	0.06239	138.97599999999997	58.0	88.83	215.0	4.6334399999999984	150.0	0.5	5.545999999999999	3.2242999999999986	60.0	4.1040000000000045	56.0	6.260999999999999	2.099999999999996	4.328599999999994	0.0675299999999999	1.11	456.0	29.0	132.0	76.0	30.44600000000001	2.38425	1.2485900000000003	185.0	41.1	4.644699999999996	6.192960000000002	7.285000000000005	0.5010000000000003	145.0	31.9	7.200000000000004	7.787000000000003	86.2	124.0	20.44	5.0	3.0	197.0	38.6	23.4	3.0	12.0726	12.846000000000002	20.52	155.4
120.0	8.5	0.037	138.0	76.0	78.5	130.0	6.077000000000001	200.0	0.6	3.7	3.74	78.0	5.0	72.0	5.9	2.7	3.21	0.053	1.05	36.0	33.0	162.0	79.0	26.1	2.325	1.195	130.0	28.1	4.45	5.27	6.9	0.5	100.0	37.8	7.1	8.5	59.1	158.0	14.0	3.0	3.0	130.0	37.5	19.0	3.0	8.55	13.7	16.0	157.6
126.0	7.3	0.011	144.0	43.58	83.6	140.0	7.603	240.0	0.7	5.9	5.34	74.0	3.8	47.34	5.4	2.4	4.64	0.126	2.02	336.0	26.0	211.1	72.0	27.8	2.375	1.162	140.0	28.9	4.65	5.0	10.0	1.3	126.0	36.2	6.6	8.2	65.3	201.76	23.0	3.0	4.0	136.0	37.0	28.0	3.0	13.68	12.5	29.0	164.6
258.0	7.5	0.021	140.0	64.0	95.2	260.0	4.448	150.0	0.6	3.4	2.67	66.0	4.5	62.0	8.3	2.0	3.21	0.106	12.0	420.0	30.0	110.0	66.0	31.3	2.4	1.227	260.0	43.1	4.97	11.71	8.0	1.2	120.0	39.3	7.2	8.7	112.6	110.0	36.0	5.0	1.0	260.0	40.4	31.0	3.0	13.68	12.4	31.0	168.6
209.33	6.897999999999987	1.2180699999999998	139.04299999999998	66.0	87.61399999999998	230.0	4.475850000000002	130.0	0.5	5.7760000000000025	1.6567999999999998	88.0	4.098000000000007	62.0	5.202999999999999	2.099999999999996	5.456200000000004	0.0296511111111111	2.95	35.83	28.0	100.0	19.0	30.30800000000001	2.3845	1.2286599999999996	230.0	44.2	4.6486999999999945	4.858940000000001	7.189999999999999	0.4670000000000001	209.3	41.8	7.1999999999999975	7.331	109.8	100.0	23.84	5.0	4.0	230.0	38.0	22.61	1.0	11.012399999999998	12.372000000000009	19.65	163.8
141.11	5.0	64.0	141.0	78.0	90.9	215.0	4.58	120.0	0.5	6.4	6.23	56.0	2.8	66.0	5.1	1.5	4.64	0.092	2.0	215.62	30.0	106.0	29.0	30.4	2.15	1.16	215.0	35.5	3.74	5.329	9.3	0.5	98.0	43.04800000000001	6.8	11.3	92.7	98.0	14.0	4.0	1.0	98.0	39.5	15.0	1.0	10.26	12.9	15.0	172.0
175.0	6.9	0.011	135.0	84.0	92.8	180.0	5.82	170.0	0.6	8.5	6.23	88.0	4.3	84.0	5.5	1.6	8.93	0.0819999999999999	1.06	216.72	33.0	154.0	75.67	31.4	2.425	1.07	132.0	27.8	3.56	5.718	8.7	1.3	135.0	37.8	7.5	8.0	62.8	154.0	13.0	3.0	3.0	160.0	38.0	25.0	3.0	10.26	12.6	13.0	161.5
185.24	9.2	0.031	137.0	72.0	93.4	200.0	3.62	130.0	0.8	7.2	1.78	82.0	6.2	70.0	5.4	2.0	6.78	0.053	1.0	48.0	26.0	96.0	33.0	31.6	2.325	1.07	185.0	33.4	5.07	4.552	8.6	0.1	185.0	48.7	7.2	8.0	81.1	96.0	18.0	4.0	5.0	185.0	40.3	29.0	3.0	22.23	11.9	12.0	191.1
146.0	6.904999999999991	0.0169799999999999	139.00300000000004	68.0	90.473	160.0	5.219230000000001	170.0	0.5	5.339999999999995	3.836100000000002	74.0	4.101000000000006	68.0	5.485000000000001	2.100999999999996	5.385200000000002	0.10674	1.04	300.0	29.0	138.0	80.0	30.465	2.369250000000001	1.1195499999999998	151.0	28.354999999999983	4.630999999999997	5.079320000000003	7.286	0.4730000000000001	138.0	38.878	7.200000000000004	7.996000000000001	68.7	134.0	17.61	3.0	3.0	160.0	38.11499999999999	23.06	3.0	14.2101	12.851	15.82	172.2
230.0	4.4	0.035	144.1	72.0	96.3	240.0	6.5200000000000005	160.0	0.3	7.5	6.23	80.0	3.2	70.0	5.0	0.6	4.6000000000000005	0.261	6.0	540.0	26.0	118.0	70.0	33.2	2.2	0.904	217.0	32.1	4.63	5.607	7.7	5.3976053469340267e-79	210.0	44.0	7.3	7.8	95.3	112.0	17.0	3.0	2.0	240.0	41.5	22.0	3.0	18.8	12.9	44.0	180.4
105.0	4.6	0.06	143.9	90.0	83.5	165.0	6.0	160.0	0.4	5.6	3.56	66.0	2.7	89.72	5.7	1.2	5.4	0.126	1.79	494.76	35.0	130.86	64.0	28.2	2.3	1.227	150.0	37.2	4.37	5.107	9.1	1.5	110.0	32.3	7.8	8.4	74.6	126.0	22.0	4.0	1.0	165.0	33.3	21.0	3.0	12.0	13.7	15.0	152.6
130.0	7.9	187.81	139.5	76.0	100.2	150.0	4.32	140.0	0.7	4.5	16.9	56.0	3.8	80.0	5.2	3.1	6.1000000000000005	0.217	4.0	148.26	38.0	114.0	38.0	34.6	2.425	1.356	140.0	32.2	4.45	4.663	8.9	0.6	130.0	37.0	8.4	8.6	58.3	116.0	16.0	3.0	3.0	140.0	36.4	27.0	1.0	5.1000000000000005	12.2	12.0	162.9
132.11	7.8	0.0409999999999999	140.0	54.0	86.9	150.0	4.422	120.0	0.7	4.7	1.96	68.0	4.1	54.0	5.0	2.9	3.21	0.047	5.0	18.0	32.0	90.0	20.0	29.5	2.375	1.356	145.0	30.2	4.87	3.55	9.6	0.6	131.55	38.4	7.4	8.4	64.6	96.0	14.0	4.0	4.0	145.0	35.1	21.0	1.0	13.68	12.2	12.0	156.2
163.73	6.1	0.1159999999999999	139.0	82.0	79.2	180.0	4.81	160.0	0.6	4.3	4.09	76.0	3.0	81.48	5.6	2.3	1.79	0.037	2.13	62.43	38.0	130.1	30.0	25.4	2.4	1.259	180.0	35.2	4.79	5.05	9.8	1.5	160.0	43.0	7.8	6.8	81.1	128.3	17.0	4.0	4.0	175.0	37.8	19.0	3.0	6.84	13.3	19.0	171.2
202.94	5.6	160.0	142.0	90.0	87.3	215.0	5.33	150.0	0.5	6.8	6.23	86.0	2.6	82.0	4.8	2.3	3.57	0.043	6.0	41.24	29.0	130.0	23.0	29.0	2.425	1.26	215.0	36.0	5.15	5.107	9.5	0.5	203.73	47.2	7.6	7.0	93.6	126.0	20.0	4.0	4.0	210.0	40.7	21.0	3.0	15.39	12.0	22.0	177.5
200.56	10.4	170.0	139.0	66.22	86.6	230.0	5.017	120.0	0.5	5.2	5.96	68.0	6.5	66.0	4.7	2.8	2.86	0.0559999999999999	2.0	36.0	25.0	96.0	22.0	29.6	2.375	1.2919999999999998	185.0	34.4	4.85	5.77	5.1	0.6	207.61	38.2	6.9	7.5	85.8	95.92	18.0	4.0	3.0	185.0	33.5	23.0	1.0	11.97	12.0	13.0	160.9
154.47	5.4	0.055	139.0	66.0	89.9	163.0	4.138	140.0	0.6	5.2	0.89	58.0	2.1	70.0	5.0	2.5	6.07	0.043	3.0	67.05	27.0	104.0	21.0	30.1	2.475	1.55	160.0	31.9	5.05	4.83	11.5	0.6	152.86	41.6	7.4	7.3	72.3	122.0	23.0	4.0	4.0	157.0	37.3	28.0	1.0	13.68	12.1	10.0	173.5
135.87	5.5	0.035	141.2	50.0	91.0	160.0	4.5	130.0	0.4	4.4	2.67	54.0	2.6	54.0	5.4	2.3	3.9	0.077	1.0	79.11	28.0	102.0	31.0	31.3	2.35	1.13	150.0	29.5	4.19	4.718	6.6	0.6	130.0	44.4	7.3	7.8	70.9	102.0	19.0	3.0	4.0	160.0	36.0	22.0	3.0	6.8000000000000025	12.2	24.0	172.4
169.51	8.1	0.039	136.0	68.0	89.4	199.0	5.02	130.0	0.6	4.6	1.78	80.0	4.7	72.0	5.1	2.5	5.0	0.0289999999999999	1.0	92.28	32.0	106.0	24.0	30.4	2.4	1.32	194.0	32.0	4.7	4.663	7.7	1.4	162.17	41.6	7.1	7.9	85.5	98.0	22.0	4.0	4.0	199.0	34.0	17.0	2.0	8.55	11.9	11.0	158.1
197.0	6.4	0.018	139.0	68.0	88.6	197.0	4.9910000000000005	150.0	0.5	4.9	3.74	68.0	2.5	76.0	5.4	3.1	4.64	0.093	1.0	360.0	32.0	138.0	60.0	30.2	2.325	1.388	181.0	28.6	4.09	4.55	7.2	0.6	130.0	42.7	7.5	8.0	81.8	142.0	28.0	4.0	5.0	197.0	38.8	26.0	3.0	22.23	12.4	41.0	168.0
200.0	6.6	5.92	136.0	52.82	83.6	208.0	5.43	140.0	0.6	10.4	2.67	68.0	4.4	52.0	5.7	1.3	18.92	0.145	1.0	72.0	31.0	124.0	71.0	27.3	2.15	1.39	208.0	36.7	3.48	5.218	8.6	0.8	125.0	42.5	6.9	8.4	98.1	122.0	12.0	5.0	3.0	180.0	36.4	16.0	3.0	10.26	14.8	14.0	157.7
230.0	7.7	0.015	139.0	36.0	93.5	309.0	4.577	156.0	0.9	7.1	3.47	67.66	4.0	45.14	5.6	2.5	6.78	0.198	1.92	276.0	33.0	130.54	80.0	31.5	2.35	1.13	309.0	41.5	4.63	6.55	11.6	0.2	190.0	37.6	7.5	7.8	141.2	128.18	30.0	5.0	1.0	300.0	42.0	32.0	3.0	17.1	12.4	23.0	170.8
220.0	6.6	0.019	141.0	68.0	94.7	225.0	4.913	130.0	0.4	3.8	1.25	62.0	3.1	64.0	5.1	2.3	3.57	0.016	1.0	169.52	27.0	102.0	37.0	32.3	2.35	1.13	185.0	34.7	4.37	4.44	5.8	0.4	180.0	38.6	6.9	7.5	83.5	104.0	12.0	4.0	5.0	190.0	35.5	15.0	1.0	6.84	12.6	9.0	164.2
150.0	7.5	0.094	140.0	62.0	85.7	192.0	6.775	130.0	0.4	6.1	3.56	62.0	3.8	56.0	6.0	3.1	3.57	0.088	1.0	120.0	34.0	106.0	58.0	28.7	2.425	1.162	190.0	33.8	4.57	4.61	5.3	0.6	125.0	40.2	7.6	7.4	86.0	110.0	11.0	4.0	3.0	190.0	38.2	15.0	3.0	18.81	13.9	12.0	162.5
144.26	6.4	0.011	137.0	66.0	92.1	159.36	4.888	170.0	0.4	5.2	3.02	90.0	3.5	74.0	8.7	2.2	6.43	0.078	1.5	600.0	38.0	156.0	70.0	29.1	2.475	1.421	152.84	35.9	4.7	10.05	6.1	1.1	115.03	36.5	7.7	8.3	66.1	144.0	14.0	4.0	1.0	152.28	37.2	17.0	3.0	13.68	12.0	17.0	155.4
128.0	7.5	0.011	140.0	80.0	92.8	176.0	7.474	150.0	0.4	6.7	1.87	70.0	4.4	76.0	4.9	2.6	5.0	0.063	10.0	120.0	28.0	134.0	40.0	32.7	2.425	1.259	176.0	36.4	4.71	5.05	5.0	0.6	121.0	39.4	7.5	7.3	87.5	130.0	156.0	4.0	3.0	143.0	37.7	87.0	3.0	8.55	11.7	144.0	165.1
160.0	6.920999999999995	0.07593	138.99299999999997	58.64	88.89100000000002	165.0	4.778620000000001	152.5	0.5	5.777	2.6578	69.7	4.002000000000002	60.56	5.767	2.099999999999996	5.486600000000005	0.1021199999999999	1.56	555.0	29.01	123.46	80.0	30.506	2.357	1.1102200000000004	158.0	31.444999999999983	4.626400000000001	5.884950000000001	7.379999999999999	0.4350000000000003	135.0	38.516	7.197000000000004	7.57	77.721	120.56	23.07	4.0	1.0	160.0	38.38	24.42	3.0	13.9536	12.826000000000004	24.08	172.02699999999996
175.0	7.7	0.011	139.0	57.6	91.3	180.0	4.448	149.2	0.4	4.9	1.25	73.9	5.1	58.68	5.9	2.1	5.0	0.043	1.26	394.08	30.0	126.46	76.0	31.5	2.55	1.162	170.0	34.42799999999999	4.47	6.49	4.7	0.1	140.0	32.826999999999984	7.7	7.3	80.8	123.2	20.0	4.0	1.0	170.0	35.526	21.0	3.0	15.39	12.4	12.0	153.3
142.0	6.6	0.011	141.0	64.0	93.5	182.0	5.33	170.0	0.6	7.3	4.45	58.0	3.2	66.0	5.5	2.5	5.0	0.193	1.36	24.0	29.0	144.0	65.0	32.0	2.325	1.1	172.0	34.1	4.13	4.663	9.5	0.4	118.0	30.8	6.5	8.5	78.3	138.0	53.0	4.0	2.0	162.0	35.0	58.0	3.0	11.97	14.1	21.0	151.0
165.0	5.1	0.042	144.0	66.0	87.8	165.0	4.163	160.0	0.5	6.1	13.35	64.0	3.3	82.0	5.5	1.0	6.78	0.1169999999999999	1.65	360.0	27.0	124.0	74.0	30.6	2.35	0.969	165.0	25.3	4.22	4.22	9.1	1.1	154.96	41.2	6.4	7.1	64.9	124.0	14.0	3.0	1.0	165.0	38.1	17.0	3.0	17.1	13.6	12.0	172.8
116.39	5.5	0.05	139.8	66.0	91.0	127.33	4.97	160.0	0.6	4.6	7.12	58.0	2.8	44.0	5.7	2.0	6.8000000000000025	0.063	1.52	168.0	36.0	128.0	67.01	30.2	2.275	1.162	115.15	25.6	4.63	5.218	10.8	0.4	112.19	38.0	7.6	8.5	50.54	154.0	18.0	3.0	1.0	117.06	35.2	19.0	3.0	5.1000000000000005	13.7	106.0	145.1
125.0	6.4	0.025	137.0	62.0	100.4	135.0	6.93	160.0	0.6	5.7	7.38	86.0	4.1	68.0	5.0	1.4	5.71	0.348	1.22	168.0	31.0	122.0	72.0	33.0	2.425	1.227	125.0	27.4	4.47	7.72	8.6	1.6	125.0	36.3	7.6	8.1	59.3	126.0	22.0	3.0	4.0	125.0	36.5	37.0	1.0	25.65	14.5	50.0	161.1
115.0	9.1	25.3	138.0	68.0	94.6	130.0	4.681	140.0	0.8	4.7	4.27	78.0	6.1	60.0	5.3	2.0	3.57	0.036	2.0	182.9	31.0	112.0	38.0	32.3	2.2	1.259	118.0	25.9	4.3	4.11	8.4	0.4	110.0	33.7	7.0	7.5	53.6	108.0	19.0	3.0	3.0	120.0	32.5	25.0	3.0	6.84	12.3	19.0	156.7
117.45	6.9	175.0	138.0	74.0	92.4	140.0	6.03	120.0	0.5	4.5	16.9	96.0	3.3	74.0	5.1	2.9	2.14	0.063	2.0	12.0	36.0	92.0	28.0	30.8	2.175	1.16	139.0	30.6	4.81	4.607	6.6	0.1	115.0	36.5	8.1	8.0	63.5	96.0	18.0	4.0	2.0	120.0	38.5	16.0	3.0	10.26	12.6	28.0	156.6
155.32	7.7	0.0559999999999999	139.0	58.0	87.5	180.0	5.224	150.0	0.6	10.3	2.22	74.0	4.2	66.0	4.5	2.7	2.86	0.11	3.0	36.0	38.0	130.0	32.0	29.5	2.35	1.227	170.0	33.0	4.89	4.83	7.3	0.1	150.0	43.5	7.9	8.1	84.1	136.0	74.0	4.0	4.0	160.0	39.4	54.0	3.0	13.68	13.0	312.0	180.9
125.0	13.4	0.049	138.0	66.52	85.6	165.0	5.12	160.0	0.5	7.4	4.54	78.0	9.9	74.0	6.6	2.4	8.21	0.084	1.71	600.0	45.0	144.0	76.0	29.6	2.8	1.259	136.0	28.5	4.21	8.66	3.8	1.6	115.0	33.4	9.0	9.4	66.7	140.4	20.0	3.0	4.0	160.0	38.6	26.0	3.0	11.97	13.5	20.0	158.95499999999996
222.0	6.8	0.081	140.0	86.0	92.8	227.0	6.103	140.0	0.5	5.9	2.85	74.0	4.4	94.0	5.2	1.8	5.0	0.0559999999999999	5.0	190.38	27.0	122.0	47.0	33.6	2.6	1.453	212.0	35.0	5.01	5.05	7.1	0.6	195.0	34.0	7.1	8.0	99.7	126.0	31.0	4.0	4.0	212.0	38.0	21.0	3.0	13.68	11.9	22.0	167.5
149.16	6.3	0.203	141.0	56.0	86.0	160.0	4.215	140.0	0.5	5.8	1.25	68.0	4.1	56.0	5.2	1.3	4.28	0.04	2.98	12.48	22.0	122.0	19.0	29.0	2.35	1.421	160.0	30.0	5.32	2.66	8.2	1.9	146.15	43.6	7.1	7.9	80.5	124.0	21.0	4.0	4.0	150.0	38.4	24.0	3.0	15.39	13.0	19.0	179.1
165.0	6.90699999999999	0.1826799999999997	139.00199999999998	54.86	90.59999999999998	165.0	5.5840200000000015	189.2	0.5	5.278999999999999	4.820199999999999	68.74	4.101000000000006	56.26	5.4830000000000005	2.100999999999996	6.5551999999999975	0.1042188888888888	1.6	48.0	29.01	158.98	77.86	30.54099999999999	2.398	1.27071	118.0	26.74899999999999	4.626	5.122890000000002	7.2659999999999965	0.4709999999999999	127.06	38.26700000000001	7.200000000000004	8.264000000000001	57.38800000000001	156.16	16.96	3.0	1.0	140.0	35.707	22.96	3.0	12.722399999999997	12.729999999999997	19.35	160.8830000000001
155.0	8.9	0.038	139.0	66.0	88.9	166.0	6.077000000000001	130.0	0.3	6.0	1.25	90.0	5.6	72.0	6.9	2.8	3.93	0.042	1.0	120.0	35.0	104.0	64.0	31.3	2.5	1.55	150.0	33.3	4.97	4.94	3.6	0.3	137.0	30.9	8.1	8.0	65.4	112.0	16.0	4.0	1.0	156.0	32.9	22.0	3.0	10.26	12.3	20.0	155.2
180.0	6.4	0.153	140.0	68.3	85.8	190.0	5.66	150.0	0.3	5.9	1.78	66.0	3.7	72.0	5.9	2.2	5.0	0.198	1.0	217.38	32.0	108.0	40.0	29.0	2.375	1.29	188.0	34.3	5.09	5.495	5.3	0.6	170.0	41.0	7.7	9.1	85.8	108.0	38.0	4.0	1.0	188.0	39.9	29.0	3.0	10.26	12.6	31.0	176.1
125.0	5.4	0.031	139.0	76.0	90.0	126.0	5.353	170.0	0.4	3.8	2.14	64.0	3.5	78.0	5.4	1.2	3.57	0.036	1.15	408.0	24.0	160.0	73.0	32.8	2.35	1.356	111.0	27.0	4.03	4.66	7.7	1.0	111.0	34.0	7.2	6.9	50.3	160.0	13.0	3.0	3.0	111.0	32.3	15.0	3.0	18.81	12.5	13.0	151.5
225.0	6.9089999999999865	0.7332211111111114	139.011	63.1	90.24499999999996	230.0	4.6721600000000025	178.6	0.5	5.982000000000002	2.3784999999999994	67.9	4.100000000000007	64.1	6.352	2.099999999999996	3.890799999999997	0.09165	1.55	444.0	28.0	150.04	73.0	30.493	2.3655000000000013	1.1046199999999995	200.0	34.410000000000004	4.631699999999997	6.3791600000000015	7.344000000000002	0.4720000000000002	125.0	40.227	7.198999999999996	8.231000000000002	87.11740000000002	147.04	20.76	4.0	4.0	230.0	39.06099999999999	21.97	3.0	12.8763	12.913	23.99	168.16100000000006
140.0	3.0	0.011	135.0	52.0	94.0	140.0	3.026	160.0	0.4	5.8	2.67	54.0	1.3	48.0	5.6	1.2	8.57	0.135	1.52	360.0	29.0	122.0	74.23	31.5	2.35	1.421	132.0	24.5	3.34	5.22	12.5	0.8	135.0	38.5	6.9	7.8	58.3	132.0	64.0	3.0	4.0	140.0	38.6	35.0	3.0	10.26	12.5	98.0	164.0
165.0	8.2	0.011	138.0	67.52	92.4	175.0	6.025	156.2	0.7	7.1	5.96	67.72	4.8	69.02	5.6	2.6	5.36	0.077	1.79	420.0	31.0	127.7	66.0	31.7	2.275	0.936	172.0	32.0	5.38	4.83	8.5	0.3	150.0	34.0	7.5	7.8	80.4	125.4	34.0	4.0	5.0	170.0	38.0	27.0	3.0	13.68	12.5	19.0	169.4
180.0	7.4	0.031	141.0	70.0	93.2	190.0	3.931	150.0	0.5	6.3	4.27	74.0	5.2	70.0	5.4	1.4	6.43	0.098	1.0	504.0	24.0	114.0	79.0	32.6	2.275	1.195	185.0	34.3	4.79	7.83	7.2	0.5	170.0	33.4	6.7	7.8	84.9	114.0	30.0	4.0	3.0	180.0	39.0	34.0	3.0	25.65	12.4	11.0	169.2
122.66	7.1080000000000085	1.4183	139.013	64.0	90.26999999999998	125.0	4.0936900000000005	120.0	0.5	4.249000000000001	2.3425	86.0	4.100000000000007	58.0	5.11	2.288000000000003	5.5898	0.0410199999999999	3.43	42.93	29.0	98.0	18.0	30.65499999999999	2.3915	1.34848	114.0	24.0	4.6035	4.8223600000000015	6.993999999999999	0.4270000000000001	122.57	42.9	7.201000000000002	8.206000000000003	53.3	108.0	16.1	3.0	4.0	125.0	35.0	20.42	1.0	14.928299999999997	12.133	15.63	166.3
120.0	6.5	0.011	142.0	58.0	97.8	135.74	4.939	150.0	0.6	4.7	1.25	78.0	4.3	62.0	4.8	1.5	10.0	0.045	1.0	60.0	21.0	114.0	35.22	33.3	2.3	1.421	107.0	21.9	3.33	6.44	8.8	0.9	118.97	35.6	6.2	7.6	48.8	114.0	19.0	3.0	3.0	120.0	33.7	27.0	3.0	13.68	15.3	8.0	160.3
100.0	10.0	223.06	137.5	48.0	91.4	120.0	4.71	180.0	0.7	3.9	16.01	102.0	5.5	5.3976053469340267e-79	5.2	3.8	2.9000000000000004	0.222	1.0	168.0	37.0	150.0	71.0	31.1	2.475	1.195	95.0	22.7	5.15	5.44	6.9	0.4	120.0	36.3	8.1	7.6	39.4	154.0	17.0	2.0	1.0	115.0	33.0	25.0	3.0	10.3	13.1	68.0	150.8
115.34	8.5	0.74	139.0	62.0	86.5	120.0	4.784	140.0	0.6	4.3	2.4	60.0	5.4	64.0	5.3	2.2	2.5	0.053	3.0	98.07	32.0	110.0	30.0	30.3	2.325	1.324	120.0	25.1	4.48	4.72	7.6	0.3	115.0	40.1	7.2	6.6	52.8	104.0	17.0	3.0	3.0	115.0	35.0	20.0	3.0	11.97	12.2	15.0	165.7
141.66	6.2	0.035	140.6	72.0	84.6	180.0	3.85	140.0	0.3	4.4	1.78	82.0	4.2	72.0	4.8	1.6	4.3	0.034	1.5	52.89	29.0	106.0	32.0	28.2	2.4	1.259	155.0	26.8	4.51	5.051	4.7	0.7	138.0	42.0	7.7	7.5	68.4	106.0	16.0	3.0	3.0	135.0	37.0	18.0	3.0	12.0	11.7	18.0	171.1
181.0	6.894999999999987	292.37769	139.15399999999997	84.0	88.81100000000006	185.0	5.140389999999999	190.0	0.5	4.7650000000000015	11.6872	100.0	4.099000000000006	80.0	7.163000000000002	2.101999999999996	4.3609999999999935	0.1751299999999999	4.0	252.0	29.06	140.0	49.0	29.869	2.356250000000001	1.0571800000000005	154.0	26.7	4.7072	6.129290000000005	7.286999999999999	0.466	175.0	42.4	7.1990000000000025	8.270999999999997	63.8	142.0	19.56	3.0	1.0	119.0	39.3	22.32	3.0	8.5321	13.299	23.5	177.2
185.0	6.586000000000008	0.0943502857142857	138.987	65.32	90.732	185.0	5.032680000000001	178.7	0.5	5.655	3.937899999999997	71.56	3.9009999999999936	64.34	6.848999999999994	1.9950000000000003	4.409699999999994	0.0918299999999999	1.27	432.0	28.0	151.02	79.0	30.582000000000004	2.3852500000000005	1.2554000000000003	175.0	32.865	4.6137000000000015	6.179320000000002	7.564999999999994	0.4620000000000003	118.0	39.37499999999999	7.198999999999996	8.329	82.238	147.02	20.7	4.0	1.0	175.0	38.30499999999999	22.84	3.0	12.5856	12.791000000000002	32.35	169.547
118.0	7.092000000000013	0.0280704532614278	138.99300000000002	70.94	89.56900000000002	140.0	5.184120000000002	147.6	0.5	4.3260000000000005	2.7245999999999992	77.24	4.099000000000006	71.88	5.240999999999999	2.295000000000004	5.311200000000003	0.03928	1.63	60.0	29.01	117.44	40.0	30.47499999999999	2.358250000000001	1.2786000000000004	131.0	30.65700000000001	4.6253	4.956710000000002	6.905999999999998	0.5180000000000003	98.0	35.647	7.200000000000004	8.241000000000001	64.06599999999999	116.2	16.82	4.0	3.0	128.0	34.10200000000001	19.26	1.0	11.559599999999998	12.393000000000004	14.53	156.05499999999995
142.0	5.7	0.033	136.0	72.0	92.7	204.0	6.646	180.0	0.4	5.0	1.25	82.0	3.6	72.0	6.1	1.7	4.64	0.046	1.55	36.0	30.0	154.0	68.0	32.0	2.4	1.388	190.0	34.5	4.45	5.5	6.3	0.4	124.0	33.7	7.1	7.7	85.3	148.0	36.0	4.0	3.0	184.0	34.6	30.0	1.0	17.1	12.7	24.0	164.0
153.77	7.1270000000000095	16.987440000000007	139.14200000000008	70.82	90.302	155.0	4.936759999999998	147.8	0.5	5.072999999999999	3.0266999999999977	68.62	4.1040000000000045	71.8	5.1320000000000014	2.2029999999999963	5.54	0.0828899999999999	3.49	120.0	29.01	116.34	34.0	30.621999999999986	2.35875	1.09338	155.0	29.94199999999999	4.614300000000003	4.584060000000002	7.049999999999999	0.4440000000000003	155.0	44.26699999999999	7.200000000000004	8.146	73.848	115.6	16.79	3.0	5.0	155.0	39.556	20.72	3.0	8.2147	12.396999999999997	15.33	181.102
125.0	5.6	0.026	140.0	70.0	91.4	130.0	5.56	160.0	0.4	4.8	2.94	72.0	3.2	64.0	6.8	1.9	3.93	0.038	1.51	300.0	27.0	126.0	61.0	31.3	2.325	1.195	130.0	33.5	4.07	6.88	6.6	0.5	100.0	31.6	7.0	7.4	59.7	126.0	33.0	4.0	4.0	130.0	31.0	28.0	1.0	6.84	12.0	39.0	144.8
260.0	4.6	0.06	141.0	82.0	93.6	275.0	3.85	150.0	0.5	5.7	2.67	50.0	2.9	86.0	5.1	1.1	5.71	0.0969999999999999	1.8	297.12	31.0	128.0	60.0	30.9	2.375	0.94	230.0	39.4	5.16	4.996	11.0	0.3	225.0	39.5	7.7	7.9	102.7	120.0	24.0	5.0	4.0	220.0	39.8	38.0	3.0	22.23	12.9	25.0	178.6
100.73	5.7	0.0289999999999999	141.0	62.0	94.9	108.0	4.343999999999999	150.0	0.4	4.2	1.25	70.0	3.9	70.0	5.1	1.3	3.93	0.018	2.5	2.0	29.0	126.0	18.0	32.4	2.45	1.55	106.0	24.8	3.9	3.66	7.2	0.6	102.32	38.2	7.2	8.6	48.4	128.0	12.0	3.0	4.0	101.0	36.0	18.0	1.0	13.68	12.5	11.0	155.5
221.96	7.1	0.366	137.0	58.0	88.7	260.0	3.72	140.0	0.5	4.5	2.67	70.0	4.7	58.0	5.1	1.8	6.43	0.077	2.0	84.0	28.0	112.0	33.0	30.2	2.25	1.13	227.0	40.0	4.6	5.107	6.9	0.3	245.0	41.6	6.8	8.0	101.0	102.0	16.0	5.0	3.0	253.0	37.9	17.0	3.0	11.97	12.1	14.0	165.6
142.23	9.4	15.7	142.0	54.0	94.1	160.0	3.62	130.0	0.9	4.4	3.2	74.0	5.1	62.0	4.6	3.1	2.14	0.035	3.27	4.0	31.0	96.0	19.0	33.2	2.35	1.485	160.0	31.0	4.24	4.5	9.8	0.8	141.86	40.4	7.3	7.4	76.3	96.0	15.0	4.0	4.0	150.0	34.8	22.0	1.0	8.55	12.0	15.0	164.7
108.0	5.6	0.011	143.0	80.0	101.7	114.0	4.862	150.0	0.6	5.8	2.58	84.0	3.3	72.0	4.8	1.5	4.64	0.068	2.0	360.0	23.0	132.0	67.0	35.5	2.275	1.2919999999999998	108.0	26.8	4.01	3.55	9.9	0.3	108.0	37.0	6.3	6.3	50.1	124.0	35.0	3.0	5.0	110.0	33.5	29.0	1.0	15.39	12.6	41.0	159.5
159.64	6.883999999999992	0.3894199999999994	139.042	78.0	90.25299999999994	177.0	4.897280000000001	140.0	0.5	4.595999999999998	3.5243999999999995	62.0	4.002999999999999	75.1	5.283	2.105999999999996	5.2673000000000005	0.0750099999999999	2.04	120.0	28.0	115.18	34.0	30.687	2.281999999999999	1.18051	172.0	33.6	4.602300000000004	4.939370000000002	7.181000000000001	0.4870000000000002	159.0	35.0	7.1999999999999975	8.348000000000004	81.6	116.0	20.53	3.0	1.0	165.0	33.0	20.45	2.0	8.105	12.380999999999997	19.19	150.5
140.0	5.7	0.035	141.1	72.0	90.4	150.0	5.95	200.0	0.5	6.7	5.34	60.0	4.2	72.0	5.5	0.9	5.4	0.0579999999999999	1.0	216.0	32.0	186.0	77.0	30.5	2.425	1.195	150.0	32.9	4.6	6.106	8.5	0.3	120.0	32.5	7.5	9.8	69.8	180.0	42.0	3.0	4.0	150.0	35.4	35.0	3.0	6.8000000000000025	12.0	46.0	152.1
137.0	5.6	0.021	141.0	74.0	97.5	150.0	4.836	190.0	0.4	5.6	2.67	60.0	2.3	78.0	6.3	2.8	4.28	0.087	2.0	228.0	25.0	174.0	72.0	34.2	2.375	1.227	150.0	28.4	3.8	6.49	7.8	0.9	125.0	36.5	6.6	9.1	68.1	172.0	16.0	3.0	3.0	147.0	35.5	21.0	3.0	13.68	12.6	20.0	164.9
243.3	9.4	0.677	140.0	65.8	79.7	277.67	3.982	170.0	0.4	7.5	1.25	76.0	7.7	68.0	6.5	1.3	10.0	0.073	6.0	348.0	29.0	120.0	74.0	27.5	2.125	1.001	264.64	42.7	3.84	7.72	4.5	0.3	190.59	35.0	6.4	6.9	123.2	121.54	16.0	5.0	4.0	251.79	38.5	15.0	3.0	10.26	15.0	29.0	174.6
175.0	7.9	291.0	144.8	70.0	94.1	175.0	4.11	150.0	0.8	5.6	13.35	60.0	4.3	70.0	5.7	2.6	8.200000000000001	1.106	6.91	720.0	31.0	122.0	69.0	32.6	2.425	1.2919999999999998	150.0	29.2	5.61	5.107	10.6	0.4	133.0	41.5	7.7	8.5	68.6	138.0	19.0	3.0	1.0	175.0	34.0	18.0	3.0	13.7	14.7	17.0	172.9
135.0	6.5	0.011	140.0	76.36	96.3	155.0	5.043	190.0	0.6	5.2	3.56	84.0	3.7	78.0	5.3	1.8	3.57	0.072	1.24	373.92	26.0	172.0	73.0	32.3	2.475	1.485	149.0	29.7	4.61	4.61	9.4	1.0	115.0	37.8	7.0	8.1	68.4	167.8	19.0	4.0	3.0	155.0	35.5	26.0	3.0	15.39	11.6	17.0	158.1
160.0	5.6	0.051	138.0	74.0	85.2	180.0	3.801	170.0	0.4	3.5	1.25	68.0	3.3	78.0	5.7	1.8	4.28	0.132	1.0	495.0	23.0	124.0	63.0	29.7	2.2	0.936	168.0	32.1	4.97	5.66	7.1	0.9	120.0	39.2	6.5	9.6	75.4	122.0	25.0	4.0	2.0	165.0	35.0	20.0	3.0	15.39	12.7	22.0	167.2
99.0	6.7	0.011	135.0	80.0	90.5	172.0	4.78	140.0	0.7	3.4	4.45	68.0	4.1	78.0	5.6	1.8	5.0	0.087	2.0	48.0	29.0	116.0	37.0	31.3	2.3	0.94	172.0	33.0	4.02	4.885	10.2	0.8	99.0	40.1	7.2	8.8	72.8	120.0	18.0	4.0	1.0	159.0	33.9	20.0	1.0	11.97	11.9	12.0	159.5
160.0	4.4	0.063	136.8	68.0	89.0	185.0	6.41	130.0	0.5	6.0	1.78	50.0	2.4	68.0	4.7	1.4	5.4	0.14	2.0	213.48	27.0	104.0	45.0	28.7	2.275	0.904	185.0	33.9	5.21	4.94	10.9	0.8	180.0	45.0	7.2	6.8	82.3	106.0	17.0	3.0	5.0	180.0	39.0	21.0	3.0	12.0	12.4	15.0	181.9
230.0	7.8	0.036	138.0	78.0	88.5	248.0	6.232	130.0	0.6	5.1	0.89	68.0	4.6	68.0	5.2	2.3	4.28	0.0969999999999999	3.0	216.0	28.0	108.0	42.0	30.8	2.375	1.485	241.0	39.0	5.6	4.83	8.1	0.8	225.0	46.7	7.5	8.0	103.0	110.0	36.0	5.0	4.0	235.0	42.9	28.0	3.0	13.68	11.9	41.0	183.7
90.73	7.147000000000008	2.03269	139.14300000000006	68.24	90.73199999999996	101.11	5.638090000000003	157.8	0.499	4.176	4.616099999999999	74.3	4.193999999999994	70.48	5.3870000000000005	2.213999999999997	6.131499999999999	0.1231599999999999	5.08	286.42	29.01	129.28	53.99	30.599	2.3417500000000007	1.1179599999999998	78.0	22.23300000000001	4.606900000000002	5.3401200000000015	7.024999999999998	0.451	94.02	34.93500000000002	7.200000000000004	8.213000000000001	38.96200000000001	125.1	20.82	2.0	3.0	80.0	31.619	23.55	3.0	9.278	12.740000000000006	32.53	145.776
230.0	8.5	0.07	139.0	74.0	96.8	246.0	4.215	170.0	0.7	5.0	4.63	58.0	5.3	76.0	5.5	2.2	4.28	0.089	2.0	264.0	28.0	146.0	57.0	32.8	2.35	1.2919999999999998	212.0	35.706	4.63	5.22	8.5	1.0	225.0	40.05299999999999	7.1	7.3	97.7	134.0	19.0	4.0	4.0	225.0	39.601999999999975	22.0	3.0	8.55	13.3	20.0	177.3
131.64	7.4	0.011	135.0	60.0	95.6	148.0	6.025	140.0	0.6	4.5	0.89	82.0	5.7	56.0	5.1	1.1	3.21	0.034	2.0	180.75	37.0	110.0	33.0	33.2	2.275	1.098	148.0	31.3	3.91	3.94	7.6	0.6	132.0	38.0	7.0	9.3	76.9	112.0	15.0	4.0	5.0	148.0	37.2	20.0	3.0	11.97	13.0	11.0	163.3
143.19	4.1	0.042	139.0	72.0	95.9	152.0	4.5	150.0	0.3	5.6	0.89	80.0	2.3	72.26	5.0	1.4	4.28	0.048	2.53	24.0	25.0	116.02	18.0	32.3	2.525	1.356	150.0	27.2	5.01	4.27	6.9	0.6	143.35	44.6	7.4	9.4	67.9	116.0	15.0	3.0	4.0	140.0	37.7	21.0	1.0	17.1	11.4	10.0	178.0
148.7	6.611000000000013	2.1121799999999973	139.0	76.0	90.08899999999994	176.0	5.157090000000002	150.0	0.5	5.773	1.920199999999999	56.0	3.898999999999994	70.0	5.341000000000001	1.999	5.369300000000003	0.10558	4.42	156.0	29.0	112.0	35.0	30.54499999999999	2.371249999999999	1.2514299999999998	150.0	30.3	4.6236000000000015	5.009870000000004	7.555999999999999	0.4720000000000002	140.0	37.1	7.200000000000004	8.455000000000002	72.1	110.0	21.34	4.0	1.0	140.0	35.5	21.79	3.0	12.7053	12.358000000000002	21.39	158.3
230.0	6.872999999999991	20.71787090909089	138.93600000000004	58.16	87.91100000000002	280.0	5.2087	120.0	0.493	6.114	5.005499999999999	64.0	4.1040000000000045	60.0	6.001	2.099999999999996	4.947199999999993	0.0747099999999999	3.31	240.96	29.02	80.0	38.0	30.34500000000001	2.425250000000001	1.232960000000001	280.0	47.3	4.650299999999996	5.762970000000004	7.2200000000000015	0.4070000000000005	200.0	31.850999999999985	7.213000000000001	7.691999999999997	135.2	81.42	72.8	5.0	2.0	280.0	30.0	50.29	3.0	14.894100000000003	12.933	80.64	137.3
235.0	7.2	0.115	138.0	70.0	85.0	260.0	3.0	160.0	0.8	7.8	3.56	72.0	4.3	76.0	5.2	1.9	9.28	0.092	1.0	216.0	32.0	124.0	67.43	28.9	2.325	1.26	225.0	32.5	4.93	4.718	10.6	0.6	215.0	42.99	7.4	9.0	101.7	122.0	17.0	4.0	1.0	250.0	44.5	22.0	3.0	17.1	13.0	30.0	179.82499999999993
215.0	6.6	0.025	140.0	72.0	89.3	228.0	4.577	150.0	0.5	6.0	1.25	60.0	4.6	74.0	5.2	1.1	2.86	0.128	1.46	408.0	27.0	130.0	76.0	29.7	2.275	1.13	215.0	31.1	5.05	5.0	7.2	0.9	145.0	40.1	6.7	8.1	96.0	124.0	16.0	4.0	3.0	215.0	39.0	18.0	3.0	17.1	13.1	18.0	178.1
301.26	8.7	2.47	135.0	85.52	90.6	350.0	5.59	170.0	1.1	6.1	4.45	122.0	5.6	84.0	6.0	1.8	4.28	0.024	16.0	49.61	33.0	134.0	23.0	30.7	2.35	1.36	350.0	46.0	5.33	5.551	12.6	0.4	288.52	42.7	7.5	9.7	161.5	130.0	81.0	5.0	3.0	320.0	38.5	49.0	3.0	10.26	12.4	62.0	176.5
229.31	5.4	0.011	139.0	72.0	84.9	260.0	4.06	130.0	0.4	5.3	3.56	74.0	3.1	72.0	5.0	1.8	3.57	0.087	2.81	24.0	30.0	102.0	23.0	29.6	2.4	1.1	245.0	41.2	5.36	5.051	7.7	0.3	236.9	44.7	7.3	8.2	115.5	96.0	18.0	5.0	4.0	260.0	36.9	22.0	3.0	17.1	12.1	12.0	166.6
157.9	9.1	0.042	138.0	66.0	93.6	170.0	6.077000000000001	160.0	0.4	7.9	0.89	60.0	5.8	66.0	5.6	2.4	6.07	0.053	6.0	60.0	29.0	140.0	32.0	32.0	2.4	1.13	170.0	35.9	4.87	5.61	4.7	5.3976053469340267e-79	155.0	36.5	7.6	8.4	75.1	134.0	69.0	4.0	2.0	170.0	36.5	44.0	3.0	13.68	11.6	70.0	156.1
154.46	6.9	189.71	136.5	62.0	87.8	170.0	3.67	160.0	0.6	5.1	13.35	104.0	4.0	64.0	5.6	2.0	5.0	0.043	4.91	21.43	35.0	120.0	19.0	30.0	2.475	1.356	170.0	30.0	4.4	4.5520000000000005	8.4	1.2	154.3	44.1	7.7	7.8	75.8	122.0	15.0	4.0	3.0	160.0	37.3	20.0	1.0	5.1000000000000005	13.1	19.0	176.4
145.0	6.1	0.02	136.0	46.0	96.3	162.0	5.87	160.0	0.6	7.1	5.34	66.0	3.7	64.0	5.7	1.7	3.21	0.14	3.0	180.0	26.0	130.0	69.0	33.0	2.2	0.97	145.0	28.4	4.61	5.995	9.2	0.4	135.0	41.8	6.9	6.8	65.3	131.5	16.0	4.0	4.0	145.0	35.4	22.0	2.0	25.65	12.3	61.0	168.8
217.72	7.114000000000009	1.6876299999999995	139.001	42.0	90.57400000000004	240.0	4.31105	130.0	0.5	5.805	2.0657999999999985	62.0	4.197999999999992	50.0	5.251	2.2049999999999965	5.110399999999999	0.0408099999999999	3.51	22.88	29.0	104.0	18.0	30.31600000000001	2.3792500000000003	1.3093699999999997	240.0	41.1	4.650599999999997	5.055770000000002	6.992000000000003	0.4300000000000001	214.41	45.7	7.198000000000005	8.139999999999995	107.1	104.0	23.28	5.0	3.0	180.0	42.0	22.39	1.0	12.2436	12.378999999999998	19.93	172.4
178.0	6.1	0.035	140.5	76.0	96.3	200.0	3.83	180.0	0.7	6.2	8.01	60.0	3.7	78.0	5.1	1.6	6.8000000000000025	0.14	1.0	240.0	26.0	150.0	73.47	31.0	2.175	0.84	167.0	29.4	4.3	4.829	11.6	0.5	195.0	42.5	6.7	8.1	74.7	160.0	14.0	3.0	3.0	167.0	42.5	20.0	3.0	12.0	12.0	16.0	177.1
180.72	7.098000000000013	130.40695000000002	138.993	69.84	89.54299999999998	200.0	4.760539999999998	147.8	0.5	5.722	6.201000000000001	75.62	4.198999999999994	69.04	5.198	2.200999999999996	5.429500000000004	0.074239	5.01	12.0	28.0	118.76	26.0	30.536	2.36625	1.1806999999999996	180.0	34.36100000000001	4.622600000000002	5.010990000000004	6.908	0.4910000000000003	184.13	43.71199999999999	7.1969999999999965	8.222000000000003	88.47999999999998	117.64	22.68	4.0	4.0	180.0	39.514	22.03	3.0	11.542499999999997	12.46	23.79	179.075
115.16	4.0	0.213	140.0	48.0	73.8	125.0	5.715	120.0	0.1	3.9	3.56	82.0	2.6	50.0	4.8	1.2	3.57	0.0289999999999999	3.0	36.0	30.0	100.0	23.0	24.4	2.35	1.2919999999999998	125.0	25.2	4.91	4.88	3.7	0.4	114.36	38.8	6.8	8.6	56.1	96.0	15.0	3.0	5.0	120.0	35.0	15.0	1.0	10.26	15.5	10.0	164.9
105.0	6.925999999999995	141.51333	139.04899999999998	60.08	91.297	105.0	5.70396	194.1	0.5	4.811000000000002	10.346800000000004	68.98	4.006	61.48	5.519	2.101999999999996	6.6197999999999935	0.1646	3.51	564.0	29.99	166.96	73.45	30.580999999999985	2.3542499999999995	1.1246900000000004	95.0	22.79000000000001	4.6049000000000015	5.118380000000002	7.247999999999997	0.4470000000000002	102.0	37.003	7.200000000000002	8.157	43.29500000000001	162.02	20.59	2.0	2.0	102.0	33.293000000000006	27.6	3.0	9.284999999999998	13.319	34.21	153.48599999999996
164.88	10.0	0.2289999999999999	140.0	68.0	83.9	175.0	4.16	130.0	0.7	5.1	1.78	52.0	6.6	70.0	5.3	2.5	4.28	0.0289999999999999	1.0	48.0	25.0	112.0	21.0	28.0	2.5	1.16	170.0	30.7	5.57	4.218999999999999	6.7	0.5	162.65	42.3	7.3	8.2	75.9	108.0	19.0	4.0	3.0	170.0	41.8	21.0	3.0	11.97	13.0	18.0	179.7
251.45	5.1	0.05	137.0	66.0	91.5	280.0	3.181	150.0	0.4	8.1	1.25	76.0	2.7	76.0	5.3	1.9	5.36	0.027	4.12	12.0	27.0	136.0	18.0	31.7	2.3	1.13	250.0	37.1	4.82	5.16	8.8	0.1	258.33	43.0	7.1	9.4	112.7	135.46	31.0	5.0	4.0	275.0	41.0	52.0	1.0	22.23	11.8	18.0	176.9
201.91	6.887999999999992	0.11529	139.034	67.3	87.88099999999999	210.0	4.39639	135.4	0.5	4.728	1.8386	78.2	4.100000000000007	66.12	5.150999999999999	2.098999999999996	6.285999999999998	0.0304507777777777	2.04	72.0	28.0	109.82	19.0	30.23000000000001	2.365	1.2570299999999996	180.0	33.846	4.666400000000001	5.062380000000002	7.221999999999998	0.4950000000000001	208.1	41.756	7.198999999999996	7.575	86.66200000000003	108.74	17.99	4.0	4.0	205.0	38.724	19.57	1.0	11.987099999999998	12.352999999999998	13.98	175.32600000000005
162.27	6.885999999999991	0.8139300000000002	139.01999999999998	71.3	88.975	175.0	4.775600000000002	143.9	0.5	5.895000000000001	1.6609	68.56	4.043000000000003	71.38	5.279999999999999	2.100999999999996	5.4329000000000045	0.0765199999999999	3.03	69.63	28.0	116.92	28.0	30.32500000000001	2.3635	1.1605999999999994	170.0	32.391000000000005	4.647499999999996	4.9884300000000055	7.240000000000001	0.4580000000000001	160.0	44.651	7.197999999999998	7.510000000000002	81.85500000000003	116.38	21.22	4.0	4.0	165.0	40.03100000000001	22.37	3.0	14.5008	12.367	18.48	182.905
175.0	6.9	0.15	141.0	70.0	92.1	205.0	4.343999999999999	190.0	0.9	4.6	4.98	68.0	4.2	74.0	5.9	1.3	6.78	0.122	2.0	624.0	30.0	170.0	73.0	31.3	2.325	0.936	175.0	29.8	4.35	6.61	13.7	0.9	165.0	44.0	7.0	6.9	81.1	178.0	20.0	4.0	2.0	175.0	40.0	24.0	3.0	11.97	13.1	24.0	185.7
147.0	4.6	0.074	136.0	76.0	88.1	180.0	5.146	140.0	0.4	5.6	1.25	80.0	1.6	72.0	5.9	2.5	3.93	0.1009999999999999	1.0	108.0	27.0	104.0	49.0	29.9	2.425	1.227	180.0	33.6	4.24	5.16	8.1	0.5	135.0	40.5	7.1	8.8	80.1	102.0	24.0	3.0	4.0	170.0	36.8	23.0	3.0	6.84	12.5	45.0	165.2
145.24	4.9	104.0	141.0	44.0	89.4	160.0	3.724	140.0	0.5	6.5	12.01	58.0	2.5	44.0	5.2	1.8	3.21	0.03	4.84	27.42	25.0	122.0	18.0	30.3	2.575	1.195	160.0	32.5	5.41	3.77	9.3	0.7	143.36	41.7	7.2	8.1	75.0	122.0	22.0	4.0	4.0	150.0	39.0	30.0	1.0	18.81	11.5	19.0	171.1
143.97	7.3	0.021	139.0	62.0	90.5	185.0	5.87	150.0	0.6	9.8	1.78	58.0	3.6	64.0	5.5	2.1	3.93	0.13	4.97	108.18	33.0	108.0	34.0	31.2	2.35	1.32	180.0	35.2	4.85	4.774	8.1	0.7	130.0	39.6	7.8	9.6	81.5	106.0	23.0	4.0	2.0	180.0	35.6	25.0	3.0	10.26	11.7	22.0	168.1
150.0	12.3	221.0	135.0	80.0	88.6	188.0	6.155	170.0	1.5	7.8	18.42	90.0	6.7	78.0	5.5	4.0	7.14	0.105	2.78	216.0	34.0	148.0	59.0	29.9	2.35	1.324	188.0	32.4	4.86	6.44	11.8	0.4	115.0	31.9	7.6	6.9	85.8	144.0	57.0	4.0	2.0	180.0	35.8	29.0	3.0	11.97	12.7	163.0	161.0
156.89	6.6	149.0	139.011	78.0	87.2	170.0	3.888689999999997	150.0	0.6	5.820999999999999	7.38	48.0	3.4	80.0	5.4	2.3	5.653299999999998	0.034	4.52	5.4	30.0	122.0	18.0	30.1	2.3835	1.37321	165.0	29.4	4.82	4.827280000000002	9.3	0.3	154.4	46.8	7.201000000000002	7.9	71.9	120.0	19.99	3.0	4.0	155.0	39.5	23.88	1.0	12.2436	12.5	18.48	182.9
215.0	5.2	2.28	143.0	78.0	96.0	247.0	5.2	190.0	0.4	7.2	3.56	52.0	3.0	70.0	5.8	1.6	5.0	0.174	2.74	480.0	34.0	152.0	78.0	32.9	2.275	0.969	237.0	35.9	4.74	5.495	8.0	0.4	210.0	48.0	8.0	11.1	102.74	146.0	20.0	4.0	1.0	240.0	44.0	26.0	3.0	15.4	12.6	25.0	186.9
180.0	7.9	0.035	141.1	72.0	90.7	225.0	4.63	180.0	1.0	4.7	5.34	56.0	4.5	72.0	6.4	2.3	6.1000000000000005	0.111	1.0	300.0	34.0	152.0	76.0	30.3	2.375	0.872	210.0	33.2	4.98	6.827999999999999	12.2	0.5	135.0	33.3	7.8	9.4	96.64	142.0	20.0	4.0	4.0	210.0	40.8	24.0	3.0	25.70000000000001	12.3	22.0	175.7
160.0	4.2	0.011	142.0	55.96	98.2	165.0	5.146	182.1	0.3	6.2	3.38	60.56	2.5	59.76	5.0	1.0	6.78	0.107	1.07	300.0	25.0	152.44	75.43	32.8	2.35	1.195	150.0	30.622	4.56	5.16	7.9	0.6	133.0	38.30800000000001	7.1	7.6	68.6	149.3	19.0	4.0	5.0	160.0	37.092	23.0	3.0	22.23	12.6	19.0	167.4
112.0	5.1	0.075	140.0	78.0	87.4	124.0	4.215	140.0	0.4	6.2	4.36	80.0	3.3	86.0	4.8	1.3	4.64	0.06	2.0	264.0	28.0	120.0	72.0	29.5	2.275	1.098	120.0	27.1	4.76	5.72	6.9	1.0	112.0	37.5	7.0	7.4	56.2	124.0	21.0	3.0	3.0	120.0	33.4	24.0	3.0	15.39	11.6	14.0	159.4
120.57	6.5	0.035	133.8	66.0	96.4	122.0	3.78	130.0	0.6	3.4	3.56	90.0	3.5	62.0	4.9	2.2	4.3	0.034	1.84	16.0	34.0	106.0	25.0	31.4	2.5	1.162	122.0	22.2	4.7	4.663	8.6	0.7	118.95	40.4	8.1	6.9	50.5	98.0	15.0	3.0	5.0	122.0	34.4	19.0	1.0	10.3	11.4	14.0	172.1
237.48	7.0	109.22	143.0	42.0	92.4	265.0	4.53	160.0	0.5	8.7	8.9	54.0	3.9	74.0	5.8	2.4	3.6	0.039	10.18	5.0	27.0	142.0	19.0	31.1	2.35	1.2919999999999998	260.0	39.0	4.66	5.44	6.7	0.4	252.12	51.0	7.3	8.4	126.6	140.0	54.0	4.0	3.0	245.0	42.6	45.0	3.0	5.1000000000000005	12.8	41.0	190.9
170.71	7.08000000000001	167.08424	139.017	66.0	88.23	190.0	5.85466	150.0	0.5	5.863	6.797300000000003	86.0	4.101000000000006	72.0	5.351999999999999	2.2840000000000025	5.400700000000002	0.0791409999999999	5.0	205.56	29.0	124.0	34.0	30.404	2.366	1.18945	190.0	35.207	4.647899999999997	5.034450000000004	6.974000000000001	0.5020000000000002	160.0	42.15599999999999	7.200000000000004	7.422999999999999	91.7	130.0	25.05	4.0	3.0	190.0	39.62800000000001	22.87	1.0	11.303100000000002	12.507000000000009	24.35	179.5
150.46	6.7	0.027	140.0	66.72	91.6	167.0	4.681	147.1	0.5	4.2	2.67	76.08	4.2	68.04	5.1	1.9	1.43	0.188	1.8	52.25	26.0	117.54	25.0	32.0	2.35	1.0659999999999998	138.0	28.32800000000001	4.55	4.61	7.3	0.9	154.43	38.8	7.0	7.8	61.0	117.28	12.0	3.0	3.0	140.0	35.26500000000001	15.0	3.0	15.39	12.4	9.0	161.5
95.0	5.1	0.0289999999999999	141.0	66.0	86.4	135.0	4.784	150.0	0.3	5.0	5.61	74.0	3.5	72.0	5.4	1.1	4.28	0.071	3.0	200.16	29.0	134.0	55.0	29.8	2.375	1.421	125.0	26.9	4.48	5.27	6.3	0.9	95.0	35.5	7.0	6.4	58.9	128.0	49.0	3.0	4.0	110.0	31.6	43.0	3.0	11.97	12.4	94.0	152.1
102.09	7.6	0.13	135.1	78.0	87.3	110.0	4.11	130.0	0.5	4.6	3.56	54.0	4.8	72.0	4.8	2.3	3.6	0.063	2.74	24.0	35.0	100.0	19.0	29.0	2.35	1.421	104.0	23.4	4.97	4.5520000000000005	6.3	0.6	100.46	33.6	8.3	7.9	44.8	102.0	13.0	2.0	3.0	104.0	35.3	22.0	3.0	10.3	12.0	9.0	161.1
146.52	7.4	0.011	140.0	42.0	91.4	171.9	4.81	130.0	0.7	2.9	2.14	66.0	3.7	54.0	5.5	2.8	3.21	0.037	1.0	85.98	31.0	108.0	28.0	31.5	2.35	1.388	167.77	30.5	3.93	4.83	9.1	0.4	143.21	37.3	6.9	7.7	77.0	106.0	23.0	4.0	5.0	157.49	35.3	20.0	1.0	6.84	11.7	9.0	159.8
175.0	9.3	0.031	141.0	74.0	87.9	180.0	5.9220000000000015	160.0	0.4	4.5	0.89	66.0	6.5	72.44	6.8	2.2	7.14	0.0819999999999999	1.0	279.6	29.0	136.68	59.0	29.3	2.5	1.808	180.0	37.4	4.85	6.44	4.7	0.4	110.0	42.1	7.1	8.5	82.3	136.0	32.0	4.0	5.0	180.0	39.0	21.0	3.0	10.26	12.7	18.0	164.1
150.1	8.6	122.0	141.0	52.0	92.1	180.0	4.707	130.0	0.6	4.8	11.21	64.0	6.3	50.0	5.3	1.6	4.28	0.043	2.0	41.29	28.0	112.0	23.0	31.2	2.45	0.969	150.0	29.6	4.47	5.27	6.4	0.8	142.13	39.0	7.3	7.6	68.8	108.0	21.0	3.0	4.0	155.0	34.0	20.0	1.0	20.52	12.7	36.0	168.9
180.0	7.2	0.011	136.0	56.0	99.6	185.0	4.448	140.0	0.3	5.5	3.29	50.0	5.5	52.0	6.1	1.4	5.36	0.126	2.0	264.0	26.0	110.0	70.0	33.3	2.425	1.227	175.0	31.6	3.73	6.94	4.0	0.3	125.0	39.7	6.2	6.7	77.3	108.0	13.0	4.0	5.0	165.0	37.2	12.0	1.0	15.39	12.1	18.0	158.4
200.0	3.6	0.14	142.0	70.0	95.2	240.0	5.46	150.0	0.4	5.9	3.56	72.0	2.0	70.0	8.0	0.9	19.99	0.222	4.3	228.0	29.0	128.0	74.0	33.3	2.175	1.39	180.0	30.9	3.59	5.829	10.8	1.2	180.0	44.1	6.3	7.8	82.8	120.0	47.0	4.0	1.0	180.0	40.3	34.0	3.0	8.55	12.5	71.0	176.10499999999996
140.0	4.6	0.023	141.0	72.0	89.3	170.0	5.662999999999999	130.0	0.6	3.2	4.09	62.0	2.4	72.0	5.6	1.4	7.85	0.071	1.0	295.08	26.0	116.0	62.0	28.8	2.3	1.162	146.0	30.8	4.05	4.94	12.5	1.0	118.0	37.8	6.8	7.6	67.9	100.0	35.0	4.0	5.0	165.0	35.1	42.0	3.0	8.55	14.4	10.0	165.7
115.0	11.3	109.63	139.1	53.8	71.6	200.0	4.09	150.0	0.9	5.5	14.24	56.0	7.2	52.0	5.1	2.8	3.6	0.203	3.0	36.0	35.0	120.0	46.0	23.3	2.375	1.195	165.0	32.6	4.88	4.774	7.7	0.9	145.0	39.1	8.0	8.9	72.5	120.0	13.0	4.0	2.0	140.0	36.0	15.0	3.0	8.6	18.3	17.0	161.6
197.91	6.8	0.509	140.0	56.0	94.0	220.0	3.853	140.0	0.5	6.1	0.89	68.0	3.5	54.0	4.9	2.6	2.14	0.072	6.0	12.0	21.0	122.0	23.0	32.0	2.375	1.162	200.0	32.8	5.01	4.88	7.3	1.0	196.4	48.4	6.9	7.8	91.6	126.0	27.0	4.0	3.0	190.0	42.7	25.0	3.0	11.97	11.3	25.0	192.6
74.0	7.126000000000008	0.0824811639344262	139.013	63.24	90.459	110.0	5.6955300000000015	185.2	0.5	5.029000000000002	6.419500000000002	68.48	4.101000000000006	65.18	5.682999999999998	2.294000000000004	6.192899999999997	0.13051	1.27	307.36	29.01	158.68	63.0	30.385000000000005	2.377	1.2895400000000004	110.0	27.954	4.643099999999998	5.300570000000004	7.0719999999999965	0.4340000000000001	100.0	36.778	7.200000000000004	7.957000000000002	59.87700000000001	155.48	20.94	3.0	5.0	100.0	33.781	23.31	1.0	13.5261	12.669999999999998	30.21	156.678
184.18	9.3	0.035	136.9	82.0	93.4	222.34	6.49	160.0	0.7	3.6	3.56	102.0	6.2	78.0	5.1	2.1	1.8	0.024	1.72	48.0	28.0	130.0	30.0	31.3	2.175	1.0659999999999998	218.0	32.7	4.15	4.5520000000000005	8.0	0.2	175.0	43.5	6.1	8.3	101.6	126.0	10.0	3.0	5.0	170.0	37.3	16.0	3.0	6.8000000000000025	12.3	7.0	170.6
180.0	5.9	301.0	142.0	82.0	101.9	212.0	5.25	170.0	0.4	8.8	3.56	82.0	3.5	86.0	5.3	1.8	4.28	0.1009999999999999	2.0	108.0	32.0	148.0	46.0	35.7	2.3	0.9	198.0	35.8	4.13	6.994	6.9	0.6	170.0	37.7	7.5	8.1	86.1	142.0	21.0	4.0	3.0	198.0	39.4	21.0	3.0	10.26	11.9	56.0	176.2
190.0	7.1	0.285	138.0	60.22	97.8	195.0	4.758	150.0	0.7	7.4	5.34	74.0	5.1	60.0	5.9	1.0	7.85	0.217	1.0	240.0	32.0	118.0	66.0	33.8	2.8	1.001	190.0	33.6	4.89	5.38	9.5	0.6	160.0	42.1	7.6	7.6	85.8	119.34	36.0	4.0	3.0	190.0	40.7	39.0	3.0	18.81	12.0	25.0	172.7
101.79	6.4	0.021	140.0	66.0	91.2	110.0	4.37	130.0	0.4	3.8	2.67	62.0	4.4	64.0	4.9	1.5	3.21	0.063	3.0	24.0	32.0	104.0	25.0	30.2	2.35	1.39	104.31	26.3	4.47	4.441	5.6	0.6	100.61	34.6	7.8	8.0	45.7	100.0	22.0	3.0	1.0	105.46	33.7	24.0	3.0	13.68	12.2	15.0	154.5
237.81	6.9	2.82	140.0	66.0	88.6	255.0	4.319	150.0	0.5	7.0	3.56	82.0	4.5	64.0	5.0	1.7	3.93	0.043	7.0	82.08	26.0	126.0	24.0	31.0	2.375	1.259	220.0	35.5	5.22	4.94	7.8	1.0	232.45	46.7	7.0	8.5	102.8	130.0	24.0	4.0	3.0	250.0	42.8	16.0	2.0	13.68	12.3	27.0	184.2
130.0	8.0	0.037	141.0	70.0	97.9	190.0	6.698	160.0	0.4	6.5	3.56	56.0	5.6	74.0	5.6	1.7	5.71	0.106	12.0	276.0	24.0	136.0	67.0	32.6	2.375	1.2919999999999998	190.0	38.6	4.68	5.33	4.4	2.0	122.0	40.5	6.7	8.8	88.0	138.0	22.0	5.0	4.0	160.0	37.0	20.0	3.0	10.26	12.6	33.0	154.1
220.0	9.3	0.035	141.7	70.0	94.1	280.0	4.68	150.0	0.8	4.9	5.34	70.0	5.5	68.0	8.5	2.9	3.9	0.0969999999999999	6.0	288.0	25.0	122.0	48.0	31.9	2.375	1.195	240.0	38.4	4.57	4.274	8.2	0.5	200.0	39.1	7.0	8.6	107.5	124.0	57.0	4.0	4.0	250.0	37.1	37.0	3.0	8.6	12.7	26.0	170.3
173.75	6.4	0.06094	137.3	80.0	91.4	192.44	5.25	160.0	0.5	5.6	2.67	68.0	3.2	78.0	5.4	2.4	6.4	0.092	1.22	396.0	32.0	126.0	70.0	31.3	2.4	1.421	187.94	33.2	4.76	5.384	8.1	0.4	143.72	43.5	7.7	7.4	85.5	128.0	30.0	4.0	5.0	184.72	37.9	26.0	3.0	12.0	12.2	24.0	168.6
130.0	8.6	284.0	129.0	80.0	105.7	145.0	6.646	170.0	0.4	4.1	18.68	94.0	6.8	86.0	5.1	1.3	1.79	0.242	3.0	174.5	39.0	144.0	39.0	36.8	2.3	1.001	110.0	22.9	3.91	4.66	4.9	0.8	130.0	36.1	8.5	6.2	51.5	148.0	58.0	3.0	4.0	100.0	36.5	68.0	3.0	13.68	11.9	91.0	162.4
280.0	9.1	282.0	139.0	44.0	86.7	285.0	6.439	150.0	0.6	4.1	7.12	78.0	5.3	56.0	7.1	2.5	3.21	0.1119999999999999	21.0	240.0	30.0	118.0	60.0	29.1	2.25	1.227	235.0	41.2	5.1	10.32	6.7	1.0	165.0	36.98700000000001	6.5	6.9	109.07699999999996	100.0	11.0	5.0	5.0	245.0	37.8	19.0	3.0	6.84	14.5	29.0	171.6
160.0	8.9	623.0	139.0	82.0	88.6	170.0	6.0	180.0	0.6	5.6	22.24	72.0	4.8	86.0	5.6	3.0	4.64	0.15	1.0	72.0	28.0	154.0	60.0	30.0	2.325	1.55	145.0	29.2	5.56	5.61	6.3	0.6	105.0	37.3	7.0	7.6	61.7	158.0	14.0	3.0	3.0	170.0	35.5	19.0	3.0	8.55	13.1	58.0	158.8
220.0	5.6	0.1496599999999999	139.014	52.0	92.1	232.0	5.453149999999997	160.0	0.5	6.175	4.389500000000001	54.0	3.8	54.0	5.562	1.2	4.851599999999996	0.09945	1.53	240.0	29.0	138.0	75.0	32.2	2.3845	1.2374100000000006	213.0	38.3	4.74	5.450630000000002	8.3	0.3	150.0	31.6	7.198000000000002	7.1	99.4	140.0	22.21	5.0	4.0	232.0	35.5	24.18	3.0	14.586300000000003	13.1	33.9	152.1
169.17	4.6	0.037	138.0	54.0	69.4	187.0	4.343999999999999	140.0	0.4	5.6	2.67	70.0	2.8	66.0	5.5	1.2	3.93	0.063	1.0	36.0	27.0	112.0	26.0	21.5	2.35	1.195	185.0	31.2	6.78	5.22	8.1	1.2	164.02	46.4	7.2	7.4	86.3	114.0	23.0	4.0	5.0	180.0	40.6	23.0	3.0	8.55	13.8	18.0	185.1
150.0	6.6	0.011	131.0	5.3976053469340267e-79	91.5	150.0	3.026	190.0	0.8	3.7	1.96	62.0	4.5	46.0	4.6	1.3	6.78	0.055	1.49	240.0	19.0	180.0	80.0	32.3	2.25	1.615	145.0	27.3	2.83	6.38	11.4	0.6	130.0	44.0	6.3	7.5	60.6	170.0	5.0	3.0	3.0	145.0	38.8	20.0	3.0	20.52	17.9	21.0	171.3
190.0	7.7	0.02	139.0	74.0	87.1	257.0	4.267	150.0	0.8	4.2	1.25	80.0	4.6	76.0	8.0	2.1	3.93	0.049	1.0	180.0	28.0	114.0	50.0	29.5	2.35	1.227	233.0	36.6	4.8	9.83	10.5	0.2	175.0	43.4	6.9	8.9	105.4	106.0	21.0	4.0	3.0	225.0	39.0	20.0	3.0	11.97	13.4	7.0	177.9
123.58	6.7	0.011	139.0	40.0	94.3	130.0	4.81	140.0	0.5	3.4	1.25	64.0	3.8	44.0	5.1	2.3	3.57	0.017	2.88	5.08	30.0	106.0	19.0	33.2	2.45	1.421	130.0	28.7	3.91	4.61	7.2	0.4	122.8	39.8	7.3	7.9	58.7	106.0	24.0	3.0	4.0	130.0	37.2	23.0	1.0	10.26	12.0	9.0	160.0
136.6	9.4	0.011	140.0	53.14	89.1	158.0	4.603	140.0	0.6	3.5	1.25	68.0	6.6	54.0	5.3	2.1	4.64	0.02	2.33	11.55	25.0	108.0	18.0	30.8	2.5	1.227	140.0	26.7	4.54	5.16	6.1	0.6	133.77	36.4	7.2	7.3	63.6	98.0	18.0	3.0	4.0	155.0	34.3	21.0	2.0	8.55	12.4	10.0	165.1
120.0	14.7	316.0	135.0	69.5	91.2	192.0	5.662999999999999	145.4	1.2	4.9	26.69	81.02	7.5	70.68	5.7	5.8	3.57	0.092	3.82	101.13	32.0	119.54	38.0	29.9	2.5	1.582	178.0	37.8	4.97	4.39	7.9	0.7	100.0	36.9	7.1	7.4	84.3	116.44	17.0	4.0	3.0	190.0	33.0	22.0	1.0	6.84	13.9	41.0	153.4
170.0	6.9	0.06	139.8	84.0	86.8	170.0	5.51	170.0	0.6	7.5	4.45	62.0	3.8	86.0	5.5	2.2	7.5	0.126	3.0	268.8	30.0	124.0	57.0	30.3	2.375	0.904	165.0	32.6	5.66	5.5509999999999975	9.2	0.6	165.0	39.8	7.6	9.5	86.4	132.0	21.0	3.0	1.0	165.0	39.0	17.0	3.0	12.0	12.9	19.0	171.2
232.71	4.7	0.59	140.0	74.0	84.4	254.0	3.672	140.0	0.2	5.7	2.67	64.0	3.0	76.0	5.4	1.4	2.14	0.044	2.0	44.91	30.0	130.0	31.0	28.4	2.275	1.388	254.0	38.5	3.68	4.55	5.0	0.4	234.0	38.6	7.0	10.0	114.0	132.0	31.0	5.0	4.0	254.0	38.4	22.0	1.0	39.33	20.5	15.0	166.9
257.59	10.1	37.6	136.0	43.1	75.1	296.0	5.7410000000000005	110.0	0.5	3.7	3.11	84.0	8.1	48.0	5.0	1.4	1.79	0.026	2.0	24.0	33.0	82.0	22.0	25.2	2.35	1.227	261.0	38.9	4.66	4.33	5.0	0.4	257.16	40.547	6.7	9.1	114.4	82.1	11.0	5.0	4.0	296.0	39.9	13.0	1.0	5.13	16.7	8.0	171.9
165.0	6.913999999999992	1.4409199999999966	138.999	52.84	90.72699999999998	180.0	5.200709999999999	181.4	0.5	6.0870000000000015	3.1833	67.28	4.002000000000002	57.06	5.6480000000000015	2.099999999999996	4.903099999999999	0.1420199999999999	2.57	720.0	29.01	151.42	77.32	30.526	2.3615	1.1092999999999995	170.0	32.736000000000004	4.6269	5.4731800000000055	7.371	0.4480000000000002	165.0	40.31099999999999	7.193000000000005	8.416000000000002	82.16999999999993	146.74	20.16	4.0	1.0	165.0	39.059	23.35	3.0	14.312700000000005	12.874	26.99	169.34799999999984
172.0	7.4	0.32	139.0	74.0	96.4	190.0	6.698	180.0	0.6	8.2	2.76	58.0	4.5	82.0	5.1	2.1	6.07	0.145	2.0	360.0	33.0	156.0	79.0	33.8	2.425	1.0659999999999998	172.0	28.2	5.39	5.05	8.2	0.9	170.0	35.6	7.6	7.2	79.6	154.0	47.0	3.0	4.0	172.0	37.3	37.0	3.0	18.81	13.4	142.0	170.6
198.64	7.9	0.344	140.0	58.0	87.2	230.0	2.457	140.0	0.5	6.5	0.89	74.0	5.4	70.0	5.6	1.8	2.5	0.0289999999999999	6.67	38.85	28.0	118.0	19.0	29.5	2.475	1.453	230.0	37.7	5.03	6.0	6.9	0.9	192.93	44.3	7.3	8.4	95.3	118.0	28.0	4.0	2.0	200.0	39.0	19.0	1.0	10.26	12.5	25.0	171.6
140.0	6.1	142.0	140.0	70.0	86.6	150.0	4.629	130.0	0.5	6.6	21.8	66.0	2.4	74.0	6.1	2.6	6.07	0.138	2.0	159.81	29.0	114.0	45.0	29.0	2.5	1.324	140.0	29.0	5.07	4.66	7.8	1.2	120.0	44.8	7.6	9.4	59.1	112.0	28.0	3.0	3.0	130.0	40.0	24.0	3.0	13.68	12.5	53.0	181.4
230.0	12.5	0.011	136.0	36.0	86.8	250.0	5.843999999999999	130.0	1.1	4.9	2.14	104.0	7.9	56.0	5.8	1.8	4.64	0.059	1.0	372.0	31.0	106.0	59.0	29.2	2.225	1.388	205.0	34.6	4.65	6.99	8.5	0.8	165.36	25.5	7.0	7.6	93.8	106.0	15.0	5.0	5.0	212.0	36.0	26.0	3.0	6.84	13.0	20.0	153.5
133.52	8.9	0.011	136.0	56.0	91.0	140.0	6.28	130.0	0.7	4.1	1.78	82.0	6.3	56.0	4.7	1.8	5.0	0.039	1.68	48.0	31.0	104.0	32.0	31.1	2.3	1.55	140.0	29.1	3.97	3.83	7.7	0.4	140.0	43.2	6.4	9.1	85.5	104.0	13.0	3.0	5.0	135.0	37.5	19.0	3.0	11.97	13.0	6.0	178.3
140.65	6.4	0.42	138.1	76.98	93.1	152.86	4.58	180.0	0.9	6.3	7.12	68.0	3.9	77.7	5.5	1.3	4.3	0.256	2.32	411.0	39.0	142.56	73.0	32.3	2.425	1.453	135.0	25.0	3.68	4.94	13.8	0.9	142.35	44.8	7.8	7.4	66.0	140.0	26.0	3.0	2.0	129.0	36.2	24.0	3.0	6.8000000000000025	13.0	56.0	173.2
130.0	8.2	0.336	138.0	68.0	95.9	162.0	6.206	210.0	0.8	5.2	5.34	72.0	5.4	72.0	5.9	1.8	6.07	0.198	1.0	240.0	34.0	170.0	64.48	32.8	2.35	1.0659999999999998	162.0	32.8	4.14	5.44	9.5	0.6	118.0	38.0	7.3	8.3	75.1	164.0	21.0	4.0	2.0	162.0	35.7	27.0	3.0	11.97	11.8	31.0	155.6
125.0	7.1	0.011	138.0	77.88	91.4	137.0	6.05	150.0	0.5	5.0	1.78	66.0	5.1	80.0	5.1	1.4	3.93	0.039	1.0	156.0	31.0	118.0	39.0	32.2	2.4	1.32	132.0	30.6	4.1	4.607	6.4	1.0	115.0	37.5	7.6	8.4	58.9	115.6	13.0	3.0	5.0	127.0	32.5	21.0	1.0	13.68	11.9	13.0	164.0
160.0	6.2	0.011	140.0	74.0	91.2	165.0	5.146	150.0	0.6	5.9	3.29	68.0	3.7	68.0	5.1	1.8	5.71	0.087	1.0	273.48	30.0	122.0	49.0	31.0	2.425	1.162	165.0	31.7	5.34	4.05	9.6	0.3	130.0	41.2	7.6	6.9	71.8	126.0	22.0	4.0	4.0	165.0	39.0	33.0	1.0	37.62	12.6	23.0	173.7
125.0	4.4	0.035	139.0	86.0	91.6	130.0	6.362	170.0	0.3	5.9	3.65	82.0	2.7	86.0	5.4	1.3	4.64	0.114	1.0	360.0	36.0	138.0	60.0	30.6	2.45	1.162	125.0	25.0	4.5	4.72	7.9	0.9	125.0	35.8	8.1	6.4	49.9	134.0	13.0	3.0	5.0	125.0	36.0	20.0	3.0	13.68	12.0	26.0	163.1
150.0	6.886999999999992	0.0254899999999999	139.007	62.46	88.94300000000001	172.0	5.51674	149.2	0.5	5.178	4.456099999999998	71.56	4.101000000000006	65.12	5.753999999999999	2.099999999999996	4.823999999999995	0.0989299999999999	1.1	336.0	29.01	124.56	80.0	30.43300000000001	2.374	1.2466600000000003	170.0	33.01099999999999	4.640499999999996	5.603010000000001	7.338000000000001	0.4870000000000002	125.0	34.859999999999985	7.200000000000004	7.778	76.80200000000008	121.88	19.86	4.0	4.0	162.0	35.45200000000001	23.4	3.0	12.1239	12.773999999999996	22.11	157.97799999999995
140.0	7.101000000000013	0.0641906933010492	139.007	64.06	90.496	175.0	5.183029999999999	181.7	0.5	5.306	3.876100000000001	70.96	4.199999999999991	65.6	6.091999999999998	2.196999999999996	4.834999999999996	0.0943108333333333	1.45	72.0	29.01	159.52	74.38	30.48899999999999	2.398	1.2987600000000004	136.0	31.754	4.628	5.54359	7.144999999999999	0.48	113.0	31.769999999999985	7.201000000000002	8.133	62.09800000000002	157.0	23.85	4.0	3.0	136.0	33.042	26.39	3.0	12.226500000000003	12.817000000000004	31.04	146.32300000000004
160.0	6.8849999999999945	59.69673000000001	139.13600000000008	75.56	90.63700000000004	187.0	5.234590000000002	162.6	0.5	5.907000000000003	5.407800000000001	70.04	4.100000000000007	75.42	5.593999999999999	2.101999999999996	6.101300000000004	0.15853	1.93	246.66	29.01	134.72	54.0	30.41800000000001	2.3527499999999995	1.0595200000000005	180.0	34.163000000000004	4.646699999999996	5.357390000000001	7.334000000000002	0.4810000000000002	140.0	44.789000000000016	7.200000000000004	8.088000000000005	88.23799999999996	131.66	24.04	4.0	5.0	175.0	39.99300000000001	22.72	1.0	8.679699999999999	12.767999999999995	28.68	178.96900000000005
155.0	9.4	250.0	139.0	90.0	95.6	175.0	8.12	170.0	0.3	7.3	14.24	86.0	6.5	91.26	5.3	2.3	2.86	0.092	12.0	155.66	31.0	140.9	36.0	34.2	2.475	1.453	165.0	31.4	4.83	4.66	2.9	0.1	165.0	40.7	7.8	7.0	73.1	142.0	29.0	4.0	2.0	165.0	37.4	25.0	3.0	15.39	11.8	64.0	176.4
150.0	6.64300000000001	2.9238300000000064	138.986	56.06	90.78900000000004	150.0	5.218380000000002	181.8	0.5	6.015	5.3178	64.96	3.9009999999999945	56.38	5.628999999999999	2.001	5.917500000000002	0.16315	1.66	240.0	29.01	149.88	77.02	30.398000000000003	2.3669999999999995	1.1016699999999993	150.0	32.17999999999999	4.644399999999996	5.590850000000002	7.493999999999998	0.4870000000000003	150.0	38.866	7.200000000000004	8.152999999999999	74.80600000000003	146.26	23.06	4.0	5.0	150.0	37.05799999999999	24.96	3.0	13.303799999999995	12.745000000000005	25.68	163.43500000000003
138.1	7.6	0.011	137.0	64.0	83.6	170.0	4.45	140.0	0.3	4.0	2.67	64.0	4.5	62.0	4.8	2.4	3.93	0.039	1.59	100.8	31.0	110.0	30.0	28.7	2.375	1.23	170.0	33.8	4.72	4.607	4.6	0.4	130.0	38.8	7.7	7.5	78.2	112.0	19.0	4.0	5.0	160.0	34.0	33.0	1.0	11.97	12.2	25.0	158.0
175.0	5.1	228.0	141.0	62.0	91.0	205.0	5.6370000000000005	140.0	0.4	4.6	20.46	68.0	3.0	64.0	5.4	1.6	3.93	0.077	1.41	183.48	23.0	114.0	65.0	31.3	2.5	1.324	205.0	36.0	4.99	5.0	6.9	1.0	160.0	32.2	6.6	8.4	93.1	117.6	22.0	4.0	4.0	205.0	35.6	22.0	3.0	17.1	12.3	13.0	170.1
374.1	11.4	258.0	141.0	80.0	89.4	483.0	4.862	150.0	0.8	7.5	4.72	84.0	8.5	84.0	5.1	2.0	3.57	0.039	1.0	48.0	36.0	120.0	27.0	32.9	2.4	1.162	345.0	50.0	4.83	4.61	7.2	0.1	450.0	38.0	7.6	8.4	195.8	122.0	34.0	5.0	4.0	340.0	42.8	25.0	3.0	10.26	12.9	24.0	182.8
202.27	5.1	0.011	141.0	72.0	89.3	220.0	4.163	160.0	0.5	6.3	1.87	68.0	2.2	70.0	5.3	2.2	5.36	0.032	1.0	50.07	27.0	120.0	21.0	29.1	2.4	1.195	202.0	33.8	5.27	4.66	10.5	0.7	203.32	44.6	7.4	7.5	93.4	116.0	14.0	4.0	4.0	220.0	40.5	19.0	1.0	13.68	12.5	19.0	181.3
225.0	5.3	0.011	140.0	62.0	95.3	230.0	3.957	140.0	0.5	4.8	5.96	60.0	3.1	62.0	6.4	1.5	4.28	0.043	1.0	360.0	27.0	116.0	68.0	32.7	2.375	1.2919999999999998	228.0	34.8	4.47	6.33	9.3	0.6	180.0	39.0	6.9	6.4	104.5	104.0	25.0	4.0	3.0	217.0	40.7	24.0	3.0	15.39	13.5	12.0	181.2
145.93	8.2	0.183	138.0	74.0	90.8	160.9	5.198	150.0	0.6	4.9	2.94	62.0	3.9	68.0	5.3	3.5	5.36	0.185	3.0	36.0	29.0	120.0	33.0	31.1	2.375	1.162	154.42	30.0	4.89	5.38	7.4	0.7	141.86	36.361	7.4	7.3	66.2	112.0	33.0	4.0	1.0	159.0	34.4	33.0	3.0	17.1	12.0	30.0	157.7
108.0	4.3	0.035	142.0	66.96	90.2	115.0	5.66	180.0	0.4	3.7	5.34	74.0	2.4	70.0	5.0	1.4	3.9	0.0969999999999999	1.0	180.0	23.0	158.0	58.0	30.3	2.225	0.904	105.0	28.0	4.55	4.607	9.4	1.0	86.0	34.1	6.8	7.9	49.1	154.0	14.0	3.0	4.0	110.0	29.6	17.0	3.0	6.8000000000000025	12.4	13.0	146.7
173.34	6.870999999999987	174.1092	139.006	48.0	88.58299999999996	196.0	4.502039999999999	120.0	0.5	5.380000000000001	7.844700000000002	74.0	4.001	52.0	5.349999999999999	2.099999999999996	5.678200000000001	0.0563399999999999	5.0	10.16	28.0	102.0	24.0	30.29000000000001	2.386000000000001	1.29284	196.0	35.3	4.644999999999993	4.822770000000001	7.205	0.4430000000000001	170.0	37.0	7.1999999999999975	7.704999999999999	88.0	96.0	24.66	3.0	2.0	187.0	38.0	23.53	1.0	10.653299999999994	12.679	23.77	167.2
142.48	7.0760000000000085	143.609	138.98800000000006	64.98	90.01400000000002	168.0	4.347800000000001	145.7	0.5	3.9069999999999983	7.284899999999999	78.06	4.1040000000000045	64.44	5.004	2.230999999999998	5.7486000000000015	0.0511399999999999	3.33	83.95	29.01	116.56	25.0	30.72799999999999	2.323	1.15826	123.0	28.500000000000004	4.600400000000001	4.6618400000000015	6.947999999999998	0.4980000000000003	146.69	39.12900000000001	7.200000000000004	8.256999999999998	60.92119999999999	115.1	15.41	3.0	4.0	102.0	34.872	18.78	3.0	7.049	12.312000000000005	12.55	161.87500000000006
200.0	6.9	0.072	143.0	72.0	86.3	247.0	5.043	130.0	0.3	4.3	1.78	70.0	4.4	70.0	5.3	2.1	4.28	0.043	1.91	36.0	30.0	104.0	36.0	28.0	2.4	1.324	210.0	38.8	5.33	5.11	3.8	0.4	200.0	38.7	7.3	10.0	96.4	106.0	19.0	5.0	4.0	247.0	40.7	20.0	1.0	11.97	13.3	12.0	170.5
132.0	7.6	46.69	134.4	88.0	84.9	160.0	7.21	170.0	0.7	4.2	7.12	74.0	4.8	90.0	8.1	1.8	3.9	0.072	6.0	60.0	34.0	144.0	56.0	28.7	2.3	0.936	140.0	29.4	5.57	9.326	8.9	0.6	132.0	36.5	8.0	8.4	63.5	130.0	27.0	3.0	1.0	120.0	34.6	26.0	3.0	10.3	12.2	49.0	160.8
150.0	12.6	0.048	142.0	60.0	93.0	154.0	5.38	170.0	0.7	8.9	4.45	80.0	5.0	66.0	6.8	6.7	6.78	0.13	1.0	24.0	29.0	124.0	72.46	30.8	2.225	1.42	154.0	29.3	4.46	5.329	5.4	0.7	138.0	42.6	6.8	7.6	66.7	112.0	27.0	3.0	2.0	154.0	35.7	24.0	3.0	11.97	12.3	81.0	160.0
137.4	8.5	94.7	138.0	72.0	99.7	160.0	5.275	140.0	0.6	4.2	4.09	84.0	4.1	68.0	5.5	3.4	4.28	0.055	2.91	76.5	28.0	104.0	28.0	33.8	2.3	1.356	150.0	32.0	4.13	5.33	7.3	0.6	135.0	39.25099999999999	6.9	8.0	78.2	102.0	17.0	4.0	5.0	150.0	37.4	17.0	1.0	10.26	12.0	23.0	165.1
130.0	5.6	0.011	136.0	80.0	89.7	150.0	5.662999999999999	210.0	0.7	4.4	1.25	66.0	2.6	86.0	5.2	2.3	5.0	0.015	1.45	372.0	31.0	164.0	66.0	31.5	2.4	1.0659999999999998	140.0	29.4	4.55	5.16	12.0	0.6	145.0	37.8	7.4	8.0	62.5	152.0	23.0	3.0	2.0	135.0	38.4	30.0	3.0	10.26	11.0	16.0	163.2
210.0	9.6	0.011	143.0	74.0	92.3	225.0	6.23	150.0	1.0	6.3	5.34	90.0	5.9	70.0	8.0	2.2	13.92	0.1159999999999999	2.0	240.0	35.0	110.0	71.0	30.7	2.5	1.39	225.0	36.0	4.32	9.381	10.3	0.9	180.0	42.0	7.6	9.8	104.7	122.0	45.0	4.0	5.0	225.0	41.5	48.0	1.0	10.26	13.4	61.0	175.0
180.0	6.5	0.011	144.0	90.0	97.9	180.0	4.474	200.0	0.5	7.7	8.01	86.0	4.7	88.0	4.7	1.2	7.5	0.193	1.27	600.0	18.0	158.0	75.0	32.3	2.4	0.904	160.0	27.98699999999999	4.65	4.94	7.2	0.5	129.0	41.081	6.3	7.2	70.3	160.0	21.0	3.0	5.0	165.0	39.106	22.0	3.0	25.65	13.3	11.0	178.2
167.97	6.6	0.035	138.1	76.0	79.1	200.0	5.09	150.0	0.4	3.8	2.67	90.0	4.7	70.0	4.9	1.4	3.6	0.0289999999999999	1.0	24.0	27.0	134.0	22.0	26.8	2.225	1.033	200.0	33.3	4.67	4.774	5.7	0.3	163.2	37.4	7.1	8.6	94.1	128.0	16.0	3.0	4.0	180.0	35.6	17.0	3.0	5.1000000000000005	12.9	13.0	161.2
105.0	4.9	0.011	142.0	74.0	90.6	105.0	3.801	140.0	0.4	3.2	3.02	70.0	3.3	74.0	5.8	1.1	2.5	0.044	1.0	324.0	28.0	126.0	63.0	31.2	2.425	1.227	105.0	25.7	4.36	5.0	8.3	0.4	95.0	29.2	7.2	8.0	47.9	120.0	30.0	3.0	4.0	105.0	31.5	32.0	3.0	11.97	12.3	8.0	149.2
185.0	6.2	0.011	139.0	70.0	88.5	230.0	4.94	120.0	0.6	6.5	3.56	88.0	3.3	66.0	5.9	1.8	7.14	0.14	1.93	278.16	33.0	106.0	58.0	29.8	2.4	1.49	230.0	38.0	4.61	5.607	9.6	1.5	155.0	41.8	7.7	8.1	107.4	98.0	61.0	5.0	5.0	230.0	42.5	32.0	3.0	11.97	11.7	31.0	175.5
115.0	7.8	235.0	139.0	40.0	87.4	124.0	4.03	120.0	0.4	3.9	5.34	58.0	4.9	38.42	5.3	2.0	5.36	0.0819999999999999	2.0	84.0	24.0	100.9	37.0	31.0	2.3	0.9	124.0	29.2	4.51	4.33	4.8	0.7	115.0	38.4	6.7	9.0	55.5	104.0	10.0	3.0	3.0	117.0	32.5	15.0	3.0	11.97	12.4	14.0	154.0
113.0	6.899999999999992	0.0494004175474308	138.99300000000002	63.96	90.56600000000005	130.0	5.719699999999998	185.0	0.5	5.05	3.5295	70.82	4.040000000000003	64.8	5.540999999999998	2.100999999999996	5.373800000000001	0.0886599999999999	1.27	468.0	29.01	158.5	70.0	30.498999999999995	2.385	1.26794	130.0	30.86	4.624699999999999	5.128400000000002	7.306999999999998	0.4710000000000002	112.0	35.08300000000002	7.200000000000004	8.312000000000001	62.26199999999994	156.08	21.83	4.0	3.0	124.0	34.418	25.31	3.0	12.431699999999996	12.681	27.35	151.715
170.0	6.900999999999992	0.0391606127149686	138.998	65.52	90.518	180.0	5.647360000000001	177.2	0.5	5.157	3.4183999999999988	70.3	4.100000000000007	64.96	5.656000000000002	2.100999999999996	6.0427	0.0857199999999999	1.29	288.0	29.01	149.12	69.0	30.602	2.3850000000000007	1.2582810000000004	155.0	32.169999999999995	4.616000000000001	5.355750000000003	7.314000000000001	0.4710000000000002	145.0	38.362	7.200000000000004	8.354000000000001	73.85600000000002	145.8	21.56	4.0	3.0	180.0	37.036	22.06	3.0	11.508299999999998	12.598	24.87	162.887
155.0	6.1	0.293	141.0	5.3976053469340267e-79	97.6	165.0	5.586	180.0	0.7	3.3	4.27	74.0	3.4	5.3976053469340267e-79	5.4	1.7	11.07	0.141	1.56	300.0	22.0	154.0	74.45	32.3	2.45	1.0659999999999998	160.0	37.6	3.73	5.44	10.7	0.6	115.0	35.7	6.6	7.9	75.0	144.08	15.0	4.0	3.0	160.0	35.7	24.0	3.0	10.26	14.8	19.0	156.7
134.0	9.1	462.0	142.0	92.0	93.5	146.0	6.9	180.0	0.6	7.0	19.57	84.0	4.7	88.0	5.7	3.6	6.07	0.348	2.0	114.5	35.0	140.0	45.0	32.0	2.325	1.45	135.0	27.9	4.19	4.774	6.5	0.2	126.0	37.3	7.6	8.6	70.5	146.0	12.0	3.0	2.0	146.0	32.5	13.0	3.0	10.26	14.5	30.0	160.0
165.0	5.8	0.011	140.0	78.0	88.0	210.0	4.707	150.0	0.5	7.3	2.76	64.0	3.2	80.0	5.5	1.6	3.57	0.044	1.0	284.04	32.0	128.0	55.0	30.8	2.375	1.001	210.0	36.4	5.2	5.05	8.4	0.8	155.0	37.9	7.5	7.2	94.5	118.0	55.0	4.0	5.0	210.0	39.9	74.0	3.0	13.68	12.0	24.0	177.8
195.0	6.890999999999994	0.370940000000001	138.994	70.82	90.36	230.0	4.956319999999999	175.2	0.5	6.0589999999999975	3.4841	66.6	4.100000000000007	71.98	5.639999999999998	2.127999999999996	6.089400000000004	0.11419	1.73	300.0	28.0	149.26	68.0	30.514999999999983	2.3595	1.11952	206.0	33.988	4.631899999999999	5.432640000000003	7.325	0.4679999999999999	150.0	41.766999999999975	7.198999999999996	8.290999999999999	88.973	147.74	25.14	4.0	5.0	206.0	39.768	25.21	3.0	14.483700000000004	12.750999999999998	25.27	174.92899999999997
123.19	10.6	48.8	141.0	102.0	87.9	150.0	5.715	210.0	0.5	6.6	5.78	68.0	5.6	114.0	5.5	4.2	4.64	0.071	7.0	306.84	36.0	198.0	56.0	31.7	2.275	1.195	140.0	32.2	4.9	5.22	4.4	0.6	111.11	34.2	7.7	7.3	78.0	186.0	34.0	4.0	1.0	130.0	32.0	33.0	3.0	13.68	12.5	41.0	146.0
193.0	5.4	0.053	142.0	70.0	93.2	200.0	5.7410000000000005	180.0	0.5	4.8	4.45	58.0	3.2	68.22	5.3	1.6	6.78	0.111	2.0	264.0	29.0	154.42	72.0	31.5	2.375	1.0659999999999998	167.0	30.6	5.31	5.5	8.8	0.9	153.0	44.0	7.4	9.4	77.0	152.0	31.0	4.0	1.0	167.0	38.0	27.0	3.0	18.81	12.2	22.0	177.9
230.0	5.1	0.304	138.0	96.0	72.6	240.0	5.224	180.0	0.7	6.8	5.43	78.0	2.5	104.0	6.0	1.7	6.07	0.143	2.43	384.0	30.0	138.0	66.0	22.7	2.45	1.033	230.0	39.0	7.02	5.33	12.9	0.4	185.0	44.0	7.0	8.6	106.4	138.0	25.0	5.0	4.0	230.0	43.0	26.0	3.0	8.55	14.9	23.0	180.3
167.57	7.1	0.035	136.0	76.0	90.1	196.0	4.888	130.0	0.7	5.9	1.96	70.0	4.1	78.0	5.4	2.1	4.28	0.021	2.09	36.0	28.0	104.0	20.0	31.5	2.325	1.098	196.0	33.6	4.52	5.38	10.4	1.2	161.18	37.4	6.8	8.2	88.0	112.0	31.0	4.0	4.0	174.0	34.9	28.0	1.0	17.1	12.4	26.0	161.9
150.0	11.2	0.05	138.1	90.0	88.3	275.0	6.23	170.0	0.7	8.5	3.56	80.0	8.1	96.0	5.5	2.3	6.4	0.034	2.29	228.0	35.0	134.0	50.0	30.0	2.325	0.775	270.0	48.4	4.94	6.772	6.5	0.3	150.0	37.812	7.9	6.6	122.0	128.0	20.0	5.0	3.0	270.0	39.4	16.0	3.0	12.0	13.1	48.0	159.3
167.77	9.1	0.011	136.0	50.0	86.3	185.0	7.1370000000000005	150.0	0.5	4.1	1.25	88.0	7.0	52.0	5.2	1.4	3.57	0.021	1.0	103.14	30.0	116.0	31.0	28.3	2.15	1.2919999999999998	185.0	34.2	4.08	5.33	5.4	0.6	160.0	34.1	6.0	7.6	96.8	122.0	13.0	4.0	5.0	185.0	36.0	17.0	3.0	10.26	13.3	8.0	159.1
152.94	9.6	0.02	138.0	78.0	85.9	200.0	4.9910000000000005	150.0	0.9	6.6	1.78	68.0	5.1	74.0	6.0	3.4	2.86	0.048	5.63	62.78	31.0	110.0	32.0	30.5	2.325	0.969	190.27	32.6	5.19	5.0	8.9	0.6	140.0	35.0	7.5	8.8	85.7	112.0	80.0	4.0	1.0	200.0	37.0	56.0	3.0	13.68	12.6	49.0	159.5
140.0	6.901999999999991	69.89475000000002	139.04399999999998	75.68	89.47300000000001	150.59	5.54261	164.8	0.5	4.814999999999999	7.396899999999998	69.94	4.100000000000007	75.9	5.456	2.100999999999996	6.331899999999997	0.11903	2.36	142.59	29.01	136.12	52.0	30.327999999999967	2.3852499999999988	1.2858600000000002	140.0	31.525	4.650599999999995	5.1222400000000015	7.234000000000003	0.4840000000000004	126.33	38.86	7.200000000000004	8.308000000000002	71.279	133.9	19.52	4.0	5.0	140.0	36.099	21.75	3.0	12.654000000000003	12.603000000000003	19.98	164.30900000000003
155.49	6.4	0.035	138.2	86.0	90.3	182.0	5.25	150.0	0.4	4.7	2.67	58.0	3.7	84.0	5.2	2.1	4.3	0.184	1.0	84.0	28.0	128.0	32.0	29.8	2.325	0.969	174.0	36.7	4.95	4.774	6.7	0.6	150.0	43.5	7.6	8.0	80.04	128.0	20.0	4.0	3.0	180.0	38.4	21.0	1.0	8.6	12.3	15.0	169.8
200.0	7.3	0.017	145.0	70.0	92.5	230.0	4.32	180.0	0.6	4.8	1.78	108.0	4.9	70.0	5.0	1.7	2.14	0.15	1.0	372.0	25.0	142.0	71.0	32.5	2.475	1.16	210.0	33.1	4.69	4.885	8.9	0.1	180.0	36.5	7.2	7.3	95.7	141.02	19.0	4.0	3.0	220.0	38.0	22.0	3.0	17.1	12.4	34.0	178.7
130.0	6.3	0.062	137.0	64.0	92.5	167.0	3.31	130.0	0.7	6.3	2.76	72.0	2.8	64.0	5.4	2.5	5.0	0.073	1.0	245.16	29.0	96.0	53.0	30.8	2.5	1.2919999999999998	163.0	31.0	4.11	4.88	11.2	1.0	110.0	41.0	7.3	6.9	72.2	98.0	20.0	4.0	4.0	167.0	36.5	20.0	1.0	15.39	12.5	10.0	165.4
124.21	7.1	0.035	141.1	66.0	92.2	153.0	5.51	120.0	0.5	4.2	3.56	76.0	4.6	62.0	5.4	1.7	3.9	0.043	4.0	60.0	28.0	100.0	31.0	32.0	2.425	1.227	148.0	31.2	4.35	4.607	6.4	0.4	120.0	37.9	7.7	10.0	65.3	94.0	16.0	3.0	4.0	130.0	34.8	16.0	3.0	6.8000000000000025	11.9	13.0	162.0
125.0	11.2	0.086	138.0	78.0	88.8	166.0	5.689	160.0	0.6	4.3	7.92	68.0	7.0	98.0	5.7	3.3	2.5	0.0279999999999999	2.0	204.66	30.0	128.0	36.0	30.2	2.375	1.2919999999999998	150.0	32.5	4.99	4.61	5.4	0.4	120.0	28.5	7.3	7.6	73.1	126.76	13.0	4.0	4.0	165.0	34.1	19.0	3.0	6.84	12.2	26.0	158.8
190.0	5.1	0.074	140.0	32.0	86.7	200.0	3.026	160.0	0.8	8.3	3.47	88.0	3.1	44.0	4.0	1.0	8.93	0.039	1.71	264.0	24.0	136.0	74.0	30.9	2.275	1.0659999999999998	200.0	37.5	3.36	5.05	15.0	1.0	145.0	32.7	6.5	6.3	91.9	132.0	23.0	4.0	2.0	200.0	35.3	32.0	3.0	30.78	19.7	33.0	158.1
195.0	7.115000000000008	0.021	140.0	90.0	89.18600000000002	200.0	4.888	180.0	0.5	5.2	1.25	62.0	4.196999999999994	94.0	5.3	2.207999999999997	4.64	0.053	1.0	180.0	25.0	156.0	72.0	30.497	2.375	1.098	180.0	34.0	4.631099999999997	5.33	7.1560000000000015	0.4850000000000002	150.0	34.0	6.8	7.740999999999996	82.6	152.0	26.0	4.0	1.0	185.0	39.0	22.0	3.0	17.1	12.598999999999997	22.0	168.7
177.0	5.6	0.0409999999999999	140.0	48.0	91.4	221.0	3.129	160.0	0.5	5.5	4.98	74.0	3.0	50.0	7.6	1.8	9.28	0.039	1.3	425.88	26.0	116.0	77.0	32.2	2.425	1.356	208.0	33.9	4.21	9.16	8.2	0.6	169.0	29.9	7.0	8.6	94.0	122.0	16.0	4.0	4.0	212.0	36.5	23.0	3.0	13.68	12.6	10.0	161.6
200.0	6.897999999999987	23.05759999999999	139.08100000000007	73.26	89.50900000000004	318.0	5.67349	164.6	0.5	5.758000000000001	4.027099999999998	79.74	4.100000000000007	73.62	5.798000000000001	2.098999999999996	4.746399999999995	0.0891009999999999	2.27	36.0	28.0	136.22	54.0	30.454999999999995	2.33025	1.0655700000000004	318.0	46.64099999999999	4.631399999999997	5.702830000000002	7.332999999999997	0.4870000000000005	120.0	38.591	7.202999999999998	8.184	145.66099999999994	134.26	27.82	5.0	3.0	318.0	39.10199999999999	23.25	3.0	7.366000000000002	13.017	46.57	170.15499999999992
180.0	9.6	0.057	139.015	54.0	92.3	225.0	5.027160000000001	190.0	0.7	5.686000000000003	2.94	78.0	6.6	58.0	5.1	2.2	5.3008000000000015	0.061	1.17	120.0	29.0	158.0	72.46	31.6	2.418250000000001	1.2796500000000002	190.0	34.324	5.16	5.231820000000004	7.2	5.3976053469340267e-79	140.0	31.9	7.200000000000004	8.3	83.6884	162.0	20.76	4.0	4.0	190.0	37.25	22.76	3.0	13.1499	14.1	23.92	160.19800000000004
157.42	6.886999999999992	0.8369809090909086	139.05	66.96	89.87100000000004	173.05	4.586910000000001	148.0	0.5	5.416999999999998	3.0081999999999987	74.42	4.100000000000007	67.44	5.144000000000002	2.099999999999996	5.410100000000003	0.0664399999999999	5.18	84.0	28.0	117.4	22.0	30.47899999999998	2.2987500000000005	1.1391900000000004	170.68	33.648	4.623000000000002	4.972340000000003	7.186	0.4900000000000002	153.29	42.757	7.198999999999996	8.346999999999998	83.3724	116.48	19.25	3.0	3.0	162.42	37.527	19.97	3.0	8.444000000000003	12.369000000000003	17.26	172.38000000000008
156.16	5.9	2.57	140.0	63.94	92.2	165.0	5.59	150.0	0.4	7.3	1.78	68.0	3.1	64.0	5.0	2.2	6.43	0.0289999999999999	2.0	91.14	31.0	114.0	28.0	32.5	2.3	1.26	165.0	30.817999999999994	4.86	4.552	6.1	0.6	155.0	43.37199999999998	7.5	8.0	69.3	116.0	21.0	4.0	3.0	155.0	38.34499999999999	22.0	1.0	18.81	12.0	25.0	177.5
204.07	7.7	0.15	140.0	66.0	84.9	300.0	4.9910000000000005	150.0	0.4	7.4	1.25	74.0	4.2	70.0	5.5	2.7	3.93	0.13	2.0	48.0	27.0	126.0	33.0	29.7	2.3	1.2919999999999998	286.0	37.3	5.39	5.83	5.8	0.4	180.0	46.9	7.3	8.1	120.4	130.0	47.0	5.0	4.0	300.0	42.5	28.0	3.0	23.94	12.4	12.0	185.9
120.0	7.6	0.017	139.0	60.0	89.0	135.0	5.612	130.0	0.6	6.7	3.38	54.0	4.9	58.0	5.5	1.9	6.07	0.053	1.15	204.0	33.0	104.0	80.0	31.6	2.3	1.324	120.0	26.1	4.23	6.11	7.6	0.3	120.0	36.5	7.1	6.9	54.3	98.0	20.0	3.0	2.0	120.0	36.0	27.0	3.0	20.52	12.3	11.0	151.9
209.45	5.4	1.22	135.0	80.0	86.6	262.0	4.9910000000000005	130.0	0.3	7.5	1.25	110.0	3.4	78.0	5.3	1.5	4.28	0.178	7.4	3.0	26.0	114.0	33.0	30.5	2.4	1.098	262.0	41.2	4.94	9.66	5.9	0.6	200.0	41.2	6.8	8.6	120.3	114.0	53.0	5.0	3.0	195.0	39.0	37.0	3.0	13.68	13.0	118.0	175.8
145.0	6.8	0.025	136.0	96.0	82.7	200.0	5.715	160.0	0.4	6.4	4.54	96.0	4.2	88.0	5.7	2.1	4.64	0.108	1.9	96.0	31.0	130.0	58.0	28.6	2.4	1.162	200.0	35.2	5.2	5.27	6.6	0.6	120.0	38.0	7.6	6.7	93.7	134.0	33.0	4.0	4.0	200.0	35.6	28.0	3.0	20.52	12.6	23.0	163.1
216.0	4.9	0.044	136.0	80.0	94.7	216.0	6.3870000000000005	150.0	0.2	7.3	5.69	56.0	3.5	78.0	6.6	1.1	6.43	0.099	2.87	108.0	29.0	124.0	54.0	31.5	2.275	1.259	145.0	34.1	4.89	10.44	4.4	0.5	154.0	29.1	6.7	8.0	72.6	130.0	24.0	4.0	2.0	126.0	32.6	22.0	3.0	8.55	12.4	20.0	151.2
170.0	6.4	0.079	138.0	74.82	83.4	175.0	7.732	160.0	0.6	6.9	2.94	74.0	3.3	76.0	6.0	2.3	4.28	0.201	12.0	180.0	37.0	128.0	52.0	28.5	2.4	1.388	170.0	31.9	5.28	5.33	9.0	0.7	150.0	41.7	8.2	8.4	82.1	129.16	28.0	4.0	1.0	170.0	41.3	25.0	3.0	11.97	12.5	24.0	171.9
135.0	3.6	0.088	140.0	92.0	88.9	160.0	6.28	170.0	0.3	3.4	4.45	58.0	1.9	92.0	5.1	1.3	7.14	0.087	1.0	188.91	28.0	142.0	47.0	30.7	2.425	1.29	155.0	33.8	4.43	5.884	8.0	0.6	125.0	39.6	7.1	7.5	73.0	136.0	21.0	4.0	4.0	145.0	33.5	20.0	3.0	10.26	11.0	10.0	165.2
135.0	4.9	0.011	142.0	69.44	92.4	138.0	7.45	200.0	0.3	7.4	10.68	62.0	2.5	70.4	5.4	1.8	4.28	0.0579999999999999	1.75	271.68	37.0	172.36	54.0	31.8	2.425	1.13	138.0	28.8	4.82	4.774	6.9	0.6	130.0	31.3	8.2	7.3	59.6	168.34	20.0	3.0	3.0	130.0	27.8	27.0	3.0	13.68	11.4	13.0	145.5
152.34	7.7	112.0	139.0	72.0	79.2	175.0	4.65	150.0	0.7	5.6	5.34	58.0	3.6	88.0	5.0	2.8	3.57	0.126	3.95	12.0	35.0	114.0	18.0	26.0	2.5	1.91	170.0	28.8	6.58	5.107	9.7	1.0	153.54	44.6	8.4	8.2	63.3	116.46	15.0	3.0	2.0	140.0	39.5	27.0	1.0	17.869500000000006	16.1	22.0	180.4
211.59	9.1	0.14	139.0	96.0	91.9	230.0	5.25	160.0	0.8	7.3	4.45	62.0	5.8	92.0	5.3	2.1	5.4	0.126	6.0	104.71	26.0	144.0	31.0	30.6	2.45	1.259	210.0	31.8	4.7	4.5520000000000005	8.3	0.6	230.0	48.0	7.7	10.5	94.6	140.0	33.0	4.0	3.0	230.0	39.5	23.0	3.0	8.6	12.2	30.0	171.5
102.0	8.9	0.011	138.0	78.0	87.0	134.0	8.818	160.0	0.4	3.6	3.56	66.0	6.6	78.0	5.2	1.7	4.64	0.043	1.0	24.0	33.0	124.0	44.0	30.3	2.4	1.259	134.0	29.5	4.69	4.88	4.7	0.9	105.0	36.6	7.3	7.3	61.0	118.0	15.0	3.0	3.0	118.0	32.0	22.0	3.0	8.55	11.8	15.0	150.9
106.39	9.4	0.011	137.0	44.0	89.4	123.0	7.034	130.0	0.8	2.9	2.49	100.0	6.3	38.0	4.9	2.2	1.07	0.017	2.48	12.0	33.0	104.0	18.0	30.3	2.3	1.485	120.0	30.1	3.6	4.39	8.2	0.5	101.82	37.1	6.4	7.0	66.1	103.28	16.0	4.0	2.0	120.0	33.5	18.0	1.0	6.84	12.9	30.0	154.7
140.0	7.8	0.105	140.0	70.0	88.9	229.0	4.2410000000000005	180.0	0.6	5.9	6.05	50.0	4.3	76.0	9.4	2.6	3.93	0.044	2.47	240.0	27.0	164.0	62.0	29.2	2.425	1.195	201.0	36.4	4.81	13.93	8.0	0.5	140.0	34.2	6.0	9.8	89.4	164.0	13.0	4.0	1.0	229.0	34.7	16.0	3.0	6.84	12.2	15.0	154.4
239.6	9.2	0.115	141.0	68.0	84.0	265.0	3.0	140.0	1.1	7.2	1.25	76.0	6.1	70.0	5.312000000000001	1.9	3.93	0.105	2.73	17.0	29.0	126.0	18.0	28.1	2.4	1.518	265.0	38.3	5.02	5.38	11.8	0.2	234.61	50.4	7.0	9.3	125.6	128.0	52.0	5.0	4.0	240.0	40.6	34.0	1.0	11.97	12.0	18.0	183.2
165.0	6.1	18.3	132.0	78.0	95.3	174.0	5.456	150.0	0.5	3.6	10.32	72.0	3.4	78.0	6.7	2.1	2.14	0.078	5.0	198.48	22.0	124.0	39.0	32.9	2.45	1.518	170.0	30.6	4.44	11.27	8.4	1.3	165.0	42.2	6.6	7.9	77.6	127.5	93.0	4.0	4.0	170.0	38.2	82.0	3.0	17.1	13.0	72.0	183.5
150.0	6.8059999999999965	163.73273	139.018	73.48	90.69	160.0	5.265640000000001	147.1	0.5	4.718000000000002	8.0984	75.58	3.999	72.98	5.364999999999997	2.099999999999996	6.211399999999998	0.0805199999999999	3.08	132.84	29.01	117.44	43.0	30.48500000000001	2.3622499999999995	1.2367	143.0	31.13799999999999	4.624700000000002	5.139980000000001	7.349000000000001	0.4960000000000002	125.0	40.847	7.200000000000004	8.335999999999999	71.10039999999998	117.22	18.19	4.0	2.0	143.0	36.10600000000001	20.56	3.0	10.807199999999998	12.657000000000004	19.93	164.35299999999995
111.87	6.4	0.0969999999999999	138.0	69.94	92.9	118.0	4.112	130.0	0.5	3.6	5.43	64.0	3.6	72.0	5.1	2.1	3.57	0.108	1.46	264.0	29.0	90.0	34.0	31.5	2.275	1.227	118.0	27.9	3.87	4.55	7.7	0.5	110.0	38.5	6.9	6.9	57.2	93.02	11.0	3.0	5.0	115.0	35.0	20.0	3.0	10.26	12.4	10.0	162.2
119.0	6.6	0.011	136.0	72.0	93.6	135.0	5.146	140.0	0.7	3.8	3.83	56.0	3.3	62.0	6.0	2.4	4.28	0.114	1.24	417.72	34.0	124.0	76.0	31.4	2.25	1.324	119.0	27.2	4.42	5.11	10.8	0.5	119.0	36.8	6.8	8.8	53.6	118.0	13.0	3.0	2.0	119.0	35.0	15.0	3.0	3.42	13.1	8.0	153.7
135.0	6.7	1.77	139.3	74.0	87.3	164.0	5.04	150.0	0.4	3.3	3.56	64.0	5.0	74.0	5.4	1.1	3.2	0.048	2.3	150.3	27.0	110.0	40.0	30.6	2.325	1.259	164.0	32.0	4.59	5.218	6.3	0.9	125.0	42.1	7.1	8.5	73.6	108.0	14.0	4.0	4.0	164.0	36.5	17.0	3.0	6.8000000000000025	12.7	11.0	167.5
165.0	7.8	1.58	132.6	68.0	86.4	210.0	5.0200000000000005	160.0	0.5	6.2	8.01	62.0	5.3	72.0	5.3	1.7	6.1000000000000005	0.106	3.51	348.0	38.0	136.0	71.0	29.5	2.325	0.872	190.0	34.4	5.45	5.051	6.8	0.4	120.0	39.2	8.2	8.9	92.0	134.0	24.0	4.0	1.0	210.0	38.7	25.0	3.0	12.0	12.7	27.0	170.0
135.0	6.2	0.121	137.0	66.0	91.6	149.0	5.017	150.0	0.4	5.7	1.25	68.0	3.7	74.0	5.2	1.9	6.07	0.063	2.0	168.0	26.0	112.0	45.0	31.0	2.325	1.421	144.0	31.8	4.36	5.05	6.2	2.0	125.0	43.4	6.7	7.3	72.1	118.0	26.0	4.0	5.0	140.0	36.4	25.0	3.0	8.55	11.8	18.0	163.9
156.0	6.9	149.0	143.0	50.38	91.7	156.0	6.4910000000000005	146.2	0.4	5.7	7.47	70.5	3.9	51.3	6.0	2.3	1.79	0.062	2.19	112.02	25.0	119.42	76.0	31.7	2.425	1.227	148.0	26.2	4.56	5.0	6.3	0.6	130.0	37.3	6.9	7.2	65.1	115.8	16.0	3.0	3.0	156.0	38.6	27.0	3.0	11.97	12.3	14.0	168.9
124.41	7.564000000000008	0.6163604188940981	139.012	68.0	89.44700000000003	132.0	5.5422400000000005	150.0	0.5	4.431000000000001	2.6565999999999987	108.0	4.444999999999996	66.0	5.135000000000002	2.400000000000004	5.271599999999999	0.0444999999999999	2.22	202.16	29.0	114.0	33.0	30.52499999999999	2.3870000000000005	1.2743799999999998	132.0	31.5	4.625299999999998	4.914090000000002	6.726000000000003	0.455	125.0	38.459	7.1990000000000025	8.142000000000001	66.3918	116.0	20.89	4.0	5.0	132.0	36.7	22.48	3.0	12.380400000000002	12.146	15.82	157.8
182.03	14.3	314.0	140.0	54.0	91.0	195.0	5.843999999999999	120.0	1.1	7.3	8.01	98.0	8.9	52.0	5.9	3.9	2.86	0.057	24.0	60.0	30.0	110.0	31.0	31.0	2.3	1.485	175.0	33.2	5.13	5.11	7.6	0.7	175.0	39.7	7.2	8.1	72.7	110.0	49.0	4.0	3.0	175.0	38.0	25.0	1.0	18.81	13.0	26.0	173.7
114.44	6.4	75.9	142.0	72.0	90.6	148.0	5.2	160.0	0.6	6.8	7.12	70.0	3.9	66.0	5.0	1.7	2.86	0.1689999999999999	3.0	31.11	27.0	140.0	22.0	30.3	2.425	1.61	148.0	32.2	5.58	5.44	10.0	0.6	111.76	39.0	7.7	7.9	68.4	136.0	34.0	4.0	1.0	148.0	35.6	33.0	3.0	11.97	12.4	38.0	163.0
125.0	7.1	0.035	141.0	46.0	95.7	125.0	5.87	200.0	0.5	4.0	8.01	56.0	4.8	18.0	5.7	1.7	7.9	0.2269999999999999	1.0	240.0	28.0	168.0	72.66	32.5	2.4	1.195	120.0	23.0	4.22	5.329	6.4	0.4	115.0	38.6	7.4	7.5	54.5	170.0	26.0	3.0	3.0	120.0	34.6	32.0	3.0	12.0	12.6	16.0	160.8
240.0	4.1	0.301	139.0	78.0	91.9	247.0	3.957	180.0	0.6	7.4	8.01	52.0	1.3	84.0	5.9	1.9	4.64	0.184	2.21	420.0	33.0	152.0	60.0	30.6	2.35	1.098	210.0	35.7	4.81	6.44	14.0	1.2	210.0	42.0	7.5	6.8	86.0	154.0	19.0	4.0	3.0	230.0	41.2	29.0	3.0	18.81	13.3	11.0	178.2
200.0	4.0	21.3	143.0	86.0	95.1	210.0	4.112	150.0	0.5	7.1	4.27	74.0	1.3	84.0	5.3	1.8	3.21	0.242	4.0	48.0	41.0	122.0	46.0	32.3	2.35	1.195	205.0	36.7	4.22	4.5	13.7	0.9	145.0	41.6	8.2	6.6	89.2	126.0	20.0	4.0	3.0	200.0	41.4	26.0	3.0	10.26	12.7	32.0	177.8
115.0	7.6	0.011	140.0	54.0	95.6	120.0	6.982	200.0	0.5	8.1	4.27	54.0	5.0	66.0	5.6	1.6	6.43	0.089	1.23	300.0	26.0	184.0	80.0	34.4	2.25	1.162	103.0	24.9	3.82	4.94	6.2	2.1	100.0	33.4	6.8	8.7	46.4	178.0	10.0	3.0	4.0	110.0	31.8	22.0	3.0	13.68	13.4	16.0	143.8
180.0	6.8	2.19	137.0	84.0	90.0	200.0	6.31	170.0	0.5	7.5	3.65	66.0	3.5	88.0	5.5	2.7	6.07	0.102	3.0	252.18	27.0	156.0	54.0	32.4	2.375	1.001	172.0	34.2	4.54	4.88	7.1	0.5	160.0	40.6	7.1	8.7	79.7	150.0	22.0	4.0	4.0	172.0	37.7	28.0	3.0	17.1	12.6	28.0	168.6
150.0	6.9019999999999895	37.49773999999998	139.0	58.5	88.36199999999997	178.0	5.471510000000002	152.3	0.5	6.326000000000001	5.457299999999997	66.0	4.100000000000007	58.9	5.8370000000000015	2.099999999999996	4.943099999999999	0.1394599999999999	2.62	240.0	28.85	128.68	80.0	29.77800000000001	2.377	1.24132	178.0	33.92099999999999	4.735300000000003	5.507420000000002	7.244999999999997	0.4560000000000002	132.63	33.773999999999994	7.200000000000004	7.966000000000001	79.2	126.12	19.58	4.0	1.0	170.0	35.929	23.94	1.0	12.671099999999996	13.195	40.43	156.8
187.89	6.882999999999992	40.83717999999999	138.968	79.16	88.73700000000002	210.0	5.300149999999999	160.0	0.5	6.222000000000001	4.314799999999999	74.0	4.108000000000005	80.0	5.579000000000002	2.1169999999999964	5.3348	0.1621599999999999	1.0	480.0	29.0	122.0	55.0	30.268999999999995	2.36575	1.1739500000000005	170.0	35.1	4.646199999999999	5.172310000000001	7.168000000000001	0.434	170.0	46.2	7.186000000000008	7.406999999999997	90.8	123.14	30.8	4.0	2.0	175.0	41.6	28.46	3.0	12.996	12.763000000000002	35.32	185.2
167.48	6.689000000000008	0.03381	139.016	76.0	90.578	185.0	4.786530000000002	147.3	0.5	5.904000000000001	1.5686000000000002	70.8	3.8969999999999954	75.58	5.354999999999999	2.0869999999999966	5.426200000000005	0.0566599999999999	1.94	172.58	28.0	118.42	34.0	30.417	2.3680000000000008	1.1904899999999998	185.0	34.593	4.645299999999994	4.974690000000004	7.464999999999999	0.4930000000000001	165.3	42.731	7.1999999999999975	8.151000000000002	87.4	117.48	21.97	4.0	2.0	170.0	39.16699999999999	22.33	1.0	13.166999999999998	12.352999999999998	18.53	175.3
190.0	6.6	28.2	141.8	64.0	100.7	192.0	6.03	160.0	0.7	6.8	4.45	78.0	4.3	68.0	5.0	1.4	7.5	0.145	2.0	168.0	26.0	140.0	68.0	34.5	2.375	1.098	166.0	31.0	4.18	5.162000000000001	10.1	1.2	135.0	37.6	7.4	7.3	77.7	118.0	15.0	3.0	3.0	166.0	36.2	19.0	3.0	10.3	11.9	35.0	168.4
110.0	6.8	0.626	137.0	82.0	94.2	257.0	4.55	150.0	0.5	5.3	7.12	60.0	3.3	80.0	5.3	2.7	4.64	0.0819999999999999	2.35	396.0	33.0	116.0	44.0	31.7	2.325	0.84	165.0	34.2	4.56	4.441	7.9	0.3	105.0	37.1	7.3	8.1	80.3	120.0	16.0	4.0	2.0	145.0	36.5	18.0	3.0	8.55	12.5	11.0	157.7
134.0	7.1	212.54251	142.0	72.0	93.2	179.0	4.2410000000000005	170.0	0.4	5.2	10.68	48.0	5.8	68.0	5.4	0.7	3.57	0.155	2.91	204.0	30.0	136.0	58.36	31.5	2.375	1.388	124.0	23.4	4.13	5.27	5.9	0.6	134.0	35.5	6.9	9.1	55.7	140.0	39.0	3.0	1.0	134.0	35.3	38.0	3.0	13.68	13.5	26.0	159.9
130.0	5.8	0.035	140.1	80.0	94.4	130.0	5.25	170.0	0.3	3.7	3.56	58.0	2.8	78.0	5.0	2.4	3.2	0.15	1.0	204.0	35.0	134.0	46.0	31.7	2.375	0.969	130.0	26.5	4.12	3.553	5.5	1.6	120.0	40.4	7.9	11.3	62.0	120.0	14.0	3.0	4.0	130.0	35.2	18.0	3.0	12.0	10.9	23.0	165.7
148.0	6.634000000000008	0.45088	139.035	75.12	87.96599999999998	176.0	6.08261	141.5	0.5	5.043000000000002	2.8823999999999983	73.6	3.899999999999993	74.92	5.357999999999999	2.0	5.2657000000000025	0.0566088888888889	2.5	60.0	28.0	116.1	45.0	30.31799999999999	2.37575	1.2469499999999998	176.0	32.7	4.650999999999999	4.948960000000001	7.557000000000001	0.4880000000000002	130.0	37.5	7.1999999999999975	7.565999999999999	78.1	114.58	24.75	4.0	1.0	162.0	35.0	24.74	1.0	11.8845	12.358	26.21	158.2
160.0	6.9069999999999885	1.2072611111111102	139.004	76.8	90.315	175.0	5.411210000000002	164.0	0.5	6.003999999999998	2.1449	72.62	4.100000000000007	75.52	5.626	2.100999999999996	6.170699999999999	0.1011299999999999	2.16	214.8	29.01	134.76	53.0	30.35700000000001	2.38425	1.1766299999999998	170.0	33.389	4.6445999999999925	5.300150000000001	7.2879999999999985	0.4750000000000004	130.0	41.785	7.200000000000004	8.208999999999998	81.26599999999998	131.74	24.74	4.0	4.0	170.0	38.291	24.17	3.0	12.414600000000002	12.654000000000003	30.05	170.58599999999996
116.0	8.4	169.3	135.7	54.0	94.5	176.0	4.5	150.0	0.4	3.2	13.35	82.0	4.4	57.06	5.4	3.4	3.2	0.174	5.0	107.04	31.0	114.74	39.0	32.5	2.325	1.098	150.0	35.5	3.82	4.496	5.3	0.6	110.0	39.0	7.5	9.1	79.0	110.0	18.0	4.0	2.0	145.0	35.7	17.0	3.0	8.6	12.2	49.0	157.9
155.0	5.4	133.0	142.0	66.0	103.8	180.0	3.9	150.0	0.7	3.5	4.45	58.0	1.7	66.0	4.7	2.9	3.93	0.048	6.14	169.0	36.0	110.0	47.0	35.0	2.075	1.23	180.0	33.6	4.2	5.329	12.5	0.1	155.0	42.5	6.5	9.1	80.6	112.0	62.0	4.0	4.0	170.0	38.2	96.0	3.0	37.62	16.1	55.0	177.2
180.0	6.869999999999991	19.61698	139.001	96.0	90.35700000000004	210.0	6.336550000000004	170.0	0.5	6.1370000000000005	3.5672999999999986	88.0	4.100000000000007	95.22	5.403999999999999	2.102999999999996	5.231100000000001	0.10321	4.0	252.0	28.0	141.56	44.0	30.486999999999995	2.3822500000000004	1.21759	190.0	40.8	4.6251000000000015	5.109080000000004	7.165000000000001	0.4850000000000002	175.0	47.2	7.1999999999999975	8.198999999999998	86.2	139.6	32.47	5.0	5.0	190.0	40.9	27.44	3.0	13.526100000000008	12.457	35.66	179.0
215.0	12.3	170.0	140.0	86.0	89.7	230.0	5.9220000000000015	150.0	0.6	6.7	7.56	84.0	9.0	87.98	6.3	2.2	5.36	0.061	2.0	187.59	28.0	132.14	44.0	29.6	2.475	1.453	215.0	35.5	4.82	7.22	4.9	0.1	230.0	37.178	6.9	8.8	102.1	134.0	28.0	4.0	3.0	215.0	40.2	23.0	1.0	10.26	13.6	19.0	168.5
158.0	9.1	0.129	139.0	90.0	89.4	186.0	5.767	160.0	0.9	5.2	3.02	74.0	5.4	90.0	5.5	2.4	6.07	0.07	4.0	273.6	28.0	130.0	53.0	31.0	2.425	1.97	178.0	32.1	4.53	5.0	9.8	0.6	120.0	39.2	6.9	7.9	82.6	134.0	17.0	4.0	4.0	184.0	36.4	20.0	1.0	8.55	12.0	18.0	167.4
125.0	9.7	150.71	141.0	88.0	89.4	140.0	5.79	200.0	0.5	5.5	38.26	74.0	6.2	96.0	5.5	2.8	4.3	0.159	3.0	209.18	32.0	162.0	48.0	30.5	2.325	1.227	140.0	35.8	5.01	5.5509999999999975	4.9	0.6	125.0	33.9	7.6	9.4	65.2	160.0	19.0	4.0	2.0	135.0	33.0	16.0	3.0	5.1000000000000005	13.7	43.0	147.6
105.0	8.8	3.36	136.0	66.0	93.5	157.0	4.965	140.0	0.7	1.9	0.89	74.0	4.5	64.0	5.2	3.3	3.57	0.053	3.22	132.0	26.0	106.0	41.0	31.4	2.325	1.033	157.0	29.6	4.04	4.88	8.2	0.8	105.0	38.9	6.6	7.6	69.3	104.0	16.0	4.0	4.0	145.0	35.5	19.0	3.0	8.55	12.0	12.0	164.3
170.0	10.3	0.035	133.2	60.0	94.3	205.0	4.97	130.0	0.5	3.2	3.56	68.0	6.7	62.0	5.9	2.6	4.6000000000000005	0.048	7.0	93.06	32.0	114.0	37.0	32.0	2.25	1.324	184.0	34.6	3.89	4.385	5.3	0.7	160.0	32.8	7.0	8.9	82.2	110.0	14.0	4.0	4.0	190.0	35.4	16.0	3.0	5.1000000000000005	11.4	12.0	157.6
170.0	8.9	0.048	141.0	64.0	93.2	170.0	4.2410000000000005	150.0	0.9	5.2	5.52	76.0	4.2	64.0	6.1	3.6	5.71	0.073	1.36	336.0	22.0	132.0	79.0	33.3	2.425	1.324	170.0	32.4	4.63	4.61	9.6	0.7	132.0	38.0	6.5	7.6	79.2	134.0	24.0	4.0	2.0	170.0	39.6	26.0	3.0	10.26	12.6	16.0	161.7
145.0	7.3	0.179	141.0	66.0	96.9	145.0	5.198	180.0	0.8	5.1	5.43	50.0	3.6	70.0	5.5	2.7	7.5	0.095	1.0	360.0	24.0	152.0	75.01	32.7	2.375	1.2919999999999998	137.0	27.3	3.99	5.77	11.1	0.3	140.0	41.6	7.0	8.2	60.2	134.0	25.0	3.0	1.0	137.0	40.0	30.0	3.0	8.55	13.2	24.0	174.9
170.0	7.6	0.038	147.0	74.0	88.1	170.0	5.612	140.0	0.5	8.4	2.49	84.0	5.0	76.0	5.2	2.0	4.64	0.105	1.0	119.93	28.0	110.0	43.0	30.8	2.475	1.324	170.0	30.7	5.08	6.61	6.2	0.6	140.0	37.0	7.3	8.9	74.8	114.0	59.0	4.0	3.0	170.0	38.5	44.0	3.0	17.1	12.7	64.0	168.1
140.0	7.9	0.06	135.3	74.0	81.7	140.0	4.8100000000000005	190.0	0.5	4.3	2.67	60.0	4.7	72.0	7.8	2.4	6.1000000000000005	0.1159999999999999	1.0	180.0	35.0	152.0	62.0	27.3	2.375	1.259	135.0	31.0	5.35	8.049	6.6	0.6	85.0	35.2	7.7	8.4	62.0	144.0	26.0	4.0	1.0	140.0	33.5	24.0	3.0	10.3	12.7	36.0	148.2
115.0	3.8	0.011	139.0	74.0	86.9	123.0	5.819	160.0	0.3	5.2	8.01	74.0	2.2	74.0	5.6	1.2	3.57	0.037	1.96	540.0	34.0	138.0	75.0	28.7	2.375	1.13	106.0	25.0	5.28	5.44	8.4	0.8	123.0	36.4	8.0	6.9	48.0	136.0	17.0	3.0	1.0	106.0	33.7	22.0	3.0	13.68	12.5	59.0	154.1
160.0	6.3	0.011	139.0	54.0	101.9	172.0	3.3360000000000003	160.0	0.5	2.6	2.49	66.0	4.3	62.0	5.4	1.3	5.71	0.087	1.0	420.0	29.0	142.0	80.0	35.0	2.3	1.033	165.0	29.3	3.7	6.77	8.3	0.4	140.0	42.1	6.3	6.9	76.7	142.0	13.0	3.0	5.0	168.0	41.0	17.0	3.0	13.68	12.7	11.0	176.0
115.06	7.7	0.625	137.2	70.0	89.4	125.0	3.26	140.0	0.9	4.6	1.78	84.0	4.8	78.0	4.7	1.8	3.9	0.053	2.34	24.0	36.0	108.0	22.0	28.8	2.45	1.2919999999999998	125.0	24.3	4.8	4.1080000000000005	11.2	1.2	116.39	40.5	8.2	10.0	54.1	118.0	20.0	2.0	3.0	110.0	34.0	25.0	2.0	10.3	12.1	70.0	161.8
230.0	6.4	1.67	141.0	78.0	81.9	230.0	5.689	180.0	0.5	6.4	2.49	78.0	4.3	74.0	6.5	1.5	7.14	0.068	1.31	258.0	24.0	154.0	58.0	27.9	2.5	1.227	215.0	37.8	5.66	9.6	8.2	0.3	145.0	37.0	6.8	8.5	99.9	156.0	22.0	5.0	4.0	205.0	36.2	19.0	3.0	17.1	12.8	24.0	153.2
152.0	5.5	0.036	140.0	86.0	89.8	200.0	4.267	150.0	0.5	4.9	1.25	76.0	3.5	86.0	5.2	1.3	3.93	0.027	1.91	36.0	29.0	116.0	40.0	30.1	2.25	1.033	200.0	33.8	4.47	5.16	8.5	0.4	145.0	38.2	7.3	7.3	95.4	114.0	24.0	4.0	4.0	200.0	40.5	20.0	3.0	11.97	12.3	16.0	174.0
110.0	5.6	168.0	143.0	80.0	88.0	130.0	4.577	200.0	0.3	5.1	9.79	70.0	4.0	82.0	5.3	1.1	3.21	0.0819999999999999	1.8	48.0	30.0	176.0	55.0	31.2	2.375	1.259	100.0	25.5	4.44	6.72	5.8	1.0	90.0	31.5	7.2	8.4	45.9	158.0	17.0	3.0	3.0	130.0	32.8	24.0	3.0	11.97	13.1	23.0	150.4
130.0	5.9	0.035	135.9	74.0	91.4	142.0	5.61	200.0	0.4	5.7	5.34	60.0	3.8	75.94	5.7	1.5	6.4	0.145	1.0	132.0	29.0	162.68	69.0	31.5	2.45	1.0659999999999998	139.0	29.6	4.31	5.051	6.8	0.6	115.0	39.9	7.2	8.4	66.1	156.0	21.0	3.0	3.0	135.0	36.2	25.0	3.0	8.6	12.5	15.0	163.5
180.0	3.6	0.011	137.0	52.0	88.7	245.0	6.0	130.0	0.3	4.7	1.78	64.0	1.5	56.0	5.5	1.7	3.93	0.068	1.74	207.84	33.0	106.0	40.0	29.8	2.375	1.26	196.0	35.9	4.11	4.94	7.9	0.4	160.0	41.4	7.0	8.8	89.2	108.0	20.0	4.0	5.0	215.0	41.0	31.0	3.0	15.39	12.7	35.0	174.4
125.0	7.2	424.0	133.0	98.0	81.3	155.0	4.97	200.0	0.5	5.5	23.13	72.0	4.8	96.0	5.7	1.7	2.86	0.213	4.39	384.0	35.0	158.0	56.0	27.8	2.4	1.19	130.0	27.8	5.93	4.829	6.9	0.8	155.0	40.3	7.6	7.9	60.9	150.0	19.0	3.0	4.0	135.0	39.8	20.0	3.0	11.97	15.2	33.0	180.0
188.0	8.1	0.017	140.0	60.0	86.9	197.0	4.422	150.0	0.6	8.4	4.09	64.0	3.5	66.0	5.5	3.5	8.57	0.111	1.0	396.0	29.0	124.0	80.0	29.3	2.4	1.195	188.0	32.9	5.2	5.22	7.5	0.8	165.0	45.9	7.1	8.3	86.4	116.0	22.0	4.0	3.0	188.0	41.5	26.0	3.0	20.52	13.4	16.0	177.7
159.0	3.0	1.03	137.3	64.0	104.7	195.0	3.36	140.0	0.3	3.6	6.23	66.0	2.0	64.0	7.0	0.6	3.9	0.077	7.99	192.0	34.0	110.0	49.0	35.5	2.325	1.162	135.0	25.2	3.67	20.483	10.4	1.6	140.0	40.5	6.8	8.6	57.7	104.0	93.0	3.0	3.0	110.0	34.9	108.0	3.0	42.8	14.0	305.0	166.4
175.0	7.4	0.032	141.0	64.0	85.7	185.0	5.56	160.0	0.7	5.2	1.78	80.0	4.5	74.0	5.5	1.9	4.64	0.066	3.58	202.08	33.0	132.0	48.0	28.8	2.35	1.098	180.0	34.0	5.34	3.39	8.8	0.6	130.0	40.6	7.8	7.5	79.8	130.0	28.0	4.0	2.0	175.0	37.4	25.0	3.0	8.55	11.9	21.0	175.4
115.0	5.7	0.035	137.7	86.0	92.6	130.0	5.82	140.0	0.5	3.2	1.78	74.0	3.4	81.64	5.1	1.5	4.3	0.068	2.0	171.81	29.0	98.92	36.0	31.3	2.35	1.0659999999999998	130.0	29.2	4.53	4.496	9.6	0.6	115.0	38.5	7.3	7.4	58.4	92.0	21.0	4.0	5.0	125.0	33.5	21.0	3.0	12.0	11.4	17.0	160.8
125.0	9.4	0.011	141.0	58.0	93.1	130.0	5.1720000000000015	170.0	0.6	3.8	3.74	94.0	7.0	60.0	5.7	1.7	2.86	0.047	1.07	60.0	35.0	132.0	75.0	30.9	2.4	1.195	127.0	28.3	4.4	4.66	6.2	0.4	110.0	39.0	7.5	8.6	56.9	132.0	18.0	3.0	4.0	127.0	35.5	20.0	3.0	11.97	12.4	20.0	160.7
130.0	6.3	0.011	135.0	54.0	91.8	150.0	5.56	130.0	0.4	2.5	0.89	80.0	4.8	56.0	5.2	1.1	1.43	0.0289999999999999	1.0	78.29	29.0	102.0	36.0	32.2	2.325	1.453	145.0	30.8	3.84	4.55	6.4	0.3	130.0	42.3	6.3	7.6	68.0	96.0	14.0	4.0	5.0	148.0	34.4	19.0	1.0	10.26	12.4	10.0	159.0
210.0	5.6	0.065	137.0	78.0	85.0	256.0	3.62	140.0	0.5	7.3	2.14	64.0	3.2	76.0	4.8	1.7	3.93	0.131	1.0	238.8	27.0	106.0	48.0	27.9	2.3	0.71	238.0	38.9	5.07	5.05	9.0	0.3	200.0	45.0	6.9	6.4	109.5	110.0	47.0	5.0	3.0	230.0	43.1	31.0	1.0	18.81	12.5	23.0	182.3
137.38	6.9	0.011	140.0	65.08	89.4	160.0	4.91	143.8	0.7	4.8	1.78	74.72	4.1	65.66	5.1	2.0	4.64	0.145	2.46	25.01	31.0	116.64	18.0	31.2	2.225	1.32	160.0	29.9	4.38	5.051	10.2	0.4	130.43	37.5	7.3	7.9	73.9	114.88	15.0	4.0	2.0	123.0	33.9	15.0	3.0	8.55	11.9	17.0	154.3
170.0	10.0	0.174	139.0	66.0	89.6	210.0	7.06	150.0	0.6	7.4	7.03	80.0	6.4	64.0	6.0	2.5	5.0	0.44	10.0	96.0	37.0	132.0	61.0	29.8	2.375	1.356	200.0	38.5	5.09	5.5	5.9	2.1	150.0	34.0	7.8	7.5	95.6	124.0	31.0	5.0	1.0	172.0	39.4	33.0	3.0	11.97	12.4	37.0	160.5
150.0	6.5	0.023	138.0	86.0	82.2	174.0	7.112	180.0	0.6	8.6	3.47	56.0	3.3	86.0	5.5	2.4	5.71	0.069	1.87	96.0	42.0	142.0	63.0	27.9	2.425	1.259	169.0	32.0	5.22	5.05	9.2	0.6	120.0	36.8	8.8	7.8	74.4	144.0	124.0	4.0	4.0	170.0	35.0	189.0	3.0	18.81	14.5	21.0	159.5
140.0	7.5	256.0	138.0	74.0	87.3	160.0	6.749	150.0	0.6	5.5	4.54	70.0	4.5	70.0	5.8	2.2	2.5	0.126	1.9	72.0	29.0	122.0	64.0	31.1	2.375	1.2919999999999998	160.0	32.6	4.82	6.55	8.1	0.6	145.0	32.7	7.1	7.2	71.8	122.0	15.0	4.0	3.0	160.0	35.2	24.0	3.0	10.26	14.4	21.0	156.6
153.31	4.5	0.178	139.0	64.0	92.0	165.0	5.017	140.0	0.5	4.4	0.98	70.0	2.4	62.0	5.2	1.5	5.0	0.055	2.0	144.0	26.0	118.0	24.0	31.5	2.4	1.259	157.0	29.0	4.47	4.66	10.5	1.2	153.18	44.8	7.5	8.1	76.1	118.0	16.0	3.0	4.0	157.0	41.8	21.0	1.0	13.68	12.0	15.0	189.5
175.0	7.7	0.057	136.0	86.0	89.6	198.0	4.551	150.0	0.9	5.2	1.78	62.0	4.6	86.0	5.3	2.0	5.0	0.062	2.0	269.28	32.0	132.0	53.0	30.0	2.425	1.098	185.0	33.8	4.94	5.27	11.5	0.8	167.0	46.6	7.4	7.3	82.5	124.0	25.0	4.0	5.0	190.0	40.3	31.0	1.0	15.39	13.0	17.0	178.7
340.0	6.58800000000001	0.052	138.0	82.0	88.96400000000001	340.0	5.843999999999999	150.0	0.5	8.2	1.25	88.0	3.899999999999993	82.0	5.9	2.0	4.28	0.0279999999999999	2.3	240.0	30.0	118.0	39.0	30.178999999999995	2.325	1.388	340.0	52.3	4.6659	4.88	7.534999999999994	0.451	275.0	42.8	7.5	7.795000000000003	173.1	124.0	37.0	5.0	5.0	340.0	42.0	25.0	3.0	13.68	12.917	44.0	183.4
155.0	7.6	0.064	135.1	35.78	84.7	155.0	6.75	150.0	0.7	5.0	3.56	72.0	5.0	40.0	5.3	1.5	5.0	0.121	1.0	180.0	30.0	134.0	74.22	28.0	2.325	1.033	155.0	36.0	4.6	4.218999999999999	8.9	1.0	132.0	37.5	7.4	7.6	74.8	128.0	18.0	4.0	1.0	155.0	37.0	21.0	3.0	6.8000000000000025	14.8	24.0	153.0
211.6	6.5	216.5	140.3	62.0	86.9	260.0	4.19	130.0	0.6	4.4	12.46	68.0	3.8	66.0	4.7	2.0	5.0	0.0969999999999999	4.14	12.0	32.0	96.0	19.0	29.5	2.375	1.2919999999999998	155.0	34.9	4.61	4.218999999999999	8.6	0.8	212.07	39.6	7.1	8.9	77.2	97.12	10.0	4.0	2.0	240.0	36.6	13.0	3.0	6.8000000000000025	12.7	8.0	160.2
137.97	6.1	0.011	137.0	68.0	86.9	157.0	6.336	130.0	0.3	5.0	1.25	86.0	3.9	66.0	5.2	1.8	4.64	0.043	2.0	60.0	32.0	110.0	26.0	31.1	2.35	0.84	152.0	31.9	4.17	5.22	4.4	0.8	133.84	36.4	7.0	7.6	69.8	108.0	16.0	4.0	5.0	157.0	34.0	19.0	3.0	10.26	11.3	17.0	157.1
160.0	6.824999999999994	131.28034000000002	139.0	76.0	89.959	180.0	5.292910000000001	160.0	0.5	5.652999999999999	5.864300000000001	74.0	4.0	80.0	5.461	2.098999999999996	5.269700000000004	0.12223	2.72	180.0	28.0	126.0	51.0	30.483	2.3737500000000007	1.2809599999999997	170.0	32.78299999999999	4.626899999999999	5.038150000000001	7.434000000000001	0.4680000000000002	150.0	44.23400000000001	7.1999999999999975	8.088	82.26000000000003	136.0	21.07	4.0	3.0	180.0	39.31699999999999	21.77	3.0	11.1663	12.732	22.44	182.2
180.0	9.7	260.0	140.0	80.0	94.4	200.0	4.81	150.0	0.6	5.9	6.23	50.0	6.5	76.0	5.2	2.3	2.5	0.106	6.0	59.98	25.0	132.0	37.0	31.3	2.425	0.969	180.0	36.5	4.83	4.44	6.6	0.7	180.0	39.1	6.6	8.1	80.3	130.0	14.0	4.0	2.0	200.0	37.4	18.0	3.0	22.23	12.8	15.0	166.5
132.05	9.5	0.011	140.0	62.0	89.2	140.0	5.405	150.0	0.8	5.3	1.25	96.0	5.3	64.0	4.9	3.0	2.86	0.03	2.01	37.77	28.0	122.0	18.0	31.7	2.3	1.2919999999999998	140.0	28.3	3.95	4.83	8.9	0.6	131.86	37.5	6.3	7.2	63.9	118.0	10.0	3.0	4.0	130.0	34.0	16.0	1.0	10.26	11.6	7.0	154.8
120.68	6.5	0.055	140.0	72.0	84.4	130.0	4.189	120.0	0.4	5.6	3.2	88.0	4.4	76.0	5.0	1.5	3.93	0.043	2.0	4.72	32.0	106.0	20.0	28.5	2.425	1.227	130.0	28.8	5.3	4.94	6.7	0.2	120.97	38.2	7.8	8.6	60.6	98.0	16.0	3.0	4.0	118.0	36.3	23.0	1.0	15.39	11.6	12.0	160.5
167.14	9.4	0.0409999999999999	138.0	56.0	86.3	185.0	4.293	140.0	0.7	6.5	1.25	70.0	6.7	62.0	4.8	1.7	4.28	0.047	6.0	67.47	26.0	120.0	22.0	30.2	2.425	1.033	165.0	33.1	5.48	5.11	7.1	1.4	166.4	41.6	7.2	8.4	80.3	116.0	20.0	4.0	4.0	165.0	37.2	24.0	1.0	8.55	12.3	21.0	175.8
106.12	3.8	0.031	134.0	62.0	91.9	108.0	4.422	120.0	0.5	4.2	0.89	98.0	2.1	62.0	5.1	1.1	6.07	0.01	3.36	9.0	30.0	100.0	19.0	31.5	2.3	1.259	105.0	23.7	4.13	4.39	12.3	0.7	107.54	39.6	7.3	9.4	44.4	100.0	16.0	3.0	4.0	105.0	33.0	20.0	1.0	23.94	12.2	10.0	159.4
185.0	7.2	0.211	141.0	36.28	96.5	200.0	3.827	170.0	0.7	6.3	4.45	56.0	3.9	38.36	5.6	2.2	5.71	0.29	1.54	576.0	30.0	129.86	76.0	33.2	2.475	1.259	196.0	34.8	4.9	5.16	10.1	0.4	145.0	35.1	7.5	7.5	87.3	126.0	29.0	4.0	3.0	196.0	38.7	31.0	3.0	15.39	12.3	15.0	171.2
135.0	5.4	0.07	143.2	86.0	72.0	182.0	7.24	190.0	0.5	3.9	5.34	62.0	1.8	86.0	9.3	2.6	3.2	0.15	1.0	180.0	37.0	162.0	69.0	22.7	2.325	1.259	175.0	35.4	6.31	6.439	9.2	0.6	165.0	46.0	8.1	10.1	87.9	162.0	27.0	4.0	1.0	175.0	39.5	22.0	3.0	10.3	13.9	28.0	174.6
180.0	5.2	0.34	140.3	74.0	92.4	193.0	5.72	150.0	0.7	8.7	2.67	72.0	2.4	72.0	6.0	1.9	6.8000000000000025	0.063	1.57	348.0	37.0	120.0	61.0	30.4	2.325	1.13	193.0	33.8	4.18	7.771	13.3	1.3	115.0	41.6	7.7	7.8	83.8	114.0	11.0	4.0	5.0	193.0	38.1	16.0	3.0	8.6	13.2	21.0	166.7
217.14	7.6	0.021	138.0	90.0	90.2	237.0	4.732	150.0	0.5	5.8	1.25	78.0	4.6	82.0	5.5	2.2	2.5	0.043	2.0	84.55	35.0	122.0	24.0	29.8	2.5	1.13	215.0	37.0	5.26	5.61	6.4	0.9	214.33	43.2	8.1	7.6	94.2	120.0	51.0	4.0	2.0	237.0	42.0	29.0	3.0	10.26	11.2	36.0	176.5
139.0	10.0	0.011	137.0	90.0	90.9	220.0	5.507999999999999	170.0	0.5	4.6	3.56	74.0	5.1	90.0	11.3	4.0	3.21	0.043	2.22	144.36	33.0	142.0	49.0	30.5	2.375	1.033	220.0	37.5	4.91	9.94	5.0	0.8	150.0	35.5	7.2	8.4	100.0	140.88	49.0	5.0	4.0	220.0	36.2	50.0	1.0	10.26	12.2	134.0	160.9
150.0	4.8	14.6	139.0	64.0	97.3	185.0	5.275	130.0	0.4	4.6	3.74	80.0	3.0	66.0	5.9	1.3	3.21	0.022	1.0	139.52	29.0	94.0	41.0	34.4	2.275	1.098	185.0	35.5	3.94	5.77	7.7	0.6	135.63	37.7	6.6	8.1	81.8	98.0	30.0	4.0	1.0	175.0	36.0	25.0	3.0	8.55	12.4	28.0	158.6
116.0	5.7	0.036	142.0	69.74	86.7	134.0	5.6370000000000005	140.9	0.5	3.2	2.05	67.42	2.5	70.92	5.1	2.2	3.93	0.0409999999999999	1.3	372.0	26.0	115.54	48.0	29.6	2.2	1.195	124.0	30.25	4.55	5.5	8.9	1.0	116.0	36.89599999999998	6.8	8.0	61.595199999999984	114.62	17.0	4.0	3.0	124.0	34.873999999999995	24.0	3.0	11.97	12.7	11.0	162.014
130.0	14.7	99.79	138.5	74.02	97.7	185.0	4.65	160.4	1.2	4.5	12.46	81.24	10.6	74.18	5.5	2.7	3.2	0.1009999999999999	2.0	120.0	31.0	131.8	56.0	32.3	2.475	1.033	184.0	33.4	4.47	4.385	8.0	0.6	115.0	34.7	7.3	7.5	82.94	128.04	17.0	4.0	4.0	165.0	37.3	16.0	3.0	10.3	13.0	22.0	161.0
185.0	4.8	201.0	142.0	76.0	91.1	215.0	5.069	150.0	0.4	5.8	5.78	56.0	2.4	66.0	5.7	1.9	3.93	0.089	2.0	213.52	26.0	124.0	37.0	30.9	2.375	1.324	202.0	34.7	4.8	4.72	9.0	0.3	185.0	48.7	6.7	8.5	86.2	116.0	49.0	4.0	3.0	195.0	40.5	27.0	3.0	13.68	12.9	44.0	186.7
205.0	4.1	0.0279999999999999	139.0	66.0	85.7	205.0	5.093999999999999	140.0	0.3	6.7	1.25	72.0	1.7	60.0	5.0	1.9	2.86	0.051	1.0	289.68	25.0	102.0	61.0	27.5	2.375	1.356	195.0	34.7	4.61	4.11	6.1	3.3	180.0	41.8	6.7	8.5	91.9	106.0	38.0	4.0	5.0	190.0	39.4	29.0	3.0	11.97	12.2	26.0	176.4
146.51	6.9	0.2289999999999999	140.0	70.68	88.8	160.0	5.843999999999999	149.5	0.4	8.0	1.96	68.2	4.1	70.74	4.7	2.2	5.0	0.0559999999999999	6.0	43.4	25.0	119.52	25.0	30.5	2.375	1.421	160.0	31.7	5.38	4.61	5.8	0.8	143.66	40.9	7.3	7.8	71.2	119.34	29.0	4.0	5.0	150.0	37.8	27.0	1.0	15.39	12.1	18.0	169.4
165.0	7.108000000000013	0.0362506127149686	139.013	64.6	90.394	180.0	5.47667	179.6	0.5	5.353999999999998	3.6530999999999976	71.78	4.198999999999994	65.42	5.693000000000001	2.199999999999996	4.8630999999999975	0.0904388888888888	1.37	120.0	29.01	155.26	69.94	30.48	2.3905	1.2723807142857144	154.0	32.431999999999995	4.630899999999998	5.4083200000000025	7.243000000000002	0.4860000000000002	125.0	35.975	7.200000000000004	8.202	71.66139999999999	149.86	22.24	4.0	2.0	158.0	35.982000000000006	23.27	3.0	11.234699999999998	12.830000000000004	31.2	157.88800000000015
150.0	4.2	0.146	143.0	66.0	97.9	150.0	4.267	150.0	0.6	4.3	1.25	120.0	2.5	67.52	7.1	0.9	9.64	0.073	1.0	96.0	27.0	94.22	73.0	33.3	2.4	1.259	150.0	29.3	4.43	6.33	15.4	0.4	140.0	39.1	6.7	8.5	68.4	86.0	31.0	3.0	3.0	150.0	41.2	30.0	3.0	13.68	14.1	14.0	171.0
135.0	5.9	0.011	140.0	64.0	91.1	170.0	6.0	140.0	0.4	3.4	2.31	70.0	3.5	62.0	4.9	1.8	3.93	0.017	2.0	166.08	25.0	104.0	40.0	31.3	2.3	0.969	167.0	30.5	4.36	5.0	6.1	0.7	125.0	42.0	6.4	8.9	77.1	100.0	19.0	4.0	5.0	160.0	37.0	23.0	3.0	11.97	12.6	10.0	165.3
120.0	14.6	235.0	139.0	62.0	95.6	170.0	4.707	130.0	0.8	4.9	9.79	66.0	9.8	72.0	4.9	3.0	1.79	0.1159999999999999	4.1	119.52	24.0	104.0	36.0	33.5	2.425	1.098	170.0	33.1	4.88	4.83	5.4	4.0	125.0	38.1	6.7	9.2	81.8	104.0	26.0	4.0	3.0	170.0	34.6	22.0	3.0	34.2	12.3	18.0	160.9
178.97	5.6	627.0	140.0	66.0	73.6	220.0	3.3360000000000003	120.0	0.4	4.3	2.58	86.0	2.9	72.0	5.2	2.3	3.21	0.053	2.0	107.28	28.0	104.0	29.0	23.6	2.35	1.421	220.0	37.5	4.31	4.72	7.1	0.5	160.0	40.6	7.0	7.7	100.0	102.0	11.0	5.0	2.0	190.0	38.0	14.0	3.0	15.39	17.0	19.0	164.0
200.0	7.2	0.024	139.0	68.0	96.1	220.0	5.12	140.0	0.5	6.5	1.78	76.0	4.3	74.0	5.3	2.1	4.64	0.063	2.0	156.6	24.0	112.0	44.0	33.6	2.45	1.2919999999999998	215.0	37.7	4.25	4.94	7.6	0.3	180.0	45.4	6.9	7.1	97.5	120.0	33.0	5.0	5.0	215.0	37.9	25.0	1.0	13.68	11.8	26.0	175.7
168.15	6.6	0.011	137.0	70.6	91.4	191.0	3.258	150.0	1.1	5.1	0.89	66.0	3.6	68.0	5.2	1.7	5.36	0.0289999999999999	2.0	36.0	22.0	132.0	23.0	31.6	2.275	1.162	191.0	30.3	4.49	5.22	17.2	5.3976053469340267e-79	164.62	44.5	6.7	7.5	86.0	132.0	13.0	4.0	3.0	165.0	39.9	14.0	1.0	11.97	12.6	9.0	192.5
144.94	6.9	0.204	144.0	54.0	88.9	171.0	4.163	180.0	0.7	5.1	5.43	104.0	4.8	50.0	5.4	1.2	3.57	0.039	13.01	270.72	33.0	154.0	60.0	30.3	2.175	1.324	165.99	33.2	4.66	5.5	10.6	0.4	120.0	32.5	7.1	7.4	79.1	156.0	23.0	4.0	2.0	161.47	34.7	18.0	3.0	10.26	12.7	13.0	153.4
181.0	5.9	0.184	139.0	82.0	89.3	185.0	6.31	170.0	0.5	5.1	4.98	84.0	2.4	80.0	6.1	2.6	6.43	0.589	3.64	282.72	28.0	138.0	56.0	31.1	2.325	1.0659999999999998	180.0	33.8	4.86	6.72	7.9	1.0	150.0	37.9	6.9	7.1	83.7	136.0	28.0	4.0	1.0	185.0	36.0	31.0	3.0	11.97	12.5	21.0	164.9
187.0	6.425999999999991	9.471959999999992	139.0	82.0	88.60000000000002	295.0	5.192599999999999	150.0	0.501	6.632999999999997	2.888199999999999	86.0	3.8010000000000073	70.0	6.329	1.899000000000004	4.639499999999994	0.106151	4.0	108.0	29.0	118.0	52.0	30.270000000000003	2.375999999999999	1.1740300000000008	290.0	42.1	4.649399999999999	5.810050000000002	7.874999999999997	0.4530000000000004	160.0	35.0	7.200000000000004	7.729	132.0	126.0	30.47	5.0	4.0	290.0	38.0	26.52	1.0	12.517200000000004	12.784	32.38	175.4
195.0	6.8	0.044	144.0	75.6	81.5	230.0	4.9910000000000005	150.0	0.5	7.9	5.52	74.0	4.5	80.0	5.0	1.7	3.57	0.2269999999999999	6.0	126.46	32.0	110.0	45.0	28.7	2.4	1.033	230.0	37.5	5.64	5.16	7.3	0.8	170.0	37.6	7.4	9.6	110.8	110.56	45.0	4.0	4.0	230.0	38.9	33.0	2.0	18.81	12.5	98.0	176.6
162.0	6.4	0.064	140.0	78.0	92.4	165.0	5.22	180.0	0.6	4.0	3.56	56.0	4.2	74.0	5.6	1.4	6.43	2.318	2.0	132.0	32.0	164.0	72.0	30.5	2.325	1.1	160.0	32.4	4.83	5.107	9.7	0.2	142.0	42.5	7.3	8.4	73.1	164.0	18.0	4.0	5.0	160.0	38.0	21.0	3.0	13.68	12.7	17.0	172.8
196.78	8.0	0.068	142.0	66.0	85.3	225.0	3.491	150.0	0.4	7.3	1.25	86.0	5.8	60.0	4.9	1.6	3.21	0.046	2.0	48.0	30.0	138.0	22.0	28.3	2.375	1.13	225.0	36.0	5.2	3.0	5.4	0.2	193.68	41.0	7.8	8.7	95.7	128.0	36.0	4.0	3.0	180.0	39.6	28.0	3.0	11.97	12.6	25.0	183.4
175.0	8.0	0.035	140.1	80.0	88.9	258.71	2.77	160.0	0.8	4.6	1.78	74.0	5.0	84.0	5.7	1.6	8.200000000000001	0.184	1.86	456.96	37.0	136.0	69.0	29.7	2.275	1.2919999999999998	252.0	36.6	3.8	5.051	10.6	0.7	175.0	47.5	7.7	9.0	114.4	138.0	17.0	4.0	1.0	215.0	41.0	21.0	3.0	5.1000000000000005	13.1	25.0	181.3
210.0	8.6	0.151	138.0	60.0	89.6	270.0	4.965	130.0	0.6	5.5	4.45	90.0	4.8	64.0	6.5	3.0	2.86	0.025	7.0	234.22	37.0	114.0	39.0	30.6	2.25	1.227	270.0	44.3	4.49	4.77	7.5	0.3	210.0	35.2	7.5	8.4	131.2	116.0	182.0	5.0	3.0	230.0	37.5	171.0	3.0	15.39	12.4	33.0	171.4
173.0	6.6	0.035	140.5	80.0	90.1	190.0	5.64	140.0	0.6	5.9	1.78	64.0	3.5	74.0	5.5	2.3	8.9	0.072	2.0	240.0	29.0	114.0	52.0	30.0	2.325	1.098	190.0	34.4	4.83	5.218	9.4	0.8	170.0	43.2	7.4	7.9	86.2	116.0	27.0	3.0	5.0	180.0	39.4	27.0	3.0	12.0	11.6	25.0	183.4
119.61	10.2	71.9	135.8	52.0	96.5	135.0	6.0	130.0	0.8	3.8	11.57	80.0	7.2	56.0	4.4	1.9	1.8	0.034	3.0	55.71	33.0	90.0	24.0	34.2	2.175	1.324	120.0	27.3	3.67	4.163	8.0	0.6	120.06	41.3	6.9	8.8	58.8	90.0	12.0	2.0	4.0	110.0	37.0	18.0	3.0	3.4000000000000004	12.3	9.0	165.6
140.0	7.3	266.0	142.0	62.0	92.3	185.0	4.086	180.0	0.6	7.2	20.46	60.0	4.4	62.0	5.5	2.1	8.93	0.278	2.5	168.0	30.0	160.0	80.0	31.1	2.275	1.195	129.0	24.2	4.71	5.0	8.6	0.6	185.0	40.5	6.9	9.5	57.9	162.0	19.0	3.0	2.0	117.0	39.6	32.0	3.0	15.39	14.9	59.0	175.07100000000008
108.0	7.6	0.035	140.0	60.0	89.9	110.0	5.33	170.0	0.5	3.7	1.78	72.0	4.4	66.0	5.0	1.0	4.6000000000000005	0.072	1.0	144.0	31.0	146.0	63.0	30.3	2.25	1.356	104.0	28.0	4.86	4.607	6.1	0.4	97.0	34.9	7.5	9.3	46.9	150.0	16.0	3.0	4.0	104.0	31.0	23.0	3.0	8.6	12.9	20.0	150.5
196.97	7.9	0.076	138.0	98.0	90.7	225.0	4.888	170.0	0.5	6.3	1.78	68.0	4.5	99.92	5.4	2.6	3.57	0.188	5.0	192.0	28.0	135.32	24.0	29.8	2.45	1.259	216.0	40.1	5.53	4.61	5.8	0.7	191.1	44.4	7.4	11.6	98.7	132.0	31.0	5.0	5.0	225.0	42.0	29.0	1.0	10.26	12.9	42.0	169.9
135.0	6.4	0.106	138.7	64.0	88.9	145.0	5.61	160.0	0.6	3.6	1.78	82.0	4.6	60.0	5.2	1.1	4.6000000000000005	0.0579999999999999	1.18	300.0	27.0	140.0	67.0	29.0	2.35	1.324	145.0	33.5	5.14	5.718	9.3	0.9	125.0	38.2	7.4	8.0	65.1	142.0	26.0	3.0	3.0	145.0	35.5	25.0	3.0	8.6	12.5	18.0	167.7
152.15	5.9	1.5	138.0	86.0	92.0	180.0	6.03	150.0	0.6	3.9	3.56	82.0	3.3	82.0	5.5	1.8	2.86	0.034	4.32	110.72	33.0	114.0	44.0	31.0	2.4	0.97	180.0	34.0	4.37	5.607	10.9	0.9	135.81	41.0	7.3	8.0	78.4	118.0	36.0	4.0	2.0	173.29	38.0	55.0	3.0	10.26	12.9	73.0	173.1
150.77	6.883999999999992	0.36801	138.99300000000002	75.52	90.43900000000002	155.0	5.10052	144.5	0.5	4.525	2.165799999999999	80.82	4.100000000000007	75.28	5.182	2.100999999999996	5.311000000000004	0.0434699999999999	1.76	96.72	29.01	116.54	30.0	30.37900000000001	2.368500000000001	1.2725400000000011	148.0	31.984	4.645199999999996	4.914490000000002	7.2120000000000015	0.5070000000000002	150.0	38.083	7.200000000000004	8.324000000000002	67.41000000000001	116.22	17.66	4.0	2.0	155.0	34.09599999999999	20.08	3.0	11.730600000000004	12.267	16.81	153.8530000000001
133.38	7.6	0.027	140.0	61.06	89.5	142.9	3.388	145.2	0.6	6.7	1.25	69.08	4.4	62.0	4.6	2.5	3.57	0.079	5.39	12.34	28.0	117.1	22.0	30.5	2.45	1.485	132.96	27.0	4.69	4.55	7.4	0.6	132.55	41.9	7.5	8.3	53.3	115.78	11.0	3.0	1.0	135.67	39.6	16.0	3.0	11.97	13.1	13.0	166.0
180.0	11.0	11.9	143.0	58.0	93.2	202.0	5.974	140.0	1.0	3.2	5.34	88.0	7.8	54.0	5.3	2.1	3.57	0.077	2.0	24.0	37.0	110.0	40.0	32.0	2.55	0.969	180.0	34.7	5.06	4.44	9.4	0.6	165.0	45.8	8.0	7.7	76.4	98.0	23.0	4.0	4.0	180.0	38.0	27.0	3.0	27.36	12.2	19.0	174.8
115.72	6.873999999999992	0.03166	138.999	68.0	88.84099999999997	123.0	4.396289999999997	140.0	0.5	4.141000000000001	1.7083	88.0	4.002999999999999	64.0	5.188	2.099999999999996	5.6464000000000025	0.0250399999999999	1.95	12.0	29.0	104.0	20.0	30.391	2.3635	1.3215600000000007	121.0	26.530999999999985	4.648499999999999	4.847750000000001	7.147	0.4870000000000004	115.66	37.76200000000001	7.200000000000004	7.7890000000000015	55.3	108.0	14.82	3.0	4.0	115.0	34.565	20.12	1.0	10.4823	12.247	11.37	160.3
230.0	8.4	5.12	139.0	90.0	86.1	278.0	4.681	160.0	0.4	7.8	2.49	80.0	5.5	92.0	4.8	2.3	4.28	0.084	1.0	315.48	23.0	124.0	51.0	30.8	2.35	1.162	250.0	37.32699999999999	4.71	5.0	4.7	0.6	215.0	43.432	6.8	7.1	115.6	134.0	35.0	4.0	5.0	243.0	41.952	28.0	3.0	30.78	12.2	83.0	184.6
155.0	5.3	0.08	139.9	64.0	93.0	180.0	3.13	130.0	0.6	6.1	5.34	60.0	3.2	62.0	5.6	1.3	10.0	0.063	1.17	432.0	28.0	88.0	79.0	32.3	2.275	1.0659999999999998	160.0	29.9	4.03	4.996	11.4	0.4	130.0	40.0	7.0	7.9	69.1	94.0	11.0	3.0	5.0	165.0	35.0	24.0	3.0	8.6	12.9	14.0	163.3
169.33	10.1	0.043	139.0	68.0	89.3	196.6	6.103	140.0	0.5	4.3	3.11	70.0	6.2	68.0	5.7	3.1	4.64	0.0279999999999999	2.0	72.0	32.0	112.0	30.0	28.7	2.3	1.0659999999999998	192.54	38.1	4.97	5.72	4.9	0.6	161.68	35.7	7.0	8.1	88.3	110.0	23.0	4.0	4.0	185.29	34.7	19.0	2.0	8.55	12.1	63.0	154.8
150.75	6.5	0.011	139.0	65.84	87.2	170.0	5.275	140.6	0.5	4.4	2.49	71.2	3.3	67.1	5.8	2.6	7.14	0.068	2.06	99.54	28.0	114.86	32.0	29.9	2.325	1.2919999999999998	160.0	35.6	4.32	5.38	7.5	0.4	150.0	37.0	7.0	8.6	76.6	112.38	16.0	4.0	1.0	160.0	35.0	20.0	3.0	8.55	12.5	14.0	157.1
165.0	9.1	0.035	138.6	88.0	88.3	190.0	5.3	140.0	0.7	7.1	3.56	86.0	5.2	82.0	5.5	2.9	4.6000000000000005	0.13	2.0	60.0	36.0	120.0	38.0	30.3	2.425	1.356	190.0	31.1	4.8	4.718	7.4	0.4	154.0	40.6	8.1	8.3	86.4	117.8	25.0	4.0	5.0	176.0	41.2	17.0	2.0	12.0	12.3	19.0	167.4
250.0	6.1	50.53777	139.031	64.0	98.2	280.0	4.637069999999999	140.0	0.6	5.488	7.03	64.0	4.0	62.0	5.8	1.4	4.624299999999997	0.32	3.7	269.52	29.61	114.0	48.0	30.3	2.36475	1.2284599999999997	145.0	27.5	3.28	6.874170000000001	9.3	0.5	250.0	35.2	7.241000000000006	8.0	64.5	106.0	57.38	3.0	2.0	180.0	31.2	85.88	3.0	20.2464	24.0	293.18	151.6
124.02	8.1	379.0	140.0	66.0	91.8	130.0	4.577	130.0	0.9	5.9	17.79	66.0	4.0	70.0	5.3	2.3	5.36	0.106	6.0	24.0	30.0	106.0	21.0	30.8	2.475	1.582	127.0	25.1	4.99	5.11	11.5	1.1	124.84	41.0	7.5	8.2	56.0	122.0	19.0	3.0	3.0	127.0	38.8	20.0	1.0	15.39	12.4	13.0	179.2
92.0	10.9	0.011	141.0	5.3976053469340267e-79	90.4	98.0	4.99	220.0	0.7	5.0	4.45	56.0	5.3	32.24	5.7	3.2	9.28	0.077	1.0	60.0	28.0	190.58	76.11	30.6	2.5	1.42	82.0	20.364	4.56	5.884	6.6	0.4	92.0	34.6	7.1	9.8	39.901	182.0	17.0	2.0	4.0	82.0	32.106	34.0	3.0	10.26	12.2	38.0	148.0
170.58	8.4	327.0	139.0	62.0	95.1	200.0	4.888	140.0	0.6	4.5	11.57	84.0	3.3	62.0	5.0	3.6	2.86	0.035	3.8	33.17	26.0	100.0	18.0	32.5	2.375	1.485	130.0	24.5	4.68	4.83	7.3	0.9	162.14	37.3	6.7	6.9	58.2	98.0	19.0	3.0	2.0	200.0	35.1	17.0	1.0	10.26	12.8	12.0	170.7
106.0	6.4	87.2	138.0	70.0	74.4	110.0	4.112	140.0	0.6	3.0	7.03	80.0	3.7	72.0	5.7	1.7	3.57	0.1009999999999999	1.0	120.0	32.0	124.0	47.0	23.6	2.25	1.195	106.0	23.3	3.95	4.66	9.8	1.4	93.0	34.3	7.3	7.6	48.3	110.0	20.0	3.0	5.0	110.0	37.0	32.0	3.0	6.84	19.2	30.0	159.3
130.97	10.1	0.011	138.0	70.0	77.6	150.0	7.396	140.0	0.9	4.5	1.25	86.0	7.7	66.0	5.6	1.3	2.86	0.043	1.87	80.79	30.0	110.0	24.0	25.2	2.3	1.388	145.0	32.2	4.33	4.44	9.1	0.3	127.84	41.3	6.2	9.0	86.7	106.0	9.0	4.0	4.0	145.0	37.2	16.0	3.0	11.97	13.7	8.0	164.8
123.03	5.7	208.0	139.0	65.84	95.7	130.0	3.879	130.0	0.4	4.7	3.56	80.0	2.6	67.4	4.9	2.5	2.5	0.043	3.21	12.0	26.0	105.58	19.0	32.5	2.5	1.227	130.0	27.2	4.53	5.33	6.7	0.8	123.71	39.9	7.0	7.9	58.0	106.0	12.0	3.0	3.0	125.0	33.0	21.0	3.0	17.1	12.9	12.0	162.8
120.1	4.4	29.8	138.0	86.0	73.0	128.0	3.905	150.0	0.2	4.2	3.83	64.0	2.6	80.0	5.3	1.4	5.0	0.025	3.39	3.0	34.0	120.0	19.0	23.1	2.375	1.2919999999999998	125.0	27.4	5.48	4.94	5.6	0.4	121.66	37.1	8.0	8.5	54.3	122.0	14.0	3.0	2.0	120.0	34.5	17.0	1.0	10.26	15.3	17.0	159.9
175.0	12.5	0.065	142.0	82.0	89.5	315.0	4.965	150.0	0.6	7.5	1.96	62.0	8.8	70.0	5.6	2.8	3.93	0.037	3.13	84.0	27.0	134.0	53.0	30.7	2.325	0.872	309.0	44.2	5.36	4.5	4.4	0.7	162.0	43.7	7.0	6.3	138.8	130.0	49.0	5.0	4.0	300.0	41.3	44.0	3.0	11.97	13.9	92.0	184.9
176.05	6.4	17.1	136.0	68.0	94.4	185.0	4.11	140.0	0.6	5.8	3.56	70.0	3.2	68.0	5.1	2.4	5.71	0.0579999999999999	6.0	48.0	28.0	104.0	26.0	31.3	2.475	1.26	178.0	32.5	4.92	4.052	9.5	0.3	176.77	44.9	7.7	9.3	77.1	100.0	19.0	4.0	4.0	178.0	38.9	26.0	1.0	18.81	13.3	16.0	182.2
136.8	5.7	0.021	139.0	60.0	86.8	155.0	4.965	130.0	0.5	5.3	1.25	74.0	3.1	54.0	5.7	1.9	2.14	0.061	1.0	83.01	41.0	112.0	26.0	29.5	2.35	1.195	150.0	30.4	4.56	4.33	8.0	0.6	132.48	36.6	8.1	8.8	64.7	106.0	31.0	4.0	4.0	150.0	35.5	25.0	3.0	11.97	12.3	19.0	160.4
165.0	4.9	0.114	140.3	56.0	85.6	180.0	4.47	160.0	0.3	4.3	6.23	66.0	3.7	58.0	9.1	0.8	8.200000000000001	0.063	1.56	300.0	24.0	132.0	75.04	29.2	2.225	0.936	145.0	29.262	4.39	20.095	6.1	0.6	110.0	39.017999999999965	6.6	8.0	69.07799999999999	144.0	17.0	2.0	3.0	165.0	37.347	15.0	3.0	13.7	14.7	27.0	165.64700000000005
130.0	6.3	0.011	134.0	58.0	92.6	155.82	5.353	200.0	0.6	6.0	10.68	60.0	3.1	56.0	5.9	2.2	9.28	0.072	1.35	120.0	30.0	174.0	67.59	32.3	2.5	1.421	109.0	28.1	4.0	4.72	9.1	0.7	160.0	33.9	7.9	7.3	48.7	166.68	21.0	3.0	1.0	115.0	33.5	36.0	3.0	11.97	12.7	12.0	143.3
175.0	6.3	0.035	139.4	96.0	83.7	240.0	3.93	140.0	0.3	5.1	3.56	64.0	4.2	90.0	5.2	1.4	3.2	0.053	2.78	174.66	30.0	116.0	46.0	27.9	2.25	0.936	240.0	46.4	5.08	4.663	4.0	2.6	135.0	36.0	7.4	8.2	107.2	122.0	38.0	5.0	4.0	230.0	36.4	30.0	3.0	15.4	14.8	18.0	160.1
120.0	7.8	0.011	139.0	60.0	89.1	140.0	4.732	140.0	0.5	3.4	2.22	66.0	3.8	56.0	5.5	3.3	4.64	0.031	1.0	72.0	26.0	126.0	46.0	29.8	2.2	0.936	135.0	32.5	3.76	5.22	6.1	0.6	124.0	33.3	6.5	7.2	64.7	118.0	24.0	4.0	4.0	135.0	34.6	23.0	3.0	5.13	13.8	31.0	152.0
165.0	12.2	0.098	140.0	64.0	97.6	174.0	5.767	150.0	1.0	5.4	2.49	72.0	8.1	66.0	5.5	2.9	5.36	0.099	1.26	240.0	29.0	128.0	69.0	33.2	2.425	1.55	165.0	30.5	4.45	3.89	8.5	0.6	125.0	28.3	7.8	7.3	74.6	136.0	34.0	4.0	2.0	165.0	36.4	25.0	3.0	22.23	12.1	21.0	159.1
190.0	7.4	0.011	139.0	86.0	90.5	195.0	7.525	150.0	0.6	4.3	2.67	74.0	4.5	82.0	5.8	2.1	4.28	0.043	1.0	233.0	31.0	128.0	68.0	30.0	2.5	1.356	180.0	31.3	4.91	4.61	7.6	0.4	140.0	37.7	7.5	8.5	82.7	116.0	18.0	4.0	5.0	195.0	36.0	22.0	1.0	15.39	13.9	31.0	169.4
250.0	5.9	0.011	140.0	90.0	90.7	280.0	4.9910000000000005	180.0	0.6	5.8	2.67	70.0	2.4	98.0	6.4	2.5	2.5	0.039	2.0	234.36	32.0	146.0	47.0	30.7	2.4	1.0659999999999998	280.0	46.3	5.59	5.66	9.9	1.1	180.0	40.1	7.8	7.5	132.2	140.0	48.0	5.0	5.0	280.0	39.5	42.0	1.0	18.81	12.9	65.0	171.0
222.0	6.2	0.049	138.0	74.0	89.3	259.0	4.862	140.0	0.6	8.3	1.78	84.0	2.6	78.0	5.2	2.8	3.57	0.157	3.06	309.72	25.0	112.0	50.0	29.8	2.425	1.421	238.0	34.5	5.08	5.72	10.4	0.6	220.0	46.7	7.2	8.3	108.4	106.0	18.0	4.0	4.0	250.0	39.3	26.0	1.0	17.1	12.6	22.0	187.8
143.21	6.9	0.061	142.0	62.0	83.1	154.0	4.448	130.0	0.4	3.3	4.0	86.0	4.7	60.0	4.9	1.7	2.14	0.019	2.36	96.18	23.0	118.0	28.0	29.2	2.325	1.227	143.0	29.5	4.19	4.77	6.1	0.8	141.0	38.2	6.5	9.1	69.9	112.0	14.0	3.0	5.0	143.0	36.8	15.0	3.0	15.39	12.6	12.0	166.9
150.0	9.6	31.4	140.0	42.0	91.9	215.0	3.44	130.0	0.7	7.6	5.34	68.0	5.4	44.0	5.5	3.3	4.64	0.208	4.71	480.0	41.0	112.0	72.0	31.2	2.425	1.32	150.0	29.2	4.13	4.94	7.2	0.5	160.0	43.2	8.1	7.8	68.2	114.0	10.0	3.0	1.0	190.0	39.4	15.0	1.0	10.26	12.6	13.0	171.5
125.0	5.6	0.025	139.0	76.0	97.8	133.0	3.827	150.0	0.4	5.2	4.89	70.0	3.7	70.0	5.4	1.4	3.93	0.088	1.82	240.0	34.0	118.0	61.0	33.1	2.325	1.259	130.0	26.6	4.73	6.38	6.8	0.5	120.0	37.3	7.3	7.7	60.3	120.0	47.0	3.0	4.0	125.0	37.0	34.0	1.0	13.68	12.0	35.0	168.7
170.0	7.4	456.0	124.0	58.0	94.1	198.0	4.008	140.0	0.5	7.0	21.26	100.0	4.8	66.0	5.4	2.0	5.36	0.303	5.0	300.0	38.0	110.0	68.0	33.2	2.3	1.162	145.0	26.0	3.89	5.44	6.6	0.3	125.0	35.7	7.6	7.1	61.6	108.0	36.0	3.0	2.0	160.0	34.0	42.0	1.0	15.39	12.5	63.0	161.7
220.0	7.9	0.054	145.0	70.0	91.6	235.0	5.198	160.0	0.5	6.8	4.45	96.0	5.3	66.0	5.3	1.9	3.93	0.179	1.57	420.0	28.0	136.0	76.0	30.7	2.425	0.936	205.0	35.0	5.07	6.38	6.4	0.3	140.0	31.6	7.2	6.4	94.1	131.06	18.0	4.0	2.0	235.0	37.8	27.0	3.0	18.81	13.1	25.0	166.1
122.66	8.1	0.025	138.0	66.0	88.4	130.0	4.06	140.0	0.5	3.6	2.67	82.0	5.5	58.0	5.1	1.9	2.5	0.0289999999999999	2.0	36.0	25.0	102.0	22.0	30.5	2.425	1.421	130.0	27.5	4.69	4.5	6.7	0.5	121.61	43.3	7.0	9.9	59.9	98.0	23.0	3.0	5.0	122.0	35.3	18.0	2.0	10.26	12.4	46.0	166.2
101.36	7.502000000000002	0.2166404029798508	139.018	66.04	89.95499999999996	110.0	5.2178400000000025	145.0	0.5	4.212999999999999	3.6364999999999967	76.04	4.391999999999993	64.32	5.118000000000002	2.390000000000004	5.659099999999999	0.0525999999999999	2.03	60.0	29.0	116.72	32.0	30.379999999999985	2.3672500000000003	1.3440700000000003	107.0	26.0	4.648599999999998	4.796030000000002	6.665	0.4040000000000001	104.0	38.46799999999999	7.200000000000004	8.075000000000003	52.62399999999996	117.1	16.87	3.0	5.0	100.0	34.018999999999984	20.23	3.0	12.995999999999997	12.193	15.04	158.9
108.0	5.3	0.05	138.5	52.0	92.0	118.0	5.48	130.0	0.5	4.2	3.56	64.0	3.3	62.0	5.3	1.4	6.1000000000000005	0.034	1.0	144.0	29.0	94.0	71.0	31.1	2.35	0.936	102.0	23.3	4.42	4.718	10.0	1.4	104.0	40.1	7.1	7.1	45.5	92.0	28.0	2.0	4.0	112.0	34.3	27.0	3.0	5.1000000000000005	11.9	44.0	159.9
162.28	5.5	0.02	138.0	74.0	76.4	194.09	4.422	140.0	0.7	4.3	2.14	78.0	2.7	72.0	5.6	1.6	3.21	0.075	2.03	148.32	32.0	110.0	44.0	23.6	2.3	1.001	169.0	34.8	4.91	4.33	12.3	1.5	144.79	45.2	7.2	8.6	77.8	109.64	22.0	3.0	4.0	190.0	37.7	28.0	3.0	10.26	14.4	9.0	166.8
165.89	12.3	0.017	136.0	74.0	88.2	190.0	5.198	150.0	0.8	5.5	2.94	66.0	7.3	78.0	5.5	3.8	7.5	0.031	1.0	51.25	29.0	116.0	29.0	29.0	2.325	1.227	190.0	35.6	4.59	4.33	6.9	0.7	160.0	36.0	7.0	7.7	87.8	126.0	32.0	4.0	5.0	170.0	37.3	22.0	1.0	10.26	12.9	16.0	164.4
172.35	6.3	0.017	139.0	60.0	89.4	207.0	4.422	130.0	0.5	3.2	1.25	82.0	3.2	66.0	5.5	2.5	3.21	0.044	3.0	24.0	26.0	108.0	26.0	30.5	2.225	0.872	207.0	39.0	4.57	4.72	7.3	0.5	166.64	35.6	6.5	7.4	87.7	108.0	16.0	4.0	2.0	170.0	36.0	18.0	1.0	13.68	12.5	11.0	152.6
165.0	10.0	0.011	139.0	50.0	93.6	165.0	5.482	160.0	0.9	5.0	4.45	66.0	6.7	52.0	6.1	2.2	4.64	0.159	1.12	540.0	29.0	132.0	75.57	31.9	2.4	1.001	160.0	30.8	4.94	6.27	9.0	0.6	125.0	41.2	7.2	8.2	70.7	132.0	23.0	4.0	5.0	165.0	36.7	20.0	3.0	17.1	12.4	18.0	167.0
165.0	4.1	0.019	140.0	90.0	93.2	180.0	5.353	180.0	0.5	7.5	5.69	62.0	1.8	92.0	5.6	1.5	6.07	0.043	1.0	334.44	35.0	156.0	62.0	31.6	2.375	1.13	170.0	32.8	4.93	5.83	12.4	1.2	125.0	40.5	8.0	8.4	77.6	150.0	34.0	4.0	3.0	170.0	39.2	33.0	3.0	22.23	12.6	26.0	177.4
159.09	8.6	1.13	141.0	88.0	97.5	175.0	5.198	160.0	0.3	6.6	2.31	66.0	5.6	88.0	5.4	2.6	3.21	0.0409999999999999	1.0	10.0	29.0	122.0	29.0	32.7	2.425	0.904	160.0	36.7	5.1	3.94	3.8	0.3	158.0	44.3	7.3	8.8	80.2	120.0	25.0	4.0	3.0	175.0	39.0	28.0	3.0	11.97	12.9	23.0	178.2
151.63	8.4	308.0	139.04	78.0	92.7	165.0	4.780980000000001	140.0	1.0	5.989	5.07	70.0	4.9	74.0	5.5	2.2	5.484100000000002	0.072	10.0	24.0	28.97	112.0	28.0	32.0	2.37375	1.1911200000000006	150.0	33.0	5.01	4.909560000000002	12.4	0.3	150.0	41.9	7.200000000000004	9.9	66.3	110.0	21.56	4.0	3.0	150.0	38.8	24.59	3.0	13.543200000000004	13.0	25.4	175.3
165.0	6.8	0.011	134.0	62.4	85.2	170.0	3.41	150.0	0.6	4.6	5.34	66.0	4.3	64.0	6.5	1.7	3.57	0.068	1.08	36.0	30.0	124.0	73.91	28.0	2.45	1.16	152.0	27.7	4.4	8.993	9.5	0.6	130.0	33.0	7.1	6.9	68.4	123.54	23.0	3.0	4.0	152.0	34.5	30.0	3.0	6.84	17.0	32.0	149.6
171.27	6.885999999999991	0.6236800000000001	139.07700000000003	60.0	89.60500000000002	195.0	4.1358700000000015	150.0	0.5	5.809000000000003	1.926	88.0	4.0	56.0	5.044999999999996	2.098999999999996	5.533300000000002	0.0566299999999999	4.92	9.0	28.0	132.0	18.0	30.629000000000005	2.386	1.2337000000000002	185.0	33.4	4.610100000000002	4.723220000000001	7.1830000000000025	0.475	171.58	41.5	7.1999999999999975	8.116000000000003	81.3	128.0	21.43	4.0	4.0	150.0	39.1	22.52	1.0	13.9023	12.136	17.64	175.2
110.0	6.979999999999999	293.87641	138.96800000000002	54.0	87.33300000000004	115.0	5.569529999999998	130.0	0.5	4.491999999999999	17.735799999999994	74.0	4.094000000000007	58.0	5.382999999999999	2.203999999999997	5.3569	0.12961	4.47	207.69	29.01	104.0	44.0	29.83600000000001	2.3647499999999995	1.2967300000000006	103.0	22.7	4.7409	4.890160000000002	7.137000000000001	0.4630000000000002	115.0	32.0	7.200000000000004	7.4389999999999965	43.1	96.0	21.61	3.0	2.0	97.0	30.0	23.69	3.0	13.6971	12.955	25.8	152.2
170.0	9.5	234.0	139.0	64.0	93.4	215.0	6.3870000000000005	160.0	0.5	4.1	25.98	66.0	5.3	68.0	5.6	3.4	2.86	0.093	5.0	96.0	34.0	120.0	42.0	30.6	2.25	1.2919999999999998	170.0	33.0	4.31	4.72	5.7	0.1	160.0	34.8	7.2	7.4	91.8	124.0	12.0	4.0	1.0	170.0	34.8	15.0	1.0	6.84	15.6	12.0	167.4
140.0	9.8	0.011	140.0	60.0	83.5	140.0	5.456	140.0	0.5	5.0	2.76	60.0	5.6	66.0	5.8	3.2	8.21	0.228	1.31	391.08	35.0	104.0	65.0	29.8	2.375	1.2919999999999998	140.0	30.2	4.56	4.94	5.6	1.4	110.0	32.6	7.5	7.7	62.3	108.0	25.0	4.0	2.0	140.0	32.4	26.0	3.0	8.55	12.9	17.0	148.6
102.08	5.8	0.168	139.0	68.0	92.7	115.0	3.931	120.0	0.4	5.3	2.67	68.0	3.5	61.3	5.0	1.8	2.5	0.043	2.33	15.4	31.0	83.42	19.0	31.7	2.325	1.162	108.0	26.4	4.43	5.05	6.7	0.7	100.3	38.0	7.4	7.3	49.9	80.0	12.0	3.0	4.0	108.0	31.4	15.0	3.0	18.81	11.6	11.0	149.3
170.0	7.4	0.109	135.0	78.0	92.8	180.0	3.62	200.0	0.7	4.1	1.96	56.0	3.4	82.0	6.4	3.1	3.93	0.069	1.32	372.0	23.0	158.0	79.0	30.4	2.225	1.162	174.0	30.4	4.41	5.16	9.4	1.1	132.0	36.0	6.7	8.4	76.8	156.0	17.0	4.0	1.0	180.0	38.0	17.0	3.0	15.39	13.9	18.0	171.1
212.12	5.5	0.011	139.0	58.0	90.1	245.0	5.662999999999999	150.0	0.6	7.2	2.67	58.0	2.8	62.0	5.0	1.9	4.28	0.039	1.0	90.47	27.0	114.0	35.0	30.9	2.45	1.162	230.0	36.8	5.08	5.0	11.3	1.0	200.0	46.3	7.2	8.6	104.1	110.0	34.0	4.0	5.0	230.0	40.4	23.0	3.0	15.39	12.0	35.0	181.6
244.23	5.4	0.088	141.0	55.3	92.2	265.0	2.845	140.0	0.6	5.5	3.56	74.0	2.6	54.0	5.0	1.9	4.28	0.0289999999999999	4.4	18.0	35.0	108.0	21.0	31.1	2.475	1.098	215.0	37.7	4.8	5.11	10.4	0.6	253.1	46.7	7.7	6.9	111.2	106.0	18.0	5.0	1.0	260.0	39.6	21.0	3.0	13.68	11.9	17.0	172.3
155.0	4.1	0.042	130.0	78.0	86.7	165.0	5.507999999999999	190.0	0.4	3.1	3.56	66.0	2.1	84.0	5.9	1.5	3.57	0.28	1.0	180.0	29.0	158.0	67.0	29.7	2.575	0.969	160.0	29.5	4.11	6.44	9.7	0.9	125.0	37.0	7.6	7.5	72.6	158.0	23.0	3.0	4.0	145.0	38.6	22.0	3.0	11.97	13.1	32.0	165.5
148.82	10.2	0.871	137.0	74.88	86.4	170.0	5.87	140.0	0.8	4.1	2.67	104.0	6.1	73.88	7.5	3.0	3.93	0.034	2.57	48.0	35.0	115.66	28.0	30.0	2.35	1.227	170.0	37.1	4.75	7.72	7.5	0.6	145.0	38.0	7.4	7.3	79.7	113.72	117.0	4.0	2.0	170.0	35.0	51.0	3.0	6.84	12.2	123.0	152.3
122.51	6.794999999999997	21.612389999999998	139.00200000000004	54.58	89.17600000000004	140.0	4.99636	152.0	0.5	5.231000000000002	7.0546000000000015	75.8	3.999	53.82	7.014000000000002	2.0679999999999974	4.536399999999995	0.12679	2.2	300.0	29.04	123.88	76.0	30.289000000000005	2.38675	1.21422	118.0	27.84200000000001	4.648499999999995	6.041010000000003	7.263999999999998	0.4810000000000002	121.49	34.519	7.1990000000000025	7.862	58.715	121.22	23.09	3.0	2.0	104.0	34.772	26.46	3.0	12.2265	13.310999999999996	34.11	155.79399999999995
144.53	10.0	0.14	139.7	58.0	86.5	155.0	3.62	150.0	0.9	4.4	1.78	78.0	5.6	52.0	5.4	2.8	4.6000000000000005	0.068	4.23	14.05	34.0	122.0	18.0	30.2	2.45	1.259	155.0	31.9	4.72	4.774	8.6	0.7	142.91	44.5	8.2	7.6	79.6	126.0	26.0	4.0	4.0	140.0	37.5	28.0	1.0	6.8000000000000025	12.4	18.0	172.5
189.0	4.1	0.246	140.0	68.0	93.3	193.0	6.077000000000001	180.0	0.3	5.6	0.89	50.0	2.2	66.0	5.4	1.3	5.36	0.126	1.69	96.0	25.0	156.0	70.0	30.3	2.275	1.227	193.0	37.5	4.13	5.16	8.3	0.8	138.82	32.2	6.7	7.8	90.0	142.0	18.0	4.0	1.0	193.0	35.0	18.0	3.0	20.52	12.4	12.0	155.0
140.0	4.1	0.011	140.0	74.0	91.4	165.0	5.87	160.0	0.4	3.8	7.03	70.0	1.9	76.0	5.5	1.4	3.57	0.098	5.0	384.0	28.0	144.0	61.0	30.9	2.325	1.324	143.0	28.8	4.34	4.77	10.1	1.7	115.0	37.1	6.9	8.3	65.7	134.0	20.0	3.0	4.0	165.0	34.5	26.0	3.0	10.26	13.0	8.0	162.9
240.0	7.7	0.061	140.0	65.98	91.8	262.0	3.98	169.5	0.5	5.6	3.56	66.14	4.3	67.1	6.6	2.3	5.0	0.15	1.27	504.0	33.0	138.98	75.0	29.8	2.4	1.16	234.0	38.9	4.93	5.995	6.8	0.5	160.0	46.0	7.1	9.0	107.4	135.0	23.0	5.0	2.0	248.0	40.0	22.0	3.0	8.55	13.1	24.0	175.4
160.0	6.9	0.138	142.0	48.0	92.6	160.0	4.603	200.0	0.5	4.4	3.56	72.0	4.8	56.0	5.8	1.5	6.78	0.13	1.0	516.0	30.0	170.0	76.63	30.9	2.325	1.0659999999999998	150.0	26.6	4.55	5.88	6.6	0.9	139.0	40.6	6.9	7.5	65.6	170.0	20.0	3.0	5.0	150.0	38.5	28.0	3.0	13.68	13.5	13.0	172.3
160.0	6.960999999999998	7.323019999999996	139.0	70.0	89.12899999999998	179.0	5.332950000000002	180.0	0.5	5.492000000000003	5.652499999999997	56.0	4.113000000000004	66.0	5.706000000000004	2.104999999999996	4.9636999999999984	0.1051799999999999	1.0	60.0	29.0	166.0	74.0	30.42000000000002	2.3750000000000004	1.2579300000000004	177.0	30.3	4.649499999999996	5.407210000000004	7.276000000000002	0.4610000000000001	119.0	33.2	7.200000000000004	7.5710000000000015	80.1	158.0	19.7	4.0	4.0	176.0	38.0	23.44	3.0	11.901599999999997	13.095999999999998	22.64	171.2
175.61	6.9	0.043	141.0	74.0	86.3	185.0	5.689	160.0	0.5	6.1	2.4	70.0	4.1	70.0	5.3	2.1	4.64	0.059	2.0	36.0	28.0	130.0	29.0	31.5	2.475	1.162	185.0	31.0	5.17	4.83	6.9	0.6	172.0	46.6	7.7	8.2	85.0	134.0	52.0	4.0	5.0	181.0	41.8	35.0	3.0	20.52	11.8	20.0	187.6
152.0	8.2	204.0	136.0	68.0	93.6	172.0	4.939	140.0	0.6	5.3	7.65	66.0	5.0	66.0	5.1	2.4	4.28	0.138	1.0	262.68	25.0	104.0	54.0	32.0	2.375	1.356	163.0	30.1	4.68	4.66	7.1	0.3	128.0	38.2	6.9	7.3	74.6	102.0	30.0	4.0	2.0	163.0	36.3	27.0	1.0	11.97	12.8	25.0	170.7
165.0	5.3	0.047	137.0	68.0	93.1	230.0	5.301	150.0	0.4	6.0	2.67	60.0	3.1	64.0	5.5	1.7	4.64	0.0819999999999999	6.0	204.0	21.0	130.0	54.0	31.8	2.425	1.388	220.0	37.0	4.66	5.16	8.1	0.4	140.0	47.4	6.7	7.5	97.2	122.0	25.0	5.0	5.0	220.0	39.0	20.0	3.0	15.39	12.0	50.0	178.4
268.01	6.8	0.43	144.2	84.0	88.2	300.0	4.8100000000000005	140.0	0.7	8.5	1.78	78.0	3.6	84.0	6.2	2.4	5.0	0.0579999999999999	1.0	88.08	33.0	124.0	33.0	30.1	2.4	1.2919999999999998	300.0	45.1	4.64	5.662000000000001	9.6	0.4	250.0	50.8	7.5	9.3	146.3	124.0	17.0	5.0	2.0	300.0	42.2	20.0	3.0	6.8000000000000025	12.1	43.0	186.3
175.0	7.8	0.0409999999999999	139.0	78.0	83.9	190.0	5.662999999999999	140.0	0.7	6.8	3.74	82.0	4.1	76.0	5.0	2.7	6.78	0.035	4.0	195.64	26.0	114.0	42.0	28.8	2.375	1.227	185.0	35.3	5.14	4.83	8.8	0.8	165.0	38.7	7.0	7.1	85.4	108.0	22.0	4.0	5.0	185.0	37.5	24.0	1.0	20.52	12.8	21.0	167.8
130.0	6.9	0.011	139.0	73.02	89.9	145.0	7.68	139.2	0.4	4.8	3.74	73.92	3.9	72.86	5.5	2.6	3.21	0.044	1.17	59.28	34.0	112.12	39.0	31.1	2.35	1.2919999999999998	140.0	31.5	4.52	5.33	6.1	0.1	120.0	37.4	7.3	6.6	68.6	111.02	17.0	4.0	4.0	140.0	34.5	21.0	3.0	10.26	11.4	26.0	161.1
300.0	11.0	128.0	137.0	66.0	90.5	300.0	5.327000000000001	160.0	0.1	4.0	6.94	72.0	10.0	74.0	5.6	0.8	2.86	0.044	3.64	221.6	27.0	122.0	41.0	31.7	2.3	1.227	232.0	39.5	4.26	8.22	0.8	0.4	300.0	36.5	7.0	7.6	106.5	122.0	22.0	5.0	2.0	232.0	36.4	20.0	3.0	11.97	12.9	46.0	168.8
150.0	12.5	232.75	140.0	22.0	90.1	169.0	4.84	150.0	1.2	6.4	13.35	58.0	8.4	24.0	7.0	2.6	11.8	0.121	1.0	168.0	32.0	126.0	72.45	31.3	2.425	1.324	169.0	35.7	5.24	5.495	9.2	0.8	125.0	35.7	7.7	9.0	74.7	134.0	33.0	4.0	2.0	160.0	33.5	25.0	3.0	8.6	14.1	28.0	153.3
110.0	9.3	284.0	140.0	80.0	92.9	120.0	6.03	170.0	0.6	2.9	9.79	88.0	5.1	72.0	5.4	3.3	4.64	0.092	2.61	180.0	29.0	140.0	52.0	32.5	2.325	1.39	120.0	28.0	4.27	4.774	6.8	0.6	105.0	39.1	6.9	7.2	53.3	134.0	10.0	3.0	3.0	120.0	34.0	14.0	3.0	10.26	12.2	10.0	157.4
125.0	7.8	152.0	131.0	64.0	99.8	130.0	5.02	130.0	0.4	3.5	8.9	74.0	5.2	56.0	5.1	2.0	3.57	0.053	1.0	171.87	24.0	100.0	49.0	34.4	2.25	1.19	125.0	25.6	3.67	4.496	5.5	0.6	125.0	38.8	6.5	7.9	57.3	104.0	22.0	3.0	4.0	125.0	33.9	22.0	3.0	11.97	11.1	17.0	168.1
148.61	5.3	0.121	141.0	60.0	93.2	160.0	4.293	130.0	0.4	4.9	4.45	62.0	2.5	62.0	5.2	2.2	4.28	0.2269999999999999	5.03	24.0	29.0	102.0	19.0	31.7	2.475	1.2919999999999998	143.0	27.6	4.77	4.72	8.1	0.4	148.04	38.4	7.6	7.1	60.3	106.0	25.0	3.0	1.0	143.0	37.2	25.0	3.0	23.94	13.4	15.0	171.6
230.0	6.5	0.128	143.0	74.0	89.0	275.0	3.879	130.0	0.7	5.3	2.22	70.0	4.7	66.0	5.5	0.9	2.5	0.04	1.0	261.6	30.0	106.0	49.0	29.8	2.525	1.227	225.0	38.1	5.31	4.33	11.0	0.4	165.0	41.2	7.5	8.1	101.6	104.0	26.0	4.0	4.0	275.0	37.0	25.0	1.0	18.81	12.6	13.0	175.0
190.0	5.1	120.0	138.0	54.0	92.8	203.0	5.353	160.0	0.5	4.8	7.56	50.0	2.7	62.0	5.7	1.8	3.57	0.1639999999999999	3.0	420.0	31.0	136.0	45.0	32.5	2.35	1.033	190.0	33.3	4.96	5.22	9.6	5.3976053469340267e-79	154.0	42.9	7.5	8.9	88.1	118.0	29.0	4.0	1.0	190.0	38.7	20.0	3.0	13.68	12.7	22.0	173.2
137.0	9.3	308.0	138.4	68.0	92.8	194.0	5.97	130.0	0.7	5.9	7.12	56.0	5.5	60.0	5.2	2.9	4.3	0.251	4.0	165.24	25.0	106.0	41.0	31.7	2.275	1.259	194.0	37.0	5.03	6.051	8.0	0.9	137.0	41.4	6.8	9.6	85.8	94.0	32.0	4.0	2.0	194.0	39.9	18.0	3.0	5.1000000000000005	12.9	33.0	179.9
300.0	8.9	0.285	139.0	84.0	87.4	380.0	5.224	160.0	0.7	8.3	1.25	58.0	6.7	84.0	5.4	1.2	5.0	0.103	6.0	24.0	32.0	138.0	38.0	29.5	2.325	1.356	300.0	42.2	5.23	6.88	8.0	0.1	300.0	45.0	7.0	10.6	134.2	126.0	19.0	5.0	3.0	300.0	46.0	23.0	3.0	15.39	13.3	21.0	184.7
180.0	6.2	0.602	140.0	70.0	86.6	180.0	7.112	180.0	0.4	5.4	4.45	70.0	4.6	72.0	6.2	1.0	5.0	0.1009999999999999	1.0	96.0	34.0	140.0	72.0	29.1	2.575	1.2919999999999998	180.0	36.9	5.09	6.88	6.3	0.6	135.0	40.4	7.7	7.8	83.2	144.0	18.0	4.0	3.0	180.0	37.7	19.0	3.0	10.26	12.4	25.0	161.9
150.74	7.7	0.0579999999999999	141.0	76.0	87.2	180.0	4.551	150.0	0.5	4.1	1.25	92.0	5.1	78.0	4.7	2.0	3.93	0.043	2.0	76.44	27.0	114.0	26.0	30.1	2.3	1.13	180.0	30.8	4.77	5.0	5.9	0.4	147.27	40.1	6.8	7.8	77.4	112.0	11.0	4.0	3.0	160.0	39.7	17.0	1.0	6.84	12.3	15.0	172.0
195.0	6.3	0.035	142.7	84.0	90.3	215.0	4.91	140.0	0.5	5.2	2.67	70.0	3.1	72.0	5.0	2.4	5.4	0.072	3.89	199.0	30.0	118.0	37.0	31.3	2.35	1.098	205.0	36.3	4.78	4.94	8.3	1.0	175.0	44.7	7.5	7.5	91.2	115.54	44.0	4.0	3.0	210.0	37.6	29.0	3.0	6.8000000000000025	12.4	21.0	177.7
185.0	6.2	242.0	138.0	88.06	95.2	200.0	5.198	160.0	0.6	7.0	8.9	98.0	4.4	94.0	5.5	1.1	3.21	0.4539999999999999	8.0	336.0	38.0	138.0	65.0	32.2	2.275	1.2919999999999998	200.0	35.5	4.18	5.38	9.4	0.3	160.0	44.0	7.4	6.7	90.2	126.0	18.0	4.0	1.0	200.0	38.9	19.0	1.0	8.55	13.3	47.0	171.0
145.0	3.8	178.48	131.8	74.0	96.1	170.0	6.03	170.0	0.5	9.9	12.46	82.0	2.6	80.0	5.4	0.6	6.8000000000000025	0.415	1.0	240.0	32.0	150.0	54.0	32.2	2.275	1.098	131.0	23.9	3.81	6.384	14.4	0.7	170.0	38.4	7.5	8.0	52.5	140.0	85.0	3.0	4.0	145.0	36.6	139.0	3.0	8.6	15.6	776.0	164.1
154.0	8.6	0.019	139.0	74.0	80.5	185.0	4.65	140.0	0.5	4.9	2.67	72.0	5.7	72.0	5.3	2.4	2.5	0.077	1.94	96.0	36.0	116.0	47.0	26.9	2.225	1.13	185.0	35.0	4.32	4.94	5.3	0.6	132.0	37.4	7.7	9.4	81.7	114.0	12.0	4.0	1.0	185.0	38.3	15.0	3.0	5.13	13.9	13.0	158.9
230.0	6.4	0.0279999999999999	139.0	80.0	84.9	280.0	5.07	150.0	0.4	8.4	3.56	94.0	3.7	78.0	6.0	2.1	5.36	0.0579999999999999	1.99	256.44	29.0	104.0	55.0	29.4	2.3	1.1	266.0	39.3	5.54	5.384	6.9	1.5	180.0	43.3	6.9	7.5	120.3	106.0	17.0	5.0	5.0	266.0	42.5	24.0	2.0	20.52	12.5	38.0	187.5
150.0	10.0	0.035	139.5	68.0	91.6	160.0	3.41	130.0	1.2	3.1	5.34	78.0	7.2	70.98	5.5	1.5	6.8000000000000025	0.179	1.54	564.0	32.0	106.18	74.82	30.3	2.375	1.356	115.0	21.2	4.32	4.496	11.8	0.4	125.0	38.2	6.9	9.1	40.4	106.0	21.0	2.0	5.0	140.0	33.7	25.0	3.0	6.8000000000000025	11.9	27.0	154.1
175.0	6.3	0.015	136.0	82.0	94.9	228.0	4.965	150.0	1.2	5.5	0.89	68.0	3.7	78.0	5.5	1.3	5.0	0.043	1.0	149.01	31.0	120.0	40.0	31.0	2.35	1.0659999999999998	228.0	41.4	4.69	5.0	18.7	0.4	165.0	43.0	7.2	7.4	108.8	118.0	34.0	5.0	4.0	215.0	39.5	24.0	1.0	13.68	12.9	22.0	170.8
205.0	3.4	0.066	139.0	84.0	85.8	220.0	5.275	150.0	0.5	7.7	0.89	64.0	1.4	70.0	5.6	1.4	2.5	0.053	3.35	36.0	38.0	116.0	37.0	28.8	2.4	1.356	215.0	36.7	4.95	5.16	15.8	0.9	200.0	46.8	7.9	6.9	98.6	122.0	47.0	4.0	4.0	215.0	42.5	44.0	3.0	17.1	12.6	30.0	188.8
173.06	12.4	0.0279999999999999	136.0	70.0	91.3	193.0	6.44	150.0	0.5	4.4	1.78	114.0	9.0	72.0	5.0	2.7	2.86	0.019	1.94	39.21	31.0	134.0	26.0	31.5	2.275	1.26	179.0	33.0	4.39	3.997	4.4	0.1	166.02	35.0	6.7	8.1	86.7	128.0	10.0	4.0	4.0	193.0	37.5	19.0	3.0	8.55	12.5	18.0	160.5
158.0	5.8	0.039	139.0	46.0	89.8	170.0	4.112	130.0	0.6	7.3	3.74	64.0	2.5	52.0	5.6	2.3	8.93	0.052	1.0	504.0	31.0	108.0	80.0	30.8	2.45	1.162	150.0	27.3	4.61	4.83	11.1	0.5	137.0	42.0	7.2	8.4	68.9	106.0	25.0	3.0	4.0	150.0	38.6	33.0	1.0	20.52	11.7	65.0	168.6
145.0	5.9	0.023	137.0	58.0	94.1	153.0	4.343999999999999	130.0	0.2	4.3	1.25	62.0	4.3	40.0	4.7	1.3	8.21	0.051	3.0	142.8	21.0	106.0	38.0	30.7	2.275	1.195	136.0	28.1	4.61	6.77	4.0	0.2	145.0	40.5	6.4	9.5	61.1	100.0	22.0	3.0	5.0	140.0	35.3	18.0	3.0	18.81	12.1	11.0	163.2
121.0	12.1	308.0	141.0	66.0	92.1	164.0	7.06	140.0	0.6	4.2	12.81	72.0	8.5	62.0	4.6	2.5	5.71	0.1169999999999999	1.88	144.0	22.0	114.0	59.0	30.9	2.3	1.195	142.0	29.3	4.78	4.33	4.9	0.6	115.0	35.3	6.1	7.8	62.7	104.0	11.0	4.0	2.0	142.0	35.7	15.0	3.0	8.55	12.9	14.0	158.4
180.0	8.6	0.011	141.0	88.0	91.4	192.0	5.896	170.0	0.8	5.9	1.25	80.0	5.5	86.0	5.2	1.8	5.36	0.064	2.0	224.28	22.0	134.0	47.0	33.2	2.425	1.2919999999999998	182.0	36.4	4.8	5.61	9.5	0.5	175.0	36.2	6.8	8.5	89.3	126.0	74.0	5.0	5.0	190.0	39.0	48.0	3.0	11.97	12.3	38.0	166.0
115.0	7.2	329.0	141.0	72.0	93.5	118.0	7.09	170.0	0.5	4.4	11.57	74.0	4.0	72.0	5.4	2.5	4.28	0.0819999999999999	2.0	96.0	29.0	124.0	64.0	32.5	2.45	1.19	115.0	27.7	4.38	5.107	7.3	0.4	115.0	36.0	7.4	9.6	51.0	132.0	16.0	3.0	3.0	115.0	34.5	25.0	3.0	11.97	12.1	35.0	156.4
166.71	8.1	59.5	138.0	58.0	90.5	185.0	9.26	140.0	0.7	6.7	8.9	70.0	4.1	60.0	5.4	3.0	3.93	0.048	6.0	80.36	28.0	122.0	23.0	30.2	2.45	1.36	170.0	34.6	4.97	4.94	8.4	0.6	164.6	43.6	7.0	9.0	77.7	122.0	49.0	4.0	4.0	170.0	38.4	27.0	3.0	13.68	12.4	37.0	171.3
167.42	4.9	0.068	139.0	84.0	87.6	180.0	5.87	160.0	0.3	7.0	2.22	104.0	2.5	83.06	5.7	2.0	3.57	0.077	3.34	91.38	25.0	125.86	26.0	30.4	2.5	1.0659999999999998	170.0	36.3	5.28	4.94	5.9	1.8	162.3	42.0	7.2	9.3	87.2	122.0	22.0	4.0	3.0	180.0	37.6	20.0	3.0	11.97	12.5	24.0	171.3
130.0	8.2	2.23	137.0	86.0	87.3	210.0	5.56	170.0	0.6	7.9	3.56	92.0	4.9	88.0	5.3	2.4	5.71	0.068	2.0	181.95	34.0	138.0	38.0	30.5	2.4	1.36	205.0	34.8	5.06	5.107	7.7	0.5	130.0	41.0	7.7	8.3	90.1	134.0	33.0	4.0	3.0	205.0	35.8	23.0	3.0	10.26	11.3	73.0	167.6
135.0	6.8339999999999925	0.0138513456334253	139.0	78.0	89.13899999999997	185.0	6.1206900000000015	150.0	0.5	4.662000000000001	2.487	68.0	4.0	72.0	5.524000000000003	2.099999999999996	5.2695000000000025	0.0484699999999999	1.25	228.24	28.0	116.0	51.0	30.364000000000004	2.382	1.311230625000001	170.0	35.06400000000001	4.6466999999999965	5.023300000000001	7.2879999999999985	0.5200000000000005	125.0	35.361999999999966	7.1999999999999975	7.621000000000001	82.4	116.0	20.32	4.0	4.0	185.0	35.148	21.17	3.0	10.755899999999995	12.461000000000002	17.8	156.7
156.0	7.6	0.019	141.0	60.0	90.9	160.0	4.343999999999999	140.0	0.9	4.2	3.74	76.0	3.7	66.0	5.8	2.7	6.43	0.063	1.04	216.0	22.0	122.0	76.0	31.5	2.325	1.55	156.0	30.5	4.01	5.77	11.2	0.8	130.0	34.3	6.4	8.1	71.1	126.0	17.0	4.0	4.0	145.0	35.0	22.0	3.0	10.26	13.0	19.0	161.7
110.0	9.3	0.065	138.0	68.0	98.5	140.0	9.542	130.0	0.7	4.1	1.25	94.0	6.1	74.0	5.2	2.3	1.43	0.017	1.0	96.0	31.0	102.0	36.0	34.8	2.275	1.421	120.0	30.5	3.39	5.16	7.8	0.5	125.0	37.2	6.2	7.8	69.8	96.0	18.0	4.0	5.0	125.0	33.4	24.0	3.0	10.26	12.1	6.0	156.7
105.0	7.3439999999999905	172.08487999999997	138.99300000000002	68.56	89.839	138.0	4.998169999999998	143.4	0.502	4.186999999999999	7.921000000000004	78.72	4.299000000000007	69.02	5.170999999999999	2.299000000000004	5.365700000000001	0.0717699999999999	2.22	207.24	29.01	116.06	37.0	30.641	2.3725000000000005	1.2821808333333338	110.0	25.835	4.607300000000002	4.972290000000002	6.883999999999998	0.4440000000000001	89.0	36.707	7.200000000000004	8.277999999999999	53.07940000000001	113.84	15.05	3.0	4.0	110.0	34.33299999999999	20.24	3.0	12.106800000000003	12.408	13.13	161.313
140.0	8.9	261.58	137.8	68.0	88.8	155.0	6.21	150.0	0.7	4.3	10.68	58.0	5.0	62.0	5.4	2.4	3.9	0.068	2.08	264.24	32.0	122.0	53.0	29.2	2.4	1.259	151.0	30.1	4.89	4.218999999999999	8.2	0.6	125.0	37.2	7.4	7.2	65.4	124.0	27.0	3.0	2.0	151.0	33.2	31.0	1.0	5.1000000000000005	13.9	36.0	152.1
235.0	8.6	124.52	139.6	88.0	93.4	242.0	6.0	170.0	0.8	7.7	9.79	76.0	4.8	78.0	6.9	2.9	5.7	0.159	4.0	279.12	35.0	144.0	61.0	31.7	2.475	1.485	235.0	35.5	4.9	5.495	8.8	0.3	242.0	44.7	7.8	8.1	103.6	138.0	34.0	4.0	3.0	235.0	39.7	24.0	3.0	6.8000000000000025	11.8	32.0	180.1
135.0	6.9	0.011	138.0	88.0	88.9	165.0	6.362	150.0	0.5	4.7	1.87	90.0	4.6	86.0	5.3	1.7	3.93	0.0279999999999999	1.0	264.0	34.0	140.0	44.0	30.1	2.4	1.098	165.0	32.6	5.09	4.77	6.9	1.0	110.0	43.0	7.4	9.4	75.5	132.0	17.0	4.0	5.0	155.0	37.4	23.0	3.0	8.55	11.5	12.0	164.2
100.0	5.7	0.035	139.0	44.76	93.9	128.0	6.1	230.0	0.5	8.1	3.56	56.0	3.5	5.3976053469340267e-79	5.4	1.5	7.85	0.063	1.29	540.0	29.0	192.0	65.76	32.5	2.275	1.13	128.0	29.4	3.99	5.051	9.4	0.8	93.0	37.7	7.1	9.8	62.1	186.0	17.0	4.0	2.0	125.0	35.3	20.0	3.0	13.68	12.6	13.0	160.2
111.36	12.3	0.024	134.0	21.3	80.0	130.0	7.267	120.0	0.6	3.7	2.67	106.0	9.8	26.0	5.0	1.7	2.14	0.048	3.3	3.0	34.0	78.0	22.0	27.5	2.2	1.356	130.0	31.4	4.1	4.61	4.7	0.4	109.62	34.3	6.6	8.6	64.4	81.72	15.0	4.0	1.0	128.0	32.0	18.0	3.0	6.84	17.3	7.0	152.1
223.0	7.1	0.645	141.0	86.48	85.4	243.0	6.155	170.0	0.6	7.8	1.78	80.0	3.6	88.0	5.6	2.8	4.28	0.077	3.0	286.08	30.0	140.0	43.0	28.1	2.375	1.13	227.0	39.2	5.45	5.22	7.8	0.7	209.0	43.6	7.4	8.3	108.6	139.0	40.0	5.0	5.0	235.0	40.5	29.0	3.0	13.68	13.8	34.0	177.4
176.0	7.4	0.127	137.0	76.0	93.0	187.0	6.077000000000001	160.0	0.5	4.1	4.89	56.0	4.1	70.0	4.9	2.6	5.0	0.099	3.0	48.0	38.0	124.0	49.0	31.2	2.375	1.259	180.0	32.2	5.15	5.38	6.6	0.6	154.0	38.5	8.2	8.5	78.0	118.0	25.0	4.0	2.0	185.0	39.8	23.0	3.0	11.97	12.2	15.0	175.4
122.0	6.3	526.0	138.0	72.0	96.1	140.0	6.439	150.0	0.9	5.1	29.36	72.0	3.5	66.0	5.7	1.8	3.93	0.121	4.0	156.0	29.0	134.0	54.0	33.7	2.55	1.421	120.0	29.7	5.03	5.0	13.9	1.1	122.0	33.2	7.6	8.1	54.7	124.0	19.0	3.0	3.0	110.0	34.0	24.0	3.0	11.97	12.9	28.0	149.4
185.0	6.910999999999992	18.15066	139.07800000000003	64.48	90.492	185.0	5.242019999999999	167.0	0.5	5.307999999999998	4.5439	67.84	4.100000000000007	66.04	5.685999999999997	2.096999999999996	4.868599999999998	0.1373199999999999	3.72	480.0	29.01	137.8	71.0	30.490999999999985	2.2924999999999995	1.0442300000000009	175.0	32.111	4.6267	5.4637100000000025	7.2810000000000015	0.4640000000000001	185.0	41.633	7.2260000000000035	8.533999999999999	83.46900000000005	134.26	19.92	3.0	1.0	175.0	39.775000000000034	22.4	3.0	8.126999999999997	12.859000000000004	26.1	175.4290000000001
140.0	7.5	0.06	144.6	77.74	99.7	175.0	6.67	200.0	0.8	9.5	5.34	60.0	4.6	80.0	5.5	1.9	12.1	0.203	1.64	240.0	33.0	180.0	74.0	32.7	2.5	1.0659999999999998	165.0	34.6	3.66	5.051	11.2	0.6	110.0	42.7	7.6	8.4	87.2	176.3	8.0	4.0	2.0	155.0	40.5	14.0	2.0	6.8000000000000025	12.4	16.0	166.9
140.0	5.5	0.036	140.0	67.62	83.9	150.0	6.593999999999999	151.1	0.4	4.5	5.87	65.76	3.7	68.2	5.9	1.3	5.36	0.177	1.79	295.2	31.0	119.64	61.0	29.4	2.3	1.195	144.0	26.8	4.68	5.16	6.6	0.2	150.0	40.0	7.6	7.5	64.2	119.3	20.0	3.0	3.0	144.0	37.9	19.0	1.0	13.68	12.3	13.0	175.4
140.0	9.6	0.011	136.0	58.0	91.4	145.0	6.362	140.0	0.7	2.8	2.31	74.0	6.6	58.0	4.5	2.1	2.5	0.027	1.0	91.68	31.0	110.0	36.0	31.9	2.275	1.259	140.0	28.1	3.89	3.83	7.4	0.4	140.0	42.2	6.4	7.8	73.7	104.0	19.0	3.0	5.0	140.0	37.0	27.0	3.0	11.97	12.5	13.0	170.4
196.58	8.1	11.7	139.7	66.0	86.6	215.0	3.9	130.0	0.6	6.2	3.56	52.0	4.3	70.0	5.4	2.9	5.7	0.126	3.0	93.81	28.0	112.0	33.0	29.2	2.175	0.936	215.0	38.5	4.43	4.885	8.0	0.8	200.0	43.4	7.0	7.6	94.1	114.0	22.0	4.0	2.0	200.0	39.5	22.0	3.0	8.6	11.8	37.0	170.6
169.38	6.3	0.35	141.0	78.0	86.6	190.0	3.0	160.0	0.7	5.7	1.25	62.0	3.6	82.0	5.2	1.7	3.93	0.051	1.0	51.4	26.0	128.0	20.0	29.5	2.5	1.55	185.0	34.5	5.11	5.27	11.6	1.5	166.41	41.6	7.3	7.1	81.9	130.0	48.0	4.0	3.0	170.0	41.5	31.0	1.0	10.26	13.0	9.0	184.9
170.0	8.4	0.024	138.0	70.0	90.8	170.0	6.465	150.0	0.4	4.8	2.49	64.0	4.0	72.0	6.2	3.9	3.21	0.08	4.65	174.86	31.0	126.0	49.0	30.8	2.3	1.162	170.0	33.0	5.05	5.77	4.4	0.2	170.0	36.1	7.2	8.2	72.8	136.0	41.0	2.0	2.0	170.0	37.9	27.0	3.0	11.97	12.6	27.0	165.3
285.79	10.0	0.2269999999999999	139.0	76.0	84.9	350.0	4.577	150.0	0.7	7.9	0.89	76.0	4.9	72.0	5.6	4.0	5.36	0.0819999999999999	4.0	158.49	31.0	122.0	26.0	28.3	2.425	1.388	340.0	41.2	5.21	4.94	7.0	0.8	272.38	45.0	7.5	8.6	156.7	124.0	57.0	5.0	4.0	320.0	41.0	32.0	3.0	11.97	12.9	56.0	185.4
140.94	7.362999999999991	0.7288800000000005	139.31500000000003	74.88	89.69200000000002	159.0	4.2281900000000014	130.0	0.499	4.166	1.7872999999999986	74.0	4.387999999999996	74.1	5.071999999999999	2.307000000000004	4.5336000000000025	0.0362799999999999	2.99	24.0	30.0	101.7	18.0	30.57800000000001	2.35775	1.3414100000000002	143.0	26.9	4.6138	4.395488888888892	6.6720000000000015	0.4270000000000001	140.38	39.3	7.200000000000002	8.093	63.8	100.0	14.87	3.0	4.0	155.0	36.0	19.73	1.0	10.636199999999995	12.343000000000004	11.69	166.1
156.31	5.9	0.063	141.0	68.0	82.4	167.0	5.948	160.0	0.4	6.0	0.89	66.0	3.6	74.0	5.3	1.8	3.93	0.043	2.0	89.29	32.0	120.0	35.0	26.5	2.425	1.162	167.0	33.3	5.8	5.83	6.3	0.3	150.0	37.3	7.7	10.9	76.8	122.0	114.0	4.0	5.0	167.0	39.0	381.0	1.0	10.26	13.4	16.0	167.7
180.0	8.0	0.094	140.0	72.0	90.7	210.0	6.336	140.0	0.4	7.4	3.56	68.0	5.5	80.0	5.8	1.9	4.64	0.063	1.0	556.44	30.0	124.0	72.0	30.7	2.25	1.162	175.0	27.8	4.81	5.27	5.1	0.7	210.0	42.2	6.9	8.2	75.6	116.0	22.0	3.0	1.0	175.0	36.0	23.0	3.0	20.52	12.3	49.0	175.9
110.0	7.151000000000009	0.07265	139.00799999999998	55.1	90.18300000000004	120.0	5.592299999999998	191.5	0.4970000000000001	5.016000000000002	4.277299999999999	70.54	4.2119999999999935	55.94	5.570999999999999	2.205999999999997	4.859699999999995	0.10469	1.45	96.0	29.01	171.22	73.61	30.331	2.388749999999999	1.2624600000000006	120.0	28.239	4.647399999999994	5.346510000000002	7.0829999999999975	0.4870000000000002	98.0	34.920000000000016	7.200000000000004	8.344999999999999	58.154	167.54	25.82	3.0	1.0	113.0	33.123000000000005	26.9	3.0	12.414599999999998	12.834000000000003	30.78	146.94799999999995
160.0	4.4	0.015	142.0	92.0	83.4	195.0	6.206	140.0	0.3	5.7	4.0	66.0	1.7	89.6	6.0	2.2	4.64	0.077	1.36	324.0	32.0	119.92	68.0	26.7	2.4	1.259	195.0	36.1	4.9	5.16	7.1	0.2	110.0	39.8	7.3	8.8	90.7	120.0	20.0	5.0	5.0	195.0	36.5	34.0	3.0	10.26	14.3	11.0	163.5
250.0	6.761000000000001	290.2423300000001	138.987	54.0	86.86900000000001	250.0	4.822149999999999	180.0	0.501	5.9	14.964899999999998	94.0	4.001	58.0	6.418000000000003	2.003	4.160999999999998	0.1248207692307691	2.2	324.0	29.0	162.0	47.0	29.27300000000001	2.3902500000000004	1.24675	185.0	35.9	4.797699999999997	6.020450000000002	7.515999999999999	0.4310000000000001	135.0	29.1	7.196000000000002	7.874	88.7	156.0	32.75	4.0	3.0	180.0	35.0	27.83	3.0	10.995299999999997	13.230000000000002	45.8	162.0
151.77	9.9	461.0	141.0	68.0	90.5	180.0	5.043	140.0	0.5	3.5	13.35	80.0	5.3	66.0	5.1	3.5	4.28	0.048	2.0	36.0	21.0	108.0	22.0	31.3	2.4	1.356	170.0	32.7	5.02	5.05	5.5	1.2	147.14	42.7	6.4	9.0	88.1	108.0	13.0	4.0	2.0	160.0	38.9	15.0	3.0	17.1	12.3	11.0	171.1
104.4	7.1320000000000086	1.5722299999999994	139.07600000000005	58.0	90.31200000000004	112.0	4.191409999999999	140.0	0.5	3.9580000000000006	2.714499999999997	90.0	4.199999999999991	60.0	5.094000000000001	2.2089999999999965	5.3767000000000005	0.04257	2.37	16.67	29.0	108.0	18.0	30.39500000000001	2.3215	1.1850499999999995	110.0	26.0	4.648199999999998	4.911019999999999	6.896999999999998	0.4309999999999999	102.54	40.6	7.200000000000004	8.296999999999999	58.6	126.0	15.67	2.0	2.0	112.0	37.0	20.36	3.0	7.227000000000008	12.273	16.74	164.1
99.38	11.8	3.74	139.0	38.0	73.3	105.0	3.52	130.0	0.6	2.9	1.78	58.0	7.6	38.92	5.2	3.5	3.21	0.0579999999999999	3.0	156.29	36.0	97.86	22.0	23.9	2.45	1.23	97.0	24.2	4.64	4.496	5.1	0.4	94.43	34.9	7.9	9.1	43.0	92.0	10.0	3.0	1.0	105.0	31.1	19.0	3.0	10.26	16.7	11.0	145.6
145.0	8.4	188.0	137.0	76.0	90.3	145.0	4.034	150.0	0.7	7.1	9.79	72.0	4.4	70.0	5.1	3.0	4.28	0.048	3.04	200.28	28.0	114.0	51.0	31.4	2.425	1.195	145.0	30.5	4.96	4.27	8.6	1.0	135.0	40.0	7.4	9.2	66.8	116.0	36.0	4.0	3.0	145.0	39.0	39.0	3.0	15.39	12.6	64.0	165.1
160.0	7.3	0.011	138.0	92.0	91.3	200.0	7.3439999999999985	170.0	0.7	8.8	2.76	70.0	4.1	96.0	5.5	2.3	5.36	0.096	5.0	132.0	33.0	136.0	52.0	31.5	2.4	1.033	180.0	35.6	5.18	6.0	9.6	0.6	118.0	40.5	7.8	8.2	80.2	134.0	31.0	4.0	1.0	170.0	40.7	30.0	3.0	17.1	12.8	93.0	169.4
130.0	5.8	0.011	141.0	66.0	90.7	132.0	6.181	150.0	0.5	5.0	5.61	62.0	2.9	66.0	5.8	2.2	2.5	0.076	8.0	252.6	29.0	134.0	55.0	30.3	2.25	1.033	130.0	30.0	4.96	4.88	8.4	0.3	130.0	35.7	7.0	8.0	57.6	136.0	21.0	3.0	1.0	130.0	34.8	25.0	3.0	8.55	12.9	25.0	158.9
178.0	7.1	1.1	140.0	50.0	94.2	184.0	4.27	160.0	0.7	7.6	8.01	68.0	5.4	54.0	5.6	0.8	7.85	0.4639999999999999	1.92	600.0	31.0	118.0	76.48	31.2	2.2	1.03	138.0	27.767999999999983	3.81	5.551	10.2	0.1	156.03	39.172999999999966	6.6	8.0	67.45100000000001	116.0	17.0	3.0	1.0	116.0	37.07599999999998	21.0	3.0	10.26	14.0	23.0	166.34700000000004
210.0	8.0	0.415	138.0	82.0	85.1	316.0	3.646	180.0	0.8	5.2	1.78	54.0	3.0	76.0	6.7	3.9	3.21	0.105	2.0	252.0	40.0	168.0	62.0	28.3	2.55	0.969	310.0	48.2	4.4	6.49	9.9	0.6	185.0	44.7	8.3	8.3	141.0	152.0	21.0	5.0	4.0	316.0	40.62099999999999	25.0	1.0	13.68	12.9	18.0	172.8
102.0	6.9069999999999885	12.798450000000008	139.111	55.2	90.70000000000002	127.0	5.675440000000001	185.4	0.5	4.748000000000004	7.837799999999996	68.32	4.100000000000007	54.94	5.4270000000000005	2.1019999999999963	6.507499999999998	0.1386599999999999	2.04	36.0	29.01	163.22	71.0	30.467999999999986	2.369999999999999	1.12471	110.0	26.59000000000001	4.6236	4.99306	7.297999999999997	0.4710000000000003	102.0	37.98	7.200000000000004	8.195000000000004	55.98399999999999	158.24	20.19	3.0	1.0	127.0	35.47399999999999	24.93	3.0	7.845	12.87	25.44	161.49799999999996
148.56	10.9	0.018	140.0	52.0	87.8	165.0	4.551	140.0	0.6	6.5	1.87	74.0	7.8	62.0	5.4	2.3	5.0	0.1159999999999999	10.0	60.0	28.0	118.0	35.0	30.6	2.25	1.195	160.0	29.9	5.18	5.33	5.6	0.5	142.92	37.7	6.9	8.8	70.8	118.0	29.0	4.0	1.0	160.0	35.7	27.0	3.0	25.65	12.4	16.0	161.9
226.12	6.1	1.43	138.0	82.0	88.2	242.0	5.275	160.0	0.6	6.6	1.25	70.0	3.5	79.36	5.3	1.7	5.0	0.05	3.0	53.3	29.0	123.82	24.0	29.3	2.45	1.195	230.0	39.2	5.32	5.11	9.5	1.3	228.51	42.0	7.4	7.6	106.6	123.04	52.0	5.0	5.0	230.0	40.0	73.0	1.0	13.68	12.0	49.0	188.7
143.19	7.0960000000000125	1.8790099999999983	139.099	42.0	89.64199999999997	160.0	4.22084	140.0	0.5	4.994999999999999	1.8138999999999992	86.0	4.098000000000005	40.0	5.124	2.2029999999999963	5.517300000000001	0.0321590909090908	2.93	24.0	29.0	108.0	18.0	30.53900000000001	2.3875	1.25748	160.0	32.7	4.628000000000001	4.70247	7.0150000000000015	0.3920000000000001	141.23	42.6	7.197000000000004	7.873000000000001	86.3	102.0	19.82	4.0	4.0	150.0	38.7	21.96	1.0	12.9789	12.253000000000002	17.49	173.3
155.0	4.8	413.0	135.0	58.0	97.4	155.0	4.22	190.0	0.5	4.2	18.68	56.0	2.7	64.0	5.5	1.4	3.57	0.56	3.0	60.0	39.0	150.0	55.0	32.2	2.35	1.16	140.0	27.7	4.37	4.774	9.9	1.5	155.0	40.2	7.7	9.4	55.9	130.0	33.0	3.0	2.0	140.0	38.0	44.0	3.0	6.84	13.1	10.0	173.3
132.01	6.9	0.019	135.0	68.0	93.2	139.0	4.2410000000000005	130.0	0.8	4.4	1.25	70.0	3.7	64.0	5.1	2.2	6.43	0.019	2.0	36.0	24.0	100.0	23.0	32.4	2.225	1.453	135.0	25.4	4.36	3.89	11.6	0.3	130.56	41.4	6.3	8.1	61.7	100.08	21.0	3.0	4.0	130.0	34.6	22.0	1.0	6.84	12.0	11.0	164.7
220.0	5.7	0.011	140.0	68.0	82.1	220.0	5.017	190.0	0.4	6.5	5.43	66.0	2.6	74.0	5.4	1.8	8.57	0.054	1.36	180.0	25.0	180.0	77.0	28.4	2.275	1.162	158.0	34.3	3.7	4.22	7.7	0.9	125.0	29.0	6.5	6.1	73.7	166.0	13.0	4.0	2.0	185.0	35.0	22.0	3.0	15.39	13.8	19.0	152.0
130.0	6.8	0.02	139.0	70.42	94.3	150.0	4.888	144.7	0.8	3.4	2.67	68.0	3.7	71.28	5.2	2.2	2.86	0.034	1.0	156.0	26.0	116.34	39.0	33.2	2.3	1.324	135.0	25.9	4.14	4.72	11.1	0.1	130.0	41.7	7.2	8.9	60.3	115.36	17.0	3.0	4.0	135.0	37.2	18.0	2.0	15.39	12.9	15.0	166.9
210.0	6.3	0.035	134.7	64.0	90.5	235.0	4.8100000000000005	170.0	0.5	6.7	5.34	64.0	3.1	66.0	6.0	2.4	5.0	0.0969999999999999	2.0	660.0	31.0	140.0	73.0	30.9	2.275	1.098	235.0	35.3	5.12	5.995	8.6	0.9	150.0	47.2	7.7	8.8	103.6	138.0	28.0	4.0	3.0	220.0	41.7	23.0	3.0	5.1000000000000005	12.6	17.0	183.9
115.0	5.4	440.0	138.0	94.0	97.2	165.0	4.862	200.0	0.4	6.8	10.32	64.0	2.8	90.0	6.6	1.9	10.0	0.1889999999999999	3.0	180.0	40.0	186.0	76.0	32.6	2.325	1.615	115.0	26.3	3.61	7.33	7.2	1.0	115.0	38.9	7.5	6.7	53.3	190.0	11.0	3.0	2.0	115.0	36.3	17.0	3.0	8.55	13.4	17.0	162.0
117.0	6.4	0.207	140.0	42.0	90.3	145.0	4.939	150.0	0.7	6.0	6.23	66.0	3.9	62.0	5.5	1.4	8.57	0.179	1.23	564.0	29.0	122.0	67.0	31.2	2.425	1.2919999999999998	144.0	32.5	4.76	4.72	11.4	1.2	110.0	34.5	6.8	7.4	67.4	120.34	18.0	4.0	3.0	130.0	36.1	25.0	3.0	8.55	12.3	30.0	151.9
140.12	7.5	0.3	137.8	38.0	92.3	156.0	3.47	140.0	0.9	7.4	1.78	62.0	2.2	46.0	4.9	4.2	6.4	0.043	9.23	24.0	37.0	116.0	19.0	31.5	2.375	1.13	150.0	29.3	4.82	4.1080000000000005	12.4	0.2	139.23	43.0	8.2	9.1	62.1	112.0	50.0	3.0	2.0	125.0	38.4	35.0	3.0	17.1	12.6	16.0	170.1
175.0	9.6	0.017	142.0	78.0	87.2	235.0	7.06	140.0	0.7	5.6	2.4	102.0	6.8	74.0	5.6	1.9	5.71	0.048	1.0	149.01	29.0	122.0	43.0	30.3	2.325	1.259	206.0	38.1	5.11	5.27	7.8	0.4	135.0	39.7	6.8	6.6	98.7	120.0	16.0	5.0	4.0	235.0	35.0	20.0	3.0	11.97	13.0	14.0	161.0
150.0	6.6	0.2	138.0	76.0	85.3	220.0	4.81	140.0	0.5	5.5	1.78	90.0	4.2	84.0	5.3	1.8	3.21	0.043	1.88	12.0	30.0	120.0	40.0	29.2	2.325	1.07	220.0	50.7	4.93	5.329	7.4	0.4	130.0	36.916	7.2	8.1	119.4	116.0	35.0	5.0	2.0	220.0	41.2	29.0	3.0	8.55	13.1	63.0	153.81120000000004
220.96	6.9	312.0	137.0	66.0	90.1	245.0	4.784	140.0	0.4	5.3	17.79	98.0	3.8	70.0	5.2	2.1	2.14	0.031	2.0	103.92	32.0	126.0	29.0	31.3	2.325	1.195	232.0	40.099	4.61	4.94	5.9	1.2	240.0	39.09199999999999	7.1	7.4	105.2	124.0	12.0	5.0	2.0	235.0	38.619	15.0	3.0	10.26	12.9	45.0	168.7
172.0	8.5	104.0	140.0	58.0	101.6	172.0	4.629	160.0	0.5	4.6	9.79	58.0	5.5	62.0	5.6	2.3	3.21	0.0819999999999999	4.0	173.62	29.0	132.0	64.0	34.6	2.2	1.098	172.0	30.1	4.09	4.83	5.7	0.8	143.0	37.1	6.7	6.8	68.7	126.0	12.0	4.0	1.0	161.0	36.2	18.0	3.0	10.26	12.7	9.0	165.9
205.0	9.1	491.0	136.0	50.0	96.9	205.0	4.112	130.0	0.8	4.5	13.7	62.0	5.6	56.0	5.5	2.4	5.36	0.314	2.0	152.95	26.0	112.0	41.0	32.3	2.3	1.356	184.0	28.5	4.61	4.16	8.9	1.5	180.0	48.2	6.8	7.8	71.2	114.0	38.0	3.0	3.0	190.0	40.7	27.0	3.0	10.26	12.5	22.0	185.5
108.0	8.1	0.048	138.0	68.0	86.4	110.0	7.577000000000001	160.0	0.5	2.9	4.45	74.0	4.9	70.0	5.5	2.5	3.93	0.08	1.0	300.0	24.0	134.0	63.0	30.2	2.3	1.227	106.0	24.9	4.43	4.83	5.9	0.9	110.0	33.3	6.9	7.8	47.4	140.0	16.0	3.0	5.0	107.0	34.0	22.0	1.0	15.39	12.9	14.0	157.6
250.0	10.0	0.068	140.0	72.0	96.7	258.0	4.2410000000000005	150.0	0.4	5.3	0.89	68.0	5.9	76.0	5.1	3.4	3.57	0.063	3.0	237.96	30.0	136.0	47.0	33.5	2.325	1.324	218.0	36.4	3.98	4.88	4.2	0.7	185.0	41.2	7.1	7.3	103.2	132.0	20.0	4.0	5.0	225.0	39.3	15.0	3.0	13.68	11.8	32.0	175.6
135.0	5.3	0.035	141.3	82.0	90.7	135.0	6.13	220.0	0.3	4.9	4.45	58.0	2.8	78.0	6.0	2.1	5.7	0.087	1.64	295.08	29.0	198.0	60.0	30.8	2.25	1.162	130.0	31.2	4.53	5.495	5.9	0.6	120.0	28.0	7.6	8.1	60.1	196.0	36.0	3.0	2.0	130.0	34.5	24.0	3.0	8.6	12.3	25.0	150.3
222.97	7.8	0.068	143.1	106.0	86.7	250.0	5.82	180.0	0.7	6.9	7.12	88.0	4.0	92.0	5.3	2.7	2.5	0.092	4.22	48.0	26.0	148.36	18.0	29.4	2.325	1.2919999999999998	200.0	37.1	5.99	6.772	9.3	0.4	233.22	43.0	7.0	8.4	101.2	144.0	55.0	4.0	3.0	170.0	42.5	42.0	3.0	13.7	11.9	56.0	180.6
135.0	4.9	0.17	133.0	66.0	97.4	175.0	4.551	170.0	0.5	5.2	6.23	62.0	2.9	62.0	5.8	1.1	6.78	0.043	1.86	60.0	28.0	144.0	80.0	34.0	2.35	1.0659999999999998	175.0	33.9	3.42	5.88	9.2	0.9	90.0	35.3	6.4	8.8	79.8	164.0	15.0	4.0	1.0	149.0	35.2	30.0	3.0	11.97	12.8	11.0	154.1
190.0	8.5	0.022	138.0	72.0	95.5	235.0	6.129	140.0	0.7	4.9	1.25	90.0	4.5	74.0	7.5	3.1	6.43	0.087	2.0	156.0	29.0	104.0	58.0	31.8	2.375	0.872	195.0	33.0	5.24	9.27	8.2	1.4	175.0	36.6	6.9	7.2	90.2	100.0	18.0	4.0	4.0	220.0	38.0	25.0	1.0	13.68	11.8	41.0	171.9
144.09	10.0	318.0	138.0	54.0	91.2	170.0	5.7410000000000005	130.0	0.8	3.8	6.58	78.0	6.6	54.0	5.4	2.3	2.86	0.042	6.0	48.0	26.0	102.0	26.0	29.8	2.275	1.162	130.0	29.0	4.18	4.55	7.6	0.8	139.65	41.7	7.1	7.9	63.4	102.0	13.0	3.0	4.0	130.0	36.0	18.0	3.0	8.55	14.9	18.0	168.1
174.0	6.4	0.098	139.0	82.0	91.1	180.0	5.9220000000000015	190.0	0.7	5.7	1.25	60.0	3.7	82.0	5.8	1.9	4.28	0.129	12.0	360.0	32.0	174.0	67.0	31.1	2.4	1.0659999999999998	156.0	30.2	4.99	6.11	10.5	0.6	180.0	38.9	7.7	7.3	70.1	174.0	19.0	4.0	1.0	150.0	37.0	27.0	3.0	13.68	11.4	23.0	163.0
125.0	4.9	0.011	128.0	72.0	90.1	135.0	6.517	200.0	0.6	5.9	2.58	50.0	3.0	72.0	6.5	1.2	9.64	0.073	1.42	360.0	25.0	186.0	80.0	31.3	2.325	1.421	112.0	21.1	3.53	5.61	11.6	0.7	135.0	37.0	6.7	7.8	51.3	178.0	20.0	2.0	5.0	122.0	38.1	24.0	3.0	8.55	12.3	18.0	159.7
134.26	6.1	0.011	141.0	74.0	86.9	145.0	4.267	150.0	0.8	6.4	1.25	82.0	2.6	76.0	5.2	2.1	4.64	0.055	2.87	24.0	28.0	126.0	18.0	29.6	2.525	1.324	145.0	26.3	5.01	5.33	12.6	0.1	132.86	43.6	7.7	7.8	65.1	126.0	13.0	3.0	4.0	140.0	39.4	18.0	1.0	13.68	12.3	12.0	183.7
103.0	6.8	0.032	139.0	70.0	95.1	130.0	5.1720000000000015	190.0	0.3	5.5	5.69	74.0	4.0	66.0	5.1	2.3	8.21	0.119	1.0	240.0	23.0	152.0	80.0	33.1	2.475	1.324	103.0	24.8	3.95	4.77	4.9	0.6	98.0	38.0	6.4	7.9	48.7	154.0	14.0	3.0	3.0	103.0	34.2	23.0	3.0	6.84	11.9	9.0	159.5
135.0	7.4	0.022	140.0	69.46	83.0	160.0	3.362	160.0	0.6	3.4	1.78	56.0	4.6	70.0	4.9	1.6	2.86	0.048	1.0	151.56	30.0	120.0	42.0	27.8	2.3	1.259	160.0	33.0	4.9	4.44	7.6	0.9	130.0	39.0	7.2	8.2	73.3	118.94	13.0	4.0	5.0	150.0	36.0	16.0	3.0	18.81	11.6	16.0	161.7
140.0	9.3	0.011	138.0	66.0	91.6	183.0	5.9	150.0	0.8	5.4	3.56	78.0	5.0	66.0	5.8	3.2	5.36	0.092	1.0	162.67	33.0	126.0	54.0	32.0	2.35	1.19	176.0	34.3	4.08	4.552	8.1	1.0	148.0	40.0	7.5	7.6	80.0	134.0	34.0	4.0	1.0	160.0	37.6	18.0	3.0	8.55	11.6	23.0	159.3
155.0	6.7	0.035	144.8	58.0	92.0	160.0	4.16	180.0	0.7	3.6	1.78	88.0	4.7	64.0	5.7	1.0	8.200000000000001	0.217	1.0	516.0	24.0	138.0	74.64	30.8	2.325	1.033	155.0	31.0	4.48	5.829	11.1	0.3	155.0	37.4	7.0	9.0	67.3	138.0	20.0	3.0	5.0	155.0	36.1	23.0	3.0	6.8000000000000025	12.5	14.0	166.5
231.33	8.7	0.021	142.0	66.0	87.1	265.0	3.905	150.0	0.6	6.6	1.25	68.0	4.9	68.0	4.3	3.1	2.5	0.0969999999999999	4.0	106.26	31.0	118.0	29.0	28.9	2.425	1.098	234.0	36.658000000000015	5.2	4.94	7.1	0.5	220.0	41.101000000000006	7.4	7.1	106.7	116.0	21.0	4.0	3.0	265.0	39.466	17.0	3.0	17.1	14.4	12.0	175.5
133.93	7.0790000000000095	3.15513	139.02999999999997	68.16	90.81700000000002	150.0	4.057309999999998	148.2	0.5	5.583999999999999	1.7848999999999997	68.74	4.100000000000007	66.8	5.155000000000001	2.2299999999999978	5.4361000000000015	0.0776999999999999	2.29	18.0	29.01	119.32	18.0	30.628	2.388	1.3070800000000011	150.0	31.64799999999999	4.613200000000002	5.004800000000003	7.045000000000001	0.4560000000000002	134.57	44.71899999999999	7.219000000000002	8.197000000000001	75.26099999999998	119.64	18.36	4.0	3.0	135.0	38.56299999999997	22.27	1.0	14.706	12.315	16.22	176.36300000000008
132.58	6.9	1.78	136.0	62.0	86.1	143.0	5.12	140.0	0.6	7.7	1.25	72.0	3.6	66.82	4.8	2.4	4.64	0.095	12.0	36.0	33.0	108.14	21.0	28.8	2.45	1.162	139.0	30.4	5.25	5.11	8.4	0.3	128.29	39.5	7.8	6.5	65.1	104.0	38.0	4.0	2.0	132.0	37.3	34.0	3.0	15.39	12.0	15.0	166.4
118.68	7.6	78.8	140.0	70.0	91.6	130.0	5.198	140.0	0.7	4.6	6.14	72.0	5.1	66.0	4.9	1.6	2.86	0.021	3.25	48.34	33.0	108.0	22.0	30.9	2.35	0.904	125.0	28.4	4.46	4.39	8.6	0.4	118.84	36.0	7.5	10.3	54.3	110.0	16.0	3.0	4.0	115.0	37.2	19.0	3.0	10.26	11.4	10.0	164.8
140.0	7.9	0.052	141.0	66.0	94.4	185.0	3.879	140.0	0.6	4.5	4.45	68.0	5.0	62.0	8.4	1.5	4.28	0.13	1.0	516.0	31.0	124.0	73.28	31.7	2.5	1.227	120.0	27.326	5.18	7.55	8.2	0.8	120.0	39.977999999999966	7.5	9.1	65.30100000000003	122.0	20.0	3.0	5.0	120.0	37.58600000000001	19.0	3.0	13.68	12.6	56.0	169.095
165.0	8.2	0.015	141.0	66.0	88.7	179.0	5.662999999999999	140.0	0.6	4.6	2.14	76.0	5.3	66.0	5.3	2.1	5.71	0.092	1.0	264.12	28.0	116.0	61.0	30.3	2.4	1.098	177.0	30.5	4.5	4.83	7.2	1.0	160.0	41.0	6.9	6.1	83.0	120.0	26.0	4.0	5.0	175.0	39.8	26.0	3.0	13.68	13.4	23.0	182.0
200.0	9.3	0.753	140.0	73.9	89.6	398.0	3.595	147.52	0.7	4.4	3.56	90.0	5.2	76.3	5.7	3.1	1.79	0.0289999999999999	1.9	36.0	40.0	120.34	37.0	29.5	2.35	1.388	397.0	53.24600000000001	4.8	4.83	7.1	0.4	200.0	35.97499999999999	7.8	9.0	186.2	119.62	29.0	5.0	2.0	385.0	38.03599999999999	26.0	2.0	6.84	13.1	46.0	160.5
145.0	8.8	1.71	137.0	86.0	85.6	210.0	5.9220000000000015	140.0	0.6	4.6	1.25	94.0	4.9	88.0	5.5	3.1	5.0	0.044	2.78	36.0	34.0	124.0	39.0	29.0	2.25	1.162	210.0	35.8	4.85	4.77	6.4	0.8	125.0	36.8	7.4	8.1	98.2	120.0	22.0	4.0	3.0	185.0	35.4	20.0	3.0	8.55	13.8	22.0	160.8
165.0	8.9	0.552	138.0	50.0	93.1	225.0	5.586	170.0	0.9	7.4	7.12	72.0	5.9	51.4	6.2	1.7	6.78	0.077	1.68	396.0	23.0	139.5	67.0	32.4	2.35	1.227	212.0	43.7	4.34	5.22	10.4	5.3976053469340267e-79	160.0	31.3	6.3	8.8	99.7	138.08	26.0	5.0	3.0	210.0	36.6	25.0	3.0	10.26	13.4	43.0	160.4
160.24	7.377999999999987	0.2403999999999997	138.97299999999998	65.36	89.40100000000002	176.0	5.413610000000001	147.0	0.5	4.704	2.0331999999999986	84.68	4.315000000000005	64.76	6.724	2.3000000000000043	4.076299999999996	0.0445	2.31	36.0	28.0	120.74	26.0	30.379000000000016	2.3867500000000006	1.26674	150.0	31.795999999999985	4.649899999999998	6.2848900000000025	6.706000000000001	0.431	162.0	40.363999999999976	7.198999999999996	8.087	75.708	120.5	19.41	4.0	4.0	150.0	36.947	20.52	3.0	12.534299999999998	12.374999999999991	21.08	166.77600000000012
140.0	5.2	0.011	136.0	51.68	59.7	167.23	5.146	150.0	0.498	6.0	5.34	68.0	3.03	54.0	6.0	1.4310000000000018	5.0	0.324	2.23	480.0	38.0	122.0	74.7	18.2	2.275	1.324	160.0	30.0	4.45	4.83	9.568	0.5509999999999997	137.77	43.2	7.4	8.2	64.9	121.48	26.0	4.0	1.0	160.0	39.7	31.0	3.0	5.13	20.5	38.0	160.7
115.0	8.8	0.342	141.0	68.0	76.9	137.01	3.439	180.0	0.7	8.5	5.52	64.0	4.2	74.0	6.4	3.6	6.78	0.074	2.07	597.36	32.0	160.0	77.0	25.0	2.475	1.356	120.0	28.6	4.4	2.33	7.7	0.6	104.45	28.1	7.8	7.4	56.5	166.0	50.0	3.0	1.0	119.0	33.2	54.0	3.0	11.97	15.2	42.0	152.6
210.0	4.7	8.59	141.0	86.0	85.6	220.0	5.431	190.0	0.3	5.5	1.78	80.0	1.8	78.0	5.2	2.0	5.36	0.081	5.0	141.39	26.0	162.0	40.0	28.8	2.225	0.969	220.0	36.0	5.11	5.05	6.4	1.3	210.0	37.3	7.0	7.4	103.6	160.0	26.0	4.0	3.0	220.0	38.5	25.0	3.0	10.26	13.2	17.0	167.9
161.88	8.0	0.046	139.0	38.0	84.1	170.0	5.093999999999999	140.0	0.6	5.2	1.25	78.0	3.5	48.0	4.9	3.6	3.57	0.021	2.82	81.32	30.0	110.0	19.0	30.0	2.275	1.582	166.0	29.5	4.43	4.66	7.8	0.6	165.02	40.2	7.0	8.7	74.4	114.0	14.0	3.0	4.0	170.0	36.4	19.0	1.0	8.55	12.0	14.0	172.0
168.59	5.7	0.011	141.0	68.0	92.3	185.0	5.301	150.0	0.6	5.7	0.89	84.0	3.4	72.0	5.2	1.6	2.86	0.0289999999999999	2.41	57.12	29.0	124.0	26.0	30.6	2.525	1.162	180.0	34.2	5.26	3.72	10.3	0.6	164.58	42.0	7.5	8.4	82.4	124.0	26.0	4.0	5.0	180.0	38.0	24.0	1.0	15.39	11.7	17.0	178.2
163.0	6.877999999999994	0.0316408706290392	139.00799999999998	74.0	89.43000000000004	173.0	5.654140000000003	150.0	0.5	5.053999999999999	3.2168999999999977	78.0	4.100000000000007	76.0	5.377000000000002	2.1019999999999963	5.138100000000001	0.0546011111111111	1.13	231.24	28.0	118.0	51.0	30.434	2.376499999999999	1.24101	169.0	33.3	4.648199999999999	5.061520000000004	7.2429999999999986	0.5030000000000001	160.0	42.0	7.200999999999998	8.11	75.6	108.0	19.13	4.0	5.0	173.0	36.8	20.94	3.0	11.7477	12.376	17.13	165.3
160.0	9.9	439.0	142.0	73.08	103.0	175.0	4.45	150.0	0.3	5.9	11.57	82.0	6.3	74.0	5.3	2.9	6.43	0.266	1.0	211.44	34.0	108.0	52.0	34.8	2.25	1.13	148.0	26.1	3.91	3.941	3.4	0.2	130.0	42.9	7.4	7.5	65.2	112.0	13.0	3.0	3.0	155.0	39.0	24.0	3.0	10.26	13.4	54.0	179.7
111.98	7.4	1.91	139.0	73.0	94.0	125.0	5.02	140.0	0.6	4.9	1.78	78.0	4.0	72.0	5.2	2.6	2.86	0.048	2.93	12.0	34.0	106.0	18.0	32.5	2.525	1.61	125.0	25.0	4.22	4.441	8.6	0.1	111.63	39.2	7.8	10.0	52.0	104.0	21.0	3.0	2.0	105.0	33.5	29.0	1.0	13.68	12.5	25.0	152.9
199.62	8.6	0.011	140.0	78.0	86.8	219.0	4.16	140.0	0.9	6.4	1.78	76.0	5.9	70.0	5.0	1.5	6.43	0.034	3.11	36.0	34.0	108.0	24.0	30.0	2.375	1.23	200.0	33.9	5.7	4.829	10.0	0.4	201.88	48.7	7.7	8.4	90.3	110.06	14.0	4.0	4.0	209.0	40.8	15.0	1.0	20.52	11.6	12.0	189.3
156.95	12.8	0.011	139.0	68.0	82.0	205.0	4.112	130.0	0.5	5.1	2.67	104.0	8.9	68.0	6.9	3.2	2.14	0.121	4.64	36.0	40.0	112.0	23.0	26.5	2.425	1.582	190.0	32.0	5.22	6.0	3.9	0.6	146.18	34.6	7.8	8.1	81.2	118.0	29.0	4.0	2.0	185.0	34.1	32.0	3.0	6.84	11.7	38.0	155.4
112.86	8.6	0.1639999999999999	140.0	67.02	89.1	140.0	4.94	149.5	0.6	3.7	3.56	75.7	5.0	68.28	5.6	2.8	2.5	0.1009999999999999	2.47	67.36	33.0	121.32	34.0	29.8	2.45	1.26	140.0	31.421	4.78	4.385	7.5	0.6	90.0	35.80699999999999	7.8	8.4	64.41900000000004	119.72	24.0	4.0	1.0	120.0	34.19300000000001	27.0	3.0	17.1	13.9	14.0	152.37200000000004
148.0	9.9	174.0	141.1	68.0	89.4	160.0	4.24	140.0	0.6	3.9	7.12	48.0	7.0	66.0	5.0	1.9	4.3	0.13	4.61	110.74	25.0	104.0	37.0	29.4	2.275	1.162	148.0	28.0	5.28	5.718	5.9	0.6	160.0	44.5	7.3	8.2	63.9	110.0	15.0	3.0	4.0	148.0	38.7	17.0	3.0	6.8000000000000025	12.0	13.0	186.2
118.24	8.9	86.2	140.0	72.0	76.4	121.0	4.94	140.0	0.7	4.0	7.12	72.0	5.8	70.0	5.1	2.3	5.36	0.174	2.0	108.0	37.0	110.0	27.0	24.3	2.425	1.52	121.0	24.6	5.34	4.885	8.1	0.1	120.0	40.1	8.7	9.6	54.5	102.0	21.0	3.0	3.0	120.0	35.7	19.0	3.0	13.68	13.6	65.0	171.4
166.0	7.2	0.017	138.0	80.0	88.1	208.0	4.267	150.0	0.7	5.9	2.4	64.0	4.1	74.0	6.2	1.9	6.43	0.044	1.0	227.76	31.0	134.0	56.0	30.4	2.525	1.324	184.0	35.5	4.64	5.88	9.4	1.6	140.0	32.1	7.5	8.5	83.4	138.0	26.0	4.0	4.0	186.0	38.5	22.0	3.0	11.97	13.2	64.0	157.8
140.0	7.1	224.0	140.0	84.0	92.4	205.0	3.414	160.0	0.5	5.6	3.47	62.0	4.1	86.0	6.1	2.2	3.93	0.05	2.0	221.76	23.0	144.0	50.0	31.2	2.25	1.227	190.0	37.1	4.49	5.88	6.8	0.8	115.0	40.8	6.5	8.6	93.0	138.0	18.0	4.0	3.0	175.0	36.0	18.0	3.0	13.68	12.4	14.0	163.7
270.0	9.6	0.015	140.0	60.0	88.8	360.0	4.888	160.0	0.3	7.7	2.85	86.0	7.6	82.0	7.0	1.5	6.07	0.02	1.0	288.0	38.0	146.0	52.0	30.0	2.525	1.098	360.0	47.2	4.85	6.27	3.4	0.4	225.0	44.0	7.6	8.0	160.7	144.0	26.0	5.0	4.0	350.0	39.5	25.0	3.0	10.26	14.4	46.0	174.7
200.0	9.3	0.018	139.0	60.0	89.6	210.0	4.215	150.0	1.0	6.1	1.25	68.0	6.1	64.0	5.5	2.0	4.28	0.037	2.0	312.84	29.0	102.0	61.0	32.2	2.225	1.162	202.0	32.6	4.43	5.55	10.8	0.3	150.0	41.0	6.7	8.3	87.2	98.0	25.0	4.0	5.0	202.0	41.7	23.0	2.0	15.39	12.5	31.0	184.8
221.0	9.6	272.0	138.0	56.0	89.9	250.0	5.456	120.0	0.3	6.2	5.69	84.0	7.5	60.0	6.4	1.6	5.36	0.12	1.57	432.0	31.0	100.0	59.0	30.6	2.425	1.259	250.0	38.4	4.99	8.05	3.1	0.5	125.0	37.7	6.8	7.6	87.5	96.0	19.0	5.0	4.0	250.0	36.5	19.0	3.0	10.26	14.2	21.0	167.2
190.0	9.6	169.0	140.0	68.0	89.6	220.0	5.33	140.0	0.8	4.4	5.34	60.0	4.0	66.0	5.4	4.6	4.28	0.072	7.0	168.0	28.0	110.0	50.0	30.4	2.375	1.45	192.0	34.7	4.88	4.885	8.6	0.3	180.0	41.7	7.2	7.4	80.7	118.0	20.0	4.0	4.0	220.0	36.6	19.0	1.0	8.55	13.9	57.0	171.9
132.0	7.6	373.0	141.0	58.0	99.9	132.0	5.069	150.0	0.4	5.3	12.46	68.0	4.2	60.0	5.8	2.5	4.28	0.064	1.83	288.0	24.0	120.0	67.0	35.4	2.3	1.6469999999999998	130.0	29.2	3.77	4.77	5.6	2.3	125.0	37.0	6.9	7.3	57.8	118.0	12.0	3.0	1.0	132.0	33.8	23.0	1.0	8.55	12.6	12.0	163.3
131.9	12.2	337.0	140.0	52.0	91.4	150.0	4.189	140.0	0.5	3.6	11.57	82.0	9.3	56.0	5.2	2.1	2.14	0.043	6.0	24.0	28.0	116.0	21.0	30.8	2.425	1.356	150.0	29.8	4.78	4.5	4.3	0.3	131.72	41.5	7.4	7.6	69.6	114.0	24.0	3.0	3.0	140.0	34.7	22.0	1.0	10.26	12.7	19.0	165.3
110.0	9.2	170.0	137.0	38.0	99.4	148.0	4.939	130.0	0.6	3.6	8.63	66.0	6.2	54.0	5.2	2.1	3.21	0.124	3.0	228.12	22.0	92.0	45.0	34.2	2.325	1.227	148.0	29.0	3.86	5.55	6.1	0.3	113.0	38.2	6.3	8.1	60.9	106.0	18.0	4.0	2.0	135.0	33.3	20.0	3.0	8.55	11.8	15.0	158.5
150.0	5.4	0.0289999999999999	140.0	74.0	97.5	150.0	4.888	180.0	0.4	5.1	2.14	90.0	2.6	78.0	5.3	2.3	3.21	0.057	1.85	120.0	28.0	138.0	68.0	33.2	2.5	1.195	150.0	27.7	4.02	5.61	6.9	0.4	150.0	41.0	7.5	7.1	63.8	130.0	17.0	3.0	4.0	150.0	36.5	24.0	3.0	20.52	12.2	26.0	165.94199999999995
220.0	8.4	0.016	139.0	54.0	89.9	230.0	4.655	150.0	0.8	7.6	5.78	68.0	4.5	56.0	6.6	2.8	5.36	0.58	1.0	372.0	27.0	120.0	75.0	31.1	2.375	0.969	194.0	31.5	4.93	6.49	9.9	0.8	215.0	40.9	6.6	7.6	87.6	118.0	21.0	4.0	3.0	216.0	39.0	26.0	3.0	17.1	13.7	24.0	184.0
142.1	8.9	0.049	137.0	66.0	91.0	173.13	5.87	130.0	0.6	3.9	1.78	78.0	4.9	64.0	5.5	3.1	5.71	0.58	1.0	117.49	30.0	106.0	38.0	31.3	2.375	1.518	166.0	31.7	4.33	4.94	6.9	0.6	133.04	33.0	7.5	10.1	78.4	110.0	20.0	4.0	1.0	168.0	34.6	18.0	3.0	8.55	12.2	13.0	153.5
160.0	7.5	0.02	138.0	5.3976053469340267e-79	100.1	174.0	3.103	150.0	0.8	7.2	2.58	72.0	4.3	46.0	5.9	2.2	15.71	0.08	1.0	240.0	28.0	138.0	77.0	35.7	2.4	1.162	171.0	31.0	2.95	4.83	10.7	0.6	140.0	38.0	7.1	6.8	74.0	130.0	26.0	4.0	3.0	171.0	36.3	38.0	3.0	11.97	14.2	180.0	159.8
100.9	5.9	0.018	139.0	48.0	92.4	110.0	4.758	120.0	0.3	3.8	3.56	86.0	4.5	48.0	5.2	1.0	2.5	0.174	2.46	20.35	35.0	94.0	21.0	31.5	2.375	1.518	110.0	25.0	4.5	4.44	5.8	0.7	100.98	34.1	7.7	8.6	48.3	94.36	19.0	4.0	2.0	99.0	33.5	22.0	3.0	11.97	12.8	9.0	148.6
91.0	7.115000000000008	25.674469130434783	139.026	66.48	90.083	91.0	5.729579999999998	180.6	0.501	4.539	8.192200000000005	69.68	4.193999999999994	67.2	5.477999999999998	2.2089999999999965	6.159799999999998	0.16592	3.25	296.16	29.01	154.86	52.0	30.393	2.3987500000000006	1.288231111111112	91.0	22.90300000000001	4.646099999999996	5.192580000000003	7.177000000000005	0.3920000000000001	80.0	36.74	7.202000000000004	8.058	40.612	151.66	20.61	2.0	5.0	91.0	33.093999999999994	24.05	1.0	14.141700000000007	12.933000000000003	32.99	157.167
143.78	6.6	3.54	139.0	80.0	93.5	160.0	3.78	140.0	0.5	3.9	1.78	68.0	2.8	78.0	5.4	2.9	5.0	0.0289999999999999	2.26	34.26	38.0	114.0	19.0	32.2	2.4	1.65	160.0	30.5	4.03	5.551	7.1	0.4	141.89	41.3	7.6	7.8	72.4	114.0	12.0	4.0	3.0	150.0	36.6	18.0	1.0	6.84	12.0	21.0	164.8
200.0	5.6	0.017	140.0	68.0	98.2	220.0	4.293	220.0	0.4	3.1	6.05	66.0	3.7	74.0	6.3	1.3	5.36	0.213	1.49	504.0	29.0	196.0	76.0	35.5	2.425	1.098	210.0	37.5	4.61	7.16	7.0	0.7	190.0	40.2	7.4	8.7	88.4	176.0	23.0	4.0	3.0	187.0	40.0	26.0	3.0	34.2	13.4	253.0	172.7
220.0	13.1	0.221	135.0	88.0	88.2	230.0	7.836	170.0	0.5	5.9	1.25	100.0	10.2	96.0	8.9	2.1	5.0	0.214	18.0	72.0	24.87	156.0	44.0	30.6	2.35	1.227	220.0	34.3	6.29	17.26	4.1	0.6	220.0	45.2	7.203000000000008	7.1	94.6	148.0	35.0	4.0	1.0	220.0	41.6	32.0	3.0	18.81	12.6	41.0	180.8
299.76	5.9	146.0	138.0	73.28	85.6	350.0	4.65	140.0	0.6	3.9	5.34	72.0	3.7	74.0	4.9	1.4	1.43	0.039	1.0	120.0	34.0	108.0	29.0	29.2	2.175	0.87	175.0	36.3	4.76	3.997	9.8	0.5	300.0	38.8	7.6	7.2	90.6	108.56	19.0	4.0	3.0	195.0	37.2	21.0	3.0	11.97	12.9	17.0	163.3
169.82	5.6	10.8	139.0	82.0	94.8	195.0	3.75	150.0	0.4	6.4	2.94	64.0	3.6	78.0	5.1	1.5	4.64	0.0579999999999999	2.0	170.74	27.0	126.0	30.0	33.0	2.4	1.098	186.0	31.9	5.09	3.94	7.2	0.6	170.0	44.0	7.5	8.3	83.2	128.0	30.0	4.0	3.0	195.0	39.5	31.0	1.0	39.33	12.8	28.0	186.2
166.74	8.3	0.042	138.0	68.0	87.6	190.0	5.974	130.0	0.4	4.9	2.05	76.0	5.7	66.0	5.5	2.0	3.93	0.018	2.0	36.0	37.0	112.0	25.0	29.5	2.3	0.969	190.0	35.7	4.35	5.5	4.4	0.9	161.62	37.4	7.5	8.2	96.3	110.0	16.0	4.0	3.0	190.0	36.7	15.0	3.0	18.81	13.2	15.0	162.9
195.93	4.2	319.0	141.0	78.0	97.1	225.0	4.91	150.0	0.4	8.5	6.23	76.0	1.6	80.28	4.8	2.1	3.93	0.382	12.0	48.0	38.0	132.72	32.0	33.5	2.225	1.19	215.0	40.4	4.28	4.663	10.4	0.4	200.0	44.2	8.1	7.8	94.6	138.0	67.0	5.0	2.0	210.0	39.5	48.0	3.0	10.26	11.6	93.0	178.7
170.0	6.2	0.085	142.0	76.0	90.5	220.0	5.456	160.0	0.3	5.5	6.23	64.0	3.1	74.0	5.7	2.6	2.14	0.159	6.0	96.0	25.0	120.0	56.0	29.6	2.5	1.033	220.0	38.8	5.05	5.38	4.4	1.7	130.0	43.9	7.2	9.6	98.4	118.0	19.0	5.0	2.0	170.0	40.6	23.0	1.0	17.1	12.9	32.0	175.6
152.37	6.3	0.011	142.0	72.0	91.3	170.0	7.3439999999999985	140.0	0.5	5.8	1.25	64.0	3.4	72.0	5.5	1.5	4.64	0.11	3.0	36.0	27.0	114.0	52.0	31.5	2.4	1.098	165.0	33.7	4.99	5.11	7.8	0.4	139.44	36.0	7.0	7.5	73.9	110.0	38.0	4.0	1.0	162.86	36.5	32.0	3.0	13.68	12.7	74.0	163.3
164.72	6.9	0.011	139.0	62.0	91.1	180.0	5.146	150.0	0.7	7.2	4.18	70.0	3.6	68.0	5.3	2.3	6.07	0.048	2.0	429.36	35.0	126.0	74.0	32.7	2.4	1.0659999999999998	165.0	30.0	4.06	7.33	10.4	0.6	127.45	32.9	7.5	6.9	69.5	114.0	16.0	4.0	1.0	165.0	34.7	21.0	3.0	11.97	12.1	21.0	152.9
145.0	10.6	18.0	138.0	64.0	77.7	210.0	3.698	140.0	1.0	4.5	2.05	78.0	7.0	52.0	5.7	2.2	4.28	0.076	2.0	105.82	30.0	110.0	37.0	26.8	2.225	1.227	200.0	37.0	4.3	4.83	9.4	0.9	135.0	35.6	6.9	8.8	98.2	114.0	18.0	4.0	1.0	185.0	36.8	22.0	1.0	6.84	14.7	13.0	155.0
180.0	5.2	45.4	138.0	68.0	88.4	190.0	6.155	130.0	0.3	6.496000000000001	4.45	70.0	2.4	70.0	5.3	2.2	5.0	0.087	1.0	137.31	27.0	94.0	39.0	29.2	2.5	1.26901	178.0	33.4	5.07	4.66	6.6	0.6	170.0	42.2	7.7	8.4	80.9	98.0	38.48	4.0	5.0	180.0	39.1	30.17	3.0	14.603400000000004	13.3	39.68	177.1
110.0	6.9	0.062	141.0	43.82	94.3	170.0	6.724	171.3	0.4	10.7	3.56	84.0	4.7	47.9	7.1	1.6	6.07	0.077	1.0	300.0	25.0	149.48	73.94	31.8	2.25	1.033	170.0	34.462999999999994	3.84	8.94	5.8	0.4	110.0	35.08599999999999	6.4	6.8	76.7	145.76	33.0	4.0	5.0	125.0	35.76499999999999	31.0	3.0	11.97	18.5	22.0	154.4
130.0	3.4	0.021	140.0	86.0	91.4	180.0	5.12	150.0	0.3	4.8	3.11	70.0	1.5	90.0	6.0	1.5	2.86	0.043	1.59	192.24	35.0	128.0	42.0	31.2	2.325	1.227	180.0	32.2	3.78	6.05	8.9	0.6	130.0	41.3	7.6	7.9	83.0	132.0	20.0	4.0	5.0	170.0	38.5	22.0	1.0	6.84	14.1	15.0	166.2
152.67	7.5	1.21	141.0	82.0	68.0	175.0	5.38	150.0	0.8	8.0	2.67	80.0	4.5	82.0	5.4	1.9	4.28	0.14	2.0	24.0	29.0	122.0	21.0	22.9	2.4	1.19	165.0	32.3	7.15	4.607	10.6	1.4	147.48	43.1	7.4	9.0	77.6	128.0	26.0	4.0	3.0	155.0	36.1	17.0	3.0	18.81	13.9	24.0	170.6
177.2	9.0	1.3	137.3	5.3976053469340267e-79	77.7	213.04	5.95	140.0	0.8	4.0	5.34	82.0	6.0	5.3976053469340267e-79	5.3	2.1	1.4	0.068	4.78	46.12	33.0	116.0	20.0	25.5	2.275	1.162	204.84	34.3	4.55	3.553	8.6	0.1	172.71	41.5	7.0	8.9	94.3	118.0	11.0	4.0	2.0	192.35	35.2	13.0	3.0	8.6	14.8	8.0	157.0
125.0	8.9	0.02	141.0	62.0	88.5	135.0	7.655	160.0	0.5	4.2	4.8	80.0	5.5	66.0	5.7	2.8	6.07	0.049	1.0	180.0	28.0	144.0	68.0	31.0	2.425	1.2919999999999998	135.0	26.7	4.68	4.11	5.8	0.6	110.0	35.2	6.8	7.7	60.3	144.0	22.0	3.0	4.0	130.0	36.0	21.0	3.0	11.97	13.1	19.0	162.8
130.0	7.8	0.053	140.0	74.0	93.7	130.0	5.02	160.0	0.5	5.2	1.78	68.0	6.0	72.0	5.4	1.2	5.36	0.087	3.75	264.36	30.0	122.0	57.0	31.1	2.325	1.1	125.0	27.7	4.73	4.496	6.4	0.1	130.0	38.7	7.2	7.8	59.1	128.0	19.0	3.0	2.0	128.0	35.0	21.0	3.0	11.97	12.9	12.0	164.2
200.0	6.8	0.011	137.0	62.0	89.4	200.0	5.12	170.0	0.5	4.3	4.45	72.0	4.1	68.0	7.1	1.7	6.78	0.285	2.0	270.12	29.0	132.0	60.0	29.8	2.2	1.39	180.0	35.8	4.09	7.605	7.5	0.8	150.0	34.5	6.9	9.7	91.2	130.0	19.0	4.0	3.0	150.0	36.8	19.0	3.0	10.26	13.6	21.0	164.2
149.71	6.8	1.17	142.5	58.0	86.9	186.0	3.49	120.0	0.4	4.6	1.78	72.0	5.1	64.0	4.6	1.1	3.9	0.048	1.0	36.0	29.0	90.0	29.0	28.6	2.15	1.2919999999999998	186.0	39.4	4.35	3.164	6.6	0.3	140.0	35.9	7.3	8.4	92.3	92.0	18.0	4.0	3.0	150.0	33.4	17.0	3.0	5.1000000000000005	12.0	13.0	155.8
140.0	4.9	0.018	136.0	68.0	90.8	172.0	4.71	140.0	0.4	3.7	3.56	66.0	2.8	68.28	5.1	1.6	3.93	0.063	2.26	2.0	32.0	123.96	47.0	30.6	2.25	0.9	166.0	32.8	4.31	5.051	7.9	0.6	115.0	36.4	7.4	6.9	72.4	128.0	13.0	4.0	1.0	143.0	36.5	12.0	3.0	10.26	13.0	13.0	152.7
200.0	4.9	0.011	139.0	72.0	94.6	210.0	5.56	140.0	0.4	5.7	1.25	78.0	3.3	76.0	5.5	1.1	4.64	0.065	2.0	298.68	27.0	112.0	52.0	33.3	2.375	1.356	206.0	33.8	4.64	4.83	8.9	0.5	160.0	42.8	7.2	7.6	93.7	114.0	31.0	4.0	5.0	206.0	39.0	22.0	3.0	11.97	12.4	37.0	183.7
210.0	5.4	0.035	144.2	66.0	94.9	245.0	5.33	160.0	0.5	4.4	3.56	52.0	3.1	66.0	5.4	1.6	8.200000000000001	0.092	1.0	180.0	29.0	134.0	73.0	31.2	2.4	1.0659999999999998	175.0	28.9	4.24	4.885	8.7	0.9	240.0	46.8	7.2	7.6	76.1	130.0	30.0	3.0	3.0	190.0	39.6	36.0	3.0	8.6	13.1	11.0	187.8
153.82	14.3	115.36	138.2	58.5	91.4	176.9	4.19	141.8	0.7	2.9	5.34	84.66	11.0	58.54	4.2	2.3	2.9000000000000004	0.024	5.06	48.0	30.0	115.14	22.0	31.2	2.325	1.2919999999999998	168.0	28.0	4.4	3.997	5.0	0.6	149.13	43.2	7.0	12.6	77.4	113.68	16.0	3.0	2.0	140.0	35.4	18.0	3.0	6.8000000000000025	12.3	11.0	169.1
103.87	5.7	0.134	143.0	50.0	91.8	117.0	4.629	140.0	0.5	4.8	2.67	70.0	3.2	53.42	5.5	1.8	2.14	0.0289999999999999	2.09	22.04	29.0	111.18	20.0	30.0	2.4	1.388	117.0	26.759	4.23	4.72	8.8	0.6	100.77	38.19700000000001	7.0	6.9	55.5	108.0	13.0	3.0	3.0	110.0	33.471	18.0	1.0	8.55	12.5	13.0	156.9
132.0	7.9	0.011	141.0	82.0	96.5	170.0	5.198	170.0	0.4	5.5	4.45	56.0	4.5	82.24	5.6	2.8	2.86	0.196	2.0	117.91	29.0	142.74	49.0	33.0	2.375	1.0659999999999998	170.0	36.4	4.54	5.27	5.2	0.5	121.0	32.4	7.4	8.6	73.7	142.0	24.0	4.0	2.0	160.0	33.3	23.0	3.0	10.26	12.5	25.0	149.1
189.0	5.6	63.5	144.0	74.0	96.6	210.0	4.5	160.0	0.5	3.1	8.9	56.0	3.2	74.0	5.3	1.7	7.5	0.327	1.0	517.08	28.0	128.0	65.0	32.3	2.375	1.582	189.0	31.015999999999995	4.46	4.94	8.3	0.4	200.0	44.6	6.8	9.4	81.1	121.84	21.0	4.0	1.0	189.0	40.9	21.0	1.0	8.55	14.0	29.0	186.5
166.16	6.4	0.03	133.0	68.0	92.3	198.0	4.2410000000000005	140.0	0.3	3.4	2.31	92.0	4.6	64.0	5.8	1.4	2.86	0.039	2.51	72.0	33.0	108.0	32.0	31.0	2.25	1.324	168.0	34.0	4.06	4.72	4.7	0.4	160.0	40.1	6.5	6.9	77.1	106.0	9.0	4.0	5.0	192.0	36.2	13.0	2.0	8.55	12.0	9.0	159.0
140.0	5.9	0.011	139.0	80.0	89.7	177.0	5.56	150.0	0.4	6.7	1.25	72.0	3.7	80.0	5.5	1.5	5.36	0.047	2.94	297.12	29.0	124.0	53.0	31.0	2.325	1.001	177.0	32.4	4.73	5.38	6.7	0.6	136.0	38.0	7.2	8.1	73.3	126.0	26.0	4.0	3.0	164.0	36.4	25.0	3.0	18.81	12.9	15.0	165.9
119.98	8.2	0.244	135.0	52.0	74.3	126.0	2.974	130.0	0.8	1.9	1.25	66.0	4.9	56.0	5.344999999999999	2.3	2.14	0.027	2.15	109.92	30.0	96.0	34.0	24.2	2.1	0.969	126.0	29.5	4.03	4.39	9.4	0.3	118.0	37.0	7.0	7.4	57.4	106.0	14.0	3.0	4.0	123.0	31.0	22.0	3.0	15.39	14.3	15.0	153.9
154.0	6.7	0.053	138.0	68.0	92.2	209.0	4.343999999999999	160.0	0.7	4.8	1.96	86.0	4.3	68.0	4.8	1.6	4.64	0.068	2.0	120.0	30.0	134.0	40.0	32.8	2.3	1.162	198.0	35.0	3.95	6.0	9.9	0.4	121.0	32.5	7.0	9.0	96.8	132.56	57.0	4.0	4.0	187.0	36.0	45.0	3.0	11.97	12.4	28.0	166.0
145.0	6.3	0.035	142.0	46.0	86.5	172.0	3.801	160.0	0.8	7.5	8.27	60.0	3.7	52.0	5.6	1.5	8.93	0.076	1.25	228.0	29.0	126.0	75.17	28.1	2.325	1.195	145.0	31.9	4.5	5.5	12.5	0.7	125.0	31.8	6.7	8.7	70.9	122.0	16.0	4.0	2.0	168.0	35.3	30.0	3.0	11.97	14.5	10.0	153.9
135.0	7.8	189.42555	138.0	74.0	100.2	172.0	5.64	220.0	0.6	4.9	9.79	74.0	4.6	86.0	8.3	2.3	11.1	0.1159999999999999	2.0	72.0	31.0	196.0	63.78	34.5	2.35	1.195	137.0	31.0	4.15	20.539	8.2	0.5	172.0	34.8	7.2	8.5	62.1	198.0	12.0	3.0	3.0	137.0	35.0	19.0	3.0	10.3	12.3	15.0	151.5
144.0	5.9	258.0	141.0	84.0	86.3	170.0	5.224	210.0	0.4	7.5	12.46	64.0	3.7	85.46	4.7	1.6	3.57	0.242	2.82	420.0	27.0	178.08	78.0	28.8	2.325	1.001	155.0	30.3	4.39	6.05	7.2	0.6	124.0	39.0	6.7	8.1	67.5	175.16	10.0	4.0	1.0	170.0	34.5	16.0	3.0	13.68	13.5	24.0	152.4
198.0	8.1	0.011	140.0	76.0	91.4	265.0	4.267	140.0	0.6	6.3	1.25	66.0	3.9	74.0	5.7	3.2	5.36	0.081	2.0	60.0	25.0	118.0	42.0	30.8	2.425	1.711	200.0	34.3	4.86	4.72	7.1	0.6	183.0	41.1	7.3	7.2	97.4	118.0	34.0	4.0	5.0	209.0	38.0	25.0	3.0	23.94	13.1	26.0	181.1
176.0	4.4	1.3	141.0	78.0	89.8	190.0	3.724	150.0	0.3	5.7	3.83	78.0	1.6	80.0	6.0	2.3	3.57	0.179	2.52	144.0	32.0	120.0	64.0	30.7	2.375	1.259	176.0	31.1	4.4	5.72	7.3	0.8	185.0	46.8	7.4	8.2	81.5	118.0	24.0	4.0	3.0	176.0	42.4	28.0	1.0	11.97	12.0	77.0	188.4
135.0	5.8	0.019	135.0	80.0	88.4	150.0	3.776	170.0	0.4	4.5	3.38	50.0	4.6	82.0	5.6	0.7	6.43	0.05	1.44	660.0	26.0	144.0	77.0	30.3	2.4	1.195	145.0	28.0	4.77	4.72	6.6	0.2	135.0	44.0	6.6	6.9	66.8	124.0	22.0	3.0	5.0	145.0	40.1	26.0	3.0	17.1	12.4	28.0	170.3
168.95	7.6	94.7	139.0	68.0	84.1	185.0	5.456	140.0	0.6	5.2	3.91	76.0	4.3	70.0	5.3	2.4	4.28	0.047	4.0	165.12	28.0	112.0	35.0	29.8	2.325	1.2919999999999998	180.0	33.6	4.72	5.72	8.5	0.9	160.0	40.4	7.2	8.2	79.3	114.0	15.0	4.0	5.0	175.0	37.8	23.0	3.0	20.52	11.8	12.0	165.9
143.0	5.6	0.099	138.0	80.0	86.9	181.0	5.15	160.0	0.4	5.6	1.78	60.0	3.4	78.0	5.8	1.7	6.07	0.053	1.0	360.0	33.0	120.0	57.0	29.6	2.375	1.1	172.0	32.5	5.22	5.495	6.6	0.4	128.0	38.8	7.7	7.3	77.3	124.0	35.0	4.0	1.0	176.0	39.0	35.0	3.0	13.68	12.5	33.0	167.4
230.0	8.4	0.173	138.0	100.0	88.5	290.0	4.9910000000000005	140.0	0.6	9.4	1.96	92.0	5.3	102.0	5.2	2.2	1.79	0.068	2.0	132.0	37.0	128.0	37.0	31.5	2.375	1.195	280.0	40.2	5.28	5.33	6.6	0.7	220.0	42.0	7.6	7.2	134.2	130.0	41.0	5.0	3.0	245.0	37.7	22.0	3.0	13.68	11.4	23.0	178.0
128.06	7.4	0.011	138.0	56.0	79.4	137.0	4.965	150.0	0.4	4.5	1.87	82.0	5.0	68.0	5.5	1.7	2.86	0.022	1.0	36.0	37.0	116.0	31.0	27.6	2.35	1.162	135.0	31.0	4.52	4.61	5.6	0.9	130.0	35.7	7.5	8.2	61.2	126.0	15.0	4.0	5.0	128.0	34.1	15.0	1.0	6.84	12.4	14.0	158.5
117.78	7.237999999999999	236.33155	139.04599999999996	68.62	90.846	131.54	5.556300000000004	160.4	0.5	4.032999999999999	12.8453	74.5	4.189999999999993	70.5	5.410999999999999	2.304000000000004	5.2687	0.14027	2.29	249.16	29.02	128.92	50.6	30.599	2.3752500000000007	1.3134509090909094	90.0	21.108999999999995	4.608400000000001	4.9808400000000015	7.0909999999999975	0.4249999999999999	118.51	37.040000000000006	7.200000000000004	8.205	40.95299999999999	126.36	16.9	2.0	2.0	90.0	32.83100000000001	22.23	3.0	12.431699999999996	13.061000000000003	22.04	153.40000000000003
142.0	5.4	0.049	142.0	72.0	87.2	168.0	6.051	150.0	0.5	4.9	2.94	70.0	3.0	80.0	5.3	1.7	7.5	0.085	3.0	202.08	24.0	120.0	51.0	29.9	2.275	1.0659999999999998	168.0	32.2	5.15	4.61	9.6	0.9	125.0	40.0	6.4	7.1	71.6	112.0	27.0	4.0	1.0	168.0	39.4	17.0	1.0	8.55	12.7	13.0	176.7
123.61	6.9	0.087	139.0	56.0	89.3	132.0	5.56	130.0	0.4	4.8	3.56	74.0	3.8	55.02	5.5	2.0	4.64	0.043	2.6	26.84	30.0	92.86	21.0	30.8	2.425	1.45	110.0	30.0	4.16	4.718	6.3	1.2	121.24	38.0	7.3	8.5	59.6	91.82	23.0	4.0	3.0	132.0	35.1	29.0	3.0	10.26	12.5	12.0	154.2
285.0	8.2	0.011	140.0	48.0	82.3	297.45	6.051	180.0	0.5	7.2	1.25	66.0	5.3	62.0	5.8	2.1	5.0	0.063	2.04	236.86	31.0	156.0	58.0	27.9	2.45	1.033	288.56	44.2	5.47	5.72	5.7	0.4	200.0	36.6	7.7	7.3	130.6	146.0	20.0	5.0	4.0	278.43	37.4	26.0	3.0	11.97	13.4	45.0	168.0
180.0	10.4	0.1119999999999999	139.0	5.3976053469340267e-79	90.7	248.0	5.12	160.0	0.8	4.6	8.9	64.0	5.6	5.3976053469340267e-79	5.9	3.6	7.14	0.087	1.48	435.84	23.0	134.0	80.0	30.2	2.425	1.13	210.0	35.43300000000001	4.86	5.5	7.7	1.0	125.0	33.611999999999995	5.5	7.6	94.03	126.0	20.0	4.0	3.0	248.0	36.653	21.0	3.0	8.55	16.1	29.0	157.23099999999994
145.0	6.6	0.022	139.0	60.74	92.7	150.0	4.939	190.0	0.6	4.7	3.56	80.0	3.9	66.0	5.3	1.9	6.07	0.174	1.09	144.0	29.0	154.0	76.64	31.6	2.45	1.324	150.0	26.2	4.73	5.22	9.2	0.6	130.0	39.5	7.6	7.9	68.4	136.0	16.0	3.0	4.0	145.0	37.0	21.0	3.0	11.97	12.0	16.0	172.2
157.5	9.4	0.026	140.0	80.0	86.4	183.0	6.31	150.0	0.5	5.4	1.25	66.0	4.6	76.0	5.5	2.9	6.78	0.087	3.86	120.0	29.0	118.0	29.0	29.3	2.375	1.324	159.0	31.4	5.39	5.33	5.6	0.6	148.0	40.7	7.3	10.3	71.2	120.0	18.0	4.0	1.0	176.0	36.9	24.0	3.0	10.26	12.5	20.0	161.3
200.0	6.9	16.121499999999994	140.2	68.52	89.5	255.0	5.04	170.0	0.5	8.1	2.67	84.0	4.4	70.0	5.6	1.9	4.6000000000000005	0.048	1.0	289.8	35.0	140.0	59.0	30.3	2.325	1.453	250.0	38.5	5.07	3.442	6.6	0.3	140.0	43.6	7.7	9.6	112.4	140.0	43.0	5.0	5.0	220.0	39.1	36.0	3.0	6.8000000000000025	12.5	82.0	176.0
150.97	8.2	0.011	139.0	54.0	86.3	187.0	3.595	130.0	0.6	3.9	4.45	80.0	4.8	46.0	5.1	2.7	5.0	0.0579999999999999	2.51	24.0	31.0	106.0	24.0	29.2	2.375	1.227	187.0	34.2	4.63	4.94	6.8	0.6	143.49	39.3	7.3	7.6	86.1	108.0	25.0	4.0	3.0	160.0	33.4	17.0	3.0	8.55	12.2	16.0	150.6
140.0	6.9	0.011	139.0	70.0	88.4	150.0	7.112	140.0	0.5	6.6	3.83	70.0	3.9	70.0	5.2	2.3	5.71	0.1159999999999999	3.0	504.0	35.0	120.0	64.0	29.4	2.425	1.259	150.0	29.8	5.01	5.55	7.5	0.2	113.0	35.9	7.5	8.0	70.3	120.0	22.0	3.0	5.0	150.0	34.0	24.0	3.0	11.97	13.0	13.0	156.3
120.0	5.3	0.011	138.0	68.0	94.4	140.0	5.431	130.0	0.3	4.3	2.76	76.0	2.9	66.0	5.4	2.0	2.86	0.062	1.0	192.0	26.0	114.0	44.0	34.3	2.3	1.227	125.0	27.0	3.8	6.05	5.4	0.8	125.0	36.4	7.0	8.4	59.5	114.0	12.0	3.0	4.0	117.0	35.5	17.0	3.0	11.97	13.6	9.0	168.8
194.43	8.1	1.21	138.0	66.0	71.7	233.0	4.45	120.0	0.7	5.5	1.78	78.0	4.8	76.0	5.7	2.4	4.64	0.072	12.0	56.86	31.0	104.0	31.0	22.9	2.375	1.32	233.0	36.9	6.31	5.495	8.7	0.4	180.0	43.3	7.6	8.9	110.6	104.0	31.0	5.0	3.0	233.0	41.7	28.0	3.0	10.26	13.3	24.0	180.9
123.0	6.8	0.011	141.0	72.0	83.2	147.0	4.474	150.0	0.7	4.6	1.25	66.0	3.5	62.0	5.6	2.6	2.5	0.051	2.8	233.8	33.0	112.0	46.0	28.0	2.4	1.324	135.0	30.9	4.72	5.61	9.9	0.2	121.0	28.2	7.7	6.7	61.2	114.0	23.0	4.0	1.0	147.0	31.0	29.0	3.0	13.68	12.3	17.0	144.8
130.46	5.4	22.4	140.0	51.2	88.5	144.0	5.069	130.0	0.3	4.1	3.56	76.0	2.6	48.0	5.0	2.4	5.36	0.111	1.0	36.0	25.0	104.0	28.0	29.7	2.3	1.356	121.0	26.5	4.28	4.88	5.9	0.9	130.0	42.0	6.8	10.5	54.9	104.0	19.0	3.0	3.0	132.0	34.2	20.0	3.0	15.39	12.4	25.0	158.6
165.0	7.6	136.0	143.0	66.0	92.4	165.0	5.043	160.0	0.4	5.8	7.47	66.0	5.6	70.0	5.1	1.4	3.93	0.129	1.9	384.0	35.0	122.0	80.0	33.6	2.425	1.001	165.0	28.2	4.6	5.61	4.7	0.9	125.0	39.5	7.5	6.7	70.9	129.06	18.0	3.0	5.0	165.0	37.4	26.0	3.0	29.07	12.7	19.0	170.4
160.0	7.9	167.0	136.0	68.0	92.0	176.0	5.56	150.0	1.0	7.3	37.37	82.0	4.7	68.0	5.3	1.8	3.57	0.019	3.0	142.92	31.0	118.0	39.0	31.2	2.45	1.518	169.0	32.4	5.06	4.5	12.6	0.6	160.0	35.0	7.6	7.5	76.6	118.0	28.0	4.0	3.0	176.0	41.0	21.0	3.0	17.1	12.4	64.0	166.2
195.0	7.9	0.066	135.0	64.0	91.2	195.0	4.2410000000000005	160.0	0.7	9.2	5.61	78.0	3.9	64.0	6.0	3.0	9.28	0.195	1.0	440.64	31.0	144.0	72.0	30.7	2.4	1.421	179.0	33.4	4.65	5.33	8.9	1.9	165.0	40.5	7.8	10.0	77.8	146.0	27.0	4.0	5.0	185.0	41.1	27.0	3.0	13.68	12.5	30.0	169.6
130.0	6.606000000000009	6.6842699999999855	139.08900000000003	59.9	90.79600000000003	146.0	5.55416	186.9	0.5	5.0600000000000005	6.756699999999998	70.92	3.8010000000000073	60.98	5.7319999999999975	2.100999999999996	4.768299999999996	0.12996	1.99	636.0	29.01	160.36	80.0	30.61399999999999	2.34175	1.1156499999999996	140.0	30.88799999999999	4.615800000000002	5.69764	7.584	0.4810000000000003	118.0	36.88200000000001	7.194000000000004	8.287	70.23399999999997	157.8	19.56	4.0	2.0	146.0	35.529	23.91	3.0	8.558	12.871000000000004	26.22	157.19299999999996
157.0	8.4	0.7120000000000001	137.0	60.0	92.5	202.0	5.586	140.0	0.6	8.8	4.18	110.0	5.0	64.0	4.8	2.5	3.21	0.156	4.0	120.0	30.0	124.0	79.0	33.4	2.45	1.388	184.0	34.8	3.64	4.77	7.5	0.4	118.0	41.6	7.8	8.2	81.7	118.0	29.0	4.0	2.0	181.0	38.6	49.0	3.0	13.68	13.0	79.0	159.4
165.0	3.7	95.9	140.0	64.0	74.4	172.0	4.784	170.0	0.5	6.9	12.37	84.0	1.5	56.0	5.4	1.6	4.28	0.121	4.0	300.0	35.0	136.0	60.0	25.9	2.4	0.904	169.0	33.8	5.52	10.05	13.2	0.6	140.0	41.8	8.2	10.2	76.5	132.0	21.0	4.0	4.0	169.0	36.7	23.0	3.0	17.1	14.7	78.0	167.0
212.0	7.8	250.0	141.0	72.0	89.8	235.0	5.612	130.0	0.5	5.4	13.35	70.0	5.5	72.0	5.5	1.6	5.71	0.068	1.0	292.8	23.0	104.0	57.0	31.2	2.475	1.162	212.0	33.5	5.56	4.44	5.9	0.7	200.0	44.8	6.9	7.0	95.9	110.0	21.0	4.0	5.0	212.0	44.2	24.0	1.0	18.81	12.9	43.0	192.8
240.0	6.6	0.258	139.0	80.0	91.6	265.0	4.37	150.0	0.3	5.4	2.05	64.0	4.8	78.0	5.4	1.3	6.78	0.148	2.0	324.0	25.0	128.0	72.0	31.3	2.25	0.904	265.0	36.3	4.64	7.22	4.4	0.3	170.0	41.8	6.4	6.7	118.9	122.0	19.0	5.0	2.0	240.0	43.0	24.0	3.0	15.39	13.9	8.0	180.6
140.0	6.2	0.153	137.0	82.0	90.6	154.0	4.551	180.0	0.4	4.3	6.23	88.0	3.7	82.0	5.5	2.0	6.78	0.106	1.06	600.0	24.0	142.0	74.82	29.9	2.4	1.259	132.0	29.0	4.61	5.77	6.5	0.8	104.0	37.9	6.9	8.9	60.1	142.24	17.0	3.0	3.0	135.0	34.4	24.0	3.0	6.84	12.8	14.0	156.0
175.0	7.1	0.037	138.0	70.0	88.1	230.0	5.379	170.0	0.6	5.6	1.25	62.0	2.6	70.0	5.331999999999999	3.0	5.0	0.09	2.04	138.45	32.0	134.0	40.0	29.3	2.325	1.259	220.0	35.7	4.72	4.66	8.7	0.9	180.0	44.6	7.3	7.6	99.2	140.0	26.0	4.0	4.0	230.0	40.4	26.0	3.0	15.39	11.8	20.0	184.5
130.0	5.0	0.011	140.0	80.0	100.2	155.0	5.534	180.0	0.5	4.0	1.25	70.0	3.1	88.0	5.5	1.3	4.64	0.095	2.0	257.88	28.0	162.0	56.0	34.5	2.425	1.518	142.0	28.7	4.03	5.05	9.6	0.4	130.0	40.8	7.3	6.9	63.0	150.0	19.0	3.0	5.0	140.0	36.4	23.0	3.0	11.97	12.6	23.0	167.8
226.32	5.9	0.292	139.0	60.0	98.5	245.0	6.593999999999999	130.0	0.6	6.2	1.96	66.0	3.5	58.0	5.1	1.7	7.14	0.0409999999999999	4.0	18.0	30.0	102.0	26.0	34.9	2.325	1.679	220.0	34.6	4.55	5.05	10.0	0.6	228.7	45.0	7.5	8.7	102.8	98.0	33.0	4.0	5.0	210.0	40.5	22.0	3.0	11.97	12.0	41.0	184.3
180.0	7.9	256.0	138.0	92.0	94.0	250.0	6.284	170.0	0.6	6.1	6.76	90.0	4.4	92.0	6.1	2.4	3.93	0.088	6.0	300.0	31.0	148.0	43.0	31.7	2.375	1.324	250.0	42.2	5.36	5.72	7.7	1.2	180.0	44.5	7.4	9.1	143.3	150.0	60.0	5.0	2.0	200.0	43.4	33.0	3.0	8.55	12.0	78.0	182.3
166.25	8.0	0.011	139.0	70.0	85.7	185.0	5.353	130.0	0.3	4.0	2.67	78.0	5.9	74.0	4.6	1.7	3.93	0.026	2.0	97.88	35.0	108.0	22.0	30.4	2.4	1.2919999999999998	185.0	34.0	4.99	4.94	4.0	0.4	162.9	37.2	7.8	8.0	90.9	114.0	22.0	4.0	3.0	170.0	38.3	21.0	1.0	11.97	12.0	21.0	162.8
[truncated: 3,652 more rows]
[truncated: 101 more columns]
