# Supplementary material for: Interpretable machine learning prediction of all-cause mortality
Source: Commun Med (Lond). 2022 Oct 3;2:125. doi: 10.1038/s43856-022-00180-x (PMC9530124; doi:10.1038/s43856-022-00180-x)
Supplement: Supplementary file 6 — Supplementary Data 5 [file 43856_2022_180_MOESM6_ESM.csv]

Questionnaire_SelfReportedWeight10YrAgo	Laboratory_WhiteBloodCellCount	Laboratory_Cotinine	Laboratory_Sodium	Examination_BPDiastolic3	Laboratory_MeanCellVolume	Questionnaire_SelfReportedGreatestWeight	Laboratory_CholesterolSI	Examination_ExBPMaxInflationLevel	Laboratory_Monocyte	Laboratory_UricAcid	Laboratory_BloodCadmium	Examination_BPPulse	Laboratory_SegmentedNeutrophils	Examination_BPDiastolic1	Laboratory_GlycohemoglobinPercent	Laboratory_Lymphocyte	Laboratory_BloodUreaNitrogenSI	Laboratory_BloodLeadSI	Questionnaire_AlcoholFreqDays	Questionnaire_LongestJobDuration	Laboratory_Globulin	Examination_BPSystolic1	Demographics_Age	Laboratory_MeanCellHemoglobin	Laboratory_CalciumSI	Laboratory_Phosphorus	Questionnaire_SelfReportedWeight	Examination_ArmCircum	Laboratory_RedBloodCellCount	Laboratory_GlucoseSI	Laboratory_MonocytePercent	Laboratory_BasophilsPercent	Questionnaire_SelfReportedWeightAge25	Examination_UpperLegLength	Laboratory_TotalProtein	Laboratory_MeanPlateletVolume	Examination_Weight	Examination_BPSystolic2	Laboratory_AlanineAminotransferaseALT	Examination_BPCuffSize	Demographics_Education	Questionnaire_SelfReportedWeight1YrAgo	Examination_UpperArmLength	Laboratory_AspartateAminotransferaseAST	Questionnaire_HepB3DoseSeries	Laboratory_TotalBilirubin	Laboratory_RedCellDistributionWidth	Laboratory_GammeGlutamylTransferase	Examination_Height
115.0	6.614000000000013	293.3061600000001	138.74300000000002	76.0	90.35199999999996	130.0	5.255979999999999	130.0	0.5	5.660999999999998	12.269300000000005	72.0	3.899999999999993	78.18	6.394999999999998	1.9880000000000004	5.589699999999999	0.1463	2.12	312.0	28.0	99.62	55.0	30.32200000000001	2.429250000000001	1.1608899999999998	121.0	22.9	4.642799999999997	6.702140000000003	7.626999999999998	0.4290000000000001	115.0	40.1	7.202999999999998	8.165999999999999	55.3	96.0	21.3	3.0	4.0	122.37	40.5	24.91	1.0	12.568499999999997	13.219999999999995	29.58	167.7
155.0	5.3	0.08	139.9	64.0	93.0	180.0	3.13	130.0	0.6	6.1	5.34	60.0	3.2	62.0	5.6	1.3	10.0	0.063	1.17	432.0	28.0	88.0	79.0	32.3	2.275	1.0659999999999998	160.0	29.9	4.03	4.996	11.4	0.4	130.0	40.0	7.0	7.9	69.1	94.0	11.0	3.0	5.0	165.0	35.0	24.0	3.0	8.6	12.9	14.0	163.3
130.0	6.6	0.011	139.0	66.12	86.9	210.0	4.681	147.96	0.4	3.8	3.56	82.06	5.3	68.6	5.2	0.9	1.79	0.135	2.0	24.0	39.0	121.26	40.0	30.3	2.275	1.033	175.0	39.3	4.68	5.61	6.7	0.3	125.0	33.6	7.8	7.3	86.0	120.02	19.0	4.0	2.0	190.0	35.8	25.0	3.0	10.26	12.6	10.0	150.1
176.0	5.7	0.024	137.0	44.1	98.0	180.0	5.275	180.0	0.4	5.5	9.79	62.0	3.2	44.42	11.7	1.9	12.5	0.14	3.0	72.0	36.0	150.52	80.0	33.3	2.425	1.2919999999999998	180.0	33.6	4.18	15.43	6.8	0.6	132.0	36.88000000000001	7.5	7.0	82.0	146.0	41.0	4.0	1.0	160.0	35.5	27.0	3.0	8.55	12.0	56.0	160.6
138.1	7.6	0.011	137.0	64.0	83.6	170.0	4.45	140.0	0.3	4.0	2.67	64.0	4.5	62.0	4.8	2.4	3.93	0.039	1.59	100.8	31.0	110.0	30.0	28.7	2.375	1.23	170.0	33.8	4.72	4.607	4.6	0.4	130.0	38.8	7.7	7.5	78.2	112.0	19.0	4.0	5.0	160.0	34.0	33.0	1.0	11.97	12.2	25.0	158.0
192.0	5.1	0.378	142.0	78.0	90.1	197.0	5.224	180.0	0.4	6.1	3.56	100.0	2.9	76.0	7.5	1.8	4.28	0.15	3.0	297.58	33.0	152.0	55.0	30.7	2.55	1.162	170.0	34.2	4.6	7.11	7.8	0.6	165.0	39.6	7.9	8.5	75.1	154.0	22.0	4.0	4.0	178.0	40.5	24.0	3.0	13.68	13.7	52.0	172.7
109.48	9.0	0.016	137.0	52.0	90.9	120.0	5.896	130.0	0.5	3.4	2.22	102.0	5.9	52.0	4.3	2.4	1.43	0.02	2.67	12.0	31.0	98.0	18.0	31.3	2.35	1.098	110.0	22.2	4.06	3.94	5.9	0.1	110.87	37.5	6.6	6.9	50.1	94.0	14.0	3.0	3.0	115.0	33.2	24.0	1.0	11.97	11.7	5.0	157.4
135.0	6.0	409.0	139.0	96.0	95.2	196.0	4.343999999999999	180.0	0.8	5.6	14.24	64.0	2.6	98.96	5.2	2.4	3.93	0.071	1.0	139.71	31.0	166.18	52.0	32.7	2.375	1.033	175.0	33.0	3.66	5.0	13.9	0.3	120.0	42.5	7.6	8.7	77.9	170.0	16.0	4.0	4.0	185.0	38.5	27.0	1.0	11.97	14.0	14.0	160.9
110.8	6.7	0.011	133.0	54.0	97.8	123.0	5.04	120.0	0.4	3.5	2.67	70.0	5.0	60.0	5.0	1.2	3.57	0.097	2.34	33.18	33.0	96.0	24.0	35.1	2.2	1.29	114.0	23.4	4.07	4.552	6.1	0.3	109.78	37.5	7.0	7.4	50.7	92.0	17.0	3.0	3.0	110.0	32.4	17.0	3.0	13.68	12.9	11.0	154.1
222.92	12.1	4.54	139.0	75.18	92.4	275.0	6.284	140.0	1.0	7.5	2.67	84.0	7.6	76.0	6.2	3.2	5.36	0.058	6.0	96.0	30.0	120.0	32.0	31.5	2.525	1.615	265.0	38.7	5.14	5.38	8.6	0.7	220.0	42.0	7.7	8.2	114.0	120.04	40.0	5.0	2.0	265.0	40.2	32.0	1.0	25.65	11.8	45.0	185.2
345.0	7.106000000000013	160.08311000000006	138.974	62.9	88.54499999999999	400.0	5.198590000000001	147.9	0.5	5.42	14.0438	79.54	4.2009999999999925	65.34	7.559000000000001	2.1989999999999963	3.2594000000000016	0.1198	3.1	540.0	30.03	123.1	61.0	30.24000000000002	2.36425	1.2877300000000005	188.0	34.89599999999998	4.6632	7.333990000000008	7.166000000000005	0.423	375.0	30.73399999999999	7.1990000000000025	7.697000000000006	81.56700000000002	119.66	32.2	4.0	2.0	200.0	33.840999999999994	28.81	3.0	11.730600000000004	13.277999999999995	57.79	151.56500000000003
190.0	8.6	0.022	140.0	75.08	92.5	210.0	6.155	150.0	0.6	4.1	3.56	58.0	5.4	78.0	5.8	2.5	5.36	0.0819999999999999	1.0	72.0	32.0	132.0	69.0	30.7	2.325	1.195	210.0	36.9	5.03	5.44	6.5	0.4	125.0	36.6	7.1	7.8	96.5	136.0	18.0	4.0	4.0	210.0	36.0	19.0	3.0	10.26	12.4	20.0	164.2
180.0	8.8	141.0	138.0	84.0	86.6	220.0	7.58	180.0	0.9	6.7	17.79	88.0	4.3	88.0	5.6	3.4	5.0	0.227	6.0	152.71	23.0	142.0	43.0	30.5	2.4	1.32	220.0	39.0	4.77	5.551	10.0	0.4	170.0	42.2	6.6	6.5	110.8	134.0	35.0	5.0	4.0	220.0	35.8	25.0	3.0	11.97	13.0	14.0	168.7
195.0	7.7	170.0	141.0	84.0	88.8	204.0	4.68	180.0	0.4	6.6	16.01	68.0	4.0	86.0	6.2	3.2	3.93	0.0819999999999999	2.12	96.0	33.0	156.0	60.0	29.9	2.55	1.42	165.0	36.3	4.22	5.051	4.8	0.4	170.0	43.0	7.7	10.6	88.7	164.0	19.0	4.0	2.0	204.0	41.3	19.0	1.0	8.55	13.9	23.0	171.7
155.0	6.4	0.035	140.5	39.74	88.4	170.0	6.44	180.0	0.9	6.6	3.56	62.0	3.8	44.0	5.8	1.6	10.0	0.077	1.23	516.0	38.0	134.0	76.32	30.2	2.4	1.0659999999999998	160.0	32.0	4.98	4.829	14.5	0.4	145.95	40.5	7.9	8.6	71.0	130.0	17.0	3.0	5.0	155.0	40.3	20.0	3.0	6.8000000000000025	12.8	15.0	166.2
165.78	7.3	0.479	142.2	70.0	88.9	180.0	3.49	130.0	0.4	4.3	3.56	74.0	4.4	76.0	5.1	2.2	3.2	0.039	3.13	49.47	28.0	104.0	22.0	30.5	2.4	1.2919999999999998	170.0	31.1	4.94	4.885	5.9	0.7	167.37	45.3	7.6	9.2	76.8	110.0	20.0	3.0	4.0	160.0	42.7	22.0	3.0	13.7	12.5	22.0	186.4
152.57	8.6	0.011	138.0	58.0	91.5	175.0	6.827000000000001	120.0	0.5	3.6	1.25	80.0	6.1	60.0	4.5	1.9	1.43	0.03	3.0	105.36	27.0	104.0	33.0	32.8	2.175	1.2919999999999998	165.0	31.4	3.82	4.55	5.6	0.4	150.0	35.2	6.0	7.4	84.9	110.0	10.0	4.0	5.0	165.0	36.5	17.0	3.0	8.55	13.1	10.0	167.2
190.0	5.6	0.677	138.0	64.0	89.6	210.0	3.88	170.0	0.5	7.3	1.78	64.0	3.6	70.0	5.6	1.3	5.71	0.13	1.0	504.0	29.0	124.0	73.26	30.0	2.35	1.26	200.0	31.3	4.89	5.662000000000001	8.4	1.0	160.0	39.4	7.4	8.2	85.5	126.0	19.0	4.0	4.0	200.0	42.9	20.0	3.0	15.39	15.1	18.0	171.4
190.0	4.9	2.36	141.0	74.0	89.6	210.0	4.97	150.0	0.4	4.4	3.56	72.0	2.7	78.0	5.6	1.7	5.36	0.077	2.07	216.0	37.0	130.0	55.0	29.2	2.35	1.52	170.0	35.5	4.34	4.663	8.6	0.8	150.0	39.5	8.0	8.4	76.4	122.0	26.0	5.0	2.0	210.0	35.0	27.0	3.0	13.68	14.1	40.0	161.2
224.75	7.34299999999999	3.815090000000004	139.02800000000005	66.0	89.95299999999996	255.0	4.84564	140.0	0.5	6.394	2.3940999999999995	62.0	4.295000000000006	58.0	5.178000000000003	2.305000000000004	5.594700000000001	0.0749199999999999	1.0	188.19	28.0	102.0	32.0	30.66500000000001	2.331000000000001	1.1369200000000002	240.0	41.0	4.609700000000005	4.757450000000002	6.968999999999999	0.467	210.0	41.4	7.1999999999999975	8.085	110.2	106.0	26.81	4.0	4.0	240.0	41.0	21.62	3.0	8.680000000000001	12.366999999999996	25.89	177.9
167.0	6.590000000000013	217.30576	139.009	86.0	90.36500000000004	167.0	5.683799999999999	140.0	0.5	5.7479999999999976	15.6192	82.0	3.798000000000007	84.0	5.479000000000001	1.997	5.345200000000001	0.22687	2.47	336.0	29.0	116.0	58.0	30.25300000000001	2.39175	1.1838700000000002	144.0	28.6	4.654399999999999	5.168390000000001	7.592	0.417	140.0	43.4	7.202000000000004	7.951999999999997	61.9	110.0	25.37	3.0	2.0	167.0	38.5	27.38	3.0	12.773700000000002	13.105	37.58	174.8
185.8	7.0	75.3	135.0	80.0	92.2	215.0	5.146	160.0	0.7	6.3	7.12	82.0	3.1	79.52	5.3	2.4	2.86	0.111	10.53	36.0	33.0	122.12	25.0	32.3	2.525	1.13	215.0	33.1	5.18	5.22	10.1	3.4	181.53	46.5	8.0	7.6	90.6	120.0	44.0	4.0	3.0	160.0	39.8	23.0	3.0	11.97	12.3	29.0	189.0
250.0	4.0	0.018	142.0	38.0	100.7	300.0	2.431	140.0	0.6	8.9	16.01	62.0	2.2	30.0	5.8	1.1	14.99	0.07	1.0	36.0	27.0	106.0	80.0	35.3	2.125	1.324	240.0	34.6	4.17	5.94	15.4	0.8	180.0	41.8	6.6	10.0	108.7	104.0	17.0	4.0	2.0	300.0	37.4	38.0	3.0	22.23	14.3	137.0	164.2
123.89	8.7	0.08	140.0	68.0	89.1	130.0	4.11	140.0	0.8	6.6	3.56	76.0	6.3	67.22	5.0	1.4	4.6000000000000005	0.0819999999999999	2.0	86.7	29.0	107.7	28.0	29.7	2.425	1.162	130.0	28.3	5.77	4.607	9.3	0.9	123.0	43.0	7.5	8.6	57.9	104.0	18.0	3.0	4.0	123.0	36.5	20.0	1.0	13.7	12.1	14.0	171.6
220.0	6.6	0.011	138.0	64.0	93.5	227.0	4.655	140.0	0.5	6.2	4.54	76.0	3.7	62.0	8.9	2.1	7.5	0.084	1.25	324.0	33.0	122.0	74.0	31.0	2.225	1.227	205.0	44.5	3.83	10.27	7.5	0.7	140.0	35.0	6.8	9.3	94.5	124.0	22.0	5.0	4.0	226.0	37.0	26.0	1.0	6.84	15.0	19.0	159.4
205.64	11.2	0.4920000000000001	139.01	80.0	90.9	220.0	4.486210000000002	140.0	0.7	6.086999999999998	1.25	62.0	7.3	84.0	5.2	2.7	5.365000000000001	0.05	3.33	24.0	27.75	122.0	25.0	30.4	2.3905	1.33594	175.0	35.2	4.91	4.968180000000005	6.5	2.8	207.29	39.2	7.182999999999998	7.7	79.6	120.0	25.37	4.0	4.0	220.0	38.5	26.19	3.0	13.2354	12.2	25.19	170.0
196.13	7.000000000000003	25.74536000000001	139.03900000000004	76.0	90.05700000000004	240.0	5.001439999999999	140.0	0.5	6.6530000000000005	3.2209	76.0	4.0880000000000045	72.0	5.337999999999999	2.199999999999996	6.351199999999999	0.12181	2.0	101.55	29.0	122.0	29.0	30.41100000000001	2.3670000000000004	1.2939600000000002	229.0	38.6	4.646499999999995	5.050200000000003	7.161000000000002	0.4509999999999999	180.0	44.3	7.195000000000005	8.246	109.4	122.0	30.2	5.0	5.0	215.0	42.0	26.96	3.0	11.542099999999996	12.478999999999996	29.08	175.8
121.95	7.513000000000003	0.4048099999999999	139.10100000000008	65.62	90.00300000000001	130.0	4.405339999999999	142.7	0.501	4.334999999999998	2.6379999999999986	79.18	4.4009999999999945	65.5	4.988	2.377000000000004	5.770600000000003	0.0439599999999999	2.38	12.0	29.01	115.56	19.0	30.62899999999999	2.33075	1.17372	130.0	30.783	4.609800000000004	4.56616	6.757999999999999	0.4410000000000001	119.73	40.834	7.200000000000004	8.16	73.0724	113.48	15.57	3.0	4.0	120.0	36.054	18.83	2.0	8.718000000000002	12.253000000000002	15.02	166.22099999999998
190.0	7.6	299.0	140.0	66.76	96.4	200.0	6.0	170.0	0.7	5.7	15.12	82.0	5.1	68.0	5.6	1.7	3.21	0.242	6.0	501.24	28.0	132.0	80.0	33.0	2.425	1.2919999999999998	200.0	34.6	4.64	5.16	8.6	0.6	185.0	38.7	7.1	8.9	89.4	132.0	21.0	5.0	3.0	200.0	40.9	20.0	3.0	13.68	13.5	23.0	169.1
157.1	8.6	157.0	141.0	48.0	92.3	180.0	6.336	140.0	0.8	7.4	10.68	48.0	4.5	46.0	5.9	2.9	6.43	0.135	6.0	178.81	28.0	102.0	30.0	31.5	2.25	1.195	180.0	33.8	5.1	5.33	9.4	0.5	143.0	38.6	6.3	7.8	79.9	108.0	44.0	4.0	1.0	180.0	36.8	28.0	3.0	11.97	12.3	43.0	171.2
185.0	5.5	0.011	143.0	42.0	92.8	290.0	3.517	180.0	0.5	7.1	3.38	74.0	3.1	60.0	5.8	1.7	14.28	0.131	1.0	240.0	26.0	164.0	80.0	30.2	2.5	1.001	180.0	30.3	4.7	5.55	9.2	0.6	140.0	39.4	7.2	9.7	85.85300000000002	158.0	14.0	4.0	3.0	170.0	40.6	25.0	3.0	8.55	14.1	22.0	182.6
140.0	5.2	0.217	138.0	60.0	89.7	175.0	4.707	140.0	0.4	3.3	2.67	78.0	2.5	58.0	5.5	2.1	2.86	0.043	1.0	144.0	36.0	96.0	52.0	30.2	2.3	1.001	155.0	33.1	4.03	5.55	7.8	0.6	105.0	39.0	7.5	7.1	73.5	96.0	16.0	4.0	4.0	170.0	36.2	21.0	2.0	8.55	13.2	68.0	164.0
260.0	7.8	9.13	140.0	92.0	88.6	260.0	3.129	160.0	0.8	7.4	1.25	56.0	4.8	92.0	5.7	2.0	2.5	0.046	2.0	223.04	33.0	132.0	39.0	29.8	2.325	1.227	240.0	41.3	4.86	5.5	10.1	0.2	240.0	36.5	7.0	10.4	109.8	134.0	18.0	5.0	3.0	240.0	34.5	35.0	1.0	6.84	12.9	20.0	169.5
187.73	4.6	397.0	139.0	90.0	96.4	250.0	5.72	150.0	0.4	5.9	12.46	92.0	2.0	84.0	5.7	2.1	4.64	0.063	4.0	92.92	30.0	124.0	35.0	31.8	2.275	1.03	239.0	41.3	5.1	4.829	9.1	0.6	175.0	39.6	7.4	9.1	108.25000000000004	124.0	36.0	5.0	4.0	195.0	42.2	23.0	3.0	10.26	12.3	13.0	170.8
112.85	5.9	0.632	133.0	64.0	95.5	130.0	4.34	140.0	0.5	5.0	2.67	66.0	2.7	64.0	4.7	2.4	6.07	0.048	2.0	64.52	31.0	114.0	22.0	32.5	2.325	1.39	115.0	25.1	4.03	4.441	8.2	0.8	111.99	45.0	7.6	6.7	52.7	104.0	17.0	3.0	5.0	110.0	37.0	24.0	3.0	10.26	11.3	14.0	167.7
183.75	6.6	208.0	139.0	59.08	85.6	210.0	4.862	140.0	0.7	5.2	28.47	60.0	2.6	60.66	5.1	2.9	2.5	0.044	4.04	36.0	32.0	115.86	19.0	27.0	2.475	1.582	190.0	34.0	4.97	4.44	10.0	0.5	190.34	40.1	7.5	7.8	85.0	116.0	18.0	4.0	2.0	170.0	38.0	20.0	1.0	5.13	12.0	13.0	164.9
219.73	6.1	1.89	137.0	58.0	92.0	260.0	3.905	140.0	0.5	4.7	1.78	80.0	3.0	60.0	5.1	2.4	1.79	0.043	4.0	24.0	36.0	122.0	32.0	31.0	2.3	1.227	230.0	43.9	3.88	5.55	8.7	0.6	210.0	43.80299999999998	7.5	8.2	118.2	116.0	16.0	5.0	2.0	215.0	39.7	21.0	1.0	13.68	11.6	28.0	172.5
131.27	6.0	0.035	139.8	58.0	89.8	140.0	3.85	120.0	0.5	3.5	2.67	60.0	2.9	56.0	5.1	2.4	4.3	0.193	2.51	55.38	35.0	94.0	28.0	30.2	2.15	1.098	132.0	29.6	4.22	4.163	9.1	1.1	130.0	34.3	7.7	8.7	57.3	92.0	15.0	3.0	2.0	130.0	33.6	19.0	3.0	5.1000000000000005	12.1	11.0	153.0
105.79	12.0	0.015	137.0	55.74	92.6	110.0	6.827000000000001	140.0	0.7	4.0	1.78	96.0	9.7	52.0	4.3	1.4	2.14	0.034	2.0	7.0	30.0	110.0	20.0	32.4	2.4	1.2919999999999998	110.0	27.5	4.18	3.55	5.5	0.8	108.61	40.9	6.7	7.3	67.0	110.0	29.0	3.0	3.0	110.0	36.0	32.0	1.0	6.84	11.7	13.0	165.7
210.0	7.2	347.25	136.3	78.0	96.1	226.0	4.45	150.0	0.8	5.2	7.12	80.0	3.2	82.0	7.8	3.1	4.6000000000000005	0.217	5.0	300.0	43.0	126.0	64.0	33.3	2.425	1.13	180.0	32.3	4.09	9.992	10.9	0.6	170.0	47.2	8.2	7.4	80.6	124.0	31.0	4.0	1.0	180.0	43.2	29.0	1.0	5.1000000000000005	12.8	15.0	188.2
106.44	6.7	6.55	140.0	53.52	66.1	135.0	4.784	144.2	0.5	4.0	2.67	79.26	3.7	54.6	5.5	2.3	3.21	0.024	3.76	13.03	29.0	119.6	19.0	21.3	2.325	1.485	135.0	29.8	4.74	5.66	6.8	0.6	101.0	34.2	7.1	9.9	59.4	118.34	13.0	3.0	4.0	110.0	33.2	16.0	3.0	10.26	19.1	12.0	148.8
150.0	8.0	0.058	142.0	66.74	89.9	150.0	6.412999999999999	160.0	0.7	6.7	7.65	82.0	4.8	68.0	5.6	2.3	8.93	0.073	1.15	180.0	27.0	122.0	77.0	30.0	2.5	1.453	150.0	34.01299999999999	4.38	4.83	8.9	0.6	120.0	36.001	7.0	8.1	84.3	132.0	17.0	4.0	3.0	150.0	36.68100000000001	22.0	3.0	10.26	12.9	18.0	159.9
115.89	11.6	0.032	138.0	56.0	88.8	125.0	4.5	130.0	0.7	4.4	1.78	98.0	8.1	60.0	5.0	2.7	3.21	0.072	2.49	28.86	33.0	114.0	30.0	30.3	2.35	1.23	120.0	27.2	3.89	4.552	5.8	0.4	115.0	34.5	7.7	7.9	53.3	108.0	33.0	3.0	2.0	120.0	31.9	24.0	3.0	6.84	13.1	63.0	147.9
150.68	6.4	0.158	138.0	70.0	84.2	187.0	5.82	150.0	0.5	7.8	1.78	60.0	3.6	76.0	5.4	2.1	4.64	0.324	20.0	75.02	34.0	118.0	32.0	28.2	2.3	0.87	165.91	32.4	5.69	5.051	8.4	0.5	143.0	38.0	7.2	8.5	72.5	112.0	17.0	4.0	3.0	169.84	33.9	17.0	3.0	10.26	12.6	47.0	165.1
170.0	6.4	0.011	138.0	76.0	85.1	230.0	6.077000000000001	150.0	0.6	5.8	1.78	86.0	3.5	72.0	5.7	2.1	4.64	0.053	2.11	24.0	33.0	128.0	44.0	27.7	2.425	1.098	230.0	38.8	5.2	4.83	10.1	1.6	150.0	42.5	7.4	8.6	95.1	130.0	45.0	5.0	1.0	220.0	40.2	34.0	3.0	10.26	13.4	30.0	173.1
152.47	7.6	0.8	140.0	82.0	85.9	180.0	3.905	160.0	0.2	5.6	2.67	98.0	5.3	82.0	5.4	2.0	4.28	0.048	2.75	37.03	29.0	124.0	23.0	29.2	2.5	1.518	180.0	34.2	4.07	4.0	2.9	0.5	145.22	48.0	7.1	7.1	94.7	127.38	22.0	4.0	3.0	165.0	37.0	22.0	3.0	10.26	15.7	14.0	166.7
158.08	8.2	0.22	141.2	56.0	89.0	185.0	8.69	160.0	0.9	6.9	3.56	76.0	4.9	64.0	5.4	2.2	5.0	0.106	4.93	17.34	36.0	122.0	19.0	30.0	2.55	1.324	176.0	33.5	5.34	5.495	10.5	0.5	152.06	45.0	8.4	7.8	78.2	124.0	42.0	4.0	2.0	128.0	37.5	34.0	1.0	13.7	12.4	50.0	163.8
120.0	7.5	218.0	143.0	70.0	95.1	150.0	5.25	120.0	0.6	4.1	7.03	86.0	4.6	72.0	5.4	2.2	2.86	0.117	2.0	140.94	25.0	86.0	54.0	32.3	2.775	1.195	120.0	28.2	4.62	4.66	7.6	0.4	120.0	37.5	6.6	9.1	58.6	96.04	12.0	4.0	3.0	120.0	34.3	21.0	1.0	6.84	12.3	10.0	164.7
135.0	6.903999999999987	14.764308888888884	139.007	65.54	90.6	150.0	5.332369999999998	179.6	0.5	5.484000000000001	4.723499999999999	67.3	4.004	64.82	5.663999999999999	2.100999999999996	4.956599999999998	0.1550099999999999	2.88	530.64	30.0	150.76	68.0	30.57599999999999	2.32475	1.0876899999999996	145.0	30.921	4.615800000000002	5.471980000000002	7.284000000000002	0.4920000000000001	130.0	39.183	7.200000000000002	8.353000000000002	70.66179999999993	147.14	18.81	4.0	3.0	145.0	37.078	21.83	1.0	12.688200000000004	12.772	19.72	165.75900000000004
175.0	7.7	64.7	139.0	88.0	90.5	201.0	6.93	160.0	0.5	6.3	4.54	100.0	4.9	88.0	5.4	2.2	3.93	0.24	5.0	253.56	39.0	124.0	55.0	30.5	2.45	1.098	190.0	32.5	5.07	4.72	6.4	0.4	123.0	40.1	8.6	7.9	82.8	124.0	39.0	4.0	2.0	180.0	38.0	51.0	3.0	17.1	15.2	51.0	170.2
155.0	4.8	413.0	135.0	58.0	97.4	155.0	4.22	190.0	0.5	4.2	18.68	56.0	2.7	64.0	5.5	1.4	3.57	0.56	3.0	60.0	39.0	150.0	55.0	32.2	2.35	1.16	140.0	27.7	4.37	4.774	9.9	1.5	155.0	40.2	7.7	9.4	55.9	130.0	33.0	3.0	2.0	140.0	38.0	44.0	3.0	6.84	13.1	10.0	173.3
185.0	8.8	22.8	140.0	56.0	92.1	205.0	4.862	140.0	0.8	7.3	4.45	62.0	5.0	38.0	5.6	2.7	6.07	0.222	1.0	249.24	25.0	118.0	54.0	32.3	2.475	1.13	200.0	31.3	4.78	5.38	9.0	1.5	140.0	39.0	6.9	7.5	89.7	117.96	25.0	4.0	5.0	195.0	39.4	20.0	3.0	15.39	12.3	46.0	184.7
185.0	4.4	0.071	139.0	84.0	90.7	200.0	5.6370000000000005	140.0	0.4	4.4	5.34	80.0	1.9	90.0	5.5	2.0	5.36	0.106	1.53	120.0	31.0	114.0	44.0	30.0	2.35	1.227	195.0	36.7	4.15	4.39	9.4	0.6	170.0	38.8	6.7	8.0	91.9	118.0	19.0	4.0	2.0	195.0	38.0	25.0	3.0	6.84	13.1	15.0	165.7
151.68	9.6	0.22	136.0	66.0	90.8	177.23	5.61	120.0	0.5	4.3	3.56	96.0	7.1	68.0	5.0	1.9	2.9000000000000004	0.116	2.28	3.0	32.0	108.0	25.0	30.8	2.375	1.2919999999999998	174.0	29.7	4.13	3.775	4.7	0.6	151.64	45.4	7.0	10.2	80.5	104.0	33.0	4.0	2.0	140.0	35.5	25.0	3.0	8.6	12.4	13.0	160.6
112.0	10.9	364.0	142.0	68.0	96.4	118.0	5.79	120.0	0.6	3.4	19.57	78.0	7.5	66.0	4.9	2.6	4.28	0.048	1.0	60.0	28.0	98.0	39.0	32.4	2.3	1.49	116.0	25.7	4.93	4.885	5.9	0.6	112.0	40.8	7.1	7.8	56.0	106.0	22.0	3.0	4.0	116.0	34.5	17.0	3.0	10.26	12.0	16.0	163.1
176.47	7.339999999999992	1.7326599090909085	139.07200000000006	78.0	90.18499999999996	205.0	4.719810000000002	140.0	0.5	5.522000000000002	3.4353999999999987	62.0	4.295000000000006	80.0	5.185999999999999	2.300000000000004	5.321800000000001	0.14868	6.26	91.7	28.88	120.0	18.0	30.59	2.2867500000000005	1.1433200000000006	205.0	29.8	4.614800000000002	5.050840000000002	6.865999999999998	0.4620000000000003	176.22	38.8	7.201000000000002	8.326000000000002	72.2	118.0	29.82	3.0	1.0	150.0	38.8	25.54	3.0	8.715000000000002	12.375000000000004	27.74	161.3
131.76	6.8849999999999865	0.2298999999999997	139.0	70.0	89.649	150.0	4.668099999999999	130.0	0.5	4.164999999999999	2.7894999999999994	84.0	4.0	72.0	5.182000000000001	2.199999999999996	5.289800000000001	0.0505907142857142	2.21	84.0	29.0	102.0	35.0	30.664	2.34825	1.25251	150.0	27.9	4.603800000000004	4.943600000000004	7.142	0.4950000000000005	130.0	36.9	7.200000000000004	8.300000000000006	67.4	104.0	15.55	3.0	3.0	140.0	35.0	18.98	3.0	11.029499999999992	12.245999999999997	11.94	164.4
150.0	4.0	107.0	136.0	88.0	103.2	226.0	7.112	170.0	0.3	4.4	8.9	110.0	1.3	92.0	5.9	2.3	3.93	0.087	8.26	360.0	25.0	134.0	45.0	36.1	2.325	1.13	135.0	34.5	3.84	6.33	8.4	0.4	135.0	38.8	6.6	6.0	97.1	128.0	40.0	4.0	3.0	204.0	39.1	32.0	3.0	8.55	13.1	89.0	175.5
145.0	7.1	26.4	138.0	82.0	84.6	208.0	5.612	190.0	0.7	5.1	7.12	102.0	4.2	86.0	6.0	2.1	3.57	0.029	2.2	24.0	30.0	162.0	47.0	28.4	2.525	1.485	208.0	40.1	4.93	6.27	9.2	0.6	125.0	35.5	7.3	7.1	95.5	150.0	30.0	5.0	4.0	180.0	37.9	31.0	1.0	10.26	13.4	34.0	161.7
106.36	8.8	0.032	135.0	75.46	93.6	130.0	8.249	140.0	0.501	3.8	3.56	96.0	5.204999999999996	76.0	5.2	2.814000000000004	2.14	0.053	1.64	72.0	35.0	120.0	31.0	31.4	2.175	1.2919999999999998	130.0	30.8	3.78	4.0	5.720999999999999	0.3789999999999998	105.0	35.2	6.5	8.4	70.5	116.42	10.0	4.0	3.0	130.0	33.2	17.0	3.0	8.55	13.2	21.0	154.0
180.0	6.1	0.021	138.0	76.0	87.4	182.0	5.198	150.0	0.4	4.8	0.89	76.0	3.8	77.76	4.5	1.7	5.0	0.1639999999999999	1.0	96.0	22.0	130.34	39.0	29.9	2.475	1.485	180.0	31.3	5.78	4.94	6.9	0.6	178.0	44.1	7.1	7.1	78.7	130.82	16.0	4.0	5.0	165.0	40.6	18.0	3.0	15.39	12.0	15.0	186.1
156.93	7.6	0.011	142.0	60.78	91.8	165.0	4.16	160.0	0.6	6.3	1.78	62.0	4.0	60.0	5.1	2.7	6.43	0.039	1.0	60.75	30.0	122.0	24.0	30.8	2.425	1.42	165.0	29.5	4.8	4.774	8.2	0.6	152.95	48.6	7.6	8.2	76.8	118.0	25.0	3.0	5.0	165.0	39.2	24.0	3.0	11.97	12.0	24.0	180.2
163.0	4.6	0.043	137.0	80.0	87.9	175.0	5.87	150.0	0.5	5.6	3.47	74.0	2.4	76.0	5.3	1.4	4.64	0.1639999999999999	1.0	247.42	27.0	118.0	51.0	30.6	2.325	1.0659999999999998	159.0	29.3	5.31	5.0	11.0	0.2	158.0	39.6	6.9	9.4	72.9	116.0	28.0	3.0	3.0	159.0	38.0	28.0	3.0	15.39	12.5	21.0	172.9
112.27	8.5	0.035	138.7	52.0	86.8	121.0	3.13	140.0	0.8	3.4	2.67	64.0	4.8	56.0	5.5	2.7	3.9	0.155	2.74	12.66	31.0	122.0	19.0	29.8	2.35	1.2919999999999998	120.0	25.3	4.33	4.663	9.5	0.5	109.38	39.1	7.6	7.0	53.24	126.0	13.0	2.0	1.0	120.0	35.1	18.0	3.0	6.8000000000000025	12.6	11.0	157.1
156.95	12.8	0.011	139.0	68.0	82.0	205.0	4.112	130.0	0.5	5.1	2.67	104.0	8.9	68.0	6.9	3.2	2.14	0.121	4.64	36.0	40.0	112.0	23.0	26.5	2.425	1.582	190.0	32.0	5.22	6.0	3.9	0.6	146.18	34.6	7.8	8.1	81.2	118.0	29.0	4.0	2.0	185.0	34.1	32.0	3.0	6.84	11.7	38.0	155.4
172.0	7.223000000000002	165.65912000000003	138.96400000000003	56.0	90.705	202.0	5.04651	130.0	0.5	5.818999999999997	10.3397	60.0	4.205999999999993	62.0	5.690000000000001	2.2870000000000017	4.953899999999996	0.14322	3.51	252.0	29.0	94.0	74.0	30.799	2.363750000000001	1.1315299999999997	150.0	28.9	4.570799999999998	5.409880000000002	7.101999999999999	0.4380000000000001	200.0	34.6	7.207000000000002	7.785000000000001	67.6	96.0	17.28	3.0	3.0	155.0	35.5	22.95	3.0	11.935799999999997	13.114999999999998	20.3	162.1
198.0	5.3	0.102	139.0	66.0	94.2	198.0	5.48	140.0	0.5	4.2	2.67	88.0	2.9	72.0	5.5	1.6	3.93	0.048	1.29	226.82	32.0	116.0	45.0	31.8	2.375	1.19	160.0	30.6	4.02	4.274	8.8	1.0	125.0	41.5	7.3	8.8	73.5	110.0	16.0	4.0	3.0	150.0	37.6	18.0	1.0	6.84	12.0	15.0	167.5
207.13	7.6	67.4	141.0	87.3	91.6	247.0	5.431	150.0	0.4	6.3	8.01	82.0	4.7	88.0	5.8	2.1	2.86	0.053	1.0	84.0	29.0	122.0	26.0	31.1	2.4	1.388	225.0	46.1	4.72	4.66	5.7	0.3	195.27	41.0	7.1	7.4	108.3	130.0	41.0	5.0	4.0	230.0	40.0	25.0	3.0	11.97	12.2	26.0	166.7
170.0	7.7	147.0	139.0	70.0	90.4	170.0	4.5	170.0	0.4	4.2	8.9	58.0	3.8	70.0	8.5	2.9	6.07	0.285	8.0	60.0	30.0	134.0	55.0	30.2	2.375	0.904	160.0	32.1	5.0	12.43	5.7	0.6	125.0	39.8	7.1	8.1	70.9	130.0	43.0	4.0	2.0	160.0	37.2	27.0	3.0	8.55	13.0	92.0	168.3
138.0	7.9	0.011	138.0	76.76	84.1	149.0	5.28	140.0	0.4	5.5	3.56	92.0	5.4	78.0	5.0	1.8	5.71	0.101	2.0	144.0	30.0	118.0	46.0	29.1	2.425	1.23	142.0	31.0	4.81	5.051	5.4	0.9	135.0	38.6	7.6	8.2	65.4	116.0	25.0	4.0	5.0	142.0	35.0	24.0	1.0	10.26	12.9	25.0	161.8
205.0	6.1	0.04	141.0	76.0	92.6	212.0	3.96	170.0	0.5	3.8	1.78	58.0	4.0	80.0	5.0	1.4	5.71	0.0819999999999999	1.65	240.0	30.0	146.0	61.0	31.8	2.25	1.42	175.0	34.6	4.15	5.273	7.6	0.2	175.0	42.6	7.1	7.9	80.4	134.0	20.0	4.0	1.0	160.0	40.2	20.0	3.0	15.39	11.9	17.0	166.1
290.0	4.9	0.037	136.0	94.0	89.8	320.0	7.189	170.0	0.5	6.0	4.45	60.0	2.7	92.0	11.1	1.6	7.5	0.179	2.0	325.2	33.0	150.0	52.0	29.7	2.375	1.356	310.0	47.3	5.09	16.65	9.5	0.7	200.0	36.6	7.1	8.0	145.4	152.0	21.0	4.0	4.0	320.0	40.9	18.0	3.0	13.68	12.6	11.0	169.1
156.32	6.4	0.052	141.0	0.3	93.7	176.89	7.965	170.0	0.6	6.5	1.25	58.0	3.7	5.397605346934026e-79	5.2	2.0	3.93	0.141	6.0	53.46	37.0	148.0	25.0	31.6	2.325	0.614	170.0	34.2	5.13	4.72	9.4	0.4	149.75	40.1	7.7	7.5	81.0	142.82	21.0	4.0	2.0	157.51	38.2	24.0	3.0	15.39	12.1	21.0	169.1
160.0	8.4	210.0	143.0	74.0	98.0	161.0	4.655	160.0	0.7	6.1	7.3	72.0	5.4	74.12	5.6	1.4	7.85	0.126	1.0	264.0	26.0	123.88	68.0	32.4	2.4	1.6469999999999998	161.0	27.0	4.74	5.61	8.5	0.1	140.0	49.6	6.9	8.9	68.5	120.0	26.0	3.0	2.0	161.0	45.0	24.0	3.0	6.84	13.1	20.0	180.9
177.32	6.404999999999991	0.0534	139.07700000000006	70.0	90.37399999999997	270.0	5.04568	150.0	0.5	5.221000000000003	3.5883999999999987	70.0	3.800000000000008	66.0	5.4499999999999975	1.901000000000004	5.2566000000000015	0.057000909090909	1.37	234.0	28.0	116.0	46.0	30.413	2.3309999999999995	1.1630300000000011	270.0	40.9	4.644899999999995	4.862540000000002	7.894000000000003	0.4850000000000002	130.0	43.0	7.1999999999999975	8.183000000000002	109.7	118.0	19.79	5.0	4.0	270.0	38.2	20.0	1.0	7.660999999999999	12.511999999999995	18.8	167.6
190.0	55.9	0.032	139.0	84.0	92.9	217.0	6.232	150.0	1.7	3.9	1.25	66.0	5.1	86.0	5.2	48.4	3.57	0.04	2.44	185.6	22.0	122.0	50.0	31.3	2.3	1.195	200.0	36.0	4.61	4.33	3.1	0.9	150.0	42.5	6.5	8.6	93.6	120.0	23.0	4.0	5.0	200.0	35.0	20.0	3.0	6.84	13.3	15.0	165.1
156.0	10.4	597.0	141.0	58.0	101.8	176.0	3.672	150.0	0.5	2.7	19.57	104.0	8.2	66.0	5.2	1.5	4.64	0.111	1.0	240.0	28.0	120.0	63.0	34.2	2.475	1.485	158.0	31.2	4.3	5.55	4.8	0.4	135.0	35.3	7.2	7.2	70.1	130.86	24.0	4.0	3.0	169.0	37.3	15.0	3.0	11.97	12.9	21.0	164.1
132.38	6.8779999999999895	0.6384000000000001	139.03199999999998	68.0	89.87200000000001	142.0	4.662050000000002	150.0	0.499	4.657000000000001	2.0706999999999978	88.0	4.0	72.0	5.060999999999998	2.195999999999996	5.448700000000001	0.0435499999999999	2.0	24.0	29.0	100.0	26.0	30.61000000000001	2.378	1.2587200000000005	142.0	28.0	4.610800000000001	4.7998600000000025	7.1530000000000005	0.4320000000000001	133.48	43.9	7.200000000000004	8.040000000000003	67.5	100.0	15.35	3.0	5.0	140.0	38.6	19.63	3.0	13.748400000000002	12.154999999999998	13.46	171.5
167.0	7.3	0.055	138.0	54.0	88.4	167.0	3.026	150.0	0.7	7.3	1.78	72.0	4.9	56.0	6.3	1.6	9.64	0.097	1.34	516.0	29.0	120.0	65.0	29.5	2.225	1.098	162.0	30.5	5.09	7.55	9.1	0.6	130.0	39.1	6.7	8.0	74.2	104.0	18.0	4.0	5.0	167.0	35.5	22.0	3.0	11.97	13.1	15.0	169.5
185.0	6.0	0.237	141.0	84.0	84.1	198.0	6.44	160.0	0.4	4.2	1.78	72.0	3.1	78.0	11.4	2.4	5.0	0.087	2.05	168.0	42.0	144.0	50.0	27.4	2.375	1.45	175.0	33.3	4.61	4.163	6.6	1.3	125.0	38.3	8.1	8.2	78.9	132.0	12.0	4.0	4.0	189.0	37.4	18.0	3.0	10.26	12.9	24.0	156.1
120.0	6.0	0.017	138.0	68.0	91.4	170.0	4.913	130.0	0.7	3.9	2.67	80.0	3.9	70.0	5.1	1.3	2.14	0.053	1.0	205.42	31.0	92.0	44.0	31.5	2.4	1.356	147.0	30.4	4.56	4.44	11.6	0.6	135.0	41.4	7.2	7.6	67.4	98.0	14.0	3.0	5.0	135.0	34.0	21.0	3.0	10.26	11.8	19.0	163.4
240.0	13.9	0.011	140.0	90.0	88.6	260.0	6.96	160.0	1.2	7.8	4.45	72.0	4.7	88.0	5.6	7.7	5.36	0.193	5.0	384.0	29.0	138.0	75.0	28.1	2.325	0.87	255.0	38.9	5.17	4.496	8.8	0.9	160.0	40.5	7.1	10.0	114.7	130.0	30.0	4.0	1.0	245.0	40.0	30.0	3.0	6.84	13.7	52.0	176.0
144.55	10.0	0.03	137.0	70.0	84.6	165.0	4.06	140.0	0.9	7.1	1.78	58.0	6.4	70.0	5.2	2.4	3.57	0.058	4.3	21.17	32.0	126.0	19.0	29.0	2.35	1.49	165.0	28.3	5.72	4.496	9.1	0.5	142.4	44.1	7.8	6.9	73.1	128.0	21.0	3.0	4.0	160.0	39.0	22.0	1.0	11.97	12.2	21.0	185.4
182.0	7.1	376.0	140.0	78.0	87.6	198.0	7.11	160.0	0.6	6.6	14.24	60.0	3.8	86.0	5.5	2.5	5.0	0.145	6.0	228.0	31.0	140.0	46.0	29.9	2.35	1.07	192.0	35.2	5.29	4.441	8.0	0.8	172.0	44.2	7.6	7.4	85.1	142.0	14.0	4.0	3.0	189.0	41.2	20.0	3.0	18.81	13.0	13.0	177.3
230.0	5.1	0.304	138.0	96.0	72.6	240.0	5.224	180.0	0.7	6.8	5.43	78.0	2.5	104.0	6.0	1.7	6.07	0.143	2.43	384.0	30.0	138.0	66.0	22.7	2.45	1.033	230.0	39.0	7.02	5.33	12.9	0.4	185.0	44.0	7.0	8.6	106.4	138.0	25.0	5.0	4.0	230.0	43.0	26.0	3.0	8.55	14.9	23.0	180.3
131.33	10.0	0.033	141.0	56.0	94.1	145.23	6.646	210.0	0.8	5.8	2.67	68.0	6.6	68.0	5.3	2.5	6.78	0.077	1.33	60.0	30.0	188.0	73.29	31.9	2.5	1.259	140.0	28.2	4.52	4.88	7.6	0.6	116.56	33.9	7.5	10.1	67.9	178.0	18.0	4.0	1.0	140.0	35.6	21.0	3.0	13.68	12.0	26.0	155.5
160.0	6.6	0.011	140.0	82.0	92.4	192.0	4.862	170.0	0.6	6.3	3.29	96.0	4.4	80.0	6.1	1.1	9.28	0.138	1.0	396.0	24.0	152.0	80.0	31.2	2.15	0.904	192.0	30.3	4.39	7.55	9.1	5.397605346934026e-79	155.0	36.2	6.6	7.8	87.9	142.0	15.0	4.0	4.0	192.0	39.0	16.0	3.0	17.1	11.8	57.0	172.4
185.0	7.5	0.026	140.0	69.54	99.1	190.0	5.482	170.0	0.6	6.1	4.36	70.0	4.5	76.0	4.5	2.1	7.5	0.152	1.0	72.0	28.0	138.0	73.86	32.8	2.45	0.904	178.0	34.0	4.24	6.33	7.4	1.0	123.0	36.2	6.7	9.7	77.6	152.0	19.0	4.0	3.0	183.0	37.5	27.0	3.0	11.97	12.3	18.0	153.1
129.45	8.4	0.157	138.0	64.0	88.6	162.0	4.27	140.0	0.5	4.0	1.78	88.0	4.9	64.0	4.9	2.9	3.93	0.0819999999999999	2.0	72.25	32.0	118.0	30.0	29.5	2.325	1.32	156.0	29.7	4.49	4.385	5.5	0.5	120.0	38.2	7.6	8.8	69.6	114.8	41.0	4.0	2.0	142.0	34.5	25.0	1.0	10.26	11.7	53.0	157.2
160.0	5.6	0.16	136.1	76.04	86.2	190.0	5.69	190.0	0.3	5.2	2.67	62.0	3.5	68.0	5.8	1.6	6.4	0.111	3.0	519.48	33.0	150.0	65.0	28.8	2.2	1.001	168.0	33.0	5.4	5.329	6.1	0.4	140.0	37.3	7.9	9.1	75.7	138.0	32.0	4.0	1.0	173.0	38.6	24.0	3.0	6.8000000000000025	12.3	30.0	172.8
145.0	8.9	83.3	133.0	52.0	90.0	169.0	5.043	120.0	0.8	4.3	5.87	80.0	4.5	52.0	6.0	3.4	3.57	0.054	2.81	288.0	37.0	92.0	80.0	31.0	2.3	1.0659999999999998	140.0	24.9	4.99	5.44	9.1	0.9	158.0	38.4	7.6	9.8	61.2	94.0	12.0	3.0	1.0	153.0	38.0	19.0	3.0	3.42	14.9	10.0	167.9
157.13	5.5	0.035	140.0	76.0	76.8	216.0	6.41	130.0	0.6	6.4	1.78	66.0	2.0	82.0	5.0	2.8	5.0	0.043	1.0	174.28	40.0	118.0	29.0	24.7	2.225	1.26	183.0	30.8	3.97	4.718	10.5	0.9	130.0	40.6	7.5	8.5	81.7	116.0	12.0	3.0	3.0	216.0	36.3	18.0	1.0	8.55	15.9	23.0	167.3
178.0	6.1	0.035	140.5	76.0	96.3	200.0	3.83	180.0	0.7	6.2	8.01	60.0	3.7	78.0	5.1	1.6	6.8000000000000025	0.14	1.0	240.0	26.0	150.0	73.47	31.0	2.175	0.84	167.0	29.4	4.3	4.829	11.6	0.5	195.0	42.5	6.7	8.1	74.7	160.0	14.0	3.0	3.0	167.0	42.5	20.0	3.0	12.0	12.0	16.0	177.1
150.0	6.1	33.6	137.0	62.0	86.4	190.0	5.25	140.0	1.0	5.7	3.56	80.0	3.2	66.0	5.9	1.8	3.93	0.27	4.0	60.0	28.0	100.0	64.0	29.1	2.4	1.13	175.0	28.3	4.53	8.1	16.0	0.8	135.0	36.4	7.0	8.6	75.5	98.0	72.0	3.0	3.0	175.0	36.9	70.0	3.0	6.84	17.0	56.0	171.5
190.0	7.2	0.064	137.0	58.0	75.6	201.0	6.47	190.0	0.5	4.4	4.45	56.0	3.9	68.0	5.7	2.7	2.86	0.121	1.0	300.0	26.0	160.0	63.0	24.8	2.35	1.29	178.0	38.2	4.92	4.996	6.9	0.6	120.0	33.2	6.8	7.2	81.9	156.0	16.0	5.0	4.0	178.0	39.2	19.0	3.0	10.26	13.6	20.0	158.7
115.0	7.4	0.035	138.9	82.0	88.5	155.0	5.48	150.0	0.6	2.9	3.56	90.0	4.6	86.0	5.1	2.0	5.4	0.155	2.51	144.0	34.0	134.0	42.0	30.0	2.3	0.969	140.0	30.6	4.73	5.718	7.8	0.6	124.0	39.4	7.6	8.0	62.74	120.0	15.0	3.0	1.0	155.0	36.5	20.0	3.0	12.0	12.8	11.0	155.4
140.0	8.0	2.96	135.7	76.0	95.8	190.0	5.07	130.0	0.8	5.4	10.68	62.0	4.6	74.0	5.4	2.3	5.0	0.251	6.0	194.98	30.0	114.0	41.0	32.6	2.3	0.872	180.0	36.2	4.89	4.496	10.0	0.7	120.0	44.2	7.4	8.6	89.5	110.0	25.0	4.0	1.0	190.0	39.7	22.0	3.0	12.0	12.3	18.0	176.8
130.0	8.4	0.025	140.0	82.0	89.7	147.0	4.37	160.0	0.5	7.0	3.56	78.0	5.8	76.0	5.7	2.0	6.78	0.202	2.63	273.6	29.0	138.0	62.0	31.7	2.2	0.904	130.0	28.5	4.8	7.55	5.4	0.5	129.7	34.6	7.0	7.7	58.0	140.0	19.0	3.0	3.0	130.0	33.8	23.0	3.0	11.97	12.2	31.0	159.1
134.97	5.7	0.035	137.3	76.0	90.9	145.0	5.43	170.0	0.3	3.0	3.56	78.0	3.5	70.0	5.1	1.8	3.2	0.019	1.73	409.68	35.0	156.0	68.0	31.3	2.225	1.162	138.0	28.7	3.88	4.996	5.9	0.3	121.99	32.3	7.8	7.9	62.0	154.0	15.0	3.0	1.0	138.0	33.2	23.0	3.0	8.6	12.5	13.0	153.8
165.0	9.7	235.11812	139.0970000000001	108.0	88.9	176.0	5.694669999999998	180.0	0.5	5.772000000000002	16.01	68.0	5.9	108.0	6.0	3.0	4.6403999999999925	0.203	1.0	240.0	29.84	162.0	65.0	29.6	2.317	1.1068600000000006	165.0	33.8	5.94	5.70375	5.2	0.3	165.0	42.5	7.232	8.9	84.3	154.0	21.89	3.0	1.0	159.0	38.8	21.7	3.0	12.138899999999996	13.1	39.15	175.3
135.0	5.2	0.027	138.0	72.0	88.8	150.0	6.181	140.0	0.5	5.1	2.22	74.0	2.8	88.0	5.4	1.7	2.5	0.108	3.0	132.82	22.0	118.0	45.0	31.3	2.375	1.098	150.0	32.7	4.77	5.11	9.1	0.9	125.0	38.5	6.6	8.8	68.7	114.84	15.0	4.0	5.0	140.0	38.4	17.0	1.0	18.81	11.6	13.0	163.9
118.0	5.9	0.035	138.3	78.0	87.6	140.0	4.68	160.0	0.6	4.3	3.56	86.0	3.2	86.0	5.6	1.9	2.9000000000000004	0.063	2.0	249.2	32.0	140.0	53.0	29.2	2.35	1.033	135.0	28.0	3.82	4.94	10.8	0.7	125.0	38.5	7.4	7.6	56.9	140.0	20.0	3.0	3.0	125.0	34.6	27.0	1.0	5.1000000000000005	14.0	9.0	164.4
180.0	5.6	0.032	136.0	86.0	89.9	180.0	6.051	160.0	0.3	6.6	1.78	68.0	4.2	87.86	5.5	1.0	5.36	0.063	12.0	420.0	32.0	132.62	56.0	30.6	2.35	1.098	175.0	32.4	5.22	5.55	5.6	5.397605346934026e-79	180.0	38.2	7.5	7.5	75.2	130.0	26.0	4.0	1.0	180.0	38.6	21.0	1.0	23.94	13.2	13.0	171.8
150.0	6.1	0.046	138.0	66.0	89.4	213.0	5.353	140.0	0.3	4.4	0.89	78.0	4.0	68.0	5.3	1.6	3.93	0.043	1.44	240.0	35.0	112.0	48.0	30.3	2.25	1.0659999999999998	213.0	32.7	4.37	5.05	5.1	0.6	135.0	42.0	7.6	8.5	95.4	112.0	14.0	4.0	5.0	185.0	38.7	21.0	1.0	8.55	12.8	6.0	175.8
181.96	5.4	0.111	140.6	68.0	87.4	195.0	3.65	130.0	0.5	5.1	1.78	64.0	2.5	70.0	5.3	2.1	5.0	0.039	3.85	36.0	27.0	118.0	27.0	28.7	2.275	1.356	184.0	31.7	5.36	4.718	9.4	0.9	185.0	42.0	7.4	7.2	82.2	116.0	26.0	3.0	3.0	175.0	36.0	24.0	3.0	8.6	12.6	28.0	169.7
140.0	6.9	0.028	138.0	41.42	97.3	150.0	4.862	170.0	0.7	6.9	6.23	78.0	4.6	48.0	5.9	1.3	9.64	0.227	1.0	240.0	28.0	140.0	78.0	32.9	2.45	1.227	145.0	31.6	4.19	6.44	10.5	0.2	110.0	36.5	6.6	8.9	66.7	134.0	17.0	4.0	4.0	140.0	38.0	21.0	3.0	8.55	12.0	16.0	159.3
130.0	10.0	0.011	133.0	66.0	90.7	150.0	6.54	160.0	0.9	7.0	8.9	78.0	4.5	76.0	5.3	4.5	4.64	0.135	1.76	275.04	34.0	142.0	54.28	30.9	2.55	1.26	129.0	27.9	4.95	5.107	8.8	0.6	125.0	36.0	7.6	8.6	56.5	138.0	16.0	3.0	1.0	129.0	34.4	26.0	3.0	11.97	12.8	12.0	150.5
137.36	7.514000000000002	13.8720202020202	139.0	76.0	89.881	165.0	5.3212600000000005	160.0	0.5	6.3649999999999975	2.4194	114.0	4.398999999999994	78.0	5.2570000000000014	2.3800000000000043	5.324200000000003	0.0828599999999999	6.0	123.24	28.0	134.0	32.0	30.60500000000001	2.36875	1.1951299999999998	150.0	32.6	4.612300000000003	5.0967600000000015	6.7399999999999975	0.4430000000000001	135.0	36.7	7.1999999999999975	8.382	80.2	128.0	33.18	4.0	4.0	140.0	36.0	27.39	3.0	13.201199999999998	12.354	35.39	168.1
117.42	3.2	0.08	139.1	56.0	89.4	120.0	5.5600000000000005	140.0	0.4	6.1	1.78	66.0	1.6	58.0	5.3	1.1	4.3	0.043	2.81	12.0	29.0	110.0	24.0	31.0	2.475	0.936	120.0	22.4	4.95	4.774	12.2	0.5	122.3	40.6	7.5	8.1	48.0	110.0	7.0	3.0	3.0	120.0	31.1	20.0	1.0	13.7	12.9	19.0	165.9
128.58	9.4	0.011	134.0	48.0	87.4	150.0	5.61	130.0	0.6	3.5	1.78	90.0	6.6	50.5	5.2	2.1	2.14	0.01	1.0	12.0	32.0	105.62	21.0	30.7	2.275	1.58	150.0	31.1	3.94	3.775	6.9	0.4	129.55	37.6	6.6	8.0	75.3	104.6	16.0	4.0	4.0	135.0	32.6	16.0	3.0	6.84	15.1	7.0	150.5
115.0	9.2	0.011	138.0	76.0	91.7	130.0	5.301	140.0	0.6	4.3	2.94	90.0	5.8	72.0	5.4	2.5	4.28	0.031	1.0	36.0	34.0	114.0	44.0	31.9	2.25	1.324	130.0	30.9	4.26	4.88	6.6	0.6	110.0	35.0	7.6	7.6	63.7	108.0	19.0	4.0	5.0	125.0	35.0	21.0	3.0	10.26	11.7	26.0	153.1
111.87	6.4	0.097	138.0	69.94	92.9	118.0	4.112	130.0	0.5	3.6	5.43	64.0	3.6	72.0	5.1	2.1	3.57	0.108	1.46	264.0	29.0	90.0	34.0	31.5	2.275	1.227	118.0	27.9	3.87	4.55	7.7	0.5	110.0	38.5	6.9	6.9	57.2	93.02	11.0	3.0	5.0	115.0	35.0	20.0	3.0	10.26	12.4	10.0	162.2
170.0	7.1	0.217	139.0	5.5	97.0	198.0	3.879	150.0	0.5	7.1	0.89	76.0	3.8	5.397605346934026e-79	7.0	2.6	4.64	0.077	1.0	480.0	29.0	126.0	73.72	33.0	2.425	1.001	192.0	32.2	3.99	7.88	7.4	0.7	145.0	38.0	6.6	6.4	84.9	118.0	36.0	4.0	2.0	190.0	39.9	32.0	3.0	20.52	12.9	26.0	169.3
93.55	4.8	5.44	135.0	64.0	82.0	96.0	3.827	130.0	0.5	4.3	2.67	80.0	2.5	68.0	5.1	1.5	4.28	0.135	3.09	26.66	34.0	106.0	18.0	27.3	2.475	1.13	90.0	21.5	4.2	4.33	10.9	0.6	93.5	36.0	7.9	8.6	39.3	112.0	11.0	2.0	2.0	96.0	32.8	18.0	1.0	13.68	13.9	12.0	151.7
155.0	7.0710000000000095	63.81256000000002	139.00099999999998	72.1	90.08700000000005	185.0	5.33246	150.4	0.5	4.847	5.227099999999998	69.66	4.100000000000007	72.12	5.446999999999997	2.199999999999996	6.221799999999999	0.1001299999999999	2.3	300.0	28.0	120.48	47.0	30.433000000000003	2.3795	1.2553610000000008	166.0	31.669	4.642499999999996	5.146790000000002	7.0260000000000025	0.5280000000000004	145.0	40.285	7.1969999999999965	7.974000000000002	76.9672	119.56	22.61	4.0	4.0	170.0	37.49500000000001	21.58	3.0	11.251799999999998	12.639	24.02	170.6859999999999
168.0	5.5	414.0	139.0	56.0	84.9	168.0	3.103	170.0	0.5	4.1	16.64	74.0	4.0	60.0	6.5	0.9	3.21	0.128	1.7	168.0	28.0	140.0	70.0	27.3	2.4	1.0659999999999998	112.0	24.1	3.64	7.22	9.1	0.3	100.0	32.5	6.6	7.9	52.0	142.0	11.0	3.0	2.0	130.0	36.0	17.0	3.0	8.55	14.7	9.0	158.2
165.0	8.0	0.011	141.0	72.0	92.0	172.0	5.7410000000000005	150.0	0.6	5.7	2.94	66.0	3.8	64.0	5.6	2.2	6.07	0.135	1.0	549.0	30.0	118.0	75.0	31.0	2.475	1.195	165.0	31.0	5.22	5.33	7.2	4.2	165.0	36.5	7.7	7.8	75.4	120.0	27.0	4.0	5.0	165.0	36.3	29.0	3.0	15.39	12.1	25.0	170.3
220.0	5.5	2.75	140.0	94.0	85.7	240.0	4.6	240.0	0.4	6.1	5.34	58.0	3.0	106.0	5.2	2.0	7.14	0.14	2.45	36.0	41.0	224.0	65.0	29.3	2.425	1.29	184.0	31.3	3.86	4.885	6.7	0.4	160.0	42.5	8.3	9.6	86.6	198.0	12.0	4.0	2.0	209.0	39.2	20.0	3.0	10.26	14.8	20.0	173.5
102.9	10.9	1.32	137.2	5.397605346934026e-79	84.4	115.0	6.05	150.0	0.9	4.3	1.78	106.0	8.3	17.02	5.1	1.5	3.2	0.014	5.0	36.0	30.0	131.62	20.0	29.2	2.25	1.227	110.0	31.3	4.14	5.162000000000001	8.1	0.4	103.57	42.0	6.4	8.4	72.5	132.8	10.0	3.0	3.0	110.0	35.4	17.0	1.0	3.4000000000000004	14.2	8.0	156.1
164.0	6.897999999999987	0.1524399999999999	139.03799999999998	65.08	90.624	170.0	5.479289999999999	160.0	0.5	4.535	2.6457999999999986	102.0	4.101000000000006	68.0	6.636000000000003	2.107999999999996	3.9508999999999976	0.04965	1.93	90.96	29.0	122.0	37.0	30.573	2.36925	1.20721	163.0	28.7	4.613700000000004	6.581860000000005	7.212999999999997	0.4910000000000001	160.0	41.3	7.197000000000003	7.961999999999998	74.3	120.0	21.16	3.0	3.0	164.0	37.5	21.83	3.0	11.508299999999998	12.430999999999992	28.88	170.8
130.0	6.6320000000000086	6.746899999999982	139.0	55.14	90.684	130.0	5.741190000000002	187.0	0.5	4.830000000000001	6.049799999999998	69.88	3.899999999999993	56.48	5.5740000000000025	1.9930000000000003	5.257900000000002	0.10253	1.8	480.0	29.01	160.44	78.6	30.53	2.37875	1.29926	130.0	30.899999999999995	4.622299999999999	5.248780000000004	7.5850000000000035	0.4710000000000003	118.05	37.055000000000014	7.200000000000004	8.229	65.86980000000003	157.58	17.48	4.0	2.0	130.0	35.42300000000001	22.45	3.0	13.594500000000004	12.870000000000005	21.05	156.2589999999999
220.0	8.0	18.7	136.0	90.0	90.7	339.0	4.55	160.0	0.5	6.1	4.45	66.0	5.1	94.0	6.8	2.0	9.28	0.0819999999999999	3.86	192.0	28.0	144.0	47.0	31.6	2.15	1.32	306.0	49.6	4.03	5.94	6.7	0.8	160.0	36.7	6.4	9.4	152.4	146.0	10.0	5.0	4.0	339.0	35.9	14.0	1.0	11.97	12.9	81.0	167.0
162.02	3.7	0.123	141.0	78.0	79.7	180.0	6.44	140.0	0.4	5.2	2.67	72.0	1.9	78.0	5.8	1.2	6.78	0.092	1.0	492.24	34.0	108.0	63.0	24.6	2.35	1.32	160.0	27.8	4.94	4.94	12.0	0.4	138.97	44.3	7.6	8.9	75.2	98.0	19.0	3.0	2.0	157.0	39.0	22.0	3.0	10.26	12.9	21.0	174.9
150.0	10.9	187.0	140.0	82.0	95.1	160.0	4.9910000000000005	170.0	1.0	4.8	9.79	68.0	7.5	84.0	5.4	1.9	5.36	0.275	3.0	396.0	38.0	144.0	78.0	31.8	2.325	1.13	158.0	28.8	4.9	5.22	9.4	0.1	143.0	43.5	7.7	8.7	67.7	140.0	18.0	3.0	3.0	158.0	35.2	26.0	3.0	13.68	13.0	13.0	171.3
126.0	8.1	432.0	142.0	72.0	84.2	160.0	4.603	140.0	0.4	5.1	19.57	68.0	5.1	68.0	5.5	2.4	1.43	0.035	2.0	60.0	31.0	112.0	39.0	28.3	2.3	0.71	160.0	30.2	4.72	7.49	4.4	0.7	118.0	40.0	6.9	9.3	75.2	106.0	16.0	4.0	1.0	142.0	36.5	18.0	3.0	6.84	13.9	10.0	165.5
160.0	9.0	0.055	140.0	78.0	84.8	175.0	5.7410000000000005	170.0	0.4	7.4	2.67	56.0	6.7	80.3	5.4	1.7	4.64	0.053	1.95	213.06	28.0	148.3	52.0	29.0	2.5	1.13	165.0	32.7	5.43	4.27	4.6	0.4	145.0	44.5	7.7	7.5	73.4	146.7	25.0	4.0	5.0	170.0	39.4	24.0	3.0	15.39	12.0	24.0	167.0
205.0	6.9069999999999885	196.50563	139.20200000000003	74.66	90.098	229.0	5.1844100000000015	159.2	0.5	5.915000000000003	8.427799999999998	70.56	4.041000000000002	74.16	5.575	2.1009999999999964	5.8131999999999975	0.1341399999999999	2.76	180.0	29.01	127.62	50.69	30.529	2.357	1.05619	190.0	34.822	4.625	5.246490000000003	7.223000000000001	0.5000000000000002	165.0	42.49899999999999	7.200000000000004	8.175	88.87900000000003	126.1	23.33	4.0	2.0	200.0	39.226	20.7	3.0	8.146000000000003	12.943000000000003	25.62	176.37299999999996
173.71	6.9	258.0	140.0	45.9	88.2	190.0	4.293	150.0	0.6	5.0	22.24	82.0	3.4	54.0	5.5	2.4	1.43	0.048	2.6	24.58	31.0	110.0	18.0	30.7	2.35	1.13	165.0	32.5	4.75	4.88	8.0	1.2	168.17	38.5	7.0	7.1	77.9	110.0	16.0	4.0	4.0	190.0	32.4	21.0	3.0	10.26	12.0	32.0	153.5
187.32	7.7	1.63	137.2	94.0	91.9	225.0	5.74	170.0	0.5	8.8	6.23	96.0	5.2	98.0	5.1	1.8	3.6	0.101	5.0	4.0	33.0	134.0	22.0	31.7	2.525	1.098	225.0	34.6	5.5	4.5520000000000005	6.6	0.6	179.48	43.7	8.0	8.0	100.4	134.0	141.0	4.0	3.0	215.0	39.0	74.0	1.0	12.0	12.5	143.0	170.8
157.57	6.9	0.1	140.0	68.0	87.7	172.0	6.439	140.0	0.4	4.6	1.25	76.0	3.5	60.0	12.8	2.8	2.86	0.116	12.0	240.0	34.0	110.0	35.0	29.4	2.5	0.969	152.0	29.7	5.86	17.1	5.6	0.8	159.0	35.5	7.6	11.4	63.0	102.0	23.0	4.0	1.0	152.0	37.5	19.0	3.0	10.26	12.4	41.0	166.1
174.82	10.6	0.084	138.0	63.2	88.8	195.0	6.051	150.0	0.9	5.3	2.05	100.0	6.2	64.0	6.0	3.3	6.78	0.053	1.27	60.0	29.0	128.0	80.0	29.2	2.325	1.421	193.0	35.1	4.77	5.55	8.1	1.5	132.54	29.7	7.0	7.8	88.2	128.0	17.0	4.0	2.0	183.0	34.0	24.0	3.0	15.39	13.0	28.0	151.7
140.0	6.9	0.67	139.1	76.64	86.8	160.0	6.54	140.0	0.8	5.1	4.45	78.0	3.9	76.0	5.1	2.1	3.9	0.111	1.0	160.58	34.0	124.0	51.0	30.2	2.275	1.033	160.0	36.1	4.36	4.1080000000000005	10.9	0.9	115.0	39.8	7.7	8.0	77.54	124.0	13.0	4.0	3.0	155.0	36.0	19.0	3.0	6.8000000000000025	12.3	11.0	165.1
177.34	7.1320000000000086	6.688619999999994	139.0	73.06	89.83200000000002	185.0	4.8669	148.0	0.5	6.0429999999999975	2.2795999999999994	70.08	4.1040000000000045	73.0	5.195999999999999	2.199999999999996	5.393800000000002	0.0848499999999999	3.64	165.66	28.0	117.24	33.0	30.498	2.3567499999999995	1.1429799999999997	178.0	34.212999999999994	4.6236000000000015	5.026010000000003	7.059	0.4740000000000004	183.0	43.088999999999984	7.198999999999996	8.189	82.88939999999998	116.62	25.2	4.0	5.0	178.0	39.255	24.05	3.0	14.706	12.336000000000002	26.13	176.60499999999996
175.41	4.6	8.56	138.0	80.0	94.4	235.0	4.784	170.0	0.4	5.6	1.78	60.0	2.4	81.32	4.7	1.7	2.86	0.242	3.0	72.0	34.0	133.32	31.0	31.8	2.375	1.324	189.0	33.3	4.55	4.27	9.5	0.5	160.0	43.0	7.6	8.2	75.9	132.0	22.0	4.0	2.0	225.0	37.3	37.0	3.0	11.97	14.0	52.0	174.8
100.0	6.8	0.03	141.0	54.0	88.8	125.0	5.327000000000001	120.0	0.5	4.6	5.34	84.0	3.6	54.0	5.4	2.2	5.0	0.0819999999999999	1.47	120.0	31.0	88.0	38.0	29.6	2.425	1.388	118.0	25.7	4.51	4.66	7.9	0.9	100.0	37.0	7.4	8.0	50.7	80.0	23.0	3.0	5.0	125.0	34.0	22.0	1.0	10.26	13.5	31.0	155.2
135.0	10.7	474.0	137.0	58.0	98.8	150.0	4.888	160.0	0.5	5.4	7.12	68.0	6.7	66.0	5.5	3.2	3.93	0.193	3.61	84.0	23.0	130.0	66.0	33.1	2.3	1.001	135.0	30.9	4.68	4.77	5.0	0.3	145.0	36.9	6.7	8.8	65.4	130.0	16.0	4.0	1.0	135.0	37.5	23.0	3.0	15.39	12.9	34.0	162.6
140.0	11.3	424.0	139.0	61.12	88.1	161.0	4.189	170.0	0.5	4.4	17.17	66.0	8.6	62.0	6.1	2.0	3.21	0.148	1.0	276.0	31.0	142.0	66.0	30.0	2.325	1.033	158.0	31.5	5.18	5.61	4.1	0.8	130.0	36.3	6.9	8.2	72.1	139.92	28.0	4.0	4.0	140.0	35.6	24.0	3.0	11.97	13.4	25.0	160.8
170.0	7.4	81.0	141.0	71.02	94.8	180.0	5.017	160.0	0.6	5.2	8.9	96.0	5.4	76.0	5.9	1.3	5.36	0.222	4.0	600.0	32.0	140.0	72.33	31.7	2.375	1.13	125.0	28.3	5.52	5.22	8.4	0.5	110.0	40.4	7.5	8.0	79.3	132.0	10.0	3.0	4.0	155.0	37.5	20.0	3.0	8.55	12.5	17.0	171.9
252.59	5.4	0.639	144.0	76.0	89.1	290.0	4.63	140.0	0.4	6.3	1.78	52.0	2.9	76.0	5.4	1.8	6.43	0.0819999999999999	3.0	132.0	30.0	124.0	57.0	29.7	2.35	1.16	250.0	37.3	5.07	5.107	8.1	5.397605346934026e-79	220.0	49.0	7.2	8.1	113.2	116.0	19.0	4.0	5.0	280.0	44.2	18.0	3.0	17.1	13.1	17.0	195.1
121.31	5.3	0.128	138.0	54.98	90.7	127.0	3.41	141.2	0.4	4.1	1.78	74.84	2.7	55.46	4.5	2.1	3.57	0.034	3.08	9.3	31.0	112.48	19.0	31.0	2.4	1.45	127.0	25.0	3.88	4.218999999999999	7.4	0.9	119.32	42.5	7.2	7.8	56.1	111.46	18.0	3.0	3.0	115.0	37.0	20.0	1.0	11.97	13.1	7.0	165.9
184.15	13.1	348.86	137.6	73.84	88.4	235.0	4.84	160.0	0.8	6.4	6.23	82.0	7.6	72.0	5.0	4.6	2.5	0.077	6.0	120.0	32.0	128.0	32.0	29.7	2.475	1.388	225.0	36.8	5.28	4.663	6.0	0.4	170.0	43.8	7.9	8.2	93.5	140.0	14.0	4.0	3.0	235.0	39.7	17.0	3.0	12.0	13.8	28.0	186.7
158.0	4.9	0.035	139.2	74.0	85.1	167.0	4.8100000000000005	160.0	0.3	5.4	6.23	82.0	2.9	76.0	8.3	1.4	3.6	0.058	1.45	60.0	29.0	128.0	65.0	28.7	2.35	1.13	160.0	32.0	5.01	10.935	6.9	0.9	130.0	33.3	7.5	8.2	72.5	130.0	20.0	3.0	1.0	160.0	33.9	19.0	3.0	8.6	13.3	29.0	154.9
237.48	7.0	109.22	143.0	42.0	92.4	265.0	4.53	160.0	0.5	8.7	8.9	54.0	3.9	74.0	5.8	2.4	3.6	0.039	10.18	5.0	27.0	142.0	19.0	31.1	2.35	1.2919999999999998	260.0	39.0	4.66	5.44	6.7	0.4	252.12	51.0	7.3	8.4	126.6	140.0	54.0	4.0	3.0	245.0	42.6	45.0	3.0	5.1000000000000005	12.8	41.0	190.9
122.0	5.6	0.1369999999999999	137.0	9.42	101.6	125.0	6.155	200.0	0.6	4.3	3.56	78.0	3.6	5.397605346934026e-79	5.8	1.3	6.07	0.053	1.17	108.0	28.0	164.0	75.3	33.6	2.425	1.13	109.0	26.8	3.45	5.33	11.0	0.8	120.0	34.4	7.0	8.8	46.9	159.32	14.0	3.0	1.0	120.0	32.4	22.0	3.0	8.55	12.7	45.0	141.1
120.0	6.8	0.011	136.0	74.0	88.1	125.0	7.4	170.0	0.7	4.2	3.56	80.0	3.5	72.0	5.7	2.2	6.43	0.072	1.0	120.0	35.0	150.0	77.0	29.2	2.4	1.49	119.0	25.1	4.6	5.607	10.6	1.7	110.0	33.0	7.4	7.6	54.8	144.0	25.0	3.0	3.0	118.0	34.8	30.0	3.0	10.26	12.4	165.0	152.7
140.0	6.905999999999987	0.1424499999999996	138.997	62.72	89.88400000000001	155.0	5.455049999999999	149.4	0.5	5.124999999999997	4.4936	67.48	4.0420000000000025	64.74	5.655	2.099999999999996	5.226099999999999	0.07735	1.44	144.0	29.01	122.96	80.0	30.655999999999967	2.3825	1.2754200000000002	140.0	31.06799999999999	4.603900000000001	5.259170000000003	7.278999999999999	0.4700000000000002	125.0	35.61699999999999	7.200000000000004	7.907000000000004	70.31400000000002	120.84	18.45	4.0	3.0	140.0	35.59799999999999	22.25	3.0	12.9276	12.883000000000004	22.65	159.81699999999995
140.0	8.0	0.011	137.0	70.0	90.4	140.0	4.939	150.0	0.6	7.5	1.78	60.0	5.2	74.0	5.0	2.1	2.5	0.074	4.0	142.69	31.0	108.0	40.0	31.9	2.3	1.195	140.0	30.4	4.21	4.66	7.9	0.6	115.0	36.2	7.2	7.4	67.2	106.0	33.0	4.0	1.0	140.0	36.6	21.0	3.0	8.55	11.6	56.0	159.2
130.0	8.9	0.021	137.0	50.0	89.3	150.0	6.21	180.0	0.4	6.7	4.45	66.0	5.9	50.0	5.1	2.3	11.78	0.053	1.0	120.0	32.0	154.0	71.18	29.8	2.5	1.16	142.0	32.5	3.98	4.718	5.0	1.2	115.0	37.8	7.0	7.9	62.8	156.0	23.0	4.0	4.0	145.0	34.5	28.0	3.0	10.26	12.8	26.0	149.5
156.45	11.3	0.011	135.0	60.0	87.8	205.0	7.007999999999999	150.0	0.6	3.1	2.05	80.0	7.4	64.0	5.2	2.6	1.43	0.041	3.07	42.92	35.0	122.0	29.0	29.8	2.375	1.485	205.0	32.7	4.32	4.55	5.2	0.4	150.0	38.9	7.0	9.5	91.2	118.0	30.0	4.0	2.0	205.0	37.0	21.0	3.0	3.42	12.1	27.0	167.3
84.0	7.6	0.026	130.0	84.0	81.3	157.0	4.06	190.0	0.5	1.7	7.295	100.0	5.9	90.0	5.6	1.0	4.64	0.10698	1.75	84.0	30.0	168.0	80.0	27.2	2.275	0.936	84.0	24.366	3.59	7.99	6.9	0.7	157.0	31.847	6.9	6.4	41.79599999999999	178.0	15.0	3.0	5.0	82.0	32.143999999999984	21.0	3.0	6.84	16.5	10.0	143.35399999999996
140.0	7.5	0.06	144.6	77.74	99.7	175.0	6.67	200.0	0.8	9.5	5.34	60.0	4.6	80.0	5.5	1.9	12.1	0.203	1.64	240.0	33.0	180.0	74.0	32.7	2.5	1.0659999999999998	165.0	34.6	3.66	5.051	11.2	0.6	110.0	42.7	7.6	8.4	87.2	176.3	8.0	4.0	2.0	155.0	40.5	14.0	2.0	6.8000000000000025	12.4	16.0	166.9
160.37	6.8	300.0	143.0	54.0	94.6	174.0	4.16	140.0	0.6	4.0	10.68	58.0	3.1	52.0	5.5	2.8	3.93	0.077	5.24	3.0	26.0	114.0	18.0	31.6	2.425	1.58	160.0	30.4	4.9	4.996	8.1	0.4	159.8	41.2	6.6	8.4	70.0	110.0	28.0	4.0	3.0	169.0	39.3	21.0	3.0	10.26	12.3	28.0	170.0
175.0	4.6	0.038	137.0	70.0	95.0	230.0	6.0	140.0	0.5	4.2	0.89	62.0	2.5	66.0	5.4	1.4	7.14	0.101	4.0	154.47	25.0	112.0	43.0	31.6	2.4	1.259	180.0	36.5	4.56	4.66	10.4	0.6	220.0	43.2	7.4	8.4	91.0	106.0	26.0	4.0	4.0	180.0	39.3	24.0	3.0	20.52	11.9	12.0	180.0
232.0	5.8	0.011	139.0	79.02	91.0	305.0	5.224	154.8	0.5	7.1	0.89	72.58	3.4	78.98	5.6	1.7	6.07	0.121	1.0	121.92	29.0	129.8	36.0	29.3	2.45	1.098	252.0	43.6	5.03	6.61	8.9	0.8	225.0	42.0	7.3	9.4	116.6	128.76	32.0	5.0	3.0	305.0	41.0	21.0	1.0	13.68	12.5	24.0	175.4
120.0	6.2	158.29	142.9	70.0	95.5	180.0	5.15	150.0	0.6	4.6	8.9	58.0	2.8	72.0	4.8	2.5	3.6	0.184	2.0	72.0	29.0	124.0	37.0	32.5	2.425	1.033	162.0	34.0	4.45	4.385	9.1	0.9	120.0	41.8	7.3	7.3	71.6	122.0	19.0	4.0	4.0	180.0	36.9	18.0	3.0	13.7	12.5	24.0	169.8
184.18	9.3	0.035	136.9	82.0	93.4	222.34	6.49	160.0	0.7	3.6	3.56	102.0	6.2	78.0	5.1	2.1	1.8	0.024	1.72	48.0	28.0	130.0	30.0	31.3	2.175	1.0659999999999998	218.0	32.7	4.15	4.5520000000000005	8.0	0.2	175.0	43.5	6.1	8.3	101.6	126.0	10.0	3.0	5.0	170.0	37.3	16.0	3.0	6.8000000000000025	12.3	7.0	170.6
140.0	6.9	0.054	138.0	64.0	90.5	164.0	5.146	140.0	0.5	5.6	0.89	72.0	3.1	76.0	6.4	3.1	2.5	0.019	3.0	402.6	39.0	126.0	63.0	30.5	2.425	1.259	164.0	44.2	5.06	5.16	7.8	0.4	119.0	30.7	8.0	8.4	72.7	120.0	32.0	5.0	3.0	164.0	33.0	59.0	3.0	11.97	12.0	55.0	146.6
132.0	3.4	223.0	142.0	81.36	87.6	142.0	4.5	150.0	0.3	3.7	7.12	68.0	2.2	82.0	5.6	0.8	6.78	0.353	2.0	180.0	32.0	110.0	66.0	29.3	2.275	1.36	142.0	26.6	4.86	4.385	9.5	0.7	130.0	42.5	7.2	8.4	55.3	110.0	16.0	3.0	1.0	142.0	37.5	24.0	3.0	10.26	13.1	18.0	172.8
113.56	8.6	0.093	141.0	72.0	97.4	122.0	3.88	130.0	1.0	5.3	1.78	76.0	5.0	68.0	4.9	2.5	4.28	0.029	2.38	60.0	28.0	102.0	21.0	33.5	2.325	1.1	115.0	26.2	4.21	4.885	11.2	0.3	111.95	34.2	7.4	8.9	51.4	102.0	18.0	3.0	4.0	118.0	32.5	19.0	1.0	10.26	11.5	12.0	145.3
180.0	6.855999999999992	0.04381	139.006	62.0	90.81700000000002	196.0	5.017909999999998	170.0	0.5	5.629999999999997	4.101199999999997	62.0	4.002	64.0	5.4570000000000025	2.102999999999996	5.466799999999999	0.1071299999999999	1.0	468.0	29.0	124.0	75.31	30.55699999999999	2.397	1.2270209090909088	160.0	29.6	4.619900000000002	5.0876500000000044	7.343000000000001	0.429	180.0	41.0	7.200000000000004	7.936	70.7	119.92	18.66	3.0	4.0	180.0	37.5	24.28	1.0	14.004899999999996	12.712999999999996	19.06	173.1
165.0	6.3	205.0	143.3	58.0	98.4	180.0	3.72	140.0	0.4	5.3	14.24	64.0	3.4	68.0	4.4	2.2	4.3	0.077	6.0	120.0	24.0	108.0	46.0	33.8	2.45	1.227	162.0	29.1	4.22	4.607	6.5	0.6	155.0	44.9	7.4	7.5	69.5	102.0	21.0	3.0	4.0	175.0	36.8	28.0	3.0	8.6	12.0	157.0	176.4
132.83	6.4	82.3	139.3	68.0	94.4	140.0	4.37	150.0	0.6	4.8	10.68	60.0	3.6	70.0	5.0	2.1	6.1000000000000005	0.135	3.0	144.0	30.0	116.0	32.0	32.5	2.3	0.969	118.0	26.1	4.89	4.663	9.3	0.2	130.0	39.1	7.9	7.6	50.7	112.0	17.0	2.0	1.0	140.0	34.3	18.0	3.0	8.6	12.1	16.0	167.6
154.0	6.882999999999992	8.558399999999981	138.99300000000002	76.14	89.16900000000004	159.0	5.200780000000001	156.4	0.5	5.425	2.8932	70.82	4.043000000000003	75.88	5.399	2.100999999999996	5.315100000000005	0.10458	3.74	168.0	29.01	127.8	43.0	30.38000000000001	2.3315	1.1104999999999996	154.0	32.26400000000001	4.645899999999995	5.160720000000003	7.230999999999995	0.4920000000000003	154.0	38.261	7.200000000000004	8.293000000000005	75.09599999999993	125.68	24.49	4.0	2.0	154.0	36.695	22.19	3.0	12.671099999999996	12.369999999999996	24.85	165.435
235.0	5.4	0.03	141.0	96.0	93.0	250.0	5.843999999999999	180.0	0.4	5.9	0.89	64.0	3.2	96.0	5.2	1.7	3.93	0.063	1.0	183.42	25.0	132.0	45.0	31.1	2.3	1.195	210.0	31.9	5.8	5.11	6.7	0.6	200.0	36.8	6.7	7.5	89.8	136.0	27.0	4.0	4.0	210.0	41.7	21.0	3.0	17.1	12.9	18.0	180.0
140.0	6.3	194.0	138.0	94.0	94.3	179.0	3.96	170.0	0.6	6.3	10.68	70.0	4.2	94.0	5.2	1.3	6.78	0.174	2.0	240.0	29.0	134.0	40.0	31.3	2.375	1.42	172.0	32.4	5.15	4.441	9.3	0.8	140.0	42.4	7.4	7.5	77.5	130.9	142.0	4.0	3.0	172.0	36.4	187.0	3.0	15.39	12.5	41.0	171.9
187.0	6.9	0.034	138.0	72.0	90.5	207.0	4.29	140.0	0.6	6.7	4.45	66.0	4.6	74.0	5.5	1.3	5.71	0.155	1.0	480.0	25.0	130.0	72.01	30.6	2.475	1.19	207.0	33.4	5.4	4.94	8.9	1.0	160.0	42.0	6.9	8.6	92.6	134.0	21.0	4.0	4.0	195.0	39.6	25.0	3.0	15.39	12.9	33.0	174.89999999999992
138.04	4.1	16.8	138.0	72.0	90.6	140.0	4.732	140.0	0.4	3.9	5.34	80.0	2.1	78.0	5.1	1.5	3.93	0.029	2.61	12.0	29.0	124.0	19.0	31.1	2.325	1.388	135.0	27.30800000000001	4.13	4.77	9.8	0.8	136.95	40.231	6.9	8.8	60.6	120.0	16.0	3.0	4.0	140.0	35.78600000000001	20.0	3.0	8.55	11.5	19.0	165.4200000000001
150.0	7.1	0.063	140.0	74.0	94.9	150.0	6.905	200.0	0.8	3.4	3.29	58.0	3.9	82.0	5.5	2.2	5.0	0.121	1.15	36.0	25.0	184.0	80.0	31.6	2.45	1.227	128.0	28.5	4.14	5.88	10.9	0.7	150.0	31.6	6.8	7.4	57.1	188.0	17.0	3.0	2.0	138.0	35.2	29.0	3.0	15.39	12.2	14.0	155.7
120.0	6.8	247.0	138.0	60.0	93.7	145.0	5.48	130.0	0.5	5.5	8.9	66.0	3.8	62.0	5.4	2.3	5.36	0.101	2.0	192.0	26.0	96.0	39.0	31.9	2.375	1.07	145.0	27.4	4.97	4.607	7.6	0.9	125.0	41.0	6.8	8.4	63.5	94.0	31.0	3.0	3.0	140.0	37.5	23.0	3.0	8.55	13.1	32.0	176.1
198.72	4.9	0.011	140.0	74.0	87.3	215.0	4.16	170.0	0.4	7.3	1.78	62.0	2.9	84.0	5.0	1.4	4.28	0.034	3.2	39.3	27.0	136.0	19.0	31.0	2.425	1.26	215.0	34.0	4.84	4.441	8.1	0.6	199.78	44.7	7.5	11.3	95.1	136.0	20.0	4.0	4.0	210.0	40.5	25.0	1.0	17.1	12.5	24.0	189.7
172.09	5.1	0.011	141.0	66.0	88.9	200.0	5.662999999999999	160.0	0.6	5.7	1.25	80.0	3.3	74.0	4.6	1.1	3.21	0.029	3.0	3.0	26.0	136.0	26.0	30.4	2.45	1.259	190.0	33.0	4.7	4.72	10.9	1.3	169.94	44.5	7.1	7.8	81.6	134.0	16.0	4.0	3.0	175.0	38.7	21.0	3.0	13.68	13.0	13.0	180.9
168.91	6.0	1.21	138.0	62.0	93.9	185.0	3.879	160.0	0.3	5.8	1.25	62.0	3.0	62.0	4.2	2.5	3.21	0.061	3.89	68.41	29.0	138.0	19.0	30.9	2.275	1.195	185.0	36.5	5.15	5.16	5.6	0.6	160.38	44.2	6.8	8.9	84.3	136.0	24.0	4.0	3.0	172.0	37.3	31.0	3.0	15.39	11.6	26.0	175.5
218.18	11.6	46.4	138.0	72.0	80.3	235.0	4.862	150.0	0.7	5.7	2.14	84.0	8.0	76.0	5.3	2.6	2.86	0.033	2.0	30.0	28.0	118.0	26.0	25.9	2.3	1.518	220.0	37.2	5.12	4.55	6.3	0.9	218.77	40.9	6.8	8.8	106.1	118.0	18.0	4.0	5.0	235.0	38.0	18.0	1.0	6.84	12.7	16.0	162.2
130.16	12.5	0.035	137.8	64.0	92.4	142.0	6.03	130.0	0.9	3.1	1.78	82.0	9.5	66.0	4.6	1.9	3.9	0.063	2.68	6.0	32.0	112.0	19.0	32.3	2.4	1.259	142.0	27.0	3.7	4.1080000000000005	7.1	0.5	129.93	41.0	7.4	10.5	64.2	106.0	28.0	3.0	3.0	130.0	33.5	22.0	3.0	5.1000000000000005	12.4	15.0	165.2
145.07	5.3	0.029	138.0	60.0	88.7	155.0	4.03	140.0	0.6	5.5	1.78	72.0	2.3	52.0	5.1	2.0	2.86	0.024	2.58	18.69	33.0	118.0	19.0	29.7	2.45	1.26	145.0	26.4	4.97	4.94	10.8	0.9	144.34	49.6	7.8	7.8	65.3	118.0	17.0	3.0	4.0	143.0	41.6	23.0	1.0	11.97	13.1	18.0	192.7
195.0	6.6	233.0	137.0	74.0	91.4	245.0	5.715	140.0	0.7	7.6	8.9	78.0	4.2	74.0	5.3	1.6	6.78	0.087	3.0	120.0	33.0	106.0	46.0	31.0	2.35	0.904	245.0	38.4	5.3	6.44	10.5	0.5	195.0	43.0	7.3	8.6	108.3	100.0	25.0	5.0	4.0	210.0	40.5	20.0	3.0	13.68	13.0	13.0	184.0
140.0	5.3	0.06	139.0	82.0	90.1	150.0	6.956	120.0	0.3	4.2	3.56	86.0	3.1	84.0	5.6	1.5	5.36	0.039	2.0	60.0	24.0	110.0	51.0	30.3	2.325	1.162	150.0	34.7	4.82	5.83	6.3	0.5	100.0	35.7	6.4	7.9	71.8	108.0	21.0	4.0	3.0	150.0	34.0	21.0	3.0	13.68	13.3	21.0	144.6
135.0	5.1	0.035	143.0	84.0	91.9	140.0	5.22	190.0	0.5	4.0	1.78	74.0	3.1	84.0	5.5	1.4	7.5	0.116	1.12	240.0	34.0	146.0	77.0	31.1	2.25	1.03	135.0	26.7	4.26	4.663	9.1	0.4	125.0	41.8	7.7	8.8	61.5	146.0	18.0	3.0	4.0	130.0	34.2	23.0	3.0	10.26	12.4	13.0	166.8
220.0	6.9	0.02	139.0	78.8	79.4	276.0	3.465	158.9	0.5	4.7	5.34	75.22	4.0	78.14	5.5	2.1	3.21	0.13	1.0	180.0	35.0	134.48	54.0	25.6	2.325	1.13	270.0	46.4	5.07	4.5	7.1	2.9	150.0	40.4	7.1	8.5	123.1	132.8	15.0	5.0	4.0	270.0	38.3	18.0	3.0	6.84	15.7	16.0	164.1
200.0	7.1	81.1	138.0	69.74	92.4	220.0	5.12	140.0	0.7	5.2	15.12	70.0	4.0	70.0	5.3	2.2	3.57	0.246	2.0	552.0	33.0	112.0	72.92	30.0	2.45	1.13	200.0	31.2	5.1	5.38	10.0	0.4	195.0	45.6	7.7	7.3	90.7	112.28	19.0	4.0	2.0	200.0	42.2	25.0	3.0	11.97	13.0	15.0	183.8
150.0	4.9	0.035	141.1	88.0	87.4	159.0	5.74	200.0	0.4	5.0	6.23	76.0	3.0	94.0	5.3	1.2	3.2	0.135	1.0	284.04	31.0	186.0	62.0	28.1	2.325	1.162	150.0	32.0	4.54	4.607	9.0	1.3	120.0	40.0	7.4	9.2	70.6	164.0	14.0	3.0	5.0	150.0	35.8	23.0	3.0	8.6	12.9	12.0	165.3
109.0	6.0	0.124	138.0	76.0	100.6	125.0	3.905	170.0	0.4	4.1	2.67	70.0	3.5	76.0	5.1	1.9	5.71	0.116	1.0	240.0	28.0	144.0	70.12	34.2	2.325	1.324	118.0	26.8	3.82	5.16	7.0	0.1	109.0	34.6	6.7	9.3	53.6	138.0	15.0	3.0	1.0	115.0	33.2	18.0	3.0	10.26	13.3	8.0	159.1
117.49	5.9	0.05	141.4	72.0	88.0	129.0	5.25	150.0	0.3	2.8	3.56	74.0	3.5	66.0	4.9	2.0	3.2	0.068	2.52	11.0	31.0	110.0	19.0	29.0	2.5	1.162	125.0	23.7	4.91	4.5520000000000005	5.5	0.6	115.84	36.6	7.9	9.1	55.1	104.0	17.0	2.0	1.0	127.0	34.0	17.0	3.0	8.6	13.1	13.0	155.8
215.0	7.4	0.035	132.8	50.0	91.9	240.0	5.09	160.0	0.7	5.5	2.67	66.0	4.2	54.0	6.1	2.3	4.3	0.043	1.24	144.87	31.0	140.0	66.0	31.7	2.125	1.001	215.0	35.3	4.52	7.716	8.9	1.3	195.0	37.3	7.5	8.1	105.0	148.0	23.0	4.0	3.0	215.0	34.8	23.0	3.0	8.6	12.5	123.0	169.1
190.0	7.1	0.037	138.0	72.0	72.1	233.0	6.15	150.0	0.7	7.2	3.56	90.0	5.1	72.0	7.0	1.0	2.14	0.126	1.0	384.0	39.0	124.0	61.0	23.2	2.375	1.36	215.0	32.3	4.99	6.384	9.4	0.1	165.0	42.0	6.9	8.1	91.4	116.0	44.0	4.0	3.0	232.0	40.5	34.0	3.0	8.55	14.6	109.0	184.3
140.0	7.9	0.09	139.8	74.84	80.7	140.0	5.33	200.0	1.0	6.5	3.56	56.0	3.9	84.0	5.9	2.7	7.5	0.068	1.68	360.0	36.0	178.0	64.0	26.4	2.4	1.356	106.0	27.9	4.18	5.107	12.1	0.9	135.0	35.5	7.9	10.0	53.9	172.0	129.0	3.0	2.0	98.0	34.6	126.0	1.0	6.8000000000000025	14.6	142.0	150.8
110.0	11.8	0.011	136.0	64.0	74.3	127.0	5.07	170.0	0.6	3.4	6.23	82.0	9.2	70.0	5.4	1.8	5.0	0.097	1.86	276.2	32.0	128.0	52.0	23.9	2.225	1.0	125.0	30.3	4.3	4.996	5.2	0.4	110.0	36.4	7.5	8.9	57.5	126.04	11.0	4.0	2.0	120.0	33.5	17.0	3.0	8.55	13.3	13.0	150.7
160.0	7.6	0.017	138.0	59.04	88.6	180.0	5.7410000000000005	148.5	0.5	7.2	5.25	74.5	5.2	60.36	5.6	1.7	7.85	0.076	1.16	84.0	31.0	120.38	80.0	30.7	2.825	0.904	180.0	34.0	4.06	5.94	7.1	0.7	150.0	33.3	7.5	8.1	81.2	119.5	15.0	4.0	1.0	180.0	37.4	17.0	3.0	8.55	12.6	13.0	155.0
162.0	7.4	3.82	137.0	18.1	81.8	162.0	2.405	154.1	0.7	5.1	0.98	70.64	5.2	28.48	5.3	1.3	5.36	0.128	1.0	480.0	29.0	124.72	80.0	27.8	2.075	0.969	145.0	27.327	3.74	4.83	9.5	0.6	160.0	38.588	5.5	8.0	67.131	122.98	12.0	3.0	5.0	145.0	36.98299999999999	18.0	3.0	8.55	15.0	10.0	165.63099999999997
200.0	4.8	0.95	135.0	66.04	97.1	200.0	4.76	160.0	0.4	8.9	15.12	80.0	1.8	76.0	4.8	2.5	11.07	0.251	2.49	480.0	36.0	128.0	72.65	33.5	2.475	1.26	140.0	31.2	3.93	5.551	8.6	0.1	200.0	34.9	7.6	7.9	60.3	132.0	16.0	4.0	1.0	175.0	37.0	25.0	3.0	11.97	12.9	24.0	157.7
198.0	12.0	0.011	141.0	76.0	83.3	210.0	5.353	160.0	0.5	9.6	2.67	74.0	8.8	74.0	5.9	2.5	5.71	0.053	1.59	180.0	39.0	136.0	69.0	27.0	2.475	1.098	210.0	37.5	5.59	5.44	4.2	0.2	125.0	32.5	8.1	9.4	100.0	126.0	18.0	5.0	4.0	198.0	37.3	19.0	3.0	11.97	14.7	27.0	163.0
160.98	4.3	0.044	139.0	86.0	97.3	170.0	3.96	130.0	0.6	6.7	1.78	70.0	2.5	80.0	4.4	1.1	6.43	0.135	3.0	32.03	38.0	112.0	21.0	33.1	2.4	1.29	160.0	29.5	4.96	4.496	14.6	0.2	165.42	45.5	8.3	8.1	71.9	114.0	21.0	4.0	3.0	165.0	41.0	20.0	1.0	18.81	11.5	7.0	191.6
205.0	8.8	0.049	136.0	38.0	93.3	215.0	4.836	140.0	0.7	5.3	6.23	74.0	5.4	50.0	5.8	2.4	8.57	0.09	1.0	300.0	26.0	118.0	80.0	30.6	2.175	1.195	191.0	33.6	4.96	5.72	8.2	0.4	190.0	33.0	6.8	7.2	87.6	114.0	14.0	4.0	3.0	205.0	40.0	17.0	3.0	17.1	13.7	28.0	163.4
180.0	5.3	0.037	138.0	51.48	81.7	180.0	4.551	170.0	0.5	7.4	9.79	70.0	1.9	50.0	11.9	2.4	11.78	0.13	1.82	240.0	34.0	154.0	70.5	26.7	2.325	1.259	160.0	28.1	4.58	6.38	10.0	0.6	150.0	40.4	6.7	6.4	71.1	138.0	22.0	3.0	1.0	150.0	37.0	23.0	3.0	8.55	14.3	25.0	169.7
125.0	9.3	174.0	139.0	58.0	95.4	145.0	4.86	140.0	0.6	3.5	9.79	72.0	5.4	62.0	5.6	3.1	5.0	0.106	1.0	300.0	28.0	106.0	63.0	32.8	2.475	1.42	136.0	29.4	4.16	4.885	6.4	0.6	115.0	29.5	7.2	8.2	66.5	96.0	22.0	4.0	5.0	145.0	32.5	28.0	3.0	8.55	12.0	21.0	155.2
280.6	5.5	0.074	140.0	68.0	85.5	302.0	5.7410000000000005	145.4	0.2	7.5	1.78	64.0	3.5	66.28	5.5	1.6	3.93	0.0819999999999999	4.0	40.89	30.0	120.82	25.0	29.2	2.35	1.0659999999999998	285.0	48.2	5.53	4.33	3.8	2.2	278.75	47.6	7.2	7.3	132.2	121.1	28.0	5.0	3.0	302.0	44.5	23.0	3.0	13.68	12.3	57.0	178.0
260.0	6.4	0.04	133.0	90.0	94.5	267.0	7.3439999999999985	170.0	0.9	6.2	1.25	90.0	3.9	84.0	12.6	1.4	6.07	0.045	4.0	348.0	40.0	154.0	63.0	32.0	2.375	1.098	241.0	35.2	4.06	18.37	13.6	0.6	185.0	39.4	7.7	7.6	110.2	148.0	26.0	4.0	4.0	255.0	42.0	21.0	3.0	10.26	11.8	47.0	178.9
155.0	7.4	150.39	139.2	82.0	104.1	165.0	4.5	150.0	0.2	2.8	8.01	62.0	4.2	84.0	5.1	2.5	6.1000000000000005	0.068	3.18	314.28	29.0	122.0	54.0	35.5	2.35	1.001	155.0	28.1	3.58	4.774	3.3	0.9	155.0	43.6	7.5	8.1	68.8	110.0	24.0	3.0	2.0	155.0	41.5	24.0	3.0	5.1000000000000005	13.2	12.0	182.4
149.92	8.1	0.054	138.0	58.94	88.1	167.51	3.96	140.0	0.3	4.4	1.78	60.0	5.0	58.0	5.3	2.6	2.5	0.126	2.47	66.24	33.0	106.0	29.0	31.0	2.4	1.16	127.16	27.5	4.35	5.051	4.2	0.3	159.0	32.7	7.5	9.7	55.7	104.44	14.0	3.0	1.0	154.0	33.0	20.0	3.0	17.1	12.2	7.0	145.6
185.0	10.0	161.0	138.0	38.0	97.2	190.0	3.776	130.0	0.9	4.4	7.56	98.0	7.3	52.0	5.6	1.2	4.64	0.157	1.0	180.0	37.0	106.0	78.0	32.8	2.275	1.098	178.0	28.2	3.68	5.0	8.5	0.8	180.0	37.0	6.9	8.4	75.1	104.0	10.0	3.0	2.0	175.0	39.3	20.0	3.0	10.26	14.1	25.0	174.3
150.0	6.636000000000008	229.45037	139.00799999999998	58.0	90.34699999999997	170.0	5.4826700000000015	160.0	0.5	5.099999999999999	9.5993	92.0	3.899999999999993	64.0	5.514999999999999	1.998	5.326800000000002	0.1038792307692308	2.0	223.2	29.0	120.0	52.0	30.50800000000001	2.366750000000001	1.2670100000000002	170.0	32.3	4.628799999999999	5.009100000000003	7.572999999999999	0.4680000000000002	130.0	36.2	7.200000000000004	8.231	79.2	116.0	19.83	4.0	3.0	170.0	36.5	21.19	1.0	12.021299999999997	12.854999999999997	22.39	157.0
150.0	4.8	0.147	139.0	74.38	96.3	165.0	5.09	149.3	0.4	5.4	4.45	63.76	2.2	75.46	5.3	2.1	3.21	0.077	2.12	110.84	27.0	119.82	37.0	31.7	2.35	1.07	155.0	32.9	4.61	4.496	8.6	0.6	150.0	38.0	7.0	8.4	68.9	119.64	25.0	4.0	5.0	160.0	36.3	27.0	3.0	25.65	12.8	28.0	174.0
135.0	4.9	0.07	140.2	78.0	86.0	153.0	5.61	130.0	0.3	3.1	5.34	72.0	2.2	82.0	5.3	2.3	3.6	0.27	1.0	264.0	39.0	116.0	52.0	28.5	2.475	1.13	153.0	30.7	5.13	4.94	6.7	5.397605346934026e-79	120.0	42.8	8.4	7.9	68.4	116.0	13.0	3.0	5.0	153.0	38.0	14.0	1.0	22.20000000000001	13.3	14.0	168.0
168.0	6.7	30.6	141.0	70.0	92.6	180.0	4.577	180.0	0.6	6.0	6.23	84.0	3.8	70.0	5.7	2.1	5.36	0.043	2.26	276.0	23.0	148.0	63.61	30.3	2.475	1.2919999999999998	158.0	30.1	4.77	6.16	9.4	0.6	150.0	37.7	6.6	6.7	69.9	143.96	10.0	4.0	1.0	168.0	40.4	18.0	3.0	10.26	13.2	39.0	164.9
197.99	9.1	1.13	140.0	82.0	92.1	220.0	4.4	150.0	0.8	7.6	1.78	72.0	6.6	78.0	5.2	1.7	5.71	0.043	3.0	164.3	33.0	132.0	29.0	29.9	2.275	1.1	205.0	36.3	5.02	4.718	8.6	0.3	190.0	41.0	7.6	8.6	92.1	132.0	18.0	4.0	3.0	215.0	39.1	19.0	3.0	13.68	12.5	21.0	177.8
122.34	6.873999999999992	1.1503799999999995	139.012	65.66	89.55799999999998	130.0	4.217899999999998	147.2	0.5	4.320000000000002	1.6763999999999983	82.18	4.001	65.1	5.058	2.1969999999999965	5.403199999999999	0.0378199999999999	2.53	3.0	28.76	117.68	21.0	30.553999999999995	2.3719999999999994	1.2929499999999998	125.0	27.0	4.606500000000003	4.901160000000003	7.1750000000000025	0.4960000000000003	121.33	38.722	7.200000000000004	8.193000000000001	55.9	117.02	14.77	3.0	3.0	130.0	31.5	20.09	1.0	13.149900000000002	12.094	12.72	161.5
189.92	7.5	0.15	136.5	70.0	78.7	220.0	6.0	150.0	0.9	7.4	1.78	88.0	3.0	66.0	5.3	3.3	5.4	0.227	10.0	36.0	36.0	118.0	24.0	26.7	2.45	1.324	210.0	41.4	5.71	5.329	12.0	0.4	183.76	43.5	8.2	7.9	97.0	118.0	18.0	5.0	2.0	190.0	38.0	15.0	3.0	10.3	13.7	22.0	175.2
147.17	7.3889999999999905	75.16800000000003	138.9830000000001	65.34	90.057	165.0	5.426939999999997	146.4	0.5	4.219999999999998	5.768499999999998	80.42	4.307000000000007	64.76	5.0840000000000005	2.3020000000000045	5.578000000000002	0.0470689999999999	2.22	89.94	28.0	117.04	26.0	30.63599999999997	2.33425	1.14437	165.0	31.646000000000008	4.613500000000005	4.79246	6.761000000000003	0.478	141.65	41.28500000000001	7.1969999999999965	8.197000000000001	77.623	116.4	17.29	3.0	4.0	125.0	36.84400000000002	18.45	1.0	7.574999999999997	12.247000000000003	15.33	168.87099999999995
127.23	7.8	0.047	142.0	48.0	85.9	140.0	2.92	120.0	0.5	4.0	1.78	86.0	4.9	58.0	4.8	2.3	3.93	0.4970000000000001	4.06	5.0	29.0	100.0	19.0	29.3	2.325	1.39	118.0	25.9	4.55	4.607	6.4	0.6	124.98	41.0	7.5	8.2	52.3	94.0	33.0	3.0	2.0	122.0	34.3	13.0	3.0	18.81	12.1	33.0	158.1
185.67	8.8	0.252	136.0	50.0	93.9	215.0	3.931	140.0	0.7	9.9	0.98	72.0	6.0	56.0	6.6	1.8	11.42	0.062	1.94	120.0	28.0	110.0	56.0	32.4	2.325	1.55	215.0	40.4	4.09	7.27	8.4	0.4	147.25	33.2	7.3	9.1	95.8	98.0	16.0	5.0	3.0	215.0	35.9	17.0	3.0	10.26	14.9	12.0	153.9
175.0	10.4	0.011	138.0	62.22	91.1	220.0	4.06	130.0	0.5	6.4	2.67	100.0	7.7	60.0	5.1	2.0	3.57	0.053	1.64	120.0	32.0	102.0	44.0	31.9	2.25	0.84	220.0	39.0	4.4	4.496	5.1	0.3	160.0	40.8	7.4	9.1	96.2	96.0	27.0	5.0	5.0	210.0	39.0	19.0	3.0	13.68	12.0	20.0	167.8
220.0	10.4	0.128	138.0	78.0	92.7	236.0	4.448	170.0	0.6	5.6	2.67	72.0	5.0	86.0	8.3	4.6	4.28	0.029	1.89	276.0	27.0	140.0	48.0	31.6	2.375	0.936	221.0	40.5	3.93	8.38	5.5	0.6	200.0	36.7	6.8	8.0	102.4	138.0	20.0	5.0	2.0	236.0	40.5	21.0	1.0	8.55	12.6	35.0	163.4
135.0	4.7	0.086	139.0	62.0	93.2	173.0	3.982	190.0	0.4	5.1	2.67	58.0	3.2	48.0	5.5	1.0	2.5	0.13	1.55	420.0	28.0	168.0	76.0	30.8	2.275	1.324	125.0	24.2	3.99	4.77	7.5	0.4	130.0	43.4	6.7	6.4	49.8	172.0	23.0	3.0	5.0	125.0	38.0	29.0	3.0	11.97	12.6	19.0	173.2
180.0	9.8	171.0	142.7	64.0	91.4	180.0	4.6000000000000005	140.0	0.8	4.8	11.57	56.0	6.1	60.0	5.0	2.7	5.7	0.217	1.86	12.0	25.0	114.0	67.0	31.0	2.325	1.162	180.0	37.9	4.78	4.774	7.8	0.6	140.0	35.0	7.1	7.9	84.6	114.0	21.0	4.0	2.0	180.0	39.8	25.0	3.0	6.8000000000000025	12.1	36.0	158.9
129.84	4.6	0.024	140.0	68.0	97.1	137.0	3.879	120.0	0.3	4.4	3.56	74.0	2.8	68.0	4.9	1.3	2.14	0.053	2.0	3.0	29.0	98.0	24.0	32.1	2.45	1.227	137.0	25.6	4.93	4.66	7.5	0.8	129.65	38.7	7.6	8.4	59.1	104.0	13.0	3.0	5.0	137.0	36.0	19.0	1.0	13.68	12.0	12.0	166.7
162.99	4.6	38.0	136.0	80.0	89.5	180.0	4.655	160.0	0.6	6.6	8.9	60.0	2.8	74.0	4.7	1.0	3.57	0.126	5.0	78.3	28.0	144.0	25.0	30.9	2.45	1.2919999999999998	180.0	34.4	5.21	5.05	12.1	0.9	163.3	45.5	7.4	7.1	82.1	142.22	31.0	4.0	3.0	160.0	38.0	29.0	3.0	17.1	11.8	58.0	177.8
166.14	5.6	123.0	137.0	48.0	90.3	180.0	4.86	150.0	0.4	7.8	12.46	84.0	3.1	54.0	5.1	1.9	5.0	0.024	5.23	4.0	26.0	116.0	18.0	30.9	2.5	1.32	180.0	29.5	5.45	4.496	8.0	0.4	168.93	46.7	7.4	7.5	76.1	112.0	21.0	3.0	3.0	165.0	43.5	22.0	1.0	17.1	12.1	18.0	188.7
120.0	3.3	0.042	138.0	66.0	92.2	140.0	4.422	140.0	0.2	4.6	1.25	60.0	1.4	64.0	5.6	1.6	4.28	0.097	2.0	72.0	35.0	124.0	40.0	30.6	2.4	1.0659999999999998	130.0	27.7	5.03	5.16	7.2	1.0	115.0	41.2	7.9	9.0	53.0	120.0	28.0	3.0	5.0	130.0	35.8	24.0	3.0	8.55	12.3	29.0	166.9
190.0	6.793999999999998	5.164169999999999	139.00799999999998	54.22	90.572	220.0	5.07686	182.0	0.5	6.174	4.1309	66.1	3.999	56.72	5.6640000000000015	2.0659999999999967	4.946399999999998	0.1592888888888888	1.89	540.0	29.01	150.34	80.0	30.54099999999999	2.370999999999999	1.1051700000000002	220.0	34.637	4.627699999999999	5.597919999999999	7.419	0.4430000000000001	150.0	39.84499999999999	7.196000000000005	8.324000000000002	94.589	146.82	21.67	4.0	3.0	205.0	39.737	22.87	3.0	14.0391	12.987000000000002	28.17	172.25399999999993
165.0	6.876999999999992	0.0453088621794872	139.362	84.14	90.31599999999996	175.0	5.25917	150.0	0.5	5.148	3.0615999999999985	76.0	4.100000000000007	78.0	5.4250000000000025	2.1019999999999963	4.927600000000001	0.0946099999999999	1.0	170.88	28.0	128.0	50.0	30.372000000000003	2.34375	1.17145	170.0	34.8	4.644199999999997	4.819980833333336	7.252999999999997	0.5100000000000002	155.0	44.7	7.1999999999999975	8.113000000000001	79.8	128.0	20.37	4.0	5.0	165.0	40.2	21.83	3.0	8.807000000000006	12.453	18.07	177.8
166.96	8.1	0.065	140.3	78.0	89.8	190.0	5.0200000000000005	160.0	0.5	6.3	1.78	68.0	5.1	72.0	4.7	2.3	4.3	0.068	2.0	94.8	25.0	138.0	32.0	30.5	2.45	1.162	185.0	34.0	5.26	4.774	5.6	0.6	160.0	43.2	7.4	7.7	84.8	136.0	25.0	4.0	5.0	175.0	38.3	22.0	3.0	12.0	12.0	16.0	180.9
140.0	5.7	0.1	135.2	68.0	92.1	150.0	4.91	140.0	0.4	4.0	4.45	54.0	3.3	72.0	5.4	1.7	6.8000000000000025	0.111	1.0	330.36	29.0	122.0	60.0	31.6	2.45	1.227	131.0	26.9	4.05	4.829	7.2	0.6	140.0	45.0	7.2	11.1	61.2	118.0	20.0	3.0	5.0	135.0	38.6	26.0	2.0	3.4000000000000004	12.8	15.0	173.6
159.34	9.9	0.476	132.0	94.0	88.7	181.0	6.72	180.0	0.3	5.7	1.78	106.0	7.7	98.0	10.8	1.7	3.93	0.039	5.85	30.63	32.0	156.0	18.0	29.2	2.4	1.58	181.0	30.2	5.49	39.246	2.8	0.8	156.62	45.8	7.4	10.6	79.5	157.58	19.0	4.0	4.0	165.0	37.7	20.0	3.0	17.1	12.0	27.0	180.1
140.0	8.9	0.02	136.0	66.0	93.9	155.0	4.16	140.0	0.5	3.8	4.45	64.0	5.5	62.0	6.8	2.5	3.57	0.029	2.0	288.0	32.0	118.0	61.0	31.8	2.325	1.07	155.0	32.1	4.14	9.881	5.8	0.4	100.0	35.2	6.9	7.7	72.1	114.0	16.0	4.0	3.0	155.0	33.8	19.0	3.0	8.55	11.8	20.0	154.5
205.0	10.1	0.436	141.0	68.0	89.8	215.0	3.905	170.0	0.6	5.4	2.49	64.0	7.2	66.0	5.6	1.7	5.36	0.121	2.1	360.0	25.0	130.0	67.0	30.2	2.425	1.098	205.0	37.3	5.45	6.38	6.4	5.397605346934026e-79	155.0	35.6	6.4	8.1	99.5	128.0	23.01	4.0	3.0	205.0	38.5	22.46	3.0	15.39	12.5	22.0	171.1
160.0	10.5	210.0	141.0	64.0	88.6	180.0	6.568	130.0	0.5	5.6	4.45	62.0	6.6	60.0	5.5	3.2	2.5	0.043	1.0	142.35	28.0	110.0	39.0	28.8	2.45	1.615	170.0	32.3	5.2	4.83	4.9	0.3	150.0	38.5	7.6	9.1	76.6	104.0	22.0	4.0	5.0	180.0	38.1	21.0	3.0	13.68	13.0	19.0	176.2
235.0	7.1	0.067	143.0	80.0	88.4	260.0	5.534	170.0	0.7	8.3	0.89	58.0	3.8	88.0	5.5	2.3	4.64	0.092	2.29	273.0	31.0	138.0	51.0	30.5	2.425	0.872	245.0	42.0	5.28	5.5	10.4	0.4	230.0	46.7	7.3	8.1	112.5	142.0	27.0	5.0	4.0	245.0	42.7	28.0	1.0	17.1	12.6	18.0	173.4
141.56	8.4	1.34	135.6	58.86	96.9	150.0	6.23	140.0	0.6	4.2	1.78	72.0	6.0	58.0	4.8	1.7	2.5	0.029	2.84	16.33	36.0	116.0	18.0	34.1	2.125	1.162	150.0	28.9	3.24	4.0520000000000005	6.9	0.4	142.98	42.0	7.1	8.8	74.1	120.0	12.0	3.0	4.0	145.0	37.1	19.0	3.0	5.1000000000000005	12.5	10.0	169.2
195.0	3.8	309.0	140.7	78.16	100.5	298.0	4.29	240.0	0.4	7.4	3.56	52.0	1.7	80.0	5.1	1.5	8.9	0.14	2.75	324.0	35.0	208.0	77.0	33.8	2.25	1.098	269.0	38.279	3.97	4.774	9.3	0.5	180.0	46.383	7.9	7.6	118.30400000000004	210.0	13.0	4.0	2.0	297.0	42.62200000000001	20.0	1.0	8.6	15.2	16.0	187.072
155.45	7.0870000000000095	1.0751099999999991	139.01600000000005	64.18	90.196	166.0	4.464050000000001	146.9	0.499	5.221000000000001	3.159499999999998	69.08	4.100000000000007	64.92	5.128000000000002	2.2860000000000027	5.5707	0.0635999999999999	5.31	36.0	28.0	119.26	18.0	30.64899999999998	2.29475	1.1371900000000006	166.0	31.824	4.612600000000003	4.743260000000003	6.972	0.4720000000000002	153.15	41.825	7.198999999999996	8.323	76.22419999999997	119.78	18.46	3.0	2.0	160.0	36.944	19.9	1.0	8.765	12.449999999999998	15.72	169.87400000000005
180.0	5.7	73.72	138.0	57.78	92.7	222.0	4.6000000000000005	170.0	0.7	7.5	4.45	70.0	3.3	58.0	9.4	1.6	6.4	0.0819999999999999	1.0	444.0	33.0	134.0	70.0	30.3	2.475	0.969	210.0	36.5	5.01	9.381	11.5	0.4	150.0	47.3	7.6	8.6	101.7	132.0	11.0	4.0	5.0	195.0	42.0	21.0	3.0	10.3	13.6	39.0	179.3
152.8	4.9	0.035	141.9	80.0	92.1	160.0	4.03	140.0	0.4	5.6	1.78	60.0	2.0	80.0	4.3	2.2	4.3	0.092	2.34	24.0	24.0	120.0	18.0	31.5	2.275	1.259	160.0	30.4	5.05	4.996	8.7	0.8	151.75	43.0	7.0	7.3	73.9	120.0	17.0	3.0	4.0	160.0	39.0	18.0	1.0	12.0	11.3	13.0	178.1
140.0	5.9	0.011	141.0	64.0	90.7	142.0	6.206	180.0	0.4	4.6	3.56	64.0	3.9	66.0	5.3	1.4	7.14	0.116	1.37	180.0	30.0	166.0	78.0	30.7	2.4	1.356	138.0	26.5	3.81	4.83	6.9	0.9	120.0	36.5	7.0	7.8	58.6	162.0	17.0	3.0	1.0	140.0	32.4	24.0	3.0	11.97	12.3	11.0	153.9
123.86	8.2	0.035	137.0	60.0	94.3	145.0	5.82	120.0	0.4	4.7	4.45	78.0	6.3	60.0	4.6	1.4	3.2	0.024	1.0	36.0	28.0	90.0	24.0	31.3	2.175	1.098	140.0	25.4	3.47	3.941	5.2	0.4	122.62	37.3	6.1	7.3	67.0	92.0	21.0	2.0	5.0	115.0	38.4	30.0	3.0	6.8000000000000025	13.3	10.0	156.2
133.44	7.4	0.011	138.0	70.0	67.3	140.0	3.62	140.0	0.4	3.5	8.27	76.0	5.4	70.0	5.6	1.4	3.93	0.057	2.38	124.35	36.0	114.0	33.0	22.1	2.375	1.0659999999999998	140.0	26.5	4.68	6.33	5.6	0.7	140.0	38.5	8.3	8.2	60.5	113.78	15.0	3.0	1.0	120.0	36.1	23.0	1.0	11.97	18.5	10.0	168.2
196.59	5.1	215.0	142.0	84.66	87.0	219.87	4.81	170.0	0.3	4.5	18.24	72.0	2.7	88.0	7.2	1.7	3.93	0.118	2.68	60.0	26.0	138.0	73.0	27.7	2.325	1.195	213.44	36.5	4.73	6.83	6.6	0.2	167.99	40.5	6.6	9.4	99.1	138.26	16.0	4.0	4.0	205.96	41.5	22.0	3.0	5.13	13.8	15.0	177.1
100.51	8.3	12.4	136.0	66.56	97.3	110.0	5.07	143.6	0.4	4.5	5.34	78.42	5.2	66.86	5.6	2.6	3.93	0.039	3.26	48.0	33.0	114.12	22.0	33.4	2.45	1.16	110.0	27.571999999999992	5.0	4.441	5.2	0.8	98.67	38.816	7.8	7.3	57.77300000000003	112.54	18.0	3.0	4.0	105.0	34.599999999999994	21.0	3.0	8.55	11.4	15.0	159.1
175.0	7.1	0.011	138.0	66.0	87.1	188.0	3.905	120.0	0.7	3.5	5.34	68.0	4.7	60.0	5.1	1.4	3.21	0.039	1.0	151.8	26.0	94.0	41.0	27.8	2.275	1.259	188.0	35.6	4.27	4.66	9.5	1.3	150.0	40.2	6.4	7.6	86.2	94.0	14.0	4.0	5.0	188.0	38.4	19.0	3.0	6.84	13.1	8.0	173.0
160.0	7.6	0.015	138.0	62.0	89.7	160.0	5.327000000000001	160.0	0.5	4.9	2.67	94.0	3.6	64.0	6.5	3.4	7.5	0.188	1.65	348.0	38.0	128.0	73.0	29.8	2.475	1.421	120.0	25.0	3.86	4.83	6.3	0.5	125.0	34.6	7.8	7.8	52.9	126.0	17.0	3.0	1.0	130.0	33.0	19.0	3.0	18.81	12.0	53.0	155.5
145.0	7.1	0.063	138.0	62.0	82.2	150.0	3.362	210.0	0.3	6.2	3.56	66.0	4.7	70.0	6.2	1.9	7.5	0.058	1.09	576.0	34.0	174.0	78.0	27.7	2.525	1.421	124.0	24.2	4.43	5.66	3.8	5.397605346934026e-79	110.0	38.0	7.6	8.1	52.8	174.0	14.0	3.0	4.0	130.0	34.9	21.0	3.0	8.55	13.1	24.0	158.7
106.0	12.0	0.035	142.0	56.0	79.1	132.0	6.78	130.0	0.8	3.4	4.45	72.0	8.1	56.0	5.1	2.7	1.79	0.068	3.0	46.94	33.0	106.0	37.0	26.2	2.275	1.49	132.0	27.4	4.31	3.719	6.8	0.6	96.0	35.8	6.5	10.4	64.7	100.0	17.0	3.0	1.0	106.0	35.5	25.0	3.0	10.26	15.0	7.0	151.0
190.0	6.8	134.0	133.0	85.7	97.8	240.0	5.15	170.0	0.6	7.5	12.46	106.0	4.4	78.0	5.5	1.6	3.93	0.188	3.0	180.0	30.0	144.0	41.0	34.0	2.375	1.03	240.0	41.0	4.68	5.995	9.5	0.2	180.0	38.2	7.5	7.9	110.0	138.0	68.0	5.0	3.0	235.0	35.7	56.0	1.0	11.97	12.3	48.0	170.4
145.5	8.7	12.28	135.3	70.0	90.7	161.0	4.68	140.0	0.9	8.6	5.34	60.0	5.1	68.0	4.7	2.4	3.2	0.208	12.0	12.0	31.0	114.0	34.0	30.1	2.475	0.969	161.0	32.1	5.45	4.496	10.4	0.4	141.0	39.1	8.1	10.5	68.0	116.0	28.0	4.0	1.0	161.0	36.1	33.0	3.0	13.7	12.3	27.0	159.0
110.0	11.1	1.14	138.0	70.0	91.0	180.0	5.4	130.0	0.8	3.8	2.67	68.0	7.2	70.0	5.1	2.9	4.64	0.072	3.0	115.98	33.0	108.0	38.0	30.9	2.275	1.16	155.0	31.4	4.2	4.774	6.9	0.5	112.59	36.7	7.3	8.8	71.6	104.0	13.0	4.0	1.0	180.0	34.3	20.0	1.0	13.68	13.1	13.0	157.4
244.82	6.8	234.0	139.0	62.0	84.1	268.0	4.47	170.0	0.5	7.2	1.78	66.0	3.8	63.42	5.4	2.3	3.21	0.058	20.0	53.76	30.0	146.32	22.0	29.0	2.45	1.26	225.0	38.1	5.22	5.273	7.7	0.5	250.17	43.2	7.0	8.2	104.6	146.0	30.0	5.0	1.0	268.0	41.1	21.0	3.0	17.1	12.5	26.0	175.3
240.0	5.3	0.043	139.0	62.0	78.2	310.0	7.24	150.0	0.4	6.7	1.78	72.0	2.2	70.0	5.4	2.5	4.28	0.0819999999999999	2.13	204.0	36.0	124.0	46.0	25.3	2.275	1.0	270.0	41.9	5.7	5.773	7.6	0.9	210.0	47.5	7.3	7.9	128.4	124.0	22.0	5.0	5.0	309.0	46.5	24.0	1.0	15.39	13.9	16.0	185.4
125.0	8.4	7.745949999999998	139.032	42.0	98.7	130.0	5.4298600000000015	160.0	0.3	4.351000000000001	2.94	74.0	7.1	48.0	6.9	0.9	3.3802999999999988	0.028	3.01	552.84	28.97	114.0	80.0	33.8	2.388	1.2097700000000002	118.0	26.0	3.78	7.032360000000002	4.1	0.2	123.02	39.0	7.194000000000004	8.1	54.7	112.0	23.17	3.0	2.0	105.0	34.5	28.16	1.0	12.226499999999987	15.5	41.9	163.5
154.0	6.597000000000008	2.8573499999999994	138.994	52.0	89.90500000000004	154.0	5.21924	140.0	0.5	5.495	5.612299999999999	62.0	3.899999999999993	50.0	5.791999999999999	1.9890000000000003	4.896699999999998	0.0708599999999999	1.19	480.0	29.0	110.0	71.0	30.20400000000001	2.3805	1.28965	142.0	32.09200000000001	4.6638	5.509470000000002	7.429999999999994	0.5330000000000001	127.0	31.84699999999999	7.200000000000004	8.142000000000001	64.0	126.0	21.76	4.0	1.0	146.0	33.24199999999999	24.44	3.0	10.362599999999995	13.850000000000012	26.05	143.6
172.82	9.8	116.0	136.0	74.0	92.2	200.0	4.34	150.0	0.7	6.4	7.12	76.0	5.8	76.0	5.1	2.9	6.43	0.13	5.0	144.0	29.0	124.0	29.0	30.3	2.35	1.49	170.0	34.3	5.41	4.718	7.1	0.6	170.0	37.5	7.3	7.6	77.8	124.36	19.0	4.0	5.0	200.0	37.1	20.0	3.0	10.26	12.0	22.0	175.2
152.76	6.5	319.0	139.0	66.58	86.3	180.0	4.22	145.56	0.6	5.2	8.01	76.86	2.8	68.0	5.4	3.0	4.28	0.126	3.55	47.24	32.0	117.48	23.0	28.8	2.425	1.42	180.0	31.0	4.84	5.162000000000001	9.0	0.6	148.29	43.7	7.6	6.6	80.1	115.44	14.0	4.0	4.0	180.0	34.7	21.0	1.0	8.55	13.7	13.0	159.2
190.0	6.9	0.08	142.1	68.0	89.3	200.0	6.36	160.0	0.4	6.9	4.45	58.0	3.5	62.0	6.1	2.8	5.4	0.242	1.0	560.04	29.0	138.0	73.0	31.3	2.25	1.162	200.0	35.7	4.47	5.5509999999999975	6.2	0.7	120.0	32.0	7.4	8.9	91.4	134.0	33.0	4.0	1.0	200.0	35.5	28.0	3.0	6.8000000000000025	13.0	18.0	153.9
162.0	3.5	0.062	139.6	78.0	89.1	165.0	3.08	140.0	0.5	3.6	3.56	92.0	1.9	72.0	4.7	0.9	2.5	0.034	1.53	144.0	34.0	104.0	42.0	30.3	2.175	1.195	154.0	29.6	4.11	4.885	15.0	0.4	126.0	40.0	7.9	8.0	67.7	104.0	13.0	3.0	5.0	158.0	34.6	19.0	3.0	5.1000000000000005	12.9	8.0	164.1
214.0	6.9	0.02	140.0	74.0	92.6	223.0	4.06	140.0	0.5	5.3	2.49	58.0	4.3	66.0	5.7	1.8	7.5	0.08	2.0	1.0	30.0	112.0	59.0	31.2	2.375	1.162	201.0	36.5	4.74	5.5	6.9	0.4	205.0	46.4	7.1	7.8	90.8	112.0	30.0	4.0	5.0	210.0	43.3	31.0	3.0	13.68	12.3	16.0	187.6
152.13	5.4	0.029	141.0	80.0	88.8	165.0	6.593999999999999	140.0	0.3	5.7	2.67	74.0	3.7	84.0	5.0	1.3	3.93	0.155	3.05	20.37	38.0	112.0	23.0	30.0	2.225	1.259	154.0	28.8	4.69	4.39	4.9	0.4	152.36	36.3	7.3	7.5	65.6	111.24	19.0	3.0	4.0	154.0	34.5	22.0	1.0	10.26	14.3	10.0	158.5
180.0	11.0	0.035	138.0	48.0	94.6	200.0	4.11	150.0	1.1	5.1	4.45	70.0	5.5	56.0	6.6	3.8	4.6000000000000005	0.0819999999999999	1.0	240.0	37.0	112.0	75.0	32.0	2.4	1.324	200.0	38.3	4.43	5.5509999999999975	9.8	1.5	130.0	39.5	8.2	7.3	93.6	114.0	16.0	5.0	3.0	200.0	39.7	21.0	3.0	6.8000000000000025	12.4	17.0	166.0
142.0	8.1	0.017	137.0	84.0	93.5	155.0	6.96	220.0	0.6	5.0	6.23	76.0	5.5	84.0	5.0	1.9	5.71	0.159	1.0	448.56	30.0	174.0	72.0	32.5	2.425	1.13	135.0	26.9	4.39	4.996	7.1	0.4	142.0	44.0	7.4	8.0	62.0	174.0	19.0	3.0	4.0	135.0	38.7	22.0	3.0	13.68	12.1	32.0	170.9
169.0	6.4	51.0	138.0	40.0	103.3	175.0	5.95	150.0	0.7	5.8	8.01	68.0	4.1	48.0	5.4	1.2	4.28	0.1639999999999999	2.0	420.0	32.0	124.0	75.5	35.0	2.325	1.26	145.0	28.4	3.89	5.94	11.6	0.9	165.0	39.4	7.0	7.6	66.8	122.0	18.0	3.0	2.0	140.0	37.4	34.0	3.0	10.26	13.9	27.0	165.53300000000004
168.33	4.6	0.038	135.0	60.0	94.4	170.0	5.35	140.0	0.6	6.2	2.67	50.0	1.9	64.0	5.5	1.8	3.21	0.135	6.45	101.28	31.0	120.0	28.0	31.4	2.35	0.77	170.0	31.9	4.81	5.495	13.9	0.3	170.0	39.0	7.5	8.4	73.8	112.0	35.0	4.0	2.0	170.0	36.9	29.0	3.0	15.39	13.4	24.0	167.7
147.4	5.8	0.021	142.0	60.0	78.4	170.0	3.93	150.0	0.4	3.7	1.78	84.0	2.4	62.0	5.1	2.8	1.43	0.034	1.99	12.0	35.0	110.0	29.0	25.6	2.3	1.32	145.0	30.0	4.24	4.94	7.3	0.9	145.0	39.5	7.4	7.8	67.3	106.0	12.0	4.0	3.0	170.0	32.2	20.0	3.0	6.84	15.5	8.0	154.6
132.28	8.4	1.44	142.0	85.28	92.1	140.0	4.163	170.0	0.2	4.5	1.78	56.0	5.6	88.0	5.0	2.3	4.28	0.058	10.0	18.69	26.0	126.0	20.0	30.9	2.475	1.13	140.0	25.1	5.09	4.55	2.5	0.3	134.0	43.0	7.4	8.2	58.9	122.0	14.0	3.0	2.0	127.0	38.0	21.0	1.0	13.68	12.1	22.0	181.7
130.0	5.6	0.011	136.0	80.0	89.7	150.0	5.662999999999999	210.0	0.7	4.4	1.25	66.0	2.6	86.0	5.2	2.3	5.0	0.015	1.45	372.0	31.0	164.0	66.0	31.5	2.4	1.0659999999999998	140.0	29.4	4.55	5.16	12.0	0.6	145.0	37.8	7.4	8.0	62.5	152.0	23.0	3.0	2.0	135.0	38.4	30.0	3.0	10.26	11.0	16.0	163.2
206.0	5.0	49.5	145.0	64.0	90.9	206.0	4.422	180.0	0.3	6.6	3.2	74.0	2.5	70.0	6.3	1.8	6.78	0.0819999999999999	2.11	408.0	25.0	142.0	69.0	32.0	2.3	1.0659999999999998	183.0	32.4	3.32	4.88	5.3	0.2	202.0	42.7	6.2	6.9	83.6	142.0	30.0	4.0	1.0	204.0	43.6	25.0	3.0	5.13	14.4	75.0	177.9
230.0	6.8	248.0	141.0	82.0	86.8	245.0	5.456	180.0	0.3	4.6	7.12	54.0	4.9	88.0	5.4	1.5	5.71	0.259	1.88	180.0	28.0	146.0	63.0	30.0	2.375	1.13	230.0	35.4	4.25	5.16	4.1	5.397605346934026e-79	215.0	46.4	7.0	7.6	102.6	134.0	21.0	4.0	4.0	230.0	42.0	24.0	3.0	10.26	14.0	8.0	185.5
125.0	7.0870000000000095	1.9149109999999987	139.03000000000003	58.28	90.892	125.0	5.7003799999999964	190.3	0.499	4.329999999999999	4.4141	70.32	4.100000000000007	61.28	5.5740000000000025	2.296000000000004	4.9474	0.10716	5.11	600.0	29.01	168.5	73.9	30.610999999999965	2.29625	1.0976099999999998	125.0	29.436	4.6125000000000025	5.496260000000004	7.103000000000002	0.4490000000000002	118.0	35.57999999999999	7.2180000000000035	8.412999999999998	61.49600000000004	164.12	26.15	3.0	1.0	125.0	33.821	26.95	3.0	7.379000000000002	12.762000000000004	29.64	153.35900000000004
135.0	6.910999999999987	12.112989999999984	139.041	54.92	90.365	140.0	5.526420000000001	184.4	0.5	5.280000000000004	6.027999999999996	68.3	4.101000000000006	55.06	5.511999999999998	2.100999999999996	6.256899999999996	0.09889	1.91	504.0	29.01	158.58	78.4	30.529	2.3810000000000007	1.2872400000000004	135.0	27.853	4.626299999999999	5.202990000000003	7.252999999999997	0.4430000000000003	125.0	38.56500000000001	7.202000000000004	8.292	64.04139999999998	156.38	19.46	3.0	3.0	135.0	36.24800000000001	24.1	3.0	13.0302	12.740000000000006	18.88	161.996
194.0	7.6	0.011	139.0	56.0	93.1	194.0	5.59	140.0	0.6	5.8	3.56	72.0	4.6	56.0	5.5	2.0	5.0	0.28	5.0	360.0	35.0	106.0	69.0	31.7	2.425	1.45	160.0	28.7	4.84	5.495	7.5	0.8	132.0	41.4	8.5	9.0	71.4	106.0	22.0	3.0	1.0	164.0	35.6	27.0	3.0	22.23	12.1	32.0	169.4
200.0	6.7	0.15	139.0	62.0	91.3	260.0	5.84	160.0	0.6	6.2	2.67	86.0	4.4	60.0	5.9	1.4	7.14	0.27	3.0	720.0	34.0	132.0	75.0	30.1	2.35	1.19	223.0	31.9	5.03	4.829	8.7	0.4	180.0	48.5	7.6	7.9	98.5	128.0	23.0	4.0	2.0	215.0	41.9	24.0	3.0	10.26	13.1	20.0	186.6
134.0	7.9	0.547	138.0	80.46	92.6	140.0	4.396	170.0	0.5	5.2	4.45	78.0	4.9	82.0	5.1	2.4	5.36	0.213	2.0	360.0	31.0	146.0	74.0	30.8	2.325	1.033	134.0	25.0	4.47	5.11	6.4	0.2	140.0	39.6	7.3	8.4	58.8	138.0	13.0	3.0	3.0	134.0	39.2	20.0	3.0	11.97	12.6	14.0	168.9
185.0	12.2	0.058	139.0	61.28	94.1	185.0	4.138	150.0	1.2	6.6	1.78	70.0	8.7	62.0	5.4	2.1	7.5	0.198	1.49	420.0	33.0	136.0	80.0	32.6	2.75	0.807	169.0	31.4	5.27	6.44	9.8	0.3	168.0	38.0	7.6	8.4	75.8	120.0	30.0	4.0	1.0	175.0	36.8	33.0	3.0	29.07	12.8	24.0	166.1
144.88	8.1	0.038	137.0	62.0	80.9	159.0	5.456	150.0	0.8	4.8	2.67	80.0	3.6	58.0	5.5	3.5	2.5	0.116	2.57	48.0	37.0	106.0	33.0	26.3	2.275	1.0659999999999998	157.0	30.6	5.51	4.61	9.4	0.6	143.0	38.2	7.2	6.9	73.4	110.0	26.0	4.0	2.0	132.0	33.9	25.0	1.0	10.26	13.4	14.0	156.7
237.0	4.6	0.799	140.0	76.0	85.9	237.0	3.31	150.0	0.4	6.8	2.85	78.0	2.4	86.0	6.2	1.7	5.0	0.313	2.33	360.0	32.0	128.0	67.0	29.4	2.35	1.195	187.0	33.2	5.16	5.44	8.4	0.3	175.0	37.9	7.5	8.8	78.5	128.0	29.0	4.0	1.0	219.0	40.2	25.0	3.0	13.68	13.4	16.0	170.2
133.43	6.9	0.106	138.0	66.0	94.8	140.0	4.965	150.0	0.5	3.9	2.31	62.0	3.3	70.0	4.9	2.9	3.21	0.028	8.0	60.0	28.0	120.0	25.0	31.6	2.275	1.033	136.0	29.8	4.44	4.55	6.9	0.3	128.76	35.8	6.7	8.0	62.4	112.0	13.0	3.0	5.0	132.0	32.9	17.0	3.0	8.55	11.4	6.0	150.9
140.0	7.5	0.021	139.0	92.0	95.4	143.92	5.974	210.0	0.5	3.9	2.67	62.0	4.7	90.0	5.2	2.1	4.28	0.145	1.0	179.09	34.0	190.0	57.0	33.3	2.375	1.2919999999999998	135.0	31.2	3.74	4.83	6.9	0.8	119.41	37.2	7.5	8.6	60.2	176.0	12.0	4.0	1.0	139.0	36.7	17.0	3.0	10.26	11.7	12.0	154.7
168.49	10.4	0.035	139.2	64.0	93.4	193.0	3.13	130.0	0.9	6.4	5.34	72.0	6.7	64.0	5.4	2.7	3.9	0.063	9.12	24.32	29.0	116.0	18.0	31.2	2.425	1.162	190.0	37.0	5.31	4.885	8.2	0.3	166.05	40.2	7.7	7.9	100.1	110.0	85.0	4.0	1.0	180.0	36.0	46.0	3.0	15.4	12.5	44.0	171.0
190.0	6.2	0.118	141.0	55.82	92.3	225.0	3.801	120.0	0.5	5.8	0.89	50.0	3.5	54.0	5.2	2.0	5.71	0.135	2.7	456.0	30.0	90.0	56.0	31.5	2.275	1.259	190.0	27.4	4.81	5.55	7.7	0.6	170.0	47.8	6.9	9.4	88.0	90.7	38.0	4.0	4.0	220.0	42.7	29.0	3.0	18.81	13.1	40.0	181.5
170.0	7.6	0.036	140.0	62.0	94.5	190.0	4.32	150.0	0.9	6.7	1.78	76.0	4.7	66.0	5.5	1.9	5.0	0.077	3.0	314.04	32.0	132.0	62.0	32.5	2.325	1.07	190.0	31.9	4.61	5.551	12.4	0.2	140.0	42.6	7.5	7.9	84.0	132.0	28.0	4.0	3.0	190.0	40.4	25.0	3.0	17.1	12.5	32.0	176.3
145.0	12.4	97.6	139.0	80.0	98.2	160.0	5.56	150.0	0.8	4.8	15.12	78.0	7.4	82.0	5.1	3.6	3.21	0.053	1.84	96.0	31.0	138.0	60.0	33.2	2.4	1.29	150.0	32.4	4.4	4.163	6.6	0.6	125.0	35.5	7.5	8.8	67.2	132.0	12.0	4.0	4.0	145.0	37.0	19.0	3.0	8.55	11.8	62.0	167.1
135.0	7.9	0.011	137.0	72.0	88.3	175.0	5.12	160.0	0.5	4.1	1.78	88.0	6.1	76.0	5.5	1.2	3.21	0.097	3.0	161.9	26.0	134.0	45.0	30.0	2.4	1.2919999999999998	163.0	33.5	5.0	4.39	6.1	1.4	120.0	39.7	7.3	8.2	72.1	128.0	40.0	4.0	5.0	163.0	34.7	30.0	3.0	10.26	12.5	33.0	154.2
193.09	6.1	0.563	142.0	68.0	90.1	210.0	4.06	140.0	0.5	6.1	8.01	66.0	3.2	70.0	5.0	2.1	4.64	0.217	4.23	24.0	29.0	122.0	19.0	30.7	2.375	1.324	195.0	35.4	5.27	4.72	8.6	0.6	196.29	42.1	7.4	7.7	90.4	120.0	20.0	4.0	2.0	195.0	39.0	16.0	1.0	11.97	12.9	16.0	171.8
185.0	8.2	0.011	142.0	72.0	95.1	210.0	4.86	180.0	0.5	10.2	4.45	54.0	6.1	82.0	5.7	1.3	5.36	0.101	1.56	324.0	26.0	142.0	66.0	33.3	2.125	0.94	195.0	31.7	4.78	4.441	5.7	0.8	175.0	42.6	6.5	8.0	87.9	134.0	24.0	4.0	5.0	185.0	39.0	22.0	3.0	18.81	13.7	35.0	179.6
160.0	5.9	0.034	143.0	80.0	96.8	170.0	5.507999999999999	200.0	0.6	4.7	5.78	76.0	3.9	80.0	5.4	1.3	5.71	0.217	2.0	432.0	27.0	162.0	73.36	33.2	2.275	1.324	140.0	27.4	4.45	4.05	10.9	0.2	140.0	37.1	6.4	7.6	67.7	142.0	79.0	3.0	4.0	150.0	36.4	68.0	3.0	13.68	14.4	108.0	171.9
133.0	6.6	0.011	137.0	56.0	92.4	135.0	6.853	180.0	0.6	4.2	0.89	62.0	3.5	62.0	6.1	2.2	6.43	0.058	1.25	396.0	26.0	156.0	74.1	30.3	2.35	1.388	133.0	26.5	4.1	5.72	9.5	0.6	115.0	35.8	6.8	7.3	58.9	144.0	22.0	3.0	4.0	133.0	33.6	29.0	2.0	8.55	12.4	17.0	151.1
210.0	5.5	0.069	140.0	58.0	93.7	210.0	3.569	160.0	0.4	4.6	3.47	60.0	3.5	72.0	5.1	1.4	4.64	0.165	1.93	311.64	28.0	126.0	62.0	31.5	2.3	1.2919999999999998	180.0	32.5	4.76	6.33	7.2	0.6	160.0	41.6	6.9	6.9	83.4	126.0	21.0	4.0	4.0	185.0	40.2	25.0	3.0	23.94	11.8	16.0	172.1
200.0	4.1	371.0	138.0	72.0	98.9	200.0	3.698	170.0	0.4	4.0	7.12	78.0	2.6	76.0	4.0	1.1	2.86	0.7390000000000001	2.0	264.0	39.0	136.0	64.28	33.7	2.325	1.162	150.0	24.5	3.72	4.88	9.4	0.8	175.0	41.68000000000001	7.6	6.3	67.6	128.0	20.0	3.0	4.0	200.0	42.0	26.0	3.0	27.36	15.0	239.0	173.0
170.0	6.988000000000002	9.778200000000004	139.03100000000003	56.2	90.354	173.0	5.63074	185.2	0.5	5.517000000000001	4.789299999999998	70.82	4.090000000000007	56.3	5.740999999999999	2.1479999999999966	4.670999999999995	0.11757	2.28	531.48	28.0	164.22	78.0	30.538	2.38275	1.2802600000000002	170.0	34.09100000000001	4.6246	5.8130700000000015	7.316000000000002	0.4690000000000002	110.0	35.44800000000001	7.1999999999999975	8.52	75.23800000000001	158.96	21.34	4.0	1.0	169.0	35.926	23.23	3.0	11.799	12.908000000000008	25.52	153.62500000000003
136.31	6.4	0.011	136.0	60.0	91.4	157.0	4.577	150.0	0.6	3.4	2.31	70.0	4.3	60.0	5.4	1.3	1.43	0.063	4.0	48.0	30.0	122.0	34.0	32.0	2.25	1.259	157.0	29.6	3.24	6.16	10.0	0.7	128.0	29.3	5.8	9.4	73.4	120.76	24.0	3.0	4.0	152.0	35.0	23.0	3.0	3.42	13.1	16.0	151.8
145.0	3.5	0.011	137.0	82.9	95.7	145.0	7.007999999999999	160.0	0.4	4.2	2.58	60.0	1.7	82.0	5.1	1.3	6.07	0.105	2.0	84.0	26.0	123.6	48.0	33.6	2.35	1.227	123.0	27.4	3.86	4.44	10.6	1.4	130.0	36.4	7.0	6.9	56.0	122.0	21.0	3.0	5.0	134.0	34.0	29.0	1.0	15.39	12.3	10.0	162.1
120.0	6.871999999999987	188.74393	139.08300000000006	71.98	90.558	126.0	4.97121	146.5	0.5	3.951	8.821099999999998	72.12	4.004	71.88	5.285999999999998	2.100999999999996	5.2414	0.0859299999999999	2.24	220.8	29.01	117.34	41.0	30.405	2.3322500000000006	1.1175700000000002	123.0	28.846	4.6492999999999975	4.923410000000001	7.134000000000001	0.4700000000000002	117.11	41.63899999999999	7.200000000000004	8.21	63.238	117.38	16.08	3.0	1.0	122.0	36.069	18.82	3.0	6.939000000000001	12.801000000000002	17.57	166.6939999999999
200.0	11.3	313.0	139.136	84.0	103.2	276.0	5.774390000000002	150.0	1.5	6.807999999999995	8.54	88.0	6.8	86.0	5.7	2.9	4.652	0.071	4.23	156.0	28.99	118.0	44.0	33.8	2.3895	1.23528	267.0	41.2	5.1	5.152310000000004	13.1	0.1	180.0	44.8	7.1990000000000025	8.9	123.0	126.0	47.12	5.0	3.0	250.0	40.0	34.9	3.0	13.628700000000006	14.1	58.85	172.3
97.68	6.9	0.11	138.7	68.0	92.4	100.0	3.93	140.0	0.5	4.0	5.34	78.0	4.1	68.0	5.4	2.1	4.6000000000000005	0.0819999999999999	2.92	111.11	29.0	114.0	28.0	30.6	2.3	1.098	100.0	24.0	4.27	4.496	7.1	1.5	95.0	36.4	7.2	8.6	47.1	110.0	9.0	2.0	2.0	100.0	31.7	18.0	3.0	5.1000000000000005	12.6	49.0	156.9
165.0	7.6	41.0	138.0	60.0	91.1	170.0	3.207	160.0	0.4	7.6	8.9	80.0	5.6	64.0	5.2	1.4	8.21	0.08	1.0	420.0	21.0	136.0	80.0	32.8	2.4	1.001	165.0	24.0	3.45	5.33	5.1	0.5	170.0	40.5	6.9	7.1	59.2	132.0	11.0	4.0	3.0	165.0	38.3	19.0	3.0	13.68	14.7	16.0	170.5
162.62	8.8	0.011	138.0	80.0	89.1	173.0	4.06	130.0	0.5	4.6	0.89	74.0	5.3	74.0	5.0	2.8	3.21	0.039	2.33	26.57	33.0	116.0	18.0	29.6	2.325	0.872	173.0	32.5	4.57	4.11	5.3	0.8	165.04	43.8	7.1	7.6	79.0	112.0	14.0	4.0	4.0	165.0	35.8	18.0	1.0	13.68	11.7	20.0	163.3
187.95	4.1	213.0	141.0	51.42	89.5	225.0	4.319	120.0	0.3	4.5	7.12	76.0	2.1	50.0	5.2	1.5	2.5	0.039	2.0	10.39	28.0	96.0	21.0	29.8	2.35	1.195	225.0	40.5	4.09	4.44	7.7	1.0	185.5	42.8	6.9	8.5	104.1	96.56	12.0	5.0	3.0	200.0	38.7	15.0	3.0	10.26	13.1	11.0	159.9
210.0	6.1	0.023	140.0	92.0	94.4	210.0	2.948	150.0	0.5	5.2	1.25	70.0	2.2	90.0	10.8	2.7	3.21	0.068	1.76	360.0	31.0	132.0	69.0	30.3	2.35	1.356	173.0	30.6	5.11	7.83	9.0	0.6	160.0	38.0	7.0	7.9	80.7	140.0	27.0	4.0	3.0	203.0	37.2	19.0	3.0	18.81	13.7	22.0	166.7
150.0	6.9	0.011	138.0	68.0	91.9	165.0	5.2	170.0	0.5	6.9	3.56	46.0	4.3	76.0	5.7	1.9	7.14	0.116	1.0	600.0	26.0	130.0	76.0	31.3	2.3	1.07	140.0	28.2	4.7	4.774	7.5	0.3	140.0	40.5	6.6	9.0	63.0	134.0	12.0	3.0	3.0	140.0	39.5	19.0	3.0	11.97	12.4	18.0	169.5
120.78	7.9	0.011	137.0	66.0	84.0	152.0	4.81	120.0	0.6	5.1	2.67	70.0	4.8	68.0	5.0	2.2	3.93	0.024	1.0	99.44	34.0	98.0	32.0	29.0	2.325	1.26	148.0	29.5	4.74	4.274	7.0	0.6	115.0	44.1	8.0	7.6	66.7	96.0	16.0	3.0	5.0	140.0	36.3	18.0	1.0	18.81	12.7	13.0	156.0
131.27	6.1	0.011	137.0	46.0	90.1	145.0	3.465	120.0	0.6	3.7	0.89	62.0	3.7	48.0	5.0	1.4	2.86	0.072	3.0	79.84	25.0	108.0	26.0	29.6	2.325	1.13	132.0	26.0	4.22	5.0	10.6	0.6	131.87	42.0	6.8	7.2	57.7	106.0	15.0	3.0	4.0	140.0	35.5	21.0	1.0	20.52	11.6	15.0	171.3
200.0	6.6	0.035	140.9	76.0	97.3	300.0	5.48	170.0	0.5	3.6	2.67	60.0	3.7	78.0	7.0	2.2	6.1000000000000005	0.019	8.0	282.8	29.0	158.0	52.0	32.3	2.5	0.775	294.0	47.3	4.17	3.775	7.4	0.6	235.0	37.7	6.8	8.7	131.7	154.0	22.0	5.0	2.0	250.0	38.2	24.0	1.0	5.1000000000000005	12.4	10.0	164.9
180.0	5.2	0.034	142.0	50.0	89.9	190.0	5.53	130.0	0.4	5.8	1.78	66.0	2.3	44.0	4.9	2.3	3.57	0.101	1.0	181.78	26.0	96.0	37.0	30.6	2.425	1.19	190.0	33.5	5.3	4.441	8.4	0.2	175.0	42.6	7.5	8.2	82.0	86.0	17.0	4.0	4.0	185.0	40.5	31.0	3.0	18.81	11.6	18.0	182.0
220.0	4.6	0.011	140.0	80.0	87.3	236.0	7.784	170.0	0.4	5.5	4.36	60.0	2.7	80.0	5.6	1.3	5.0	0.09	3.0	624.0	28.0	142.0	76.0	30.2	2.375	1.0659999999999998	227.0	33.5	4.76	10.49	9.6	1.0	176.0	43.4	6.9	7.5	107.4	142.0	38.0	4.0	4.0	217.0	39.5	39.0	3.0	15.39	13.0	15.0	185.5
227.0	4.4	0.049	140.0	76.0	90.5	230.0	4.888	160.0	0.5	5.4	0.89	66.0	1.7	76.0	6.0	2.0	5.0	0.024	2.08	261.96	28.0	122.0	56.0	29.2	2.4	1.485	213.0	32.0	5.35	5.16	12.2	1.5	192.71	51.0	6.8	8.0	94.0	118.0	19.0	4.0	5.0	216.0	42.0	19.0	3.0	13.68	12.0	22.0	190.2
126.0	5.1	0.417	136.0	70.0	92.4	156.0	4.68	140.0	0.5	8.5	1.78	80.0	2.7	70.0	5.2	1.6	3.57	0.097	12.0	180.0	32.0	106.0	40.0	31.0	2.325	1.13	156.0	32.5	4.74	4.94	10.5	0.7	134.0	41.0	7.6	8.0	69.0	106.0	33.0	4.0	4.0	152.0	36.2	27.0	3.0	11.97	13.1	21.0	163.5
119.51	7.325999999999992	0.6777199999999999	139.0730000000001	65.08	89.882	125.0	4.476950000000001	146.7	0.5	4.112	2.5676	79.48	4.294000000000007	63.76	5.0440000000000005	2.300000000000004	5.6871	0.0391299999999999	1.84	24.0	29.01	116.84	22.0	30.280000000000005	2.3360000000000003	1.18046	122.0	28.748	4.649399999999996	4.56686	6.886	0.4160000000000001	116.76	39.47800000000001	7.200000000000004	8.211000000000002	61.57140000000001	115.28	15.89	3.0	3.0	122.0	34.044000000000004	19.0	3.0	7.873000000000001	12.281999999999998	15.55	157.16400000000004
140.0	5.9	0.011	141.0	38.14	93.4	140.0	4.086	150.0	0.7	2.8	0.89	80.0	3.9	44.0	5.3	1.0	6.43	0.097	1.29	36.0	29.0	118.0	73.86	31.3	2.375	1.195	127.0	26.5	4.38	4.66	12.3	0.4	120.0	36.6	6.9	8.1	56.8	118.0	12.0	3.0	3.0	135.0	33.4	16.0	3.0	5.13	12.6	11.0	152.2
190.0	9.6	169.0	140.0	68.0	89.6	220.0	5.33	140.0	0.8	4.4	5.34	60.0	4.0	66.0	5.4	4.6	4.28	0.072	7.0	168.0	28.0	110.0	50.0	30.4	2.375	1.45	192.0	34.7	4.88	4.885	8.6	0.3	180.0	41.7	7.2	7.4	80.7	118.0	20.0	4.0	4.0	220.0	36.6	19.0	1.0	8.55	13.9	57.0	171.9
165.0	3.7	0.035	133.9	78.0	93.7	270.0	5.28	140.0	0.2	4.4	3.56	60.0	1.6	84.0	5.3	1.7	3.9	0.092	1.0	220.06	31.0	124.0	46.0	31.3	2.325	0.969	270.0	46.2	4.52	5.162000000000001	5.9	2.9	120.0	40.98099999999999	7.4	9.0	123.6	120.0	13.0	5.0	5.0	200.0	42.5	16.0	3.0	6.8000000000000025	12.3	19.0	164.3
90.0	5.5	0.035	137.1	62.0	90.6	130.0	3.72	130.0	0.3	4.0	6.23	70.0	3.3	62.0	5.4	1.7	3.9	0.174	2.0	12.0	39.0	102.0	42.0	30.9	2.425	1.324	130.0	29.0	4.57	4.996	6.1	0.8	110.0	39.0	8.3	8.6	57.6	100.0	29.0	3.0	1.0	110.0	34.4	28.0	3.0	6.8000000000000025	11.5	21.0	150.1
125.13	11.4	0.023	136.0	39.38	93.8	140.0	7.655	130.0	0.7	3.4	0.89	84.0	9.2	40.0	5.2	1.3	1.43	0.014	3.0	92.58	28.0	104.0	22.0	32.0	2.175	1.2919999999999998	140.0	27.4	3.36	3.72	6.1	0.8	122.77	45.1	5.7	6.9	67.3	104.0	14.0	3.0	3.0	140.0	39.3	17.0	3.0	10.26	13.3	12.0	168.9
160.0	7.122000000000009	4.496200000000004	139.33200000000002	88.0	90.29700000000004	250.0	4.878549999999998	150.0	0.5	6.314000000000003	2.6798	74.0	4.199999999999991	88.0	5.346	2.1989999999999963	5.0286	0.0907899999999999	2.0	120.0	28.0	138.0	36.0	30.37900000000001	2.3355	1.14501	250.0	38.36500000000001	4.647099999999997	4.9292488888888935	6.9659999999999975	0.4700000000000001	160.0	46.68099999999998	7.1999999999999975	8.179000000000004	113.89900000000002	136.0	24.92	4.0	4.0	250.0	41.83399999999999	22.64	3.0	8.340000000000005	12.377	25.43	185.5910000000001
167.12	12.9	147.0	143.3	74.0	90.4	240.0	5.22	150.0	0.6	6.9	13.35	94.0	8.7	84.0	5.7	3.3	3.2	0.111	6.77	96.0	28.0	134.0	35.0	31.0	2.425	1.0659999999999998	240.0	38.8	4.81	5.162000000000001	4.9	0.6	140.0	40.0	7.5	8.9	109.8	126.0	28.0	4.0	2.0	178.0	37.0	19.0	3.0	5.1000000000000005	13.7	24.0	166.3
192.64	6.609000000000013	3.4620800000000003	138.98600000000002	88.0	90.06199999999998	240.43	5.683770000000003	200.0	0.5	5.898	4.757299999999998	84.0	3.899999999999993	84.0	5.628000000000003	1.995	5.311799999999998	0.1064199999999999	1.25	240.0	29.01	184.0	70.0	30.224999999999994	2.38925	1.2039300000000002	210.06	39.825	4.6674000000000015	5.201910000000003	7.5950000000000015	0.4600000000000002	134.8	38.23099999999999	7.200000000000004	8.271	96.31839999999995	186.0	21.87	5.0	2.0	236.0	37.47799999999999	22.25	3.0	11.816099999999995	13.112999999999992	26.38	158.5
165.0	6.4	0.035	135.2	64.0	65.6	178.0	4.84	180.0	0.6	5.4	5.34	72.0	3.8	62.0	5.9	1.6	5.4	0.116	5.03	96.0	36.0	154.0	66.0	20.5	2.375	1.162	178.0	34.2	5.69	5.162000000000001	9.1	1.0	150.0	37.8	8.2	8.8	86.6	144.0	19.0	4.0	1.0	175.0	37.4	18.0	3.0	6.8000000000000025	19.0	19.0	166.6
170.41	6.1	0.021	138.0	80.0	88.0	185.0	4.06	160.0	0.7	6.3	1.78	72.0	3.1	84.0	5.3	2.0	5.71	0.029	2.26	31.17	30.0	134.0	19.0	29.5	2.425	1.19	175.0	31.4	5.14	4.996	11.0	0.8	172.8	44.6	7.6	5.7	80.1	126.0	20.0	4.0	4.0	165.0	39.5	20.0	1.0	20.52	12.1	16.0	176.9
180.41	5.9	0.011	139.0	80.0	91.4	229.02	5.198	150.0	0.5	5.7	3.2	74.0	3.3	84.0	5.5	1.9	5.36	0.052	1.25	240.0	30.0	118.0	50.0	31.0	2.325	1.356	226.06	37.5	4.25	5.11	8.8	0.4	145.0	43.2	7.3	7.6	104.5	120.0	21.0	4.0	4.0	216.11	36.1	22.0	3.0	11.97	12.4	29.0	167.8
168.0	6.7	0.035	138.5	86.0	94.3	205.0	5.2	130.0	0.6	6.7	4.45	88.0	2.2	90.0	5.6	3.7	2.9000000000000004	0.126	6.0	72.0	38.0	120.0	47.0	32.5	2.375	1.0659999999999998	195.0	35.2	5.48	5.662000000000001	9.6	0.6	165.0	39.4	8.7	8.4	89.9	120.0	126.0	3.0	1.0	180.0	38.0	71.0	3.0	18.8	12.0	147.0	169.4
106.6	8.9	0.062	140.6	42.0	88.9	119.0	5.38	130.0	0.7	4.8	4.45	74.0	5.9	48.0	4.7	2.2	3.9	0.198	6.0	38.49	30.0	108.0	21.0	31.2	2.475	0.936	119.0	27.2	5.61	5.495	7.5	0.4	105.38	42.5	8.7	8.0	52.0	108.0	58.0	3.0	1.0	115.0	34.5	33.0	3.0	15.4	12.1	38.0	163.0
229.31	5.4	0.011	139.0	72.0	84.9	260.0	4.06	130.0	0.4	5.3	3.56	74.0	3.1	72.0	5.0	1.8	3.57	0.087	2.81	24.0	30.0	102.0	23.0	29.6	2.4	1.1	245.0	41.2	5.36	5.051	7.7	0.3	236.9	44.7	7.3	8.2	115.5	96.0	18.0	5.0	4.0	260.0	36.9	22.0	3.0	17.1	12.1	12.0	166.6
180.0	5.6	15.2	139.0	62.0	91.3	180.0	6.103	130.0	0.5	7.0	2.14	92.0	3.3	60.0	8.1	1.5	3.57	0.025	2.59	336.0	27.0	98.0	71.0	31.4	2.4	1.098	160.0	30.3	4.62	8.99	9.4	0.6	180.0	40.5	7.0	9.2	77.5	102.0	31.0	4.0	3.0	160.0	38.7	25.0	3.0	11.97	11.9	21.0	167.6
170.0	7.3	112.0	137.0	70.0	89.6	270.0	6.3870000000000005	150.0	0.4	5.0	19.57	70.0	4.3	78.0	5.6	2.2	4.28	0.068	2.0	36.0	29.0	122.0	38.0	30.4	2.375	1.0659999999999998	270.0	44.2	5.36	5.38	5.5	0.9	170.0	38.69099999999997	7.2	8.9	127.3	114.0	106.0	5.0	3.0	270.0	37.0	55.0	3.0	8.55	12.3	38.0	162.7
110.0	6.899999999999992	0.022970251572327	139.00199999999998	71.16	90.603	129.0	5.772669999999998	185.7	0.5	4.901	4.071199999999997	69.56	4.002999999999999	72.54	5.489000000000001	2.100999999999996	6.522199999999995	0.1021788888888888	1.24	135.6	29.01	158.94	70.54	30.542	2.38375	1.2741700000000007	129.0	28.573	4.624299999999999	5.093200000000001	7.245999999999998	0.4810000000000002	110.0	36.082	7.200000000000004	8.442000000000002	61.35099999999998	156.02	19.8	3.0	3.0	129.0	34.118	24.41	2.0	12.158099999999996	12.607999999999995	20.2	152.761
160.0	9.8	6.39	142.0	72.0	87.2	184.0	5.77	172.3	0.7	6.0	3.56	70.96	5.6	72.9	7.0	3.1	7.14	0.106	1.46	180.0	36.0	143.96	62.71	28.7	2.325	1.1	179.0	37.0	4.93	3.775	7.1	0.8	130.0	38.0	7.7	8.8	79.4	142.7	13.0	4.0	1.0	169.0	37.0	22.0	3.0	8.55	14.0	21.0	156.8
210.0	7.6	0.023	142.0	76.4	98.2	250.0	6.077000000000001	150.0	0.4	3.3	2.49	62.0	4.7	78.0	5.3	2.3	6.43	0.099	1.0	298.44	26.0	118.0	57.0	33.2	2.4	1.356	250.0	39.2	4.64	6.11	5.0	0.5	130.0	35.7	7.0	8.8	113.6	120.48	24.0	5.0	5.0	247.0	34.5	16.0	3.0	17.1	11.2	25.0	157.5
170.0	7.084000000000013	0.0184904788450542	138.99299999999997	71.12	89.49900000000002	170.0	5.218669999999999	148.8	0.5	4.541999999999999	2.5104	79.24	4.100000000000007	71.58	5.300999999999998	2.2870000000000026	6.242599999999998	0.0763499999999999	1.81	60.0	28.0	119.34	37.0	30.424	2.37375	1.2734100000000002	149.0	31.553	4.647599999999996	5.037550000000003	6.9510000000000005	0.4600000000000004	130.0	40.358	7.200999999999998	8.401	72.8644	119.36	18.96	4.0	4.0	154.0	36.720999999999975	20.89	3.0	11.559599999999998	12.377	18.25	166.30100000000004
140.0	7.4	426.0	140.0	88.0	100.7	155.0	5.715	180.0	0.6	6.3	13.35	82.0	4.2	96.0	4.9	2.3	3.93	0.126	1.0	240.0	28.0	142.0	48.0	32.4	2.525	1.098	155.0	30.1	4.89	5.5	7.8	0.5	132.0	43.4	7.3	9.9	68.3	142.0	23.0	4.0	3.0	150.0	35.8	24.0	1.0	18.81	12.0	37.0	176.6
178.0	5.1	0.026	139.0	50.0	85.4	180.0	4.913	150.0	0.8	4.1	4.98	64.0	1.9	48.0	5.7	2.3	4.64	0.054	1.0	180.0	32.0	132.0	78.0	28.8	2.2	1.195	178.0	34.5	4.37	4.83	16.2	0.3	122.0	34.2	6.7	7.9	80.9	132.0	17.0	4.0	4.0	178.0	37.5	21.0	3.0	13.68	16.0	17.0	160.2
160.0	6.9	0.035	138.3	90.0	91.1	180.0	6.08	170.0	0.6	4.7	3.56	66.0	4.1	86.0	5.3	2.2	5.7	0.13	4.0	218.76	29.0	152.0	49.0	32.0	2.4	1.13	176.0	34.2	4.74	4.996	8.1	0.4	150.0	41.3	7.8	8.2	79.2	142.0	19.0	3.0	3.0	170.0	37.5	24.0	3.0	8.6	12.0	23.0	171.5
145.0	7.2	344.0	139.0	56.0	93.0	162.0	5.843999999999999	150.0	0.6	6.6	11.12	66.0	3.8	58.0	5.9	2.6	4.28	0.106	3.02	201.2	28.0	120.0	50.0	30.6	2.375	1.162	158.0	32.3	5.53	5.11	7.9	0.6	135.0	40.0	6.9	7.1	70.5	120.0	16.0	4.0	4.0	150.0	37.2	19.0	3.0	15.39	13.6	25.0	173.3
173.27	6.0	0.07	140.9	74.76	86.2	180.0	5.92	148.0	0.6	6.8	3.56	66.94	3.5	73.48	4.4	1.7	4.3	0.092	2.94	94.8	29.0	118.92	28.0	30.2	2.45	1.195	175.0	32.6	5.49	4.94	10.8	0.7	175.0	39.9	7.5	7.1	76.4	119.36	28.0	4.0	3.0	175.0	37.2	25.0	3.0	13.7	12.1	13.0	165.3
261.13	5.5	0.34	140.0	90.0	90.2	300.0	3.698	140.0	0.4	6.7	4.45	94.0	3.0	88.0	5.3	1.9	2.86	0.077	6.13	60.0	26.0	122.0	29.0	29.5	2.25	1.324	300.0	39.5	5.68	5.44	6.8	0.8	260.0	46.7	6.7	10.4	130.2	126.0	42.0	5.0	3.0	300.0	43.3	35.0	1.0	8.55	13.7	19.0	182.9
157.8	9.5	0.011	138.0	68.0	85.7	180.0	4.784	140.0	0.5	5.2	2.67	94.0	6.2	76.0	5.2	2.6	5.0	0.058	4.0	118.24	36.0	112.0	33.0	30.3	2.4	1.453	180.0	35.5	4.27	4.66	5.6	0.4	150.0	35.3	8.1	8.2	81.3	110.0	19.0	4.0	2.0	180.0	35.1	19.0	3.0	13.68	12.6	13.0	155.1
164.0	7.4	0.049	143.0	84.0	85.9	167.0	4.99	150.0	0.5	5.7	3.56	90.0	4.6	80.0	5.3	2.0	8.93	0.106	1.0	204.0	27.0	116.0	51.0	29.3	2.55	1.26	161.0	30.5	4.72	5.329	7.4	1.3	130.0	41.0	7.3	7.5	69.9	116.98	24.0	3.0	4.0	163.0	37.7	25.0	3.0	22.23	12.5	16.0	176.0
141.0	6.883999999999995	4.435420478845062	139.0	58.0	90.64899999999996	169.0	5.740659999999999	190.0	0.5	4.8290000000000015	4.261799999999997	84.0	4.0420000000000025	54.0	5.569	2.099999999999996	4.899599999999999	0.09593	2.35	360.0	29.0	172.0	79.0	30.538	2.3862500000000004	1.2475800000000006	141.0	28.45699999999999	4.625799999999999	5.409910000000004	7.2959999999999985	0.4700000000000001	125.36	34.53100000000001	7.200000000000004	8.531	64.0	166.0	17.52	3.0	1.0	135.0	34.53399999999999	22.89	3.0	12.807899999999997	12.831	19.14	151.0
124.0	7.8	0.035	143.0	14.0	96.1	136.0	5.64	180.0	0.6	7.4	1.78	72.0	5.1	10.78	5.3	1.8	8.21	0.232	1.0	48.0	31.0	140.02	63.98	31.7	2.25	1.19	136.0	27.033	3.52	4.218999999999999	7.4	0.6	130.0	41.93299999999999	7.2	8.0	63.958	136.98	21.0	3.0	2.0	129.0	38.136	21.0	3.0	15.39	11.4	12.0	177.0
220.0	4.3	1.24	141.3	75.76	89.4	310.0	4.68	167.1	0.4	5.5	3.56	72.62	2.4	76.14	5.9	1.3	4.6000000000000005	0.053	1.98	168.0	43.0	140.86	56.0	29.8	2.3	1.001	285.0	50.0	4.68	5.718	9.3	0.6	210.0	37.8	8.3	8.5	127.5	139.08	26.0	5.0	4.0	285.0	38.1	39.0	2.0	12.0	13.6	30.0	162.4
185.31	10.4	130.0	139.0	80.0	91.9	195.0	5.7929999999999975	140.0	0.6	5.1	2.67	84.0	6.2	72.0	5.4	3.3	3.93	0.058	4.0	111.2	32.0	114.0	30.0	30.6	2.275	1.227	180.0	35.0	4.12	5.0	5.9	0.6	190.0	38.0	7.2	7.5	83.6	112.0	21.0	4.0	4.0	190.0	36.4	19.0	3.0	8.55	12.7	14.0	161.1
200.0	11.6	0.8220000000000001	138.0	96.0	86.9	250.0	5.72	170.0	0.9	7.6	1.78	98.0	7.1	90.0	5.9	3.0	5.0	0.063	3.39	145.32	39.0	136.0	42.0	29.5	2.6	1.36	250.0	38.6	5.68	5.384	7.4	0.7	180.0	43.0	8.0	9.5	109.1	140.0	19.0	5.0	3.0	220.0	41.3	20.0	3.0	13.68	12.2	39.0	178.0
160.0	6.9	0.035	138.4	72.0	90.1	205.0	5.09	150.0	1.0	6.0	9.79	72.0	3.9	74.0	5.3	1.7	4.6000000000000005	0.1639999999999999	1.0	180.0	28.0	110.0	43.0	30.0	2.225	1.227	189.0	33.0	5.05	5.051	14.9	1.2	165.0	42.1	7.7	11.6	88.8	108.0	38.0	4.0	5.0	178.0	36.3	28.0	3.0	12.0	12.4	27.0	169.6
150.0	7.6	0.035	143.0	72.0	91.3	190.0	5.43	170.0	0.6	4.8	7.12	84.0	4.5	68.0	5.5	2.4	4.64	0.193	1.46	240.0	33.0	152.0	70.0	30.4	2.35	0.87	190.0	33.8	5.07	6.051	7.8	5.397605346934026e-79	103.0	40.0	7.8	8.8	90.4	144.0	28.0	4.0	4.0	180.0	33.6	29.0	3.0	20.52	12.3	25.0	160.3
150.0	5.6	623.0	141.0	96.0	94.8	200.0	4.5	190.0	0.5	5.9	3.56	70.0	3.2	95.48	5.0	1.7	3.57	0.208	6.0	240.0	27.0	159.0	46.0	33.0	2.475	1.162	180.0	30.6	4.6	5.22	8.4	0.8	160.0	47.6	7.5	8.9	82.8	154.0	41.0	4.0	3.0	180.0	41.1	35.0	3.0	13.68	12.0	57.0	186.9
220.0	6.1	0.011	143.0	60.54	92.7	230.0	4.008	150.0	0.5	7.5	5.34	66.0	3.8	50.0	5.6	1.5	6.78	0.097	1.0	360.0	32.0	122.0	74.42	31.4	2.25	0.936	212.0	34.1	4.39	5.88	8.8	0.2	165.0	44.2	7.0	8.2	96.5	114.0	17.0	4.0	4.0	212.0	40.0	25.0	3.0	23.94	12.6	19.0	178.9
130.18	7.1	1.13	139.0	66.0	84.4	142.0	4.189	140.0	0.4	3.2	4.45	64.0	4.4	62.0	4.9	2.2	3.57	0.029	3.35	48.87	30.0	104.0	18.0	28.0	2.35	1.6469999999999998	142.0	29.0	4.78	4.72	6.0	0.9	127.5	40.0	7.3	9.6	61.5	106.0	15.0	3.0	4.0	130.0	35.3	20.0	1.0	6.84	12.4	7.0	163.9
147.0	6.6	152.0	142.0	68.0	77.9	160.0	6.36	200.0	0.8	5.3	5.34	56.0	3.1	72.0	5.1	2.3	4.64	0.295	2.0	240.0	36.0	164.0	60.0	24.9	2.5	1.13	150.0	28.4	5.15	5.273	12.0	0.6	147.0	45.8	8.0	7.8	62.6	160.0	20.0	3.0	2.0	160.0	39.0	22.0	3.0	10.26	14.3	25.0	176.2
160.0	7.1	0.15	140.4	83.36	86.6	187.0	5.33	200.0	0.6	5.2	3.56	64.0	4.2	86.0	6.2	2.2	4.6000000000000005	0.242	1.72	415.8	40.0	174.0	64.0	28.8	2.425	1.13	187.0	34.2	4.76	4.996	8.1	0.8	140.0	37.1	8.2	8.4	77.1	160.0	49.0	4.0	1.0	176.72	37.0	42.0	3.0	6.8000000000000025	13.6	30.0	150.5
146.0	6.6	0.011	139.0	58.0	94.4	160.0	4.5	140.0	0.6	4.4	1.78	58.0	3.8	64.0	5.3	1.8	6.43	0.111	1.0	420.0	23.0	110.0	64.0	32.4	2.35	1.29	146.0	29.5	4.52	4.607	8.9	0.8	155.0	45.0	6.8	8.1	65.2	112.0	11.0	3.0	5.0	146.0	39.8	17.0	3.0	13.68	12.0	16.0	177.8
216.0	4.1	0.099	141.0	66.98	87.1	229.0	7.267	161.0	0.5	7.5	2.67	69.8	1.6	69.86	5.9	1.9	3.57	0.097	2.21	264.0	34.0	134.12	61.0	29.0	2.4	1.098	219.0	37.7	5.39	4.22	11.8	1.2	189.0	44.6	7.8	7.8	100.0	131.8	33.0	4.0	4.0	229.0	40.3	30.0	3.0	15.39	13.7	73.0	180.3
100.0	10.0	223.06	137.5	48.0	91.4	120.0	4.71	180.0	0.7	3.9	16.01	102.0	5.5	5.397605346934026e-79	5.2	3.8	2.9000000000000004	0.222	1.0	168.0	37.0	150.0	71.0	31.1	2.475	1.195	95.0	22.7	5.15	5.44	6.9	0.4	120.0	36.3	8.1	7.6	39.4	154.0	17.0	2.0	1.0	115.0	33.0	25.0	3.0	10.3	13.1	68.0	150.8
162.0	9.4	0.038	142.0	80.0	91.9	170.0	6.0	170.0	0.6	3.1	2.67	90.0	5.4	86.0	5.6	3.2	4.64	0.053	1.33	96.0	31.0	144.0	71.0	31.3	2.35	1.36	160.0	32.8	4.69	5.551	6.5	0.4	135.0	41.4	7.4	7.8	72.9	148.0	17.0	4.0	5.0	162.0	35.4	22.0	3.0	13.68	13.0	22.0	165.8
115.64	4.1	0.083	140.0	58.0	89.1	120.0	3.21	130.0	0.4	3.6	4.45	80.0	2.3	66.0	5.2	1.3	3.93	0.053	2.09	47.29	29.0	106.0	18.0	30.4	2.325	1.26	115.0	24.9	4.44	5.162000000000001	9.2	0.9	114.55	39.1	7.3	7.8	53.7	106.0	13.0	3.0	4.0	115.0	35.1	15.0	1.0	10.26	12.5	10.0	167.0
180.0	6.891999999999992	3.0606600000000004	139.025	55.38	89.95800000000001	190.0	4.65606	154.4	0.499	5.777	3.748499999999999	64.32	4.001	57.04	5.786999999999999	2.098999999999996	4.719799999999995	0.1516	1.37	504.0	28.0	124.94	80.0	30.68600000000001	2.364500000000001	1.1012500000000005	171.0	31.910999999999994	4.6022000000000025	5.721790000000002	7.307999999999998	0.4430000000000004	132.0	36.798	7.1999999999999975	8.532	78.65239999999999	121.4	22.51	4.0	3.0	165.0	37.316	24.86	3.0	14.877	12.94700000000001	23.85	167.4770000000001
185.0	7.5	0.029	138.0	45.24	96.1	230.0	5.74	200.0	0.6	10.0	8.01	60.0	3.8	42.0	5.0	2.6	14.64	0.087	1.0	24.0	28.0	156.0	70.75	32.8	2.375	1.42	230.0	39.2	3.23	6.2170000000000005	8.2	0.9	130.0	29.0	6.6	9.7	101.2	150.0	17.0	5.0	3.0	205.0	39.4	22.0	3.0	8.55	12.0	38.0	162.9
175.0	6.3	0.593	140.0	50.0	88.1	190.0	4.862	130.0	0.6	6.1	1.25	100.0	3.6	48.0	5.6	1.7	7.14	0.104	3.0	240.0	25.0	88.0	71.0	29.1	2.225	1.0659999999999998	175.0	33.5	4.55	5.27	8.9	0.7	140.0	40.2	6.3	10.0	82.5	86.0	23.0	4.0	2.0	175.0	37.0	20.0	3.0	18.81	13.9	30.0	172.7
132.86	6.4	0.032	143.0	66.76	89.1	141.93	4.14	142.3	0.7	4.4	3.56	74.26	3.5	66.94	5.1	2.1	5.0	0.0819999999999999	2.72	22.19	31.0	116.72	19.0	30.4	2.375	1.29	130.04	27.1	3.96	4.885	10.9	0.6	132.86	41.1	7.6	8.7	57.6	115.32	16.0	3.0	1.0	131.81	36.2	22.0	3.0	10.26	12.9	14.0	159.4
145.0	4.6	0.035	143.0	76.0	85.4	160.0	6.0	210.0	0.4	4.2	3.56	66.0	2.4	86.0	5.7	1.8	3.6	0.101	1.0	648.0	35.0	184.0	70.0	28.9	2.275	1.0659999999999998	155.0	32.5	3.93	5.162000000000001	8.3	0.2	103.0	41.6	7.8	6.9	68.2	178.0	21.0	4.0	3.0	160.0	35.5	26.0	3.0	17.1	13.7	25.0	163.1
200.0	6.601000000000013	0.3380608333333332	139.00199999999998	64.98	90.512	270.0	4.94123	166.4	0.5	5.712999999999999	3.7554	70.82	3.9009999999999945	66.28	6.039999999999999	2.001	5.2064	0.1016588888888888	1.97	96.0	28.0	138.12	70.03	30.401000000000003	2.3662499999999995	1.2481800000000003	191.0	34.926	4.642499999999996	5.303480000000005	7.561999999999998	0.4780000000000001	145.0	37.475	7.198999999999996	8.33	84.54799999999999	134.86	18.17	4.0	1.0	231.0	36.790000000000006	21.11	3.0	11.628	12.766000000000002	22.8	158.737
109.66	6.3	0.011	136.0	58.0	92.0	125.0	4.267	130.0	0.5	3.2	2.67	88.0	4.4	56.0	4.8	1.2	1.79	0.024	1.0	129.84	28.0	94.0	34.0	31.9	2.225	1.0659999999999998	115.0	27.2	3.68	4.61	7.3	0.9	105.0	37.2	6.3	7.0	56.8	92.0	16.0	3.0	5.0	115.0	31.5	20.0	3.0	8.55	13.0	5.0	161.7
122.63	12.5	0.011	135.0	37.7	92.1	130.0	4.6	140.0	0.7	3.5	1.78	98.0	9.6	48.0	4.8	2.1	2.86	0.01	1.89	60.0	31.0	122.0	25.0	31.7	2.175	1.36	130.0	26.1	4.15	3.664	5.2	0.2	121.91	41.9	6.8	8.9	67.9	120.0	17.0	3.0	4.0	130.0	36.6	20.0	3.0	10.26	11.8	16.0	173.1
104.1	8.6	0.021	140.0	46.0	98.4	115.0	5.43	140.0	0.6	2.7	1.78	80.0	6.6	52.0	4.7	1.3	3.57	0.019	1.0	54.38	28.0	112.0	23.0	35.2	2.225	1.1	112.0	25.0	3.36	4.496	6.6	0.4	102.84	37.5	6.2	7.5	63.0	112.0	23.0	3.0	5.0	112.0	32.5	21.0	2.0	11.97	12.2	17.0	163.3
170.0	7.9	176.0	140.0	82.0	99.2	205.0	7.1370000000000005	190.0	0.7	6.9	8.1	74.0	4.5	76.0	5.6	2.4	5.0	0.376	4.0	312.0	30.0	160.0	66.0	34.3	2.4	1.356	166.0	32.0	4.3	5.33	9.0	1.2	158.0	38.2	7.2	10.5	73.3	152.0	21.0	4.0	1.0	168.0	38.0	29.0	3.0	6.84	13.6	43.0	163.6
118.0	7.089000000000013	1.5079302051282042	139.004	53.4	91.00500000000004	125.0	5.483169999999999	189.9	0.5	4.427000000000001	4.253599999999997	68.4	4.100000000000007	55.04	6.839	2.2129999999999965	3.408399999999998	0.09194	1.86	300.0	29.01	166.04	73.0	30.55799999999999	2.39225	1.2847299999999997	101.0	25.35	4.611200000000002	6.798250000000004	7.065000000000001	0.4540000000000002	115.0	36.108	7.200000000000004	8.134999999999998	49.69300000000002	161.88	22.63	3.0	3.0	100.0	34.369	27.84	3.0	13.885200000000005	12.748	29.74	155.85000000000005
135.0	6.9069999999999885	1.4432694871794858	139.04200000000003	73.3	90.64899999999996	145.0	5.01318	148.2	0.5	5.045000000000002	3.151499999999998	70.86	4.0420000000000025	73.6	5.211999999999997	2.100999999999996	5.388700000000003	0.1074299999999999	2.7	240.0	29.01	117.04	37.0	30.52900000000001	2.342249999999999	1.0755900000000005	135.0	27.696000000000005	4.6286000000000005	4.976910000000002	7.236000000000002	0.4730000000000002	135.0	41.54299999999999	7.200000000000004	8.093	63.87800000000004	116.1	16.31	3.0	5.0	135.0	37.84000000000001	20.11	3.0	9.316999999999998	12.358000000000002	17.46	175.967
116.16	9.5	0.035	140.0	40.0	86.7	130.0	6.65	130.0	0.9	2.6	1.78	90.0	6.8	50.24	4.8	1.6	3.21	0.01	1.39	48.0	29.0	108.74	32.0	30.4	2.075	1.1	127.0	27.9	3.88	4.496	9.5	0.3	116.0	42.1	6.3	8.4	68.2	112.0	11.0	3.0	5.0	127.0	35.5	15.0	3.0	8.55	12.4	5.0	168.5
155.0	9.9	0.011	139.0	60.46	89.2	160.0	6.232	150.0	0.7	4.5	0.89	62.0	5.5	62.0	5.2	3.5	5.0	0.058	1.0	446.52	30.0	108.0	63.0	30.3	2.475	1.421	137.0	31.6	4.14	4.5	7.0	0.9	140.0	38.6	6.5	8.4	61.6	112.0	12.0	4.0	3.0	152.0	33.8	16.0	3.0	5.13	12.9	6.0	152.4
280.0	7.5	0.066	140.0	76.0	93.4	391.0	4.343999999999999	140.0	0.5	6.7	1.25	62.0	5.2	68.0	6.0	1.7	4.64	0.036	2.0	147.63	26.0	100.0	39.0	31.5	2.325	1.356	364.0	44.0	5.27	5.22	6.1	0.4	280.0	42.50599999999999	6.9	8.8	162.0	104.0	33.0	5.0	3.0	380.0	39.0	22.0	3.0	10.26	13.3	39.0	185.2
162.69	6.6	490.4	135.9	64.0	83.5	182.0	4.29	170.0	0.6	3.5	8.9	86.0	3.4	54.0	5.3	2.3	3.2	0.121	2.9	126.74	31.0	126.0	29.0	28.3	2.4	1.13	180.0	34.7	4.62	4.1080000000000005	8.8	0.6	160.0	42.6	7.4	8.8	83.0	126.16	23.0	4.0	2.0	182.0	36.6	21.0	1.0	3.4000000000000004	14.8	25.0	159.7
162.0	5.1	0.095	143.0	74.0	91.5	162.0	5.9220000000000015	160.0	0.6	4.2	1.96	56.0	2.9	73.68	5.6	1.6	3.57	0.092	1.0	300.0	28.0	144.8	71.0	30.4	2.3	0.936	142.0	29.8	4.72	5.33	11.1	0.4	100.0	36.3	7.1	9.4	67.1	150.0	16.0	3.0	3.0	138.0	36.6	23.0	3.0	22.23	12.6	14.0	159.0
190.0	7.095000000000013	0.02365	139.02299999999997	64.5	90.30300000000004	190.0	4.9964400000000015	166.4	0.499	5.176	2.3548	70.96	4.0990000000000055	66.08	7.2499999999999964	2.2870000000000026	3.3124	0.08622	3.16	180.0	28.0	137.94	64.0	30.554	2.3682500000000006	1.1436299999999997	148.0	31.389999999999983	4.6175000000000015	7.120660000000006	6.984999999999999	0.4650000000000002	140.0	38.24	7.204999999999997	8.500000000000002	69.7	134.38	23.62	4.0	1.0	151.0	36.19	23.92	3.0	12.705299999999998	12.604000000000005	60.64	163.2
250.0	5.4	2.75	141.0	51.02	102.7	255.0	5.069	170.0	0.6	7.0	8.9	60.0	2.8	50.0	5.6	1.7	5.71	0.242	2.0	444.0	31.0	144.0	73.0	35.3	2.325	1.195	244.0	36.2	4.81	5.55	11.0	0.7	225.0	45.5	7.3	8.3	110.2	142.0	24.0	4.0	4.0	255.0	40.0	28.0	3.0	15.39	12.4	27.0	182.9
185.0	6.6	0.116	142.0	68.0	90.6	185.0	5.093999999999999	140.0	0.5	4.8	3.83	62.0	3.5	66.0	5.0	2.6	3.93	0.106	6.0	120.0	27.0	130.0	49.0	31.5	2.4	0.904	185.0	34.2	4.8	6.11	6.9	0.5	145.0	37.4	7.0	8.2	82.6	132.0	23.0	4.0	3.0	185.0	37.7	30.0	1.0	13.68	12.3	9.0	168.2
125.0	6.883999999999992	3.414340000000001	139.00599999999997	65.2	90.69799999999998	185.0	5.512449999999999	167.4	0.5	5.565000000000002	4.685999999999998	70.36	4.041000000000002	65.5	5.6370000000000005	2.100999999999996	6.170699999999999	0.098251	1.9	324.72	29.01	136.84	65.0	30.467	2.3715	1.2665710000000003	149.0	31.618	4.627799999999998	5.300270000000003	7.262	0.4680000000000002	125.0	40.33999999999999	7.200000000000004	8.260000000000002	71.09639999999997	133.82	19.25	4.0	3.0	184.0	37.133	21.47	3.0	12.0384	12.64	21.51	164.9840000000001
280.0	5.2	266.0	142.0	90.62	90.3	280.0	3.3360000000000003	200.0	0.3	5.2	9.34	76.0	3.7	92.26	5.8	1.0	3.93	0.657	3.17	336.0	34.0	179.12	67.0	30.3	2.5	1.162	217.0	32.7	4.32	5.5	5.9	2.3	280.0	48.9	7.4	9.8	93.8	178.0	24.0	4.0	2.0	270.0	41.3	24.0	1.0	17.1	14.9	24.0	178.1
295.0	4.1	0.076	141.0	60.0	96.3	330.0	4.707	160.0	0.4	4.5	4.0	54.0	2.4	72.0	5.4	1.1	2.5	0.255	3.0	248.88	20.0	122.0	62.0	31.7	2.275	1.13	218.0	33.0	5.11	3.89	9.5	0.3	230.0	38.9	5.9	7.9	100.4	124.0	34.0	4.0	2.0	330.0	39.3	26.0	3.0	15.39	12.8	12.0	180.3
222.0	10.0	0.229	140.0	72.0	87.0	285.0	5.1720000000000015	130.0	0.7	6.9	3.56	66.0	6.0	76.0	5.4	3.2	3.57	0.237	4.1	127.23	35.0	114.0	43.0	29.3	2.275	1.195	265.0	40.5	5.22	4.66	6.7	5.397605346934026e-79	222.0	39.1	7.4	7.5	126.7	104.0	17.0	5.0	4.0	280.0	40.0	16.0	3.0	13.68	12.7	27.0	175.3
185.88	7.1	0.041	140.0	62.0	87.9	220.0	4.836	150.0	0.7	7.1	0.89	66.0	5.1	64.0	5.1	1.2	2.86	0.01	3.03	53.07	31.0	122.0	23.0	29.7	2.4	1.13	220.0	37.6	5.55	5.0	10.0	5.397605346934026e-79	181.03	42.8	7.4	7.3	97.9	116.8	18.0	4.0	4.0	220.0	37.2	27.0	1.0	8.55	12.1	21.0	172.1
110.0	6.912999999999991	0.0218304175474307	138.998	54.34	90.793	114.0	5.5564300000000015	191.1	0.5	4.592	4.394399999999997	69.08	4.100000000000007	56.82	5.451000000000001	2.109999999999996	6.508899999999996	0.0942999999999999	1.27	362.04	30.0	164.48	78.0	30.600999999999992	2.3712500000000007	1.2693199999999998	110.0	26.042	4.613000000000001	5.1207600000000015	7.2429999999999986	0.4170000000000001	110.0	36.591	7.200000000000002	8.278000000000002	52.58300000000001	159.98	20.33	3.0	4.0	110.0	34.297	26.43	3.0	13.030199999999995	12.759	21.16	155.86799999999997
195.0	6.6	270.02	142.1	92.0	100.6	236.0	5.17	180.0	0.8	7.5	21.35	98.0	3.7	90.0	5.3	1.5	5.0	0.208	2.0	312.0	25.0	154.0	62.0	33.7	2.25	1.227	202.0	31.1	4.84	4.94	12.1	0.2	195.0	39.9	6.9	8.6	89.3	152.0	21.0	4.0	3.0	192.0	41.8	38.0	3.0	6.8000000000000025	13.8	98.0	184.6
178.09	12.8	0.055	138.0	55.48	85.6	190.0	3.8	140.0	0.8	6.1	2.67	60.0	9.7	52.0	5.4	2.2	4.28	0.063	6.39	45.78	37.0	118.0	20.0	28.3	2.375	1.07	160.0	35.8	5.6	4.774	6.4	0.1	174.49	44.2	8.2	8.9	83.5	112.0	23.0	4.0	2.0	190.0	37.8	24.0	3.0	10.26	12.7	20.0	168.5
217.0	6.905999999999987	119.58024	138.99300000000002	75.98	89.70900000000002	217.0	5.079830000000001	146.8	0.5	6.093999999999999	6.294600000000003	72.26	4.100000000000007	75.0	5.313999999999998	2.100999999999996	5.289700000000003	0.10907	3.38	190.56	28.0	116.84	42.0	30.37299999999999	2.367	1.13213	197.0	35.05600000000002	4.646899999999997	5.085400000000003	7.226999999999998	0.5290000000000001	180.0	44.32299999999997	7.195999999999998	8.253000000000002	91.21599999999994	117.16	26.91	4.0	4.0	192.0	39.878000000000014	24.07	3.0	11.6451	12.536000000000003	29.32	180.96
128.0	6.8	0.021	137.0	64.0	82.7	143.0	5.843999999999999	140.0	0.5	3.4	2.4	70.0	4.5	74.0	5.4	1.6	4.64	0.026	1.0	216.0	29.0	106.0	40.0	27.6	2.325	1.388	138.0	28.5	4.66	5.05	6.9	0.9	120.0	40.8	7.4	8.9	63.8	104.0	17.0	3.0	5.0	138.0	38.0	21.0	3.0	15.39	13.3	13.0	168.2
135.0	6.871999999999987	0.123941111111111	139.00199999999998	76.14	90.43500000000002	135.0	5.555740000000003	178.5	0.5	4.674	3.8604999999999983	68.04	4.0	75.36	5.4620000000000015	2.099999999999996	6.555299999999992	0.1002499999999999	1.26	279.48	29.01	149.98	58.0	30.38200000000001	2.38025	1.2782000000000004	120.0	28.446	4.645499999999996	5.109250000000002	7.215999999999997	0.4880000000000002	118.55	38.399	7.200000000000004	8.265000000000004	61.48340000000002	147.38	19.37	3.0	2.0	130.0	34.86600000000001	22.06	3.0	13.252500000000005	12.608	19.81	160.005
163.68	5.9	0.011	139.0	74.0	88.0	170.0	3.879	150.0	0.5	4.4	3.02	60.0	2.9	74.0	5.3	2.3	5.36	0.057	6.0	120.0	35.0	120.0	25.0	30.2	2.475	1.518	165.0	28.3	5.34	4.55	8.5	0.6	163.53	44.5	8.1	10.0	74.2	116.0	25.0	3.0	3.0	165.0	37.2	21.0	3.0	10.26	13.4	22.0	176.4
195.0	5.9	1.02	135.3	60.0	88.0	210.0	5.82	150.0	0.5	7.7	1.78	90.0	3.5	70.5	5.7	1.7	8.6	0.053	3.13	48.0	29.0	130.8	53.0	30.7	2.55	1.2919999999999998	210.0	33.7	3.99	3.997	9.1	0.6	195.0	40.0	7.2	8.9	94.7	134.0	16.0	4.0	3.0	195.0	37.6	20.0	3.0	6.8000000000000025	14.4	30.0	164.3
180.0	9.4	0.011	135.0	78.24	86.9	204.0	5.53	158.8	0.8	3.5	4.45	85.94	6.9	77.88	8.7	1.5	6.43	0.063	2.0	243.36	35.0	131.04	54.0	30.2	2.4	0.94	184.0	33.9	5.22	14.988	8.9	0.1	132.0	42.5	7.8	9.5	82.2	129.64	32.0	4.0	5.0	184.0	39.5	20.0	3.0	18.81	13.7	48.0	172.2
195.0	7.3	0.011	137.0	72.0	93.5	225.0	6.7	140.0	0.7	4.8	2.67	50.0	4.4	72.0	5.1	2.0	4.64	0.097	2.0	324.0	26.0	96.0	53.0	31.3	2.325	1.03	218.0	34.9	4.97	4.718	9.6	0.6	184.0	44.5	6.7	8.6	100.1	100.0	20.0	4.0	4.0	212.0	39.0	20.0	1.0	11.97	12.5	24.0	183.3
115.0	7.1	0.045	141.0	74.0	91.9	128.0	4.551	130.0	0.4	3.5	2.85	88.0	4.6	68.0	4.8	2.1	2.14	0.038	1.0	223.82	27.0	100.0	43.0	31.5	2.425	1.098	125.0	25.7	4.53	4.61	5.1	0.7	115.0	41.0	7.2	8.7	54.4	116.0	15.0	3.0	5.0	125.0	33.8	20.0	3.0	13.68	12.4	10.0	166.5
144.0	6.0	0.348	134.0	62.0	95.7	148.0	7.034	200.0	0.5	4.4	1.78	58.0	4.0	58.0	5.4	1.4	3.93	0.087	1.0	480.0	30.0	160.0	75.7	32.8	2.275	1.033	130.0	28.3	3.86	4.77	8.9	0.3	135.0	41.0	6.7	8.0	55.1	150.0	17.0	3.0	1.0	145.0	33.9	28.0	3.0	8.55	13.3	27.0	154.4
120.0	4.2	0.011	134.0	80.0	92.3	130.0	4.94	150.0	0.4	5.7	2.67	66.0	2.2	76.0	5.0	1.2	5.36	0.072	4.0	24.0	32.0	118.0	46.0	31.8	2.4	1.49	130.0	29.6	4.43	4.385	9.3	0.4	110.0	34.9	6.9	8.1	61.6	118.0	30.0	4.0	4.0	130.0	34.0	23.0	3.0	6.84	11.4	54.0	152.9
153.9	6.9	0.0819999999999999	136.0	62.0	89.9	184.0	3.62	120.0	0.8	4.2	1.78	68.0	3.1	58.0	5.0	2.7	3.57	0.019	1.9	94.02	30.0	104.0	23.0	29.5	2.275	1.227	170.0	32.3	3.89	4.05	11.7	0.8	145.5	42.0	7.0	7.1	79.0	104.0	17.0	4.0	3.0	170.0	37.5	18.0	3.0	10.26	12.1	18.0	164.3
140.0	6.893999999999991	0.0159099999999999	139.0	65.78	90.454	170.0	5.514380000000001	179.8	0.5	5.502000000000002	4.550799999999998	70.86	4.100000000000007	67.68	5.589999999999999	2.100999999999996	5.450500000000003	0.0780599999999999	1.05	360.0	29.0	150.32	69.0	30.56900000000001	2.375	1.23707	150.0	28.3	4.6194000000000015	5.098040000000005	7.319000000000001	0.4900000000000001	135.0	40.237	7.200000000000004	8.245000000000003	80.1	146.82	19.01	3.0	4.0	170.0	38.1	22.15	3.0	11.5767	12.606	19.32	168.093
194.5	6.4	2.74	140.0	65.62	90.7	209.0	6.103	140.0	0.6	8.2	0.89	58.0	3.5	64.0	5.3	2.1	5.0	0.039	4.0	79.55	27.0	106.0	25.0	30.6	2.55	1.098	195.0	37.0	5.31	4.94	8.7	1.1	188.98	48.4	7.3	7.1	86.5	104.0	40.0	4.0	5.0	195.0	42.6	32.0	3.0	17.1	11.3	37.0	189.3
135.0	6.0	0.035	141.0	64.0	93.4	140.0	4.68	170.0	0.5	6.4	2.67	56.0	3.5	74.0	5.4	1.9	5.0	0.121	1.2	528.0	26.0	146.0	77.0	32.3	2.5	0.904	121.0	27.3	4.9	6.606	9.1	5.397605346934026e-79	130.0	38.3	7.5	8.5	58.9	142.22	17.0	3.0	5.0	121.0	32.6	18.0	3.0	12.0	12.2	25.0	164.3
200.0	6.9019999999999895	0.1355699999999999	139.007	76.26	90.00100000000003	271.09	5.453699999999998	166.3	0.5	5.998000000000002	3.0783999999999985	73.76	4.100000000000007	75.72	5.676000000000003	2.100999999999996	4.982199999999997	0.0886599999999999	1.58	277.08	29.01	140.84	58.0	30.425	2.380000000000001	1.2301400000000002	265.0	43.317999999999984	4.645099999999996	5.371150000000004	7.334000000000002	0.4920000000000003	149.57	38.26399999999999	7.201000000000002	8.312000000000001	122.60439999999998	140.22	24.08	5.0	4.0	200.0	38.54499999999999	22.65	1.0	12.414600000000002	12.809999999999995	32.3	166.2310000000001
145.0	6.975000000000002	10.53275	139.02200000000002	50.0	90.84300000000002	180.0	4.658480000000001	170.0	0.5	5.459999999999999	4.6608	72.0	4.068000000000005	50.0	6.557999999999998	2.1489999999999965	3.858199999999997	0.11071	2.0	480.0	29.0	144.0	73.0	30.39699999999999	2.3774999999999995	1.13666	150.0	27.2	4.645899999999998	6.398120000000002	7.434	0.4180000000000003	170.0	40.0	7.200000000000004	8.046000000000005	65.4	132.0	22.77	3.0	5.0	150.0	39.0	25.99	3.0	14.6034	12.874000000000002	25.4	170.4
182.33	4.9	0.187	138.0	66.0	91.9	193.0	3.15	150.0	0.4	5.6	1.78	66.0	2.8	72.0	5.1	1.6	2.14	0.043	3.29	18.0	31.0	120.0	18.0	30.7	2.525	1.1	193.0	31.2	5.41	4.885	7.9	0.3	183.52	45.0	7.6	7.9	83.6	116.0	13.0	4.0	4.0	185.0	43.8	19.0	3.0	34.2	11.8	23.0	179.8
146.0	8.1	382.0	145.0	40.0	91.7	170.0	5.48	180.0	0.5	6.5	13.35	76.0	4.7	34.0	6.4	2.6	5.36	0.353	20.0	96.0	35.0	136.0	63.0	31.0	2.25	1.26	163.0	30.1	4.67	7.05	6.2	1.0	140.0	36.2	7.6	9.5	69.9	148.0	31.0	4.0	1.0	167.0	34.5	21.0	3.0	8.55	12.4	30.0	155.6
115.0	4.7	0.16	139.6	82.0	95.4	165.0	5.95	140.0	0.4	3.5	1.78	64.0	2.3	82.0	5.1	2.0	6.4	0.048	8.0	120.0	24.0	112.0	45.0	31.1	2.35	1.453	150.0	28.2	4.24	4.607	7.7	0.4	115.0	42.3	7.6	9.5	69.7	116.0	18.0	3.0	3.0	125.0	36.6	26.0	3.0	13.7	12.4	8.0	167.1
221.04	5.1	64.6	142.0	67.76	89.1	235.0	5.1720000000000015	170.0	0.5	5.0	12.46	68.0	2.6	68.78	5.0	1.7	2.5	0.063	3.41	183.96	31.0	133.24	30.0	30.0	2.4	1.324	220.0	38.3	5.43	5.22	10.3	0.9	235.0	43.0	7.5	9.9	92.5	130.38	16.0	5.0	3.0	220.0	39.6	22.0	1.0	13.68	12.9	13.0	182.3
153.0	5.1	0.035	140.0	90.0	93.3	182.0	5.66	140.0	0.6	4.2	5.34	54.0	2.6	78.0	5.3	1.9	2.1	0.14	1.0	239.76	25.0	114.0	51.0	30.5	2.15	0.904	182.0	31.7	5.33	4.663	11.2	0.2	129.0	47.1	6.6	8.4	81.9	110.0	111.0	3.0	5.0	182.0	38.9	65.0	3.0	17.1	13.0	86.0	169.1
326.2	9.2	0.124	139.0	68.46	85.9	370.0	3.3360000000000003	142.6	0.5	6.6	1.78	90.0	6.3	68.96	5.9	2.0	2.86	0.029	2.0	86.42	30.0	119.86	21.0	29.4	2.4	1.55	370.0	54.79100000000001	4.63	4.88	5.5	0.9	324.37	46.36	7.1	7.4	206.8	118.76	20.0	5.0	3.0	350.0	41.729000000000006	16.0	1.0	5.13	12.7	21.0	183.2
181.91	7.4	0.011	139.0	60.0	92.4	200.0	4.63	140.0	0.4	5.4	2.67	66.0	4.5	60.0	4.9	2.3	3.21	0.034	3.69	18.0	30.0	124.0	18.0	31.1	2.45	1.26	190.0	32.5	4.97	4.996	5.8	0.3	181.07	43.8	7.4	8.9	88.7	122.0	28.0	4.0	4.0	190.0	41.0	27.0	3.0	13.68	12.2	18.0	179.5
188.11	7.7	0.035	141.5	76.0	85.2	220.0	6.13	140.0	0.4	3.7	4.45	78.0	5.3	70.0	4.8	1.9	2.9000000000000004	0.029	2.3	20.8	29.0	118.0	19.0	29.5	2.275	1.195	206.0	37.0	4.53	4.0520000000000005	5.0	0.4	183.57	44.3	7.0	8.4	97.3	118.18	18.0	5.0	4.0	220.0	37.0	16.0	1.0	5.1000000000000005	14.2	16.0	164.6
150.0	4.4	278.0	140.0	64.0	92.4	180.0	5.896	160.0	0.3	4.1	2.67	62.0	2.5	66.3	5.4	1.3	3.57	0.068	3.53	203.54	28.0	127.36	41.0	31.5	2.45	1.033	165.0	34.0	5.19	5.38	7.9	1.0	140.0	41.0	7.6	6.8	72.5	127.62	24.0	4.0	3.0	165.0	38.0	19.0	3.0	17.1	12.2	8.0	176.2
155.0	4.7	0.011	140.0	66.0	93.4	160.0	4.086	150.0	0.4	5.1	1.6	62.0	2.3	72.0	5.7	1.9	4.64	0.202	2.0	228.13	18.0	126.0	67.0	32.8	2.2	1.227	150.0	30.6	4.13	5.55	7.9	0.3	125.0	41.1	5.9	7.1	71.3	132.0	37.0	4.0	5.0	160.0	40.8	35.0	1.0	6.84	12.6	141.0	167.2
170.0	5.9	6.43	141.0	62.0	79.9	184.0	5.95	170.0	0.5	5.9	8.9	58.0	3.4	70.0	5.6	1.9	3.21	0.522	4.0	271.08	29.0	136.0	47.0	26.4	2.5	1.1	180.0	32.6	5.53	5.829	9.3	0.9	160.0	44.3	7.3	7.6	78.6	138.0	35.0	4.0	3.0	180.0	40.5	30.0	3.0	8.55	11.9	111.0	173.5
159.56	4.1	0.13	136.9	64.0	87.3	165.0	4.34	150.0	0.6	3.9	3.56	66.0	2.1	70.0	5.1	1.3	3.9	0.063	2.27	60.0	34.0	118.0	32.0	29.2	2.475	0.904	162.0	30.2	4.78	5.162000000000001	13.6	0.9	165.0	43.9	7.9	7.8	70.1	122.0	33.0	3.0	2.0	158.0	38.9	30.0	3.0	10.3	12.8	15.0	178.0
190.0	6.0	1.81	139.0	54.0	102.0	220.0	4.189	180.0	0.6	4.9	6.23	46.0	3.9	54.0	6.0	1.3	6.07	0.126	1.0	468.0	24.0	146.0	80.0	34.0	2.325	1.227	206.0	35.1	3.73	7.66	10.0	0.9	135.0	35.3	6.5	8.1	92.5	142.0	25.0	4.0	3.0	220.0	40.0	25.0	3.0	10.26	12.8	34.0	161.6
175.0	7.1	0.257	138.0	70.0	89.8	200.0	5.689	160.0	0.4	7.7	1.25	64.0	4.6	74.0	5.3	1.8	3.21	0.117	12.0	125.96	28.0	118.0	38.0	31.4	2.325	1.13	190.0	35.7	5.4	4.83	6.2	0.4	170.0	40.5	7.5	9.2	91.7	116.0	27.0	4.0	4.0	180.0	38.0	20.0	3.0	13.68	12.1	58.0	177.2
106.82	6.6	0.098	140.3	78.0	89.2	136.0	3.54	120.0	0.5	3.9	2.67	76.0	3.8	76.0	5.3	2.1	3.9	0.087	3.45	5.397605346934026e-79	36.0	104.0	19.0	29.5	2.375	1.098	136.0	29.4	4.95	4.885	7.7	0.6	103.77	40.0	8.6	8.9	63.3	110.0	34.0	3.0	1.0	115.32	32.5	28.0	3.0	8.6	13.0	24.0	149.5
145.18	5.9	0.041	137.0	52.0	98.8	160.0	2.79	130.0	0.4	5.3	2.67	66.0	3.5	54.0	4.8	1.9	4.28	0.034	4.85	48.0	30.0	110.0	18.0	33.9	2.45	1.36	160.0	31.4	4.76	4.885	7.3	0.6	142.75	41.8	7.7	9.1	68.7	114.0	13.0	4.0	1.0	140.0	37.0	19.0	3.0	15.39	12.0	13.0	170.8
138.0	6.8	0.131	138.0	68.0	91.4	162.0	5.715	140.0	0.7	4.0	5.34	74.0	3.9	72.0	5.1	2.0	3.93	0.072	1.0	165.96	31.0	112.0	52.0	30.5	2.425	1.485	158.0	31.0	4.05	4.22	10.8	1.0	130.0	39.6	7.3	8.6	71.6	102.0	17.0	4.0	5.0	162.0	36.6	20.0	3.0	13.68	12.3	11.0	171.7
120.0	5.8	0.035	144.6	68.24	95.9	130.0	5.48	160.0	0.4	7.4	3.56	56.0	3.2	70.0	5.5	2.1	10.0	0.121	1.82	120.0	26.0	126.0	59.55	31.5	2.4	0.743	125.0	24.1	4.71	5.44	6.7	0.6	107.0	39.5	7.0	8.5	57.04	132.0	30.0	2.0	4.0	125.0	36.0	25.0	3.0	5.1000000000000005	13.4	12.0	152.2
154.78	7.078000000000013	6.069719999999991	139.02300000000002	72.88	89.86199999999997	175.0	4.92603	147.5	0.5	5.8530000000000015	2.1266999999999987	71.08	4.100000000000007	72.06	5.175	2.2860000000000027	5.4345000000000026	0.0861199999999999	3.81	65.42	28.0	120.1	30.0	30.594	2.364	1.2334300000000007	165.0	32.13300000000001	4.611400000000006	4.877880000000004	6.958000000000004	0.4750000000000003	150.0	43.92	7.198999999999996	8.318000000000003	78.63100000000001	118.96	19.93	4.0	5.0	170.0	38.82599999999999	22.11	2.0	13.3038	12.300999999999998	19.43	178.98659999999992
140.0	8.6	298.28	142.1	70.0	87.3	160.0	5.53	150.0	0.7	3.3	12.46	96.0	6.3	74.0	5.3	1.4	3.2	0.222	12.0	300.0	30.0	114.0	66.0	29.0	2.45	1.13	125.0	24.6	5.08	6.051	8.1	1.0	145.0	39.1	7.1	9.6	54.0	117.14	14.0	3.0	1.0	135.0	38.8	22.0	3.0	8.6	14.7	17.0	182.8
237.54	6.9	0.304	141.0	62.0	92.7	265.0	4.03	140.0	0.6	5.0	1.78	66.0	4.6	52.0	5.0	1.6	5.36	0.034	15.0	36.0	27.0	120.0	20.0	30.7	2.4	1.42	220.0	40.6	5.3	4.496	8.6	0.2	229.04	44.8	7.2	7.7	103.3	114.0	14.0	5.0	2.0	220.0	40.7	22.0	3.0	13.68	12.1	12.0	181.2
225.0	4.9	280.57688	139.0	50.0	93.4	260.0	4.267	140.0	0.5	5.1	12.714400000000005	94.0	2.8	56.0	5.2	1.6	3.93	0.14638	2.0	3.0	18.0	106.0	38.0	31.3	2.3	1.227	230.0	38.4	4.07	5.44	9.8	1.0	200.0	42.8	6.0	8.5	106.5	106.0	17.0	5.0	2.0	260.0	40.4	12.0	3.0	8.55	13.3	20.0	173.8
230.0	10.4	0.225	140.0	78.0	96.7	230.0	5.301	190.0	0.5	7.3	1.25	56.0	9.2	81.22	5.5	0.7	17.14	0.021	3.59	312.0	26.0	151.22	46.0	30.3	2.225	1.937	210.0	40.0	3.77	11.82	4.4	5.397605346934026e-79	190.0	33.4	5.3	9.3	96.4	140.0	37.0	5.0	4.0	210.0	38.7	28.0	3.0	10.26	13.8	60.0	167.1
185.0	6.6	0.011	145.0	58.56	88.8	185.0	4.5	150.0	0.5	8.0	2.67	64.0	3.0	62.0	6.0	2.9	4.28	0.111	2.23	360.0	34.0	128.0	78.0	30.3	2.475	1.001	180.0	33.4	5.18	5.27	8.1	0.1	120.0	40.1	7.9	10.4	79.9	124.54	35.0	4.0	1.0	180.0	35.5	34.0	3.0	20.52	12.6	37.0	164.5
182.0	6.7	0.025	141.0	66.0	94.3	211.0	4.73	140.0	0.4	6.5	1.78	58.0	3.9	66.0	5.1	1.8	4.64	0.087	2.0	149.22	28.0	118.0	45.0	31.7	2.55	1.13	190.0	41.3	4.76	4.829	6.6	0.3	176.0	47.9	7.2	8.4	87.2	118.0	97.0	5.0	4.0	198.0	40.7	61.0	3.0	11.97	11.8	72.0	188.1
170.0	7.0	126.47	140.1	62.0	89.4	182.0	4.4	150.0	0.5	5.5	13.35	76.0	3.9	66.0	5.5	2.3	4.3	0.155	1.0	166.92	32.0	120.0	44.0	29.8	2.475	1.0659999999999998	180.0	31.2	5.27	4.996	7.3	0.1	162.0	42.1	7.4	8.6	79.8	117.96	26.0	4.0	4.0	179.0	35.6	33.0	1.0	8.6	12.6	48.0	178.9
180.0	7.2	36.4	141.0	70.0	91.8	208.0	3.853	150.0	0.5	6.3	4.45	64.0	4.4	74.0	6.1	2.1	3.93	0.198	3.0	231.84	26.0	120.0	64.0	31.5	2.475	1.421	190.0	35.3	5.47	4.55	6.7	0.6	160.0	40.8	7.1	9.0	87.1	112.0	34.0	4.0	3.0	190.0	39.5	23.0	3.0	15.39	12.5	58.0	175.4
155.0	7.8	284.0	142.9	60.0	97.5	158.0	5.04	150.0	0.6	6.0	8.9	72.0	5.1	70.0	5.4	1.7	4.6000000000000005	0.174	2.0	480.0	26.0	124.0	59.0	31.7	2.45	1.001	125.0	31.1	4.91	5.94	8.3	1.0	140.0	37.5	7.5	7.6	59.3	126.0	29.0	3.0	5.0	125.0	35.0	26.0	3.0	8.6	12.9	35.0	165.2
210.0	10.0	28.6	139.4	76.0	94.1	218.0	6.21	130.0	1.0	5.6	4.45	58.0	4.9	74.0	5.7	3.8	6.8000000000000025	0.13	10.0	141.31	30.0	96.0	42.0	31.3	2.4	1.2919999999999998	207.0	34.5	5.27	4.996	10.2	0.6	180.0	46.3	7.7	8.7	90.5	106.0	51.0	3.0	4.0	215.0	39.3	30.0	3.0	32.5	13.1	31.0	177.8
170.0	7.0	0.011	140.0	54.08	93.8	207.0	5.586	198.2	0.4	4.5	6.49	72.28	5.1	56.2	5.5	1.4	6.78	0.06	1.33	60.0	29.0	171.64	76.0	30.7	2.225	1.162	118.0	24.0	3.86	5.27	5.8	0.3	207.0	42.1	6.5	9.1	51.0	168.6	69.0	3.0	1.0	116.0	34.0	39.0	3.0	11.97	13.6	281.0	151.0
150.0	8.2	0.036	135.0	108.0	86.4	200.0	4.63	200.0	0.6	5.2	6.23	76.0	5.2	112.32	5.3	2.2	5.0	0.034	1.79	211.34	47.0	160.6	41.0	29.2	2.35	1.42	180.0	35.7	4.56	4.607	7.3	0.8	160.0	42.9	8.7	9.2	94.3	152.0	13.0	4.0	4.0	200.0	38.0	22.0	3.0	8.55	12.0	19.0	169.4
176.0	6.4	0.02	138.0	92.0	88.7	180.0	6.88	160.0	0.7	6.2	1.78	54.0	3.7	96.0	5.2	1.8	6.78	0.0819999999999999	2.0	290.65	25.0	136.0	59.0	29.5	2.6	1.55	176.0	32.0	5.11	5.051	11.6	1.2	165.0	40.0	7.1	7.4	80.8	134.0	25.0	4.0	5.0	176.0	41.0	25.0	3.0	13.68	12.4	33.0	180.6
175.63	7.4	0.51	140.7	71.62	85.7	200.0	3.5700000000000003	130.0	0.3	5.9	2.67	82.0	5.0	71.4	5.2	2.0	3.6	0.019	4.43	12.0	28.0	98.16	18.0	28.5	2.25	1.259	200.0	33.5	4.52	6.273	4.6	0.4	172.01	37.0	7.4	9.5	90.1	96.0	28.0	4.0	2.0	180.0	34.0	32.0	3.0	5.1000000000000005	13.2	10.0	159.4
122.3	9.4	0.701	143.0	86.0	90.6	145.0	3.9	150.0	0.8	4.1	1.78	86.0	6.1	82.0	5.2	2.2	4.3	0.01	2.44	9.62	28.0	116.0	18.0	31.0	2.225	1.259	145.0	28.5	4.36	4.663	8.6	0.6	121.38	37.9	7.6	8.8	62.3	118.44	11.0	3.0	4.0	145.0	34.5	16.0	3.0	6.8000000000000025	12.3	8.0	156.6
125.0	7.0	0.189	141.0	74.0	91.6	200.0	5.017	140.0	0.9	6.4	4.45	64.0	4.4	78.0	5.2	1.4	3.93	0.039	1.0	120.0	30.0	122.0	48.0	31.9	2.35	1.388	165.0	31.9	4.32	5.33	13.3	0.5	118.0	38.7	7.1	8.2	72.8	126.0	21.0	4.0	4.0	165.0	35.0	22.0	1.0	15.39	11.9	15.0	159.4
166.66	7.5	0.019	143.0	52.58	87.9	180.0	3.517	150.0	0.5	6.1	1.25	76.0	4.8	52.0	5.0	2.0	5.36	0.13	7.0	84.0	28.0	122.0	25.0	29.8	2.45	1.259	170.0	31.9	5.01	5.61	6.6	0.9	165.33	42.7	7.2	7.7	75.1	120.74	20.0	4.0	1.0	175.0	39.2	23.0	3.0	10.26	11.8	17.0	176.8
152.63	6.9	0.035	142.5	70.0	96.0	163.45	5.3	150.0	0.6	6.0	2.67	42.0	4.4	64.0	5.1	1.7	5.4	0.092	1.0	324.0	21.0	128.0	60.0	32.8	2.375	1.13	150.0	33.0	4.55	5.107	9.2	0.6	140.55	43.9	6.9	8.5	67.8	126.0	23.0	3.0	1.0	150.79	36.5	19.0	3.0	15.4	12.3	19.0	163.1
110.0	13.8	15.6	141.0	58.0	95.6	150.0	6.5429999999999975	170.0	0.6	6.0	11.57	66.0	6.0	74.0	5.6	7.0	6.07	0.145	5.72	360.0	31.0	144.0	72.76	31.3	2.275	0.904	110.0	23.5	4.97	4.61	4.4	0.2	135.0	36.0	7.0	9.2	48.1	132.0	14.0	3.0	1.0	100.0	36.6	18.0	3.0	15.39	14.7	17.0	160.3
165.0	8.0	0.02	139.0	74.0	93.7	181.0	5.56	190.0	0.6	7.7	8.9	64.0	5.8	76.0	6.1	1.2	5.0	0.145	4.0	600.0	36.0	164.0	74.0	31.7	2.325	1.13	176.0	32.9	5.09	6.22	7.5	1.6	154.0	39.2	7.9	9.4	76.6	160.1	23.0	4.0	1.0	176.0	38.8	20.0	3.0	17.1	12.6	34.0	171.5
180.74	12.2	0.055	140.0	78.0	100.1	234.0	5.896	140.0	0.3	7.4	0.89	84.0	9.0	76.0	5.4	2.6	3.21	0.039	4.0	48.0	40.0	120.0	29.0	33.7	2.4	1.227	234.0	41.5	4.07	5.16	2.8	1.0	170.0	35.5	8.0	8.2	128.2	118.0	24.0	5.0	4.0	198.0	32.0	22.0	1.0	8.55	13.2	49.0	154.7
200.0	8.9	45.8	136.0	76.0	87.1	235.0	6.284	150.0	0.7	6.5	2.67	64.0	4.7	72.0	5.6	3.0	5.0	0.087	1.0	241.08	28.0	124.0	48.0	30.0	2.425	1.485	235.0	35.6	4.8	4.66	8.1	0.7	176.0	47.2	7.2	7.8	104.0	124.0	31.0	4.0	3.0	235.0	42.4	26.0	3.0	11.97	12.2	27.0	181.6
143.0	7.5	0.011	140.0	62.0	94.4	148.0	5.843999999999999	180.0	0.8	3.6	2.58	82.0	4.3	76.0	5.4	2.2	2.86	0.032	1.0	96.0	40.0	168.0	70.0	30.8	2.275	1.195	140.0	30.7	4.09	6.77	11.2	0.8	125.0	32.8	8.1	8.8	61.4	164.0	14.0	4.0	3.0	145.0	35.4	20.0	3.0	13.68	12.0	30.0	158.7
125.0	10.0	542.0	141.0	72.0	95.5	150.0	5.715	140.0	0.5	5.4	5.34	70.0	6.8	68.0	5.6	2.6	3.21	0.068	1.7	60.0	31.0	114.0	58.0	32.1	2.4	0.969	150.0	32.52	4.61	5.77	4.7	0.4	100.0	37.705999999999975	7.1	9.2	74.01899999999998	116.0	20.0	4.0	2.0	150.0	35.578	21.0	3.0	10.26	12.4	20.0	160.28699999999995
180.0	6.2	0.028	142.0	76.0	84.7	180.0	5.405	150.0	0.6	9.3	4.45	62.0	3.7	78.62	5.4	1.7	7.85	0.203	1.41	216.0	37.0	130.64	60.0	28.1	2.475	1.13	160.0	34.9	4.58	4.44	9.9	0.7	145.0	40.3	7.9	7.8	76.9	130.0	15.0	4.0	3.0	160.0	33.5	20.0	3.0	10.26	12.7	44.0	157.9
158.0	7.3	0.023	138.0	42.0	95.8	180.0	4.577	170.0	0.6	6.3	8.01	82.0	4.8	56.0	6.1	1.6	5.36	0.111	1.0	180.0	33.0	156.0	80.0	33.2	2.4	1.162	158.0	31.3	3.84	6.05	7.6	0.9	135.0	31.0	7.4	8.2	74.4	150.0	9.0	4.0	3.0	165.0	36.0	22.0	3.0	17.1	13.6	21.0	154.2
160.0	6.5	0.027	137.0	73.76	97.0	180.0	5.51	160.0	0.6	7.7	5.34	66.0	3.8	78.0	5.1	1.8	11.07	0.299	2.0	360.0	34.0	124.0	80.0	32.6	2.4	0.9	175.0	29.4	4.95	6.273	8.9	0.6	140.0	38.6	7.7	8.1	79.9	122.0	21.0	3.0	1.0	175.0	40.0	25.0	3.0	34.2	12.8	40.0	167.7
150.0	6.1	0.097	140.0	74.0	88.9	170.0	5.4	170.0	0.6	7.4	3.56	78.0	3.1	78.0	5.7	2.3	6.43	0.174	1.0	456.0	35.0	136.0	66.0	29.6	2.4	1.23	170.0	32.8	5.02	4.496	9.7	0.2	120.0	39.4	7.6	8.1	79.0	134.0	22.0	4.0	5.0	160.0	37.2	23.0	3.0	8.55	11.8	18.0	165.9
125.0	3.1	0.064	140.0	76.0	88.0	142.0	5.64	160.0	0.3	5.2	5.34	56.0	1.3	80.0	5.2	1.4	5.36	0.068	1.0	261.36	26.0	132.0	60.0	30.7	2.4	1.1	135.0	30.0	4.64	4.885	9.6	0.2	115.0	32.4	6.9	8.5	60.4	126.0	17.0	4.0	4.0	130.0	34.0	22.0	3.0	32.49	12.8	25.0	157.6
110.0	6.945999999999995	0.0294302380952381	138.99300000000002	73.14	89.63499999999998	140.0	4.89078	142.2	0.5	4.027	2.5696	77.24	4.0420000000000025	72.92	5.134000000000001	2.100999999999996	5.3719	0.03762	1.35	92.04	29.01	115.26	37.0	30.44599999999999	2.36625	1.2664699999999989	113.0	26.31600000000001	4.647699999999995	4.9109500000000015	7.224999999999998	0.4460000000000001	110.0	36.70300000000001	7.200000000000004	8.291	55.172	114.68	14.91	3.0	5.0	113.0	34.248000000000005	19.87	3.0	13.166999999999998	12.284	11.77	161.138
152.0	6.8	0.054	142.0	60.0	90.7	160.0	3.776	150.0	0.6	6.5	3.02	88.0	4.1	72.0	5.4	1.7	10.35	0.065	1.33	168.0	28.0	128.0	71.0	30.1	2.375	1.195	152.0	29.2	4.35	4.55	8.8	0.1	135.0	37.6	6.7	8.2	67.5	134.0	17.0	3.0	3.0	152.0	35.5	24.0	3.0	10.26	14.2	34.0	163.9
190.0	6.1	0.011	136.0	73.96	88.8	204.0	5.38	150.0	0.5	6.9	3.56	80.0	3.8	76.0	5.5	1.6	3.93	0.111	1.0	279.48	30.0	130.0	56.0	29.9	2.65	1.16	195.0	35.5	4.8	4.441	8.9	0.6	155.0	40.7	7.8	7.6	89.0	124.0	30.0	4.0	5.0	195.0	37.0	21.0	3.0	13.68	11.8	55.0	175.9
132.27	6.4	0.597	138.0	56.0	91.9	140.0	4.034	140.0	0.6	5.1	2.22	72.0	3.6	50.0	4.9	1.9	4.64	0.026	4.86	18.0	28.0	122.0	18.0	32.5	2.425	1.518	140.0	29.0	4.32	4.83	9.5	0.6	130.9	40.0	7.2	7.1	63.8	108.0	18.0	3.0	4.0	130.0	35.4	24.0	1.0	15.39	12.5	6.0	170.5
194.0	7.6	0.035	139.5	86.0	92.5	194.0	5.2	170.0	0.5	4.7	3.56	88.0	4.2	90.0	5.5	2.7	4.3	0.048	1.0	480.0	34.0	150.0	55.0	31.7	2.375	1.098	188.0	34.1	4.89	5.495	6.7	0.3	149.01	32.2	8.1	7.9	82.6	138.0	37.0	3.0	1.0	188.0	37.0	36.0	3.0	8.6	11.4	17.0	155.2
144.76	6.847999999999992	191.65579	139.03	30.0	90.97600000000006	154.0	5.2303	140.0	0.5	4.170999999999999	12.152399999999998	76.0	4.0	40.0	5.053999999999999	2.0829999999999966	6.143299999999997	0.10101	3.0	69.93	28.0	108.0	26.0	30.986	2.39725	1.3075	149.0	27.0	4.558899999999999	5.058620000000002	7.479000000000001	0.4760000000000002	142.6	40.0	7.200999999999998	8.363999999999999	68.5	110.0	16.82	3.0	5.0	149.0	37.7	21.01	3.0	12.6369	12.166000000000004	15.83	172.8
245.0	5.1	0.025	137.0	56.0	95.9	275.0	3.439	120.0	0.5	7.4	6.41	82.0	3.5	62.0	6.4	0.9	15.35	0.136	1.28	276.0	34.0	100.0	80.0	32.2	2.325	1.2919999999999998	178.0	29.3	4.15	6.72	10.1	1.0	215.0	40.0	7.5	9.1	88.3	96.0	18.0	4.0	5.0	200.0	41.0	23.0	3.0	34.2	17.1	187.0	181.9
155.0	7.5	61.7	141.0	68.0	83.4	180.0	5.64	140.0	0.3	4.4	5.34	76.0	6.3	62.0	5.6	0.9	11.78	0.077	2.0	420.0	32.0	116.0	78.0	28.3	2.325	1.49	168.0	32.8	5.29	5.273	3.4	0.1	150.0	41.6	6.9	10.5	78.2	116.0	36.0	4.0	3.0	160.0	38.1	33.0	3.0	13.68	14.9	19.0	163.9
185.0	10.2	0.035	139.8	95.84	90.1	220.0	5.53	170.0	0.8	8.4	2.67	82.0	7.1	94.0	5.4	2.1	6.1000000000000005	0.121	6.0	169.41	33.0	138.0	44.0	30.9	2.425	1.259	205.0	34.7	5.15	4.5520000000000005	7.4	0.6	165.0	43.0	8.3	8.5	98.4	152.0	39.0	4.0	4.0	210.0	36.4	31.0	1.0	8.6	13.0	67.0	173.0
137.02	11.1	0.011	138.0	74.0	94.8	158.0	6.336	140.0	0.5	4.0	1.78	82.0	8.2	76.0	4.8	2.1	2.86	0.024	2.0	36.0	29.0	110.0	29.0	33.3	2.25	1.2919999999999998	135.0	29.2	3.96	4.88	4.4	0.8	130.0	39.2	5.9	7.4	75.5	108.0	21.0	3.0	5.0	135.0	34.5	23.0	3.0	6.84	11.4	7.0	162.7
107.88	8.4	0.41	138.1	41.92	94.4	130.0	5.3500000000000005	130.0	0.4	3.7	4.45	72.0	6.0	38.0	5.0	1.5	2.5	0.188	1.0	36.0	30.0	92.0	26.0	32.5	2.2	1.13	130.0	28.0	3.73	5.995	5.2	0.9	104.65	35.9	6.7	9.0	57.0	90.0	39.0	3.0	2.0	115.0	32.5	33.0	3.0	5.1000000000000005	12.2	13.0	149.2
95.07	6.6	0.035	140.8	76.0	87.8	103.0	4.42	120.0	0.4	3.4	2.67	70.0	4.4	70.0	4.9	1.7	5.7	0.029	3.27	35.18	27.0	104.0	19.0	29.6	2.375	1.098	95.0	20.6	4.47	4.607	6.3	0.5	95.15	39.6	7.4	8.8	42.8	103.14	15.0	2.0	4.0	95.0	32.6	18.0	3.0	8.6	12.4	9.0	152.3
109.05	6.6	0.011	140.0	66.0	86.1	125.0	4.65	140.0	0.3	4.4	1.78	90.0	3.5	62.0	5.2	2.6	4.64	0.048	2.48	30.05	32.0	102.0	18.0	28.8	2.35	1.23	125.0	26.4	5.08	4.552	5.3	0.6	105.38	38.3	7.6	8.0	55.6	106.0	10.0	3.0	4.0	110.0	35.0	16.0	3.0	10.26	12.5	9.0	160.9
230.0	8.0	150.0	142.0	70.62	78.8	256.0	3.258	160.0	0.6	7.3	8.01	88.0	4.5	72.06	7.6	2.8	9.28	0.097	2.58	271.92	44.0	135.5	52.0	24.3	2.25	1.388	231.0	41.7	5.4	7.88	7.5	0.6	180.0	37.5	7.1	7.1	107.5	133.58	13.0	5.0	1.0	216.0	39.5	13.0	3.0	6.84	15.0	18.0	159.8
115.0	7.4	239.0	142.0	86.0	93.0	148.0	5.43	190.0	0.4	4.8	11.57	72.0	5.4	86.0	5.2	1.5	4.28	0.135	1.0	72.0	29.0	152.0	59.0	30.7	2.375	1.23	118.0	26.7	4.66	4.663	5.2	0.5	105.0	38.2	6.7	8.6	52.2	156.0	11.0	3.0	2.0	110.0	34.5	16.0	3.0	6.84	12.8	11.0	160.5
180.0	7.3	0.02	136.0	29.98	88.4	180.0	4.836	150.0	0.8	5.6	2.05	68.0	3.2	20.0	5.8	3.0	9.28	0.072	1.12	300.0	33.0	128.0	80.0	31.0	2.3	1.259	140.0	28.3	4.07	4.72	10.7	0.6	125.0	40.5	7.0	7.5	63.4	120.0	27.0	3.0	3.0	140.0	37.4	44.0	3.0	15.39	13.0	15.0	166.8
120.0	6.598000000000013	0.04893	139.005	61.72	90.171	138.0	5.4458100000000025	181.2	0.5	5.126999999999998	3.645599999999998	68.92	3.899999999999993	62.98	5.442	1.999	5.4404	0.0931289999999999	1.32	12.0	29.0	151.02	61.46	30.567999999999994	2.38525	1.23422	138.0	30.440000000000005	4.614400000000002	4.9796200000000015	7.572999999999999	0.4600000000000004	105.0	36.90799999999999	7.200000000000004	8.32	62.8	147.06	18.9	4.0	2.0	125.0	34.58000000000001	21.87	3.0	12.688199999999997	12.462999999999992	15.96	157.1
157.0	8.0	252.0	147.0	32.0	98.9	225.0	3.0	150.0	0.6	6.9	3.91	54.0	4.5	22.0	5.8	2.5	7.14	0.104	9.75	720.0	28.0	106.0	80.0	34.3	2.275	1.0659999999999998	157.0	27.96	3.85	6.11	6.9	0.6	158.0	37.07899999999999	6.3	9.4	69.0	108.0	18.0	3.0	4.0	157.0	37.790000000000006	22.0	3.0	13.68	13.0	14.0	165.0
190.51	5.6	451.0	136.0	90.0	89.8	205.0	5.09	150.0	0.6	6.0	10.68	74.0	3.2	88.0	5.5	1.5	3.93	0.101	3.0	18.0	30.0	120.0	27.0	31.7	2.375	1.19	200.0	36.0	5.56	5.273	11.0	0.9	190.0	43.6	7.4	8.8	87.7	122.0	25.0	4.0	2.0	200.0	41.1	23.0	3.0	10.26	12.3	41.0	182.5
135.0	8.4	0.011	142.0	68.0	83.0	140.0	4.6	170.0	0.7	4.9	2.67	98.0	4.9	70.0	5.9	2.6	6.78	0.063	1.0	36.0	31.0	152.0	72.86	28.0	2.425	1.1000000000000003	128.0	28.3	4.76	3.719	8.4	0.6	110.0	33.8	7.8	8.1	59.4	146.0	23.0	3.0	4.0	128.0	33.2	22.0	3.0	8.55	12.9	22.0	158.9
220.0	6.0	1.15	139.0	68.0	92.8	320.0	5.896	150.0	0.4	7.1	1.78	66.0	2.5	78.0	5.5	2.6	2.5	0.0819999999999999	1.0	265.2	32.0	124.0	57.0	31.9	2.425	1.421	320.0	48.3	4.89	4.72	6.4	5.5	179.0	46.0	7.6	7.8	141.2	132.0	30.0	5.0	5.0	300.0	41.6	24.0	3.0	10.26	13.2	41.0	179.3
111.28	7.7	0.016	138.0	72.0	83.1	120.0	4.189	150.0	0.4	2.7	0.89	66.0	5.0	70.0	5.1	2.0	1.79	0.043	2.2	8.18	25.0	118.0	18.0	28.5	2.5	1.227	110.0	22.8	4.86	5.05	5.0	1.7	111.19	39.9	7.3	8.0	48.6	114.0	10.0	3.0	4.0	110.0	35.4	16.0	1.0	13.68	12.2	18.0	164.4
155.59	11.1	361.41	145.0	77.74	99.4	175.0	5.72	160.0	0.5	5.3	11.57	62.0	8.0	78.0	5.1	2.3	5.4	0.106	4.0	169.56	33.0	118.0	41.0	34.8	2.325	1.0659999999999998	175.0	33.1	4.26	5.107	4.8	0.2	153.42	46.0	7.8	8.8	76.2	124.0	19.0	4.0	2.0	140.0	38.7	21.0	3.0	13.7	11.3	15.0	179.4
170.0	7.07500000000001	9.28188	139.01999999999995	64.84	90.28499999999998	180.0	5.534639999999998	180.5	0.499	5.7200000000000015	4.212299999999999	68.3	4.099000000000006	61.8	5.666000000000001	2.230999999999998	5.557200000000003	0.16632	3.53	519.84	29.01	149.76	65.0	30.55	2.2975000000000003	1.0552500000000002	178.0	32.20500000000001	4.6240000000000006	5.746710000000002	6.994	0.4710000000000002	140.0	36.245	7.224000000000002	8.504999999999997	75.87400000000005	145.64	20.32	3.0	1.0	178.0	35.431	20.65	3.0	8.242999999999999	12.718000000000002	25.64	157.68199999999996
165.0	7.6	0.011	139.0	66.0	90.0	185.0	5.61	160.0	0.6	5.4	1.78	46.0	5.0	76.0	5.4	1.9	7.5	0.072	4.0	5.0	32.0	138.0	36.0	31.2	2.425	1.16	175.0	34.5	5.16	5.773	7.6	0.7	160.0	40.5	7.6	7.4	81.4	130.0	26.0	4.0	2.0	175.0	38.8	24.0	3.0	10.26	11.9	24.0	169.6
118.0	10.0	0.035	139.4	98.0	95.1	135.0	8.2	210.0	0.501	8.8	7.12	76.0	6.1730000000000045	100.0	5.1	3.104999999999998	16.1	0.227	1.0	300.0	42.0	196.0	71.0	32.2	2.3	1.2919999999999998	110.0	25.3	3.44	5.718	4.982000000000001	0.288	95.0	34.2	8.3	7.4	49.5	194.0	10.0	3.0	4.0	110.0	33.0	16.0	3.0	6.8000000000000025	12.5	9.0	153.0
220.0	6.90699999999999	34.124679999999984	139.05	60.0	90.43500000000004	255.0	4.976040000000001	120.0	0.5	6.206999999999997	5.348499999999999	58.0	4.100000000000007	58.0	5.564999999999998	2.101999999999996	4.931399999999998	0.1763199999999999	1.58	180.0	28.0	88.0	76.0	30.69000000000001	2.374	1.1899500000000005	208.0	33.654	4.605400000000002	5.424970000000001	7.317000000000002	0.4820000000000002	190.0	42.21900000000001	7.157000000000004	8.184000000000003	94.8	86.0	23.61	4.0	2.0	228.0	40.548	26.1	3.0	14.552099999999996	13.114	28.04	179.9
170.0	6.1	99.6	140.0	76.0	92.9	185.0	4.86	130.0	0.5	3.4	4.45	94.0	4.0	76.0	5.2	1.3	4.64	0.053	1.0	240.0	25.0	110.0	39.0	31.0	2.3	1.03	155.0	24.2	4.46	4.552	8.9	0.9	165.0	42.6	6.9	10.0	66.7	98.0	19.0	3.0	4.0	170.0	39.0	22.0	3.0	13.68	11.3	10.0	183.7
195.0	6.9	0.016	138.0	44.7	94.3	202.0	3.258	170.0	0.6	4.4	3.56	32.0	5.1	43.38	5.5	1.0	7.14	0.246	1.0	384.0	25.0	141.54	76.66	31.5	2.325	1.259	163.0	29.9	4.41	5.38	8.0	0.3	150.0	38.0	6.6	7.4	75.5	138.0	12.0	4.0	4.0	199.0	39.7	15.0	3.0	23.94	13.9	6.0	169.3
165.1	11.2	288.0	142.0	58.0	92.8	180.0	4.81	130.0	0.8	5.5	3.56	68.0	7.5	60.0	5.7	2.7	6.78	0.145	99.0	84.0	30.0	106.0	26.0	31.8	2.425	1.42	180.0	36.0	4.95	3.83	6.8	0.3	164.78	45.9	7.6	8.1	79.9	106.0	51.0	4.0	4.0	175.0	41.0	49.0	1.0	11.97	12.5	25.0	178.9
190.0	12.9	120.0	140.0	78.0	91.6	195.0	4.22	200.0	0.9	7.1	5.34	72.0	8.6	72.0	6.7	2.8	6.43	0.121	5.0	537.84	27.0	166.0	71.0	30.9	2.4	1.07	190.0	35.2	5.02	9.936	7.1	0.2	165.0	41.5	7.1	8.7	89.6	170.0	28.0	4.0	3.0	190.0	40.0	30.0	3.0	30.78	12.2	26.0	177.6
157.0	9.6	0.11	135.8	69.4	91.8	160.0	4.97	160.0	0.6	5.2	2.67	72.0	7.0	72.0	5.3	1.8	8.200000000000001	0.184	1.0	408.0	30.0	134.0	76.0	30.2	2.275	1.033	157.0	31.0	5.15	5.44	6.6	0.5	140.0	40.5	7.3	8.6	71.5	130.0	21.0	4.0	2.0	157.0	38.1	16.0	3.0	13.7	12.2	30.0	167.5
170.0	5.6	0.028	140.0	76.0	93.2	180.0	5.017	160.0	0.7	7.0	1.78	62.0	2.6	70.0	5.4	1.9	7.14	0.1689999999999999	2.0	468.0	24.0	122.0	67.0	31.7	2.45	1.0659999999999998	165.0	31.7	4.93	5.55	12.6	1.0	140.0	40.2	7.1	7.7	77.0	122.0	53.0	4.0	1.0	165.0	35.3	43.0	3.0	11.97	12.4	16.0	170.7
250.0	6.3	0.967	141.0	18.0	90.3	269.0	4.55	160.0	0.6	6.2	1.78	58.0	3.3	16.0	7.2	2.0	6.07	0.203	4.0	216.0	33.0	126.0	69.0	31.0	2.425	1.19	216.0	31.5	4.11	7.771	10.2	0.7	140.0	41.7	7.2	8.9	100.4	138.0	19.0	4.0	5.0	206.0	37.3	22.0	3.0	8.55	13.7	40.0	177.2
104.0	6.910999999999992	2.3627509999999985	139.00199999999998	70.56	90.43800000000002	120.0	6.202099999999998	177.6	0.5	5.010000000000002	6.157800000000003	69.36	4.005	72.42	5.481	2.100999999999996	6.416599999999994	0.12604	2.31	279.08	29.01	154.64	54.0	30.45100000000002	2.38775	1.2621309090909092	120.0	30.797	4.6229	5.164300000000002	7.302000000000001	0.4710000000000002	104.0	36.957	7.200000000000004	8.25	63.80840000000005	150.98	21.37	4.0	5.0	110.0	33.693000000000005	23.25	1.0	13.030200000000002	12.459000000000003	22.36	154.697
200.0	14.3	0.022	141.0	62.0	94.1	260.0	4.343999999999999	170.0	1.3	8.3	8.19	84.0	9.7	68.0	5.2	3.1	19.64	0.122	1.0	480.0	25.0	136.0	69.0	32.9	2.425	1.388	226.0	34.6	3.68	7.27	9.3	0.6	180.0	33.8	6.3	7.6	105.1	150.0	29.0	4.0	3.0	226.0	38.7	31.0	3.0	17.1	14.0	35.0	178.4
155.0	6.6	0.017	140.0	54.0	89.0	165.0	4.629	150.0	0.4	6.3	4.45	68.0	3.4	62.0	5.3	2.0	5.71	0.213	6.0	228.0	42.0	114.0	57.13	29.3	2.475	1.162	153.0	29.1	4.61	5.33	6.6	0.6	140.0	35.2	8.6	8.2	66.3	114.0	16.0	3.0	1.0	155.0	36.0	19.0	3.0	10.26	12.0	48.0	162.6
150.0	5.1	0.02	137.0	60.0	91.8	155.0	3.957	190.0	0.5	4.3	4.45	78.0	3.4	60.0	7.3	0.7	6.78	0.1689999999999999	3.0	540.0	33.0	156.0	77.0	30.8	2.275	0.936	150.0	30.7	4.72	8.22	10.1	0.9	132.0	36.7	7.1	7.8	67.5	156.0	22.0	4.0	1.0	150.0	37.1	29.0	3.0	13.68	13.8	112.0	160.8
160.42	4.6	38.7	144.0	76.0	100.5	165.0	3.982	150.0	0.5	4.9	10.05	54.0	2.4	60.0	5.3	1.6	2.86	0.031	3.0	48.37	26.0	108.0	28.0	33.3	2.42875	1.13	165.0	29.9	4.47	4.0	11.0	0.8	165.0	45.3	7.2	10.3	68.2	112.0	18.0	4.0	3.0	165.0	43.8	20.0	1.0	13.68	12.5	13.0	180.8
140.0	7.9	0.14	139.5	86.0	88.8	190.0	4.4	220.0	0.5	4.3	5.34	62.0	4.9	90.0	5.9	2.3	4.6000000000000005	0.14	1.97	108.0	35.0	190.0	74.0	29.0	2.325	1.2919999999999998	180.0	35.5	5.0	5.94	6.8	0.5	125.0	38.3	7.9	7.5	82.1	194.0	13.0	4.0	1.0	190.0	38.7	23.0	3.0	10.3	12.8	15.0	163.6
235.0	4.4	0.011	142.0	65.04	86.9	252.0	4.06	150.0	0.4	5.2	2.58	62.0	1.6	64.0	6.3	2.4	5.0	0.099	1.65	144.0	29.0	120.0	70.0	30.2	2.35	1.13	214.0	35.3	4.25	6.55	8.4	0.4	190.0	36.2	6.8	7.3	94.8	117.78	19.0	4.0	3.0	230.0	40.0	27.0	3.0	11.97	13.3	13.0	176.9
206.0	9.1	0.039	143.0	74.0	90.9	240.0	4.55	150.0	0.6	5.3	1.78	58.0	5.8	70.0	5.3	2.4	4.64	0.058	2.0	480.0	33.0	124.0	46.0	30.8	2.275	1.26	217.0	32.8	4.86	5.273	6.6	0.4	186.0	42.3	7.7	6.9	97.4	126.0	45.0	4.0	3.0	215.0	43.0	38.0	3.0	10.26	13.0	52.0	188.9
150.0	4.7	0.052	139.0	74.0	90.6	245.0	4.732	150.0	0.3	5.0	3.56	76.0	2.4	80.0	6.1	1.9	2.14	0.043	1.29	60.0	30.0	122.0	47.0	30.5	2.375	1.356	235.0	36.6	4.85	5.88	6.9	0.8	125.0	36.0	7.5	8.4	101.0	116.0	22.0	4.0	2.0	245.0	37.2	23.0	1.0	10.26	13.0	24.0	164.5
156.6	7.0760000000000085	0.0242904666666666	139.049	70.82	89.71900000000002	168.26	4.963499999999999	144.2	0.5	4.617000000000001	2.4348	82.54	4.100000000000007	71.28	5.193	2.227999999999998	6.2937999999999965	0.0367799999999999	1.57	195.1	28.0	116.46	34.0	30.501999999999995	2.374499999999999	1.2729900000000005	162.14	31.935	4.6251000000000015	5.023150000000004	7.004	0.5000000000000001	155.86	39.247	7.200999999999998	8.038999999999998	76.53199999999997	115.16	18.01	4.0	5.0	161.53	36.66299999999999	20.67	1.0	12.175200000000006	12.252999999999997	15.44	166.31900000000005
185.0	4.6	0.018	138.0	60.0	88.1	205.0	4.913	130.0	0.5	6.0	0.89	66.0	2.6	58.0	5.1	1.2	4.28	0.0819999999999999	1.0	97.44	30.0	110.0	37.0	29.5	2.425	1.227	200.0	33.2	5.11	4.88	10.9	1.0	185.0	44.0	7.5	6.8	88.7	112.0	18.0	4.0	5.0	195.0	41.0	18.0	3.0	13.68	12.2	11.0	188.7
169.94	7.408999999999994	3.971300000000003	138.998	58.0	89.884	185.0	4.59483	140.0	0.501	5.348999999999997	2.2821	64.0	4.386999999999993	60.0	5.165999999999997	2.298000000000004	4.223100000000004	0.11272	6.02	3.0	28.73	110.0	18.0	30.591000000000005	2.3655	1.2727200000000003	168.0	35.8	4.619999999999999	4.831000000000003	6.7760000000000025	0.4400000000000001	166.87	39.0	7.198000000000002	8.133999999999999	75.7	104.0	34.53	4.0	1.0	180.0	35.2	28.42	3.0	13.320899999999996	12.305000000000003	33.11	152.9
155.35	12.8	2.63	141.0	70.0	91.7	165.0	3.83	150.0	1.1	6.3	2.67	86.0	9.1	70.0	5.0	2.2	3.21	0.039	1.0	24.0	45.0	132.0	21.0	31.3	2.35	1.36	160.0	28.7	5.07	4.33	8.8	0.7	153.22	44.0	8.9	8.9	72.7	122.0	27.0	3.0	3.0	150.0	42.2	25.0	3.0	10.26	13.0	24.0	179.5
190.0	5.7	0.035	141.0	96.0	92.8	203.0	5.82	160.0	0.5	7.3	5.34	74.0	3.4	94.0	5.6	1.5	7.85	0.295	1.0	240.0	37.0	134.0	76.0	31.8	2.4	1.1	199.0	32.9	5.45	5.44	9.4	0.1	160.0	38.8	7.8	8.9	89.4	132.0	24.0	4.0	4.0	185.0	40.1	27.0	3.0	11.97	13.1	46.0	170.7
160.0	8.6	29.3	137.0	82.0	91.4	170.0	4.71	150.0	1.0	5.3	4.45	88.0	5.6	78.0	5.5	1.8	2.5	0.126	3.0	120.0	36.0	114.0	46.0	30.5	2.325	1.29	170.0	34.1	5.0	5.773	11.8	0.6	145.0	39.3	8.1	8.1	76.1	116.0	45.0	4.0	1.0	170.0	34.9	28.0	3.0	20.52	11.8	76.0	163.4
160.98	3.9	4.37	140.0	77.44	83.9	175.0	3.543	140.0	0.2	6.5	3.56	68.0	2.3	77.28	4.9	1.2	5.36	0.058	3.17	12.0	27.0	112.94	19.0	27.3	2.425	1.2919999999999998	170.0	29.5	5.77	4.83	4.2	0.3	162.43	45.5	7.2	10.0	80.7	114.0	31.0	3.0	4.0	165.0	41.5	31.0	1.0	20.52	12.7	26.0	183.2
215.0	9.9	0.038	138.0	56.0	94.3	215.0	4.034	180.0	0.6	4.4	3.56	62.0	7.5	50.0	6.9	1.5	8.21	0.039	1.58	408.0	25.0	150.0	74.88	31.8	2.475	1.259	185.0	31.5	4.8	7.11	6.5	1.7	160.0	49.1	7.2	8.1	80.5	146.0	31.0	4.0	5.0	185.0	40.4	25.0	3.0	13.68	13.6	24.0	185.4
170.0	6.9	0.192	136.0	76.0	88.2	180.0	4.47	180.0	0.5	7.3	5.34	82.0	3.9	72.0	5.6	2.1	4.64	0.121	2.0	420.0	27.0	154.0	67.0	30.0	2.4	1.13	180.0	31.0	5.16	5.384	7.9	0.8	114.0	38.6	7.0	8.5	78.1	156.0	17.0	4.0	1.0	180.0	37.3	18.0	3.0	11.97	12.4	12.0	166.1
182.39	8.9	266.0	140.0	66.0	88.8	210.0	4.24	150.0	0.7	6.8	7.12	60.0	6.1	68.0	5.1	1.7	6.07	0.043	4.0	72.0	24.0	124.0	25.0	30.3	2.3	1.29	165.0	33.8	5.15	5.551	8.1	0.8	179.4	43.6	6.3	10.1	80.2	122.0	21.0	4.0	3.0	200.0	35.0	18.0	3.0	10.26	11.4	30.0	175.2
109.77	9.3	1.18	134.0	74.0	92.4	120.0	7.603	150.0	0.503	4.6	1.25	66.0	5.590000000000009	74.0	4.9	2.965000000000001	1.79	0.028	1.0	12.0	28.0	132.0	22.0	32.3	2.175	1.162	115.0	25.8	3.91	3.83	5.562	0.3249999999999998	111.79	32.7	5.7	9.4	74.8	130.0	17.0	3.0	4.0	115.0	36.0	22.0	1.0	6.84	12.9	8.0	168.3
175.0	8.5	0.299	137.0	62.0	84.6	189.0	2.845	150.0	0.6	3.8	2.67	90.0	5.3	52.0	6.9	2.2	6.07	0.053	5.56	300.0	30.0	124.0	78.0	28.6	2.3	1.485	158.0	27.71200000000001	4.53	4.72	7.3	0.6	152.0	38.839	7.0	7.2	67.4	120.0	16.0	3.0	2.0	159.0	38.44299999999999	20.0	3.0	11.97	14.8	71.0	169.8
267.0	7.6	0.035	144.5	64.0	83.8	310.0	5.12	140.0	0.7	8.4	1.78	74.0	4.2	70.0	5.7	2.6	6.4	0.063	1.78	36.0	39.0	116.0	63.0	27.8	2.325	1.033	308.0	48.6	4.62	5.94	9.7	0.2	180.0	39.4	8.1	7.5	132.3	116.0	21.0	5.0	1.0	292.0	41.0	29.0	3.0	5.1000000000000005	14.7	20.0	165.9
165.0	8.5	427.0	137.0	72.0	99.5	225.0	6.336	150.0	0.4	5.3	36.48	90.0	5.5	72.0	5.4	2.2	3.57	0.126	3.0	240.0	21.0	128.0	50.0	34.2	2.475	1.2919999999999998	225.0	38.2	4.43	6.16	5.1	0.9	160.0	45.0	6.9	7.3	101.9	122.0	69.0	5.0	5.0	225.0	40.6	58.0	3.0	13.68	11.8	467.0	175.3
110.0	8.1	0.1	137.2	66.0	89.8	135.0	5.4	120.0	0.7	4.0	5.34	70.0	4.7	66.0	4.9	2.4	4.6000000000000005	0.048	4.0	132.0	28.0	106.0	41.0	29.8	2.35	0.969	125.0	29.9	5.05	4.829	8.7	0.9	90.0	34.3	7.3	7.6	58.3	104.0	30.0	3.0	3.0	120.0	33.0	27.0	3.0	10.3	11.9	22.0	154.5
140.0	5.9	0.035	133.1	56.06	90.9	142.0	5.33	160.0	0.3	4.8	2.67	88.0	3.5	54.0	5.4	2.0	6.4	0.039	1.0	72.0	30.0	140.0	62.0	31.6	2.35	1.162	142.0	30.9	3.88	5.162000000000001	5.9	1.1	135.0	40.1	7.6	7.0	64.8	132.0	14.0	3.0	5.0	142.0	38.2	22.0	3.0	12.0	11.4	21.0	169.7
156.0	4.3	0.038	140.0	72.08	91.4	188.0	5.275	150.0	0.3	4.6	3.02	80.0	2.5	71.78	5.4	1.4	2.5	0.043	1.0	161.76	27.0	120.4	41.0	31.0	2.3	1.227	166.0	33.0	4.6	5.66	6.5	1.0	130.0	36.3	6.4	7.9	76.9	120.0	21.0	4.0	4.0	150.0	33.7	27.0	1.0	15.39	12.0	16.0	152.4
306.09	6.6	186.0	137.0	80.0	90.4	362.0	5.896	170.0	0.6	7.8	4.45	62.0	3.3	77.52	5.4	2.3	4.28	0.188	3.0	53.38	34.0	139.34	24.0	29.6	2.2	1.421	290.0	42.2	4.93	4.72	8.5	0.3	301.03	43.9	7.1	6.9	133.8	138.0	17.0	5.0	2.0	350.0	37.5	27.0	1.0	6.84	13.0	21.0	173.1
138.0	5.4	0.027	139.0	66.0	88.6	138.0	5.456	190.0	0.6	4.1	5.34	76.0	2.3	66.0	5.7	2.4	7.14	0.065	1.65	480.0	31.0	162.0	80.0	31.2	2.275	1.098	134.0	26.0	4.16	6.33	10.4	0.7	120.0	29.0	7.2	7.7	55.9	170.0	13.0	3.0	1.0	134.0	33.0	24.0	3.0	11.97	12.9	28.0	141.5
184.0	8.9	131.0	143.0	57.46	98.5	184.0	4.81	170.0	0.5	4.9	13.35	70.0	5.7	58.0	5.6	2.4	6.78	0.135	1.0	276.0	26.0	136.0	71.0	33.2	2.55	1.485	154.0	29.6	4.6	5.38	5.4	0.4	150.0	40.1	7.3	7.9	69.2	134.8	22.0	3.0	4.0	160.0	38.2	23.0	3.0	15.39	12.9	15.0	169.8
138.44	9.3	0.176	139.0	64.0	91.3	165.0	5.507999999999999	140.0	0.6	3.8	1.78	60.0	4.6	60.0	4.8	3.7	6.07	0.091	2.42	48.0	30.0	104.0	34.0	32.0	2.425	1.421	158.0	32.2	4.2	4.44	6.2	1.2	137.0	38.3	7.3	6.9	71.6	104.0	20.0	4.0	2.0	158.0	40.1	17.0	1.0	8.55	11.2	16.0	163.6
135.0	12.5	0.021	154.0	65.72	92.8	135.0	3.051	160.0	0.5	5.3	2.22	104.0	9.6	74.0	5.8	2.4	9.64	0.13	1.9	441.24	42.0	118.0	77.0	33.5	2.425	1.485	121.0	24.9	4.65	7.66	3.8	0.6	119.0	37.2	8.7	9.2	49.2	116.7	52.0	3.0	3.0	135.0	33.4	46.0	3.0	11.97	13.4	18.0	152.9
175.0	5.7	0.011	139.0	78.0	85.6	181.0	5.22	170.0	0.6	7.7	3.56	50.0	3.4	78.0	5.2	1.4	3.57	0.068	2.37	242.04	35.0	134.0	51.0	29.7	2.275	1.36	178.0	36.0	5.34	4.607	10.6	0.9	165.0	37.0	7.9	8.2	80.2	146.0	24.0	4.0	4.0	178.0	37.0	23.0	3.0	18.81	12.2	21.0	165.4
143.73	7.9	0.035	139.4	72.0	92.3	155.0	4.01	120.0	0.5	5.2	3.56	74.0	4.6	68.0	4.9	2.7	4.6000000000000005	0.048	2.75	18.29	33.0	102.0	20.0	32.0	2.425	1.162	145.0	27.5	4.23	3.886	5.9	0.4	143.22	41.5	8.1	7.7	64.0	106.0	10.0	3.0	4.0	155.0	38.0	17.0	3.0	22.20000000000001	11.6	9.0	171.2
128.65	6.881999999999992	0.04858	139.09700000000004	48.82	89.85499999999996	135.0	4.768439999999999	140.0	0.5	4.370000000000001	2.4235	88.0	4.098000000000007	52.0	5.001	2.099999999999996	5.2989000000000015	0.03988	1.0	60.0	29.0	114.0	28.0	30.55	2.3355	1.09688	130.0	30.9	4.6256	4.883960000000002	7.087000000000002	0.5010000000000003	130.0	39.8	7.200000000000004	8.008000000000001	75.1	116.0	15.37	3.0	5.0	130.0	35.7	18.45	3.0	7.530000000000001	12.062	13.19	163.8
216.68	12.0	0.035	140.4	82.0	87.5	240.0	4.24	140.0	0.5	6.4	2.67	82.0	6.8	84.0	5.5	4.5	2.9000000000000004	0.024	3.14	12.97	32.0	114.0	19.0	30.0	2.45	1.162	230.0	44.0	4.55	4.829	4.4	0.8	210.72	37.3	8.0	8.1	107.7	116.0	48.0	4.0	2.0	240.0	35.0	36.0	3.0	5.1000000000000005	12.4	23.0	159.1
170.0	9.3	229.62	137.9	5.397605346934026e-79	88.9	175.0	4.03	170.0	0.6	3.4	5.34	68.0	5.8	62.0	5.7	2.7	4.6000000000000005	0.121	2.0	389.04	36.0	138.0	63.0	29.1	2.425	1.227	150.0	29.0	4.05	5.495	6.1	0.9	135.0	39.4	7.9	8.9	63.9	132.82	14.0	3.0	2.0	150.0	40.8	20.0	2.0	6.8000000000000025	12.7	26.0	173.0
175.47	5.2	441.0	141.0	60.0	93.9	194.0	4.2410000000000005	140.0	0.3	5.2	27.58	64.0	2.6	62.0	5.0	1.9	3.21	0.052	4.32	39.98	30.0	110.0	18.0	32.1	2.475	1.227	170.0	26.7	5.18	4.55	6.2	1.9	174.75	43.324	7.5	6.6	66.5	110.0	20.0	3.0	2.0	194.0	39.5	20.0	1.0	11.97	12.3	23.0	175.3
117.1	7.478999999999997	0.6052309241452987	139.17200000000005	62.76	89.11000000000001	134.3	4.6549200000000015	139.7	0.5	4.297999999999999	3.3819999999999983	76.74	4.398999999999994	62.0	5.013	2.373000000000004	5.359899999999999	0.08977	3.77	7.49	29.01	113.56	19.0	30.23800000000001	2.31525	1.21084	132.45	31.0	4.666900000000003	4.687900000000001	6.6599999999999975	0.4950000000000003	113.68	36.278	7.215000000000006	8.167	65.34	111.48	16.1	3.0	1.0	119.0	33.0	18.72	3.0	7.101000000000003	12.305	13.11	151.1
126.76	8.8	0.84	138.0	70.0	89.2	135.0	3.59	130.0	0.8	4.2	2.67	76.0	4.1	69.72	5.5	3.6	4.28	0.043	3.69	12.0	35.0	92.16	19.0	30.0	2.325	1.32	130.0	26.1	4.69	4.496	9.6	0.4	126.6	40.6	7.8	8.2	58.0	88.0	18.0	3.0	3.0	125.0	35.0	20.0	1.0	13.68	13.1	10.0	169.3
122.52	4.6	0.042	139.0	53.64	88.4	130.0	4.215	140.0	0.4	4.5	2.67	86.0	2.2	54.0	5.1	1.8	2.86	0.039	1.0	60.55	21.0	108.0	25.0	30.9	2.4	1.518	130.0	25.1	4.22	4.5	8.8	0.9	122.16	41.2	6.5	7.6	58.7	105.74	12.0	3.0	5.0	130.0	35.5	18.0	1.0	23.94	11.9	10.0	170.1
190.0	7.080000000000013	65.74449000000001	139.02500000000003	72.02	90.097	240.0	5.233539999999997	147.2	0.5	5.972000000000001	3.2075999999999976	69.88	4.100000000000007	72.3	5.318	2.2269999999999985	5.358100000000002	0.11403	4.61	156.0	28.0	118.8	44.0	30.511999999999983	2.3317500000000004	1.0665300000000002	205.0	35.636999999999986	4.625300000000001	5.097400000000005	7.025	0.4950000000000003	190.0	44.46700000000001	7.195999999999998	8.259	95.93900000000006	118.14	25.72	4.0	3.0	210.0	40.643	22.1	3.0	9.125600000000002	12.432000000000002	28.28	183.372
125.0	6.8909999999999965	0.0529413162393162	139.00199999999998	54.52	90.863	140.0	5.6296399999999975	187.8	0.5	4.561999999999999	4.535599999999997	68.28	4.0420000000000025	56.64	5.501999999999998	2.100999999999996	6.572099999999994	0.10042	1.24	267.96	29.01	159.26	80.0	30.436	2.3822500000000004	1.2703700000000004	125.0	28.04000000000001	4.645999999999996	5.084870000000002	7.276999999999997	0.4670000000000002	125.0	38.736000000000026	7.200000000000004	8.217000000000002	62.24579999999998	156.88	17.37	3.0	2.0	125.0	35.80899999999999	22.74	3.0	13.355099999999998	12.926999999999998	20.25	161.1870000000001
121.88	9.3	0.133	138.0	30.0	91.9	138.0	5.28	130.0	0.8	3.9	1.78	92.0	6.2	24.0	5.0	2.1	1.43	0.029	1.0	22.63	29.0	96.0	22.0	30.9	2.25	1.1	138.0	27.6	3.57	4.663	8.2	0.3	120.22	37.4	6.0	8.5	61.4	92.0	8.0	3.0	3.0	120.0	33.0	15.0	3.0	5.13	12.2	7.0	153.7
146.27	10.4	0.059	139.0	60.0	91.9	160.0	5.224	120.0	0.6	3.4	2.85	94.0	7.9	58.0	5.3	1.8	1.79	0.024	1.7	109.68	33.0	108.0	32.0	31.5	2.25	1.388	160.0	31.0	4.02	5.16	6.1	0.4	145.0	42.0	6.5	6.1	86.4	110.0	15.0	4.0	5.0	160.0	37.8	17.0	3.0	6.84	12.1	12.0	171.3
230.0	6.4	0.05	143.0	58.0	101.4	243.0	3.672	130.0	0.6	5.1	4.98	48.0	4.3	58.0	5.8	1.2	3.93	0.084	1.33	264.0	43.0	116.0	76.0	34.0	2.35	1.033	201.0	35.5	3.9	4.83	10.1	0.4	130.0	30.5	7.6	9.3	94.0	110.0	12.0	5.0	5.0	243.0	35.5	26.0	3.0	11.97	14.0	12.0	154.0
180.0	6.7	0.179	139.0	76.0	86.6	193.62	4.34	160.0	0.4	3.0	1.78	60.0	4.2	78.18	8.9	2.0	2.14	0.068	1.67	204.0	28.0	137.62	61.0	29.7	2.425	1.23	180.0	36.5	4.63	12.989	5.4	0.4	134.84	37.2	6.9	9.1	90.0	136.0	20.0	4.0	2.0	180.0	38.0	20.0	3.0	17.1	13.0	139.0	164.5
150.0	8.9	0.011	139.0	86.18	88.9	198.0	6.775	190.0	0.5	7.9	4.45	84.0	4.9	88.0	6.3	3.0	4.64	0.029	2.42	156.0	34.0	162.0	52.0	30.2	2.475	0.936	164.0	36.4	4.63	7.72	5.3	0.7	130.0	36.4	7.1	9.8	73.8	159.78	16.0	4.0	4.0	198.0	38.0	24.0	3.0	10.26	11.9	7.0	158.0
144.66	7.1	0.284	138.0	66.0	93.4	154.0	5.843999999999999	160.0	0.3	5.0	1.25	56.0	4.8	64.0	5.3	1.6	3.57	0.065	20.0	6.0	27.0	136.0	28.0	32.5	2.375	1.033	154.0	32.1	5.17	5.5	4.0	0.3	146.0	36.6	7.0	10.1	69.4	132.0	29.0	4.0	1.0	148.0	34.9	28.0	3.0	11.97	13.9	33.0	153.4
150.0	12.5	232.75	140.0	22.0	90.1	169.0	4.84	150.0	1.2	6.4	13.35	58.0	8.4	24.0	7.0	2.6	11.8	0.121	1.0	168.0	32.0	126.0	72.45	31.3	2.425	1.324	169.0	35.7	5.24	5.495	9.2	0.8	125.0	35.7	7.7	9.0	74.7	134.0	33.0	4.0	2.0	160.0	33.5	25.0	3.0	8.6	14.1	28.0	153.3
220.0	10.7	0.7190000000000001	140.0	84.14	85.9	230.0	6.412999999999999	180.0	1.1	4.4	3.56	90.0	5.6	86.0	6.5	3.7	3.93	0.053	1.58	480.0	37.0	162.0	73.0	28.0	2.325	1.2919999999999998	230.0	40.7	4.86	6.72	9.9	0.4	190.0	41.00999999999999	7.5	11.0	114.8	156.0	9.0	5.0	2.0	230.0	42.6	20.0	3.0	11.97	14.8	12.0	170.4
209.36	8.2	0.113	139.0	60.0	87.9	247.0	6.465	120.0	0.6	5.6	1.78	90.0	4.1	74.0	5.4	3.4	3.93	0.106	2.64	120.0	34.0	100.0	28.0	29.5	2.3	1.033	247.0	41.4	4.93	7.44	6.9	0.8	200.0	36.5	7.3	8.3	111.0	100.0	16.0	5.0	3.0	240.0	38.5	19.0	1.0	10.26	12.7	12.0	162.9
112.0	4.1	0.121	137.1	66.0	100.1	130.0	5.4	160.0	0.4	3.7	2.67	80.0	2.3	70.0	4.8	1.3	5.0	0.227	1.0	120.0	54.0	126.0	79.0	35.2	2.25	1.13	112.0	24.6	4.32	5.384	10.0	0.6	130.0	38.0	9.5	8.6	48.7	116.0	212.0	2.0	3.0	112.0	36.0	192.0	3.0	15.4	12.4	706.0	167.1
117.68	7.3	0.063	138.0	80.0	91.6	125.0	6.8	140.0	0.4	5.6	7.12	78.0	3.6	68.0	4.9	3.1	5.0	0.029	2.24	103.44	30.0	114.0	29.0	31.8	2.325	1.68	125.0	27.4	4.17	4.496	5.2	1.4	115.0	37.5	6.6	7.6	59.2	114.0	26.0	3.0	5.0	125.0	36.0	22.0	1.0	6.84	13.5	11.0	157.4
153.29	6.9	0.084	138.0	70.0	80.3	165.0	4.862	130.0	0.6	3.9	0.89	80.0	3.7	76.0	5.2	2.5	3.93	0.043	2.58	15.0	30.0	106.0	18.0	27.3	2.475	1.679	144.0	29.8	4.59	4.66	8.0	0.6	154.34	40.1	7.1	7.7	68.1	102.0	15.0	4.0	4.0	162.0	34.7	18.0	3.0	6.84	12.5	10.0	167.9
145.0	6.3	0.042	140.0	50.0	89.0	185.0	3.905	160.0	0.4	3.7	3.56	76.0	2.9	58.0	6.1	2.8	5.0	0.053	1.51	180.0	28.0	142.0	65.0	29.3	2.3	1.098	185.0	31.2	3.82	6.05	6.2	0.7	138.0	36.0	6.6	8.8	84.9	134.0	16.0	4.0	1.0	145.0	33.8	23.0	3.0	10.26	14.2	12.0	155.6
223.93	8.3	25.1	138.0	78.18	97.1	260.0	3.879	160.0	0.7	7.1	5.34	82.0	5.4	80.0	4.6	2.1	2.5	0.106	1.0	72.0	29.0	130.0	24.0	33.3	2.475	1.453	260.0	42.3	4.48	4.83	8.0	0.6	226.02	51.1	8.0	7.6	114.3	126.0	17.0	5.0	3.0	240.0	44.7	27.0	3.0	20.52	11.8	18.0	189.3
135.0	5.3	0.035	141.3	82.0	90.7	135.0	6.13	220.0	0.3	4.9	4.45	58.0	2.8	78.0	6.0	2.1	5.7	0.087	1.64	295.08	29.0	198.0	60.0	30.8	2.25	1.162	130.0	31.2	4.53	5.495	5.9	0.6	120.0	28.0	7.6	8.1	60.1	196.0	36.0	3.0	2.0	130.0	34.5	24.0	3.0	8.6	12.3	25.0	150.3
116.75	8.8	0.5589999999999999	139.0	69.16	93.4	125.0	5.689	149.6	0.5	4.4	0.89	75.72	5.8	69.7	5.1	2.1	2.5	0.058	2.35	72.27	30.0	121.52	24.0	31.2	2.5	1.162	125.0	26.128	4.59	4.94	6.2	0.2	115.34	37.61899999999999	7.5	8.1	53.0	120.68	18.0	3.0	3.0	120.0	34.136	19.0	3.0	13.68	12.1	23.0	158.6
180.0	5.4	0.025	139.0	76.0	85.1	220.0	5.2	190.0	0.5	4.2	3.56	62.0	2.5	76.58	7.1	2.2	6.43	0.068	2.0	267.84	37.0	153.76	61.0	28.8	2.3	0.84	220.0	35.0	5.82	6.439	9.7	0.6	176.0	39.9	8.2	8.1	89.9	150.0	29.0	4.0	1.0	220.0	37.0	32.0	3.0	17.1	13.0	31.0	171.5
140.0	8.9	0.011	139.0	72.68	86.3	165.0	4.5	170.0	0.6	5.1	2.67	72.0	4.7	72.0	5.4	3.3	5.0	0.106	2.0	108.0	27.0	142.0	72.0	29.5	2.275	1.518	155.0	34.2	4.65	4.77	7.2	0.8	118.0	35.0	6.5	7.6	72.9	138.0	20.0	4.0	5.0	165.0	36.0	20.0	3.0	8.55	12.9	14.0	162.5
167.83	8.8	41.1	139.8	54.0	90.2	185.0	4.14	130.0	0.4	5.7	3.56	66.0	4.9	48.0	4.9	3.2	5.4	0.068	3.47	12.0	23.0	116.0	18.0	31.2	2.425	1.259	170.0	30.6	4.55	5.995	4.7	0.8	166.55	45.3	7.2	7.9	71.5	112.0	14.0	3.0	3.0	170.0	39.7	16.0	1.0	6.8000000000000025	11.7	21.0	181.0
131.57	9.6	0.123	137.2	72.0	93.6	140.0	5.64	130.0	0.7	3.3	1.78	90.0	5.9	76.0	4.6	2.6	2.9000000000000004	0.024	2.06	360.0	30.0	110.0	30.0	31.0	2.15	1.13	125.0	32.4	4.63	4.496	7.7	0.6	140.0	38.8	6.9	9.5	57.6	110.0	15.0	3.0	5.0	125.0	35.4	16.0	3.0	6.8000000000000025	12.4	9.0	153.8
174.0	6.2	0.029	142.0	60.0	92.5	186.0	3.181	170.0	0.6	6.0	2.22	56.0	4.0	66.0	5.6	1.2	5.0	0.102	3.0	432.0	27.0	138.0	74.0	31.0	2.425	1.162	174.0	29.5	4.73	5.11	9.0	2.0	175.0	36.9	6.7	8.1	78.2	140.0	23.0	3.0	5.0	173.0	38.2	22.0	3.0	20.52	12.5	22.0	175.9
160.0	7.5	227.0	141.0	78.64	90.2	180.0	4.163	180.0	0.4	6.9	8.19	54.0	4.2	78.0	5.6	2.6	3.21	0.093	3.0	177.61	31.0	142.0	55.0	30.8	2.35	1.195	170.0	36.0	5.16	6.16	5.7	0.1	125.0	42.6	6.9	7.1	81.2	144.0	32.0	4.0	4.0	170.0	39.4	27.0	3.0	18.81	12.6	82.0	164.2
190.0	8.4	16.8	137.0	48.0	87.6	226.0	5.64	170.0	0.6	6.4	3.56	74.0	5.1	50.82	6.1	2.3	4.64	0.444	1.0	120.0	31.0	146.62	73.0	29.4	2.275	1.07	220.0	40.6	4.78	5.662000000000001	7.3	1.1	150.0	39.7	7.4	8.4	99.9	144.46	38.0	5.0	1.0	226.0	39.8	33.0	3.0	10.26	12.5	55.0	173.0
140.0	6.78	194.21368	139.0	56.0	89.98100000000004	175.0	5.559729999999999	170.0	0.5	5.723	9.9138	90.0	3.998	58.42	6.746000000000001	2.076999999999997	4.012299999999997	0.0814799999999999	1.5	225.24	28.0	144.82	51.0	30.547	2.4007500000000004	1.2059600000000004	175.0	38.6	4.627599999999996	6.4439800000000025	7.546	0.4850000000000002	120.0	36.6	7.1999999999999975	8.247000000000002	88.8	144.0	23.48	5.0	3.0	175.0	36.2	21.44	3.0	11.439899999999993	12.649000000000008	27.96	161.6
214.66	7.3	213.0	137.0	58.0	88.7	240.0	5.17	150.0	0.4	7.5	25.8	84.0	4.9	62.0	5.4	1.6	4.64	0.0819999999999999	1.0	91.52	29.0	124.0	26.0	29.1	2.5	1.0	210.0	39.0	5.9	4.94	5.3	0.8	208.89	47.0	7.3	8.5	103.1	118.0	33.0	5.0	3.0	230.0	43.0	22.0	3.0	6.84	12.6	62.0	176.3
90.0	5.3	0.011	139.0	59.88	93.6	100.46	5.069	180.0	0.5	4.1	2.58	68.0	3.6	64.0	6.2	1.1	8.93	0.06	1.43	379.56	28.0	154.0	80.0	31.5	2.3	1.162	90.0	19.0	4.43	5.77	9.1	0.8	91.52	34.3	7.0	8.0	39.2	150.92	23.0	2.0	2.0	90.0	32.0	28.0	3.0	13.68	12.8	8.0	152.9
145.0	5.3	0.124	139.0	72.0	88.5	150.0	5.819	200.0	0.3	3.9	2.67	68.0	3.1	74.0	5.4	1.8	3.93	0.27	2.07	444.0	30.0	176.0	66.0	29.2	2.475	1.421	150.0	28.0	4.69	5.0	4.9	0.5	135.0	37.6	7.2	7.6	63.4	166.0	19.0	3.0	3.0	145.0	34.2	18.0	3.0	13.68	13.3	16.0	154.8
155.0	6.777000000000003	59.95479000000001	139.0	60.0	88.45999999999997	160.0	4.59584	160.0	0.5	5.031999999999997	5.8765	84.0	4.0	62.0	6.105000000000001	2.0639999999999974	4.806399999999996	0.11165	2.82	240.0	29.0	134.0	68.0	30.26900000000002	2.3684999999999987	1.1451900000000004	155.0	26.7	4.651299999999996	5.486660000000005	7.438999999999997	0.4689999999999999	150.0	38.8	7.200000000000004	7.7029999999999985	64.1	134.0	15.88	3.0	3.0	155.0	38.2	21.17	3.0	11.6798	12.9	17.43	171.1
228.27	7.4	0.034	139.1	70.0	83.2	295.0	4.774329999999997	140.0	0.4	5.750999999999998	0.89	86.0	4.3	66.0	5.3	2.3	5.1647	0.043	5.0	48.0	29.0	124.0	20.0	28.6	2.39	1.29065	289.0	44.5	4.68	4.982190000000002	5.1	0.2	230.78	40.2	7.204000000000002	7.4	129.5	124.0	30.23	5.0	4.0	260.0	35.2	26.22	3.0	11.337299999999995	14.0	27.74	156.6
247.89	7.103000000000013	3.1063300000000016	139.01399999999998	67.54	89.50200000000004	290.0	4.306440000000004	146.7	0.5	6.001999999999999	1.7826	71.46	4.198999999999994	66.44	5.097	2.200999999999996	5.404600000000005	0.0767477777777777	5.0	24.0	28.0	117.12	18.0	30.595	2.36575	1.2698800000000008	200.0	34.709	4.607400000000002	5.036920000000002	6.880999999999999	0.4519999999999999	257.55	41.421000000000014	7.198999999999996	8.262000000000004	86.39900000000002	116.46	21.48	4.0	3.0	230.0	38.56099999999999	22.22	3.0	13.0131	12.327000000000004	21.9	172.88300000000004
170.0	8.0	1.63	141.0	62.0	96.1	221.34	7.81	130.0	0.7	4.4	2.67	80.0	5.0	72.0	5.3	2.1	3.21	0.053	2.25	133.92	37.0	110.0	42.0	32.4	2.35	1.324	190.0	39.5	4.01	5.0	9.3	0.9	150.81	36.5	7.7	10.9	90.5	96.0	14.0	5.0	3.0	220.0	38.0	19.0	1.0	20.52	12.4	25.0	166.0
130.0	7.9	0.021	137.0	76.0	96.6	160.0	3.88	180.0	0.5	6.5	4.45	50.0	5.2	80.0	5.5	2.1	3.93	0.217	1.52	240.0	33.0	156.0	71.0	33.3	2.35	1.23	130.0	29.1	4.43	5.329	6.2	0.1	155.0	35.5	7.7	8.1	59.7	156.0	24.0	3.0	4.0	130.0	35.0	23.0	1.0	13.68	11.9	21.0	158.7
115.0	7.3	0.035	136.7	60.0	97.8	135.0	6.28	180.0	0.5	5.0	11.57	64.0	4.5	66.0	5.1	2.2	5.4	0.053	1.0	360.0	29.0	150.0	78.0	32.7	2.325	1.033	127.0	29.5	4.39	5.107	7.4	0.6	125.0	34.9	7.4	8.1	59.4	154.0	22.0	3.0	4.0	127.0	35.6	28.0	3.0	6.8000000000000025	12.0	18.0	155.9
215.0	6.4	43.4	137.0	74.0	88.1	220.0	4.65	190.0	0.3	3.8	8.01	52.0	3.2	80.0	5.4	2.4	6.07	0.063	2.2	24.0	31.0	164.0	52.0	31.2	2.325	1.36	191.0	34.0	4.81	5.107	5.2	0.4	220.0	40.1	7.3	8.2	86.4	154.0	23.0	4.0	4.0	200.0	40.0	21.0	3.0	10.26	12.9	26.0	165.5
145.0	6.1	0.034	141.0	70.34	92.8	145.0	6.051	220.0	0.5	3.3	3.91	64.0	2.8	76.0	5.7	2.5	6.43	0.117	1.1	240.0	31.0	200.0	74.97	29.8	2.375	0.936	145.0	29.4	4.12	6.0	7.7	0.6	120.0	41.0	6.7	9.0	64.7	197.34	16.0	3.0	4.0	145.0	38.3	27.0	3.0	8.55	14.3	57.0	164.6
111.18	7.5	0.073	138.0	62.0	88.6	125.0	6.0	130.0	0.5	2.1	1.78	82.0	5.0	58.0	4.9	1.8	1.79	0.034	1.0	60.0	31.0	104.0	31.0	30.4	2.3	1.23	115.0	24.9	4.5	4.052	7.1	0.6	110.0	38.0	7.3	6.9	54.8	108.0	17.0	3.0	4.0	115.0	33.3	16.0	3.0	11.97	12.7	18.0	157.1
127.14	6.9	0.195	140.7	67.34	66.5	180.0	2.84	149.5	0.4	3.5	6.23	74.46	4.5	68.8	5.3	1.9	3.2	0.135	1.62	187.78	31.0	122.88	33.0	21.1	2.325	1.033	180.0	36.1	4.76	4.996	5.5	0.8	110.0	39.4	7.3	9.9	86.5	120.98	30.0	4.0	3.0	160.0	36.0	25.0	3.0	5.1000000000000005	16.4	15.0	163.5
180.0	6.5	0.024	143.0	58.0	95.1	200.0	6.13	130.0	0.6	7.1	5.34	90.0	3.2	58.0	5.6	2.1	7.5	0.261	2.0	168.0	29.0	96.0	70.87	32.8	2.35	1.03	190.0	31.7	4.47	6.106	9.4	0.9	170.0	38.0	6.9	8.2	88.0	92.0	17.0	4.0	3.0	184.0	41.0	24.0	3.0	10.26	13.5	11.0	179.4
222.0	4.4	0.035	136.3	64.0	82.6	222.0	3.5700000000000003	150.0	0.3	6.5	1.78	70.0	3.5	56.0	5.6	0.4	6.4	0.058	2.12	299.16	28.0	114.0	54.0	27.6	2.25	0.775	168.0	32.4	4.58	4.774	7.1	0.7	124.0	38.6	7.0	9.2	77.5	118.06	32.0	3.0	2.0	172.0	35.0	39.0	3.0	6.8000000000000025	14.7	43.0	162.3
153.01	7.5	0.228	141.0	76.0	87.1	176.0	5.12	160.0	0.4	5.8	1.78	76.0	5.2	76.0	5.5	1.8	3.93	0.068	1.0	52.63	35.0	124.0	35.0	29.2	2.325	1.03	176.0	34.2	4.6	5.051	5.1	0.4	154.0	40.7	7.8	8.6	76.1	118.0	9.0	4.0	2.0	176.0	37.6	15.0	3.0	10.26	12.2	24.0	164.2
150.0	6.9	0.011	139.0	62.0	93.5	150.0	6.3870000000000005	180.0	0.3	5.6	2.76	54.0	4.3	62.0	5.5	2.1	4.64	0.068	1.17	360.0	26.0	150.0	79.0	31.6	2.5	1.421	150.0	26.2	4.19	6.27	4.2	1.0	130.0	41.5	7.1	7.9	68.8	146.0	18.0	3.0	4.0	150.0	36.4	25.0	3.0	10.26	13.0	32.0	166.5
171.1	5.9	0.08	138.8	75.4	89.4	185.74	3.8	154.7	0.7	9.0	3.56	69.78	2.7	75.54	4.9	2.3	5.4	0.145	5.1	194.32	30.0	127.5	35.0	31.6	2.35	1.162	182.05	32.2	5.03	4.829	11.2	1.0	165.69	40.5	7.8	8.4	84.3	125.22	64.0	4.0	3.0	180.46	36.1	59.0	3.0	17.1	12.7	58.0	161.5
186.0	7.1	0.612	140.0	72.0	83.0	220.0	8.275	160.0	0.4	3.2	5.87	78.0	5.2	66.0	6.1	1.3	2.86	0.032	2.0	235.88	33.0	136.0	51.0	28.8	2.35	1.2919999999999998	212.0	39.9	5.86	4.88	5.3	1.4	140.0	43.0	7.0	7.8	95.6	134.0	27.0	5.0	4.0	205.0	39.6	29.0	3.0	17.1	13.4	15.0	170.0
145.0	7.9	0.04	142.0	56.0	88.5	165.0	6.724	170.0	0.7	7.2	3.56	60.0	4.9	60.0	5.3	2.1	7.85	0.15	1.03	72.0	23.0	140.0	75.0	30.3	2.375	1.324	145.0	31.9	4.64	4.11	9.0	0.5	125.0	35.6	6.4	9.1	68.7	140.0	22.0	4.0	3.0	145.0	36.3	29.0	3.0	15.39	12.9	12.0	154.7
171.44	8.3	0.034	139.0	74.22	92.6	180.0	5.25	140.0	0.8	4.8	2.67	82.0	4.9	74.0	5.1	2.3	4.64	0.053	2.0	84.0	31.0	104.0	33.0	31.6	2.5	1.324	168.0	28.8	5.12	4.61	9.9	0.4	170.0	48.7	7.8	9.3	77.0	104.92	19.0	3.0	5.0	172.0	40.2	22.0	3.0	20.52	12.6	14.0	194.4
150.0	7.8	0.032	143.0	78.0	90.7	168.0	6.1	200.0	0.8	5.5	3.56	54.0	5.0	72.0	5.7	1.8	6.78	0.101	1.18	540.0	29.0	168.0	72.7	30.4	2.35	1.07	164.0	31.8	4.76	5.051	10.8	0.9	140.0	39.6	7.0	9.5	74.8	154.0	19.0	4.0	5.0	164.0	35.5	20.0	1.0	15.39	12.5	16.0	165.4
173.04	10.9	108.0	142.0	86.0	86.8	190.0	5.92	150.0	0.7	8.6	1.78	82.0	7.6	90.0	5.1	2.5	4.6000000000000005	0.024	4.0	74.12	27.0	128.0	35.0	29.8	2.325	1.324	190.0	35.3	5.27	4.829	6.2	0.4	170.0	39.7	7.6	7.6	87.7	126.7	31.0	4.0	4.0	190.0	35.9	22.0	3.0	13.7	12.2	50.0	166.7
125.5	15.0	0.158	140.0	60.0	88.1	140.0	4.06	210.0	1.0	3.4	3.56	90.0	11.0	74.0	5.5	2.9	3.57	0.053	2.04	240.0	39.0	186.0	80.0	30.3	2.375	1.16	110.0	29.0	5.27	6.106	6.5	0.1	119.51	35.0	8.2	7.8	48.6	172.0	19.0	3.0	1.0	110.0	33.2	26.0	3.0	11.97	13.0	22.0	153.4
225.53	5.5	0.051	138.0	73.26	80.9	260.0	5.043	150.0	0.5	5.7	1.25	72.0	2.8	72.0	5.7	1.9	4.28	0.035	5.0	91.36	32.0	120.0	33.0	27.0	2.4	1.227	230.0	37.7	5.63	5.5	9.4	0.2	230.0	38.5	7.8	7.0	108.4	120.0	32.0	4.0	5.0	230.0	37.6	24.0	3.0	10.26	13.3	36.0	182.5
134.0	9.1	462.0	142.0	92.0	93.5	146.0	6.9	180.0	0.6	7.0	19.57	84.0	4.7	88.0	5.7	3.6	6.07	0.348	2.0	114.5	35.0	140.0	45.0	32.0	2.325	1.45	135.0	27.9	4.19	4.774	6.5	0.2	126.0	37.3	7.6	8.6	70.5	146.0	12.0	3.0	2.0	146.0	32.5	13.0	3.0	10.26	14.5	30.0	160.0
155.0	8.1	0.017	135.0	72.0	91.2	162.0	5.7410000000000005	180.0	0.7	3.3	5.34	74.0	4.7	72.48	5.6	2.4	4.28	0.116	1.0	324.0	23.0	156.56	76.0	30.7	2.275	1.162	152.0	31.6	4.99	5.77	8.1	0.4	145.0	44.0	6.6	8.9	70.4	156.0	14.0	4.0	5.0	155.0	39.4	23.0	1.0	11.97	12.5	23.0	172.0
150.34	6.4	314.0	139.0	54.0	94.6	160.0	4.9910000000000005	160.0	0.4	5.5	14.5	76.0	3.3	56.72	4.8	2.3	3.21	0.065	4.0	36.0	28.0	126.76	21.0	32.4	2.425	0.872	160.0	30.6	5.25	4.16	6.9	3.3	149.83	40.8	7.4	8.0	66.4	124.0	18.0	4.0	3.0	150.0	38.7	24.0	1.0	8.55	11.4	31.0	177.9
140.0	11.4	0.035	139.0	38.0	96.5	140.0	5.74	150.0	1.1	5.4	8.01	76.0	5.6	56.0	5.5	4.0	6.43	0.106	1.0	600.0	37.0	124.0	72.0	34.0	2.45	1.36	113.0	30.2	3.92	4.274	9.4	0.9	119.0	37.2	7.7	9.6	56.5	118.0	28.0	4.0	1.0	113.0	34.0	27.0	3.0	10.26	13.2	83.0	158.1
169.63	5.5	0.416	138.0	60.0	93.1	240.0	4.836	140.0	0.4	4.7	1.25	60.0	3.1	64.0	4.7	1.9	6.07	0.039	4.45	24.0	27.0	110.0	34.0	31.1	2.4	1.356	190.0	37.8	4.99	4.83	6.9	0.6	160.0	38.2	7.3	9.3	94.3	112.0	24.0	4.0	4.0	170.0	40.0	28.0	3.0	15.39	12.2	15.0	178.6
180.0	12.2	132.0	140.0	40.0	93.1	190.0	3.284	140.0	0.7	10.0	4.36	58.0	9.4	32.0	13.2	1.5	13.57	0.058	4.67	240.0	32.0	90.0	76.0	30.5	2.325	1.2919999999999998	171.0	31.1	3.3	2.89	5.7	0.3	155.48	37.6	7.0	10.0	76.6	88.0	18.0	4.0	1.0	177.0	39.5	25.0	3.0	29.07	12.5	87.0	167.3
190.0	4.4	0.09	137.9	72.0	88.9	225.0	5.2	160.0	0.6	5.4	1.78	50.0	2.1	72.0	5.1	1.4	6.4	0.097	1.0	300.48	31.0	126.0	63.0	30.0	2.3	1.13	200.0	32.1	4.46	5.829	12.5	1.4	170.0	40.6	7.6	10.2	89.7	110.0	20.0	3.0	5.0	200.0	38.3	26.0	3.0	3.4000000000000004	12.7	25.0	187.1
180.0	7.0	0.016	141.0	78.14	86.1	245.0	6.65	150.0	0.3	5.7	1.78	80.0	3.7	80.0	6.0	2.8	4.64	0.174	1.0	179.4	37.0	120.0	46.0	29.8	2.4	1.55	205.0	37.2	5.74	4.552	4.2	0.5	160.0	41.6	8.4	6.6	94.4	126.0	35.0	4.0	1.0	240.0	39.5	26.0	3.0	11.97	12.0	28.0	178.3
175.0	7.5	0.035	138.4	70.28	93.0	180.0	4.71	150.0	0.4	5.4	4.45	58.0	5.1	71.06	5.4	1.7	6.8000000000000025	0.126	2.0	261.36	26.0	125.34	55.0	31.0	2.275	1.259	175.0	32.2	4.97	5.051	5.6	0.9	160.0	42.3	7.0	7.5	78.5	124.0	22.0	3.0	5.0	175.0	38.6	20.0	3.0	13.7	12.3	17.0	178.0
247.37	4.0	0.095	141.0	74.04	90.7	280.0	6.206	140.0	0.5	11.2	1.78	82.0	2.1	74.0	5.1	1.3	8.21	0.043	7.0	36.0	26.0	100.0	27.0	31.8	2.5	1.098	250.0	40.7	5.01	4.83	11.9	0.8	250.0	44.6	7.2	7.8	111.7	116.0	30.0	5.0	5.0	250.0	41.0	33.0	1.0	35.91	12.0	39.0	179.3
133.16	5.8	0.011	139.0	80.0	93.4	148.0	3.879	140.0	0.5	4.3	0.89	90.0	2.8	76.0	5.0	2.4	2.14	0.024	2.6	18.0	30.0	102.0	18.0	32.8	2.45	1.13	148.0	29.1	4.03	4.11	8.5	0.6	131.56	43.5	7.3	7.2	67.8	110.0	15.0	3.0	4.0	138.0	39.5	19.0	3.0	17.1	11.5	18.0	165.1
168.15	6.6	0.011	137.0	70.6	91.4	191.0	3.258	150.0	1.1	5.1	0.89	66.0	3.6	68.0	5.2	1.7	5.36	0.029	2.0	36.0	22.0	132.0	23.0	31.6	2.275	1.162	191.0	30.3	4.49	5.22	17.2	5.397605346934026e-79	164.62	44.5	6.7	7.5	86.0	132.0	13.0	4.0	3.0	165.0	39.9	14.0	1.0	11.97	12.6	9.0	192.5
128.77	5.5	0.06	136.3	70.0	92.2	135.0	3.8	150.0	0.6	6.1	3.56	60.0	2.7	58.0	5.2	2.1	5.4	0.155	2.0	66.75	27.0	106.0	29.0	31.6	2.375	1.033	135.0	29.2	4.76	3.997	11.4	0.9	130.0	40.0	7.4	9.4	63.7	106.3	20.0	3.0	5.0	135.0	37.0	33.0	3.0	12.0	12.6	14.0	166.6
152.38	8.1	0.206	138.0	69.1	85.2	180.0	3.98	145.9	0.6	4.3	1.78	79.0	5.5	68.16	5.2	1.8	2.86	0.019	2.14	34.38	34.0	117.94	19.0	29.7	2.225	1.19	157.0	30.1	4.82	5.329	7.7	0.8	146.74	39.2	7.7	8.4	70.0	117.08	11.0	4.0	4.0	180.0	33.8	17.0	2.0	10.26	11.8	13.0	159.7
115.0	6.905999999999992	2.3757299999999977	139.01	54.78	90.888	130.0	5.65572	191.2	0.5	5.117000000000001	5.6759999999999975	69.4	4.044000000000001	57.28	5.51	2.099999999999996	5.4174000000000015	0.10809	1.96	48.0	29.01	170.24	77.63	30.687	2.40925	1.2790700000000002	130.0	30.522	4.606300000000002	5.114910000000003	7.259999999999998	0.4860000000000002	104.0	35.784000000000006	7.200000000000004	8.249000000000002	61.59399999999995	167.44	21.6	4.0	3.0	120.0	34.24499999999998	26.41	3.0	12.8763	12.781	28.18	152.388
117.56	7.8	0.011	139.0	60.0	93.0	120.0	6.08	140.0	0.7	3.4	3.56	74.0	5.1	58.0	5.7	1.6	2.86	0.034	2.0	84.0	28.0	102.0	32.0	31.9	2.625	1.32	118.0	23.4	4.07	4.663	9.3	0.9	118.0	39.0	7.1	9.6	55.4	96.0	12.0	3.0	5.0	118.0	33.5	19.0	3.0	11.97	12.3	15.0	166.8
200.0	6.7	6.52	140.0	78.0	91.3	225.0	7.58	180.0	0.6	5.7	1.78	62.0	2.9	84.0	7.1	2.9	5.71	0.101	10.0	183.64	32.0	144.0	44.0	31.2	2.5	1.45	190.0	35.0	4.72	6.384	8.6	0.8	99.0	38.9	7.8	9.0	91.0	118.0	39.0	4.0	1.0	190.0	39.5	26.0	3.0	13.68	12.6	31.0	168.6
120.0	5.7	125.0	136.0	75.3	92.3	175.0	5.974	146.8	0.5	3.9	5.34	73.76	3.5	76.02	5.3	1.7	5.0	0.1689999999999999	6.04	240.0	33.0	117.44	44.0	31.1	2.325	1.421	161.0	36.3	4.64	5.0	8.1	0.3	120.0	34.7	7.5	9.1	73.0	115.82	37.0	4.0	1.0	175.0	34.0	22.0	3.0	13.68	12.7	13.0	152.0
135.0	6.3	0.032	139.0	58.0	88.4	170.0	5.093999999999999	150.0	0.5	5.6	2.67	68.0	4.0	60.0	5.8	1.6	6.78	0.077	2.0	238.98	23.0	124.0	55.0	29.7	2.475	1.162	170.0	28.8	4.92	4.94	7.8	0.8	120.0	42.8	7.0	8.8	75.3	122.0	22.0	3.0	3.0	160.0	38.0	26.0	3.0	15.39	11.9	11.0	182.0
160.0	9.8	0.011	136.0	15.92	92.3	168.0	5.198	200.0	0.7	6.8	5.34	96.0	5.8	5.397605346934026e-79	5.6	3.3	4.28	0.135	1.99	24.0	45.0	172.0	69.0	31.3	2.4	1.098	168.0	33.343	4.89	7.94	6.7	0.4	120.0	35.895999999999994	8.9	7.8	74.1	168.74	27.0	4.0	2.0	165.0	35.783	28.0	3.0	6.84	12.5	33.0	156.0
164.4	8.3	0.075	138.0	59.72	88.6	183.0	5.2	150.0	0.7	5.9	1.78	68.0	4.7	60.0	5.1	2.5	5.36	0.048	5.72	5.0	28.0	110.0	18.0	29.2	2.45	1.07	183.0	34.2	5.35	5.273	8.4	0.4	164.27	42.5	7.2	9.8	84.1	110.0	19.0	4.0	2.0	165.0	39.0	23.0	1.0	13.68	12.3	20.0	181.6
160.0	7.078000000000008	257.13176000000004	139.04200000000003	76.0	90.26800000000004	160.0	5.059910000000002	150.0	0.5	5.440999999999999	9.973699999999996	70.0	4.103000000000005	76.0	5.597000000000001	2.2109999999999967	5.232499999999999	0.1524299999999999	2.33	240.0	30.0	122.0	60.0	30.26600000000001	2.35325	1.1137100000000004	160.0	31.6	4.6556	5.134630000000001	7.070000000000001	0.466	160.0	45.7	7.200000000000002	8.024000000000001	80.8	120.0	24.11	4.0	3.0	160.0	43.6	25.27	3.0	10.3254	13.005000000000004	28.07	183.2
142.0	12.1	0.011	142.0	64.0	96.0	142.0	1.81	170.0	0.7	7.9	3.56	96.0	9.7	60.0	5.7	1.3	27.49	0.101	1.87	360.0	24.0	146.0	72.83	33.7	2.225	1.39	140.0	25.8	3.36	9.437	6.1	0.1	140.0	39.7	6.5	8.4	60.6	152.0	15.0	3.0	3.0	140.0	37.4	19.0	3.0	8.55	11.9	6.0	165.9
227.0	4.1	0.035	140.8	68.0	85.4	230.0	3.54	140.0	1.0	6.1	2.67	72.0	1.7	70.0	5.6	1.3	3.6	0.13	2.0	216.0	32.0	106.0	72.0	28.3	2.375	0.904	217.0	34.4	4.97	5.44	24.6	0.6	185.0	40.4	7.7	9.3	92.4	104.14	16.0	4.0	3.0	220.0	38.4	32.0	3.0	10.3	13.9	27.0	178.3
124.11	5.4	0.051	136.0	62.64	89.6	130.0	7.37	140.0	0.4	5.3	0.89	80.0	2.7	64.0	4.9	2.2	2.86	0.043	2.0	65.24	31.0	114.0	25.0	30.5	2.425	1.0659999999999998	125.0	28.5	4.47	3.94	6.8	0.7	122.72	37.0	7.6	7.6	56.4	106.0	19.0	3.0	5.0	125.0	35.5	24.0	1.0	13.68	11.6	19.0	157.7
202.75	5.2	231.0	138.0	50.0	89.8	260.0	4.71	140.0	0.6	5.4	13.35	58.0	2.2	48.0	4.7	2.3	4.28	0.058	18.0	36.0	31.0	114.0	21.0	31.2	2.35	1.1	175.0	35.1	5.01	4.996	10.6	0.2	202.36	40.3	7.4	8.2	84.9	116.0	34.0	4.0	3.0	245.0	38.0	26.0	3.0	10.26	12.0	29.0	170.5
136.69	8.0	0.011	138.0	51.54	88.8	160.0	7.215	140.0	0.496	2.9	3.56	76.0	4.699999999999994	50.0	4.6	2.5899999999999967	1.07	0.034	1.61	60.0	37.0	106.0	32.0	29.5	2.225	1.13	155.0	28.2	3.63	3.44	6.379999999999997	0.4000000000000001	135.0	40.6	6.8	8.4	74.1	108.0	12.0	3.0	4.0	155.0	39.5	18.0	1.0	10.26	12.6	9.0	166.5
200.0	6.1	0.024	140.0	78.0	84.1	240.0	4.577	150.0	0.4	4.3	4.45	72.0	4.0	80.0	5.3	1.4	2.86	0.024	2.0	288.0	35.0	118.0	45.0	27.8	2.225	1.001	240.0	42.2	4.09	5.72	6.7	0.9	170.0	42.4	6.6	8.2	109.6	122.0	16.0	5.0	2.0	240.0	37.6	16.0	1.0	5.13	13.3	13.0	169.9
160.0	5.5	0.023	134.0	44.0	93.7	160.0	5.612	180.0	0.3	6.1	1.25	90.0	3.5	54.0	6.3	1.7	9.28	0.199	1.09	144.0	31.0	142.0	77.79	32.0	2.425	1.518	149.0	29.9	3.51	10.44	5.8	0.5	129.0	36.0	7.2	7.1	68.2	132.0	15.0	3.0	4.0	149.0	37.8	26.0	3.0	8.55	13.3	6.0	162.0
210.0	8.8	0.065	140.0	56.0	84.3	290.0	2.767	130.0	0.8	17.6	1.25	64.0	5.7	58.0	8.9	1.9	34.99	0.092	2.0	156.0	38.0	90.0	42.0	28.3	2.325	1.744	270.0	44.0	4.39	2.39	8.6	0.3	200.0	34.3	7.7	8.8	128.7	90.0	17.0	5.0	4.0	240.0	35.7	17.0	1.0	8.55	13.6	27.0	167.2
92.0	10.9	0.011	141.0	5.397605346934026e-79	90.4	98.0	4.99	220.0	0.7	5.0	4.45	56.0	5.3	32.24	5.7	3.2	9.28	0.077	1.0	60.0	28.0	190.58	76.11	30.6	2.5	1.42	82.0	20.364	4.56	5.884	6.6	0.4	92.0	34.6	7.1	9.8	39.901	182.0	17.0	2.0	4.0	82.0	32.106	34.0	3.0	10.26	12.2	38.0	148.0
115.0	3.7	0.011	139.0	50.0	97.3	115.0	4.81	160.0	0.3	4.8	5.780100000000003	58.0	1.8	56.0	6.6	1.6	5.71	0.13122	1.43	120.0	25.0	136.0	72.0	32.0	2.325	1.421	110.0	22.424	2.77	6.72	8.7	0.3	115.0	36.804	6.2	7.6	42.7	132.0	21.0	3.0	4.0	110.0	34.385	25.0	3.0	5.13	13.9	16.0	159.6
160.0	12.3	287.0	141.0	42.0	94.2	245.0	4.78	160.0	0.9	3.2	6.23	42.0	5.7	46.0	7.3	5.3	3.93	0.174	1.86	180.0	28.0	134.0	60.0	32.1	2.325	1.65	235.0	46.3	4.4	6.162000000000001	7.6	0.7	120.0	33.1	6.7	8.5	107.7	130.0	12.0	5.0	3.0	245.0	38.1	13.0	3.0	10.26	14.0	13.0	163.3
145.0	6.880999999999991	0.0196707335700041	138.998	72.0	90.06899999999996	145.0	5.626920000000001	165.5	0.5	4.686999999999999	3.4395	71.38	4.100000000000007	72.92	5.484000000000001	2.100999999999996	5.533500000000003	0.0822199999999999	1.28	267.48	29.01	136.32	56.0	30.36	2.37	1.2739600000000006	145.0	31.514999999999983	4.645499999999995	4.959120000000002	7.2959999999999985	0.5100000000000001	120.0	36.61800000000001	7.200000000000004	8.397000000000004	69.567	134.28	19.94	4.0	3.0	145.0	34.779	21.39	3.0	11.4912	12.58	20.71	157.56500000000003
215.0	6.2	0.017	137.0	74.0	92.1	230.0	4.65	170.0	0.6	4.6	3.56	82.0	3.4	76.0	5.4	2.0	3.93	0.058	1.47	241.92	31.0	132.0	56.0	32.0	2.325	1.32	228.0	36.3	4.66	4.218999999999999	9.8	0.9	140.0	39.2	7.0	9.7	105.8	138.0	26.0	4.0	5.0	220.0	37.2	27.0	3.0	13.68	12.0	28.0	174.8
170.03	6.2	0.035	137.8	66.0	87.5	195.0	4.34	140.0	0.6	4.4	1.78	72.0	3.1	80.0	5.0	2.3	4.3	0.029	2.05	156.0	33.0	122.0	32.0	29.8	2.3	1.098	195.0	34.7	4.72	5.273	9.4	0.8	165.0	45.7	7.8	8.4	91.4	110.0	32.0	4.0	2.0	195.0	38.7	30.0	3.0	12.0	12.0	27.0	179.0
110.0	8.1	0.011	143.0	82.0	87.3	126.0	4.5	190.0	0.4	4.4	3.91	80.0	5.7	82.0	5.8	1.6	4.64	0.099	1.61	60.0	28.0	154.0	80.0	28.0	2.375	1.001	120.0	26.506	5.16	6.72	5.4	0.3	110.0	35.399	6.7	8.6	55.4	150.0	13.0	3.0	2.0	120.0	34.60900000000001	14.0	3.0	8.55	15.2	10.0	156.7
145.0	9.8	0.011	139.0	64.62	90.0	167.0	6.905	140.0	0.5	4.4	2.22	84.0	5.1	64.0	5.5	4.0	3.21	0.027	2.09	36.0	30.0	116.0	37.0	30.0	2.35	1.195	157.0	35.4	4.68	5.27	5.1	0.7	130.0	30.3	7.6	7.5	75.0	115.12	49.0	4.0	3.0	165.0	34.7	36.0	1.0	13.68	12.4	65.0	155.8
150.24	16.6	365.0	140.0	76.0	95.7	198.0	4.58	150.0	0.4	4.4	17.79	84.0	12.8	74.0	5.2	3.2	2.5	0.077	2.0	84.0	33.0	110.0	33.0	32.7	2.4	1.19	180.0	38.7	4.99	4.663	2.7	0.3	150.0	36.4	7.6	8.8	82.7	108.0	18.0	5.0	3.0	150.0	36.0	23.0	3.0	11.97	12.9	28.0	154.6
223.0	7.1	0.645	141.0	86.48	85.4	243.0	6.155	170.0	0.6	7.8	1.78	80.0	3.6	88.0	5.6	2.8	4.28	0.077	3.0	286.08	30.0	140.0	43.0	28.1	2.375	1.13	227.0	39.2	5.45	5.22	7.8	0.7	209.0	43.6	7.4	8.3	108.6	139.0	40.0	5.0	5.0	235.0	40.5	29.0	3.0	13.68	13.8	34.0	177.4
175.0	8.5	0.05	137.0	70.0	91.7	200.0	4.73	180.0	0.6	5.3	3.56	78.0	6.5	66.0	5.2	1.2	5.7	0.135	2.0	300.0	33.0	138.0	75.0	31.0	2.35	1.098	180.0	31.2	4.85	4.885	7.5	0.3	165.0	39.1	7.7	7.4	80.7	150.0	23.0	4.0	1.0	175.0	38.4	24.0	3.0	15.4	12.6	21.0	167.3
110.0	8.1	24.0	137.3	62.0	97.6	152.0	5.84	150.0	0.5	3.2	6.23	64.0	5.3	66.0	5.3	2.0	4.6000000000000005	0.101	1.0	235.38	29.0	112.0	51.0	33.3	2.375	0.872	106.0	24.5	4.16	4.885	5.6	0.9	120.0	36.8	7.7	8.8	50.5	122.0	153.0	2.0	2.0	115.0	33.0	83.0	3.0	6.8000000000000025	13.3	131.0	160.9
150.0	10.6	0.011	139.0	74.0	84.2	230.0	6.0	150.0	0.5	6.6	3.56	76.0	7.8	58.0	5.1	2.0	4.64	0.034	1.0	192.36	32.0	128.0	46.0	29.2	2.35	1.13	227.0	41.9	4.53	4.218999999999999	4.9	0.4	145.0	38.6	7.2	8.8	106.1	122.0	18.0	5.0	5.0	219.0	39.0	19.0	1.0	10.26	12.9	15.0	159.7
135.0	3.0	0.011	140.0	66.0	88.2	165.0	6.724	130.0	0.2	5.4	1.25	68.0	1.4	66.0	5.6	1.3	3.93	0.068	1.0	178.08	31.0	104.0	49.0	29.5	2.375	1.324	165.0	32.7	4.86	4.77	6.3	0.6	120.0	43.5	7.5	7.1	72.8	102.0	23.0	4.0	4.0	160.0	35.7	24.0	1.0	18.81	13.1	20.0	168.0
115.76	4.1	11.9	140.0	62.0	93.1	125.0	5.017	140.0	0.3	3.7	3.65	74.0	1.9	66.0	4.8	1.7	3.57	0.02	2.63	24.0	26.0	106.0	18.0	30.0	2.375	1.195	115.0	25.2	4.47	4.44	7.5	0.8	115.47	38.3	6.8	7.1	52.9	114.0	16.0	3.0	4.0	115.0	33.2	17.0	1.0	8.55	12.0	13.0	158.4
145.44	8.3	2.58	139.0	54.0	85.3	160.0	4.422	120.0	0.5	4.4	2.67	76.0	4.6	52.0	5.0	3.0	4.28	0.058	1.0	63.63	30.0	98.0	24.0	28.8	2.425	1.227	150.0	29.8	4.52	4.55	6.3	0.4	143.41	41.2	7.1	8.1	67.5	88.0	38.0	4.0	4.0	160.0	36.8	57.0	1.0	17.1	12.2	7.0	169.0
195.0	7.6	212.34	136.7	66.0	96.4	212.0	5.59	160.0	0.7	6.4	8.01	66.0	5.1	76.0	7.6	1.7	7.9	0.111	2.0	180.0	31.0	142.0	70.0	33.0	2.55	1.162	185.0	32.5	4.53	7.938	9.5	0.2	155.0	44.8	7.6	7.8	80.0	134.0	17.0	3.0	2.0	175.0	39.0	16.0	3.0	10.3	12.4	45.0	170.1
185.0	6.8	0.122	138.3	84.0	90.2	195.0	4.4	150.0	0.6	6.4	3.56	64.0	4.3	88.0	5.0	1.7	5.7	0.121	2.0	300.0	27.0	128.0	60.0	30.0	2.225	1.0659999999999998	185.0	34.7	5.09	5.107	8.1	0.9	140.0	43.7	6.9	8.2	82.0	118.0	23.0	3.0	5.0	190.0	39.4	23.0	1.0	15.4	12.9	23.0	176.6
119.99	6.9	0.038	143.0	68.0	84.8	130.0	5.353	130.0	0.6	3.4	1.78	76.0	3.5	70.0	4.9	2.3	2.86	0.04	2.02	24.0	33.0	104.0	23.0	27.2	2.45	1.615	120.0	26.9	4.6	4.33	8.4	0.7	120.4	39.9	7.4	8.1	60.7	112.0	62.0	3.0	4.0	120.0	33.9	45.0	1.0	10.26	11.6	16.0	160.7
122.05	13.3	204.09393	139.0	72.0	92.7	128.0	4.873409999999998	150.0	0.7	4.249	6.23	64.0	8.3	78.0	5.3	4.0	5.322700000000001	0.101	3.1	36.85	29.0	118.0	31.0	31.2	2.38675	1.326409	122.0	27.8	4.8	4.894450000000003	5.3	0.2	122.0	38.0	7.200000000000004	7.3	52.7	108.0	18.91	3.0	4.0	122.0	33.8	22.02	3.0	11.114999999999998	12.4	17.17	157.1
162.0	7.3	235.0	130.0	42.0	101.0	185.0	4.9910000000000005	160.0	0.6	6.2	5.43	68.0	4.9	40.0	6.1	1.6	2.5	0.084	2.0	360.0	26.0	142.0	67.0	34.8	2.425	1.388	145.0	29.6	3.67	4.11	8.8	0.4	170.0	42.0	7.3	7.6	67.0	124.0	24.0	3.0	3.0	145.0	38.7	22.0	2.0	6.84	12.3	50.0	171.8
161.94	7.0	0.011	138.0	66.0	92.4	165.0	5.017	130.0	0.7	3.5	3.38	74.0	4.3	66.0	5.0	1.8	2.5	0.054	2.01	86.04	37.0	102.0	29.0	31.1	2.55	1.324	160.0	27.0	4.37	5.22	10.7	1.0	165.0	38.0	8.1	8.0	70.0	108.0	12.0	3.0	5.0	165.0	36.0	20.0	1.0	10.26	13.3	12.0	167.3
140.0	8.6	2.38	139.0	90.0	66.0	190.0	7.5	150.0	0.7	8.1	4.45	76.0	4.5	90.0	5.9	3.0	5.71	0.208	3.76	235.32	33.0	124.0	45.0	21.8	2.425	0.84	190.0	35.2	7.57	4.829	8.0	0.5	120.0	42.8	7.4	7.7	89.6	120.0	27.0	4.0	4.0	190.0	38.4	21.0	2.0	10.26	14.5	28.0	171.4
135.26	7.139000000000008	0.020260202020202	139.056	71.38	89.39400000000003	163.0	5.114669999999999	146.7	0.5	4.507	2.637999999999999	75.5	4.193999999999994	71.82	5.17	2.200999999999996	6.259999999999999	0.0807499999999999	1.75	106.8	29.01	118.98	33.0	30.38300000000001	2.355749999999999	1.2742709090909097	163.0	33.089	4.645799999999995	4.9961800000000025	6.905000000000001	0.5050000000000003	125.0	36.37799999999999	7.200000000000004	8.337000000000002	69.98740000000002	117.76	17.99	4.0	1.0	160.0	34.15299999999999	19.12	1.0	11.405699999999998	12.309999999999995	15.09	153.24100000000004
220.0	9.4	0.041	141.0	72.0	87.2	258.0	5.534	140.0	0.8	5.5	3.2	68.0	5.8	68.0	5.6	2.0	4.64	0.105	2.0	230.4	25.0	110.0	54.0	30.0	2.275	1.227	250.0	33.3	4.83	4.83	8.6	0.6	178.0	40.6	7.0	8.5	108.6	114.0	17.0	4.0	5.0	250.0	39.6	19.0	3.0	11.97	13.3	21.0	189.4
164.92	5.9	0.035	141.0	80.0	94.1	166.0	5.22	190.0	0.4	5.6	5.34	74.0	3.7	70.76	5.3	1.5	5.7	0.106	2.15	156.0	32.0	154.64	80.0	31.2	2.3	1.259	160.0	29.2	4.86	4.496	7.3	0.6	165.0	40.5	7.5	9.7	68.8	152.0	13.0	3.0	1.0	166.0	38.5	19.0	3.0	23.9	13.4	16.0	164.3
104.0	5.5	0.022	141.0	68.18	98.4	115.0	5.9220000000000015	140.0	0.6	4.5	4.45	78.0	2.8	68.0	5.6	1.5	3.93	0.039	1.31	36.0	32.0	100.0	70.0	33.3	2.35	1.2919999999999998	104.0	24.4	4.2	4.39	10.8	1.5	115.0	37.5	7.2	8.7	45.9	102.0	23.0	3.0	3.0	104.0	31.2	37.0	3.0	11.97	13.5	10.0	154.9
150.0	6.6	0.011	138.0	70.0	91.0	181.0	5.43	140.0	0.4	6.4	1.78	72.0	3.9	68.0	5.8	2.0	3.57	0.15	2.0	60.0	36.0	106.0	39.0	30.6	2.3	1.45	165.0	33.2	5.38	4.441	6.7	0.8	128.0	44.0	8.1	7.9	77.6	110.0	102.0	4.0	1.0	181.0	36.2	58.0	3.0	13.68	12.0	159.0	159.9
165.0	6.3	0.035	138.1	64.0	91.4	175.0	5.0200000000000005	210.0	0.5	7.5	3.56	68.0	3.8	56.0	5.7	1.8	7.1000000000000005	0.121	1.15	372.0	29.0	186.0	80.0	31.0	2.525	1.0659999999999998	163.0	31.4	4.68	6.2170000000000005	8.3	0.3	154.0	42.0	7.6	7.5	74.4	178.0	21.0	4.0	3.0	162.0	38.0	24.0	3.0	10.3	12.9	20.0	164.3
319.01	9.5	318.0	140.0	44.0	92.8	350.0	4.448	160.0	0.9	7.1	9.79	56.0	5.0	52.0	5.0	3.3	4.64	0.053	5.0	78.16	26.0	132.0	22.0	30.9	2.35	1.453	260.0	34.6	5.24	4.88	9.3	0.6	313.6	45.3	6.9	7.3	114.8	134.0	26.0	4.0	2.0	350.0	44.5	21.0	1.0	11.97	12.9	42.0	186.3
190.0	8.6	435.0	140.0	71.8	93.6	220.0	3.39	150.0	0.7	4.9	8.01	74.0	4.9	76.0	5.3	2.6	3.93	0.111	2.71	248.3	28.0	124.0	50.0	31.5	2.3	1.07	210.0	37.9	4.89	5.495	7.8	0.4	220.0	46.7	6.9	7.0	90.3	120.0	15.0	4.0	4.0	210.0	39.0	20.0	3.0	10.26	12.0	16.0	183.7
185.0	8.4	366.0	138.0	68.0	96.1	202.0	5.948	150.0	0.8	9.1	1.78	64.0	5.5	78.0	4.7	1.8	2.86	0.159	2.34	384.0	30.0	124.0	78.0	32.0	2.4	1.324	195.0	35.5	4.4	4.05	9.5	0.9	160.0	40.8	7.4	6.7	80.0	134.0	23.0	4.0	3.0	195.0	40.5	31.0	3.0	22.23	12.3	32.0	171.8
200.0	6.2	0.52	139.1	82.0	91.6	260.0	4.97	160.0	0.4	8.1	3.56	68.0	3.7	84.0	7.0	1.9	6.4	0.174	1.57	144.0	34.0	142.0	63.0	31.6	2.45	1.033	257.0	43.2	4.22	8.215	6.1	1.1	148.29	34.0	7.6	8.6	115.8	142.0	26.0	5.0	3.0	260.0	37.5	19.0	3.0	8.6	13.7	37.0	164.4
160.0	11.1	304.0	135.0	84.0	93.6	210.0	5.61	160.0	0.9	6.7	22.24	106.0	7.6	92.0	5.2	2.3	3.57	0.184	5.0	72.0	45.0	120.0	41.0	31.5	2.4	1.19	210.0	35.2	5.59	4.94	8.3	0.8	180.0	42.3	8.2	8.0	87.9	122.0	55.0	4.0	1.0	210.0	41.2	40.0	3.0	10.26	12.4	59.0	170.7
190.0	8.9	0.035	142.7	82.0	93.3	213.0	4.8100000000000005	190.0	0.9	5.0	3.56	56.0	5.8	82.0	5.3	2.0	5.7	0.077	1.51	108.0	36.0	164.0	73.0	31.7	2.3	1.0659999999999998	212.0	32.6	4.72	4.5520000000000005	9.6	0.2	150.0	43.2	7.8	9.8	95.9	154.0	25.0	4.0	5.0	213.0	41.0	24.0	3.0	8.6	13.3	23.0	174.6
182.0	5.4	0.063	141.0	80.0	96.1	194.38	4.965	160.0	0.4	7.6	0.89	56.0	3.2	84.0	4.9	1.7	5.36	0.1639999999999999	3.0	156.0	25.0	132.0	42.0	31.4	2.425	1.6469999999999998	182.0	35.9	4.27	4.61	6.7	0.5	161.32	41.2	7.0	8.8	85.5	128.0	23.0	4.0	4.0	182.0	38.5	26.0	3.0	18.81	12.2	25.0	165.6
195.0	11.0	0.017	139.0	78.0	83.3	212.0	3.879	190.0	0.2	10.1	2.4	74.0	8.5	76.0	7.0	2.1	12.85	0.064	2.0	312.0	39.0	156.0	62.0	27.3	2.35	1.324	204.0	30.2	5.01	9.71	2.1	0.6	125.0	24.3	8.1	7.8	90.2	152.0	15.0	4.0	3.0	200.0	35.4	20.0	3.0	8.55	13.6	13.0	156.9
165.0	7.6	0.011	141.0	84.0	90.0	170.0	6.412999999999999	170.0	0.7	6.2	6.76	72.0	5.1	84.0	5.6	1.6	5.71	0.126	2.27	240.0	25.0	146.0	79.0	31.8	2.4	1.001	155.0	28.7	5.18	4.72	9.0	0.5	129.0	32.2	7.1	6.4	67.6	144.0	20.0	3.0	1.0	151.0	38.1	20.0	3.0	22.23	15.2	34.0	162.6
140.0	6.9	0.072	138.0	64.0	93.8	160.0	4.293	150.0	0.5	5.3	1.78	82.0	4.5	70.0	5.0	1.8	4.28	0.106	12.0	165.26	28.0	122.0	45.0	31.9	2.35	1.453	155.0	31.2	5.18	4.11	7.9	0.1	130.0	41.6	7.1	8.7	68.4	118.0	37.0	4.0	2.0	155.0	40.3	22.0	3.0	11.97	12.6	44.0	169.9
196.0	4.1	262.0	141.0	84.62	86.3	196.0	6.18	160.0	0.4	6.7	7.12	80.0	1.8	84.0	5.6	1.6	2.5	0.299	3.0	72.0	33.0	130.0	44.0	29.1	2.475	1.32	187.0	28.4	5.19	4.774	9.2	1.6	190.0	47.0	7.9	7.5	68.9	127.92	15.0	3.0	5.0	190.0	40.5	21.0	3.0	10.26	14.4	41.0	182.5
120.0	8.3	319.0	137.0	76.0	90.6	170.0	5.74	160.0	0.5	6.7	7.12	70.0	4.3	84.0	5.2	3.2	5.0	0.092	2.0	360.0	28.0	126.0	54.0	31.8	2.275	1.36	127.0	26.6	4.15	4.385	6.6	0.4	110.0	40.1	7.1	6.1	59.2	130.0	24.0	3.0	3.0	97.0	36.1	30.0	3.0	8.55	12.4	15.0	167.1
105.0	6.8	32.7	137.0	66.0	92.4	130.0	6.181	130.0	0.6	5.5	4.09	84.0	4.1	70.0	5.3	1.9	3.93	0.038	2.0	96.0	28.0	100.0	44.0	32.0	2.35	1.356	117.0	27.1	4.18	4.72	8.1	1.0	120.0	33.0	7.1	7.6	54.2	104.0	18.0	3.0	3.0	110.0	33.6	20.0	3.0	6.84	12.0	8.0	149.0
162.18	7.06700000000001	32.85945999999999	139.04999999999998	36.0	89.85900000000004	165.0	4.7300200000000014	140.0	0.5	5.951999999999999	2.4319	64.0	4.0990000000000055	50.0	5.135999999999999	2.2269999999999985	5.5439000000000025	0.07496	12.0	82.36	29.01	122.0	27.0	30.611999999999995	2.37725	1.3126809090909093	165.0	31.2	4.6118000000000015	4.846800000000002	7.009000000000002	0.418	165.0	47.1	7.200000000000004	8.121	75.8	128.0	25.78	4.0	4.0	165.0	39.8	27.11	3.0	14.808600000000002	12.175999999999997	24.66	180.8
222.95	5.8	149.0	142.0	56.0	90.3	255.0	4.68	140.0	0.2	6.1	4.45	96.0	3.8	57.88	5.2	1.5	2.5	0.039	2.0	24.0	34.0	115.0	24.0	31.3	2.25	1.23	255.0	39.6	4.07	6.273	3.5	0.6	209.77	43.0	7.3	7.5	118.4	112.0	15.0	5.0	4.0	230.0	39.0	13.0	1.0	10.26	11.9	19.0	168.3
155.0	7.8	0.084	134.0	72.0	93.1	178.0	5.15	130.0	0.5	5.3	5.34	88.0	5.6	76.0	5.6	1.4	4.64	0.333	1.0	360.0	31.0	110.0	54.0	31.5	2.225	1.1	162.0	27.0	4.8	5.384	6.3	0.5	100.0	44.0	7.3	6.2	72.6	100.0	33.0	3.0	3.0	178.0	35.3	21.0	3.0	10.26	11.6	23.0	172.1
125.0	5.1	0.028	139.0	68.0	87.8	135.0	5.507999999999999	160.0	0.3	5.3	2.94	66.0	2.5	62.1	5.3	1.7	5.71	0.059	1.51	192.0	31.0	129.44	61.0	30.8	2.275	1.259	135.0	27.8	4.47	5.11	5.9	0.6	110.0	38.5	6.9	8.2	61.4	128.0	26.0	3.0	3.0	130.0	34.0	27.0	3.0	6.84	12.0	16.0	165.4
167.71	11.0	0.7879999999999999	135.0	46.0	89.4	200.0	4.112	150.0	1.0	6.3	0.89	74.0	7.2	46.0	5.3	2.4	5.36	0.072	7.86	29.23	33.0	124.0	18.0	29.9	2.325	1.388	200.0	38.3	4.93	5.05	9.3	0.7	160.17	44.0	7.6	7.8	102.3	122.0	28.0	5.0	1.0	185.0	39.7	22.0	1.0	13.68	12.1	23.0	167.6
124.0	5.6	0.25	138.0	67.58	89.1	124.0	5.327000000000001	220.0	0.4	5.8	6.49	76.0	2.6	70.0	6.0	2.3	3.93	0.065	1.6	240.0	30.0	180.0	80.0	30.6	2.275	1.227	124.0	25.7	4.06	5.38	8.0	0.6	113.68	28.4	7.0	6.8	51.3	186.0	14.0	3.0	3.0	124.0	32.4	24.0	3.0	11.97	12.5	28.0	142.4
200.0	8.1	0.055	143.0	70.0	86.4	235.0	4.008	180.0	0.7	7.1	2.94	70.0	4.2	70.0	5.4	2.9	7.5	0.298	1.46	312.0	34.0	164.0	77.0	28.8	2.675	1.195	235.0	43.3	4.3	3.94	8.9	0.8	160.0	33.7	7.6	7.3	112.9	154.0	19.0	5.0	3.0	235.0	34.0	22.0	3.0	6.84	14.0	10.0	156.5
119.0	6.9	0.011	138.0	64.0	98.2	125.0	5.9220000000000015	180.0	0.6	3.5	0.89	70.0	4.0	72.0	5.1	2.2	3.21	0.058	1.0	480.0	30.0	162.0	62.0	33.6	2.35	1.195	124.0	27.3	3.75	4.77	8.2	0.8	112.0	38.0	7.0	7.9	56.3	166.0	16.0	3.0	3.0	124.0	34.2	24.0	3.0	10.26	13.9	6.0	157.9
120.0	5.7	0.035	136.8	76.0	91.0	170.0	7.1400000000000015	160.0	0.4	3.5	2.67	82.0	4.0	84.0	4.9	1.3	4.6000000000000005	0.101	1.42	84.0	30.0	128.0	55.0	31.2	2.25	1.098	135.0	33.1	4.74	5.107	6.4	5.397605346934026e-79	115.0	34.4	7.5	7.6	61.9	128.0	23.0	3.0	4.0	138.0	35.3	16.0	3.0	6.8000000000000025	12.5	15.0	160.9
155.0	6.5	0.011	137.0	72.0	93.2	155.0	4.22	160.0	0.5	3.7	5.34	54.0	4.5	70.0	5.1	1.2	5.0	0.135	1.0	372.0	25.0	116.0	58.0	30.4	2.325	1.03	155.0	35.0	4.66	5.162000000000001	7.8	1.3	142.0	41.6	7.0	6.9	69.5	114.0	19.0	4.0	5.0	155.0	37.4	23.0	3.0	17.1	12.1	13.0	170.5
175.0	6.63500000000001	18.43253	138.967	60.0	90.485	180.0	5.264349999999999	140.0	0.5	5.56	4.5603	74.0	3.899999999999993	60.0	5.534	2.0	4.307399999999999	0.12617	1.68	492.0	28.8	104.0	74.0	30.581	2.3679999999999994	1.1226699999999996	140.0	28.1	4.611900000000002	5.206190000000004	7.544	0.47	175.0	35.4	7.200000000000004	8.131000000000004	66.3	104.0	18.84	3.0	3.0	165.0	35.7	24.53	3.0	13.6116	12.950000000000005	26.04	162.024
160.0	5.6	0.035	135.0	60.0	97.7	175.0	3.44	170.0	0.6	5.6	2.67	70.0	3.0	44.0	4.9	1.5	11.1	0.101	1.27	300.0	29.0	146.0	78.0	32.6	2.4	1.098	160.0	30.3	3.32	6.106	11.2	1.8	147.0	38.5	7.4	7.9	72.7	142.66	19.0	3.0	5.0	160.0	41.0	21.0	3.0	6.8000000000000025	12.2	24.0	162.9
155.0	7.2	0.227	140.0	78.0	85.5	160.0	4.47	150.0	0.6	5.1	1.78	72.0	4.0	74.0	6.3	2.4	6.43	0.106	1.0	487.56	31.0	136.0	66.0	29.8	2.35	1.39	144.0	33.5	4.61	4.496	8.4	0.6	108.0	38.4	7.3	8.6	65.8	126.0	15.0	4.0	4.0	144.0	36.0	17.0	3.0	10.26	12.7	23.0	162.3
220.0	7.086000000000013	2.468590999999999	139.05700000000007	55.2	90.633	325.0	5.395709999999998	173.8	0.499	4.849000000000001	4.660699999999999	73.1	4.098000000000007	55.4	5.7849999999999975	2.2279999999999984	4.6338999999999935	0.10477	4.5	396.96	29.01	147.9	77.0	30.51199999999999	2.2964999999999978	1.0885099999999996	175.0	34.09500000000001	4.624	5.863330000000001	7.047000000000002	0.4650000000000001	156.54	34.57699999999999	7.228000000000005	8.493	75.41499999999995	145.04	19.77	4.0	1.0	198.0	35.76799999999998	22.77	3.0	8.031999999999998	12.878000000000002	25.97	153.24199999999996
126.07	6.1	0.505	141.8	76.0	91.5	155.0	4.09	150.0	0.4	2.6	1.78	68.0	3.9	74.0	4.8	1.7	3.2	0.063	1.0	82.23	32.0	118.0	33.0	31.1	2.275	0.872	125.0	25.7	4.24	4.885	6.3	0.9	125.0	39.5	7.6	7.9	56.3	118.0	18.0	2.0	3.0	125.0	33.0	17.0	3.0	18.8	12.3	18.0	161.3
165.0	8.9	208.0	141.0	76.0	88.9	242.0	6.051	150.0	0.6	4.6	16.46	82.0	4.8	74.0	5.2	3.0	4.28	0.054	5.0	168.0	28.0	120.0	39.0	30.1	2.3	1.485	242.0	40.0	5.15	5.0	6.9	0.4	150.0	34.3	6.8	8.0	111.3	114.0	26.0	5.0	4.0	220.0	38.0	19.0	2.0	6.84	12.9	15.0	167.4
125.0	5.0	146.0	140.0	72.0	93.4	150.0	5.56	130.0	0.6	5.4	1.78	74.0	2.3	74.0	5.4	1.9	5.71	0.184	5.27	6.0	32.0	106.0	50.0	31.9	2.475	1.39	150.0	32.9	4.53	7.66	12.3	0.2	135.0	43.4	7.6	7.9	71.0	104.0	25.0	4.0	2.0	129.0	39.0	19.0	3.0	11.97	12.5	33.0	165.0
195.0	5.4	0.05	140.0	100.0	89.9	210.0	5.79	180.0	0.5	6.8	4.45	74.0	3.3	102.0	6.2	1.5	5.7	0.097	1.49	381.48	31.0	154.0	66.0	29.6	2.3	1.098	210.0	35.5	5.31	6.273	9.4	0.6	165.0	39.8	7.4	8.6	97.0	146.0	23.0	4.0	3.0	210.0	39.0	19.0	3.0	5.1000000000000005	12.8	32.0	169.7
180.0	10.5	0.035	141.0	74.0	98.9	198.0	5.33	160.0	1.3	5.8	2.67	98.0	7.1	78.0	5.7	1.9	3.93	0.256	1.24	408.0	32.0	140.0	74.29	32.8	2.4	1.23	180.0	33.4	4.9	5.44	12.3	0.3	120.0	37.3	7.1	8.1	80.1	130.0	19.0	4.0	1.0	180.0	37.5	24.0	3.0	10.26	12.9	18.0	159.6
170.0	6.6	168.0	136.0	69.38	73.2	190.0	5.87	150.0	0.6	6.9	11.57	74.0	4.2	68.0	5.4	1.7	5.36	0.092	1.0	131.58	31.0	106.0	42.0	23.4	2.375	1.16	190.0	35.0	5.8	4.829	8.9	0.3	165.0	44.1	7.4	7.7	88.0	114.0	20.0	4.0	4.0	180.0	38.4	18.0	3.0	20.52	14.2	25.0	172.2
92.0	6.922999999999992	144.4947500000001	139.011	58.7	90.85500000000002	113.0	5.79548	191.0	0.501	4.971	13.157400000000004	69.94	4.0420000000000025	61.12	5.589999999999999	2.101999999999996	4.965799999999999	0.1371599999999999	2.53	567.6	29.01	164.02	72.0	30.32500000000001	2.3822500000000004	1.2445300000000006	113.0	27.70799999999999	4.646499999999996	5.394380000000004	7.295999999999998	0.4170000000000001	88.0	37.518	7.198000000000004	8.281999999999996	59.26099999999999	160.04	24.99	3.0	1.0	100.0	34.242	28.55	3.0	12.363300000000004	12.809000000000005	33.78	158.18400000000003
175.0	5.8	6.96	137.0	88.0	92.5	185.0	5.28	170.0	0.4	5.3	1.78	72.0	3.1	90.0	5.0	2.2	3.57	0.072	3.0	112.74	23.0	142.0	39.0	31.5	2.475	1.23	185.0	33.5	4.79	4.496	6.7	0.3	165.0	38.0	7.0	6.6	78.4	138.0	27.0	4.0	5.0	185.0	37.2	25.0	3.0	17.1	12.7	33.0	168.3
129.7	7.1	0.011	135.0	58.0	97.6	142.0	6.96	140.0	0.5	4.3	3.56	86.0	4.9	50.0	4.8	1.6	2.14	0.01	1.82	81.3	34.0	104.0	29.0	33.6	2.15	1.19	142.0	28.9	3.86	4.052	6.9	0.5	127.0	42.1	6.5	7.8	80.3	100.0	16.0	3.0	3.0	135.0	36.7	23.0	1.0	8.55	13.1	8.0	177.1
168.0	7.9	110.61	135.9	72.0	91.1	198.0	3.83	160.0	0.6	4.8	11.57	78.0	5.2	78.0	5.7	1.9	4.3	0.126	3.0	192.0	35.0	142.0	66.0	29.8	2.35	0.969	196.0	34.4	5.06	5.662000000000001	7.1	0.6	160.0	44.1	8.2	9.6	85.0	132.0	17.0	3.0	1.0	186.0	37.4	27.0	3.0	8.6	12.7	16.0	170.3
160.0	11.4	0.011	137.0	86.0	91.6	170.0	4.91	220.0	0.8	6.9	5.34	86.0	6.8	78.0	5.1	3.7	5.36	0.188	2.0	360.0	29.0	202.0	62.0	31.5	2.6	1.39	170.0	31.5	4.4	4.774	7.0	0.2	140.0	38.0	7.0	6.9	76.9	194.0	46.0	4.0	3.0	170.0	37.3	27.0	3.0	17.1	12.9	115.0	167.9
180.0	5.9	0.057	137.0	66.0	94.4	210.0	4.965	140.0	2.3	8.3	2.31	82.0	2.4	62.0	5.9	1.1	5.0	0.046	1.0	240.0	31.0	108.0	74.0	32.7	2.375	0.969	207.0	35.5	3.74	6.16	39.8	0.1	170.0	33.7	7.2	9.9	91.8	112.0	28.0	4.0	5.0	185.0	38.6	25.0	3.0	15.39	14.7	24.0	169.8
200.0	5.0	0.038	140.0	76.0	89.5	220.0	6.41	150.0	0.4	6.2	4.45	54.0	2.2	76.0	5.4	1.9	4.64	0.068	3.0	266.19	25.0	134.0	54.0	29.8	2.375	1.16	220.0	35.2	5.13	5.107	7.9	1.4	180.0	43.2	7.0	8.1	99.5	126.0	29.0	4.0	4.0	220.0	38.4	27.0	2.0	20.52	12.6	22.0	177.3
140.0	4.9	0.851	135.0	102.0	93.6	200.0	4.603	170.0	0.3	6.1	4.63	72.0	2.6	106.0	4.5	1.8	4.64	0.158	3.0	107.76	23.0	154.0	47.0	32.5	2.325	1.162	200.0	35.7	4.48	5.44	7.1	0.6	135.0	35.4	6.5	6.7	87.8	152.0	24.0	4.0	2.0	200.0	34.2	22.0	3.0	15.39	12.2	21.0	163.5
175.0	6.9	291.0	136.0	80.0	98.4	190.0	4.862	160.0	0.7	3.3	25.45	68.0	4.5	80.0	5.9	1.6	3.21	0.168	6.0	300.0	30.0	130.0	51.0	33.8	2.275	1.259	175.0	32.6	4.51	4.77	9.5	0.2	165.0	42.3	6.6	8.1	78.5	128.0	17.0	4.0	4.0	175.0	39.4	16.0	3.0	8.55	12.7	8.0	174.2
130.15	5.8	0.269	142.0	68.08	90.3	144.0	3.776	150.0	0.3	4.3	0.89	60.0	3.6	66.0	5.0	1.8	2.5	0.0819999999999999	3.04	12.0	31.0	118.0	18.0	30.5	2.425	1.162	135.0	29.3	4.7	5.11	4.9	0.1	130.6	36.9	7.4	10.6	60.2	118.0	19.0	4.0	3.0	144.0	34.0	20.0	1.0	34.2	12.0	12.0	153.4
183.93	6.3	0.061	138.0	78.0	85.6	200.0	3.646	130.0	0.4	4.9	2.67	64.0	4.0	72.0	5.5	1.7	3.57	0.285	2.66	131.16	34.0	106.0	35.0	28.8	2.4	1.033	197.0	35.5	5.76	4.77	6.9	0.4	200.0	44.5	8.1	7.6	89.6	102.0	25.0	4.0	4.0	197.0	42.2	18.0	3.0	20.52	12.2	26.0	185.8
137.57	10.1	0.035	134.8	58.42	93.7	155.53	4.76	130.0	0.7	4.1	5.34	80.0	4.5	58.02	5.9	4.6	3.9	0.097	1.0	78.72	36.0	106.34	38.0	32.8	2.325	1.001	152.9	30.4	4.33	5.44	7.3	0.5	129.62	38.1	8.1	8.4	69.4	106.0	37.0	4.0	1.0	149.22	31.6	27.0	3.0	6.8000000000000025	12.5	71.0	152.4
185.0	9.8	283.0	137.0	72.0	92.7	230.0	7.73	140.0	0.8	8.2	16.01	102.0	6.5	72.0	5.3	2.3	6.43	0.111	1.0	300.0	27.0	118.0	53.0	32.8	2.4	1.19	205.0	33.5	5.06	3.886	7.8	1.0	175.0	41.6	7.6	6.6	95.8	116.0	24.0	4.0	5.0	215.0	41.6	27.0	3.0	17.1	11.7	27.0	179.2
103.69	9.5	0.039	136.0	62.0	93.5	110.0	4.526	120.0	0.6	3.2	0.89	76.0	5.7	66.0	5.0	2.9	3.93	0.024	1.0	69.89	32.0	88.0	28.0	32.2	2.35	1.2919999999999998	105.0	23.0	3.93	4.33	6.7	1.3	105.0	39.7	7.0	7.6	46.6	88.0	18.0	3.0	5.0	105.0	33.4	19.0	3.0	11.97	12.0	13.0	158.1
218.0	7.3	392.0	138.0	72.0	87.5	322.0	5.301	140.0	0.8	5.4	12.46	92.0	5.4	76.0	5.3	1.0	4.28	0.159	2.71	312.0	26.0	118.0	57.0	30.3	2.4	1.356	170.0	29.3	5.55	3.05	10.4	0.4	218.0	41.6	6.6	7.6	73.5	108.0	24.0	3.0	3.0	150.0	39.5	33.0	3.0	22.23	16.5	75.0	174.8
110.0	9.4	0.021	136.0	92.0	92.6	128.0	5.586	180.0	0.6	4.7	3.56	52.0	5.9	102.0	5.2	2.7	5.36	0.058	5.0	120.0	30.0	150.0	36.0	31.3	2.35	1.227	128.0	27.0	4.68	4.05	6.1	0.7	110.0	38.5	7.6	8.0	59.6	152.0	27.0	3.0	4.0	120.0	34.2	22.0	3.0	10.26	12.6	16.0	153.3
200.0	8.6	0.011	141.0	80.0	90.0	225.0	4.16	160.0	1.0	5.8	3.56	60.0	4.5	76.0	5.5	2.9	4.64	0.188	2.1	296.4	31.0	116.0	53.0	30.8	2.15	1.23	225.0	42.6	4.82	4.663	12.1	0.5	135.0	38.30399999999999	7.4	7.3	105.1	116.0	21.0	5.0	5.0	225.0	40.0	22.0	3.0	13.68	11.9	17.0	163.5
130.0	6.9069999999999885	5.870259999999977	139.14700000000005	55.88	90.644	130.0	5.3987700000000025	187.6	0.5	4.889000000000001	4.822299999999999	66.08	4.100000000000007	56.48	5.520000000000001	2.099999999999996	6.319199999999999	0.1358499999999999	1.39	300.0	29.01	159.34	74.0	30.505999999999982	2.357	1.0768999999999995	120.0	28.65000000000001	4.625899999999999	5.14017	7.294	0.4720000000000002	130.0	39.777	7.200000000000004	8.208000000000004	64.22800000000001	155.8	18.51	3.0	5.0	120.0	36.65599999999999	24.27	3.0	9.676999999999998	12.743999999999998	19.29	167.95100000000005
225.09	4.9	0.069	138.0	78.0	83.6	242.0	5.301	140.0	0.4	7.7	1.78	78.0	3.2	78.0	5.3	1.2	6.07	0.111	3.15	96.0	27.0	118.0	33.0	28.8	2.6	1.098	242.0	37.3	5.74	4.61	7.9	0.8	225.0	43.5	7.5	9.7	108.0	118.0	58.0	4.0	4.0	242.0	38.7	16.0	3.0	15.39	12.6	23.0	176.0
180.0	9.1	0.021	137.0	64.0	94.9	204.0	4.5	150.0	0.6	6.5	4.45	60.0	6.0	58.0	5.4	2.1	6.43	0.053	1.0	480.0	29.0	114.0	66.0	31.9	2.525	1.03	190.0	34.8	5.01	5.218	6.6	0.6	170.0	38.8	7.0	9.5	86.5	110.0	19.0	4.0	5.0	195.0	38.4	29.0	1.0	11.97	12.2	20.0	175.1
200.0	8.0	1.95	138.0	70.0	89.8	230.0	5.84	140.0	0.5	5.7	4.45	82.0	4.4	72.0	5.5	2.6	4.64	0.068	2.0	227.99	31.0	130.0	62.0	30.6	2.3	1.16	225.0	43.8	4.73	5.495	6.7	0.6	145.0	40.6	7.3	8.1	101.7	120.0	19.0	5.0	4.0	225.0	41.2	19.0	3.0	10.26	11.9	23.0	163.2
233.29	7.098000000000013	8.54093	139.003	70.2	90.01399999999998	268.0	5.22222	146.2	0.5	5.5630000000000015	3.3317999999999985	85.68	4.199999999999991	69.32	7.190999999999997	2.199999999999996	4.061099999999997	0.0493099999999999	1.88	86.19	28.0	119.74	30.0	30.28700000000001	2.3840000000000003	1.2535500000000002	254.0	36.95599999999999	4.648199999999997	6.5760400000000025	6.988000000000005	0.436	220.0	43.665000000000006	7.198999999999996	8.206999999999999	114.49900000000014	119.9	24.13	4.0	5.0	238.0	39.853000000000016	21.9	3.0	13.030200000000004	12.524	29.86	173.921
115.51	5.7	0.043	137.0	76.0	83.1	135.0	3.41	140.0	0.5	7.1	4.45	74.0	3.7	76.0	5.4	1.4	3.21	0.034	2.83	77.37	35.0	114.0	20.0	26.8	2.3	1.03	135.0	29.2	4.9	4.218999999999999	8.5	0.5	113.18	37.8	7.6	7.8	61.3	116.0	15.0	3.0	4.0	124.99	34.0	21.0	1.0	10.26	12.7	15.0	155.6
116.73	6.8	0.011	140.0	82.0	89.6	130.0	4.551	140.0	0.6	4.5	1.96	76.0	3.0	72.0	5.3	3.0	3.57	0.049	2.12	36.0	34.0	106.0	28.0	30.6	2.325	1.485	110.0	25.3	4.51	4.44	8.8	1.1	130.0	36.3	7.8	7.1	49.9	104.0	14.0	3.0	4.0	107.0	34.9	21.0	3.0	10.26	11.6	5.0	165.0
132.4	5.6	234.0	139.0	60.0	92.6	147.0	4.888	120.0	0.4	6.3	18.68	48.0	2.8	62.0	5.4	2.4	3.21	0.048	4.03	12.0	29.0	96.0	19.0	31.6	2.35	1.195	147.0	28.4	4.13	4.66	6.6	0.4	133.09	41.6	7.0	8.6	66.1	92.0	12.0	3.0	3.0	147.0	36.2	20.0	1.0	8.55	12.5	23.0	157.6
118.0	8.6	19.4	139.0	80.0	98.2	120.0	5.33	150.0	0.6	5.4	2.67	82.0	5.9	80.04	4.5	1.9	4.64	0.101	6.68	84.0	21.0	121.92	47.0	32.9	2.35	1.19	118.0	29.3	4.82	4.441	6.7	0.6	110.0	42.8	6.5	8.7	54.7	120.0	18.0	3.0	1.0	118.0	36.0	17.0	3.0	25.65	11.5	15.0	165.5
170.0	6.1	0.035	139.4	70.0	95.2	170.0	3.85	190.0	0.5	4.7	1.78	60.0	3.6	72.0	7.1	1.9	5.7	0.043	1.21	216.0	33.0	164.0	63.0	30.6	2.35	1.033	158.0	32.3	3.89	6.6610000000000005	8.1	0.4	118.0	36.7	7.3	8.7	73.0	174.0	19.0	3.0	2.0	158.0	36.5	18.0	3.0	3.4000000000000004	13.1	22.0	158.0
165.0	6.8	0.046	144.0	58.0	93.5	175.0	4.577	150.0	0.8	6.0	9.52	88.0	4.5	56.6	5.5	1.1	7.5	0.103	1.95	420.0	29.0	93.5	79.0	31.0	2.325	1.2919999999999998	147.0	25.9	4.18	5.0	12.0	0.9	150.0	41.3	6.7	7.9	63.3	92.0	13.0	3.0	1.0	170.0	42.0	22.0	3.0	6.84	13.9	9.0	182.0
200.0	6.9	0.035	140.9	89.98	89.3	230.0	4.78	180.0	0.4	6.3	4.45	98.0	3.8	90.0	5.4	2.3	3.9	0.155	1.0	214.32	29.0	148.0	49.0	30.8	2.325	1.033	230.0	42.6	5.26	4.94	6.4	0.9	185.0	40.71400000000001	7.2	6.4	110.33300000000004	154.0	46.0	4.0	5.0	230.0	41.8	32.0	3.0	8.6	12.7	31.0	171.87240000000008
197.0	9.0	0.042	141.0	62.0	92.4	205.0	3.905	150.0	0.5	5.7	3.56	62.0	6.3	64.0	7.0	2.0	5.36	0.121	1.11	264.0	33.0	134.0	79.0	31.4	2.375	1.227	187.0	35.1	4.36	8.72	5.7	0.2	170.0	39.7	7.6	6.9	84.6	130.0	19.0	4.0	5.0	192.0	35.2	26.0	3.0	11.97	13.5	22.0	164.1
161.38	6.6	0.111	140.0	44.0	93.2	172.0	4.758	150.0	0.4	5.1	2.58	50.0	4.1	48.0	5.4	1.9	3.57	0.05	5.0	36.0	27.0	112.0	27.0	30.3	2.325	1.13	159.0	31.2	5.07	4.94	6.4	0.9	172.0	41.3	7.0	7.6	78.3	118.0	22.0	4.0	1.0	154.0	37.9	17.0	3.0	6.84	12.6	16.0	176.9
155.0	6.5	0.011	139.0	96.0	89.7	160.0	5.35	200.0	0.6	5.6	5.34	74.0	3.3	102.0	5.2	2.4	5.71	0.188	1.0	360.0	33.0	174.0	76.0	30.0	2.35	1.16	160.0	31.4	5.26	5.218	9.6	1.1	160.0	48.6	7.7	7.5	72.5	166.0	21.0	4.0	5.0	155.0	41.5	30.0	3.0	11.97	12.5	19.0	168.0
133.48	5.5	0.068	138.0	52.0	92.8	140.0	3.853	140.0	0.4	5.3	0.89	74.0	3.5	49.86	5.1	1.5	4.64	0.034	4.49	33.24	31.0	120.28	18.0	30.8	2.525	1.2919999999999998	140.0	29.1	4.68	4.5	6.6	0.1	135.56	43.5	7.8	7.5	60.5	124.0	12.0	3.0	4.0	135.0	38.2	22.0	1.0	20.52	13.4	13.0	170.8
170.0	6.8869999999999925	0.6674499999999998	138.99300000000002	73.28	89.569	185.0	5.428040000000002	156.5	0.5	5.713000000000003	1.8907	71.64	4.100000000000007	73.7	5.399999999999998	2.110999999999996	5.369500000000004	0.09667	3.12	180.0	28.0	127.4	46.06	30.408999999999995	2.3710000000000004	1.21315	160.0	32.30699999999999	4.646399999999994	5.048650000000002	7.269000000000003	0.4750000000000002	180.0	42.236	7.198999999999996	8.160999999999998	76.64399999999998	125.58	25.92	4.0	2.0	170.0	38.915	23.65	3.0	13.919400000000005	12.467	26.06	175.821
113.04	13.8	0.072	140.0	76.0	93.0	120.0	5.74	130.0	1.0	4.0	1.78	126.0	9.4	74.0	5.2	3.3	2.5	0.029	1.0	192.0	28.0	106.0	33.0	32.0	2.375	1.39	118.0	23.4	3.86	5.329	6.9	0.4	110.0	36.1	6.4	8.1	57.8	112.0	14.0	3.0	5.0	118.0	38.1	17.0	3.0	6.84	13.1	15.0	171.6
450.0	6.1	0.7	139.0	48.0	98.5	450.0	3.776	160.0	0.6	7.0	4.09	54.0	3.3	52.0	7.9	1.9	11.78	0.048	3.2	120.0	30.0	130.0	60.0	34.8	2.175	1.0659999999999998	286.0	39.033	3.93	16.32	9.8	0.4	150.0	35.61299999999999	6.3	6.9	128.54940000000005	118.0	25.0	4.0	2.0	286.0	38.824	38.0	3.0	17.1	14.3	28.0	167.65099999999995
166.31	8.6	0.035	140.0	74.0	86.3	187.0	5.46	150.0	0.7	6.7	2.67	70.0	5.0	68.0	5.0	2.7	6.1000000000000005	0.087	3.68	18.0	30.0	116.0	23.0	29.4	2.45	1.453	180.0	35.2	4.8	4.885	7.6	0.9	164.21	41.4	7.7	7.9	81.4	114.0	21.0	3.0	4.0	170.0	37.5	22.0	3.0	3.4000000000000004	12.4	29.0	164.6
200.0	11.8	187.0	139.0	74.0	86.4	200.0	4.81	160.0	0.6	6.1	8.01	80.0	8.1	82.0	6.2	2.9	5.36	0.121	2.0	263.04	33.0	126.0	56.0	28.4	2.325	1.0	200.0	33.7	5.21	6.495	5.5	0.5	160.0	42.3	7.2	7.9	88.8	128.0	21.0	4.0	2.0	200.0	37.8	21.0	3.0	10.26	12.5	13.0	174.0
180.0	5.8	0.127	141.0	74.0	91.8	180.0	4.034	170.0	0.6	5.0	1.78	50.0	3.3	76.0	8.0	1.6	5.0	0.213	3.0	252.0	27.0	134.0	68.0	30.4	2.4	1.13	163.0	27.4	4.93	6.49	10.0	0.6	100.0	42.7	6.9	10.1	66.4	136.56	19.0	3.0	4.0	156.0	38.8	23.0	3.0	13.68	12.6	17.0	162.5
180.0	5.6	0.016	139.0	48.0	96.9	210.0	4.65	150.0	0.5	5.8	1.78	70.0	3.5	52.0	5.4	1.4	4.28	0.063	1.0	480.0	26.0	116.0	73.0	33.2	2.325	1.1	201.0	35.9	4.69	5.495	8.1	1.4	190.0	38.7	6.9	8.1	92.0	110.0	25.0	4.0	5.0	201.0	36.8	22.0	3.0	17.1	11.8	20.0	171.2
145.0	8.2	0.011	140.0	86.0	87.1	180.0	6.31	180.0	1.0	6.2	3.56	68.0	4.8	88.0	5.6	2.1	5.71	0.053	1.5	78.73	35.0	140.0	43.0	30.4	2.275	1.0	170.0	32.5	5.07	4.829	12.5	0.9	120.0	39.8	7.6	8.5	86.5	132.0	18.0	4.0	3.0	170.0	35.5	18.0	2.0	11.97	12.3	11.0	164.0
144.52	8.1	2.14	141.0	78.0	96.0	160.0	4.89	150.0	0.5	5.8	3.56	68.0	5.4	74.0	4.6	2.0	3.21	0.155	3.28	42.25	40.0	108.0	19.0	31.9	2.525	1.19	140.0	28.3	5.31	4.385	6.4	1.2	143.12	39.0	8.6	7.8	51.6	112.92	16.0	3.0	2.0	140.0	33.2	17.0	1.0	27.36	11.7	33.0	158.9
126.0	6.2	0.186	141.0	72.0	94.4	130.0	6.0	160.0	0.5	3.4	3.56	72.0	3.2	64.0	5.6	2.3	5.36	0.092	1.64	156.0	27.0	124.0	75.0	32.0	2.275	1.36	126.0	32.0	4.26	5.551	8.7	0.5	119.96	37.5	6.9	9.1	53.1	128.0	14.0	4.0	1.0	126.0	34.0	25.0	3.0	10.26	14.3	10.0	156.2
133.43	15.4	0.025	135.0	40.0	83.6	142.0	2.59	140.0	0.8	7.3	1.78	90.0	12.6	62.0	5.3	1.8	5.0	0.043	3.0	48.0	39.0	102.0	22.0	28.5	2.375	1.32	142.0	28.0	5.65	4.385	5.4	0.1	132.86	45.7	8.0	7.6	60.4	106.92	39.0	3.0	5.0	142.0	39.0	56.0	1.0	13.68	11.9	13.0	175.5
185.0	7.0	0.091	140.0	68.0	92.7	217.0	6.646	150.0	0.7	6.4	7.65	70.0	4.3	70.0	5.4	1.8	6.43	0.122	3.0	277.08	23.0	118.0	61.0	31.5	2.35	1.55	206.0	34.1	4.46	4.94	9.6	0.9	135.0	41.5	6.4	7.6	94.8	118.0	23.0	4.0	5.0	217.0	38.9	23.0	3.0	11.97	13.0	44.0	178.0
154.9	8.0	0.043	137.0	78.0	85.1	165.0	7.6	140.0	0.5	7.7	1.78	76.0	5.0	82.0	5.6	2.4	6.43	0.087	1.0	81.48	30.0	114.0	34.0	29.3	2.4	1.16	165.0	33.0	5.62	5.051	5.9	0.6	155.0	41.0	7.1	7.5	82.4	114.0	25.0	4.0	3.0	160.0	35.5	28.0	3.0	17.1	12.3	29.0	168.9
237.0	5.5	0.271	138.0	70.0	95.1	237.0	5.431	140.0	0.4	5.3	2.67	68.0	3.1	74.0	5.6	1.9	5.0	0.062	2.0	120.0	23.0	120.0	50.0	31.6	2.425	1.195	172.0	33.0	4.46	5.0	6.5	0.5	145.0	37.0	6.4	8.4	79.7	120.0	32.0	4.0	2.0	172.0	34.6	28.0	3.0	11.97	12.4	28.0	162.5
190.0	9.4	1.03	139.0	86.0	88.1	220.0	6.956	150.0	0.7	6.3	3.56	82.0	5.3	88.0	5.4	3.0	5.0	0.097	5.0	144.0	33.0	126.0	44.0	29.5	2.4	1.033	220.0	38.0	5.49	4.83	7.3	0.4	160.0	45.6	7.8	7.8	112.5	126.0	44.0	5.0	3.0	200.0	43.9	33.0	3.0	13.68	12.2	46.0	184.0
140.0	6.875999999999987	71.66135	139.04000000000002	73.16	89.63099999999999	175.0	5.763599999999998	150.7	0.5	4.779	6.5520000000000005	70.72	4.001	73.04	5.369	2.103999999999996	5.425300000000004	0.0766399999999999	1.0	150.93	32.0	123.12	52.0	30.289	2.36325	1.0988000000000009	165.0	33.6	4.6539	4.965430000000003	7.366	0.479	118.0	37.8	7.5	8.139999999999999	74.7	121.54	23.86	4.0	5.0	165.0	35.5	23.01	3.0	7.667999999999997	12.502000000000002	28.78	163.8
325.0	6.613000000000008	259.89185000000003	139.15999999999994	66.0	89.08699999999996	355.0	4.689769999999998	140.0	0.5	5.833999999999999	10.534400000000003	70.0	3.899999999999993	65.76	6.475999999999997	1.999	4.031899999999995	0.14015	1.0	336.0	29.0	114.56	61.0	29.976	2.34775	1.0846100000000003	280.0	42.3	4.7025000000000015	6.338710000000005	7.582000000000002	0.402	250.0	39.5	7.203000000000004	8.226000000000004	122.7	116.0	23.08	4.0	4.0	350.0	39.3	21.56	3.0	8.310999999999998	13.340000000000002	41.56	174.3
175.0	6.7	238.0	141.0	57.22	97.6	180.0	3.62	170.0	0.5	5.2	13.35	50.0	3.7	56.0	5.5	2.1	14.28	0.155	1.0	240.0	24.0	122.0	70.0	32.1	2.325	1.001	166.0	32.2	4.69	4.22	8.2	0.2	160.0	37.5	6.9	7.7	74.1	119.78	13.0	4.0	5.0	175.0	38.1	19.0	3.0	11.97	14.0	17.0	165.3
165.0	8.0	0.019	142.0	66.0	88.8	182.0	5.12	140.0	0.8	5.0	1.25	64.0	4.3	60.0	5.8	2.7	4.28	0.067	2.0	124.51	29.0	110.0	40.0	30.8	2.375	1.2919999999999998	180.0	32.7	4.59	5.0	9.4	0.7	165.0	40.2	7.0	7.3	74.8	106.0	23.0	4.0	1.0	180.0	37.5	26.0	3.0	10.26	12.5	15.0	166.5
127.54	8.9	0.073	138.0	72.0	74.2	150.0	5.38	150.0	0.5	5.2	2.67	82.0	6.8	67.66	5.4	1.5	3.93	0.048	1.91	12.0	36.0	111.78	18.0	25.0	2.4	1.39	140.0	33.6	5.14	4.274	5.6	0.3	127.18	39.1	8.0	7.9	71.5	112.0	46.0	4.0	4.0	130.0	35.0	40.0	3.0	10.26	16.7	16.0	160.7
120.0	7.9	117.52	140.8	78.0	89.4	135.0	5.09	150.0	0.5	3.3	7.12	74.0	5.1	84.0	5.4	2.2	3.9	0.029	1.0	192.58	28.0	116.0	47.0	31.2	2.35	0.743	135.0	29.7	4.55	4.5520000000000005	6.3	0.4	120.0	37.0	7.4	7.3	70.1	108.0	32.0	3.0	2.0	135.0	34.2	28.0	3.0	6.8000000000000025	11.8	42.0	158.0
205.0	3.4	0.066	139.0	84.0	85.8	220.0	5.275	150.0	0.5	7.7	0.89	64.0	1.4	70.0	5.6	1.4	2.5	0.053	3.35	36.0	38.0	116.0	37.0	28.8	2.4	1.356	215.0	36.7	4.95	5.16	15.8	0.9	200.0	46.8	7.9	6.9	98.6	122.0	47.0	4.0	4.0	215.0	42.5	44.0	3.0	17.1	12.6	30.0	188.8
190.0	5.5	0.244	141.0	108.0	86.1	190.0	5.02	170.0	0.4	5.3	5.34	62.0	2.2	111.48	5.2	2.8	5.71	0.179	1.0	120.0	32.0	137.24	42.0	29.3	2.375	1.13	190.0	34.1	5.24	3.886	8.1	0.9	180.0	49.1	7.3	7.7	79.4	134.0	17.0	4.0	3.0	190.0	44.5	26.0	3.0	17.1	12.0	23.0	190.8
116.31	5.8	0.011	137.0	64.0	89.8	135.0	4.189	120.0	0.4	3.1	2.67	70.0	3.4	68.0	5.0	1.9	2.5	0.053	1.0	72.0	28.0	104.0	31.0	31.6	2.3	1.324	115.0	27.2	4.38	4.05	7.0	0.4	110.0	39.5	7.3	8.8	53.4	104.0	14.0	3.0	5.0	125.0	36.4	16.0	1.0	27.36	12.9	11.0	162.5
200.0	7.9	0.058	138.0	94.0	84.3	220.0	6.801	150.0	0.6	5.2	1.25	90.0	4.8	88.0	10.0	2.3	4.28	0.066	1.0	300.0	32.0	124.0	40.0	27.9	2.525	1.485	198.0	35.2	5.48	9.94	7.5	0.8	180.0	38.5	7.5	6.9	88.5	128.0	25.0	4.0	4.0	207.0	40.7	22.0	3.0	10.26	13.4	29.0	173.0
195.0	6.876999999999992	40.83456999999999	138.94099999999997	80.0	90.52000000000004	220.0	5.334410000000002	140.0	0.5	6.0340000000000025	3.922299999999997	72.0	4.0	76.0	5.210000000000001	2.201999999999997	5.386700000000002	0.1594499999999999	3.5	180.0	29.0	116.0	40.0	30.938	2.3672500000000003	1.1821900000000003	195.0	35.0	4.569499999999999	5.095840000000004	7.097000000000002	0.4700000000000002	195.0	45.3	7.187000000000008	8.197000000000001	90.9	114.0	27.85	4.0	4.0	195.0	38.0	24.87	3.0	14.911200000000004	12.316000000000004	31.6	180.9
140.0	10.4	298.0	140.0	66.0	87.4	160.0	5.7410000000000005	130.0	0.5	5.8	24.02	66.0	6.3	68.0	5.5	3.0	4.64	0.1689999999999999	2.32	360.0	36.0	116.0	62.0	29.4	2.4	1.421	150.0	30.3	5.47	4.94	5.0	0.4	125.0	39.7	7.8	8.8	70.0	112.0	17.0	4.0	5.0	150.0	38.4	18.0	3.0	5.13	12.1	18.0	164.5
120.88	9.9	10.6	141.0	78.0	83.8	144.0	5.25	140.0	0.8	7.0	1.25	98.0	6.2	70.0	5.2	2.4	1.43	0.047	3.15	2.0	31.0	118.0	19.0	29.1	2.35	0.872	144.0	30.7	4.41	5.33	8.0	0.4	119.18	40.2	7.1	7.9	68.0	118.0	15.0	4.0	3.0	127.0	37.2	23.0	1.0	5.13	13.1	23.0	163.1
160.0	7.4	0.035	140.3	82.0	87.9	260.0	5.07	190.0	0.6	8.2	5.34	58.0	5.1	86.0	5.8	1.5	3.6	0.179	6.0	190.38	36.0	176.0	60.0	29.7	2.325	0.872	260.0	35.3	5.69	6.495	7.8	0.4	136.0	39.7	8.0	9.6	93.64	172.0	42.0	4.0	1.0	234.53	37.1	33.0	3.0	13.7	12.8	33.0	165.1
285.0	6.4	0.364	139.0	64.0	86.8	300.0	5.715	130.0	0.5	4.8	4.45	88.0	4.0	68.0	5.2	1.8	3.93	0.205	3.56	384.0	28.0	110.0	58.0	29.8	2.3	1.227	250.0	35.7	5.07	6.72	7.4	0.9	190.0	46.0	6.7	9.4	114.7	98.0	12.0	4.0	4.0	260.0	44.8	20.0	3.0	5.13	12.4	35.0	197.1
150.0	7.0	146.0	140.0	76.54	93.8	184.0	6.465	158.6	0.5	7.7	5.34	69.14	3.6	75.62	5.4	2.5	4.28	0.227	5.45	144.51	29.0	129.1	44.0	32.4	2.475	1.2919999999999998	178.0	33.7	5.56	5.22	7.5	1.0	150.0	40.655	7.3	8.3	80.4	125.96	24.0	4.0	1.0	179.0	37.8	21.0	1.0	17.1	11.9	27.0	166.9
170.0	18.5	0.011	139.0	50.0	96.9	175.0	2.56	150.0	1.2	5.0	1.78	84.0	5.3	54.0	6.0	11.7	8.21	0.063	1.19	408.0	29.0	136.0	75.53	32.8	2.25	1.001	148.0	29.0	4.31	6.66	6.4	0.2	125.0	39.2	6.6	9.5	67.0	132.0	15.0	3.0	2.0	160.0	38.6	19.0	3.0	15.39	13.1	14.0	167.9
158.93	7.3	0.035	144.0	60.0	84.4	165.0	5.38	136.0	0.5	6.0	1.78	78.0	5.0	62.0	5.4	1.7	4.28	0.034	3.26	85.26	31.0	122.0	28.0	28.5	2.225	1.23	150.0	31.0	5.23	4.607	7.0	0.4	160.0	38.2	7.4	8.1	68.0	116.0	19.0	4.0	5.0	160.0	37.5	17.0	3.0	10.26	12.5	22.0	162.1
150.02	6.3	42.3	139.0	66.0	89.9	165.0	4.551	150.0	0.4	4.8	2.67	54.0	3.3	64.0	4.9	2.4	3.57	0.033	4.78	20.59	22.0	122.0	19.0	30.8	2.4	1.227	165.0	31.9	5.08	5.22	5.9	0.4	146.93	46.6	6.7	7.6	80.5	120.0	18.0	4.0	4.0	145.0	38.8	19.0	1.0	23.94	11.9	19.0	181.7
185.0	6.9	0.275	139.0	76.0	90.9	215.0	6.593999999999999	130.0	0.4	6.8	3.56	90.0	4.0	70.0	5.0	2.4	4.64	0.0819999999999999	2.0	222.0	24.0	104.0	43.0	30.7	2.475	1.195	205.0	35.7	5.08	4.77	6.3	0.4	165.0	41.6	6.9	6.6	90.2	100.0	27.0	4.0	4.0	205.0	38.7	19.0	3.0	39.33	12.3	23.0	177.9
160.0	6.4	0.03	139.0	70.0	90.4	160.0	5.379	130.0	0.5	4.8	2.67	88.0	3.7	62.0	5.3	2.0	4.28	0.048	1.86	268.68	26.0	104.0	50.0	30.4	2.375	1.259	150.0	26.3	5.0	5.11	7.8	0.8	160.0	43.1	7.0	6.9	61.6	106.0	24.0	3.0	4.0	150.0	37.5	22.0	3.0	27.36	12.4	25.0	181.2
159.11	7.1	0.104	141.0	80.0	87.4	170.0	4.6000000000000005	140.0	0.4	7.0	1.78	70.0	4.5	80.0	4.6	2.1	2.9000000000000004	0.053	4.0	168.06	28.0	116.0	30.0	30.3	2.35	1.162	170.0	32.0	5.6	4.774	6.1	0.6	156.0	41.8	7.7	11.6	80.7	122.0	93.0	2.0	4.0	170.0	39.5	41.0	3.0	13.7	12.0	67.0	171.8
140.0	9.0	0.035	132.9	62.0	94.1	146.0	4.58	180.0	0.9	4.3	5.34	78.0	4.7	60.0	5.4	3.2	5.7	0.063	3.0	408.0	32.0	146.0	73.0	33.2	2.425	1.2919999999999998	138.0	28.4	3.93	4.718	9.5	0.8	125.0	37.0	7.3	8.1	64.2	130.0	18.0	3.0	3.0	140.0	33.7	26.0	3.0	5.1000000000000005	12.1	15.0	164.0
235.0	5.1	0.015	142.0	58.0	91.4	235.0	4.655	140.0	0.5	6.0	4.89	78.0	3.3	50.0	5.5	1.1	8.57	0.146	1.8	534.24	33.0	100.0	80.0	31.1	2.4	1.195	190.0	29.0	3.91	5.38	10.1	0.4	172.0	41.7	7.4	7.4	84.2	98.0	13.0	3.0	5.0	185.0	43.0	19.0	3.0	11.97	13.9	14.0	182.066
122.0	8.6	0.011	137.0	60.0	83.9	150.0	4.422	180.0	1.0	5.6	2.85	56.0	5.7	58.0	5.6	1.7	4.28	0.097	8.0	240.0	31.0	138.0	63.6	27.9	2.275	1.324	85.0	19.2	4.32	5.27	11.6	0.6	120.0	37.80299999999999	6.8	7.9	37.162000000000006	130.0	10.0	2.0	5.0	90.0	34.885	15.0	3.0	6.84	15.1	54.0	163.4120000000001
278.21	6.3	0.034	142.0	72.0	82.4	310.0	4.29	160.0	0.6	6.5	1.78	72.0	3.5	72.0	5.2	2.1	4.28	0.063	1.0	52.52	33.0	134.0	27.0	27.3	2.325	1.16	290.0	43.5	5.86	4.552	8.8	0.5	300.0	48.0	7.6	8.3	132.5	124.0	28.0	5.0	5.0	300.0	40.4	18.0	1.0	10.26	12.7	27.0	177.7
215.0	6.5	0.011	137.0	64.0	95.6	215.0	5.7929999999999975	150.0	0.5	3.8	7.12	62.0	4.1	64.0	5.6	1.6	2.86	0.077	1.55	84.0	26.0	128.0	61.0	32.7	2.35	1.098	193.0	39.0	4.03	4.83	7.3	0.9	160.0	37.0	6.5	8.2	87.5	118.0	14.0	5.0	3.0	205.0	35.0	18.0	1.0	6.84	12.5	12.0	159.1
190.0	5.3	0.035	139.0	52.0	97.0	220.0	2.84	170.0	0.4	6.7	3.56	58.0	3.8	70.0	6.0	0.7	6.78	0.077	1.0	480.0	37.0	152.0	77.0	32.3	2.275	1.07	180.0	29.8	4.44	8.549	7.9	0.1	137.0	38.3	7.9	8.1	77.7	146.0	26.0	3.0	4.0	220.0	36.4	27.0	3.0	35.91	12.8	145.0	168.2
136.47	12.3	0.011	138.0	76.0	85.0	160.0	6.051	130.0	0.8	6.3	1.78	72.0	7.2	70.0	6.0	3.4	4.28	0.014	2.0	60.0	32.0	106.0	31.0	29.6	2.4	1.324	160.0	32.6	3.99	5.83	6.3	0.5	130.0	34.6	7.5	8.0	78.2	108.0	180.0	4.0	4.0	160.0	33.9	284.0	3.0	10.26	11.9	105.0	153.0
156.26	4.9	1.42	141.0	78.0	81.6	170.0	4.681	140.0	0.3	6.1	3.47	52.0	2.8	78.0	5.3	1.6	3.21	0.073	3.0	177.52	31.0	116.0	31.0	26.5	2.55	0.84	170.0	36.2	5.51	5.05	7.1	0.9	150.0	37.5	7.5	8.8	76.3	116.0	36.0	4.0	4.0	165.0	38.3	29.0	1.0	10.26	13.5	36.0	167.7
173.85	6.4	0.294	140.0	82.0	81.3	205.0	4.138	140.0	0.8	7.2	0.89	70.0	3.2	76.0	5.5	2.3	6.43	0.034	7.0	41.0	33.0	118.0	20.0	27.0	2.4	1.6469999999999998	189.0	32.0	5.06	5.55	11.8	0.3	171.17	45.0	7.6	8.5	86.0	122.0	32.0	4.0	4.0	190.0	38.6	21.0	1.0	8.55	13.3	15.0	182.6
181.26	4.1	0.11	140.0	56.0	81.2	203.0	3.34	130.0	0.5	6.2	4.45	64.0	1.7	56.0	5.4	1.8	3.6	0.053	1.0	18.14	33.0	106.0	20.0	26.8	2.375	1.0659999999999998	175.0	36.2	5.14	4.163	12.0	0.1	177.17	47.3	7.7	9.6	88.4	102.0	10.0	4.0	2.0	175.0	44.0	16.0	3.0	10.3	12.6	11.0	189.5
150.0	4.3	0.021	136.0	72.0	90.0	200.0	7.241	160.0	0.4	3.9	2.4	76.0	2.9	70.0	10.5	1.0	7.5	0.064	1.0	502.2	26.0	146.0	71.0	31.1	2.35	1.098	168.0	33.7	4.32	12.1	8.5	0.3	104.0	29.0	6.7	7.8	83.8	142.0	20.0	4.0	4.0	172.0	32.4	20.0	3.0	13.68	13.3	25.0	149.7
185.0	6.910999999999992	18.15066	139.07800000000003	64.48	90.492	185.0	5.242019999999999	167.0	0.5	5.307999999999998	4.5439	67.84	4.100000000000007	66.04	5.685999999999997	2.096999999999996	4.868599999999998	0.1373199999999999	3.72	480.0	29.01	137.8	71.0	30.490999999999985	2.2924999999999995	1.0442300000000009	175.0	32.111	4.6267	5.4637100000000025	7.2810000000000015	0.4640000000000001	185.0	41.633	7.2260000000000035	8.533999999999999	83.46900000000005	134.26	19.92	3.0	1.0	175.0	39.775000000000034	22.4	3.0	8.126999999999997	12.859000000000004	26.1	175.4290000000001
182.24	6.3	0.018	136.0	58.0	88.9	210.0	5.66	130.0	0.5	5.3	2.67	62.0	3.5	54.0	5.0	2.2	3.93	0.0819999999999999	2.0	6.26	32.0	106.0	22.0	29.7	2.35	1.52	210.0	35.8	3.64	4.274	7.3	0.9	175.8	42.0	7.0	7.2	100.4	104.0	34.0	4.0	2.0	176.0	38.7	27.0	2.0	5.13	16.4	25.0	166.7
150.0	5.6	0.1	138.1	74.0	93.9	199.0	4.19	150.0	0.4	4.5	4.45	72.0	2.5	76.0	5.1	2.6	4.3	0.063	2.0	265.08	34.0	116.0	53.0	32.7	2.3	1.0659999999999998	165.0	30.2	4.45	3.997	7.9	0.2	125.0	39.2	7.6	8.1	75.2	108.0	19.0	3.0	4.0	195.0	39.4	18.0	3.0	6.8000000000000025	11.4	22.0	174.1
203.0	10.5	0.018	138.0	66.0	90.5	260.0	5.327000000000001	150.0	0.6	8.5	3.4960999999999967	94.0	6.6	66.0	9.6	2.7	16.78	0.12484	4.74	516.0	36.0	104.0	67.0	30.7	2.225	1.324	244.0	35.1	4.12	15.82	6.1	0.9	123.0	38.4	7.8	7.2	112.4	112.0	18.0	5.0	1.0	258.0	36.4	20.0	1.0	5.13	15.3	21.0	167.8
104.06	7.7	0.016	138.0	82.0	86.6	120.0	7.396	140.0	0.6	5.1	2.67	68.0	3.9	82.0	5.4	3.0	3.57	0.058	1.0	82.47	35.0	114.0	31.0	29.4	2.45	1.324	120.0	27.7	4.55	4.61	7.4	0.6	90.0	40.6	7.8	7.6	53.5	112.72	13.0	3.0	5.0	100.0	35.7	17.0	3.0	11.97	11.3	13.0	160.9
116.39	10.6	0.021	138.0	46.0	89.8	141.0	5.586	120.0	0.5	3.4	2.05	76.0	8.0	46.0	4.9	1.8	1.79	0.041	4.0	104.27	31.0	100.0	31.0	30.7	2.2	1.259	141.0	26.9	3.87	4.5	5.1	0.3	115.0	32.4	6.3	8.8	66.1	98.96	17.0	3.0	2.0	132.0	35.5	17.0	3.0	10.26	12.6	8.0	158.1
137.29	8.4	0.017	141.0	58.0	95.0	165.0	4.06	130.0	0.7	4.7	1.78	68.0	5.0	56.0	5.0	2.3	6.07	0.034	2.0	48.0	30.0	100.0	34.0	32.7	2.225	1.42	140.0	31.3	4.06	4.663	8.4	0.5	130.0	39.4	7.2	7.8	77.7	94.0	29.0	4.0	5.0	140.0	36.4	27.0	3.0	6.84	11.8	11.0	165.7
130.0	6.909999999999991	296.1785	139.0	71.24	90.05200000000002	142.0	5.570120000000002	164.5	0.5	5.238999999999999	10.476399999999998	71.34	4.005	72.08	5.793999999999996	2.099999999999996	5.339600000000003	0.12608	2.35	264.0	29.0	134.9	53.0	30.428000000000008	2.37475	1.294858888888889	140.0	28.108	4.646199999999996	5.037040000000002	7.252999999999997	0.4840000000000002	125.0	38.035999999999966	7.200000000000004	8.193000000000003	60.9	131.68	17.99	3.0	3.0	140.0	36.22	21.51	3.0	11.371999999999998	12.991999999999996	17.27	163.3
205.29	10.8	354.0	139.0	66.0	91.8	230.0	4.6	140.0	0.8	5.4	12.46	60.0	6.4	64.0	5.1	3.3	6.07	0.072	4.44	17.8	28.0	120.0	19.0	31.1	2.35	1.19	195.0	35.4	4.9	4.218999999999999	7.8	0.6	209.22	43.6	7.3	8.6	93.4	122.0	9.0	4.0	2.0	185.0	40.0	16.0	3.0	13.68	13.0	18.0	179.6
165.0	6.9	0.14207	139.011	61.64	93.0	165.0	5.05906	190.0	0.4	5.659	1.78	58.0	3.2	60.0	4.9	3.1	5.445600000000002	0.072	1.53	312.6	29.0	160.0	66.0	31.8	2.372	1.246300625	150.0	36.4	3.94	4.970300000000003	6.4	5.397605346934026e-79	160.0	35.3	7.200000000000004	8.5	67.2	142.0	17.75	4.0	2.0	160.0	37.3	20.96	3.0	10.755899999999995	11.9	22.51	151.4
179.28	3.1	143.0	140.0	65.48	90.9	205.0	4.81	151.0	0.4	4.7	10.68	73.64	1.1	66.5	5.4	1.5	3.93	0.064	3.96	22.32	27.0	123.62	21.0	30.6	2.3	1.421	165.0	36.2	4.27	4.44	11.6	0.2	179.34	38.4	7.1	9.1	77.4	123.14	16.0	4.0	4.0	205.0	36.0	19.0	1.0	8.55	12.9	19.0	157.7
155.23	7.133000000000008	10.95238	139.02200000000002	67.4	89.78199999999997	165.0	4.2461600000000015	147.9	0.5	5.883000000000003	2.9601999999999986	68.04	4.199999999999991	66.74	5.107	2.200999999999996	5.5542000000000025	0.0671799999999999	5.1	24.0	29.02	116.66	18.0	30.591	2.377749999999999	1.3087600000000008	165.0	32.35199999999999	4.6087000000000025	4.6402300000000025	6.900999999999999	0.4510000000000003	153.56	43.30399999999999	7.200000000000004	8.154	76.98600000000002	115.56	17.85	4.0	3.0	140.0	38.397999999999975	21.67	2.0	14.415600000000005	12.185000000000004	16.12	176.34699999999992
160.0	6.6	119.76	140.5	78.0	92.8	170.0	7.24	180.0	0.8	7.2	5.34	76.0	4.0	80.0	5.9	1.6	5.0	0.1639999999999999	4.0	360.0	32.0	144.0	60.0	32.6	2.275	0.84	162.0	30.0	4.36	6.606	11.7	1.3	135.0	40.0	7.4	8.3	74.5	138.0	39.0	4.0	3.0	162.0	35.8	49.0	3.0	12.0	11.8	67.0	161.9
155.0	6.797999999999997	0.0264604175474307	138.99200000000002	57.9	90.77599999999998	155.0	5.689939999999999	186.6	0.5	5.569000000000001	3.860699999999999	69.18	4.0	61.06	5.662000000000003	2.098999999999996	6.060200000000001	0.1111299999999999	1.27	360.0	29.01	164.44	78.79	30.644999999999985	2.37725	1.2814500000000002	142.0	31.35400000000001	4.614600000000004	5.3998300000000015	7.445000000000001	0.4850000000000001	123.32	34.72500000000001	7.200000000000004	8.197000000000001	64.69580000000002	159.14	21.71	4.0	3.0	142.0	34.521	24.9	3.0	12.790799999999996	12.792000000000003	24.97	151.08599999999996
107.27	5.5	0.035	139.7	72.0	93.2	135.0	4.73	130.0	0.4	4.1	3.56	64.0	2.7	70.0	5.1	2.3	4.3	0.058	1.96	36.0	29.0	106.0	29.0	32.2	2.45	1.324	130.0	29.5	4.49	4.718	6.7	0.4	105.0	39.1	7.6	7.1	58.6	104.0	25.0	3.0	3.0	118.0	36.0	34.0	3.0	8.6	10.9	33.0	164.1
140.0	6.899999999999992	0.059570251572327	139.007	64.68	90.12899999999996	168.0	5.684349999999999	179.3	0.5	5.290999999999997	3.3747	69.4	4.100000000000007	65.16	5.642000000000002	2.099999999999996	4.863399999999997	0.0937099999999999	1.33	192.0	29.01	150.48	66.0	30.481	2.3825	1.2525718253968254	168.0	32.689	4.626099999999998	5.360190000000002	7.286000000000001	0.5220000000000004	132.0	36.05199999999999	7.200000000000004	8.370000000000003	69.584	147.04	20.83	4.0	3.0	168.0	35.019000000000005	22.14	1.0	11.525399999999998	12.592999999999993	23.11	152.55199999999996
130.0	7.2	0.017	138.0	70.0	92.8	153.0	6.0	130.0	0.3	8.1	4.45	74.0	4.9	68.0	5.2	1.8	12.14	0.242	1.0	144.0	22.0	106.0	60.0	31.8	2.325	1.42	143.0	33.4	3.53	5.051	4.8	0.4	125.0	38.0	6.0	8.1	64.7	106.0	19.0	4.0	5.0	147.0	34.8	21.0	3.0	15.39	12.4	10.0	157.6
108.0	4.3	0.035	142.0	66.96	90.2	115.0	5.66	180.0	0.4	3.7	5.34	74.0	2.4	70.0	5.0	1.4	3.9	0.097	1.0	180.0	23.0	158.0	58.0	30.3	2.225	0.904	105.0	28.0	4.55	4.607	9.4	1.0	86.0	34.1	6.8	7.9	49.1	154.0	14.0	3.0	4.0	110.0	29.6	17.0	3.0	6.8000000000000025	12.4	13.0	146.7
160.0	8.4	0.011	136.0	66.0	81.9	190.0	5.1720000000000015	160.0	0.6	3.8	7.12	66.0	4.5	72.0	5.1	2.7	6.07	0.213	1.0	60.0	23.0	132.0	63.0	27.6	2.25	1.195	175.0	34.0	5.09	4.44	7.5	0.9	125.0	41.4	6.4	8.0	77.7	136.0	26.0	4.0	5.0	189.0	37.4	36.0	3.0	10.26	14.2	9.0	173.5
123.03	9.7	0.102	135.0	5.397605346934026e-79	86.7	134.0	3.47	150.0	0.5	5.8	1.78	76.0	5.2	44.0	5.2	2.6	3.93	0.14	6.0	23.21	30.0	108.0	21.0	29.9	2.325	1.07	134.0	28.0	5.18	4.996	5.5	0.2	122.7	38.2	7.7	7.9	56.7	102.0	16.0	3.0	1.0	125.0	36.0	20.0	3.0	17.1	11.9	18.0	163.9
148.26	7.4	185.0	141.0	58.0	98.8	205.0	2.845	120.0	0.6	3.6	9.79	56.0	3.4	50.0	5.2	3.1	1.79	0.077	4.73	48.0	27.0	102.0	29.0	33.0	2.425	1.356	126.0	24.4	4.08	4.22	7.7	1.3	119.0	44.3	7.1	7.8	49.5	106.0	9.0	3.0	3.0	136.0	38.2	17.0	3.0	20.52	11.7	11.0	165.0
148.82	10.2	0.871	137.0	74.88	86.4	170.0	5.87	140.0	0.8	4.1	2.67	104.0	6.1	73.88	7.5	3.0	3.93	0.034	2.57	48.0	35.0	115.66	28.0	30.0	2.35	1.227	170.0	37.1	4.75	7.72	7.5	0.6	145.0	38.0	7.4	7.3	79.7	113.72	117.0	4.0	2.0	170.0	35.0	51.0	3.0	6.84	12.2	123.0	152.3
182.0	5.8	0.011	137.0	74.0	94.4	206.0	3.41	150.0	0.5	6.3	8.9	102.0	4.0	80.0	5.6	1.1	7.5	0.077	1.46	495.6	23.0	116.0	64.0	31.5	2.475	1.0	190.0	32.3	4.41	5.44	8.6	0.8	175.0	42.7	6.4	8.5	87.0	116.0	21.0	4.0	5.0	190.0	39.4	27.0	3.0	10.26	13.5	22.0	180.9
211.19	8.0	92.2	138.0	61.88	80.9	240.0	3.672	141.9	0.4	6.0	5.34	94.0	5.9	62.32	4.9	1.2	1.43	0.072	3.91	11.86	34.0	116.74	19.0	27.2	2.275	1.13	225.0	52.6	5.12	4.88	5.5	0.4	210.27	39.2	6.9	7.5	133.2	116.1	21.0	5.0	4.0	225.0	40.0	16.0	1.0	17.1	13.0	23.0	162.0
140.0	8.7	0.017	138.0	82.0	86.4	143.0	3.905	170.0	0.7	4.2	5.07	70.0	5.8	79.52	5.6	1.9	4.28	0.066	3.68	36.0	37.0	153.66	75.0	28.9	2.35	1.0659999999999998	140.0	28.2	5.07	5.61	8.6	0.3	143.0	36.37599999999999	7.9	9.1	62.0	154.0	11.0	3.0	1.0	137.0	38.3	22.0	3.0	8.55	14.1	25.0	160.9
132.0	8.1	0.016	139.0	74.0	93.0	154.0	4.862	150.0	0.5	5.2	2.22	70.0	5.2	70.0	5.8	2.0	3.57	0.25	4.47	60.0	35.0	128.0	53.0	31.9	2.325	0.872	143.0	27.6	4.64	5.05	6.7	0.3	132.0	34.5	7.8	7.1	64.0	130.0	29.0	3.0	1.0	143.0	35.1	25.0	3.0	8.55	13.7	30.0	161.6
191.38	8.3	1.74	137.0	75.02	85.3	270.0	5.51	180.0	0.5	8.3	1.78	92.0	5.3	74.0	5.9	2.2	4.28	0.058	3.5	96.0	32.0	154.0	35.0	28.8	2.35	1.42	260.0	41.8	4.32	6.051	5.9	0.3	170.0	42.0	7.3	8.8	121.7	154.0	32.0	5.0	3.0	205.0	37.0	33.0	1.0	10.26	13.2	271.0	171.8
130.83	10.0	0.35	140.0	76.0	90.9	150.0	4.73	140.0	1.2	4.6	1.78	80.0	6.7	74.0	4.9	2.0	4.28	0.043	4.68	12.0	33.0	116.0	18.0	30.2	2.525	1.45	145.0	31.5	5.11	5.718	11.5	0.6	131.24	42.1	8.1	7.1	68.9	116.0	15.0	4.0	4.0	135.0	37.9	14.0	3.0	13.68	11.6	14.0	177.6
165.0	5.2	345.0	141.0	64.0	94.2	175.0	5.482	150.0	0.5	5.6	24.151299999999992	62.0	3.1	76.0	5.3	1.4	4.64	0.22857	4.0	72.0	26.0	132.0	56.0	32.7	2.35	1.388	137.0	27.1	5.62	4.77	9.5	1.1	165.0	37.8	7.2	10.2	59.5	132.0	61.0	3.0	2.0	159.0	37.0	38.0	3.0	6.84	14.2	127.0	174.4
150.0	4.4	0.035	140.0	56.0	95.6	185.0	5.82	140.0	0.5	3.0	3.56	66.0	1.8	54.0	5.1	2.0	2.14	0.063	1.82	228.0	34.0	108.0	38.0	31.8	2.425	1.23	165.0	30.9	3.8	4.718	10.4	0.7	140.0	43.1	7.7	8.6	78.6	106.0	18.0	4.0	4.0	165.0	37.4	21.0	3.0	10.26	13.1	22.0	170.3
116.23	7.0	0.011	138.0	78.0	89.1	123.0	5.02	140.0	0.4	4.2	1.78	80.0	4.4	80.0	4.9	1.9	3.57	0.106	2.06	6.79	31.0	106.0	21.0	30.7	2.325	1.29	123.0	26.7	4.77	4.552	5.7	0.9	115.3	37.3	7.8	7.1	52.2	106.0	19.0	3.0	3.0	115.0	35.6	21.0	3.0	11.97	13.6	10.0	163.3
155.49	6.4	0.035	138.2	86.0	90.3	182.0	5.25	150.0	0.4	4.7	2.67	58.0	3.7	84.0	5.2	2.1	4.3	0.184	1.0	84.0	28.0	128.0	32.0	29.8	2.325	0.969	174.0	36.7	4.95	4.774	6.7	0.6	150.0	43.5	7.6	8.0	80.04	128.0	20.0	4.0	3.0	180.0	38.4	21.0	1.0	8.6	12.3	15.0	169.8
230.0	6.5840000000000085	7.7359399999999985	139.02100000000002	88.0	88.50000000000001	297.0	5.653390000000001	190.0	0.5	6.271000000000003	3.2454999999999985	78.0	3.799000000000007	88.0	6.0550000000000015	2.001	4.615899999999997	0.0922899999999999	1.77	205.32	29.0	174.0	60.0	29.975999999999992	2.38375	1.2131100000000004	283.0	44.2	4.726800000000006	5.926520000000003	7.602	0.4450000000000001	235.0	30.0	7.1990000000000025	7.646000000000003	128.4	166.0	25.08	5.0	3.0	260.0	37.93899999999999	24.52	3.0	12.6369	13.197999999999997	38.25	158.4
155.78	13.3	356.89	141.2	54.0	98.1	172.0	4.01	150.0	1.8	5.5	11.57	58.0	8.6	50.0	5.6	2.5	6.1000000000000005	0.304	2.5	360.0	34.0	106.0	73.0	33.1	2.425	1.033	145.0	25.3	4.95	6.162000000000001	13.7	0.4	155.41	39.6	8.0	10.5	59.4	106.0	18.0	3.0	3.0	152.0	39.9	19.0	3.0	12.0	14.3	18.0	177.8
136.0	8.9	0.011	137.0	66.06	93.9	156.0	6.905	130.0	0.7	4.9	0.89	84.0	5.4	66.0	5.9	2.5	6.43	0.048	1.26	156.0	27.0	102.0	69.0	30.8	2.325	1.485	156.0	30.0	4.22	5.55	7.7	0.4	115.0	36.8	6.9	7.1	71.6	101.36	20.0	4.0	5.0	156.0	36.0	21.0	3.0	10.26	12.3	16.0	160.1
255.0	8.8	0.017	140.0	50.0	76.6	260.0	2.948	170.0	0.4	8.8	5.78	86.0	7.2	44.0	6.9	1.1	33.92	0.097	2.44	420.0	29.0	134.0	76.0	24.5	1.625	2.325	220.0	34.57599999999999	3.0	11.66	4.7	5.397605346934026e-79	150.0	41.616000000000014	5.8	10.8	104.0	134.0	8.0	4.0	2.0	255.0	41.65699999999999	16.0	3.0	10.26	16.3	10.0	183.1
210.0	5.3	0.011	143.0	70.0	91.6	230.0	4.732	180.0	0.3	6.6	0.89	70.0	3.4	71.64	8.6	1.4	9.64	0.048	2.0	480.0	31.0	159.42	56.0	31.3	2.3	1.388	200.0	32.9	3.97	8.05	5.4	0.9	70.0	37.7	7.1	8.8	91.4	155.7	19.0	4.0	1.0	190.0	36.4	17.0	3.0	17.1	12.3	10.0	168.6
155.0	8.8	0.8320000000000001	135.0	74.0	83.7	156.0	6.257999999999999	140.0	0.5	5.4	3.56	98.0	6.3	74.0	11.3	1.9	6.43	0.096	7.03	120.0	39.0	116.0	42.0	27.6	2.5	1.324	135.0	22.4	5.61	14.38	5.2	0.3	145.0	38.1	7.9	7.9	57.9	118.0	84.0	3.0	5.0	155.0	35.0	72.0	3.0	13.68	12.7	723.0	176.5
150.0	5.9	243.0	142.0	80.0	87.4	160.0	4.784	240.0	0.5	5.7	10.68	62.0	2.6	104.0	5.7	2.7	1.43	0.526	3.66	180.0	33.0	216.0	71.0	28.8	2.425	1.0659999999999998	150.0	31.2	5.86	4.83	8.9	0.4	150.0	39.6	7.9	8.9	65.4	226.0	22.0	4.0	1.0	150.0	37.8	32.0	3.0	15.39	13.7	60.0	164.4
164.7	12.2	146.27	142.1	68.0	91.6	190.0	3.23	130.0	0.8	5.9	3.56	88.0	9.6	74.0	5.2	1.5	5.0	0.043	4.45	28.9	33.0	114.0	19.0	31.0	2.4	1.13	158.0	29.5	5.06	4.496	6.6	0.2	159.97	40.1	8.0	7.5	71.7	100.0	13.0	3.0	3.0	180.0	34.5	17.0	1.0	15.4	12.1	16.0	171.1
190.0	5.6	1.47	139.0	76.0	85.5	220.0	3.7	150.0	0.6	5.5	1.78	84.0	3.2	76.0	5.8	1.6	3.57	0.111	2.0	336.0	44.0	118.0	63.0	28.2	2.3	1.26	200.0	34.0	5.06	5.273	11.6	0.6	180.0	48.5	8.2	8.9	94.9	112.0	10.0	4.0	3.0	200.0	42.5	15.0	3.0	8.55	14.3	10.0	181.4
189.44	10.6	352.0	144.0	74.0	89.8	220.0	4.94	140.0	0.7	4.5	9.79	104.0	7.4	76.0	5.0	2.3	3.57	0.068	2.0	36.0	29.0	116.0	21.0	30.0	2.375	1.32	160.0	31.7	5.47	5.329	6.3	0.4	191.11	39.1	7.3	9.9	78.8	114.0	17.0	4.0	3.0	220.0	32.5	18.0	2.0	10.26	12.5	18.0	152.4
153.11	6.8	233.0	142.1	60.0	95.2	178.84	4.94	170.0	0.5	7.9	5.34	62.0	3.3	70.0	5.3	2.9	4.6000000000000005	0.0819999999999999	17.85	31.46	28.0	142.0	18.0	32.9	2.45	0.6779999999999999	170.0	42.3	4.78	6.2170000000000005	8.0	0.5	146.53	46.9	8.1	8.9	102.4	146.0	66.0	4.0	3.0	152.47	40.3	35.0	1.0	8.6	12.5	135.0	177.2
127.88	6.1	0.025	141.0	60.0	82.8	135.0	3.0	130.0	0.5	2.5	1.78	70.0	3.9	58.0	4.9	1.4	6.43	0.179	2.44	85.52	29.0	104.0	23.0	26.8	2.2	1.19	117.0	26.2	5.15	4.496	8.6	0.4	126.05	36.4	7.3	9.1	52.5	112.0	21.0	3.0	1.0	125.0	35.2	21.0	3.0	10.26	13.0	11.0	160.6
145.0	5.8	52.4	140.0	80.0	93.9	170.0	5.507999999999999	180.0	0.6	7.5	8.9	60.0	2.9	80.0	6.2	2.1	5.36	0.126	1.0	375.24	34.0	138.0	66.0	32.0	2.35	1.162	165.0	33.0	4.7	4.94	10.6	0.9	130.0	44.2	7.2	7.1	78.8	134.0	20.0	4.0	4.0	155.0	37.6	18.0	3.0	10.26	12.5	18.0	166.0
160.0	6.9	258.0	139.2	82.0	88.7	217.0	4.45	140.0	0.3	3.5	10.68	74.0	2.6	82.0	5.3	3.9	5.4	0.266	2.0	204.0	29.0	122.0	46.0	29.5	2.275	1.13	187.0	33.7	4.12	4.996	4.7	0.4	170.0	44.1	6.9	8.1	88.9	116.0	15.0	3.0	5.0	207.0	36.4	16.0	3.0	5.1000000000000005	13.5	14.0	164.2
156.27	7.1	0.324	141.0	50.0	80.1	178.0	3.724	120.0	0.3	3.7	3.56	68.0	5.6	54.0	5.2	1.0	2.86	0.058	1.0	48.0	30.0	94.0	24.0	26.7	2.175	1.0659999999999998	160.0	30.5	5.26	4.88	4.7	0.5	152.28	40.0	7.1	7.8	70.4	96.0	27.0	4.0	3.0	160.0	32.0	25.0	1.0	13.68	16.4	17.0	159.0
165.0	3.7	0.017	141.0	52.0	106.3	195.0	4.16	150.0	0.6	5.8	2.67	72.0	1.7	52.0	4.9	1.4	4.28	0.034	1.0	324.0	26.0	124.0	73.0	34.5	2.3	1.32	160.0	30.8	2.72	5.773	15.5	1.0	165.0	38.1	7.2	10.0	74.8	120.0	41.0	4.0	2.0	165.0	37.5	35.0	3.0	42.75	30.5	25.0	168.3
135.0	5.1	0.068	141.3	50.12	88.1	152.0	6.23	120.0	0.5	5.0	4.45	66.0	2.6	50.0	5.7	1.9	5.0	0.072	1.88	150.34	30.0	86.0	54.0	29.4	2.325	0.84	138.0	31.0	4.61	5.662000000000001	9.6	0.6	120.0	32.5	7.5	9.6	60.6	84.0	33.0	3.0	1.0	150.0	32.8	31.0	1.0	8.6	12.6	23.0	156.7
137.0	9.3	308.0	138.4	68.0	92.8	194.0	5.97	130.0	0.7	5.9	7.12	56.0	5.5	60.0	5.2	2.9	4.3	0.251	4.0	165.24	25.0	106.0	41.0	31.7	2.275	1.259	194.0	37.0	5.03	6.051	8.0	0.9	137.0	41.4	6.8	9.6	85.8	94.0	32.0	4.0	2.0	194.0	39.9	18.0	3.0	5.1000000000000005	12.9	33.0	179.9
151.89	9.2	0.313	140.4	73.48	96.3	175.0	4.65	150.0	0.8	6.6	1.78	84.0	5.8	70.0	4.8	2.0	4.3	0.029	4.66	20.56	26.0	116.0	20.0	33.3	2.325	0.936	175.0	34.3	5.2	4.94	9.1	0.8	146.76	41.0	7.4	8.1	81.1	115.46	37.0	3.0	3.0	150.0	36.8	33.0	3.0	12.0	11.6	24.0	168.9
170.0	5.2	0.109	134.0	86.0	100.5	248.0	5.146	170.0	0.6	5.6	3.83	92.0	3.0	84.0	5.2	1.5	2.5	0.194	66.0	240.0	41.0	144.0	64.0	34.7	2.4	1.324	161.21	28.1	3.94	5.66	11.4	0.9	195.0	33.2	8.2	8.1	74.5	134.0	35.0	3.0	1.0	140.0	39.0	80.0	3.0	22.23	13.9	458.0	165.7
120.0	6.8	0.015	143.0	78.0	102.4	130.0	4.422	150.0	0.5	4.6	4.98	88.0	3.8	66.0	6.0	2.2	3.93	0.068	1.0	228.0	31.0	132.0	80.0	34.7	2.375	1.195	125.0	27.6	3.64	5.44	7.0	0.8	105.0	30.5	7.4	9.6	58.8	124.0	19.0	3.0	2.0	125.0	33.7	28.0	3.0	8.55	13.8	28.0	146.1
145.0	4.6	0.019	138.0	66.0	90.3	275.0	4.9910000000000005	140.0	0.3	2.2	3.56	68.0	2.5	70.0	7.9	1.6	5.36	0.063	2.0	295.68	32.0	114.0	53.0	30.0	2.325	1.388	140.0	27.9	3.85	9.55	6.7	1.6	150.0	39.0	6.8	9.1	63.7	118.0	16.0	3.0	4.0	148.0	35.7	19.0	3.0	10.26	13.6	5.0	166.2
195.0	5.6	670.0	142.0	66.0	99.6	195.0	2.819	150.0	1.8	4.7	1.25	84.0	2.6	72.0	5.2	1.2	5.0	0.053	3.54	543.24	41.0	130.0	73.0	34.3	2.275	1.001	195.0	31.0	3.55	4.77	32.0	0.4	140.0	38.3	8.2	7.1	82.6	124.0	9.0	4.0	2.0	195.0	39.4	20.0	3.0	13.68	21.1	9.0	177.8
100.0	6.92299999999999	1.5150295238095233	138.997	51.56	90.841	113.83	5.7563900000000015	192.6	0.5	4.932999999999998	5.8874999999999975	68.5	4.101000000000006	52.22	5.472	2.099999999999996	6.128200000000002	0.1384099999999999	1.95	364.2	29.07	164.56	77.0	30.309000000000005	2.4020000000000006	1.28581	100.0	25.14899999999999	4.647399999999995	5.361770000000003	7.294999999999997	0.4120000000000001	103.44	36.26000000000001	7.1990000000000025	8.134000000000004	49.15500000000003	160.22	22.41	3.0	3.0	100.0	33.73	28.46	3.0	13.047300000000002	12.882000000000003	26.85	155.32899999999995
165.0	4.7	0.011	139.0	74.0	81.9	206.0	2.664	150.0	0.6	6.3	1.25	84.0	1.6	72.0	5.7	2.3	1.43	0.073	2.13	197.64	35.0	136.0	46.0	27.0	2.225	0.71	200.0	38.1	4.68	5.44	12.0	0.4	120.0	37.3	7.3	7.1	89.4	132.0	41.0	5.0	4.0	195.0	38.8	46.0	3.0	17.1	13.1	26.0	153.4
180.0	7.6	0.027	142.0	72.0	91.4	215.0	3.9	150.0	0.6	7.9	4.45	58.0	5.1	80.0	5.7	1.7	10.0	0.116	1.18	540.0	28.0	116.0	77.0	31.6	2.2	1.03	200.0	34.6	4.53	4.774	7.6	0.4	150.0	40.2	6.7	9.1	87.1	118.0	21.0	4.0	5.0	215.0	39.0	26.0	3.0	10.26	12.9	13.0	168.8
170.0	5.8	0.011	143.0	38.0	85.7	180.0	3.595	160.0	0.7	7.1	5.43	70.0	3.9	54.0	6.5	1.0	10.71	0.054	1.0	480.0	29.0	142.0	80.0	27.4	2.3	1.0659999999999998	155.0	29.3	4.35	5.5	11.3	0.8	130.0	41.2	6.8	9.1	73.9	144.0	19.0	3.0	5.0	175.0	40.2	24.0	2.0	18.81	17.7	27.0	172.9
254.35	7.8	0.016	134.0	72.12	88.9	322.0	5.301	170.2	0.5	5.6	0.89	77.92	5.3	72.76	12.6	1.8	6.07	0.0819999999999999	2.0	240.0	37.0	140.72	60.0	28.7	2.5	1.162	295.0	48.3	5.14	18.15	6.1	5.397605346934026e-79	190.0	41.9	7.2	8.6	140.3	139.98	14.0	5.0	4.0	310.0	43.5	13.0	1.0	11.97	12.9	15.0	180.1
155.99	9.3	0.05	142.7	71.12	89.8	165.02	5.69	140.0	0.5	4.1	1.78	66.0	6.5	70.0	4.9	2.0	3.2	0.188	8.0	112.61	30.0	124.0	29.0	30.8	2.35	0.969	150.71	31.1	5.56	5.162000000000001	5.0	0.9	153.66	37.2	8.0	8.3	63.9	120.0	19.0	3.0	1.0	153.78	35.0	17.0	3.0	8.6	12.3	17.0	162.3
145.0	3.7	0.049	141.0	67.24	92.3	158.0	5.093999999999999	190.0	0.3	5.6	2.85	54.0	1.7	68.0	5.6	1.5	5.71	0.27	1.49	168.0	31.0	144.0	68.34	30.9	2.425	1.259	140.0	24.2	4.43	4.77	9.4	0.7	150.0	41.6	7.5	8.1	60.8	140.26	17.0	3.0	5.0	140.0	38.3	24.0	3.0	13.68	13.5	30.0	168.4
165.0	4.6	0.216	142.7	70.0	95.2	180.0	4.4	150.0	0.5	6.6	1.78	52.0	2.0	70.0	5.0	1.7	5.7	0.56	1.0	138.93	30.0	120.0	38.0	31.0	2.325	1.162	179.0	31.6	4.37	4.663	10.4	1.0	165.0	48.2	7.4	7.9	82.5	120.0	22.0	3.0	5.0	175.0	41.0	25.0	3.0	6.8000000000000025	12.2	12.0	181.7
164.95	7.5	0.039	140.0	58.0	87.1	185.0	4.343999999999999	140.0	0.5	5.3	1.7072999999999998	74.0	4.4	62.0	5.2	2.5	3.93	0.0696699999999999	6.0	48.0	30.0	110.0	25.0	31.2	2.3	1.2919999999999998	185.0	33.4	4.85	5.27	6.3	0.4	162.95	40.3	7.5	8.9	87.9	112.0	33.0	4.0	2.0	180.0	37.8	23.0	3.0	8.55	12.0	30.0	180.3
117.74	6.601000000000013	2.402939333333332	139.017	56.0	90.619	132.0	5.652380000000003	180.0	0.5	4.407	4.4465	64.0	3.898999999999994	64.0	5.419999999999999	2.0	4.370699999999997	0.0932399999999999	1.34	300.0	29.0	162.0	75.62	30.32000000000001	2.3760000000000003	1.2501100000000005	124.0	24.9	4.6555	5.033920000000005	7.533000000000004	0.5100000000000003	112.73	36.921999999999976	7.1990000000000025	8.272999999999998	55.90999999999998	162.0	16.56	3.0	3.0	120.0	36.0	24.1	3.0	14.021999999999997	12.758999999999991	17.69	152.8
153.12	7.086000000000008	1.1091299999999995	139.89700000000002	64.92	90.20100000000002	160.0	4.256929999999998	147.1	0.5	4.370000000000001	2.4572	78.92	4.100000000000007	63.7	5.119	2.2870000000000026	4.2925	0.0412499999999999	2.07	27.78	29.0	116.24	18.0	30.50800000000001	2.3885	1.2647599999999997	154.0	31.60000000000001	4.6278000000000015	4.5245000000000015	6.998000000000001	0.4450000000000002	152.16	44.13399999999999	7.204000000000002	8.181000000000003	75.75300000000001	115.66	17.48	4.0	4.0	160.0	38.24199999999999	20.52	1.0	12.893400000000002	12.232000000000005	16.32	174.29599999999994
175.0	4.7	246.5	129.9	82.0	101.4	180.0	5.4	140.0	0.5	7.0	13.35	90.0	1.8	76.0	11.2	2.3	5.7	0.184	6.22	300.0	55.0	130.0	44.0	34.8	2.475	1.227	161.0	28.4	4.64	18.596	10.1	0.6	180.0	45.4	9.6	10.9	70.2	118.0	147.0	3.0	2.0	170.0	39.6	129.0	3.0	39.3	13.1	464.0	173.7
230.0	7.4	137.0	140.0	78.0	94.2	300.0	4.034	170.0	0.6	6.4	6.32	74.0	4.9	76.0	6.4	1.5	2.86	0.138	5.7	60.0	29.0	144.0	55.0	32.0	2.1	1.162	290.0	43.7	5.11	6.94	8.2	0.4	150.0	35.7	6.7	8.3	137.3	158.0	17.0	5.0	2.0	300.0	41.0	19.0	1.0	10.26	13.5	23.0	168.5
116.81	9.1	0.035	137.5	60.0	93.2	124.0	5.59	120.0	0.8	3.3	4.45	64.0	5.8	68.0	5.1	2.4	5.7	0.053	2.0	137.97	30.0	100.0	32.0	32.0	2.6	1.162	119.0	28.5	4.48	4.496	8.4	0.7	120.0	37.3	7.7	7.6	55.2	104.0	15.0	3.0	2.0	115.0	34.5	16.0	1.0	10.3	12.2	11.0	156.0
143.0	5.5	0.035	141.4	56.0	93.0	180.0	5.28	160.0	0.4	5.4	7.12	70.0	3.8	54.0	5.3	1.3	3.2	0.092	1.0	300.0	31.0	122.0	63.0	32.3	2.125	0.84	176.0	35.7	4.46	4.996	7.6	0.2	132.0	39.2	7.0	8.1	78.9	118.0	24.0	4.0	2.0	176.0	32.1	21.0	3.0	3.4000000000000004	12.1	16.0	158.4
149.26	7.6	0.078	138.0	5.397605346934026e-79	83.0	160.0	4.37	150.0	0.6	5.6	1.78	100.0	5.9	9.38	5.3	0.6	2.86	0.043	3.24	24.0	32.0	124.14	19.0	28.7	2.525	1.03	145.0	28.6	5.78	4.33	7.6	2.5	148.78	41.5	8.0	8.6	66.5	122.0	14.0	3.0	3.0	150.0	40.5	18.0	1.0	18.81	12.4	13.0	175.4
124.06	12.6	0.011	135.0	55.68	87.6	130.0	6.775	140.0	0.6	4.1	2.67	74.0	10.3	55.68	5.1	1.5	3.93	0.01	1.0	24.0	32.0	108.14	27.0	29.5	2.325	1.453	129.0	28.2	3.76	4.0	5.1	0.3	125.0	40.7	6.5	7.8	69.0	110.0	18.0	3.0	5.0	126.0	34.0	27.0	3.0	10.26	12.5	8.0	167.2
105.0	8.0	0.053	138.0	76.0	93.0	165.0	6.956	170.0	0.8	3.9	4.45	100.0	4.7	80.06	5.3	2.3	2.86	0.126	1.63	271.2	27.0	137.02	59.0	32.8	2.575	1.13	165.0	35.4	4.64	4.55	9.7	0.6	110.0	38.8	7.5	7.8	76.3	128.0	20.0	4.0	5.0	160.0	33.7	23.0	3.0	15.39	12.2	19.0	153.8
132.86	6.9	11.2	139.0	69.52	94.6	143.0	3.905	130.0	0.6	4.5	3.56	74.0	4.1	69.82	5.2	1.7	3.21	0.048	3.76	18.0	26.0	105.46	19.0	32.0	2.375	1.55	135.0	29.5	4.32	4.94	8.7	0.8	130.8	41.0	7.1	9.8	62.2	104.0	17.0	3.0	4.0	135.0	33.1	23.0	1.0	8.55	12.4	10.0	164.4
144.53	10.0	0.14	139.7	58.0	86.5	155.0	3.62	150.0	0.9	4.4	1.78	78.0	5.6	52.0	5.4	2.8	4.6000000000000005	0.068	4.23	14.05	34.0	122.0	18.0	30.2	2.45	1.259	155.0	31.9	4.72	4.774	8.6	0.7	142.91	44.5	8.2	7.6	79.6	126.0	26.0	4.0	4.0	140.0	37.5	28.0	1.0	6.8000000000000025	12.4	18.0	172.5
160.0	5.4	0.53	139.0	72.0	95.0	190.0	5.534	130.0	0.5	4.3	5.34	82.0	3.1	72.0	5.3	1.5	4.28	0.174	3.31	48.0	30.0	106.0	50.0	31.9	2.275	1.388	180.0	30.7	4.5	5.27	8.4	1.2	155.0	44.5	7.0	8.6	79.9	108.34	20.0	4.0	4.0	170.0	42.5	29.0	3.0	10.26	12.2	21.0	184.8
220.0	7.5	8.21	138.0	88.0	92.3	235.0	5.043	160.0	0.5	6.9	5.34	56.0	5.5	90.0	4.6	1.2	7.85	0.105	2.0	156.12	23.0	128.0	46.0	31.0	2.425	1.0659999999999998	220.0	33.6	4.64	6.77	7.3	0.6	220.0	46.8	6.5	8.0	96.7	128.0	23.0	4.0	4.0	220.0	42.6	24.0	2.0	10.26	12.8	14.0	188.0
140.0	4.9	0.011	135.0	56.0	99.7	165.0	3.827	150.0	0.6	3.3	1.25	92.0	3.1	64.0	9.5	1.2	3.21	0.116	4.86	35.0	28.0	138.0	80.0	36.1	2.325	1.0659999999999998	164.0	28.8	4.17	17.65	11.7	0.5	135.0	38.3	7.2	9.5	65.5	128.0	40.0	4.0	1.0	165.0	37.0	38.0	1.0	29.07	11.8	114.0	157.8
196.31	6.8	58.7	142.0	66.0	94.7	210.0	3.491	140.0	0.5	5.2	4.89	66.0	3.4	68.0	5.2	2.7	2.14	0.027	2.19	348.0	25.0	106.0	70.0	33.9	2.35	0.904	200.0	33.43599999999999	4.61	4.66	7.1	0.6	180.0	40.911	6.9	7.9	89.0	108.0	28.0	4.0	4.0	200.0	40.012000000000015	28.0	3.0	11.97	13.3	34.0	178.2
255.0	7.147000000000008	64.54950999999997	139.06999999999996	70.3	90.125	260.0	5.097179999999998	166.1	0.5	6.0420000000000025	5.908399999999999	69.06	4.103000000000005	70.88	5.653000000000002	2.2029999999999963	5.974000000000001	0.14968	4.09	5.397605346934026e-79	28.0	136.84	54.0	30.40899999999998	2.3110000000000004	1.0536300000000005	220.0	35.65299999999999	4.647599999999996	5.533780000000004	7.033	0.458	170.0	43.165	7.233999999999997	8.372999999999998	97.18	133.74	28.98	4.0	1.0	250.0	39.91299999999999	24.76	3.0	8.743199999999998	12.904999999999998	33.26	178.52300000000002
105.0	6.6	0.011	130.0	74.0	88.7	150.0	4.03	200.0	0.8	2.8	1.78	70.0	4.3	80.0	5.3	1.4	6.07	0.106	1.0	372.0	37.0	174.0	72.64	30.3	2.275	1.32	100.0	21.5	4.0	5.051	12.0	0.5	120.0	33.7	7.3	7.8	43.5	166.0	19.0	2.0	5.0	100.0	35.0	38.0	3.0	3.42	13.3	22.0	151.5
135.0	9.4	7.3	138.0	64.0	88.5	166.0	6.439	140.0	0.8	6.4	4.45	70.0	5.8	62.0	5.6	2.6	2.86	0.097	3.0	152.92	31.0	128.0	42.0	30.3	2.35	1.485	152.0	30.4	4.55	5.27	8.3	0.7	125.0	37.9	7.8	7.9	68.0	118.0	19.0	4.0	4.0	150.0	37.2	20.0	3.0	11.97	12.6	33.0	160.2
145.0	7.130000000000013	0.1935399999999998	139.05199999999996	63.38	90.58199999999997	165.0	5.539189999999999	178.4	0.5	5.32	2.6895	70.18	4.2009999999999925	64.98	7.119	2.199999999999996	3.3371999999999984	0.1165999999999999	2.56	180.0	29.04	151.18	72.11	30.501000000000005	2.346750000000001	1.1074799999999998	160.0	32.666999999999966	4.625600000000002	7.0637300000000085	7.065	0.4780000000000001	135.0	36.115000000000016	7.200000000000004	8.723999999999998	73.97000000000001	146.98	20.51	4.0	1.0	145.0	35.918	23.32	3.0	12.175199999999997	12.871000000000004	30.07	160.20400000000006
145.0	6.877999999999987	0.2170914957264956	138.98700000000005	71.72	90.397	147.0	5.75178	147.2	0.5	4.314000000000002	4.507999999999999	71.22	4.100000000000007	71.62	5.161999999999999	2.100999999999996	5.592600000000001	0.0629299999999999	1.45	24.0	29.01	117.58	41.0	30.507000000000016	2.31275	1.10114	135.0	29.550999999999995	4.6249	4.853920000000003	7.2429999999999986	0.4930000000000003	118.0	38.59299999999999	7.200000000000004	8.283999999999999	64.35699999999999	117.32	16.27	3.0	3.0	145.0	35.45500000000001	18.7	3.0	7.165999999999998	12.340000000000009	18.14	159.98800000000006
185.0	8.2	0.672	138.0	78.0	84.8	215.0	5.767	140.0	0.4	6.4	0.89	70.0	5.9	82.0	5.4	1.8	3.21	0.101	1.0	132.0	26.0	114.0	46.0	29.5	2.3	1.195	205.0	36.5	4.48	4.88	4.4	0.6	160.0	42.5	6.9	7.6	95.6	118.0	18.0	4.0	5.0	215.0	37.3	14.0	3.0	11.97	13.5	30.0	169.2
125.6	9.8	2.16	137.0	72.0	91.3	135.0	3.65	150.0	0.6	6.0	1.78	64.0	6.3	66.0	5.2	2.5	5.36	0.068	4.85	14.0	33.0	114.0	19.0	30.9	2.4	1.07	135.0	28.8	5.1	4.33	6.6	0.9	124.77	43.5	7.8	7.1	63.0	110.0	20.0	3.0	3.0	125.0	37.1	23.0	1.0	13.68	12.1	14.0	167.2
132.29	6.6	152.0	134.0	65.1	97.3	154.0	6.568	146.5	0.7	3.8	2.67	92.0	3.3	68.38	7.5	2.1	3.93	0.039	2.63	282.72	31.0	119.32	51.96	32.5	2.375	1.324	154.0	32.760000000000005	3.68	7.72	10.5	0.9	100.0	35.619	6.6	7.5	68.9	117.7	9.0	4.0	1.0	154.0	33.858000000000004	21.0	3.0	10.26	14.3	41.0	152.0
122.0	7.4	52.3	141.0	48.0	97.3	155.0	4.06	130.0	0.4	4.3	11.57	48.0	4.6	44.0	5.0	2.3	4.64	0.0819999999999999	3.0	190.01	30.0	90.0	62.0	33.8	2.425	1.1	150.0	31.0	3.99	4.829	5.9	0.4	130.0	42.0	7.4	7.1	67.6	96.0	18.0	4.0	5.0	138.0	36.5	20.0	1.0	20.52	13.8	10.0	165.9
155.0	6.6	0.011	137.0	86.0	80.1	180.0	5.043	170.0	0.6	4.9	5.34	68.0	3.4	96.0	5.2	2.4	5.0	0.058	1.57	193.2	30.0	140.0	46.0	27.0	2.45	1.453	180.0	36.0	5.09	4.27	8.5	0.4	165.0	37.5	6.8	7.6	89.2	140.0	27.0	4.0	4.0	180.0	33.6	20.0	1.0	6.84	13.4	13.0	154.7
142.74	9.9	0.038	138.0	69.54	80.3	195.0	4.603	140.0	0.5	5.0	1.25	90.0	6.1	72.0	5.7	3.1	2.86	0.02	2.66	29.78	36.0	114.0	19.0	25.8	2.3	1.227	195.0	35.0	4.73	4.88	4.8	0.7	132.82	35.0	7.3	8.2	94.3	112.44	21.0	4.0	4.0	145.0	35.2	21.0	1.0	5.13	15.6	31.0	162.1
150.81	10.0	631.0	139.0	66.0	90.1	165.0	5.689	160.0	0.7	5.0	9.79	76.0	7.0	62.0	5.1	2.1	1.79	0.087	2.94	36.0	34.0	112.0	31.0	29.5	2.575	1.0659999999999998	165.0	32.8	5.26	4.88	6.9	0.6	144.0	48.3	7.6	9.2	76.8	118.0	21.0	4.0	4.0	165.0	41.0	27.0	3.0	11.97	11.7	41.0	182.6
160.03	7.9	0.011	134.0	78.0	95.4	175.0	3.57	150.0	1.1	5.5	1.78	52.0	3.9	78.0	5.2	2.5	5.71	0.024	2.9	35.54	33.0	138.0	20.0	31.8	2.35	1.26	170.0	32.2	4.16	4.774	13.8	0.3	163.62	46.8	7.6	9.3	79.0	134.0	18.0	4.0	4.0	160.0	41.5	28.0	1.0	10.26	12.4	14.0	182.0
178.0	5.2	138.0	138.0	70.0	91.4	196.0	4.112	160.0	0.7	7.5	9.16	104.0	2.5	74.0	6.8	1.5	4.64	0.095	1.9	180.0	40.0	120.0	78.0	30.5	2.325	1.098	178.0	30.9	4.99	5.66	13.7	0.9	155.0	41.7	7.8	7.5	76.9	118.32	16.0	4.0	4.0	178.0	40.0	22.0	3.0	20.52	14.4	24.0	182.7
166.58	8.2	0.105	142.0	42.0	86.6	190.0	4.09	140.0	0.6	5.6	1.78	70.0	5.1	44.0	5.0	2.4	4.64	0.101	5.0	35.96	30.0	110.0	22.0	29.1	2.3	1.29	180.0	30.6	5.31	5.718	7.4	0.6	165.07	40.7	7.2	8.1	77.0	112.0	14.0	4.0	4.0	174.0	37.5	14.0	3.0	10.26	12.7	14.0	179.0
182.0	4.6	0.076	138.0	84.0	89.6	182.0	5.59	150.0	0.3	3.2	4.45	72.0	2.3	84.0	5.4	1.8	2.14	0.159	1.0	241.56	34.0	126.0	50.0	30.9	2.35	1.1	173.0	31.6	4.31	4.718	7.5	0.5	120.0	40.3	7.3	8.6	84.0	128.0	22.0	4.0	5.0	182.0	35.8	20.0	1.0	10.26	12.2	30.0	161.2
190.0	10.4	0.049	138.0	62.0	92.5	220.0	4.01	140.0	0.9	6.5	5.34	70.0	7.8	70.0	5.3	1.5	6.43	0.063	1.34	288.0	29.0	100.0	72.0	32.0	2.375	1.19	190.0	33.3	4.81	4.829	8.8	0.4	175.0	40.2	7.5	8.8	90.4	106.0	23.0	4.0	4.0	205.0	37.8	26.0	3.0	18.81	13.7	40.0	164.8
142.47	6.909999999999991	0.0296607047619047	138.99300000000002	71.44	89.70200000000004	165.0	5.0502	145.7	0.5	4.526	2.1697999999999995	78.36	4.100000000000007	71.24	5.069	2.100999999999996	5.2497000000000025	0.039029	1.66	79.59	28.0	117.38	28.0	30.43799999999999	2.37375	1.2724400000000002	145.0	31.946999999999992	4.647299999999996	4.886260000000002	7.235999999999998	0.4930000000000002	135.0	41.247999999999976	7.198999999999996	8.149000000000006	78.05	115.76	17.3	4.0	4.0	145.0	36.99500000000001	19.98	3.0	13.201199999999996	12.274	14.15	169.2929999999999
145.0	5.9	0.011	124.0	88.84	90.5	151.0	4.03	200.0	0.5	4.6	7.12	62.0	3.3	88.0	5.3	1.9	3.57	0.188	1.44	60.0	35.0	158.0	76.0	32.3	2.375	1.23	115.0	27.9	3.91	4.218999999999999	9.2	1.0	115.0	40.1	7.6	7.5	63.3	168.0	10.0	3.0	3.0	125.0	38.1	23.0	3.0	13.68	12.4	15.0	158.0
159.0	8.8	68.3	140.0	72.0	94.8	169.0	6.23	140.0	0.7	6.9	4.45	78.0	5.2	76.0	5.2	2.7	3.21	0.068	2.0	213.0	33.0	114.0	39.0	31.3	2.475	1.1	169.0	29.0	5.0	4.774	7.8	0.7	159.0	40.1	8.0	8.3	76.4	122.0	179.0	2.0	2.0	169.0	38.7	101.0	3.0	11.97	12.1	103.0	174.4
97.6	7.4	0.044	139.0	52.0	84.0	100.0	4.526	140.0	0.3	3.1	4.89	78.0	4.8	64.0	5.3	2.3	3.21	0.046	1.94	25.63	27.0	112.0	22.0	26.9	2.35	1.356	100.0	24.7	4.97	4.94	3.8	0.2	96.53	37.3	7.7	8.9	45.4	111.92	29.0	3.0	4.0	100.0	32.7	30.0	1.0	3.42	13.6	12.0	155.8
260.0	5.4	1.43	141.0	98.0	77.9	265.0	7.086	180.0	0.4	9.1	0.89	72.0	3.3	100.0	7.1	1.4	8.21	0.126	2.7	300.0	39.0	168.0	66.0	25.3	2.3	1.13	260.0	39.5	5.76	11.05	7.6	0.9	175.0	42.0	8.0	10.6	113.0	174.0	21.0	5.0	1.0	200.0	40.0	24.0	3.0	13.68	15.5	94.0	173.7
104.47	5.9	0.107	139.0	72.0	81.3	110.0	5.198	140.0	0.5	4.2	1.78	66.0	2.5	66.0	5.6	2.3	5.36	0.043	2.98	6.0	32.0	118.0	18.0	27.4	2.425	1.518	110.0	26.7	4.68	5.55	9.2	0.9	104.32	37.0	7.7	8.4	49.2	112.0	7.0	3.0	4.0	110.0	33.0	15.0	1.0	6.84	12.9	16.0	150.9
250.0	9.1	0.035	140.0	60.32	86.8	297.0	4.11	160.0	0.7	6.6	3.56	88.0	4.9	60.0	6.4	3.3	3.93	0.068	1.58	299.76	36.0	144.0	56.0	29.9	2.225	1.13	297.0	45.2	4.28	7.272	7.2	0.3	100.0	40.9	7.4	9.0	134.2	154.0	21.0	5.0	5.0	290.0	38.0	18.0	3.0	10.26	14.6	21.0	166.4
130.0	5.6	0.123	136.0	76.0	75.9	130.0	4.42	150.0	0.5	3.6	5.34	70.0	3.1	80.0	5.3	1.7	5.36	0.092	1.0	157.94	30.0	116.0	38.0	24.8	2.25	1.23	125.0	27.0	4.62	5.051	9.7	0.8	130.0	37.6	7.2	7.0	58.8	114.0	12.0	3.0	3.0	115.0	33.9	21.0	3.0	8.55	16.5	7.0	159.5
245.0	5.5	0.033	142.0	92.0	89.3	279.0	5.431	160.0	0.5	6.3	3.56	72.0	3.6	90.0	4.9	1.2	3.93	0.077	2.0	156.0	28.0	136.0	42.0	30.0	2.45	1.098	215.0	37.3	5.66	5.0	8.3	0.8	215.0	41.3	7.1	8.9	96.9	146.0	28.0	4.0	3.0	215.0	40.5	24.0	3.0	15.39	12.3	25.0	184.4
98.0	8.3	0.098	137.0	58.0	98.4	130.0	4.888	150.0	0.4	3.5	3.56	62.0	5.0	54.0	5.6	2.7	10.71	0.029	1.67	60.0	30.0	116.0	77.0	34.7	2.4	0.872	125.0	28.3	3.72	6.11	5.1	0.4	95.0	36.1	6.7	7.3	57.2	116.0	23.0	3.0	4.0	125.0	31.2	22.0	3.0	8.55	12.0	31.0	150.6
135.0	6.9	0.2	136.2	84.0	94.7	155.0	4.5	160.0	0.5	4.3	1.78	56.0	3.9	81.86	6.3	2.1	6.8000000000000025	0.087	6.0	259.32	33.0	134.86	49.0	32.2	2.3	1.13	150.0	32.5	4.54	7.382999999999999	6.9	0.6	130.0	38.5	7.5	8.3	68.4	136.0	15.0	4.0	1.0	150.0	35.3	16.0	3.0	6.8000000000000025	12.0	40.0	160.6
185.0	5.6	0.062	138.0	54.0	87.6	190.0	5.6370000000000005	160.0	0.4	5.5	4.36	92.0	3.7	56.0	6.5	1.5	6.43	0.172	1.17	394.68	32.0	126.0	73.24	30.0	2.275	1.324	183.0	38.1	5.03	6.94	7.2	0.4	109.0	31.5	7.5	7.0	81.3	112.0	20.0	4.0	1.0	185.0	36.0	19.0	3.0	11.97	13.1	36.0	150.5
145.0	6.7	0.05	143.6	72.0	92.0	153.0	5.92	210.0	0.4	6.9	6.23	54.0	3.9	68.0	5.8	1.9	7.5	0.343	1.36	360.0	34.0	174.0	70.23	31.1	2.425	1.195	153.0	29.7	5.09	6.2170000000000005	5.4	0.6	140.0	40.8	7.8	8.4	69.4	162.0	27.0	3.0	1.0	150.0	35.7	22.0	3.0	12.0	12.4	21.0	166.1
141.0	3.5	0.111	142.0	74.0	94.3	161.0	4.965	200.0	0.6	5.1	3.74	66.0	2.4	80.0	5.5	0.4	8.93	0.068	1.0	576.0	32.0	156.0	80.0	32.0	2.35	1.356	129.0	21.6	4.36	5.16	17.4	1.0	161.0	41.3	7.3	6.3	52.4	156.0	24.0	3.0	1.0	136.51	38.0	31.0	3.0	13.68	12.3	26.0	170.1
107.0	8.2	0.045	137.0	66.0	87.8	114.0	5.043	140.0	0.4	2.6	2.67	68.0	5.9	58.0	5.3	1.8	3.57	0.053	1.0	191.76	31.0	116.0	46.0	29.3	2.4	1.259	112.0	25.0	4.78	5.83	4.7	0.6	105.0	38.4	7.2	6.8	50.0	114.0	9.0	3.0	4.0	110.0	32.0	14.0	3.0	13.68	13.0	13.0	157.9
145.0	6.8	0.011	138.0	70.0	89.9	245.0	6.52	160.0	0.5	9.9	2.67	66.0	3.7	66.0	5.2	2.6	8.93	0.068	1.6	240.0	34.0	126.0	62.0	31.3	2.475	1.45	198.0	44.0	4.82	4.774	6.7	0.3	115.0	35.5	8.0	8.2	89.2	134.0	21.0	5.0	3.0	235.0	34.0	22.0	3.0	11.97	12.2	22.0	148.0
205.0	7.6	0.061	138.0	5.397605346934026e-79	98.9	219.03	3.957	170.0	0.8	2.7	8.45	68.0	5.0	31.96	5.9	1.7	9.64	0.104	1.86	684.0	24.0	148.68	80.0	31.3	2.475	1.033	205.0	35.1	4.49	5.16	10.0	0.3	170.03	39.5	7.4	9.4	86.6	146.0	23.0	4.0	3.0	210.0	40.2	31.0	3.0	13.68	13.3	94.0	167.8
184.43	7.331999999999992	15.343710243902438	138.997	55.94	89.68299999999996	215.0	4.6345600000000005	150.0	0.501	5.539999999999999	3.766400000000001	100.0	4.295000000000006	58.56	5.120999999999998	2.304000000000004	5.2285	0.0401099999999999	4.41	18.0	28.0	123.3	19.0	30.68700000000001	2.40225	1.2897400000000008	215.0	38.5	4.6082000000000045	5.030610000000001	6.85	0.4139999999999999	177.22	40.3	7.197999999999998	8.222000000000001	107.6	124.0	23.84	5.0	3.0	215.0	37.7	23.19	1.0	12.055499999999997	12.155999999999995	19.89	159.3
190.0	8.0	0.011	139.0	70.0	89.4	220.0	5.482	140.0	0.8	4.0	1.25	70.0	3.8	74.0	5.4	3.2	3.57	0.098	2.39	360.0	25.0	116.0	56.0	30.1	2.4	1.356	195.0	30.0	5.11	5.0	9.6	0.2	160.0	41.4	6.9	8.1	89.9	120.0	31.0	4.0	5.0	175.0	41.0	26.0	3.0	17.1	12.7	31.0	184.1
138.83	3.4	0.073	141.0	60.0	92.6	145.0	3.931	140.0	0.5	6.8	1.78	74.0	1.2	62.0	4.9	1.6	3.21	0.04	3.25	24.0	24.0	106.0	19.0	31.5	2.45	0.904	135.0	29.0	4.6	4.55	14.7	0.3	136.81	42.4	7.2	9.0	61.1	108.0	49.0	3.0	4.0	135.0	34.9	42.0	1.0	13.68	12.3	13.0	168.3
172.21	10.5	0.13	139.7	68.0	89.6	224.0	6.34	140.0	1.0	4.9	2.67	92.0	7.7	60.0	5.2	1.7	2.9000000000000004	0.039	2.0	108.0	27.0	106.0	33.0	31.0	2.225	0.84	224.0	34.7	4.43	5.218	9.1	0.4	160.0	39.4	5.9	8.4	104.8	110.0	14.0	4.0	4.0	180.0	37.5	14.0	3.0	5.1000000000000005	12.5	9.0	167.7
152.23	7.3	0.043	142.0	56.0	82.8	164.88	6.67	160.0	0.8	6.0	2.67	54.0	4.1	72.0	5.7	2.1	6.07	0.072	6.0	59.29	28.0	122.0	28.0	29.1	2.525	1.26	160.14	33.2	4.6	5.051	11.3	0.8	147.16	36.4	7.4	8.9	71.8	120.8	19.0	4.0	1.0	155.38	39.2	23.0	3.0	13.68	12.6	21.0	167.1
165.57	9.5	2.67	143.0	68.0	88.4	180.0	5.069	140.0	0.5	5.0	2.67	80.0	7.2	66.0	5.2	1.6	3.93	0.029	1.0	72.0	32.0	118.0	30.0	29.5	2.275	1.033	170.0	31.9	4.24	4.33	5.5	0.4	170.0	40.9	6.8	9.6	80.9	124.0	14.0	4.0	4.0	170.0	37.6	15.0	3.0	6.84	12.2	12.0	161.4
165.0	8.1	0.011	138.0	74.0	87.7	213.0	5.6370000000000005	150.0	0.4	5.8	3.56	64.0	5.0	74.92	5.3	2.4	2.86	0.087	1.37	96.0	32.0	126.42	45.0	28.9	2.375	1.2919999999999998	211.95	35.7	5.06	4.33	5.0	0.6	148.0	37.7	7.4	7.4	104.8	124.0	27.0	4.0	4.0	200.36	36.7	20.0	3.0	11.97	13.0	26.0	166.1
150.0	5.4	0.035	140.6	88.0	87.6	165.0	4.4	150.0	0.4	4.3	6.23	74.0	3.7	84.0	4.9	1.1	5.4	0.039	1.0	277.32	29.0	130.0	54.0	28.1	2.3	1.0659999999999998	150.0	33.1	5.48	5.107	7.3	0.3	145.0	44.5	7.2	7.3	72.0	128.0	25.0	3.0	3.0	147.0	38.0	20.0	3.0	6.8000000000000025	12.3	25.0	172.4
237.81	6.9	2.82	140.0	66.0	88.6	255.0	4.319	150.0	0.5	7.0	3.56	82.0	4.5	64.0	5.0	1.7	3.93	0.043	7.0	82.08	26.0	126.0	24.0	31.0	2.375	1.259	220.0	35.5	5.22	4.94	7.8	1.0	232.45	46.7	7.0	8.5	102.8	130.0	24.0	4.0	3.0	250.0	42.8	16.0	2.0	13.68	12.3	27.0	184.2
200.0	8.2	392.0	135.0	64.0	88.0	210.0	5.48	140.0	0.7	6.2	8.01	66.0	4.2	62.44	6.2	2.9	4.28	0.063	2.0	192.0	34.0	110.24	53.0	29.2	2.375	1.32	210.0	34.8	4.69	5.495	8.0	0.7	175.0	40.7	7.7	8.9	94.9	108.0	36.0	4.0	4.0	210.0	39.0	27.0	3.0	10.26	13.1	61.0	172.4
164.82	7.6	1.44	139.0	66.38	86.6	186.91	4.76	143.3	0.4	3.9	4.45	75.62	4.9	67.76	5.2	2.1	3.21	0.053	2.43	67.1	40.0	117.5	25.0	28.9	2.375	1.19	181.49	35.9	4.36	4.663	4.9	0.6	164.08	44.1	8.0	7.6	84.2	115.88	25.0	4.0	2.0	176.98	37.0	18.0	1.0	13.68	14.6	14.0	158.5
135.45	5.1	280.0	138.0	84.0	90.1	140.0	4.91	150.0	0.4	4.5	5.34	72.0	2.5	80.0	5.6	2.0	2.86	0.116	3.0	78.9	34.0	136.0	26.0	30.0	2.45	1.13	135.0	27.1	5.05	5.884	7.6	0.4	135.35	50.9	7.9	8.1	57.9	128.0	9.0	3.0	1.0	135.0	40.2	16.0	1.0	6.84	12.6	26.0	183.5
140.0	7.4	0.089	137.0	48.0	92.7	165.0	5.482	190.0	0.5	5.7	2.67	72.0	4.8	50.0	5.4	1.7	3.93	0.338	2.0	84.0	27.0	154.0	72.58	32.0	2.4	1.0659999999999998	150.0	33.2	4.06	5.55	7.4	0.5	140.0	37.5	6.6	7.3	71.6	144.0	15.0	4.0	4.0	160.0	36.0	24.0	3.0	13.68	15.7	27.0	161.3
233.0	6.6	0.011	136.0	80.0	95.9	265.0	4.76	150.0	0.5	7.2	2.67	68.0	3.6	78.0	5.1	2.4	4.64	0.077	1.0	211.8	29.0	112.0	40.0	33.8	2.4	1.13	250.0	39.2	4.61	4.829	7.1	0.4	215.0	49.4	7.4	9.4	115.2	117.8	30.0	5.0	5.0	258.0	46.5	22.0	3.0	18.81	12.1	29.0	195.7
111.1	10.6	127.0	138.0	60.0	96.1	125.0	4.396	130.0	0.9	5.5	17.79	80.0	7.9	64.0	5.3	1.6	3.57	0.144	4.78	44.19	32.0	98.0	20.0	32.7	2.525	1.55	120.0	26.2	5.11	4.83	8.1	1.3	109.86	38.4	7.7	8.6	54.9	96.0	17.0	3.0	2.0	110.0	33.3	21.0	1.0	3.42	12.7	8.0	160.0
125.0	5.1	2.49	137.0	68.0	85.3	135.0	5.6370000000000005	180.0	0.4	3.2	2.67	72.0	2.6	72.0	5.4	1.6	3.21	0.097	2.37	240.0	33.0	154.0	71.0	29.5	2.5	1.485	125.0	28.3	4.51	5.66	8.4	1.6	135.0	40.0	7.5	10.2	57.2	140.0	18.0	3.0	3.0	125.0	38.3	37.0	3.0	8.55	13.1	25.0	159.4
182.94	6.0	0.857	140.0	58.0	88.4	195.0	5.1720000000000015	140.0	0.4	4.9	2.67	62.0	3.5	58.0	5.2	1.9	2.14	0.053	3.37	8.0	25.0	108.0	19.0	29.5	2.5	1.195	185.0	32.0	5.14	5.38	5.9	0.6	181.98	48.1	7.4	8.5	83.1	116.0	23.0	4.0	4.0	190.0	39.8	25.0	1.0	13.68	12.2	17.0	184.1
175.96	5.3	0.03	140.0	76.0	87.3	200.0	6.1	160.0	0.3	3.8	2.67	102.0	3.3	86.0	5.1	1.5	3.21	0.019	4.0	109.2	35.0	134.0	30.0	29.7	2.35	1.07	180.0	35.7	4.8	4.552	6.3	0.8	175.0	39.6	7.6	7.4	85.2	126.0	18.0	4.0	5.0	175.0	32.4	22.0	1.0	8.55	12.3	9.0	160.2
120.0	7.0	7.5	137.0	62.0	95.9	120.0	5.017	130.0	0.3	3.3	5.34	66.0	4.1	70.0	5.1	2.4	2.14	0.338	2.0	68.54	30.0	104.0	37.0	32.1	2.275	1.033	104.0	26.5	4.27	5.11	4.6	0.8	90.0	33.0	7.3	6.3	45.1	100.0	19.0	3.0	2.0	100.0	32.5	18.0	3.0	10.26	11.6	17.0	152.7
124.79	5.1	0.035	142.6	76.0	92.2	130.0	4.03	130.0	0.5	7.6	3.56	84.0	2.8	64.0	5.0	1.3	7.1000000000000005	0.039	3.71	48.0	30.0	100.0	19.0	31.1	2.375	1.0659999999999998	130.0	25.8	5.23	4.496	9.8	1.2	123.77	42.8	7.8	8.3	57.6	108.16	26.0	3.0	4.0	125.0	35.6	28.0	1.0	13.7	11.4	13.0	171.6
143.0	7.0	0.168	139.0	82.0	97.4	176.0	6.232	160.0	0.3	6.6	0.89	64.0	4.3	84.0	5.5	2.2	2.5	0.145	4.99	96.0	33.0	116.0	39.0	32.6	2.45	1.227	155.0	33.7	4.57	4.72	4.7	0.6	143.0	35.2	7.8	7.6	78.8	114.0	22.0	4.0	2.0	176.0	37.8	23.0	3.0	17.1	12.6	24.0	156.9
190.0	11.5	0.011	142.0	54.0	87.1	203.0	3.78	180.0	0.5	5.8	1.78	66.0	7.2	62.0	8.3	3.1	2.5	0.034	1.29	566.28	29.0	166.0	75.0	28.6	2.4	1.07	200.0	38.3	5.7	8.271	4.0	0.2	180.0	35.019	6.8	9.9	92.2	170.0	22.0	5.0	3.0	200.0	36.5	20.0	3.0	10.26	12.7	17.0	157.2
155.0	6.902999999999992	0.4263698270202029	138.99300000000002	71.56	90.446	175.0	4.897809999999999	148.0	0.5	4.857000000000002	3.752499999999998	76.4	4.100000000000007	71.26	5.270000000000001	2.100999999999996	5.2926	0.0768399999999999	1.87	86.69	28.0	117.28	36.0	30.495000000000008	2.36725	1.2440700000000005	175.0	33.292	4.626000000000001	4.9176100000000025	7.231000000000002	0.4910000000000003	150.0	42.64800000000001	7.198999999999996	8.208000000000006	81.81100000000005	116.88	20.85	4.0	4.0	175.0	37.221	21.08	1.0	12.1923	12.365	16.31	169.1719999999999
160.0	6.9	0.084	140.0	70.0	94.8	185.0	4.396	170.0	0.5	3.8	0.89	74.0	4.6	68.0	7.5	1.6	3.93	0.072	3.0	360.0	26.0	142.0	72.0	31.5	2.45	1.0659999999999998	160.0	32.9	4.53	7.72	7.8	0.8	138.0	38.0	7.1	8.9	76.0	130.0	25.0	4.0	2.0	160.0	37.5	19.0	3.0	15.39	12.9	25.0	164.5
195.0	7.9	230.0	140.0	76.0	94.6	195.0	5.431	140.0	0.8	4.5	3.56	96.0	3.5	78.0	5.8	3.1	4.28	0.0819999999999999	2.0	276.0	28.0	114.0	42.0	31.5	2.35	1.162	180.0	31.6	5.59	5.16	9.6	1.2	165.0	44.5	7.1	6.6	80.2	114.0	25.0	4.0	3.0	190.0	40.0	18.0	3.0	20.52	11.7	16.0	177.1
235.0	6.902999999999987	264.33862	139.0	96.0	90.33999999999996	289.0	5.21704	210.0	0.5	7.280999999999998	11.4628	94.0	4.100000000000007	102.0	6.251	2.101999999999996	4.685499999999994	0.20997	2.76	283.44	30.0	178.0	58.0	30.321	2.369	1.1497800000000007	285.0	40.0	4.6492999999999975	5.736430000000001	7.178999999999998	0.431	175.0	41.1	7.1990000000000025	8.303999999999998	127.4	172.0	24.35	5.0	2.0	287.0	42.5	24.39	3.0	11.439899999999998	13.278	35.42	186.7
195.0	6.0	0.452	140.0	80.0	89.6	210.0	4.6000000000000005	140.0	0.5	6.3	1.78	90.0	3.7	78.0	4.7	1.5	5.7	0.077	1.0	132.0	33.0	106.0	39.0	30.2	2.35	1.195	207.0	33.6	5.31	5.107	8.6	0.6	180.0	45.0	7.9	9.4	88.8	118.0	27.0	3.0	5.0	195.0	38.2	21.0	3.0	32.5	12.6	22.0	182.2
160.0	9.0	326.0	138.0	72.0	92.7	195.0	6.257999999999999	170.0	0.6	4.8	20.46	80.0	6.0	86.0	5.6	2.1	2.86	0.097	4.0	420.0	32.0	158.0	60.0	31.7	2.4	0.936	155.0	30.5	4.84	5.83	7.1	0.7	150.0	42.2	7.1	8.2	66.8	148.0	15.0	4.0	3.0	170.0	38.0	21.0	3.0	10.26	12.9	18.0	172.3
145.49	8.4	243.0	135.0	66.0	91.8	185.0	6.65	150.0	0.6	3.6	15.445500000000004	82.0	3.8	68.0	8.5	3.4	3.57	0.0677199999999999	3.03	72.0	27.0	110.0	34.0	31.3	2.5	1.39	160.0	32.4	4.64	14.433	6.6	0.9	135.0	38.5	7.0	7.9	73.8	112.0	13.0	4.0	4.0	185.0	39.0	17.0	1.0	10.26	12.0	10.0	155.2
137.41	10.7	284.0	138.0	88.0	93.5	178.0	6.284	150.0	0.6	3.4	6.23	76.0	6.3	82.0	5.1	3.4	2.5	0.019	1.0	101.64	31.0	114.0	33.0	32.4	2.325	1.259	178.0	31.5	3.92	4.61	5.8	1.2	135.0	37.2	7.3	8.6	82.6	113.68	13.0	4.0	4.0	158.0	39.4	17.0	1.0	10.26	12.8	9.0	168.8
185.0	4.4	0.019	142.0	75.8	92.1	210.0	5.405	150.0	0.4	5.1	0.89	54.0	2.1	74.0	5.1	1.7	3.93	0.14	2.06	315.36	26.0	106.0	43.0	31.0	2.35	1.098	165.0	28.6	4.57	4.72	9.9	1.4	170.0	47.9	7.2	6.6	77.0	110.0	38.0	3.0	5.0	165.0	39.2	41.0	3.0	29.07	12.2	41.0	186.1
145.0	8.0	0.011	134.0	80.0	85.3	200.0	5.59	140.0	0.7	6.2	5.34	70.0	5.0	80.0	5.7	2.0	7.14	0.101	1.0	252.0	29.0	130.0	69.0	29.4	2.275	1.0	180.0	35.2	5.2	4.718	8.8	0.9	118.0	37.7	6.9	9.1	83.8	124.0	20.0	4.0	4.0	200.0	36.0	23.0	3.0	17.1	11.9	25.0	158.3
143.18	5.7	0.011	140.0	84.0	90.1	170.0	4.84	160.0	0.5	3.7	4.45	88.0	2.7	76.0	5.3	2.1	6.78	0.063	2.08	76.44	33.0	122.0	27.0	31.3	2.4	1.65	152.0	26.4	4.48	4.218999999999999	9.0	1.2	138.0	45.3	7.7	7.4	69.1	114.0	17.0	3.0	5.0	138.0	37.7	21.0	1.0	10.26	11.3	11.0	172.2
145.26	5.5	237.0	139.0	62.0	88.8	160.0	3.62	130.0	0.5	7.2	6.23	70.0	3.2	64.0	5.4	1.6	3.93	0.116	3.17	7.14	36.0	110.0	18.0	29.9	2.45	1.58	160.0	31.7	5.43	4.718	9.1	0.2	142.53	44.2	8.2	8.8	69.2	112.0	14.0	4.0	2.0	150.0	38.1	21.0	1.0	11.97	12.6	12.0	173.2
260.0	4.0	559.0	141.0	58.38	95.3	260.0	6.93	150.0	0.3	5.2	13.35	60.0	2.0	62.0	5.6	1.6	4.28	0.213	2.02	408.6	27.0	128.0	76.0	31.5	2.625	1.0659999999999998	230.0	34.4	4.15	5.27	8.6	0.9	260.0	37.5	6.6	8.1	96.8	127.62	10.0	4.0	3.0	235.0	40.0	14.0	3.0	10.26	12.8	26.0	169.0
225.0	7.070000000000008	59.42308000000008	138.997	73.32	89.416	238.0	5.035239999999999	147.7	0.5	6.47	2.9326999999999988	73.14	4.100000000000007	73.06	5.386000000000004	2.220999999999998	5.195999999999999	0.0787399999999999	3.23	269.6	28.0	118.96	43.0	30.52600000000001	2.3585000000000007	1.1329999999999996	235.0	36.71699999999999	4.6289	5.227820000000003	6.9890000000000025	0.4870000000000002	210.0	43.28	7.195999999999998	8.321000000000002	105.46800000000005	118.66	26.07	4.0	4.0	230.0	40.162	22.45	3.0	12.5172	12.409	27.64	180.64
140.0	6.9	0.398	136.0	72.0	89.0	160.0	4.22	150.0	0.4	3.9	3.56	72.0	4.4	62.0	5.4	2.0	5.36	0.159	2.0	48.0	36.0	112.0	40.0	30.4	2.4	1.13	150.0	30.2	4.59	4.663	5.7	0.5	140.0	39.0	8.1	7.2	66.6	119.08	20.0	4.0	1.0	155.0	36.5	21.0	3.0	11.97	12.8	17.0	155.9
172.48	5.1	0.02	136.0	84.0	89.6	220.0	6.025	150.0	0.4	7.1	0.89	76.0	2.8	80.0	5.2	1.7	4.28	0.063	2.0	96.0	27.0	118.0	35.0	30.8	2.325	1.259	220.0	35.8	5.03	4.88	8.8	0.4	165.0	40.4	7.2	8.2	101.7	122.0	34.0	4.0	5.0	218.0	41.0	25.0	1.0	11.97	12.0	44.0	173.6
133.96	9.1	0.06	133.8	64.0	88.9	155.0	7.63	130.0	0.6	3.5	6.23	84.0	6.3	66.0	4.9	2.1	3.6	0.019	3.37	184.12	35.0	96.0	31.0	30.3	2.15	1.227	151.0	26.5	4.35	3.997	6.5	0.8	130.0	39.7	7.0	9.7	69.4	94.0	15.0	3.0	3.0	125.0	33.6	22.0	3.0	5.1000000000000005	13.1	7.0	160.7
145.0	11.4	37.42927083333332	137.87899999999996	41.94	82.4	165.0	5.339599999999999	210.0	0.6	4.730999999999998	6.23	62.0	8.4	48.0	9.5	1.9	3.8319999999999976	0.126	1.58	252.0	30.0	182.0	74.44	27.1	2.375	1.1436900000000003	165.0	37.4	4.51	8.232180000000001	5.7	0.2	98.0	36.1	7.194000000000003	8.9	79.3	188.0	20.47	5.0	1.0	160.0	38.3	24.01	3.0	7.737000000000003	15.5	41.89	158.6
187.0	9.3	0.019	137.0	104.0	89.2	248.0	5.456	170.0	0.6	6.2	2.58	74.0	5.8	96.0	5.781000000000002	2.3	3.93	0.036	7.55	96.0	29.0	154.0	41.0	29.8	2.25	1.13	240.0	38.7	5.57	6.55	6.9	1.0	200.0	42.6	7.4	8.8	109.8	144.0	106.0	4.0	4.0	225.0	38.4	49.0	1.0	15.39	11.6	60.0	168.4
106.62	5.4	1.69	138.0	60.0	80.7	115.0	4.112	140.0	0.5	3.5	1.25	84.0	1.7	66.0	5.4	2.9	3.57	0.033	2.96	15.49	32.0	114.0	18.0	26.0	2.375	1.485	107.0	25.5	5.17	4.77	8.9	0.4	106.58	37.0	7.3	10.2	47.9	112.0	14.0	3.0	4.0	115.0	34.0	19.0	1.0	8.55	13.8	6.0	158.6
132.09	6.9	165.0	139.0	66.54	91.6	140.0	4.112	148.0	0.6	6.2	5.34	67.24	2.9	67.98	5.5	3.1	7.85	0.096	3.28	7.0	25.0	119.44	18.0	30.8	2.4	1.808	140.0	27.823999999999977	4.88	5.27	9.3	0.5	130.4	40.39500000000001	6.8	11.1	59.9	119.6	15.0	3.0	3.0	120.0	36.933	25.0	3.0	10.26	12.3	13.0	170.1
215.0	5.3	4.195330000000001	138.97999999999996	72.0	89.1	215.0	5.04466	180.0	0.5	4.916000000000001	1.78	56.0	2.9	76.0	8.4	1.8	3.1530000000000014	0.029	3.52	216.0	28.0	168.0	60.0	30.8	2.365	1.25478	178.0	32.3	4.7	7.393750000000002	9.7	0.3	160.0	37.1	7.1999999999999975	7.7	79.2	156.0	25.22	4.0	1.0	178.0	35.1	23.54	3.0	12.671100000000004	14.6	30.3	162.5
191.52	8.9	183.0	139.0	86.0	92.4	205.0	5.662999999999999	150.0	1.1	6.9	10.94	58.0	5.8	84.0	5.2	1.8	2.5	0.183	12.0	180.0	24.0	136.0	31.0	31.9	2.5	1.259	190.0	32.5	4.96	4.55	12.0	0.8	195.0	37.0	7.1	7.7	84.2	136.0	37.0	4.0	2.0	185.0	36.5	27.0	3.0	13.68	14.3	25.0	178.2
170.0	6.2	0.027	143.0	82.0	86.0	200.0	5.17	160.0	0.5	5.7	6.23	56.0	3.5	80.92	5.3	1.9	5.36	0.15	1.26	180.0	29.0	136.06	76.0	29.2	2.325	1.45	200.0	38.7	5.39	4.385	8.0	1.2	140.0	30.4	6.4	9.7	90.2	132.0	13.0	5.0	3.0	180.0	37.6	16.0	3.0	10.26	13.4	14.0	156.5
165.0	6.3	0.011	139.0	78.0	91.1	186.0	7.16	170.0	0.6	4.9	4.45	54.0	3.7	74.0	5.0	1.7	3.93	0.1689999999999999	1.0	282.0	29.0	146.0	57.0	29.8	2.475	1.26	180.0	31.4	4.53	4.552	9.6	1.0	145.0	40.5	7.4	7.5	81.8	136.0	22.0	4.0	5.0	180.0	37.6	19.0	3.0	20.52	11.8	17.0	171.3
315.0	4.1	0.7440000000000001	137.0	92.0	94.1	315.0	5.198	190.0	0.5	5.6	3.56	68.0	2.2	92.0	4.8	1.2	2.5	0.251	1.0	372.96	37.0	154.0	65.0	32.6	2.375	1.162	220.0	39.2	4.28	4.27	11.6	0.9	190.0	40.5	7.7	6.9	96.3	154.0	20.0	5.0	1.0	305.0	37.3	25.0	3.0	11.97	12.2	129.0	159.1
101.17	8.4	0.031	137.0	56.0	86.0	110.0	6.827000000000001	140.0	0.6	3.4	1.87	84.0	5.5	58.0	5.2	2.1	1.43	0.02	3.08	3.0	31.0	110.0	19.0	29.7	2.35	1.485	110.0	25.0	3.55	4.05	7.6	0.7	101.34	35.0	6.6	10.0	52.0	98.0	29.0	3.0	3.0	106.0	31.3	30.0	1.0	6.84	11.8	15.0	150.7
125.0	8.1	73.34	139.9	66.0	99.6	165.0	6.05	130.0	0.7	6.4	8.01	92.0	4.2	66.0	5.1	3.0	5.7	0.1639999999999999	2.0	180.0	35.0	100.0	68.0	33.8	2.35	1.388	130.0	31.0	4.18	5.051	8.1	0.8	110.0	41.2	7.7	7.2	60.1	104.0	14.0	3.0	2.0	160.0	34.5	17.0	3.0	8.6	12.3	21.0	159.1
140.0	8.9	0.011	137.0	65.78	94.9	160.0	5.7929999999999975	180.0	0.9	5.9	2.67	100.0	4.7	66.0	7.6	3.0	6.78	0.048	1.13	192.0	25.0	136.0	76.0	33.1	2.55	1.13	145.0	34.4	3.98	6.05	10.4	0.7	120.0	41.0	7.0	9.1	68.1	133.36	20.0	4.0	3.0	145.0	36.0	22.0	3.0	8.55	13.2	20.0	161.6
169.0	4.7	0.021	141.0	50.0	96.2	199.0	3.569	160.0	0.4	4.9	7.56	84.0	3.3	48.0	5.7	0.9	4.28	0.107	1.43	324.0	36.0	114.0	75.66	32.8	2.275	1.195	169.0	29.2	4.01	5.16	7.8	0.8	150.0	36.3	7.4	8.9	79.2	124.0	13.0	4.0	4.0	199.0	39.0	21.0	3.0	11.97	12.4	17.0	157.6
121.85	5.1	0.029	136.0	46.0	89.9	130.0	4.784	130.0	0.4	4.3	0.89	76.0	2.7	56.0	4.8	1.8	2.14	0.048	2.0	24.0	28.0	102.0	25.0	30.5	2.25	1.098	120.0	27.0	4.43	4.39	7.8	0.4	121.07	40.6	6.5	8.8	57.4	96.0	20.0	4.0	5.0	120.0	35.4	28.0	2.0	11.97	12.0	7.0	161.2
240.0	6.63300000000001	257.13307999999995	139.01800000000003	48.0	89.52500000000003	300.0	4.522829999999998	130.0	0.5	5.810999999999996	8.2291	72.0	3.9019999999999935	48.0	6.9300000000000015	1.9910000000000003	4.506599999999994	0.10524	3.02	240.0	28.0	102.0	53.0	30.43100000000002	2.413250000000001	1.2081899999999994	250.0	38.2	4.6424999999999965	6.026220000000008	7.570000000000001	0.4160000000000002	220.0	41.2	7.206999999999997	7.731999999999997	106.5	110.0	26.11	5.0	3.0	240.0	39.0	22.99	3.0	11.046599999999994	13.140999999999998	40.16	175.5
165.0	6.1	0.011	141.0	62.0	98.0	180.0	5.53	180.0	0.6	7.4	3.56	56.0	3.7	62.0	5.5	1.6	3.21	0.159	3.0	336.0	29.0	144.0	69.0	33.3	2.4	1.13	175.0	32.5	4.05	5.995	10.4	0.1	140.0	42.2	7.5	7.4	74.5	130.0	26.0	4.0	3.0	175.0	38.4	31.0	3.0	13.68	13.6	25.0	169.6
185.0	7.069000000000006	0.046	144.0	60.0	90.45	195.0	4.343999999999999	170.0	0.5	7.1	2.7747	64.0	4.105000000000005	68.0	5.444	2.2059999999999964	9.64	0.12014	1.0	444.0	25.0	136.0	75.74	30.42399999999999	2.325	1.195	195.0	31.5	4.641299999999996	4.77	7.134000000000002	0.4540000000000001	155.0	36.4	6.5	8.101999999999999	86.4	130.0	18.0	4.0	4.0	195.0	39.0	21.0	3.0	18.81	12.978000000000002	15.0	178.9
150.0	6.907999999999987	284.7909	139.01	66.0	90.04899999999998	155.0	5.237299999999999	190.0	0.5	6.351	11.414899999999996	76.0	4.103000000000007	76.0	5.5429999999999975	2.100999999999996	5.357	0.19407	2.0	480.0	29.04	156.0	65.0	30.46100000000001	2.3555	1.1657000000000006	141.0	27.0	4.627099999999999	5.156950000000002	7.2189999999999985	0.4180000000000002	125.0	38.5	7.1990000000000025	8.284000000000002	63.3	160.0	19.58	3.0	2.0	155.0	37.2	23.4	1.0	11.542499999999997	13.276999999999996	28.46	166.6
80.45	7.3	378.64	139.2	64.0	98.5	95.0	4.24	140.0	0.4	3.6	11.57	64.0	3.9	62.66	4.4	2.9	2.9000000000000004	0.058	7.11	5.397605346934026e-79	36.0	109.76	19.0	33.8	2.4	1.227	95.0	24.0	3.78	4.94	4.8	0.8	82.95	39.8	8.5	7.9	44.8	105.46	14.0	2.0	2.0	80.0	32.9	23.0	1.0	5.1000000000000005	11.5	31.0	151.7
185.0	5.9	2.85	137.0	84.0	97.1	195.0	5.586	160.0	0.5	6.6	3.83	80.0	2.7	78.0	5.5	2.5	3.57	0.24	4.0	132.0	43.0	122.0	63.0	33.1	2.525	1.453	155.0	29.0	4.16	3.94	9.3	0.2	175.0	47.5	8.6	7.1	65.5	116.0	25.0	3.0	1.0	175.0	39.6	43.0	3.0	13.68	13.1	381.0	175.7
185.0	4.6	0.035	142.3	82.0	93.9	205.0	7.47	150.0	0.5	7.3	1.78	62.0	3.0	84.0	4.8	0.9	5.7	0.155	5.0	189.26	30.0	122.0	44.0	32.2	2.3	0.807	185.0	33.9	4.5	5.051	10.6	1.9	195.0	46.1	7.9	8.9	84.1	130.0	399.0	3.0	5.0	185.0	42.0	506.0	3.0	22.20000000000001	12.0	151.0	184.5
290.0	4.7	0.202	138.0	94.0	86.8	300.0	4.293	200.0	0.3	4.8	3.56	70.0	2.3	98.0	5.8	1.9	2.86	0.106	5.0	180.0	25.0	168.0	52.0	28.8	2.3	1.098	180.0	34.3	4.32	5.72	7.4	0.9	205.0	40.9	6.3	8.6	87.8	174.0	14.0	4.0	3.0	165.0	36.9	18.0	3.0	1.71	13.6	22.0	158.8
166.25	7.9	0.035	141.8	72.0	82.6	178.0	4.4	150.0	0.7	4.9	2.67	72.0	4.7	70.0	5.2	2.4	5.7	0.087	4.17	44.57	25.0	128.0	19.0	27.9	2.325	1.162	165.0	30.8	5.12	4.774	8.9	0.5	162.56	43.7	7.5	7.6	72.3	124.0	19.0	3.0	2.0	178.0	39.2	22.0	3.0	6.8000000000000025	12.9	9.0	178.4
163.52	5.9	0.035	142.1	72.0	82.7	190.0	4.8100000000000005	170.0	0.6	4.7	5.34	82.0	3.4	72.0	6.4	1.8	3.9	0.058	1.37	12.0	31.0	158.0	71.0	27.8	2.35	1.13	150.0	34.0	5.01	7.05	9.9	0.6	90.0	30.5	7.3	10.0	79.3	156.0	24.0	4.0	1.0	180.0	34.4	25.0	3.0	5.1000000000000005	13.0	32.0	147.4
135.0	7.6	1124.0	140.0	26.34	92.4	185.0	5.198	210.0	0.6	9.6	6.23	74.0	5.8	22.52	5.0	1.1	4.64	0.42	1.0	600.0	38.0	174.14	74.51	32.0	2.275	1.2919999999999998	127.0	25.2	3.59	6.0	8.5	5.397605346934026e-79	120.0	35.319	7.1	5.7	56.7	168.56	6.0	3.0	2.0	135.0	37.2	20.0	3.0	13.68	16.5	34.0	149.6
138.0	6.882999999999992	0.0166599999999999	139.0	60.0	90.057	147.0	5.72767	150.0	0.5	5.022000000000001	3.3896999999999973	98.0	4.106000000000005	62.0	5.430999999999999	2.099999999999996	5.378300000000001	0.0796199999999999	1.05	156.0	29.0	116.0	68.0	30.347	2.382	1.26611	145.0	28.4	4.6511999999999984	5.103470000000005	7.339999999999997	0.4940000000000001	125.0	39.632	7.200000000000004	8.171000000000003	66.8	112.0	16.2	3.0	3.0	140.0	37.0	20.84	3.0	12.3804	12.565999999999995	14.82	166.2
149.58	8.8	0.458	139.0	58.0	89.1	160.0	3.96	160.0	0.7	6.6	4.45	72.0	5.1	58.0	5.1	2.6	6.07	0.106	5.5	3.0	35.0	124.0	18.0	30.2	2.475	1.61	160.0	30.7	5.55	4.663	8.3	0.4	146.39	46.5	7.9	8.4	70.6	126.0	24.0	4.0	2.0	150.0	37.9	24.0	3.0	8.55	12.9	22.0	176.6
165.0	6.3	51.0	137.0	78.0	98.4	172.0	7.267	170.0	0.2	5.9	6.85	70.0	4.5	80.0	5.2	1.1	11.07	0.084	2.0	360.0	27.0	140.0	74.0	34.1	2.3	1.55	165.0	29.1	3.64	6.0	3.0	0.6	135.0	34.6	6.6	8.1	73.7	148.0	17.0	3.0	4.0	172.0	33.0	21.0	3.0	15.39	13.3	9.0	165.1
164.86	7.088000000000013	1.8604	139.10400000000004	66.56	89.96399999999996	183.0	4.380810000000004	148.3	0.5	5.416999999999998	2.509799999999999	72.42	4.100000000000007	65.54	5.1200000000000045	2.2870000000000026	5.546300000000001	0.0624199999999999	4.57	24.0	28.0	119.24	19.0	30.584999999999976	2.34225	1.1646599999999996	179.0	34.151999999999994	4.611000000000004	4.8117800000000015	6.952999999999999	0.4690000000000002	165.93	42.72899999999999	7.198999999999996	8.115000000000004	85.44200000000002	119.4	17.77	4.0	3.0	170.0	38.721	19.57	1.0	8.977	12.330000000000004	15.95	174.86270000000005
156.78	7.0840000000000085	0.5778499999999999	139.03599999999997	66.52	89.98099999999998	165.0	4.402740000000001	146.8	0.5	5.798000000000003	1.4643000000000002	66.76	4.099000000000006	66.66	5.138000000000001	2.2870000000000026	5.435900000000004	0.0787366666666666	3.48	96.0	28.0	117.32	18.0	30.54799999999999	2.367749999999999	1.2519900000000006	150.0	33.291	4.620900000000002	4.9132400000000045	6.944	0.4970000000000005	153.6	40.657	7.198999999999996	8.179000000000002	74.20799999999993	115.66	19.74	4.0	4.0	165.0	36.6	21.72	3.0	13.9194	12.253000000000004	18.63	165.11200000000005
135.5	4.6	0.035	138.0	72.0	87.2	150.0	5.12	120.0	0.3	2.8	4.45	76.0	2.2	78.0	5.1	2.0	3.57	0.068	1.0	88.44	37.0	104.0	31.0	28.2	2.4	1.29	145.0	27.0	5.27	4.607	6.8	0.5	135.0	40.1	8.1	8.9	64.8	102.0	17.0	3.0	5.0	145.0	38.2	19.0	3.0	11.97	12.0	15.0	170.9
199.0	6.9	115.0	137.0	71.36	90.2	199.0	5.948	170.0	0.5	4.7	7.38	62.0	4.5	74.0	5.3	1.7	4.64	0.114	4.63	144.0	26.0	146.0	62.0	30.6	2.275	1.421	152.0	29.1	4.68	4.5	7.5	0.6	143.0	35.7	6.5	7.3	68.2	146.0	20.0	3.0	1.0	170.0	39.0	19.0	3.0	8.55	13.1	50.0	168.9
200.0	5.4	0.02	139.0	82.72	90.6	222.0	5.017	160.0	0.5	7.2	3.56	58.0	3.0	82.0	5.4	1.8	8.93	0.087	1.44	240.0	31.0	112.0	68.0	31.1	2.45	0.969	203.0	34.0	5.52	5.38	8.5	1.2	185.0	43.6	7.7	9.1	89.4	118.0	34.0	4.0	1.0	200.0	41.5	39.0	3.0	18.81	12.6	18.0	180.6
185.36	4.7	0.055	140.0	82.0	90.6	210.0	4.9910000000000005	140.0	0.5	6.3	0.89	74.0	2.3	88.0	5.1	1.6	4.28	0.039	1.0	30.0	27.0	114.0	26.0	31.3	2.45	0.936	200.0	35.6	5.32	5.0	9.8	0.4	181.88	47.2	7.4	8.4	94.0	120.0	24.0	4.0	5.0	190.0	39.4	30.0	1.0	22.23	12.3	16.0	183.4
131.95	4.7	0.081	140.0	90.0	89.7	140.0	6.982	160.0	0.3	5.2	0.89	72.0	2.6	87.54	5.5	1.6	4.64	0.111	6.0	101.79	33.0	128.48	35.0	30.0	2.35	1.033	140.0	28.2	4.99	5.22	6.8	0.3	130.0	36.9	7.5	8.9	61.8	128.0	65.0	3.0	4.0	140.0	35.0	37.0	2.0	10.26	13.1	66.0	156.1
132.93	7.075000000000008	2.1003507142857134	139.03900000000002	66.0	90.36499999999998	139.62	5.457779999999999	140.0	0.498	5.951999999999997	3.2892999999999977	62.0	4.0990000000000055	64.0	5.365	2.2870000000000026	5.315099999999998	0.18061	5.0	1.0	28.0	114.0	49.0	30.70499999999999	2.3545000000000003	1.2442499999999994	121.0	27.5	4.599899999999999	5.064000000000002	7.073000000000002	0.456	129.51	33.6	7.115999999999994	8.392999999999999	58.3	106.0	40.2	3.0	1.0	128.0	35.7	37.92	3.0	13.167000000000003	12.406	55.99	157.8
182.0	4.1	0.011	136.0	60.0	92.2	192.0	4.09	140.0	0.3	5.4	1.78	60.0	1.9	74.0	5.5	1.6	6.07	0.072	4.08	211.22	33.0	108.0	42.0	30.3	2.4	1.07	182.0	31.2	4.91	4.33	8.2	0.5	180.0	41.5	7.7	8.2	80.8	114.0	20.0	4.0	2.0	187.0	38.0	24.0	3.0	15.39	12.5	23.0	183.2
144.71	7.0	0.035	141.3	66.0	88.1	168.0	4.24	130.0	0.5	6.2	2.67	62.0	4.2	56.0	4.9	1.8	4.6000000000000005	0.068	1.59	73.88	22.0	100.0	34.0	30.2	2.325	1.227	168.0	30.2	4.63	4.607	7.7	0.6	140.0	42.1	6.5	8.1	80.3	98.0	28.0	3.0	5.0	145.0	35.5	21.0	3.0	5.1000000000000005	12.4	22.0	169.8
100.98	7.5	0.08	139.0	58.0	91.7	110.0	5.09	130.0	0.4	4.1	2.67	72.0	4.0	58.0	5.0	2.8	4.28	0.034	2.35	30.18	29.0	98.0	18.0	30.3	2.375	1.36	110.0	23.8	4.66	4.552	5.5	0.5	99.71	35.0	7.0	8.3	48.1	102.0	15.0	3.0	5.0	105.0	32.6	23.0	2.0	6.84	12.4	13.0	154.8
250.0	6.6	0.045	143.0	80.0	81.3	250.0	5.819	170.0	0.4	3.9	3.56	66.0	4.7	82.0	5.6	1.3	7.5	0.058	2.01	312.0	28.0	138.0	59.0	27.3	2.425	1.033	230.0	37.5	5.3	5.05	5.9	0.6	210.0	45.4	7.3	8.5	103.5	134.0	18.0	4.0	3.0	245.0	41.8	20.0	3.0	13.68	12.9	21.0	185.8
178.0	8.9	0.039	139.0	96.0	93.2	182.0	5.507999999999999	180.0	1.0	5.2	11.66	78.0	5.3	96.0	5.5	2.4	8.21	0.15	2.0	540.0	25.0	148.0	80.0	31.8	2.175	0.969	180.0	30.4	4.77	6.05	11.5	0.3	178.0	41.0	6.9	7.5	80.1	154.0	19.0	4.0	2.0	180.0	40.0	23.0	3.0	11.97	14.1	29.0	171.5
152.0	5.1	0.066	140.0	60.0	93.5	170.0	4.629	170.0	0.3	4.8	4.45	60.0	2.9	66.0	5.1	1.7	5.36	0.058	2.48	264.0	36.0	132.0	68.0	30.9	2.35	1.162	150.0	30.3	5.01	5.16	5.6	0.9	164.0	42.4	7.6	8.4	63.3	118.0	24.0	4.0	1.0	138.0	36.4	25.0	3.0	11.97	12.5	14.0	162.7
145.0	4.4	0.016	139.0	78.0	89.4	180.0	3.62	150.0	0.3	3.8	2.67	72.0	2.4	70.0	5.3	1.4	5.36	0.053	2.0	214.22	32.0	120.0	44.0	30.3	2.35	0.936	145.0	30.1	4.68	5.22	6.7	1.3	160.0	41.8	7.2	8.6	67.9	119.36	21.0	4.0	4.0	145.0	36.0	24.0	1.0	15.39	12.6	41.0	168.4
230.0	3.5	0.011	135.0	70.0	94.8	250.0	3.595	160.0	0.3	3.6	3.02	74.0	1.9	72.0	4.6	1.2	3.21	0.158	2.82	269.53	45.0	114.0	59.0	31.8	2.1	0.969	175.0	30.2	3.58	5.05	8.9	0.4	185.0	40.7	7.5	7.8	80.8	116.0	55.0	4.0	5.0	180.0	39.7	112.0	3.0	25.65	14.3	165.0	162.8
130.0	6.4	3.5873700000000084	136.8	72.0	95.3	138.0	7.6	220.0	0.6	4.7	6.23	66.0	3.3	70.0	5.3	2.3	6.8000000000000025	0.087	2.0	180.0	26.0	188.0	56.92	33.0	2.325	1.033	138.0	31.7	3.82	5.329	9.3	0.5	120.0	36.4	6.9	8.9	62.2	176.66	20.0	4.0	1.0	135.0	34.0	21.0	3.0	5.1000000000000005	12.3	49.0	145.4
160.0	10.6	0.035	138.8	70.0	89.9	160.0	7.0600000000000005	210.0	0.5	2.7	3.56	94.0	5.6	82.0	11.6	4.2	3.9	0.077	1.9	426.6	35.0	184.0	64.0	30.2	2.35	1.033	142.0	31.0	5.28	13.045	4.6	0.7	130.0	38.5	8.0	9.3	59.9	180.0	21.0	3.0	1.0	142.0	35.7	18.0	3.0	6.8000000000000025	11.9	40.0	152.2
136.02	8.1	0.018	136.0	38.0	93.1	140.0	7.16	120.0	0.5	3.5	1.78	88.0	5.6	44.0	4.8	2.0	2.86	0.034	1.83	36.0	32.0	96.0	23.0	31.3	2.1	0.81	128.0	24.3	4.02	3.941	5.6	0.4	136.16	36.8	6.3	8.9	62.9	90.0	11.0	3.0	3.0	137.0	32.1	17.0	3.0	10.26	12.5	9.0	160.5
100.0	6.6	0.035	141.1	62.0	82.1	110.0	4.03	120.0	0.4	4.2	3.56	76.0	4.1	62.0	5.0	1.8	3.9	0.13	1.86	7.0	35.0	92.0	37.0	27.3	2.25	1.195	110.0	25.9	4.58	3.941	6.4	0.6	100.0	40.2	8.3	9.4	50.9	94.0	41.0	2.0	2.0	110.0	35.5	28.0	3.0	8.6	13.5	14.0	152.6
195.0	7.4	0.011	141.0	80.0	101.2	270.0	5.12	170.0	0.5	9.2	3.56	102.0	4.9	80.0	5.3	1.9	7.85	0.068	1.0	540.0	28.0	130.0	72.46	34.2	2.35	1.1	270.0	38.6	4.54	4.663	7.1	0.6	160.0	43.4	7.0	6.9	120.0	128.0	21.0	5.0	3.0	267.0	40.0	22.0	3.0	10.26	12.5	37.0	162.12500000000006
170.0	5.9	0.016	140.0	88.0	89.3	192.0	5.56	220.0	0.5	5.2	8.01	68.0	3.7	98.0	5.3	1.6	5.0	0.13	1.44	240.0	26.0	180.0	79.0	30.0	2.4	1.2919999999999998	185.0	31.0	3.97	5.11	7.9	0.4	135.0	41.4	6.8	7.5	86.7	182.0	13.0	4.0	2.0	192.0	39.0	20.0	3.0	11.97	13.8	10.0	170.0
183.16	3.0	0.028	138.0	76.0	92.9	190.0	5.38	140.0	0.3	5.7	1.78	68.0	1.1	70.0	4.9	1.5	2.5	0.043	2.76	24.0	25.0	108.0	19.0	31.5	2.425	1.42	188.0	34.0	4.9	4.774	10.8	1.0	184.2	51.1	7.1	8.8	87.0	112.0	22.0	4.0	4.0	185.0	44.7	34.0	2.0	15.39	11.6	16.0	187.7
165.0	6.1	0.315	143.0	98.0	89.5	180.0	5.12	190.0	0.4	6.5	4.45	52.0	2.4	94.0	5.7	3.1	6.07	0.14	1.83	300.0	31.0	152.0	63.0	29.4	2.375	1.26	180.0	30.2	5.31	4.885	6.5	0.5	135.0	41.8	7.3	8.4	79.9	156.0	24.0	4.0	5.0	180.0	39.8	26.0	3.0	10.26	13.9	21.0	176.9
110.0	7.8	291.0	135.0	90.0	92.8	168.0	4.94	160.0	0.6	4.7	9.79	72.0	5.0	98.0	5.2	2.1	4.64	0.068	2.0	60.0	27.0	150.0	40.0	32.5	2.2	1.16	125.0	30.4	4.37	4.385	7.4	0.5	115.0	35.9	6.4	9.2	64.8	150.0	13.0	4.0	4.0	125.0	33.2	21.0	2.0	5.13	12.7	17.0	159.4
177.69	6.892999999999992	136.0015	139.014	67.2	89.73200000000001	190.0	4.69822	146.0	0.5	5.8089999999999975	6.221700000000001	75.22	4.0420000000000025	66.98	5.0840000000000005	2.100999999999996	5.393800000000002	0.0713699999999999	4.07	91.68	28.0	116.88	25.0	30.461999999999986	2.374	1.22783	175.0	33.75499999999998	4.622400000000002	4.9961800000000025	7.236999999999997	0.5040000000000002	176.69	40.474000000000025	7.1969999999999965	8.196	81.72799999999995	116.32	22.21	4.0	3.0	175.0	37.60199999999999	21.66	1.0	11.457	12.263000000000009	23.31	170.8360000000001
105.9	7.08200000000001	153.07131	139.05900000000008	69.46	89.963	115.0	4.978460000000001	146.2	0.5	3.806	7.618200000000002	76.88	4.191999999999993	69.38	5.125000000000001	2.2379999999999995	5.7213	0.0670399999999999	2.28	36.0	29.01	117.44	35.0	30.45999999999999	2.3182500000000004	1.1272700000000002	115.0	28.27500000000001	4.6231	4.583100000000002	6.935999999999996	0.4730000000000001	105.0	38.06600000000001	7.200000000000004	8.017999999999999	57.899	116.98	16.0	3.0	4.0	110.0	34.236999999999995	19.12	3.0	7.566	12.409000000000004	14.53	157.65
110.0	8.4	0.011	139.0	52.0	90.7	142.0	4.9910000000000005	130.0	0.9	4.1	4.45	66.0	4.7	56.0	5.4	2.7	3.57	0.077	2.0	96.0	34.0	110.0	38.0	31.1	2.425	1.55	142.0	32.0	4.11	4.66	10.5	0.4	110.0	38.6	7.6	9.0	67.7	112.0	27.0	4.0	5.0	126.0	34.3	27.0	3.0	10.26	12.5	20.0	156.4
195.0	7.8	0.011	138.0	70.0	87.7	220.0	5.6370000000000005	150.0	0.4	5.7	4.18	78.0	5.0	76.0	5.4	2.1	3.21	0.025	3.08	60.0	30.0	112.0	47.0	28.8	2.325	1.2919999999999998	215.0	38.0	4.23	5.66	4.7	0.1	135.0	33.5	6.9	9.4	99.6	108.0	109.0	5.0	5.0	200.0	37.0	94.0	3.0	8.55	14.0	63.0	166.9
158.0	10.5	0.022	141.0	88.0	92.1	162.0	7.525	210.0	1.1	5.7	2.67	84.0	4.3	98.0	6.2	4.8	12.85	0.075	1.0	420.0	26.0	174.0	75.26	30.5	2.35	1.195	155.0	27.5	4.03	5.55	10.1	1.1	145.0	43.4	6.8	8.2	70.9	174.0	14.0	3.0	1.0	158.0	41.4	17.0	3.0	11.97	13.9	16.0	178.1
220.0	5.8	0.034	138.0	78.0	93.5	275.0	6.0	180.0	0.5	3.7	0.89	70.0	3.2	80.0	10.5	1.8	6.43	0.048	2.0	301.2	25.0	148.0	60.0	30.8	2.375	1.033	220.0	38.0	5.16	7.83	8.0	1.0	180.0	49.8	7.1	9.0	107.2	140.0	28.0	4.0	5.0	218.0	43.0	21.0	1.0	15.39	12.3	20.0	190.3
189.78	6.9089999999999865	3.3472900000000005	139.00799999999998	96.0	90.006	206.0	4.940799999999999	170.0	0.5	5.944000000000003	1.9036999999999988	78.0	4.100000000000007	86.0	5.242000000000003	2.101999999999996	5.285800000000003	0.0581999999999999	1.0	71.12	28.0	154.0	27.0	30.354	2.3840000000000003	1.1929200000000004	183.0	35.1	4.647799999999997	4.917140000000003	7.207999999999997	0.4580000000000001	205.0	41.8	7.1999999999999975	8.180999999999997	81.7	146.0	26.69	4.0	5.0	184.0	37.8	25.28	1.0	13.2696	12.309999999999995	25.13	169.8
79.0	5.8	0.011	138.0	76.0	92.6	149.15	4.215	140.0	0.5	3.3	1.25	88.0	4.1	68.0	4.8	1.2	5.71	0.044	1.0	3.0	32.0	112.0	48.0	30.2	2.3	1.162	135.75	28.300000000000004	3.73	4.33	8.1	0.5	100.0	36.18899999999999	7.0	8.2	62.21239999999998	134.0	45.0	3.0	4.0	98.0	34.42100000000001	22.0	3.0	6.84	15.0	20.0	158.39799999999997
155.0	5.0	0.09	142.2	90.0	108.1	175.0	5.4	170.0	0.5	7.6	5.34	84.0	2.6	76.0	5.9	1.5	3.9	0.43	4.32	72.0	31.0	148.0	49.0	37.0	2.425	1.098	172.0	33.4	3.76	4.774	10.6	1.6	150.0	45.0	7.4	7.1	76.5	144.0	39.0	3.0	4.0	159.0	41.2	36.0	3.0	17.1	14.1	24.0	175.6
180.0	6.2	0.054	139.0	70.0	91.4	225.0	4.163	130.0	0.6	6.7	3.56	66.0	3.9	68.54	6.0	1.4	4.64	0.106	1.93	180.0	32.0	103.86	60.0	31.0	2.325	1.582	215.0	46.4	4.6	6.55	10.0	1.2	120.0	34.0	7.2	8.9	98.0	102.32	10.0	5.0	2.0	225.0	36.8	19.0	3.0	11.97	13.0	19.0	151.3
150.0	7.8	0.011	138.0	72.0	97.1	175.0	5.456	170.0	0.4	2.7	5.07	92.0	4.6	70.0	5.6	2.6	3.93	0.149	1.0	300.0	34.0	146.0	67.0	31.6	2.525	1.227	155.0	28.4	4.18	5.5	4.6	0.5	140.0	35.0	7.7	7.9	70.7	138.0	17.0	3.0	5.0	160.0	37.4	16.0	3.0	11.97	11.9	10.0	166.9
187.0	5.1	17.85	136.5	52.0	87.4	202.0	4.47	160.0	0.4	5.7	3.56	52.0	2.3	46.24	5.3	2.2	3.6	0.116	3.0	144.0	33.0	122.38	38.0	30.2	2.475	1.098	197.0	31.7	4.72	4.496	8.6	0.8	179.0	48.0	7.8	8.0	82.6	122.0	20.0	4.0	2.0	192.0	41.2	25.0	3.0	10.3	13.4	33.0	188.3
111.05	9.1	50.6	138.7	48.0	87.4	127.0	6.47	130.0	0.7	3.5	8.01	76.0	6.1	54.0	4.8	2.0	2.5	0.039	4.0	80.64	29.0	100.0	31.0	28.6	2.125	1.0659999999999998	127.0	27.4	4.16	4.163	7.3	0.9	112.0	39.1	6.7	9.3	59.5	104.0	29.0	3.0	5.0	112.0	32.3	23.0	1.0	6.8000000000000025	12.4	10.0	161.2
150.0	9.3	183.0	140.0	66.0	96.3	186.0	6.051	150.0	0.5	5.0	16.9	70.0	4.5	74.0	5.6	4.0	3.93	0.101	1.32	283.2	26.0	122.0	57.0	33.3	2.475	1.388	173.0	33.9	4.47	4.77	5.9	0.7	125.0	36.2	7.2	7.2	77.7	118.0	14.0	4.0	4.0	176.0	37.0	17.0	3.0	10.26	12.9	19.0	162.4
123.72	6.0	0.337	139.0	60.0	90.1	135.0	6.5429999999999975	140.0	0.3	3.7	0.89	92.0	3.9	64.0	5.0	1.7	2.5	0.029	1.0	103.98	29.0	106.0	32.0	30.2	2.5	1.227	120.0	27.0	4.95	4.5	4.8	0.4	125.0	40.9	6.8	6.6	53.2	112.0	12.0	3.0	4.0	120.0	35.3	17.0	3.0	8.55	11.7	13.0	164.8
130.0	10.3	226.0	139.0	76.6	93.5	150.0	8.87	164.4	0.5	5.3	27.58	79.22	6.4	76.98	5.5	3.3	7.5	0.135	3.24	162.67	34.0	134.14	55.0	32.0	2.425	1.2919999999999998	140.0	27.5	4.81	5.33	4.8	0.5	125.0	39.80999999999999	7.6	7.6	66.0	133.02	28.0	3.0	4.0	145.0	36.3	21.0	1.0	22.23	12.7	50.0	167.4
150.0	4.6	0.035	141.4	71.56	93.4	163.0	5.46	160.0	0.5	5.8	4.45	76.0	2.1	70.0	5.5	1.9	7.1000000000000005	0.092	1.0	300.0	31.0	136.0	70.0	31.3	2.5	1.0659999999999998	150.0	29.1	4.6	5.5509999999999975	9.9	0.8	99.0	37.6	7.5	8.2	71.1	128.0	15.0	3.0	5.0	163.0	33.3	16.0	3.0	8.6	12.3	15.0	157.4
130.0	7.1	0.095	138.0	78.0	93.1	158.0	3.75	210.0	0.3	3.5	1.78	52.0	3.6	84.0	5.9	2.8	5.71	0.029	1.73	419.64	38.0	180.0	65.0	30.8	2.25	1.07	156.0	32.419000000000004	4.03	5.662000000000001	4.2	0.4	90.0	34.65799999999999	7.7	11.5	68.50319999999996	174.0	35.0	4.0	1.0	154.0	34.78499999999999	37.0	3.0	10.26	12.9	34.0	153.37000000000006
170.0	5.1	0.04	140.0	76.0	94.6	183.7	4.939	160.0	0.5	7.0	3.56	76.0	3.0	72.0	5.3	1.4	8.57	0.15	2.0	516.0	30.0	130.0	70.0	31.7	2.35	1.162	178.0	30.8	4.86	4.77	9.5	0.6	151.51	45.2	7.5	11.9	78.9	126.76	37.0	4.0	1.0	178.0	36.2	35.0	3.0	13.68	12.6	34.0	171.8
195.0	6.8	0.011	142.0	116.0	87.9	240.0	6.7	230.0	0.5	5.7	6.23	86.0	4.4	128.0	6.9	1.6	5.0	0.184	2.0	360.0	34.0	218.0	64.0	29.7	2.275	1.03	215.0	39.2	4.95	7.05	7.9	0.4	185.0	44.6	7.8	8.5	100.0	207.88	28.0	5.0	4.0	240.0	43.6	25.0	3.0	13.68	12.5	35.0	178.8
161.14	9.1	0.025	136.0	62.0	85.0	170.0	7.189	140.0	0.5	4.1	2.67	54.0	4.6	60.0	7.7	3.5	3.93	0.0819999999999999	2.0	85.74	27.0	104.0	34.0	29.6	2.45	1.2919999999999998	170.0	30.1	4.88	11.27	5.6	0.6	160.0	37.6	7.2	9.3	73.1	104.0	63.0	4.0	2.0	165.0	36.4	47.0	3.0	8.55	11.4	62.0	163.7
210.0	9.6	0.011	143.0	74.0	92.3	225.0	6.23	150.0	1.0	6.3	5.34	90.0	5.9	70.0	8.0	2.2	13.92	0.116	2.0	240.0	35.0	110.0	71.0	30.7	2.5	1.39	225.0	36.0	4.32	9.381	10.3	0.9	180.0	42.0	7.6	9.8	104.7	122.0	45.0	4.0	5.0	225.0	41.5	48.0	1.0	10.26	13.4	61.0	175.0
166.03	8.0	0.067	136.0	68.0	89.7	185.0	5.017	150.0	0.4	4.8	2.14	76.0	5.5	76.0	5.5	1.9	4.64	0.05	9.0	12.0	30.0	132.0	21.0	30.1	2.3	1.162	162.0	32.7	5.56	3.66	4.8	0.2	171.52	41.0	7.3	8.4	74.2	114.0	32.0	4.0	2.0	125.0	37.1	27.0	3.0	10.26	11.8	20.0	168.4
189.0	4.6	0.018	140.0	58.0	93.1	189.0	3.491	150.0	0.5	4.3	3.56	78.0	2.6	62.0	5.0	1.2	6.43	0.054	1.39	276.0	43.0	128.0	80.0	32.1	2.4	1.356	185.0	29.1	3.99	5.72	11.8	0.1	168.76	46.3	8.1	7.5	79.0	124.0	30.0	3.0	3.0	189.0	42.0	34.0	3.0	27.36	12.7	26.0	181.9
153.31	5.6	0.049	139.0	48.0	93.3	162.76	6.724	180.0	0.4	5.0	2.67	68.0	3.3	50.0	5.1	1.5	4.28	0.1639999999999999	3.66	600.0	38.0	144.0	73.41	31.7	2.35	0.936	146.28	37.0	4.24	4.72	8.0	2.1	130.73	32.1	8.3	9.6	64.9	133.4	17.0	4.0	1.0	150.67	37.2	21.0	3.0	15.39	12.9	15.0	151.2
190.0	7.1	0.02	141.0	58.0	92.3	200.0	3.517	140.0	0.5	7.9	7.74	70.0	5.2	60.0	5.6	1.2	6.78	0.107	1.13	240.0	25.0	110.0	77.0	29.7	2.275	1.162	190.0	32.0	4.69	5.66	6.4	0.4	165.0	38.9	6.5	7.2	86.8	112.3	13.0	4.0	5.0	185.0	35.5	18.0	3.0	15.39	13.6	26.0	173.6
265.0	5.1	173.0	137.0	63.84	98.6	265.0	5.53	150.0	0.3	3.3	10.68	102.0	3.6	68.0	5.1	1.2	2.5	0.063	2.0	84.0	34.0	106.0	37.0	33.3	2.225	1.07	210.0	38.9	3.77	5.718	5.4	0.4	265.0	40.3	7.2	6.4	96.4	108.46	8.0	5.0	2.0	210.0	40.0	8.0	3.0	8.55	17.2	47.0	173.6
151.78	7.5	0.037	139.0	72.0	86.3	160.0	3.414	150.0	0.7	5.5	2.67	46.0	3.5	68.0	5.1	3.1	5.0	0.024	1.82	74.25	27.0	116.0	32.0	30.1	2.525	1.195	155.0	28.1	4.85	4.77	9.4	0.4	155.0	45.5	7.7	8.7	68.3	116.0	24.0	3.0	5.0	158.0	38.0	31.0	3.0	13.68	12.2	17.0	178.1
182.34	8.3	0.011	138.0	52.0	91.2	210.0	4.81	130.0	0.5	5.3	2.67	86.0	6.7	60.0	5.1	0.9	3.57	0.022	2.0	109.0	29.0	94.0	32.0	31.5	2.35	1.195	185.0	33.6	3.86	4.61	5.8	0.4	175.0	37.5	7.6	9.7	85.0	102.0	13.0	4.0	5.0	203.0	36.0	20.0	1.0	3.42	11.9	15.0	162.3
200.0	6.5	0.171	139.0	76.38	85.6	240.0	4.551	150.0	0.6	5.6	6.23	78.0	3.0	74.0	6.4	2.3	3.21	0.179	1.82	468.0	36.0	120.0	63.0	27.7	2.3	1.13	240.0	39.5	4.98	6.94	8.8	0.9	165.0	41.5	7.6	7.7	112.9	118.0	18.0	5.0	5.0	238.0	39.0	22.0	3.0	11.97	13.9	23.0	165.3
167.58	8.2	0.011	136.0	66.0	88.0	233.98	4.707	140.0	0.5	3.5	0.89	92.0	5.1	54.0	5.1	2.5	2.86	0.024	3.0	36.0	38.0	120.0	30.0	30.0	2.275	1.421	227.86	41.6	4.42	5.38	5.5	0.6	160.0	43.0	7.5	6.9	107.7	115.94	29.0	5.0	4.0	210.74	36.9	24.0	3.0	10.26	12.0	15.0	160.1
176.83	5.4	0.393	139.0	61.5	95.0	185.0	3.776	140.0	0.3	4.5	0.89	80.0	2.2	60.0	5.4	2.8	3.57	0.043	2.99	2.0	30.0	112.0	19.0	31.6	2.375	1.518	176.0	34.2	5.03	4.94	5.3	0.2	176.14	44.7	7.3	8.1	73.0	112.0	17.0	4.0	4.0	185.0	43.0	19.0	1.0	5.13	12.0	17.0	179.5
160.0	5.3	0.011	138.0	74.0	91.8	165.0	4.89	140.0	0.4	5.5	2.67	62.0	2.8	70.0	5.1	2.0	4.64	0.068	1.0	240.0	28.0	106.0	62.0	32.3	2.3	1.23	160.0	32.3	4.89	5.94	7.8	0.4	155.0	41.5	7.0	8.8	72.1	114.0	15.0	4.0	5.0	160.0	39.2	19.0	3.0	11.97	12.2	13.0	171.3
405.41	10.6	3.48	143.0	80.58	78.6	600.0	4.008	180.0	0.8	7.6	1.96	92.0	6.7	84.0	5.1	2.8	5.71	0.066	1.0	258.0	36.0	156.0	44.0	26.1	2.175	1.001	600.0	62.4	5.28	6.44	7.3	0.4	294.67	36.95099999999998	7.2	8.5	371.0	154.72	15.0	5.0	2.0	550.0	43.0	21.0	3.0	8.55	14.8	14.0	168.8
98.0	7.1	394.0	138.0	88.0	95.6	146.0	6.5429999999999975	140.0	0.5	5.3	5.61	68.0	4.1	92.0	5.3	2.3	3.21	0.048	3.64	6.0	29.0	114.0	48.0	32.6	2.3	1.615	140.0	33.0	4.03	4.83	7.6	0.8	98.0	38.2	6.9	8.6	66.1	116.0	15.0	4.0	4.0	123.0	34.5	19.0	3.0	10.26	13.5	49.0	152.0
140.0	4.6	0.035	142.8	74.0	87.0	155.0	5.5600000000000005	140.0	0.3	4.8	2.67	62.0	2.6	74.0	5.5	1.4	6.1000000000000005	0.097	1.0	136.05	33.0	124.0	44.0	29.3	2.45	1.13	145.0	32.2	4.56	5.884	7.1	0.8	138.0	40.6	8.0	7.6	66.3	126.0	18.0	3.0	5.0	155.0	36.0	19.0	3.0	8.6	12.0	11.0	163.9
166.1	6.8	0.035	137.7	66.0	93.2	185.0	3.7	140.0	0.8	5.0	1.78	68.0	4.0	68.0	4.9	1.8	2.5	0.377	2.85	13.72	35.0	114.0	21.0	31.9	2.175	1.195	185.0	28.3	4.17	4.5520000000000005	11.6	0.4	160.67	39.475	8.0	8.5	63.4	114.0	57.0	3.0	1.0	164.27	32.9	41.0	3.0	6.8000000000000025	12.9	33.0	161.7
225.0	6.6	0.1369999999999999	136.0	86.0	88.5	240.0	4.965	150.0	0.4	5.1	3.47	62.0	3.9	80.0	5.5	2.2	3.57	0.176	3.35	215.71	21.0	120.0	54.0	30.3	2.3	1.324	230.0	36.5	5.32	4.94	5.7	0.3	187.0	42.5	6.4	7.7	105.9	126.0	46.0	4.0	3.0	240.0	41.3	36.0	1.0	13.68	12.2	100.0	183.9
122.0	6.4	0.06	139.7	56.0	91.0	135.0	5.61	200.0	0.6	7.6	3.56	62.0	3.8	62.0	5.5	1.8	12.1	0.14	1.0	480.0	34.0	178.0	74.0	31.6	2.45	1.679	115.0	27.6	4.16	4.718	9.1	0.2	117.0	39.1	7.5	7.8	52.6	178.0	13.0	3.0	2.0	115.0	35.0	16.0	3.0	10.3	12.9	24.0	154.5
103.71	9.2	243.0	139.0	58.0	96.0	110.0	5.974	140.0	0.5	4.2	21.09	76.0	6.5	60.0	5.2	1.9	5.0	0.067	2.0	39.92	28.0	106.0	30.0	32.6	2.575	1.55	105.0	26.2	4.43	4.39	5.6	0.6	105.0	35.5	7.4	7.2	49.9	112.0	35.0	3.0	2.0	105.0	34.3	30.0	3.0	11.97	11.6	22.0	161.0
88.58	7.5	0.023	138.0	70.0	82.4	99.0	2.9	140.0	0.5	4.8	3.56	80.0	4.9	64.0	5.0	2.0	3.93	0.565	7.55	60.0	32.0	118.0	21.0	28.3	2.225	1.16	55.0	28.3	4.88	5.051	6.5	0.2	89.49	36.1	7.3	8.1	61.7	112.0	16.0	3.0	1.0	84.61	31.1	21.0	3.0	10.26	13.7	10.0	151.8
150.0	10.0	0.035	139.5	68.0	91.6	160.0	3.41	130.0	1.2	3.1	5.34	78.0	7.2	70.98	5.5	1.5	6.8000000000000025	0.179	1.54	564.0	32.0	106.18	74.82	30.3	2.375	1.356	115.0	21.2	4.32	4.496	11.8	0.4	125.0	38.2	6.9	9.1	40.4	106.0	21.0	2.0	5.0	140.0	33.7	25.0	3.0	6.8000000000000025	11.9	27.0	154.1
136.88	8.9	0.383	141.0	78.0	86.0	168.0	6.025	140.0	0.5	5.8	1.25	68.0	5.0	76.0	5.4	3.1	3.57	0.013	2.0	60.0	32.0	120.0	29.0	28.5	2.55	1.453	155.0	32.2	5.18	4.88	5.9	0.8	130.0	36.0	7.4	8.1	72.4	120.0	54.0	4.0	4.0	168.0	33.5	28.0	1.0	8.55	13.3	35.0	154.8
140.0	5.6	0.011	140.0	64.0	90.6	160.0	5.1720000000000015	160.0	0.6	3.6	6.23	72.0	3.0	70.0	5.2	1.7	6.78	0.092	1.19	336.0	25.0	114.0	74.0	30.4	2.575	1.356	121.0	24.2	4.1	5.27	10.3	0.7	123.0	41.4	7.0	7.9	56.4	112.0	17.0	3.0	5.0	152.0	36.0	22.0	1.0	13.68	12.3	16.0	165.3
248.88	8.6	0.491	140.0	58.0	86.4	275.0	6.257999999999999	150.0	0.6	6.9	1.78	70.0	4.3	60.0	5.1	3.2	4.28	0.048	3.0	69.42	26.0	120.0	28.0	28.7	2.35	1.324	260.0	36.9	5.48	4.22	6.9	0.8	265.0	41.0	7.1	8.9	116.0	120.0	41.0	4.0	3.0	275.0	42.0	26.0	3.0	11.97	12.0	32.0	178.1
140.0	8.8	0.035	139.7	74.0	94.7	190.0	4.8100000000000005	150.0	0.7	3.8	6.23	60.0	4.3	82.0	5.2	3.6	5.0	0.135	1.65	240.0	36.0	166.0	59.0	30.9	2.325	1.13	169.0	35.5	4.78	4.996	7.4	0.8	115.0	34.3	7.9	8.7	83.7	144.0	14.0	3.0	1.0	190.0	35.5	17.0	3.0	5.1000000000000005	12.8	23.0	153.8
148.0	7.9	39.734749999999984	137.7	54.0	91.5	158.0	6.1000000000000005	210.0	0.9	6.3	7.12	64.0	4.6	66.0	7.6	2.2	8.9	0.097	4.09	120.0	32.0	184.0	72.0	31.0	2.275	1.001	154.0	29.9	4.72	12.323	10.9	0.4	130.0	42.2	7.3	9.0	66.5	178.0	26.0	3.0	1.0	154.0	35.0	32.0	3.0	12.0	12.3	35.0	161.2
240.0	6.1	308.0	139.0	94.0	104.5	245.0	5.146	150.0	0.7	5.1	4.45	70.0	2.5	88.0	4.8	2.5	5.36	0.056	4.0	168.0	31.0	128.0	45.0	35.3	2.275	0.936	220.0	33.3	5.18	4.61	11.2	0.5	180.0	39.3	7.4	9.9	102.2	126.0	52.0	4.0	3.0	215.0	40.8	43.0	3.0	15.39	12.9	38.0	181.8
159.92	7.6	0.011	141.0	73.16	92.2	165.0	3.931	150.0	0.4	5.3	0.89	76.0	5.1	72.0	4.4	1.9	3.93	0.024	2.76	8.01	31.0	114.0	19.0	30.6	2.525	1.518	155.0	29.4	5.11	4.22	4.7	0.5	161.87	47.7	8.0	8.1	67.9	111.96	19.0	4.0	4.0	165.0	41.7	28.0	1.0	32.49	11.4	13.0	186.4
114.22	4.6	0.02	143.0	73.66	89.4	125.0	6.232	120.0	0.4	5.8	2.67	78.0	2.5	78.0	5.2	1.4	5.0	0.024	1.47	96.0	26.0	104.0	32.0	30.0	2.3	1.324	120.0	23.7	4.94	4.61	8.8	0.6	118.0	37.4	6.5	5.9	56.7	105.2	51.0	3.0	5.0	112.0	33.3	36.0	1.0	17.1	12.2	9.0	158.4
180.0	3.3	0.035	137.2	68.0	105.7	198.0	5.43	140.0	0.3	3.5	1.78	64.0	1.1	74.0	5.1	1.7	2.1	0.048	4.45	360.0	24.0	130.0	70.0	36.9	2.35	0.807	195.0	31.2	3.38	5.162000000000001	10.2	0.8	180.0	43.8	7.2	6.1	83.9	124.0	15.0	3.0	3.0	188.0	43.0	17.0	3.0	6.8000000000000025	13.1	64.0	178.5
122.1	9.8	0.035	136.0	44.0	91.1	130.0	5.66	140.0	0.5	3.3	2.67	74.0	7.3	52.0	5.2	1.8	2.9000000000000004	0.029	1.0	75.36	28.0	104.0	30.0	30.6	2.25	1.195	130.0	28.6	3.7	4.0520000000000005	5.6	0.9	125.0	38.8	6.6	8.2	71.8	102.0	13.0	3.0	5.0	130.0	35.7	22.0	3.0	6.8000000000000025	11.8	13.0	163.3
211.6	6.5	216.5	140.3	62.0	86.9	260.0	4.19	130.0	0.6	4.4	12.46	68.0	3.8	66.0	4.7	2.0	5.0	0.097	4.14	12.0	32.0	96.0	19.0	29.5	2.375	1.2919999999999998	155.0	34.9	4.61	4.218999999999999	8.6	0.8	212.07	39.6	7.1	8.9	77.2	97.12	10.0	4.0	2.0	240.0	36.6	13.0	3.0	6.8000000000000025	12.7	8.0	160.2
150.0	6.069000000000008	64.0423500000001	138.963	53.04	89.82300000000004	196.0	4.692320000000001	140.0	0.5	5.931	5.0782	72.0	3.5	58.0	6.088999999999999	1.897000000000004	4.834399999999995	0.0797999999999999	1.43	360.0	27.99	114.0	80.0	30.548	2.3655	1.2549000000000006	196.0	36.8	4.629799999999999	5.416540000000002	8.247999999999996	0.5579999999999997	130.0	36.0	7.124999999999997	7.728999999999997	88.3	110.0	20.39	4.0	5.0	192.0	40.0	23.08	3.0	13.543200000000004	13.013000000000003	29.93	157.9
182.45	9.9	0.011	138.0	52.0	91.5	190.0	6.232	120.0	0.5	4.3	1.78	70.0	6.7	58.0	4.9	2.0	1.43	0.048	2.21	72.0	28.0	94.0	31.0	31.0	2.325	1.356	190.0	31.0	4.21	3.72	5.5	3.9	190.0	32.6	5.9	8.5	84.8	98.0	13.0	4.0	5.0	190.0	34.6	18.0	3.0	10.26	13.4	5.0	158.2
138.77	10.8	0.011	137.0	54.0	83.7	156.0	7.215	110.0	0.6	3.7	6.23	96.0	8.0	50.0	5.1	1.9	1.79	0.092	4.0	96.0	37.0	88.0	30.0	28.2	2.275	1.195	147.0	31.5	4.46	4.27	6.0	0.6	134.0	35.8	6.8	7.9	75.2	98.0	12.0	4.0	2.0	145.0	33.2	17.0	3.0	5.13	15.5	13.0	159.3
155.0	7.8	0.011	139.0	64.14	84.9	185.0	4.577	140.0	0.6	6.1	1.87	68.0	5.4	64.0	5.2	1.7	6.43	0.039	1.97	122.88	27.0	118.0	37.0	29.0	2.35	0.904	185.0	35.3	5.84	4.72	7.6	0.5	160.0	43.0	7.3	9.0	83.7	114.0	29.0	4.0	5.0	175.0	39.0	27.0	3.0	17.1	11.3	14.0	175.7
110.0	4.4	0.017	135.0	76.0	90.3	130.0	4.913	170.0	0.3	4.0	3.74	86.0	3.0	76.0	5.2	1.0	2.86	0.099	1.0	60.0	28.0	134.0	65.59	30.6	2.225	1.227	106.0	24.5	4.82	5.44	6.3	0.4	125.0	34.8	6.9	7.7	46.0	140.0	28.0	3.0	5.0	110.0	33.4	48.0	3.0	6.84	11.4	19.0	158.9
134.22	5.3	269.81	140.6	63.38	89.8	145.0	4.94	170.0	0.6	6.2	13.35	92.0	2.5	65.26	4.8	2.0	4.3	0.246	24.0	96.0	28.0	132.84	24.0	30.9	2.5	1.259	145.0	30.3	5.32	4.94	12.0	1.7	130.81	42.7	7.7	7.3	67.8	130.0	42.0	3.0	2.0	130.0	34.9	28.0	3.0	6.8000000000000025	12.2	80.0	173.2
120.0	2.5	0.011	141.0	88.76	96.2	120.0	4.577	220.0	0.3	4.5	8.01	70.0	0.9	90.0	5.4	1.3	5.71	0.106	1.69	324.0	34.0	182.0	80.0	32.2	2.4	1.227	120.0	28.27799999999999	4.34	4.88	10.1	0.9	120.0	36.45499999999999	7.3	7.9	61.72000000000001	176.2	13.0	3.0	1.0	120.0	34.459	16.0	3.0	10.26	13.4	16.0	155.8
160.0	6.903999999999987	13.592839999999995	139.004	58.34	91.265	170.0	4.889830000000002	181.2	0.5	6.249999999999997	4.527499999999999	70.72	4.044000000000001	60.04	5.67	2.101999999999996	4.885099999999999	0.14325	1.86	672.0	29.01	151.42	80.0	30.435	2.3777500000000007	1.1219799999999998	164.0	31.473999999999982	4.645199999999997	5.6315500000000025	7.412999999999998	0.4040000000000001	130.0	41.179	7.196000000000002	8.272000000000002	78.24100000000003	147.92	23.6	4.0	5.0	164.0	39.405	25.67	3.0	13.782599999999997	12.971000000000004	41.17	172.955
160.0	6.1	0.07	141.6	82.0	96.2	180.0	5.09	180.0	0.7	6.3	4.45	68.0	3.9	82.0	5.2	1.3	7.9	0.0819999999999999	1.19	360.0	29.0	156.0	74.6	33.3	2.225	0.936	160.0	31.3	3.78	4.774	11.4	0.6	175.0	42.0	7.1	8.3	76.3	152.0	11.0	3.0	3.0	164.58	38.3	18.0	3.0	6.8000000000000025	11.9	13.0	162.0
140.04	7.089000000000008	0.0201208611621735	138.97899999999998	66.82	89.62899999999996	145.0	4.981610000000002	148.8	0.5	4.270999999999998	2.4913	80.52	4.099000000000006	66.96	5.082	2.2880000000000025	5.6247000000000025	0.0419189999999999	1.47	60.0	29.01	119.56	27.0	30.519999999999985	2.37275	1.27127	137.0	30.61200000000001	4.6256	4.7870500000000025	7.0959999999999965	0.4510000000000003	142.0	40.45499999999999	7.200000000000004	7.996999999999996	68.28400000000002	117.66	16.31	4.0	5.0	137.0	35.87300000000001	19.05	3.0	12.6198	12.303	14.44	164.8820000000001
165.0	6.6	0.048	139.0	60.0	84.5	220.0	5.379	130.0	0.3	2.8	3.2	70.0	3.5	66.0	5.5	2.5	3.21	0.031	1.0	137.39	38.0	106.0	38.0	28.2	2.2	1.259	205.0	32.1	3.88	6.0	5.1	0.8	165.0	47.3	7.3	7.4	93.5	96.0	12.0	4.0	3.0	220.0	39.4	20.0	1.0	11.97	12.3	12.0	179.3
130.0	4.9	232.0	139.0	78.0	96.8	170.0	6.26	180.0	0.4	4.8	23.13	78.0	3.3	80.0	5.2	1.0	5.36	0.063	2.0	276.0	37.0	140.0	62.0	33.8	2.4	1.16	170.0	30.0	4.07	5.384	7.7	0.3	120.0	37.7	7.9	8.2	76.4	138.0	21.0	4.0	5.0	170.0	32.9	23.0	3.0	13.68	12.7	28.0	161.4
200.0	5.3	0.109	137.0	25.74	88.0	200.0	5.146	159.6	0.4	6.7	6.9536	70.72	4.1	39.06	7.1	0.6	24.63	0.1092199999999999	1.0	360.0	33.0	132.94	80.0	28.3	2.625	1.615	190.0	33.783999999999985	3.89	7.38	7.7	0.6	140.41	34.364999999999995	7.2	9.0	83.90939999999993	130.58	15.0	4.0	5.0	200.0	36.84899999999999	15.0	3.0	10.26	17.2	26.0	158.481
200.0	7.1	0.0819999999999999	140.0	64.0	84.4	260.0	5.6370000000000005	140.0	0.4	9.0	1.25	62.0	4.5	68.0	5.5	2.0	5.0	0.048	5.0	300.0	30.0	120.0	54.0	31.1	2.45	1.388	260.0	45.7	5.44	5.88	6.2	0.4	180.0	39.0	7.3	7.5	126.7	117.94	27.0	5.0	5.0	260.0	41.0	27.0	3.0	18.81	12.3	37.0	175.1
215.0	5.5	0.04	138.0	82.0	92.9	250.0	5.093999999999999	170.0	0.5	6.4	1.96	64.0	3.2	88.0	4.9	1.6	5.36	0.06	2.0	360.0	21.0	134.0	54.0	32.0	2.3	1.033	225.0	36.5	4.84	4.72	9.2	0.6	195.0	41.5	6.4	8.4	101.5	132.28	22.0	4.0	4.0	240.0	43.7	20.0	3.0	11.97	12.3	15.0	191.1
130.0	6.3	0.011	142.0	68.0	88.1	189.0	4.267	180.0	0.5	7.4	4.45	78.0	3.9	68.0	7.3	1.6	10.0	0.063	1.53	156.0	31.0	142.0	61.0	29.6	2.25	1.227	160.0	36.4	4.1	5.83	7.2	0.6	130.0	36.0	7.0	8.4	78.9	142.0	25.0	4.0	3.0	152.0	35.7	20.0	3.0	8.55	13.1	10.0	160.4
180.0	5.7	0.058	138.0	70.0	94.6	200.0	3.517	140.0	0.9	6.7	2.67	58.0	2.6	68.0	5.2	1.9	2.14	0.068	4.77	264.72	23.0	118.0	46.0	32.0	2.15	0.872	200.0	36.3	4.81	5.38	16.0	0.8	165.0	42.0	6.7	8.2	90.8	118.0	35.0	4.0	3.0	200.0	39.7	25.0	3.0	15.39	12.2	31.0	173.3
218.21	11.9	0.055	140.0	68.0	91.0	250.0	3.957	150.0	0.2	6.0	1.25	86.0	8.4	64.0	4.8	3.0	3.21	0.018	5.0	48.0	39.0	128.0	25.0	30.3	2.325	1.2919999999999998	185.0	36.9	4.71	5.22	2.1	0.9	207.99	39.3	7.6	8.7	98.7	119.68	27.0	4.0	2.0	165.0	38.0	20.0	1.0	8.55	12.3	25.0	171.7
164.6	6.8	195.0	139.0	75.98	85.7	180.0	6.31	150.0	0.4	5.8	3.56	74.0	3.3	82.0	5.5	2.9	4.28	0.068	4.0	169.26	23.0	128.0	24.0	31.1	2.5	1.195	180.0	31.8	5.49	5.44	6.6	0.6	163.94	41.7	7.0	8.5	78.4	122.0	23.0	4.0	4.0	165.0	37.5	29.0	3.0	6.84	12.3	12.0	174.8
150.0	6.8829999999999965	6.600559999999987	138.997	58.28	90.853	158.0	5.6171700000000016	191.9	0.5	4.6960000000000015	5.7889	69.22	4.043000000000003	61.48	5.4780000000000015	2.099999999999996	5.3779	0.11067	1.85	240.0	29.01	169.84	76.61	30.584	2.38625	1.2842800000000003	112.0	26.858	4.608500000000003	5.147370000000003	7.299999999999999	0.4600000000000003	128.0	35.396	7.200000000000004	8.406000000000002	53.089	167.32	17.86	3.0	4.0	127.0	34.11299999999999	23.4	1.0	13.184099999999995	12.906000000000004	21.63	151.16599999999994
188.0	4.9	60.6	141.0	76.0	94.1	193.0	6.257999999999999	160.0	0.4	4.7	1.78	70.0	2.5	78.0	5.5	1.6	2.86	0.106	4.0	435.12	31.0	126.0	68.0	32.2	2.375	1.195	188.0	33.5	5.24	6.05	8.8	0.6	180.0	39.3	7.5	7.2	84.4	128.0	21.0	4.0	3.0	188.0	38.0	24.0	3.0	11.97	12.5	22.0	168.2
99.65	4.9	0.097	142.0	50.0	94.3	115.0	5.275	130.0	0.4	4.6	4.27	62.0	2.6	54.0	4.9	1.8	2.5	0.044	2.14	37.27	32.0	94.0	22.0	31.9	2.325	1.0659999999999998	100.0	23.2	3.95	6.16	7.8	0.4	98.54	37.1	7.8	9.1	46.8	92.0	10.0	3.0	4.0	100.0	34.2	21.0	1.0	25.65	11.4	5.0	162.5
160.0	7.1	0.21	140.0	76.14	85.6	175.0	6.724	155.9	0.4	4.2	2.67	75.18	4.2	76.56	5.5	2.2	3.21	0.048	1.7	246.12	32.0	128.24	48.0	29.8	2.475	1.453	175.0	35.6	4.97	5.72	6.1	0.6	120.0	38.1	7.5	8.2	79.3	126.48	31.0	4.0	4.0	175.0	35.8	27.0	3.0	10.26	11.5	19.0	162.7
243.11	6.1	0.041	136.0	84.0	85.7	265.0	4.09	140.0	0.5	7.1	1.78	60.0	4.1	76.0	5.1	1.3	4.28	0.039	2.92	24.0	27.0	128.0	18.0	29.5	2.35	1.13	230.0	36.7	5.66	4.718	8.6	0.3	236.01	44.0	6.7	8.8	107.5	128.0	17.0	4.0	4.0	250.0	40.5	20.0	2.0	11.97	13.1	20.0	179.9
160.0	3.2	406.0	143.0	42.0	94.1	172.01	4.5	180.0	0.2	5.3	3.56	72.0	2.2	48.0	4.9	0.7	5.71	0.179	1.0	587.4	29.0	138.0	73.46	31.2	2.325	1.03	150.0	30.7	5.34	5.218	7.5	0.8	133.96	32.0	6.9	8.4	63.9	128.0	14.0	4.0	1.0	160.0	39.5	26.0	3.0	10.26	13.6	36.0	153.8
148.88	9.2	280.0	141.0	70.32	95.6	165.0	5.043	150.0	0.6	7.5	6.23	50.0	5.6	68.0	5.2	2.8	2.14	0.072	5.0	84.0	28.0	116.0	33.0	32.4	2.45	1.195	162.0	31.9	4.47	4.83	6.7	0.5	145.0	42.1	7.0	7.8	71.7	120.0	13.0	4.0	2.0	145.0	38.0	20.0	3.0	11.97	12.5	16.0	172.3
105.0	6.925999999999995	141.51333	139.04899999999998	60.08	91.297	105.0	5.70396	194.1	0.5	4.811000000000002	10.346800000000004	68.98	4.006	61.48	5.519	2.101999999999996	6.6197999999999935	0.1646	3.51	564.0	29.99	166.96	73.45	30.580999999999985	2.3542499999999995	1.1246900000000004	95.0	22.79000000000001	4.6049000000000015	5.118380000000002	7.247999999999997	0.4470000000000002	102.0	37.003	7.200000000000002	8.157	43.29500000000001	162.02	20.59	2.0	2.0	102.0	33.293000000000006	27.6	3.0	9.284999999999998	13.319	34.21	153.48599999999996
155.0	6.6	500.97	140.4	100.0	87.1	168.0	5.38	180.0	0.6	5.1	5.34	76.0	4.5	98.0	5.2	1.3	5.0	0.14	2.75	262.68	27.0	146.0	59.0	28.3	2.35	1.13	168.0	30.0	5.18	5.162000000000001	9.6	0.6	130.0	40.5	7.2	8.4	79.5	158.0	14.0	3.0	2.0	168.0	37.8	14.0	3.0	8.6	12.9	20.0	179.3
190.0	6.875999999999994	9.547619999999991	138.98200000000006	96.0	90.301	245.0	5.076200000000001	170.0	0.5	6.1880000000000015	3.913699999999998	68.0	4.100000000000007	102.0	5.561999999999999	2.100999999999996	5.4795000000000025	0.1358299999999999	1.97	408.0	29.0	140.0	69.0	30.483	2.3355	1.052320000000001	245.0	35.9	4.632699999999995	5.147890000000001	7.224999999999999	0.5030000000000002	180.0	44.5	7.200000000000004	8.325	108.6	139.02	24.09	4.0	3.0	245.0	40.0	23.62	3.0	8.771	12.764000000000005	28.7	180.5
220.0	6.6	7.62989	141.0	80.0	85.9	225.0	6.44	140.0	0.5	7.4	4.45	56.0	3.8	78.0	5.4	1.9	6.07	0.242	2.0	372.0	28.0	106.0	63.0	28.7	2.375	1.03	205.0	35.6	5.37	5.662000000000001	7.2	1.3	185.0	40.5	6.9	8.6	93.4	106.0	38.0	4.0	5.0	210.0	43.0	22.0	3.0	11.97	11.9	19.0	185.6
124.0	6.4	0.066	140.4	74.0	90.1	130.0	3.54	150.0	0.5	3.8	1.78	90.0	4.2	76.0	5.1	1.5	4.3	0.053	1.0	194.72	28.0	108.0	48.0	30.0	2.25	0.904	120.0	25.3	4.41	5.162000000000001	7.6	0.4	115.0	39.0	7.4	7.6	53.6	110.0	15.0	2.0	5.0	120.0	34.1	24.0	3.0	8.6	14.3	11.0	167.4
137.35	7.2	0.5776700000000002	139.043	66.0	89.8	155.0	4.265109999999998	130.0	0.8	4.490999999999997	1.78	66.0	4.3	62.44	5.2	1.9	5.653600000000001	0.039	3.0	4.0	28.72	93.5	19.0	30.9	2.37325	1.2849999999999997	145.0	27.8	4.57	4.412400000000002	10.5	5.397605346934026e-79	134.98	38.5	7.193000000000002	6.6	62.9	90.0	15.93	3.0	4.0	155.0	37.8	21.53	1.0	13.936500000000008	13.2	12.51	166.9
140.0	5.7	0.011	134.0	74.0	104.4	145.0	4.939	150.0	0.7	4.8	4.45	66.0	3.0	80.0	5.2	1.9	3.57	0.221	2.0	300.0	26.0	140.0	74.0	35.5	2.425	1.2919999999999998	142.0	27.2	4.11	5.38	11.9	0.2	130.0	39.6	7.6	8.9	65.9	138.0	20.0	3.0	4.0	141.0	38.7	33.0	3.0	15.39	12.4	18.0	170.0
132.06	5.6	88.1	140.0	50.0	92.2	140.0	4.63	140.0	0.5	4.0	8.01	60.0	3.4	58.0	5.1	1.6	2.86	0.039	4.24	66.05	28.0	106.0	18.0	29.9	2.45	1.0	135.0	28.2	5.19	5.44	8.2	0.9	131.09	39.6	7.2	7.2	60.6	105.58	12.0	3.0	3.0	135.0	37.0	21.0	1.0	6.84	12.0	17.0	175.0
139.0	7.9	73.9	137.0	82.0	90.6	163.0	4.267	150.0	0.4	5.7	7.12	62.0	5.2	80.0	5.5	2.0	3.57	0.178	10.0	97.21	27.0	124.0	41.0	30.8	2.375	0.969	143.0	31.2	5.18	4.94	5.4	0.6	132.0	42.2	7.0	8.3	72.8	124.0	27.0	4.0	2.0	145.0	39.5	21.0	1.0	13.68	13.3	36.0	165.2
175.0	7.3	0.102	139.2	80.0	95.5	199.0	5.72	170.0	0.6	6.3	5.34	58.0	4.4	84.0	5.2	2.1	7.1000000000000005	0.048	1.0	260.4	37.0	134.0	56.0	33.5	2.3	0.904	199.0	35.6	4.86	5.44	8.6	0.9	120.0	43.4	8.4	8.2	89.2	134.0	33.0	4.0	1.0	180.0	38.7	28.0	3.0	10.3	11.6	35.0	173.3
138.0	5.9	0.091	142.0	84.0	89.1	150.0	5.38	170.0	0.5	6.5	4.45	56.0	2.6	86.0	5.3	2.5	6.43	0.097	1.0	120.0	36.0	140.0	73.0	29.8	2.35	1.23	144.0	28.3	4.89	4.496	8.4	1.2	130.0	38.5	7.7	8.6	66.5	132.0	19.0	3.0	3.0	144.0	33.9	23.0	3.0	11.97	12.4	13.0	163.0
175.0	6.905999999999987	0.2182299999999995	138.996	76.1	90.36900000000004	185.0	5.3715600000000014	168.3	0.5	6.299000000000001	3.193599999999998	70.0	4.100000000000007	75.38	5.616999999999997	2.100999999999996	6.053700000000003	0.10715	1.55	360.0	29.01	137.22	62.0	30.573	2.37075	1.1294699999999998	185.0	33.71799999999998	4.616100000000004	5.380200000000002	7.277	0.4930000000000001	155.0	40.37199999999997	7.200000000000004	8.223999999999998	85.00200000000005	134.38	23.53	4.0	5.0	175.0	38.75599999999999	23.06	2.0	13.269600000000004	12.632999999999996	28.17	172.02900000000008
176.0	8.9	0.095	140.0	74.0	88.5	230.0	4.71	140.0	0.6	6.4	1.78	64.0	5.4	76.0	5.0	2.8	4.28	0.019	1.0	120.0	32.0	114.0	37.0	30.8	2.3	1.07	210.0	35.7	4.39	5.107	6.6	1.0	176.0	36.2	7.4	7.7	97.0	120.0	17.0	4.0	3.0	230.0	35.4	17.0	3.0	18.81	12.4	22.0	165.2
210.0	8.0	0.387	144.0	82.0	87.4	260.0	5.069	150.0	0.6	6.7	1.25	68.0	4.2	82.0	5.8	2.7	5.36	0.078	6.0	175.56	24.0	132.0	46.0	30.3	2.375	1.518	240.0	37.1	5.2	5.33	7.2	0.9	190.0	46.3	6.8	8.0	113.8	132.0	23.0	4.0	4.0	250.0	40.0	30.0	3.0	5.13	12.4	12.0	191.3
300.0	9.6	227.82	134.9	76.0	93.8	300.0	5.59	170.0	0.8	4.7	8.01	82.0	5.5	76.0	12.5	3.0	3.9	0.159	2.0	60.0	39.0	136.0	45.0	31.5	2.425	1.195	150.0	29.6	4.14	19.762	8.4	0.7	250.0	42.0	7.9	7.5	67.7	126.9	10.0	3.0	4.0	190.0	35.3	14.0	3.0	5.1000000000000005	11.9	22.0	170.0
118.52	5.7	0.209	138.0	60.0	93.3	123.0	5.224	130.0	0.5	4.9	1.78	82.0	3.4	60.0	5.1	1.6	3.57	0.087	3.0	24.0	29.0	112.0	33.0	31.6	2.375	1.227	120.0	27.2	4.53	4.88	8.6	0.6	120.0	39.2	7.5	7.5	56.1	102.0	15.0	3.0	5.0	120.0	33.4	17.0	2.0	37.62	11.6	5.0	161.9
198.89	7.6	0.239	140.0	48.0	89.6	220.0	4.655	180.0	0.7	3.1	1.25	74.0	3.5	47.9	5.0	2.9	3.93	0.024	2.0	72.0	27.0	144.8	31.0	30.8	2.275	1.388	207.0	45.7	4.78	5.83	9.8	0.9	220.0	47.0	6.8	7.3	96.0	142.0	37.0	4.0	5.0	210.0	46.3	35.0	3.0	13.68	12.0	27.0	189.7
195.0	8.3	0.011	136.0	70.0	91.3	210.0	5.07	160.0	0.5	5.5	3.56	62.0	3.2	74.0	5.1	4.3	7.5	0.092	1.0	300.0	27.0	130.0	77.0	31.1	2.25	0.94	210.0	37.8	4.28	5.44	5.7	0.4	198.0	41.7	6.8	8.2	95.1	121.44	19.0	4.0	5.0	210.0	41.7	19.0	3.0	17.1	12.0	22.0	173.6
150.53	9.2	79.5	135.5	64.4	85.6	170.0	5.87	140.0	0.8	7.7	6.23	48.0	5.1	64.0	4.9	3.2	5.7	0.106	3.0	60.0	55.0	106.0	20.0	29.0	2.4	1.162	150.0	31.1	4.82	3.886	8.2	0.4	147.09	45.3	9.4	9.4	67.2	102.0	1163.0	4.0	3.0	145.0	37.8	827.0	3.0	32.5	14.9	234.0	169.1
176.0	7.6	0.7490000000000001	137.0	76.0	92.8	185.0	5.07	150.0	0.7	4.3	1.78	96.0	3.9	80.0	5.4	2.9	3.93	0.058	2.0	48.0	40.0	114.0	27.0	30.8	2.475	1.55	185.0	36.4	4.5	4.163	8.6	1.0	175.0	39.0	8.2	8.4	85.4	108.0	13.0	4.0	3.0	175.0	36.0	19.0	1.0	5.13	12.5	36.0	159.2
140.0	8.4	292.0	139.0	49.52	88.4	155.0	6.103	270.0	1.1	4.9	12.54	90.0	5.3	5.397605346934026e-79	5.9	1.7	5.36	0.134	1.0	300.0	36.0	256.0	73.0	29.7	2.4	1.2919999999999998	140.0	28.4	5.16	5.55	12.5	1.7	140.0	38.3	8.0	7.6	64.0	227.0	17.0	3.0	2.0	140.0	35.2	24.0	3.0	6.84	14.4	22.0	165.5
128.0	8.3	0.03	136.0	68.22	84.4	160.0	5.482	150.0	0.5	9.2	0.89	64.0	4.1	68.0	5.3	2.6	3.93	0.092	1.0	147.65	32.0	112.0	36.0	28.3	2.4	1.259	160.0	31.1	5.71	5.0	5.8	0.4	130.0	40.8	7.8	8.2	68.9	110.0	52.0	4.0	3.0	150.0	38.0	33.0	1.0	17.1	12.5	57.0	170.4
190.0	5.3	0.035	140.1	96.0	89.3	220.0	6.15	150.0	0.5	6.6	3.56	66.0	2.9	92.0	5.3	1.7	5.4	0.087	2.0	96.0	36.0	130.0	54.0	30.0	2.45	1.033	200.0	35.7	4.89	5.218	9.8	1.2	180.0	41.5	8.1	7.3	92.44	126.0	41.0	4.0	4.0	220.0	40.4	30.0	3.0	6.8000000000000025	13.5	129.0	178.4
119.1	8.2	0.09	134.0	76.4	90.7	130.0	4.29	150.0	0.7	3.3	5.34	76.0	5.1	76.0	5.0	2.3	3.57	0.116	2.0	119.49	30.0	122.0	31.0	31.0	2.325	1.19	113.0	24.7	4.39	4.441	8.7	0.4	122.0	38.8	7.4	8.0	50.3	120.0	11.0	3.0	5.0	115.0	32.4	13.0	3.0	10.26	12.2	11.0	157.7
173.39	6.9	0.179	139.4	58.0	88.9	190.0	5.48	140.0	0.5	4.9	5.34	76.0	3.5	60.0	5.3	2.7	3.2	0.068	4.0	84.0	28.0	114.0	28.0	29.7	2.325	0.904	190.0	39.6	4.57	4.607	6.6	0.2	170.0	42.2	7.4	8.1	89.6	118.0	42.0	4.0	4.0	185.0	35.0	24.0	1.0	8.6	11.6	25.0	162.3
130.0	6.6	0.015	140.0	56.0	92.4	140.0	7.007999999999999	180.0	0.4	3.5	4.45	62.0	4.5	58.46	5.5	1.6	5.36	0.097	1.04	120.0	24.0	146.36	73.39	30.9	2.425	1.227	130.0	32.2	5.26	4.94	5.9	0.6	135.0	39.4	6.9	9.5	59.8	142.0	26.0	4.0	3.0	130.0	33.5	24.0	3.0	13.68	12.5	13.0	158.3
152.67	7.5	1.21	141.0	82.0	68.0	175.0	5.38	150.0	0.8	8.0	2.67	80.0	4.5	82.0	5.4	1.9	4.28	0.14	2.0	24.0	29.0	122.0	21.0	22.9	2.4	1.19	165.0	32.3	7.15	4.607	10.6	1.4	147.48	43.1	7.4	9.0	77.6	128.0	26.0	4.0	3.0	155.0	36.1	17.0	3.0	18.81	13.9	24.0	170.6
110.0	6.6	402.0	140.0	68.0	92.8	150.0	5.689	120.0	0.6	3.7	14.59	68.0	3.6	67.42	5.6	2.2	3.57	0.066	2.0	108.0	28.0	102.78	43.0	30.3	2.35	1.13	135.0	29.7	4.35	4.39	9.4	0.5	110.0	39.1	6.9	8.2	62.8	102.0	11.0	3.0	2.0	145.0	36.4	15.0	3.0	10.26	13.1	11.0	163.6
150.0	7.3	0.035	138.5	67.08	84.6	180.0	5.28	150.0	0.8	5.4	4.45	64.0	3.8	60.0	5.9	2.6	5.0	0.063	3.0	117.91	40.0	120.0	45.0	28.3	2.5	1.259	180.0	35.8	4.4	5.107	10.5	0.6	110.0	39.4	8.4	8.4	87.9	114.0	23.0	4.0	5.0	180.0	34.0	25.0	1.0	8.6	13.8	35.0	154.5
123.0	8.1	0.035	138.8	74.0	88.1	150.0	8.02	150.0	0.7	4.9	4.45	82.0	5.0	80.0	5.5	2.2	4.3	0.111	1.12	391.68	30.0	120.0	70.0	29.5	2.525	1.001	150.0	31.6	5.11	5.107	9.2	0.8	130.0	44.5	7.7	8.1	70.3	126.0	14.0	3.0	2.0	150.0	37.5	18.0	3.0	10.3	12.2	11.0	159.8
180.0	5.1	0.035	135.4	74.0	109.7	185.0	4.42	170.0	0.5	5.9	3.56	62.0	2.8	80.0	5.5	1.6	5.4	0.126	1.0	420.0	29.0	140.0	70.82	37.7	2.525	1.13	176.0	31.3	3.32	5.495	10.4	0.7	165.0	42.0	7.5	7.1	75.6	134.0	21.0	4.0	5.0	180.0	39.1	21.0	3.0	29.1	12.2	25.0	177.7
175.0	9.3	0.025	137.0	70.0	91.8	185.0	5.43	130.0	0.7	5.9	3.56	60.0	5.8	74.0	5.1	2.4	6.78	0.101	2.0	300.0	27.0	112.0	66.0	31.3	2.325	1.16	175.0	29.0	5.09	4.718	7.4	0.8	145.0	46.7	7.1	8.0	75.4	110.0	24.0	3.0	3.0	175.0	40.4	26.0	2.0	17.1	12.3	21.0	187.5
110.0	8.8	0.06	141.3	80.0	89.8	140.0	5.43	130.0	0.7	4.3	5.34	66.0	4.3	76.0	5.8	3.4	5.4	0.097	2.16	120.0	33.0	116.0	46.0	30.0	2.375	1.098	135.0	32.6	4.66	5.051	7.8	1.0	88.0	39.0	7.7	8.0	60.8	114.0	31.0	4.0	1.0	120.0	35.1	25.0	3.0	5.1000000000000005	12.5	17.0	151.3
220.0	6.3	2.63	139.0	98.0	89.3	280.0	5.87	180.0	0.5	8.7	4.45	80.0	4.1	98.0	5.2	1.4	5.36	0.203	10.0	144.0	27.0	146.0	44.0	30.2	2.3	1.195	270.0	36.4	5.13	5.77	8.6	0.4	220.0	45.9	6.8	9.2	120.9	149.24	75.0	4.0	2.0	240.0	43.0	59.0	3.0	11.97	13.5	105.0	180.4
128.0	5.5	0.109	141.0	81.42	90.6	145.0	6.517	150.0	0.4	5.0	1.78	102.0	4.1	80.0	5.2	0.8	2.5	0.174	1.8	230.84	27.0	110.0	49.0	30.8	2.55	1.2919999999999998	128.0	26.7	4.92	5.0	7.9	0.6	115.0	39.5	7.2	7.8	60.3	116.0	25.0	3.0	2.0	128.0	36.8	26.0	3.0	13.68	12.0	9.0	166.4
98.0	6.4	0.862	144.2	20.0	95.7	118.0	6.75	180.0	0.5	4.8	9.79	56.0	4.6	70.0	5.4	1.2	3.6	0.106	6.34	144.0	41.0	158.0	69.87	32.1	2.325	1.098	118.0	28.7	4.72	4.663	8.4	0.3	98.0	37.5	8.8	8.0	48.6	154.0	11.0	2.0	1.0	112.0	33.5	22.0	3.0	15.4	12.8	16.0	147.6
235.0	4.1	0.048	140.0	86.0	88.2	265.0	3.879	170.0	0.4	4.1	2.67	86.0	2.3	96.0	5.3	1.3	5.0	0.068	1.0	207.3	27.0	138.0	40.0	29.2	2.4	1.388	235.0	42.3	5.32	4.94	9.9	0.2	220.0	41.1	7.2	9.7	109.7	136.0	30.0	5.0	3.0	245.0	41.2	31.0	3.0	11.97	12.3	30.0	178.0
122.0	9.1	0.011	138.0	82.0	89.4	130.0	6.52	180.0	0.6	4.9	3.56	82.0	5.1	90.0	5.5	3.0	5.36	0.063	1.0	156.0	36.0	168.0	67.0	29.8	2.5	1.26	125.0	29.4	4.58	5.384	7.1	0.6	106.0	39.6	7.8	7.4	56.5	162.0	13.0	3.0	4.0	122.0	37.0	22.0	3.0	6.84	12.2	7.0	164.1
165.0	6.6400000000000095	1.701049999999999	139.078	55.2	91.135	170.0	5.51415	178.4	0.5	4.996000000000002	4.731499999999998	70.92	3.9009999999999936	55.14	5.6930000000000005	2.001	4.735199999999995	0.10267	2.04	420.0	29.01	149.48	77.51	30.41	2.3635	1.1011	148.0	31.621	4.644799999999996	5.6943300000000034	7.660999999999999	0.4890000000000003	130.0	37.114	7.200000000000004	8.255	69.74099999999996	145.84	18.19	3.0	1.0	158.0	35.898	21.23	3.0	7.641000000000003	12.802000000000003	22.06	157.38600000000002
145.0	9.4	0.011	142.0	54.0	85.7	160.0	6.03	210.0	0.6	4.9	4.45	74.0	5.9	5.397605346934026e-79	5.7	2.6	4.64	0.058	1.0	204.0	25.0	188.0	76.0	29.1	2.525	0.97	135.0	28.8	4.43	5.051	6.2	0.1	118.0	33.3	6.4	9.5	62.9	170.0	13.0	3.0	4.0	145.0	38.0	20.0	3.0	8.55	14.2	10.0	164.1
216.94	5.3	0.171	138.0	86.0	91.2	235.0	5.431	140.0	0.3	7.1	0.89	82.0	3.6	82.0	5.1	1.2	2.86	0.029	10.0	48.0	28.0	114.0	23.0	32.4	2.35	1.001	235.0	37.2	4.73	5.27	5.6	0.8	218.66	48.8	7.0	9.9	101.5	116.0	31.0	5.0	3.0	200.0	41.4	26.0	1.0	11.97	12.3	25.0	188.8
220.0	11.4	618.0	137.0	76.0	88.6	240.0	4.47	150.0	0.8	7.5	18.68	72.0	6.3	74.0	5.6	4.0	5.0	0.145	2.0	132.0	32.0	122.0	48.0	30.5	2.375	1.1	240.0	38.6	6.07	4.774	6.8	0.9	198.0	44.6	7.4	10.6	106.0	120.0	31.0	5.0	4.0	240.0	44.3	25.0	3.0	10.26	12.6	57.0	181.4
130.0	6.3	0.291	140.0	60.0	73.9	172.0	5.405	120.0	0.2	4.1	2.67	78.0	3.8	65.76	5.1	2.1	3.21	0.068	2.48	129.72	28.0	102.02	36.0	24.2	2.3	1.0659999999999998	172.0	37.0	4.28	4.27	3.4	5.397605346934026e-79	140.0	40.6	6.5	6.7	80.3	100.0	12.0	4.0	3.0	150.0	37.2	14.0	3.0	10.26	16.3	9.0	162.4
150.0	8.1	0.011	136.0	84.0	88.9	245.0	4.6	160.0	0.4	4.0	1.78	96.0	5.7	82.0	5.5	2.0	4.28	0.034	3.0	246.46	28.0	122.0	43.0	29.8	2.275	1.03	245.0	41.3	4.35	5.384	4.6	0.5	150.0	32.0	6.8	8.2	112.3	122.0	22.0	5.0	4.0	228.45	38.1	19.0	3.0	8.55	13.1	17.0	159.5
196.88	5.7	0.011	142.0	66.0	94.4	229.0	3.85	190.0	0.4	6.0	4.45	60.0	3.5	60.0	5.8	1.7	6.43	0.063	3.0	472.44	30.0	170.0	63.0	31.6	2.25	0.81	229.0	36.6	4.15	4.829	7.1	0.6	166.7	38.2	6.9	7.9	103.2	184.0	33.0	4.0	1.0	229.0	34.1	30.0	3.0	10.26	12.9	18.0	171.6
200.0	6.896999999999995	3.239360523809524	139.02700000000002	64.28	90.40100000000002	210.0	5.54729	180.4	0.5	5.446999999999999	4.279299999999997	70.68	4.101000000000006	65.22	5.661000000000005	2.126999999999996	4.895099999999997	0.1027	1.96	144.0	28.0	154.7	75.06	30.44399999999998	2.3932500000000005	1.2520099999999998	179.0	33.334	4.645099999999993	5.377440000000003	7.336000000000002	0.4710000000000004	140.0	39.63999999999998	7.198999999999996	8.272	81.12599999999998	151.38	20.61	4.0	2.0	179.0	37.99800000000001	23.38	3.0	12.346200000000003	12.911000000000008	28.03	167.52
135.0	8.3	1.4737399999999985	139.01100000000002	61.72	92.1	180.0	4.98595	149.3	0.6	5.262000000000001	5.78	71.72	4.7	63.66	5.3	2.3	5.420600000000002	0.094	1.49	480.0	28.0	121.88	80.0	31.0	2.40275	1.24446	164.0	32.052	4.3	5.01918	6.9	0.6	119.0	37.706	7.206999999999996	7.1	78.19	120.08	20.7	4.0	3.0	180.0	37.036	24.74	3.0	11.4228	12.6	24.64	166.99900000000005
175.0	9.5	112.0	140.0	68.0	90.7	194.0	4.293	130.0	0.6	6.3	9.79	80.0	5.3	70.0	5.3	3.0	1.79	0.068	2.0	213.33	30.0	110.0	37.0	30.5	2.4	1.033	150.0	29.5	4.63	4.27	6.2	0.9	160.0	37.8	7.2	8.3	70.4	110.0	40.0	3.0	4.0	187.0	35.0	31.0	3.0	20.52	13.3	22.0	160.8
320.0	6.0	70.6	139.0	74.0	96.9	320.0	4.6	150.0	0.5	6.1	8.01	62.0	2.3	74.0	4.9	3.0	5.36	0.097	3.46	360.0	34.0	118.0	50.0	33.0	2.35	1.19	178.0	31.7	4.51	3.886	8.2	0.5	158.0	40.0	7.5	6.9	79.5	112.0	18.0	4.0	2.0	240.0	39.0	19.0	1.0	8.55	11.4	14.0	171.9
154.8	4.4	1.53	141.0	86.0	81.4	165.0	3.9	160.0	0.3	5.6	1.78	66.0	1.9	84.0	5.0	1.7	3.57	0.087	2.52	2.0	29.0	128.0	18.0	27.6	2.35	1.03	160.0	29.9	5.35	4.33	7.6	1.0	149.79	45.5	7.0	8.6	75.9	132.0	9.0	4.0	3.0	165.0	41.2	18.0	1.0	13.68	12.5	18.0	184.4
177.0	10.2	158.0	138.0	60.0	94.8	177.0	7.991	150.0	0.505	5.4	8.36	84.0	6.291999999999999	68.0	4.9	3.130999999999999	3.57	0.44	2.0	192.0	34.0	130.0	69.0	32.3	2.525	1.259	177.0	27.2	5.23	5.22	5.0260000000000025	0.3159999999999999	132.0	45.0	7.7	9.6	69.3	114.0	28.0	3.0	2.0	177.0	41.3	29.0	3.0	15.39	14.0	30.0	175.4
120.0	6.8	0.035	138.2	70.0	88.1	160.0	4.8100000000000005	130.0	0.7	3.2	1.78	78.0	3.3	74.0	5.2	2.7	3.9	0.039	1.0	179.28	31.0	106.0	37.0	28.8	2.3	1.162	140.0	32.8	4.06	4.774	10.2	0.6	115.0	41.5	7.5	7.6	64.6	110.0	19.0	3.0	5.0	135.0	32.7	19.0	3.0	5.1000000000000005	12.3	14.0	160.6
143.0	7.1	0.025	135.0	58.28	93.6	172.0	6.9	176.9	0.6	6.1	3.56	64.14	3.3	61.18	6.2	2.8	7.14	0.14	12.82	600.0	36.0	150.44	76.0	32.0	2.2	1.19	165.0	30.5	4.63	5.384	9.0	0.5	121.0	36.8	7.6	9.1	71.7	144.98	24.0	4.0	4.0	154.0	36.5	25.0	3.0	18.81	12.6	43.0	159.1
141.0	5.7	109.0	139.5	68.0	93.5	152.0	5.51	170.0	0.3	5.3	10.68	70.0	3.2	74.0	5.4	2.0	2.5	0.048	3.62	156.0	24.0	144.0	65.0	32.4	2.2	1.13	152.0	31.1	4.43	5.218	6.1	0.7	117.0	28.9	6.9	8.1	68.2	150.0	20.0	3.0	1.0	152.0	33.3	24.0	3.0	5.1000000000000005	11.6	24.0	149.6
170.0	8.9	0.035	138.0	66.36	94.8	190.0	5.25	190.0	0.6	6.1	4.45	84.0	4.0	70.0	5.6	2.8	5.4	0.242	1.0	360.0	29.0	156.0	70.0	31.9	2.375	1.162	190.0	32.4	4.96	5.162000000000001	6.7	0.1	160.0	41.0	7.4	9.8	82.2	150.0	13.0	4.0	2.0	180.0	41.0	15.0	3.0	8.6	12.5	26.0	171.5
224.82	7.5	0.3	137.7	62.0	89.3	260.0	5.48	170.0	0.6	7.3	1.78	90.0	3.9	72.0	5.1	2.7	5.0	0.077	3.0	85.44	29.0	128.0	32.0	29.2	2.55	1.13	230.0	34.0	5.25	4.829	7.9	0.6	225.0	45.7	8.0	8.2	104.5	123.06	29.0	4.0	4.0	230.0	37.8	20.0	3.0	12.0	11.9	30.0	180.8
185.82	7.2	0.035	141.8	78.0	90.7	200.0	5.12	130.0	0.4	4.5	3.56	68.0	4.4	74.0	5.2	2.0	5.0	0.106	3.0	96.0	29.0	108.0	29.0	31.4	2.375	1.0659999999999998	200.0	35.8	5.31	5.107	6.1	0.6	190.0	45.0	7.3	7.3	88.4	104.0	32.0	2.0	4.0	194.0	38.2	24.0	3.0	8.6	12.1	16.0	177.4
136.15	4.3	0.011	138.0	66.0	84.6	175.0	4.22	140.0	0.4	4.6	1.78	68.0	2.6	70.0	5.3	1.1	3.21	0.034	1.76	144.0	33.0	102.0	33.0	28.3	2.35	1.26	150.0	31.6	4.55	4.218999999999999	10.2	0.7	130.0	42.8	7.5	7.9	71.8	106.0	15.0	4.0	3.0	140.0	36.2	20.0	3.0	8.55	12.3	13.0	161.6
145.0	6.907999999999992	4.190069166666674	139.03500000000005	54.24	90.449	150.65	5.375510000000002	180.0	0.5	5.587999999999997	4.754399999999999	66.38	4.044000000000001	56.96	5.694999999999998	2.099999999999996	4.813099999999994	0.1427	1.69	36.0	29.01	149.26	80.0	30.51299999999999	2.3857500000000007	1.13834	140.0	30.64200000000001	4.628299999999999	5.5276400000000026	7.295999999999998	0.479	141.04	37.00399999999999	7.200000000000004	8.211000000000006	67.77799999999998	146.18	17.89	4.0	1.0	145.0	37.250000000000014	22.33	3.0	13.098600000000005	12.966000000000005	19.65	163.864
106.97	4.0	0.017	139.0	87.5	93.7	120.0	5.017	150.0	0.3	2.9	1.25	64.0	2.1	92.0	5.2	1.3	2.14	0.024	1.0	132.15	29.0	130.0	32.0	32.8	2.25	0.936	118.0	26.9	4.16	5.11	8.2	0.7	105.0	33.2	6.5	7.8	54.7	124.0	14.0	3.0	4.0	115.0	31.8	22.0	1.0	10.26	12.4	11.0	149.1
180.0	6.902999999999992	0.03867	138.99799999999996	58.0	90.815	210.0	4.632739999999999	177.3	0.5	5.647	2.2909999999999995	68.92	4.101000000000006	60.26	7.006	2.099999999999996	3.780199999999998	0.0924599999999999	1.31	384.0	28.0	150.92	74.75	30.58399999999999	2.3760000000000003	1.1177799999999996	170.0	32.50000000000004	4.613800000000003	6.5239800000000026	7.322000000000003	0.4640000000000001	150.0	43.49299999999998	7.197999999999998	8.184	86.37899999999998	147.28	22.16	4.0	3.0	210.0	40.898	23.27	3.0	13.919400000000005	12.770999999999995	30.86	179.87499999999991
125.0	4.1	0.112	141.1	88.0	88.7	155.0	7.68	150.0	0.6	4.5	5.34	76.0	2.0	88.0	5.1	1.3	6.8000000000000025	0.232	4.0	274.82	40.0	140.0	62.0	29.5	2.4	0.969	145.0	30.5	4.43	5.273	15.6	1.2	120.0	44.8	7.9	7.6	67.2	144.0	17.0	3.0	3.0	155.0	37.9	21.0	3.0	6.8000000000000025	12.0	16.0	163.6
114.29	6.9	0.37	139.2	74.0	87.8	115.0	5.04	140.0	0.5	5.3	3.56	66.0	3.9	84.0	5.0	2.0	3.6	0.0819999999999999	6.0	60.0	29.0	120.0	28.0	30.3	2.45	0.84	115.0	24.5	5.13	4.774	7.3	0.4	115.0	38.2	7.8	8.9	51.0	116.0	15.0	2.0	4.0	115.0	35.0	20.0	3.0	13.7	12.1	16.0	169.8
168.0	8.6	44.2	141.0	48.0	91.9	175.0	5.612	150.0	0.5	6.3	3.56	48.0	4.9	48.0	5.3	2.9	6.07	0.145	3.0	96.0	28.0	122.0	37.0	32.5	2.325	1.6469999999999998	175.0	32.5	5.13	4.33	6.3	0.6	155.0	38.9	7.2	8.4	78.8	130.0	87.0	4.0	2.0	168.0	37.3	55.0	3.0	15.39	12.3	41.0	158.2
148.55	6.6	3.297590000000004	140.6	88.0	75.9	170.0	4.34	150.0	0.5	4.7	5.34	72.0	3.7	81.72	5.3	2.0	5.4	0.106	2.5	89.59	30.0	118.3	26.0	24.8	2.325	1.195	170.0	31.6	4.79	4.441	7.7	2.9	143.13	45.2	7.1	8.9	81.1	118.0	23.0	3.0	4.0	158.0	37.4	18.0	3.0	6.8000000000000025	14.7	11.0	171.5
145.0	5.9	0.045	140.0	92.0	88.6	150.0	5.56	140.0	0.5	5.0	2.67	82.0	2.8	88.0	5.3	2.3	4.28	0.039	1.64	134.66	23.0	116.0	43.0	30.8	2.3	1.388	150.0	30.6	5.14	4.88	8.6	0.8	130.0	40.1	6.8	7.8	63.8	116.0	39.0	4.0	1.0	150.0	35.5	28.0	3.0	13.68	12.1	77.0	162.0
160.0	6.9	0.032	140.0	88.0	82.4	180.0	6.03	160.0	0.7	6.3	1.78	58.0	4.4	104.0	5.7	1.6	5.36	0.058	2.0	300.0	31.0	128.0	50.0	27.9	2.425	1.03	180.0	35.7	5.72	5.051	10.2	0.5	160.0	44.5	7.5	8.1	83.9	136.0	36.0	4.0	3.0	175.0	38.2	33.0	3.0	15.39	12.5	18.0	173.1
160.0	6.4	0.011	139.0	66.0	87.8	180.0	4.99	130.0	0.3	3.7	3.56	68.0	4.1	72.0	5.4	1.9	4.28	0.058	1.65	184.68	24.0	114.0	47.0	29.3	2.25	1.1	180.0	33.1	4.81	4.774	5.4	0.5	120.0	39.6	6.4	9.9	84.6	108.0	27.0	4.0	4.0	180.0	36.1	23.0	3.0	10.26	12.5	19.0	164.1
196.58	8.1	11.7	139.7	66.0	86.6	215.0	3.9	130.0	0.6	6.2	3.56	52.0	4.3	70.0	5.4	2.9	5.7	0.126	3.0	93.81	28.0	112.0	33.0	29.2	2.175	0.936	215.0	38.5	4.43	4.885	8.0	0.8	200.0	43.4	7.0	7.6	94.1	114.0	22.0	4.0	2.0	200.0	39.5	22.0	3.0	8.6	11.8	37.0	170.6
140.0	8.4	358.0	140.0	80.0	89.8	172.0	4.862	150.0	0.7	4.6	27.22	68.0	5.5	80.0	5.1	1.9	3.93	0.128	4.0	188.04	22.0	120.0	55.0	30.6	2.5	1.55	160.0	31.3	5.08	4.83	8.6	0.6	105.0	37.8	6.9	8.5	71.2	116.0	26.0	4.0	3.0	170.0	36.6	23.0	3.0	11.97	12.3	26.0	159.1
107.03	10.6	0.011	131.0	60.0	83.1	120.0	4.27	130.0	0.8	1.9	1.78	80.0	7.4	55.42	5.1	2.3	5.36	0.029	2.39	4.0	30.0	97.28	21.0	29.4	2.3	1.39	110.0	23.9	4.11	4.1080000000000005	7.1	0.4	104.55	38.2	7.1	7.9	52.3	96.0	22.0	3.0	3.0	110.0	30.8	14.0	3.0	10.26	12.4	62.0	156.5
155.0	5.4	133.0	142.0	66.0	103.8	180.0	3.9	150.0	0.7	3.5	4.45	58.0	1.7	66.0	4.7	2.9	3.93	0.048	6.14	169.0	36.0	110.0	47.0	35.0	2.075	1.23	180.0	33.6	4.2	5.329	12.5	0.1	155.0	42.5	6.5	9.1	80.6	112.0	62.0	4.0	4.0	170.0	38.2	96.0	3.0	37.62	16.1	55.0	177.2
138.0	6.4	1.21	138.0	43.74	96.8	155.0	3.465	220.0	0.6	7.8	6.23	48.0	3.6	40.0	5.6	1.6	9.64	0.13	1.0	348.0	29.0	196.0	79.0	32.7	2.3	1.0659999999999998	150.0	27.7	4.11	5.55	8.9	0.6	135.0	42.7	7.2	8.8	66.5	186.38	20.0	3.0	3.0	150.0	38.3	23.0	3.0	13.68	12.0	10.0	174.4
160.0	4.5	2.17	142.0	94.0	85.1	160.0	6.03	240.0	0.4	3.8	4.45	64.0	2.6	102.0	6.9	1.5	5.0	0.0819999999999999	1.73	297.6	33.0	214.0	70.73	28.1	2.2	1.07	160.0	28.7	4.64	6.439	8.6	0.5	130.0	38.7	6.9	8.8	71.2	216.72	11.0	3.0	1.0	159.31	40.0	17.0	3.0	10.26	14.3	14.0	167.6
165.0	5.7	0.057	141.0	70.0	85.9	195.0	5.431	170.0	0.4	4.7	5.34	64.0	2.9	72.0	5.4	2.1	4.28	0.135	2.0	300.0	30.0	146.0	69.0	27.6	2.75	1.098	187.0	33.3	5.01	4.61	6.4	1.3	140.0	40.4	7.1	7.7	84.7	142.0	25.0	4.0	3.0	190.0	38.2	25.0	3.0	11.97	13.5	13.0	168.5
99.47	6.8749999999999885	0.46355	139.009	66.06	89.99999999999999	100.0	4.600740000000001	141.0	0.502	4.120000000000001	2.4424999999999994	76.92	4.100000000000007	65.58	5.155999999999999	2.0979999999999963	5.731600000000001	0.07081	2.21	57.2	29.01	111.84	26.0	30.337000000000003	2.3705000000000007	1.2960709090909095	100.0	21.5	4.648899999999995	4.772360000000003	7.154000000000003	0.4530000000000002	98.99	36.7	7.200000000000004	8.258999999999999	40.8	111.28	15.75	2.0	4.0	100.0	33.5	20.7	3.0	14.449500000000002	12.362000000000002	15.6	158.5
168.0	6.3	0.402	140.0	74.0	87.3	172.0	4.319	160.0	0.5	5.2	2.67	72.0	3.6	70.0	5.6	1.9	3.57	0.072	2.0	264.0	33.0	130.0	73.0	29.3	2.575	1.259	168.0	31.8	4.54	4.72	7.5	0.4	148.0	41.5	7.7	8.6	70.7	122.0	23.0	4.0	4.0	168.0	40.9	26.0	3.0	11.97	13.7	21.0	175.1
145.0	4.1	0.024	136.0	72.0	102.3	150.0	5.38	210.0	0.5	5.8	8.01	86.0	2.1	68.0	5.2	1.4	3.21	0.401	1.0	120.0	32.0	176.0	79.0	36.7	2.45	1.13	150.0	27.9	4.61	5.829	12.5	0.6	125.0	35.9	7.1	7.2	65.9	170.0	15.0	3.0	2.0	150.0	38.0	48.0	3.0	29.07	12.0	48.0	167.8
119.33	6.0	0.06	137.0	70.0	85.5	147.0	4.34	130.0	0.4	2.7	1.78	70.0	3.7	70.0	5.2	1.8	3.57	0.111	2.73	14.97	29.0	110.0	18.0	29.1	2.425	1.55	147.0	31.5	4.83	5.384	7.4	0.3	115.56	38.2	7.6	8.8	68.7	120.0	27.0	4.0	1.0	90.0	36.1	24.0	3.0	6.84	11.8	22.0	159.9
220.0	3.7	0.102	142.0	66.58	85.4	240.0	4.5	160.0	0.5	3.9	4.45	44.0	2.6	66.0	5.1	0.6	3.21	0.222	2.43	180.0	34.0	134.0	50.0	28.6	2.3	1.03	184.0	34.0	4.81	4.496	12.2	0.2	170.0	45.6	7.8	7.9	81.4	128.0	16.0	4.0	3.0	180.0	39.0	27.0	3.0	29.07	12.4	7.0	184.9
175.0	4.4	0.022	140.0	56.0	97.4	200.0	4.526	130.0	0.7	8.9	18.06	62.0	2.5	60.0	6.0	1.1	12.5	0.166	1.55	600.0	38.0	110.0	75.76	32.0	2.3	1.033	149.0	23.1	3.64	7.38	14.8	0.8	100.0	36.99799999999999	7.6	8.9	59.8	102.0	13.0	3.0	4.0	175.0	33.0	24.0	1.0	13.68	13.7	18.0	164.8
132.0	7.8	224.0	137.0	54.0	92.9	135.0	5.1720000000000015	170.0	0.5	6.5	6.14	72.0	5.2	60.0	5.3	1.7	5.0	0.108	1.77	300.0	28.0	136.0	80.0	32.8	2.2	1.162	128.0	23.7	4.27	5.16	6.3	0.4	126.0	38.4	7.3	7.6	56.8	134.0	15.0	3.0	3.0	135.0	36.0	25.0	3.0	15.39	12.3	14.0	166.9
300.0	7.3	0.035	140.8	84.04	73.4	365.0	3.44	190.0	0.5	5.9	4.45	58.0	4.6	84.0	5.7	1.8	3.9	0.077	2.02	180.0	35.0	168.0	42.0	23.6	2.1	1.227	365.0	55.3	4.09	4.385	7.4	5.397605346934026e-79	250.0	38.2	7.5	7.5	164.0	168.0	17.0	5.0	4.0	320.0	35.2	15.0	1.0	6.8000000000000025	17.3	30.0	169.5
126.5	8.2	0.011	134.0	54.0	78.4	139.0	7.215	130.0	0.7	3.5	4.27	94.0	5.2	60.0	5.3	2.1	2.5	0.043	2.65	9.15	36.0	106.0	20.0	25.7	2.275	1.421	139.0	25.3	4.39	3.94	8.1	0.3	121.97	38.1	7.0	8.8	61.3	104.38	15.0	3.0	3.0	100.0	35.0	19.0	3.0	6.84	15.5	9.0	157.5
135.0	9.4	0.016	139.0	69.74	91.0	160.0	7.447999999999999	210.0	0.9	4.4	3.56	64.0	4.2	70.0	5.9	4.0	3.93	0.092	1.0	216.0	30.0	188.0	71.35	30.5	2.4	1.324	160.0	30.2	4.99	5.22	9.7	0.3	115.0	36.3	7.2	8.8	74.3	182.0	20.0	4.0	4.0	155.0	38.0	24.0	3.0	13.68	12.7	15.0	157.0
160.0	6.3	0.027	140.0	54.0	86.6	170.0	5.093999999999999	130.0	0.4	4.5	2.4	86.0	4.2	50.0	5.4	1.6	2.5	0.242	1.0	145.81	31.0	100.0	44.0	29.3	2.25	0.904	170.0	33.5	4.3	6.22	5.9	0.2	120.0	36.0	7.1	8.6	75.9	94.0	16.0	4.0	1.0	170.0	33.0	20.0	3.0	11.97	12.9	10.0	155.4
180.0	8.0	287.0	142.0	75.18	89.7	193.0	3.62	160.0	0.6	5.2	4.72	76.0	4.5	76.0	5.4	2.6	3.57	0.125	1.0	106.47	27.0	144.0	37.0	30.8	2.475	1.55	154.0	29.0	5.36	4.5	7.2	0.9	180.0	43.6	7.4	8.0	61.8	130.0	23.0	3.0	1.0	170.0	37.0	18.0	3.0	6.84	13.0	20.0	181.7
110.0	9.5	0.06	138.0	68.0	93.0	178.0	5.97	170.0	0.7	7.4	11.57	68.0	6.3	82.0	5.2	2.4	5.0	0.063	4.0	156.0	36.0	154.0	57.0	31.3	2.45	1.19	178.0	33.1	4.71	4.774	7.8	0.3	115.0	39.5	8.3	10.0	81.1	134.0	17.0	4.0	4.0	175.0	36.9	19.0	3.0	11.97	12.4	13.0	164.6
125.0	7.0980000000000105	303.24936	138.998	64.0	90.623	130.0	5.3362	160.0	0.5	5.547999999999997	12.106799999999994	106.0	4.2009999999999925	64.0	7.521000000000003	2.2049999999999965	4.242499999999999	0.22421	3.0	264.0	29.04	136.0	43.0	30.33300000000001	2.39125	1.1510399999999998	125.0	25.8	4.653200000000001	7.317970000000006	7.051	0.3890000000000001	125.0	37.5	7.166000000000006	8.374999999999995	58.2	136.0	24.05	3.0	4.0	125.0	38.0	26.7	3.0	14.4495	12.821999999999992	38.54	170.4
131.0	7.2	0.035	141.0	82.0	88.4	148.0	5.53	150.0	0.4	3.5	3.56	74.0	4.0	82.0	5.0	2.6	3.9	0.053	2.0	36.0	32.0	124.0	36.0	30.2	2.35	1.227	141.0	30.7	4.3	4.441	5.9	0.9	131.0	38.2	7.5	7.9	65.0	128.0	17.0	3.0	4.0	134.0	33.0	17.0	3.0	5.1000000000000005	12.2	19.0	154.8
270.0	6.5	0.021	143.0	70.0	96.3	280.0	3.62	150.0	0.6	5.8	3.65	76.0	2.3	72.0	5.7	3.3	4.28	0.047	1.44	264.0	23.0	134.0	73.0	33.7	2.275	1.2919999999999998	225.0	38.8	3.8	4.5	9.1	1.7	225.0	38.0	6.5	8.1	106.22939999999996	134.0	28.0	5.0	5.0	270.0	41.3	20.0	3.0	8.55	12.7	12.0	179.6
142.71	5.4	2.92	137.0	64.36	93.4	163.0	4.06	146.4	0.3	3.0	2.58	75.98	2.9	63.46	4.7	2.0	2.14	0.039	2.32	5.59	33.0	118.12	18.0	30.7	2.35	1.324	152.0	31.8	4.36	5.66	5.6	1.7	138.57	42.5	6.9	9.4	83.3	115.56	10.0	4.0	2.0	135.0	37.0	19.0	1.0	10.26	12.9	12.0	166.5
205.0	7.6	0.011	139.0	82.0	92.1	210.0	6.54	160.0	0.4	4.9	4.45	68.0	4.2	84.0	5.2	2.8	5.36	0.039	1.39	289.32	27.0	138.0	59.0	31.0	2.375	1.07	195.0	33.4	5.1	4.441	5.9	0.9	140.0	36.4	7.1	7.8	89.4	128.0	18.0	4.0	4.0	210.0	37.2	23.0	3.0	13.68	13.1	20.0	164.5
96.93	5.4	0.251	140.0	70.0	72.1	105.0	5.353	140.0	0.5	4.2	4.8	68.0	2.6	72.0	5.253999999999998	2.1	4.28	0.048	3.32	215.8	31.0	100.0	34.0	22.7	2.2	1.227	105.0	27.7	4.19	4.55	8.4	0.9	95.0	35.0	7.2	12.4	47.1	116.0	12.0	3.0	1.0	98.0	33.0	18.0	3.0	10.26	13.8	8.0	155.1
195.47	7.086000000000013	1.703708888888888	139.04000000000002	67.18	89.80799999999998	210.0	4.2292200000000015	148.0	0.5	5.859999999999998	1.9135	68.02	4.100000000000007	66.48	5.151	2.226999999999998	5.670500000000001	0.08273	4.12	72.21	28.0	117.14	19.0	30.591	2.3770000000000007	1.30525	195.0	34.176	4.610300000000004	4.594200000000002	6.979000000000003	0.4530000000000002	194.99	46.79999999999999	7.1969999999999965	8.119000000000002	88.89900000000002	116.62	21.16	4.0	4.0	190.0	41.750999999999976	22.91	1.0	14.808599999999997	12.420000000000002	17.66	188.046
119.76	5.6	63.5	139.0	55.1	84.7	130.0	4.422	120.0	0.5	4.0	14.24	68.0	2.6	52.0	4.9	2.4	2.5	0.053	3.4	36.0	33.0	106.0	18.0	29.2	2.3	1.259	128.0	27.7	4.44	4.88	9.5	0.8	120.3	38.7	7.3	8.6	58.0	104.0	11.0	4.0	2.0	120.0	35.4	20.0	1.0	8.55	11.8	16.0	159.5
130.0	8.2	366.56	139.3	66.0	103.9	155.0	3.47	160.0	0.6	8.6	8.9	94.0	5.5	62.0	5.5	1.8	1.8	0.198	10.0	273.96	40.0	114.0	53.0	34.5	2.425	1.098	148.0	27.1	4.65	4.718	7.6	0.8	130.0	37.3	8.5	8.5	59.3	119.66	69.0	3.0	3.0	148.0	34.2	92.0	1.0	10.3	11.6	183.0	170.9
170.0	6.3	0.011	135.0	62.0	86.8	185.0	6.129	170.0	0.7	5.2	1.78	68.0	3.7	64.0	5.6	1.6	5.36	0.15	2.0	180.0	22.0	140.0	77.0	28.6	2.25	1.001	170.0	30.5	5.41	5.55	10.9	0.9	155.0	39.0	6.3	7.8	76.5	124.0	26.0	4.0	4.0	170.0	39.9	23.0	3.0	20.52	13.6	22.0	176.1
175.0	9.3	400.0	139.0	74.0	96.1	265.0	5.25	150.0	0.7	6.3	21.35	80.0	4.8	74.34	5.4	3.1	2.14	0.184	99.0	224.24	30.0	113.92	39.0	33.7	2.375	1.162	250.0	37.3	5.18	4.83	7.6	1.7	175.0	40.2	7.4	6.9	105.1	110.0	15.0	4.0	2.0	210.0	39.0	18.0	3.0	13.68	12.9	9.0	174.6
160.0	7.0710000000000095	194.09445	139.04400000000004	71.76	90.34799999999996	170.0	5.17699	148.7	0.5	5.4990000000000006	7.067699999999999	70.32	4.100000000000007	71.94	5.269999999999998	2.2279999999999984	5.4090000000000025	0.1223799999999999	3.07	209.72	28.0	120.08	37.0	30.634	2.32975	1.05396	170.0	33.376000000000005	4.6120000000000045	4.974040000000003	7.009999999999999	0.5070000000000001	150.0	42.589999999999975	7.1969999999999965	8.134	82.79080000000002	119.18	24.77	4.0	3.0	160.0	38.50199999999997	22.49	3.0	8.354	12.725999999999996	27.91	176.581
220.0	6.6	0.098	138.0	70.0	83.0	220.0	6.051	170.0	1.0	10.1	3.11	90.0	3.9	68.0	6.8	1.4	15.71	0.279	1.0	132.0	39.0	138.0	74.0	29.0	2.5	1.2919999999999998	181.0	30.1	2.83	11.1	15.4	0.7	180.0	38.5	8.3	8.8	77.0	136.0	18.0	2.0	3.0	210.0	40.5	34.0	3.0	10.26	15.4	96.0	172.2
224.07	5.6	0.46	138.0	76.0	90.0	255.0	6.13	140.0	0.4	6.0	1.78	62.0	3.2	72.0	5.1	1.7	3.21	0.058	3.6	6.0	36.0	124.0	18.0	30.7	2.475	1.29	255.0	36.4	5.53	5.107	6.6	0.6	223.73	49.5	8.0	7.9	115.2	124.0	50.0	4.0	4.0	230.0	42.6	35.0	1.0	15.39	11.6	43.0	185.8
247.65	11.1	0.45	138.9	56.0	88.9	275.0	4.19	130.0	0.7	5.2	2.67	100.0	7.9	58.0	5.1	2.2	5.0	0.058	4.0	27.31	28.0	114.0	20.0	30.2	2.425	1.259	220.0	35.9	5.05	4.385	6.7	0.6	255.67	47.6	7.4	8.8	102.8	114.0	22.0	4.0	3.0	270.0	42.2	18.0	3.0	8.6	14.7	23.0	192.4
128.0	4.3	0.035	136.0	76.0	91.7	135.0	4.29	150.0	0.4	4.0	1.78	66.0	2.3	72.0	4.8	1.4	5.36	0.014	1.0	201.08	32.0	118.0	40.0	30.8	2.25	1.1	133.0	26.8	3.78	4.885	9.6	0.6	126.0	41.0	7.3	7.6	59.2	113.42	13.0	3.0	5.0	134.0	35.8	15.0	3.0	11.97	12.1	29.0	168.7
130.0	5.6	0.079	139.0	62.0	90.7	170.0	5.66	180.0	0.5	6.2	3.56	66.0	2.8	66.0	5.3	2.2	4.28	0.072	3.0	384.0	37.0	134.0	75.0	31.2	2.475	1.13	170.0	37.0	3.93	6.273	8.8	0.3	124.0	33.5	7.6	7.8	81.3	134.0	22.0	4.0	2.0	150.0	31.0	26.0	3.0	17.1	12.7	43.0	157.2
290.0	6.9	6.16	138.0	70.0	87.8	320.0	5.28	150.0	0.5	6.0	6.23	96.0	3.9	62.0	5.7	2.3	4.28	0.058	2.02	232.18	40.0	112.0	43.0	28.8	2.25	1.03	320.0	50.60699999999997	4.35	4.94	6.9	0.4	290.0	37.62899999999999	8.0	9.3	165.5	120.82	17.0	5.0	5.0	290.0	36.51299999999999	20.0	3.0	10.26	13.7	42.0	155.844
141.51	7.550000000000006	1.4537899999999997	139.28099999999998	68.0	90.18500000000002	155.0	4.015910000000001	140.0	0.5	5.242999999999999	1.6783999999999994	74.0	4.399999999999993	70.0	5.11	2.3960000000000043	5.0235999999999965	0.04191	2.61	14.81	29.0	112.0	18.0	30.501000000000005	2.3835000000000006	1.3437799999999998	140.0	26.7	4.6249	4.942710000000004	6.69	0.4220000000000001	141.54	43.9	7.200000000000004	8.394999999999998	61.3	114.0	15.14	3.0	4.0	130.0	40.0	20.6	1.0	16.4502	12.156	14.47	179.7
238.0	7.8	272.3661	139.003	74.72	95.0	275.0	5.485359999999997	152.4	0.7	6.2840000000000025	24.02	74.42	4.2	75.78	5.4	2.7	5.3298000000000005	0.188	6.59	24.0	28.04	123.9	34.0	33.1	2.396749999999999	1.1613599999999995	217.0	35.2	5.34	5.042010000000003	8.9	0.8	235.0	45.0	7.1999999999999975	9.1	91.2	122.76	28.44	4.0	1.0	255.0	40.5	24.46	3.0	14.004900000000005	12.7	31.47	184.8
110.0	7.1	253.0	138.0	48.0	96.6	140.0	5.6370000000000005	140.0	0.4	4.2	24.2	80.0	4.6	52.0	5.2	1.9	2.86	0.11	2.0	180.0	25.0	108.0	65.0	34.0	2.35	1.388	100.0	23.3	4.07	4.88	5.9	0.9	120.0	42.0	7.1	7.2	44.8	104.0	17.0	3.0	4.0	100.0	34.0	27.0	3.0	6.84	11.2	6.0	162.7
142.15	5.7	0.035	143.9	62.0	85.8	158.0	5.92	170.0	0.6	4.8	1.78	68.0	2.9	62.0	4.7	2.1	5.0	0.121	3.35	151.08	30.0	140.0	30.0	29.3	2.25	1.324	152.0	35.9	5.45	5.384	10.5	0.1	135.0	39.2	8.0	7.6	67.5	130.0	34.0	4.0	4.0	145.0	34.6	30.0	3.0	6.8000000000000025	12.0	20.0	161.2
166.85	6.9	212.0	138.0	72.0	96.6	191.0	5.224	130.0	0.6	6.6	14.24	60.0	4.4	72.0	5.4	1.6	3.21	0.101	4.0	48.0	26.0	104.0	28.0	32.6	2.325	1.227	184.0	31.7	4.68	4.72	9.1	1.0	160.0	42.3	7.1	7.1	79.9	108.0	23.0	4.0	4.0	163.0	38.0	19.0	3.0	11.97	12.4	28.0	175.5
180.0	6.9	0.511	141.0	80.0	97.8	185.0	6.31	170.0	0.4	7.0	5.34	94.0	4.4	78.0	5.5	1.1	5.71	0.338	4.16	300.0	25.0	146.0	67.17	32.3	2.525	1.776	158.0	33.0	4.78	5.22	6.3	0.1	121.0	40.1	7.0	7.6	71.6	130.0	12.0	4.0	2.0	141.0	40.2	16.0	3.0	13.68	13.1	16.0	155.3
146.0	5.0	0.02	138.0	82.0	91.4	155.0	4.27	170.0	0.4	4.6	4.45	66.0	3.3	80.0	5.3	1.1	5.0	0.072	1.0	420.0	27.0	128.0	66.0	31.6	2.325	1.36	146.0	30.1	4.23	4.94	8.4	1.2	155.0	42.8	6.9	7.5	64.7	120.0	15.0	4.0	5.0	146.0	36.0	24.0	3.0	10.26	12.2	14.0	172.3
140.0	10.0	0.017	139.0	86.0	88.1	165.0	5.2	170.0	0.6	5.4	5.34	82.0	5.6	82.0	5.8	3.6	5.71	0.13	1.47	299.28	30.0	136.0	57.73	30.3	2.525	0.9	160.0	35.3	5.18	6.827999999999999	6.4	0.9	107.0	32.8	7.4	7.0	68.7	136.64	17.0	4.0	1.0	165.0	36.7	23.0	3.0	13.68	12.7	43.0	152.9
132.19	6.6	0.035	137.5	50.0	96.2	142.0	4.37	120.0	0.4	2.5	1.78	74.0	4.7	52.0	4.4	1.4	2.5	0.039	2.0	48.0	26.0	90.0	29.0	33.7	2.15	1.0659999999999998	142.0	26.1	3.59	4.1080000000000005	5.8	0.5	132.0	41.2	6.5	8.5	63.4	92.0	12.0	2.0	5.0	133.0	36.6	14.0	1.0	12.0	12.1	6.0	168.0
120.0	6.8	0.019	140.0	64.0	86.8	128.0	4.526	170.0	0.7	3.6	2.05	62.0	3.3	66.0	5.5	2.5	6.43	0.103	1.0	180.0	24.0	134.0	66.0	28.7	2.6	1.227	125.0	29.5	4.82	4.66	10.9	1.0	120.0	33.5	6.8	7.4	57.2	134.0	26.85	3.0	5.0	125.0	34.0	28.05	3.0	10.26	11.4	35.0	154.3
220.0	7.1	0.011	138.0	92.0	96.6	220.0	7.629	180.0	0.4	5.0	4.27	88.0	4.4	98.0	5.2	2.1	2.86	0.037	2.0	156.3	29.0	140.0	42.0	34.0	2.45	1.259	180.0	35.5	4.04	5.0	5.8	0.3	160.0	36.8	7.0	6.4	81.5	144.68	31.0	4.0	5.0	180.0	39.7	24.0	3.0	11.97	12.5	69.0	163.0
115.0	8.4	0.026	141.0	70.0	93.2	126.0	6.412999999999999	170.0	0.4	4.2	2.67	90.0	5.8	76.0	5.3	1.9	5.36	0.087	1.73	276.0	22.0	154.0	60.28	31.5	2.475	1.195	126.0	31.9	5.08	4.27	4.9	0.2	110.0	34.1	6.3	6.1	58.9	150.0	20.0	4.0	4.0	126.0	33.3	20.0	3.0	32.49	12.9	25.0	147.0
180.0	6.9	0.011	142.0	54.0	89.8	195.0	3.698	140.0	0.7	5.1	2.67	94.0	4.5	52.0	7.3	1.5	9.64	0.034	1.88	304.32	29.0	116.0	50.0	30.5	2.3	1.098	195.0	31.3	4.88	4.83	10.1	0.4	170.0	43.6	6.8	6.6	88.8	114.0	24.0	4.0	5.0	190.0	37.0	26.0	3.0	10.26	11.9	15.0	185.3
119.88	7.1	6.902839999999998	139.026	58.0	90.0	125.0	4.314469999999999	120.0	0.4	4.242	1.25	84.0	4.3	62.0	5.026000000000002	2.3	5.697700000000002	0.023	3.18	80.69	29.0	96.0	19.0	29.7	2.377500000000001	1.2841700000000005	122.0	24.6	4.85	4.383619999999999	5.5	0.2	118.7	39.0	7.200000000000004	7.1	57.7	92.0	15.14	3.0	4.0	122.0	38.3	20.48	1.0	13.149900000000002	12.5	12.46	172.2
140.0	6.3	0.34	139.5	106.0	86.5	160.0	6.96	200.0	0.5	4.8	6.23	76.0	3.0	110.0	5.7	2.5	4.6000000000000005	0.053	2.38	180.0	35.0	184.0	71.0	29.2	2.425	0.872	150.0	28.6	5.04	6.106	7.7	0.6	130.0	43.5	8.1	7.3	67.3	178.0	16.0	3.0	5.0	150.0	35.0	18.0	3.0	8.6	13.1	53.0	162.5
102.65	5.1	0.035	145.5	68.52	83.2	105.0	4.37	140.0	0.2	5.4	1.78	74.0	2.9	62.0	5.2	1.7	4.6000000000000005	0.217	3.44	24.0	32.0	116.0	23.0	27.7	2.45	1.259	100.0	23.4	4.59	4.885	3.1	1.2	100.63	39.0	8.3	8.0	44.8	112.0	14.0	2.0	5.0	105.0	33.7	20.0	3.0	8.6	11.6	12.0	158.5
161.91	6.878999999999992	0.1707499999999999	139.039	64.52	89.569	170.0	4.061470000000001	147.7	0.5	5.685999999999999	1.4073999999999998	68.36	4.040000000000003	63.6	5.065	2.100999999999996	5.4932000000000025	0.0427188888888888	3.95	5.58	29.0	118.22	18.0	30.64800000000001	2.37875	1.26274	165.0	31.38799999999999	4.608900000000004	4.897050000000003	7.265000000000002	0.4770000000000002	164.59	44.05099999999999	7.200000000000004	8.017000000000005	77.4	117.6	17.05	4.0	4.0	165.0	39.35699999999999	21.15	1.0	14.723100000000002	12.102000000000002	13.42	181.4
136.7	13.0	0.064	139.0	72.0	86.6	155.0	4.86	140.0	0.8	4.5	1.78	102.0	9.0	74.0	6.1	2.8	3.21	0.019	2.0	48.0	31.0	120.0	24.0	29.7	2.425	1.58	155.0	34.1	4.72	5.718	6.2	1.9	130.86	37.7	7.2	8.9	78.5	122.0	18.0	4.0	5.0	155.0	32.0	24.0	1.0	8.55	12.5	19.0	152.8
102.37	4.9	0.054	138.0	65.62	85.5	104.0	4.65	140.0	0.3	5.2	3.56	64.0	2.7	64.0	5.2	1.7	4.28	0.14	1.47	77.18	35.0	96.0	34.0	28.1	2.275	1.49	104.0	24.3	4.56	4.441	6.9	0.4	100.0	34.0	7.7	9.9	47.1	96.0	23.0	3.0	5.0	104.0	32.0	25.0	1.0	15.39	12.1	10.0	156.0
145.32	7.8	0.136	139.0	52.0	82.3	152.0	5.507999999999999	150.0	0.5	5.3	1.25	74.0	5.4	54.0	5.5	1.8	5.36	0.119	4.0	4.0	23.0	132.0	25.0	28.3	2.35	1.453	146.0	30.5	5.27	5.5	6.1	0.3	143.56	40.7	6.7	9.0	65.5	130.0	41.0	4.0	4.0	152.0	40.0	32.0	3.0	8.55	12.0	16.0	171.8
135.0	8.6	187.0	137.0	74.0	94.8	190.0	6.025	160.0	0.6	5.0	13.35	96.0	5.1	76.0	5.2	2.6	3.21	0.072	1.0	108.0	28.0	118.0	40.0	32.4	2.3	1.162	190.0	34.3	4.39	4.5	7.1	0.2	135.0	39.0	6.8	7.3	85.9	122.0	12.0	4.0	4.0	190.0	38.0	14.0	1.0	13.68	12.4	19.0	163.2
119.34	6.8939999999999895	189.05248000000003	138.98800000000008	69.76	91.38800000000003	130.0	4.640290000000001	149.4	0.5	3.718	7.200100000000004	76.22	4.001	69.86	5.114000000000001	2.099999999999996	5.6249	0.0663899999999999	2.45	144.0	29.0	118.78	34.0	30.975	2.32425	1.13855	120.0	25.9	4.5544	4.848419999999999	7.186999999999999	0.4900000000000002	120.0	38.5	7.200000000000004	8.317000000000002	55.4	118.92	15.17	3.0	3.0	120.0	36.0	18.59	1.0	7.125000000000003	12.247999999999998	13.35	164.7
127.0	5.7	0.035	140.0	43.6	90.7	137.0	5.28	210.0	0.3	4.0	3.56	82.0	3.9	46.0	5.3	1.4	7.5	0.135	1.08	389.76	27.0	182.0	77.7	31.6	2.4	1.26	127.0	28.4	4.34	5.551	5.7	0.6	127.0	32.2	6.8	8.8	54.9	177.8	19.0	3.0	2.0	127.0	36.1	30.0	3.0	10.26	12.3	15.0	152.9
151.86	5.7	0.035	138.9	86.0	86.3	179.0	4.89	160.0	0.5	4.1	3.56	50.0	2.9	86.0	5.1	2.1	3.6	0.068	1.96	94.14	29.0	130.0	34.0	27.7	2.45	1.001	179.0	35.5	5.37	4.5520000000000005	8.6	0.8	140.0	45.0	7.5	8.2	80.8	128.0	25.0	4.0	4.0	179.0	38.5	31.0	3.0	8.6	14.1	25.0	169.3
180.0	4.9	0.085	140.0	62.0	91.0	180.0	5.715	140.0	0.4	4.2	0.89	58.0	2.1	60.0	5.4	2.3	5.36	0.106	2.0	225.6	28.0	106.0	56.0	31.2	2.3	1.13	180.0	34.2	5.23	5.61	9.1	0.3	180.0	44.2	7.2	9.4	77.3	104.0	51.0	4.0	1.0	180.0	39.8	33.0	3.0	15.39	11.9	28.0	169.3
115.0	6.0	436.0	141.0	82.0	98.3	142.0	6.439	150.0	0.5	3.6	6.23	76.0	3.1	78.0	5.1	2.2	2.14	0.087	1.0	240.0	26.0	118.0	46.0	34.3	2.475	1.324	142.0	31.7	4.15	4.27	8.0	0.8	105.0	37.6	6.7	7.1	68.6	115.7	42.0	4.0	4.0	130.0	36.0	33.0	3.0	13.68	12.4	46.0	156.5
152.26	10.3	105.0	137.0	46.0	92.2	165.0	6.025	140.0	0.9	7.5	7.12	62.0	4.8	52.0	5.1	4.3	3.57	0.15	12.28	45.91	42.0	110.0	19.0	30.8	2.625	1.421	145.0	30.5	5.7	4.66	9.1	0.5	151.55	45.2	9.4	8.2	62.8	108.0	20.0	4.0	1.0	165.0	36.0	27.0	3.0	18.81	13.1	24.0	174.5
168.97	7.3	0.18	138.0	68.0	69.7	195.0	3.62	150.0	0.4	7.1	3.56	84.0	4.9	70.0	5.7	1.9	2.86	0.106	3.17	60.22	30.0	122.0	30.0	22.5	2.45	1.227	190.0	37.0	7.03	6.0	5.4	0.2	160.0	44.74099999999999	7.3	8.5	93.6	130.0	34.0	4.0	3.0	190.0	38.8	43.0	3.0	17.1	14.9	52.0	177.7
210.0	6.1	0.027	139.0	86.0	90.1	225.0	4.888	160.0	0.7	6.2	2.76	60.0	3.1	82.0	5.2	2.0	8.21	0.0819999999999999	5.0	324.0	28.0	130.0	49.0	31.6	2.45	1.227	212.0	38.7	4.96	4.27	11.8	0.4	190.0	42.0	7.7	7.2	94.4	126.0	22.0	5.0	4.0	218.0	41.0	22.0	3.0	17.1	12.5	9.0	177.4
140.0	5.5	0.054	140.0	72.14	94.8	150.0	5.87	149.7	0.6	4.2	3.29	67.32	2.6	70.92	5.4	2.0	4.28	0.05	2.0	184.88	27.0	118.5	38.0	32.8	2.525	1.582	150.0	31.2	4.6	5.16	10.4	2.0	140.0	42.6	7.3	8.0	70.6	118.84	23.0	4.0	1.0	150.0	36.1	23.0	3.0	17.1	12.0	18.0	172.1
142.1	8.9	0.049	137.0	66.0	91.0	173.13	5.87	130.0	0.6	3.9	1.78	78.0	4.9	64.0	5.5	3.1	5.71	0.58	1.0	117.49	30.0	106.0	38.0	31.3	2.375	1.518	166.0	31.7	4.33	4.94	6.9	0.6	133.04	33.0	7.5	10.1	78.4	110.0	20.0	4.0	1.0	168.0	34.6	18.0	3.0	8.55	12.2	13.0	153.5
205.0	10.8	0.011	140.0	74.0	91.1	226.0	4.784	160.0	1.1	5.9	3.02	62.0	7.7	76.0	5.8	1.6	5.36	0.095	1.0	276.0	30.0	130.0	78.0	30.6	2.325	1.259	205.0	31.9	4.55	5.11	9.8	0.3	175.0	41.6	6.9	9.9	95.6	112.0	19.0	4.0	5.0	205.0	42.5	25.0	3.0	15.39	13.6	15.0	183.1
128.15	5.8	0.91	140.0	74.0	91.8	141.0	4.29	120.0	0.4	5.2	2.67	68.0	2.6	70.0	5.1	2.5	3.2	0.155	5.81	6.0	28.0	98.0	19.0	31.3	2.3	1.162	135.0	30.2	5.01	4.607	7.6	0.6	123.77	44.4	7.6	8.5	67.5	94.0	18.0	3.0	1.0	121.0	35.6	18.0	2.0	13.7	12.6	13.0	159.9
215.0	7.9	0.195	135.6	60.0	90.1	220.0	4.91	140.0	0.7	6.7	1.78	80.0	6.2	60.2	5.9	0.8	5.4	0.435	2.0	246.6	26.0	118.2	53.0	31.7	2.225	1.001	200.0	33.0	5.03	5.829	9.3	0.4	190.0	44.1	7.1	7.1	93.1	118.0	33.0	3.0	5.0	216.0	39.0	23.0	3.0	10.3	12.0	52.0	181.6
182.3	6.9	261.0	140.0	52.0	91.1	201.0	5.1720000000000015	150.0	0.5	8.6	0.89	68.0	4.4	50.0	4.9	1.9	4.28	0.048	6.0	165.52	31.0	104.0	32.0	32.0	2.475	1.162	190.0	38.0	5.09	4.5	7.3	0.3	185.0	41.7	7.7	9.3	84.0	104.0	35.0	5.0	5.0	190.0	39.9	30.0	1.0	20.52	12.1	28.0	172.9
190.0	6.4	0.024	140.0	83.82	94.4	240.0	4.47	160.0	0.4	5.2	1.78	62.0	3.8	86.0	5.4	2.1	5.0	0.092	1.46	204.0	28.0	126.0	46.0	30.8	2.425	1.26	215.0	37.9	5.3	4.663	6.3	0.6	175.51	45.6	7.2	7.2	101.8	118.0	31.0	4.0	4.0	239.0	39.7	25.0	1.0	13.68	12.5	18.0	178.8
162.27	6.6	0.047	140.0	60.54	90.6	177.0	3.931	120.0	0.6	4.2	1.78	80.0	3.0	60.0	5.4	2.8	7.14	0.024	3.33	21.35	32.0	90.0	20.0	30.2	2.425	1.356	173.0	29.0	4.64	4.66	9.6	0.6	161.87	50.0	7.5	7.9	75.1	91.5	27.0	3.0	4.0	167.0	44.7	55.0	1.0	20.52	13.2	10.0	190.0
210.0	8.2	0.064	140.0	78.0	90.3	218.0	5.35	140.0	0.5	8.8	5.34	74.0	5.0	78.0	5.2	2.3	6.43	0.213	2.0	194.04	26.0	114.0	50.0	31.8	2.375	1.03	205.0	36.0	4.96	4.385	6.6	0.6	210.0	43.2	7.2	8.4	92.8	108.0	23.0	4.0	5.0	210.0	39.2	22.0	3.0	20.52	11.8	22.0	184.1
135.0	6.881999999999987	50.78630000000002	139.028	67.54	90.267	135.0	5.84592	173.6	0.5	5.259000000000003	6.7398000000000025	65.92	4.001	68.28	5.569000000000001	2.0979999999999963	6.277299999999998	0.1413199999999999	4.51	240.0	29.01	147.0	60.0	30.54699999999999	2.34275	1.1200299999999994	130.0	28.523000000000003	4.622700000000002	5.2684000000000015	7.204999999999999	0.4690000000000001	135.0	34.51700000000001	7.207000000000005	8.473000000000003	60.34240000000001	144.28	19.44	3.0	1.0	135.0	34.417	22.1	3.0	11.901599999999998	12.731000000000002	22.34	157.40299999999996
163.0	6.58800000000001	0.8682400000000001	139.02100000000002	52.06	91.192	165.0	5.407800000000003	187.9	0.5	5.8859999999999975	4.496999999999999	66.14	3.800000000000008	55.46	5.503000000000001	2.096999999999996	5.126600000000002	0.1674288888888888	1.81	552.0	29.07	159.66	80.0	30.418999999999983	2.374	1.1105299999999996	121.0	27.640000000000004	4.672100000000004	5.291200000000003	7.4940000000000015	0.4540000000000002	147.43	38.576	7.195000000000005	8.159000000000002	61.94239999999997	156.8	21.93	3.0	5.0	132.0	35.679	26.69	3.0	16.3476	12.948000000000002	31.56	163.03899999999996
230.0	6.1	358.5	140.0	66.0	106.8	230.0	4.11	190.0	0.9	8.9	13.35	48.0	3.4	70.0	4.8	1.7	2.9000000000000004	0.242	3.0	468.0	34.0	148.0	62.0	35.1	2.325	0.904	190.0	34.4	4.49	4.829	14.2	0.6	180.0	47.1	7.6	8.5	84.3	146.0	23.0	4.0	2.0	220.0	41.5	27.0	3.0	13.7	13.0	78.0	176.9
142.29	10.9	0.226	136.0	40.0	94.7	160.0	5.87	140.0	0.6	3.9	1.25	82.0	8.2	38.0	4.7	2.0	1.79	0.03	2.35	100.11	33.0	118.0	29.0	31.7	2.25	1.259	160.0	40.0	3.68	4.55	5.6	0.1	145.0	44.8	6.8	8.4	109.3	122.0	12.0	5.0	4.0	155.0	39.7	17.0	1.0	6.84	12.5	7.0	166.5
178.0	7.1	1.1	140.0	50.0	94.2	184.0	4.27	160.0	0.7	7.6	8.01	68.0	5.4	54.0	5.6	0.8	7.85	0.464	1.92	600.0	31.0	118.0	76.48	31.2	2.2	1.03	138.0	27.767999999999983	3.81	5.551	10.2	0.1	156.03	39.172999999999966	6.6	8.0	67.45100000000001	116.0	17.0	3.0	1.0	116.0	37.07599999999998	21.0	3.0	10.26	14.0	23.0	166.34700000000004
130.0	8.4	298.98	134.0	64.0	89.7	150.0	4.65	120.0	0.6	4.1	6.23	78.0	5.3	64.0	5.4	2.2	4.6000000000000005	0.092	1.0	96.0	32.0	86.0	51.0	31.0	2.3	1.356	135.0	27.0	4.15	5.107	7.7	0.6	130.0	42.2	7.4	8.7	61.6	94.0	36.0	3.0	5.0	135.0	38.6	39.0	3.0	6.8000000000000025	13.8	80.0	175.5
165.2	11.2	0.011	138.0	54.0	87.8	190.0	3.98	140.0	0.6	3.9	1.78	100.0	7.6	54.0	4.7	2.8	3.21	0.043	2.14	36.0	28.0	120.0	19.0	29.7	2.375	1.29	160.0	35.6	4.81	4.385	5.8	0.3	163.79	40.8	7.2	8.9	77.4	126.0	17.0	4.0	4.0	190.0	36.2	18.0	3.0	6.84	12.0	19.0	169.2
210.0	7.8	3.41	135.5	82.0	98.0	213.0	4.32	180.0	0.7	9.9	5.34	72.0	5.3	78.0	4.8	1.5	5.4	0.188	4.0	180.0	39.0	160.0	60.0	34.0	2.425	1.162	213.0	37.0	4.34	4.829	9.5	0.9	210.0	37.5	8.4	8.2	94.1	154.0	38.0	4.0	3.0	190.0	40.1	46.0	3.0	17.1	12.1	112.0	166.4
115.45	4.8	0.101	140.0	78.0	77.7	125.0	3.129	140.0	0.3	3.8	4.27	66.0	3.0	76.0	5.4	1.4	2.86	0.04	2.21	33.46	28.0	118.0	18.0	25.9	2.4	1.421	116.0	22.3	4.74	4.33	5.6	0.3	115.19	38.1	7.2	8.4	52.1	116.0	17.0	3.0	4.0	125.0	34.8	21.0	1.0	5.13	13.4	11.0	161.1
170.0	7.2	11.1	142.0	92.0	92.4	245.0	5.9	170.0	0.8	6.3	3.56	96.0	4.5	84.0	8.0	1.6	4.28	0.121	2.99	108.0	40.0	150.0	70.0	31.7	2.25	1.16	202.0	35.4	4.44	7.105	11.8	0.6	155.0	43.7	7.9	7.6	93.0	146.0	23.0	3.0	2.0	200.0	41.0	22.0	3.0	10.26	12.6	36.0	174.2
190.0	7.3	245.0	136.0	62.0	93.6	225.0	3.129	140.0	0.7	6.7	7.56	60.0	4.5	66.0	5.5	1.8	5.0	0.141	1.0	480.0	26.0	118.0	76.0	32.8	2.275	1.453	190.0	32.0	3.87	5.44	9.8	0.3	170.0	41.2	6.8	8.1	85.4	100.0	23.0	4.0	4.0	190.0	38.5	28.0	1.0	13.68	14.4	9.0	170.8
173.0	8.2	0.035	140.3	76.0	84.7	180.0	5.66	140.0	0.5	5.4	4.45	74.0	6.2	80.0	5.2	1.4	5.0	0.121	1.0	360.0	32.0	124.0	66.0	27.4	2.45	0.969	173.0	29.5	5.36	4.774	5.9	0.5	166.0	40.6	7.8	6.8	81.3	138.0	28.0	3.0	4.0	173.0	40.0	24.0	3.0	6.8000000000000025	14.4	26.0	173.2
190.0	6.8	0.022	142.0	72.0	93.9	200.0	3.801	130.0	0.5	6.7	3.11	48.0	5.2	68.0	6.5	0.9	7.14	0.078	1.0	264.0	23.0	92.0	80.0	31.5	2.275	1.485	186.0	29.8	4.85	5.27	6.8	0.4	175.0	40.4	6.2	7.2	84.7	96.0	15.0	4.0	5.0	198.0	36.4	20.0	3.0	15.39	13.3	15.0	174.1
190.0	9.1	0.011	137.0	74.72	82.1	242.0	5.82	164.1	0.5	5.1	1.78	79.26	5.2	74.56	9.3	3.3	4.64	0.048	1.67	240.0	37.0	138.16	52.0	27.3	2.4	1.13	232.0	41.8	4.41	9.104	5.7	0.1	170.0	41.4	7.4	8.1	101.3	137.24	17.0	5.0	3.0	224.0	41.1	15.0	3.0	8.55	12.9	27.0	168.6
200.0	7.254999999999997	253.14091000000008	139.007	68.58	89.54	325.0	5.091050000000001	148.2	0.5	7.013999999999999	8.505	72.8	4.2900000000000045	69.44	5.5340000000000025	2.297000000000004	5.011	0.11629	4.09	120.0	29.12	121.26	39.0	30.52	2.3785	1.1767399999999997	325.0	44.724	4.630399999999997	5.388410000000002	6.945000000000004	0.4380000000000001	190.0	46.497	7.2050000000000045	8.441	147.41600000000008	121.54	30.92	5.0	2.0	325.0	43.71799999999998	26.5	3.0	12.6882	12.793	45.81	190.12599999999995
200.0	6.6	5.92	136.0	52.82	83.6	208.0	5.43	140.0	0.6	10.4	2.67	68.0	4.4	52.0	5.7	1.3	18.92	0.145	1.0	72.0	31.0	124.0	71.0	27.3	2.15	1.39	208.0	36.7	3.48	5.218	8.6	0.8	125.0	42.5	6.9	8.4	98.1	122.0	12.0	5.0	3.0	180.0	36.4	16.0	3.0	10.26	14.8	14.0	157.7
162.53	3.8	0.027	140.0	44.0	98.6	175.0	3.9	150.0	0.4	6.1	1.78	68.0	1.7	44.0	4.7	1.6	2.14	0.0819999999999999	3.4	156.0	27.0	116.0	19.0	33.7	2.45	1.1	175.0	35.4	4.28	4.274	9.6	0.1	160.81	45.7	7.3	8.9	83.0	112.0	14.0	4.0	2.0	165.0	38.0	22.0	3.0	6.84	11.4	18.0	179.5
181.58	8.0	1.45	135.0	66.0	83.3	210.0	4.53	130.0	0.5	5.9	2.67	70.0	5.1	74.0	5.0	2.2	3.57	0.029	2.72	51.85	28.0	110.0	18.0	28.2	2.3	1.19	155.0	38.8	5.07	4.274	6.6	0.8	177.13	41.0	6.8	7.6	92.2	104.0	17.0	5.0	3.0	210.0	34.0	16.0	3.0	10.26	12.3	20.0	156.6
120.0	6.771999999999998	0.0897599999999999	139.05100000000002	68.0	88.12299999999998	140.0	5.021739999999997	180.0	0.5	5.210000000000001	3.946299999999999	60.0	3.9009999999999945	64.0	6.701000000000001	2.102999999999996	3.657599999999996	0.0805711111111111	1.46	324.0	29.0	150.0	76.0	29.56600000000001	2.3792500000000003	1.2409899999999998	125.0	29.3	4.779999999999996	6.517840000000002	7.490999999999998	0.4720000000000002	110.0	34.0	7.198000000000002	7.762	56.1	154.0	22.8	3.0	3.0	118.0	34.8	25.68	3.0	13.885199999999998	12.855000000000002	24.61	151.3
230.0	5.1	0.025	138.0	76.0	86.4	240.0	5.7929999999999975	140.0	0.4	5.8	1.78	88.0	1.9	88.0	6.2	2.6	4.64	0.261	1.7	72.0	38.0	108.0	68.0	28.1	2.45	1.324	235.0	39.5	5.35	5.22	8.1	0.8	160.0	43.1	8.0	8.0	109.3	113.38	25.0	5.0	4.0	235.0	40.6	30.0	3.0	8.55	13.1	17.0	173.0
163.11	7.7	284.0	142.0	74.0	87.2	180.0	6.5429999999999975	140.0	0.8	8.2	5.61	64.0	4.2	74.0	5.6	2.6	3.57	0.135	5.0	180.04	35.0	114.0	33.0	30.0	2.45	1.485	160.0	31.0	4.77	4.16	9.9	0.5	165.0	42.2	7.8	7.3	78.6	120.0	87.0	4.0	4.0	140.0	37.5	65.0	3.0	11.97	15.4	209.0	180.7
148.26	5.4	0.011	145.0	60.0	89.6	165.0	3.13	120.0	0.5	4.2	4.45	72.0	3.0	70.0	5.2	1.7	4.28	0.039	1.0	116.32	30.0	102.0	33.0	29.2	2.25	1.19	165.0	31.5	4.9	3.553	8.9	0.9	145.0	35.7	7.6	7.1	74.5	98.0	15.0	4.0	3.0	155.0	34.5	21.0	3.0	10.26	12.2	12.0	167.1
140.0	6.6	0.383	139.0	62.0	89.8	140.0	6.155	170.0	0.4	3.4	2.49	60.0	4.8	60.0	5.4	1.2	5.71	0.102	1.18	312.0	28.0	144.0	80.0	29.3	2.15	1.0659999999999998	140.0	28.0	4.64	5.22	6.8	0.4	125.0	34.7	6.8	6.7	62.5	140.0	14.0	3.0	3.0	140.0	33.7	19.0	3.0	15.39	13.6	13.0	149.4
271.57	5.6	4.28	142.0	66.64	86.0	310.0	4.01	143.8	0.4	6.5	1.78	78.0	3.0	64.08	5.6	1.9	4.28	0.024	4.12	10.57	31.0	120.28	18.0	28.3	2.525	1.45	290.0	49.1	5.13	5.329	6.8	1.7	263.44	47.5	7.4	7.3	159.4	120.08	22.0	5.0	4.0	310.0	42.0	32.0	1.0	8.55	12.2	22.0	181.5
155.0	5.7	0.011	131.0	33.68	90.5	155.0	4.189	180.0	0.5	4.5	3.56	64.0	3.7	30.56	6.7	1.3	3.93	0.072	3.71	48.0	29.0	151.22	78.0	30.5	2.375	1.13	145.0	26.9	4.87	7.22	8.2	0.4	140.0	40.2	7.5	7.6	64.5	146.14	18.0	3.0	5.0	147.0	37.3	21.0	3.0	35.91	12.5	25.0	167.5
150.72	7.6	0.06	138.0	78.0	77.6	175.0	7.01	140.0	0.3	4.5	3.56	84.0	4.2	86.0	5.2	2.9	3.9	0.063	2.92	25.83	35.0	122.0	24.0	26.2	2.3	1.324	170.0	34.0	4.63	4.607	4.2	0.6	148.96	41.1	8.1	9.8	77.2	118.0	8.0	3.0	2.0	175.0	37.3	19.0	1.0	5.1000000000000005	14.2	15.0	162.9
130.25	7.6	0.035	138.5	39.9	89.8	135.0	4.11	120.0	0.4	3.4	4.45	74.0	3.3	50.0	4.8	3.2	3.9	0.048	3.62	18.0	29.0	94.0	23.0	30.8	2.25	1.001	110.0	24.9	4.28	4.885	5.9	3.0	131.16	38.0	7.6	9.1	47.1	95.34	15.0	2.0	4.0	135.0	35.2	16.0	1.0	6.8000000000000025	12.4	17.0	162.9
225.0	5.1	250.0	141.5	86.0	101.3	225.0	4.63	170.0	0.5	7.0	5.34	66.0	2.6	84.0	6.3	2.0	5.4	0.232	2.85	278.4	34.0	146.0	60.0	33.6	2.325	0.872	215.0	35.0	4.91	6.162000000000001	9.1	0.4	190.0	45.0	7.7	8.9	94.7	146.0	22.0	3.0	1.0	215.0	41.0	21.0	3.0	15.4	13.9	47.0	182.6
132.54	4.8	0.016	139.0	60.0	87.3	140.0	2.974	140.0	0.5	4.1	1.78	62.0	2.8	54.0	5.0	1.3	4.64	0.029	2.73	120.0	22.0	106.0	21.0	30.0	2.425	1.0659999999999998	135.0	26.2	5.31	5.33	10.2	1.8	131.69	41.2	7.3	7.3	58.3	104.0	21.0	3.0	4.0	135.0	38.2	27.0	1.0	20.52	12.2	11.0	179.7
160.0	6.3	0.058	141.0	90.36	96.6	175.0	3.982	170.0	0.6	8.7	5.34	72.0	4.1	94.0	5.7	1.3	9.64	0.357	1.0	360.0	36.0	158.0	74.66	32.5	2.325	1.13	170.0	28.5	4.01	5.27	10.2	0.5	160.0	38.8	7.9	8.0	72.5	155.04	16.0	3.0	3.0	160.0	40.0	16.0	3.0	17.1	13.7	53.0	165.7
160.0	9.1	0.021	138.0	74.0	82.6	180.0	4.53	120.0	0.8	6.4	1.78	68.0	5.6	78.0	5.1	2.1	6.07	0.111	2.0	170.04	32.0	100.0	46.0	29.0	2.35	1.26	170.0	31.3	6.24	4.218999999999999	8.3	0.9	150.0	42.0	7.4	6.4	79.2	104.0	27.0	4.0	4.0	160.0	38.0	29.0	3.0	17.1	12.9	20.0	169.9
150.0	5.5	0.341	141.0	78.0	80.7	150.0	5.59	160.0	0.4	6.1	4.45	80.0	3.3	80.0	6.7	1.7	7.5	0.126	1.4	240.0	36.0	136.0	66.0	27.0	2.4	1.16	147.0	30.5	4.06	5.384	7.2	1.0	98.0	34.5	7.8	7.4	65.4	134.0	26.0	4.0	2.0	145.0	34.0	22.0	1.0	10.26	14.7	12.0	147.6
180.0	12.6	7.88	140.0	62.0	90.0	280.0	4.758	150.0	0.5	6.0	5.52	84.0	9.9	74.0	6.2	2.1	3.57	0.038	2.0	408.0	26.0	128.0	58.0	30.0	2.275	1.033	280.0	41.6	5.8	5.66	4.0	5.397605346934026e-79	150.0	38.9	6.9	7.3	127.8	134.0	17.0	5.0	4.0	180.0	39.0	25.0	3.0	17.1	14.1	15.0	170.0
201.89	6.6	0.285	139.0	60.0	89.7	210.0	3.879	130.0	0.5	6.2	0.89	72.0	3.7	58.0	5.3	2.0	2.86	0.039	5.35	3.0	29.0	114.0	19.0	30.0	2.525	1.388	198.0	33.5	5.19	4.33	8.3	0.9	210.37	43.2	7.4	7.6	88.9	112.0	21.0	4.0	4.0	210.0	41.7	19.0	1.0	22.23	11.9	8.0	185.9
133.55	7.0	0.075	137.2	48.0	89.1	145.0	4.32	110.0	0.5	3.9	3.56	56.0	4.6	46.0	4.7	1.8	3.9	0.068	2.29	94.47	29.0	90.0	28.0	30.2	2.175	1.001	142.0	29.0	4.43	4.829	7.5	0.6	135.0	38.6	7.5	8.2	61.5	94.0	17.0	3.0	1.0	136.0	32.6	20.0	3.0	6.8000000000000025	12.0	11.0	150.6
165.58	10.0	0.023	141.0	68.0	78.4	190.0	5.093999999999999	140.0	0.9	7.0	2.67	62.0	6.4	70.0	5.3	2.1	3.93	0.0819999999999999	3.0	98.36	30.0	112.0	33.0	26.5	2.5	1.227	180.0	33.2	5.61	4.83	8.6	0.6	160.0	41.3	7.7	9.5	82.2	106.0	31.0	4.0	3.0	180.0	39.1	26.0	3.0	10.26	12.5	24.0	177.5
179.25	7.325999999999992	8.932141111111104	138.995	53.18	88.759	190.0	4.778270000000003	155.4	0.5	6.165	2.538099999999999	73.04	4.299000000000007	56.52	6.108	2.299000000000004	5.137299999999999	0.12062	2.88	336.0	29.0	129.96	76.0	30.37800000000001	2.353	1.12949	190.0	34.671	4.648099999999999	5.322710000000003	6.700999999999998	0.4020000000000002	170.0	37.966	7.200000000000004	7.578000000000002	89.9	128.9	19.22	4.0	2.0	185.0	38.727	22.89	1.0	13.474799999999997	13.018000000000004	26.69	170.2
145.0	2.6	0.011	142.0	56.0	86.9	170.0	6.3870000000000005	210.0	0.3	4.3	3.56	60.0	1.1	60.0	4.9	0.9	4.28	0.097	2.0	300.0	28.0	178.0	79.0	30.3	2.475	1.259	170.0	35.0	3.87	5.05	11.1	1.6	98.0	36.3	6.9	9.0	74.4	174.0	19.0	4.0	5.0	170.0	35.0	22.0	3.0	11.97	11.9	65.0	153.0
160.0	7.5	0.619	140.0	56.0	92.3	180.0	4.526	180.0	0.8	5.8	2.94	66.0	5.2	48.0	5.4	1.2	2.5	0.186	1.0	456.0	25.0	134.0	75.24	30.8	2.15	1.033	136.0	25.9	4.22	6.0	11.1	0.1	160.0	41.0	6.0	7.5	58.2	128.0	13.0	3.0	4.0	156.0	36.3	22.0	3.0	10.26	13.7	9.0	171.8
160.0	5.6	0.072	143.0	74.0	91.6	170.0	7.37	160.0	0.4	5.7	2.67	84.0	2.9	78.0	5.3	2.0	4.64	0.068	1.0	24.0	28.0	136.0	68.0	31.9	2.45	1.227	165.0	31.7	4.86	5.72	7.6	1.2	130.0	39.1	7.0	7.5	73.0	144.0	14.0	4.0	4.0	170.0	38.0	18.0	3.0	15.39	11.8	8.0	165.3
123.0	6.8	163.0	141.0	90.0	94.2	143.0	6.0	160.0	0.4	4.9	17.79	96.0	4.1	90.0	5.8	2.3	3.93	0.174	1.0	144.0	26.0	142.0	76.0	33.0	2.375	1.259	118.0	22.8	4.88	4.88	5.7	0.6	143.0	38.4	6.8	5.9	49.0	134.0	21.0	2.0	4.0	123.0	35.3	26.0	3.0	8.55	13.1	26.0	161.5
145.0	6.6400000000000095	0.029420251572327	139.019	54.48	90.45	149.32	5.831479999999997	180.7	0.5	5.442	4.1298999999999975	68.52	3.9009999999999936	56.72	5.621	1.9950000000000003	4.9034999999999975	0.1098288888888888	1.37	360.0	29.01	150.48	78.46	30.571999999999992	2.371	1.2879200000000004	141.59	31.89700000000001	4.615000000000002	5.3610200000000034	7.556	0.4900000000000005	116.0	34.008	7.200000000000004	8.336000000000002	65.80900000000003	146.06	19.62	4.0	1.0	145.0	34.505	24.48	3.0	12.8592	12.660000000000004	25.66	149.4860000000001
180.0	7.3	423.0	140.0	72.0	89.3	200.0	6.284	160.0	0.7	5.9	35.59	70.0	3.8	76.0	6.2	2.5	3.93	0.222	2.71	420.0	35.0	140.0	67.0	29.8	2.525	1.195	185.0	32.2	5.34	5.55	9.6	0.6	176.0	42.0	7.7	7.5	80.7	136.0	22.0	4.0	2.0	185.0	42.0	21.0	3.0	11.97	12.3	20.0	173.0
128.93	6.9	0.04	141.0	54.0	87.6	160.0	4.2410000000000005	130.0	0.4	4.9	0.89	74.0	3.9	52.0	5.2	2.5	3.21	0.063	1.96	36.0	33.0	110.0	30.0	30.3	2.25	1.227	160.0	32.6	4.35	4.33	6.4	0.6	121.0	39.4	7.6	8.1	76.0	112.0	32.0	4.0	2.0	150.0	35.5	26.0	3.0	11.97	12.5	15.0	153.1
150.0	5.6	2.44	137.0	58.0	77.4	170.0	4.862	160.0	0.6	4.1	6.23	76.0	3.6	58.0	9.3	1.3	4.28	0.1689999999999999	2.0	312.0	32.0	134.0	53.0	25.3	2.3	1.615	162.0	32.2	4.36	10.88	11.6	0.7	132.0	39.1	7.2	8.8	71.7	132.0	23.0	4.0	3.0	162.0	35.2	21.0	1.0	8.55	15.3	10.0	163.6
165.0	9.8	0.1639999999999999	139.0	70.0	86.0	165.0	6.0	140.0	0.7	6.1	3.56	96.0	5.8	78.0	5.6	3.1	5.71	0.14	5.35	3.0	34.0	118.0	44.0	29.9	2.25	1.07	160.0	32.2	4.92	6.2170000000000005	6.9	0.6	130.0	40.13099999999998	7.6	8.7	76.7	118.0	21.0	4.0	1.0	160.0	37.0	19.0	3.0	10.26	11.9	23.0	167.5
225.0	8.1	236.0	138.0	104.0	92.4	240.0	6.62	210.0	0.2	5.6	9.61	84.0	6.4	100.0	4.8	1.3	4.64	0.139	2.0	300.0	32.0	178.0	63.0	31.7	2.35	0.969	181.0	31.4	4.97	5.16	3.0	0.1	230.0	42.0	7.5	8.4	85.9	174.0	8.0	4.0	2.0	200.0	38.4	23.0	3.0	22.23	13.5	25.0	179.5
118.19	6.4	0.178	140.0	74.0	83.5	129.0	4.422	130.0	0.4	3.7	1.78	80.0	3.6	76.0	5.1	2.3	5.0	0.039	1.0	66.08	22.0	106.0	26.0	28.3	2.3	1.388	126.0	26.9	4.89	5.0	6.7	0.8	118.48	39.3	6.6	8.1	56.0	110.0	18.0	3.0	4.0	117.0	36.0	24.0	3.0	8.55	11.9	11.0	169.0
215.0	5.6	0.183	138.0	78.0	91.3	238.0	5.715	140.0	0.7	5.3	1.78	64.0	2.1	78.0	5.5	2.6	5.71	0.121	2.0	348.0	28.0	106.0	64.0	29.6	2.375	1.421	226.0	36.9	5.24	5.16	12.2	0.3	185.0	41.5	7.3	7.5	100.5	108.0	33.0	4.0	5.0	217.0	42.3	30.0	3.0	15.39	12.9	38.0	180.2
149.42	6.832999999999991	23.99429	139.06100000000004	5.397605346934026e-79	90.235	155.0	4.477210000000001	150.0	0.5	6.0390000000000015	3.0127	78.0	4.0	5.397605346934026e-79	5.071999999999999	2.0659999999999967	6.185399999999998	0.0992499999999999	5.0	5.397605346934026e-79	27.98	126.0	21.0	30.826	2.3795	1.33014	145.0	30.0	4.581999999999997	4.940000000000001	7.299999999999999	0.4260000000000001	151.21	41.0	7.109999999999991	8.145999999999997	69.9	126.8	61.63	4.0	4.0	150.0	39.0	48.04	3.0	14.484099999999998	12.159999999999998	76.33	178.6
150.0	6.1	0.025	137.0	58.0	95.7	169.0	5.431	150.0	0.8	3.1	3.2	72.0	3.1	60.0	5.8	2.0	4.28	0.063	2.0	300.0	36.0	122.0	73.84	31.1	2.15	1.582	160.0	32.2	4.44	4.94	12.5	0.5	140.0	34.8	7.5	7.8	73.5	122.0	17.0	4.0	4.0	160.0	35.0	25.0	3.0	8.55	14.5	17.0	162.8
180.0	4.1	0.476	138.0	78.0	97.9	220.0	4.629	150.0	0.5	6.2	3.56	64.0	2.3	72.0	5.6	1.1	4.64	0.15	1.0	270.85	29.0	126.0	58.0	32.8	2.35	1.356	196.0	34.9	4.79	5.77	12.9	0.9	170.0	44.6	7.0	7.5	92.5	122.0	37.0	4.0	5.0	218.0	40.4	34.0	3.0	11.97	13.4	25.0	171.4
120.0	6.8	0.018	137.0	82.48	87.8	180.0	5.224	160.0	0.2	4.1	1.78	62.0	5.2	82.0	5.1	1.2	5.36	0.039	1.0	360.0	26.0	144.0	61.0	30.5	2.25	1.195	180.0	32.4	4.57	5.16	3.4	0.5	120.0	40.2	6.4	7.6	81.2	144.0	19.0	4.0	5.0	160.0	37.0	18.0	1.0	10.26	11.5	15.0	167.4
145.0	9.0	0.132	138.0	94.0	75.1	196.0	7.836	170.0	0.6	4.2	4.45	70.0	5.2	88.0	5.7	2.8	1.43	0.0819999999999999	5.0	24.0	33.0	140.0	37.0	24.5	2.45	1.227	196.0	37.9	5.27	4.61	6.3	1.3	140.0	35.6	7.6	8.9	87.7	142.0	15.0	4.0	2.0	180.0	33.7	22.0	3.0	10.26	14.5	14.0	150.7
110.0	6.9	0.011	139.0	46.0	92.4	115.0	7.007999999999999	170.0	0.6	4.3	2.22	66.0	4.5	46.0	5.4	1.5	3.57	0.076	1.0	60.0	23.0	120.0	80.0	31.0	2.375	1.518	110.0	24.4	4.7	4.88	8.7	1.0	110.0	33.5	6.5	7.0	51.3	114.0	16.0	3.0	3.0	110.0	31.5	22.0	3.0	13.68	12.9	10.0	154.3
215.0	11.3	0.037	141.0	52.0	88.7	218.0	4.293	180.0	0.8	7.0	3.56	82.0	7.7	52.0	5.8	2.4	5.71	0.145	1.41	336.0	24.0	158.0	73.0	30.7	2.275	0.904	208.0	32.1	4.84	5.11	7.5	0.5	215.0	46.8	7.0	7.4	94.7	149.76	17.0	4.0	4.0	208.0	38.5	22.0	3.0	15.39	12.2	14.0	179.3
130.0	6.883999999999994	0.3816416815344524	139.03500000000005	55.58	89.684	147.0	5.29327	149.6	0.5	4.9060000000000015	3.4739000000000018	67.94	4.044000000000001	56.26	5.751999999999998	2.099999999999996	4.776099999999996	0.0784599999999999	2.03	240.0	29.01	127.68	80.0	30.568999999999992	2.3744999999999994	1.2692100000000002	147.0	31.367	4.615800000000003	5.618220000000003	7.33	0.467	110.0	34.55199999999999	7.200000000000004	7.864000000000002	66.24600000000001	125.68	20.85	4.0	5.0	147.0	34.614000000000004	24.37	3.0	13.5261	12.670999999999996	21.32	155.07700000000006
200.0	10.1	324.0	139.0	76.0	89.6	335.0	5.043	180.0	0.6	6.3	8.01	74.0	6.3	76.0	5.6	3.0	7.14	0.189	2.86	252.0	29.0	146.0	64.0	29.5	2.3	1.453	335.0	46.6	5.11	4.72	5.6	0.4	156.0	37.82800000000001	6.9	7.8	141.3	134.0	23.0	5.0	2.0	286.0	38.7	22.0	3.0	5.13	13.2	34.0	169.4
190.0	2.8	0.018	143.0	70.0	87.2	190.0	4.267	190.0	0.4	6.2	4.45	48.0	1.2	70.9	5.5	1.2	3.57	0.145	1.0	372.0	31.0	173.36	76.0	29.1	2.35	1.195	175.0	34.4	4.39	5.55	12.5	1.0	98.0	39.0	6.7	10.5	81.2	178.0	59.0	4.0	5.0	175.0	39.2	82.0	3.0	13.68	12.6	56.0	159.5
174.21	8.1	0.022	136.0	72.0	89.4	180.0	6.775	140.0	0.7	6.5	1.78	44.0	5.5	72.0	5.4	1.6	6.78	0.048	2.0	64.43	28.0	102.0	25.0	30.8	2.45	1.13	180.0	29.9	5.4	4.83	8.4	0.6	173.93	44.5	7.4	7.0	78.8	100.0	30.0	4.0	3.0	180.0	37.5	19.0	3.0	22.23	12.6	34.0	180.9
192.0	8.5	152.0	135.0	56.0	89.3	220.0	5.35	130.0	0.5	4.7	4.45	72.0	4.0	50.0	4.9	2.8	3.21	0.058	3.8	84.0	31.0	100.0	30.0	31.1	2.275	1.16	180.0	31.5	4.02	3.442	5.8	1.0	220.0	41.2	7.1	8.4	81.9	108.0	13.0	4.0	1.0	150.0	35.6	20.0	3.0	10.26	13.6	78.0	166.5
143.85	7.3	0.282	139.0	60.0	90.8	155.0	4.37	140.0	0.4	5.8	1.78	74.0	4.1	72.0	5.0	2.2	4.64	0.053	3.15	18.0	30.0	108.0	18.0	30.2	2.45	1.36	140.0	29.1	5.22	4.218999999999999	5.5	0.1	142.08	43.6	7.7	8.0	67.8	106.0	16.0	3.0	4.0	140.0	39.0	21.0	1.0	37.62	11.9	9.0	179.0
269.0	2.5	0.078	143.5	30.0	79.2	270.0	3.85	200.0	0.6	6.4	1.78	70.0	1.1	48.0	5.3	0.8	5.4	0.333	2.04	372.0	35.0	164.0	72.0	26.0	2.4	1.388	220.0	38.7	6.16	5.107	22.8	1.3	160.0	40.3	7.5	8.3	101.3	166.28	27.0	4.0	1.0	220.0	40.1	29.0	3.0	23.9	12.3	22.0	172.7
130.0	7.6	288.0	141.0	58.0	92.6	160.0	5.327000000000001	160.0	0.6	4.5	5.34	60.0	3.9	48.0	5.3	2.5	2.86	0.116	1.0	96.0	27.0	136.0	54.0	32.2	2.425	1.13	135.0	28.6	4.18	4.61	7.9	0.6	130.0	39.9	7.1	8.6	65.0	134.0	16.0	3.0	4.0	135.0	37.3	18.0	3.0	10.26	13.4	20.0	173.2
120.0	25.0	0.011	140.0	7.14	93.5	126.0	3.233	140.0	1.7	5.9	4.89	64.0	5.8	5.397605346934026e-79	5.6	17.4	6.78	0.035	1.39	372.0	26.0	110.0	73.76	30.3	2.25	1.388	117.0	25.9	3.77	5.11	6.7	0.3	120.0	35.6	6.3	8.2	51.9	109.52	19.0	3.0	2.0	122.0	35.0	28.0	3.0	6.84	13.3	12.0	154.9
186.08	8.1	0.099	138.0	74.0	90.5	208.0	5.09	180.0	0.9	7.9	2.67	68.0	4.8	78.0	4.3	2.3	3.93	0.106	4.16	8.0	32.0	146.0	22.0	32.5	2.35	1.16	200.0	33.3	4.79	4.829	10.6	0.6	185.74	45.3	7.8	7.6	89.1	148.38	37.0	4.0	2.0	165.0	39.9	27.0	3.0	11.97	12.2	37.0	185.3
175.0	8.4	2.73	140.0	52.0	89.4	183.0	4.99	170.0	0.8	5.1	1.78	40.0	4.4	24.0	5.8	2.8	6.07	0.0819999999999999	1.0	180.0	34.0	130.0	79.0	31.1	2.3	1.13	175.0	32.3	5.14	5.162000000000001	9.0	0.7	160.48	40.9	7.5	8.4	79.1	126.0	18.0	4.0	2.0	183.0	38.5	22.0	3.0	11.97	12.1	26.0	174.9
145.0	6.2	0.011	140.0	68.0	91.4	145.0	6.568	190.0	0.4	6.1	3.02	66.0	3.7	66.0	5.6	1.8	7.5	0.185	1.08	120.0	31.0	164.0	80.0	32.2	2.375	1.098	145.0	28.7	3.7	5.16	6.3	0.4	120.0	32.8	6.9	8.2	60.4	152.0	14.0	3.0	3.0	145.0	35.0	22.0	3.0	13.68	12.9	9.0	149.7
127.17	6.3	19.98	137.1	58.0	69.9	150.0	3.28	140.0	0.6	4.3	7.12	84.0	3.5	54.0	4.6	2.1	2.9000000000000004	0.058	4.11	9.41	37.0	118.0	19.0	22.0	2.325	0.969	150.0	30.1	4.9	5.495	8.8	0.9	128.64	41.8	8.1	8.9	74.3	118.0	12.0	3.0	2.0	130.0	37.0	23.0	1.0	5.1000000000000005	20.6	11.0	173.9
180.0	11.2	0.02	137.0	78.0	87.9	238.0	4.655	140.0	0.6	4.3	4.36	94.0	7.8	76.0	6.1	2.6	4.28	0.029	1.28	239.4	33.0	120.0	49.0	29.7	2.275	1.098	238.0	39.1	4.55	7.49	5.8	0.3	155.0	38.6	7.3	7.6	112.2	116.0	15.0	5.0	3.0	238.0	37.2	18.0	3.0	6.84	12.4	14.0	163.1
163.94	8.8	141.0	140.0	64.0	89.6	178.0	4.06	120.0	0.4	5.6	1.78	94.0	6.5	60.0	5.2	1.8	6.43	0.068	6.25	4.0	27.0	98.0	18.0	29.5	2.45	1.45	165.0	30.6	5.11	4.441	4.6	0.4	164.78	49.0	7.5	8.1	78.5	98.0	16.0	4.0	3.0	160.0	40.0	19.0	1.0	13.68	12.7	18.0	181.5
130.0	10.9	2.72	138.0	86.0	85.9	195.0	5.56	160.0	0.8	3.9	1.78	76.0	5.2	84.0	5.5	4.4	6.43	0.024	1.0	243.96	31.0	144.0	48.0	29.9	2.4	1.32	195.0	38.7	4.9	4.996	7.6	1.4	120.0	36.6	7.2	7.6	87.4	144.0	17.0	5.0	3.0	170.0	34.2	19.0	3.0	8.55	12.4	27.0	157.1
150.0	10.4	336.0	139.0	73.94	71.0	184.0	5.66	190.0	0.501	4.8	13.35	76.0	6.418999999999992	76.0	5.3	3.2460000000000013	3.57	0.068	3.0	84.0	30.0	156.0	44.0	23.0	2.35	1.29	184.0	31.9	3.95	5.773	4.739	0.2549999999999999	135.0	40.4	6.8	9.6	85.0	152.0	19.0	4.0	3.0	175.0	36.0	21.0	3.0	8.55	16.7	33.0	167.1
130.0	7.9	0.035	141.8	54.0	91.4	156.0	4.29	190.0	0.7	4.8	2.67	92.0	5.5	50.0	5.9	1.4	4.6000000000000005	0.087	1.0	300.0	41.0	156.0	72.0	31.1	2.325	1.162	115.0	28.2	4.36	6.106	8.5	0.8	110.0	32.9	8.5	8.1	52.8	150.0	12.0	3.0	3.0	126.0	35.5	15.0	3.0	5.1000000000000005	13.9	22.0	152.7
130.0	7.5	0.086	143.0	62.0	91.1	145.0	4.474	140.0	1.0	6.9	8.36	74.0	4.5	64.0	7.6	1.9	6.78	0.07	1.57	240.0	29.0	118.0	80.0	32.0	2.225	0.969	145.0	32.4	3.85	7.05	13.1	0.7	99.0	32.5	6.1	6.6	67.1	124.0	122.0	4.0	4.0	140.0	36.7	155.0	3.0	6.84	15.9	161.0	150.3
400.0	7.5	1.37	139.0	69.8	84.1	400.0	3.672	157.5	0.7	7.1	1.78	72.4	4.5	70.9	5.5	2.2	2.86	0.073	3.14	268.56	28.0	132.3	51.0	29.0	2.275	1.259	280.0	43.22599999999999	4.63	4.72	9.2	0.6	300.0	40.22000000000001	6.7	8.1	134.8	130.14	29.0	5.0	3.0	387.0	40.78500000000001	24.0	3.0	5.13	13.4	19.0	174.9
151.61	6.1	0.011	133.0	62.0	88.8	175.0	4.112	140.0	0.3	2.7	0.89	78.0	3.7	62.0	4.7	1.8	1.79	0.034	2.0	103.56	29.0	98.0	31.0	30.5	2.3	1.259	170.0	30.7	4.49	5.0	5.6	0.5	145.0	42.7	6.9	7.1	77.3	96.0	17.0	4.0	5.0	170.0	36.4	21.0	3.0	13.68	12.9	9.0	171.1
150.0	5.9	0.1	136.6	66.0	79.8	160.0	4.58	170.0	0.5	5.9	5.34	48.0	2.4	66.0	6.3	2.5	5.0	0.15	2.0	240.36	28.0	126.0	57.0	25.7	2.3	0.969	155.0	28.7	5.3	5.995	8.9	0.8	135.0	39.0	7.1	9.3	70.3	126.0	21.0	3.0	5.0	155.0	39.7	18.0	3.0	8.6	13.5	34.0	169.1
175.0	9.6	429.0	140.0	94.0	89.5	200.0	8.22	190.0	0.5	5.1	17.79	84.0	6.3	92.0	6.5	2.5	8.21	0.184	3.35	300.0	29.0	156.0	69.0	30.3	2.475	1.19	200.0	33.7	5.28	6.439	5.1	1.5	130.0	37.9	7.6	10.3	88.2	156.0	33.0	4.0	1.0	200.0	42.0	28.0	3.0	10.26	13.7	43.0	175.0
108.19	7.8	1.9	136.0	48.0	89.1	120.0	6.3870000000000005	130.0	0.7	3.8	1.25	88.0	5.2	54.0	4.7	1.8	1.79	0.03	4.0	3.0	30.0	102.0	18.0	30.0	2.35	1.259	120.0	25.5	3.76	4.72	8.9	0.5	107.27	38.6	6.3	7.5	61.0	112.0	28.0	3.0	4.0	115.0	38.2	29.0	1.0	6.84	13.0	9.0	165.1
130.74	6.2	0.06	141.4	96.0	76.1	148.77	4.5	160.0	0.4	3.9	4.45	82.0	4.0	91.7	5.6	1.6	2.5	0.1689999999999999	5.0	224.96	36.0	141.14	45.0	26.3	2.2	1.13	145.0	34.9	4.69	5.329	6.9	0.8	119.51	32.0	8.3	8.0	70.3	142.0	31.0	4.0	1.0	145.0	34.5	27.0	3.0	12.0	14.8	31.0	148.6
185.0	5.1	0.065	140.0	74.0	92.6	275.0	3.85	150.0	0.6	7.0	3.56	68.0	1.5	78.0	5.2	2.8	8.57	0.251	2.0	211.16	36.0	116.0	48.0	31.0	2.275	1.45	240.0	41.7	4.77	5.551	11.8	0.3	175.0	42.3	7.8	9.0	109.0	122.0	19.0	5.0	2.0	275.0	41.6	18.0	3.0	10.26	12.0	40.0	186.5
158.0	7.123000000000008	6.187819999999991	139.012	76.76	89.75400000000003	205.0	5.160490000000001	146.9	0.5	6.283000000000002	2.017599999999999	74.32	4.193999999999994	75.34	5.276999999999999	2.199999999999996	5.392500000000004	0.09151	3.89	48.0	28.0	118.62	36.0	30.494	2.36675	1.2176309090909092	204.0	35.013000000000005	4.6262	4.9655800000000045	6.949	0.4850000000000002	180.0	40.29699999999999	7.198999999999996	8.199000000000002	86.77300000000002	117.78	26.55	4.0	5.0	195.0	37.75800000000001	23.69	3.0	12.277800000000004	12.453	26.03	167.32300000000006
133.96	7.4	0.011	139.0	70.0	88.0	155.0	3.75	140.0	0.7	3.9	3.29	86.0	4.4	72.0	5.0	2.0	2.5	0.027	2.11	100.2	31.0	104.0	29.0	30.1	2.5	1.356	150.0	30.8	4.89	4.88	8.8	3.4	130.0	39.2	7.7	9.6	65.8	106.0	16.0	4.0	5.0	155.0	35.6	18.0	3.0	11.97	12.2	16.0	168.1
180.0	7.8	0.022	139.0	62.0	93.9	210.0	3.853	150.0	0.5	6.3	1.87	66.0	4.8	60.0	6.2	2.1	7.5	0.112	2.0	312.0	27.0	106.0	77.0	32.8	2.3	0.969	160.0	30.4	4.11	7.88	7.0	0.5	200.0	39.6	7.1	7.9	81.4	108.0	18.0	4.0	1.0	165.0	41.6	23.0	3.0	17.1	12.2	14.0	176.7
165.0	6.898999999999992	0.0398311111111111	138.99599999999998	65.74	90.72600000000004	170.0	5.589050000000002	179.1	0.5	5.407	3.785999999999997	70.56	4.100000000000007	66.96	5.706999999999999	2.100999999999996	6.042700000000004	0.09387	1.22	360.0	29.01	150.04	66.0	30.36300000000001	2.3704999999999994	1.2533300000000005	165.0	32.32	4.645299999999995	5.479670000000002	7.287000000000001	0.4790000000000002	98.0	39.750999999999976	7.200000000000004	8.409000000000004	75.47800000000005	146.94	20.42	4.0	3.0	165.0	36.81099999999999	21.24	3.0	12.1068	12.680999999999996	22.32	163.447
133.36	5.1	0.19	140.0	54.0	84.3	145.0	4.14	120.0	0.5	5.7	4.45	84.0	2.9	60.0	5.0	1.4	3.6	0.0819999999999999	3.19	25.43	29.0	96.0	18.0	28.8	2.325	1.13	135.0	28.5	4.5	4.163	10.5	1.3	132.04	41.0	7.3	7.5	63.7	102.0	14.0	3.0	3.0	130.0	37.2	16.0	3.0	10.3	14.3	10.0	171.0
132.19	8.4	0.011	137.0	50.0	82.1	140.0	5.379	130.0	0.5	3.3	4.0	80.0	6.3	50.0	5.1	1.5	1.43	0.045	4.09	44.19	33.0	110.0	25.0	26.9	2.125	1.259	140.0	27.5	4.18	3.55	5.5	0.6	131.78	40.0	5.9	8.1	78.7	108.26	14.0	3.0	4.0	140.0	35.6	18.0	1.0	6.84	13.6	9.0	166.6
145.0	6.6	0.035	138.2	76.0	93.1	165.0	6.49	150.0	0.4	6.0	1.78	72.0	3.9	74.0	5.2	2.1	6.4	0.077	1.0	240.0	29.0	120.0	62.0	30.3	2.275	1.13	155.0	30.4	4.73	6.162000000000001	6.1	0.7	110.0	36.7	7.3	8.9	68.1	118.0	27.0	3.0	1.0	164.0	35.5	20.0	3.0	6.8000000000000025	12.1	23.0	154.8
190.0	4.1	0.099	144.0	92.0	96.4	225.0	4.448	170.0	0.6	7.0	10.68	64.0	2.2	96.56	5.8	1.2	5.0	0.222	2.0	240.0	26.0	134.28	64.0	33.2	2.375	0.872	218.0	34.8	5.2	6.44	13.6	5.397605346934026e-79	160.0	41.5	7.0	9.1	98.3	130.0	26.0	4.0	4.0	210.0	38.0	31.0	3.0	11.97	12.4	39.0	170.0
125.0	6.7	0.054	137.0	98.0	90.3	130.0	4.9910000000000005	170.0	0.3	5.5	22.24	68.0	3.8	98.0	7.0	2.4	3.21	0.101	1.45	117.66	34.0	146.0	48.0	29.8	2.3	1.227	123.0	28.2	4.11	6.38	5.0	1.2	110.0	34.8	7.2	7.5	56.3	140.0	12.0	3.0	2.0	123.0	32.0	17.0	1.0	11.97	12.9	19.0	148.5
130.0	7.6	0.252	135.0	62.0	85.0	140.0	8.896	190.0	0.4	4.9	4.45	72.0	4.6	62.78	11.2	2.2	6.07	0.042	2.49	24.0	35.0	151.9	63.0	29.2	2.425	1.582	116.0	25.8	4.53	20.43	5.5	0.6	118.55	34.5	7.4	7.9	49.9	144.0	20.0	3.0	1.0	120.0	30.7	18.0	3.0	10.26	13.1	17.0	149.1
235.0	5.2	0.348	143.1	64.0	93.2	260.0	5.12	150.0	0.4	6.1	1.78	102.0	4.2	60.0	5.0	0.6	3.6	0.101	2.0	306.12	32.0	108.0	44.0	31.3	2.275	1.098	260.0	37.5	5.32	4.829	7.1	0.7	180.0	47.8	7.7	8.6	117.6	112.0	41.0	4.0	5.0	250.0	42.4	35.0	3.0	6.8000000000000025	12.4	20.0	194.4
265.0	6.4	0.015	143.0	60.0	95.4	265.0	4.681	140.0	0.6	5.5	1.25	64.0	3.8	68.0	5.8	1.7	3.57	0.028	3.0	120.0	24.0	122.0	67.0	31.3	2.45	1.098	225.0	35.9	4.64	6.16	10.1	0.8	195.0	32.5	6.5	6.9	103.1	126.0	27.0	5.0	4.0	225.0	42.0	23.0	3.0	11.97	13.7	20.0	177.5
155.0	5.4	0.981	134.0	66.0	90.1	165.0	4.99	180.0	0.5	6.1	4.45	58.0	2.2	68.0	5.2	1.8	5.36	0.7390000000000001	3.0	468.0	36.0	146.0	80.0	31.1	2.225	1.13	165.0	28.2	4.46	5.051	9.4	1.2	150.0	44.831	7.6	9.8	74.3	142.0	11.0	3.0	1.0	160.0	42.4	16.0	3.0	10.26	13.1	27.0	181.9
105.0	9.4	0.035	142.0	78.0	91.4	110.0	6.28	140.0	0.8	5.9	8.9	78.0	5.2	76.0	6.1	3.0	6.1000000000000005	0.1639999999999999	1.94	289.2	36.0	116.0	50.0	31.5	2.3	0.936	110.0	26.7	4.12	6.827999999999999	8.2	0.7	100.0	35.6	8.1	5.9	50.9	122.0	20.0	3.0	1.0	110.0	33.0	19.0	3.0	5.1000000000000005	11.5	30.0	157.7
120.0	4.6	0.3	138.0	106.0	81.6	200.0	5.689	230.0	0.3	3.6	10.68	62.0	2.4	106.0	6.2	1.7	2.5	0.13	1.0	195.81	34.0	184.0	49.0	27.3	2.325	1.033	160.0	35.5	4.61	5.83	6.3	0.4	117.57	38.5	7.4	8.6	84.8	179.22	16.0	4.0	1.0	160.0	37.4	22.0	3.0	10.26	15.4	13.0	162.9
135.0	8.0	0.14	144.0	62.0	91.6	160.0	6.62	136.0	0.5	8.4	5.34	52.0	4.5	64.0	6.0	2.3	7.14	0.377	1.0	536.64	32.0	100.0	76.0	31.2	2.325	1.55	150.0	30.5	4.38	4.496	6.4	0.9	135.49	38.5	7.3	8.4	69.4	108.0	23.0	4.0	1.0	145.0	34.5	26.0	3.0	8.55	13.1	34.0	155.5
170.0	6.4	0.05	139.2	84.0	101.0	180.0	4.65	180.0	0.9	7.3	3.56	80.0	3.6	84.0	5.5	1.6	8.6	0.043	1.12	48.0	33.0	146.0	77.0	35.0	2.375	1.195	180.0	33.4	3.98	5.218	14.4	1.1	135.0	40.3	7.4	7.0	84.5	150.0	24.0	3.0	4.0	180.0	35.0	22.0	3.0	10.3	12.7	27.0	163.0
180.0	7.4	0.038	139.0	54.4	85.1	215.0	5.689	150.0	0.8	6.1	5.34	62.0	4.3	56.0	6.5	2.2	5.0	0.068	1.26	384.0	34.0	136.0	75.2	27.8	2.425	1.162	189.0	30.8	5.51	6.38	11.3	0.5	175.0	42.0	7.3	7.9	90.5	133.56	14.0	4.0	2.0	189.0	38.0	24.0	3.0	13.68	14.4	15.0	168.5
175.0	9.5	203.2	136.2	60.0	94.4	255.0	4.68	130.0	0.9	3.5	16.01	56.0	5.1	62.0	5.1	3.0	6.1000000000000005	0.072	2.68	241.88	31.0	98.0	52.0	31.5	2.325	1.227	175.0	31.0	4.28	4.718	9.9	0.3	255.0	36.6	7.3	7.5	83.8	94.0	29.0	4.0	4.0	175.0	35.5	14.0	3.0	5.1000000000000005	13.1	17.0	159.5
150.0	7.8	0.1639999999999999	141.0	50.94	86.9	180.0	3.517	140.0	0.6	6.3	4.54	60.0	5.2	50.0	5.9	1.9	6.07	0.172	1.0	480.0	32.0	128.0	73.86	29.3	2.35	1.033	170.0	31.1	4.52	4.77	8.3	0.4	150.0	38.6	7.1	9.1	76.4	125.34	15.0	4.0	1.0	170.0	35.1	22.0	3.0	13.68	14.6	9.0	164.6
199.17	9.8	244.0	141.0	50.0	89.1	225.0	3.08	150.0	1.3	5.6	8.9	66.0	6.3	50.0	5.3	2.1	2.14	0.13	3.0	12.0	30.0	118.0	21.0	30.4	2.375	0.9	215.0	32.3	5.47	4.996	13.1	0.2	197.94	48.2	7.3	9.4	90.7	118.0	28.0	4.0	2.0	225.0	40.0	23.0	3.0	15.39	12.5	16.0	184.5
146.86	5.8	0.035	141.1	64.0	89.1	162.0	3.78	130.0	0.4	3.7	5.34	58.0	2.0	66.0	5.3	3.0	3.9	0.063	4.23	31.86	26.0	110.0	18.0	30.3	2.375	1.259	154.0	29.5	4.59	4.94	6.8	0.6	138.9	48.1	7.6	7.4	68.5	104.0	20.0	3.0	1.0	132.0	36.7	18.0	2.0	8.6	12.0	16.0	173.6
360.0	6.5	0.046	138.0	88.0	93.7	365.0	5.405	160.0	0.6	6.3	1.25	80.0	2.7	86.0	5.0	3.0	2.14	0.087	6.0	120.0	30.0	126.0	54.0	32.1	2.4	1.227	237.0	37.4	4.44	5.38	9.6	0.6	250.0	38.2	7.4	7.5	106.6	132.0	37.0	4.0	5.0	260.0	42.5	37.0	3.0	11.97	12.2	10.0	178.0
140.0	6.1	0.1	136.8	68.94	91.5	160.0	4.6000000000000005	146.9	0.6	4.6	3.56	72.62	2.8	69.58	5.4	2.4	4.6000000000000005	0.072	3.0	60.0	37.0	118.38	44.0	30.4	2.45	1.356	154.0	32.8	4.57	5.107	9.4	1.3	120.0	39.1	8.4	8.8	71.9	117.02	24.0	4.0	1.0	145.0	35.2	21.0	3.0	6.8000000000000025	12.3	30.0	157.5
133.04	7.8	200.56	141.6	70.24	90.6	145.0	4.78	150.0	0.6	6.8	7.12	86.0	4.6	70.0	4.7	2.1	6.4	0.106	4.5	12.0	38.0	114.0	19.0	30.2	2.7	1.227	145.0	28.8	5.64	4.607	8.2	0.5	131.24	40.6	8.5	8.2	57.4	114.0	18.0	3.0	2.0	130.0	36.5	43.0	1.0	13.7	11.4	18.0	163.9
225.3	7.9	0.035	137.1	52.0	91.0	265.0	5.92	130.0	0.5	3.7	1.78	90.0	5.2	50.0	4.9	2.0	1.8	0.034	3.49	6.0	33.0	108.0	22.0	31.5	2.225	1.324	230.0	36.5	3.95	4.663	6.9	0.6	215.11	44.1	7.1	8.3	107.4	110.0	11.0	4.0	2.0	265.0	36.1	13.0	3.0	5.1000000000000005	11.8	10.0	166.3
160.0	5.6	0.035	137.6	74.0	90.9	160.0	5.97	190.0	0.6	4.5	2.67	80.0	3.3	78.0	5.3	1.6	6.1000000000000005	0.053	1.0	168.0	30.0	152.0	65.0	31.1	2.475	1.324	160.0	34.2	4.79	5.051	11.4	0.2	130.0	37.8	7.3	7.7	74.9	150.0	31.0	4.0	3.0	160.0	33.0	24.0	3.0	8.6	12.8	48.0	160.6
135.0	5.4	7.78447	138.99599999999995	90.0	89.6	140.0	5.938290000000002	190.0	0.3	4.751	3.56	60.0	2.7	90.0	5.1	2.2	5.4557	0.053	2.54	245.64	29.0	158.0	54.0	29.2	2.36425	1.0994600000000003	140.0	27.3	4.91	5.117820000000001	4.7	1.0	125.0	32.4	7.206000000000002	8.1	61.7	172.0	32.22	3.0	1.0	140.0	33.1	30.41	1.0	10.317999999999998	13.1	40.65	150.3
123.17	6.1	210.0	141.0	58.0	91.2	132.0	5.017	140.0	0.5	4.8	15.75	72.0	3.6	62.0	5.5	1.8	4.64	0.155	4.0	72.0	29.0	100.0	22.0	31.2	2.5	1.259	121.0	27.8	5.31	3.61	8.0	0.8	122.6	38.3	7.6	8.8	51.3	100.52	33.0	3.0	3.0	121.0	33.5	31.0	3.0	11.97	12.1	15.0	164.9
194.87	6.0	129.0	144.0	68.0	84.1	230.0	5.43	150.0	0.3	8.0	12.46	80.0	3.6	72.0	5.2	1.7	4.64	0.063	3.92	72.0	30.0	124.0	19.0	27.4	2.45	1.19	200.0	36.2	5.68	5.051	5.5	1.0	186.64	43.6	7.4	8.5	96.7	124.0	31.0	4.0	4.0	225.0	37.2	15.0	1.0	11.97	12.9	33.0	172.6
198.65	7.130000000000009	8.030889999999992	139.018	71.42	89.66100000000002	215.0	4.842779999999999	147.0	0.5	6.094000000000002	2.075699999999999	70.84	4.193999999999994	70.52	5.143	2.199999999999996	5.450600000000002	0.06973	3.77	93.48	28.0	117.22	23.0	30.561	2.3805000000000005	1.2891300000000003	210.0	35.30600000000001	4.610700000000004	4.868080000000003	6.9739999999999975	0.4870000000000002	193.24	43.80999999999999	7.198999999999996	8.185	92.38700000000004	116.68	25.43	4.0	4.0	200.0	39.71200000000001	23.62	1.0	13.030199999999995	12.367	24.46	178.65099999999993
170.0	5.1	0.011	136.0	68.0	94.9	175.0	4.6	180.0	0.4	7.1	2.67	70.0	3.4	68.0	5.3	0.8	6.07	0.174	2.0	360.0	29.0	146.0	77.0	32.1	2.425	1.0	150.0	29.4	5.23	6.939	8.1	0.8	140.0	42.6	7.3	8.7	66.9	144.0	47.0	3.0	2.0	160.0	38.7	31.0	3.0	29.07	13.1	53.0	172.1
135.0	6.904999999999991	0.022470251572327	139.00799999999998	54.6	90.62900000000002	144.0	5.345279999999999	192.3	0.5	4.965	4.044899999999996	69.66	4.044000000000001	56.94	6.642999999999998	2.099999999999996	3.718399999999997	0.0937	1.25	300.0	29.01	169.66	76.6	30.533999999999992	2.3744999999999994	1.24401	127.0	30.836	4.629799999999999	6.5479100000000034	7.349999999999998	0.4750000000000002	104.0	35.65100000000001	7.200000000000004	8.375000000000002	62.61399999999997	167.36	23.3	4.0	2.0	135.0	34.498999999999995	24.54	3.0	12.688199999999997	12.668	26.53	153.15699999999995
161.52	9.0	0.133	138.0	64.06	89.7	230.0	5.534	140.0	0.6	8.3	1.25	96.0	4.7	78.0	6.5	3.3	4.28	0.036	3.0	48.0	30.0	122.0	31.0	30.6	2.375	1.421	230.0	46.2	4.76	7.05	7.2	0.6	140.0	30.1	7.3	8.0	118.7	126.0	42.0	5.0	4.0	180.0	37.5	34.0	1.0	11.97	12.6	71.0	157.1
204.27	7.7	258.0	144.0	66.0	88.8	230.0	4.448	130.0	0.6	4.5	10.68	70.0	4.6	58.0	5.0	2.1	3.21	0.3720000000000001	3.0	3.0	27.0	112.0	21.0	30.6	2.525	1.356	190.0	32.0	5.7	5.38	8.4	1.0	214.72	42.8	7.5	8.1	83.3	112.46	21.0	4.0	2.0	210.0	39.6	18.0	3.0	15.39	11.8	23.0	184.7
165.0	7.5	0.0326915618189127	139.00799999999998	52.0	94.7	175.0	4.899469999999999	140.0	0.3	4.881000000000001	4.27	72.0	4.3	60.0	5.6	2.6	5.368200000000002	0.062	1.24	96.0	29.0	122.0	76.0	30.1	2.3595	1.2315600000000004	175.0	30.72700000000001	4.39	5.123420000000005	4.1	1.2	132.93	38.346	7.200000000000004	9.7	68.8	102.0	17.22	4.0	3.0	175.0	37.11899999999999	21.8	3.0	10.892699999999998	13.3	16.83	167.4
200.0	4.5	0.011	141.0	70.0	85.0	203.0	3.0	180.0	0.5	6.7	4.18	76.0	2.6	64.0	5.5	1.3	9.64	0.29	1.3	300.0	26.0	162.0	80.0	29.8	2.375	1.388	169.0	29.3	5.11	7.66	10.7	0.6	165.0	37.0	6.7	7.4	76.0	166.0	23.0	4.0	4.0	188.0	37.0	24.0	3.0	15.39	13.3	79.0	173.8
170.0	11.2	0.02	141.0	76.0	84.9	210.0	6.129	180.0	0.3	5.0	1.78	72.0	8.3	78.0	5.3	2.3	3.21	0.053	2.81	120.0	30.0	134.0	42.0	28.8	2.425	1.13	210.0	40.9	4.97	5.55	3.0	0.4	165.0	43.5	7.1	9.1	101.9	132.18	46.0	5.0	1.0	210.0	37.1	30.0	3.0	10.26	12.0	39.0	161.9
126.0	7.8	0.011	135.0	58.0	88.6	135.0	4.551	120.0	0.4	4.3	4.63	88.0	5.5	62.0	5.3	1.6	3.21	0.051	2.0	120.0	28.0	100.0	31.0	30.0	2.4	1.421	125.0	26.9	3.85	4.61	4.7	0.4	125.0	39.7	7.0	8.4	58.8	92.0	14.0	3.0	5.0	125.0	35.0	17.0	3.0	11.97	12.5	14.0	170.5
105.0	6.2	0.011	141.0	72.6	96.9	115.0	4.319	180.0	0.4	3.9	2.67	56.0	3.1	74.0	5.8	2.1	3.93	0.068	1.43	219.5	33.0	140.0	49.0	32.1	2.3	1.259	100.0	25.2	3.82	4.44	6.0	0.6	100.0	38.7	7.5	6.6	50.0	136.0	16.0	3.0	4.0	98.0	33.0	21.0	1.0	8.55	12.7	11.0	155.1
159.0	6.1	382.5	138.6	36.28	91.3	284.0	5.33	160.0	0.6	4.6	10.68	72.0	2.3	46.0	5.7	3.0	4.6000000000000005	0.198	2.0	384.0	39.0	116.0	72.0	30.7	2.35	1.13	270.0	30.1	4.31	5.329	10.1	0.4	130.0	41.3	8.3	10.0	79.6	118.0	13.0	3.0	4.0	284.0	36.5	58.0	1.0	5.1000000000000005	12.4	58.0	172.0
125.0	8.6	322.0	139.0	58.0	94.8	140.0	6.905	140.0	0.4	4.0	9.79	66.0	4.3	64.0	5.3	3.4	4.64	0.1639999999999999	3.0	240.0	23.0	112.0	55.0	32.9	2.375	1.421	130.0	27.6	4.16	4.66	5.1	0.7	110.0	39.9	6.8	9.0	61.8	102.0	15.0	3.0	4.0	140.0	33.5	16.0	3.0	17.1	12.4	9.0	158.2
353.0	4.9	0.011	137.0	52.0	94.3	353.0	4.474	130.0	0.4	5.4	1.78	60.0	3.1	48.0	5.5	1.4	3.57	0.048	5.0	372.0	28.0	104.0	67.0	31.5	2.25	1.033	290.0	43.0	4.51	6.38	7.2	0.6	165.0	37.0	6.9	7.4	129.8	106.0	21.0	5.0	3.0	290.0	40.0	17.0	3.0	10.26	12.8	16.0	175.4
158.14	4.9	0.017	138.0	68.0	93.7	167.0	4.319	140.0	0.4	5.2	0.89	58.0	2.8	72.0	5.2	1.5	4.28	0.053	2.32	120.0	21.0	118.0	33.0	31.6	2.4	1.098	165.0	34.5	4.57	4.77	9.0	0.4	155.0	43.9	6.5	9.6	74.3	112.0	33.0	4.0	5.0	165.0	39.2	30.0	3.0	30.78	12.2	14.0	171.7
180.0	4.9	0.035	143.4	54.0	83.5	180.0	4.94	180.0	0.4	7.7	5.34	56.0	3.2	76.0	5.9	1.2	6.4	0.101	4.62	300.0	30.0	136.0	73.0	28.0	2.2	0.84	165.0	29.5	4.85	6.495	7.6	0.4	165.0	42.8	7.2	8.4	73.5	142.0	19.0	3.0	1.0	170.0	38.7	26.0	3.0	13.7	14.2	27.0	169.9
180.0	11.8	0.011	139.0	48.0	84.4	180.0	5.612	170.0	0.7	4.8	2.94	80.0	8.9	52.0	5.8	2.0	5.71	0.135	1.15	264.0	33.0	154.0	80.0	28.4	2.575	1.259	175.0	37.5	5.21	6.22	6.1	0.5	135.0	28.7	7.6	7.5	78.2	150.0	22.0	4.0	4.0	150.0	37.0	31.0	3.0	11.97	13.0	29.0	152.6
139.0	7.3	0.059	135.0	56.0	96.7	170.0	4.5	200.0	0.7	5.7	8.1	62.0	5.6	55.64	5.4	0.8	3.57	0.059	1.26	144.0	26.0	185.16	80.0	32.3	2.25	1.162	170.0	32.5	3.97	3.94	10.2	0.1	120.0	31.0	6.6	8.9	77.6	186.0	14.0	4.0	3.0	165.0	36.5	29.0	3.0	17.1	12.4	18.0	159.4
158.62	7.07700000000001	0.8725199999999993	139.03099999999998	64.04	89.93500000000002	180.0	4.3705	148.2	0.5	5.621999999999999	2.3772	70.26	4.100000000000007	64.38	5.1320000000000014	2.2860000000000027	5.425300000000004	0.09569	4.52	96.0	28.0	117.84	18.0	30.524	2.35325	1.2665700000000002	150.0	32.41100000000001	4.620300000000004	4.9840500000000025	6.872000000000001	0.4710000000000002	152.03	41.94600000000001	7.197999999999998	8.249000000000002	75.85100000000001	115.62	18.83	4.0	1.0	117.0	36.92599999999999	21.56	3.0	13.799699999999996	12.323000000000002	16.07	169.79300000000006
201.0	7.1	0.203	140.6	72.0	95.9	219.0	5.12	200.0	0.5	4.1	3.56	50.0	4.0	75.26	5.2	2.2	8.6	0.319	1.0	600.0	26.0	176.42	64.93	33.3	2.325	1.324	199.0	34.4	4.07	4.885	7.6	0.9	178.0	39.2	6.9	8.1	89.6	174.0	18.0	4.0	4.0	199.0	40.2	22.0	3.0	8.6	12.2	22.0	175.8
200.0	6.0	0.052	143.0	84.0	87.6	240.0	4.9910000000000005	140.0	0.4	6.8	1.25	80.0	3.7	80.0	5.7	1.4	4.28	0.05	6.0	204.98	25.0	112.0	45.0	29.0	2.425	1.195	220.0	34.4	5.63	5.33	6.5	0.3	190.0	43.0	7.0	8.5	95.8	112.0	30.0	4.0	4.0	220.0	40.0	27.0	3.0	17.1	13.0	28.0	183.7
124.1	11.5	0.14	140.0	58.0	94.2	137.0	6.65	140.0	0.7	3.7	4.45	74.0	8.3	58.0	5.0	2.2	2.5	0.121	1.0	84.0	32.0	106.0	25.0	31.7	2.275	1.23	123.0	25.4	3.83	4.163	5.7	0.3	122.56	40.0	6.7	9.6	64.2	98.0	9.0	3.0	4.0	123.0	33.5	17.0	3.0	8.55	12.3	6.0	161.2
176.05	6.811999999999994	95.15887999999995	138.93500000000003	65.52	90.378	190.0	5.321968888888889	160.0	0.498	6.679999999999998	5.9556	66.0	3.988999999999999	64.0	5.276999999999998	2.096999999999996	6.774299999999991	0.12761	3.0	95.93	44.95	122.0	28.0	30.332	2.38175	1.32398	190.0	33.3	4.659000000000002	4.658350000000001	7.399999999999999	0.3969999999999999	175.0	44.9	8.577000000000012	7.828000000000002	80.2	114.0	35.62	4.0	3.0	180.0	41.1	37.49	2.0	11.457	12.747000000000003	56.3	182.1
145.0	5.6	0.062	137.0	74.0	92.1	181.0	6.749	150.0	0.5	6.8	4.45	74.0	2.1	82.0	5.5	2.7	2.5	0.121	1.52	282.72	27.0	114.0	59.0	30.5	2.425	1.324	175.0	33.5	4.54	4.94	9.1	1.7	119.0	37.9	7.0	8.3	78.7	118.0	35.0	4.0	3.0	155.0	33.4	31.0	3.0	11.97	12.5	28.0	155.7
128.0	7.0	239.0	138.0	74.0	98.6	138.0	5.69	140.0	0.6	6.7	9.79	58.0	4.0	74.0	5.3	2.2	4.64	0.135	3.0	120.0	27.0	108.0	55.0	33.7	2.3	1.26	138.0	28.7	4.59	4.163	8.9	0.3	128.0	37.4	6.9	7.7	65.3	106.0	22.0	3.0	3.0	138.0	33.9	25.0	3.0	11.97	12.5	15.0	162.6
203.86	4.7	0.312	138.0	88.0	89.1	215.0	5.25	150.0	0.5	7.2	0.89	60.0	2.6	86.0	5.3	1.5	2.86	0.034	2.78	80.09	27.0	124.0	25.0	29.0	2.4	1.195	215.0	35.3	5.16	4.72	9.8	0.8	203.7	46.9	7.3	8.3	97.4	120.0	19.0	4.0	3.0	210.0	42.8	20.0	3.0	20.52	13.3	34.0	185.9
160.71	11.4	24.85	138.4	70.8	100.5	180.0	5.79	150.0	0.9	4.2	4.45	96.0	8.5	70.0	5.2	1.8	2.9000000000000004	0.034	4.0	36.0	31.0	118.0	22.0	34.8	2.275	1.0659999999999998	180.0	37.6	3.73	6.273	7.5	0.8	157.64	43.6	6.7	7.8	99.1	118.32	23.0	4.0	3.0	180.0	39.7	22.0	3.0	5.1000000000000005	12.4	53.0	160.9
195.0	6.7	0.025	142.0	82.0	92.3	200.0	6.336	160.0	0.5	7.3	1.25	90.0	4.5	74.0	5.9	1.5	4.64	0.104	4.0	384.0	26.0	140.0	67.0	32.3	2.45	1.033	170.0	32.2	5.22	5.72	7.6	0.4	170.0	39.5	7.3	6.4	75.8	138.0	26.0	4.0	3.0	185.0	38.2	29.0	3.0	17.1	12.5	22.0	174.1
115.0	5.7	426.03	141.1	82.0	94.5	148.0	4.65	150.0	0.6	5.0	8.01	70.0	3.0	84.0	5.4	1.8	3.9	0.203	2.0	300.0	27.0	104.0	47.0	32.5	2.475	1.033	145.0	25.8	4.78	5.607	11.1	0.4	115.0	42.8	7.3	9.9	62.7	109.4	21.0	3.0	4.0	135.0	39.7	25.0	3.0	12.0	11.6	14.0	178.7
225.0	9.0	0.043	137.0	66.08	82.6	245.0	4.448	160.0	0.5	5.9	1.87	70.0	6.5	70.0	5.6	1.6	6.43	0.085	1.6	180.0	30.0	118.0	74.0	26.8	2.1	1.0659999999999998	218.0	34.1	4.77	5.22	5.1	0.8	175.0	47.3	6.6	8.2	98.4	124.0	13.0	4.0	2.0	245.0	46.0	19.0	3.0	6.84	15.4	14.0	187.2
203.0	6.4	0.011	136.0	66.0	97.8	215.0	5.17	170.0	0.6	4.8	2.67	68.0	3.6	64.0	5.5	1.9	5.71	0.068	3.0	444.0	29.0	128.0	80.0	33.7	2.275	0.94	203.0	34.1	4.06	5.495	9.7	1.1	170.0	40.7	7.4	7.5	94.6	122.0	23.0	4.0	3.0	203.0	40.0	27.0	1.0	15.39	11.5	36.0	181.9
140.0	6.8819999999999935	195.58381	138.99300000000002	74.42	90.285	163.91	5.193670000000002	166.3	0.5	5.235000000000001	9.523599999999998	70.26	4.100000000000007	74.58	5.428999999999999	2.100999999999996	5.247200000000001	0.14837	2.12	60.0	29.01	132.94	51.0	30.491	2.3545	1.1474399999999998	135.0	30.560999999999986	4.6264	5.136060000000003	7.239000000000002	0.4810000000000002	160.0	41.89499999999999	7.201000000000002	8.207	65.419	131.1	19.09	4.0	2.0	150.0	38.02899999999999	22.05	1.0	11.388600000000002	12.872000000000003	21.0	174.169
160.7	7.1	0.022	138.0	56.0	97.6	210.0	3.672	140.0	0.3	5.6	1.25	58.0	3.8	54.0	4.8	2.7	5.36	0.042	1.0	182.91	31.0	108.0	27.0	33.3	2.275	1.356	170.0	33.8	4.02	4.44	4.4	0.5	155.0	35.0	7.2	7.4	75.6	112.0	12.0	4.0	4.0	155.0	37.0	15.0	3.0	11.97	11.8	10.0	162.3
155.0	6.905999999999987	1.3004201111111091	138.986	63.04	90.85300000000002	178.0	5.083079999999998	180.1	0.5	5.86	2.9344	65.22	4.0420000000000025	64.54	5.660999999999998	2.102999999999996	5.957700000000001	0.1145099999999999	1.3	300.0	29.01	149.98	72.57	30.63499999999999	2.36575	1.1132999999999995	165.0	31.709	4.617200000000002	5.5955400000000015	7.275	0.4740000000000002	135.0	39.926	7.200000000000004	8.276000000000002	77.02700000000003	147.16	19.41	4.0	4.0	163.0	38.23299999999999	22.89	3.0	13.3893	12.766000000000007	22.15	168.04700000000008
170.0	6.6	0.035	145.4	73.1	86.9	185.0	5.64	170.0	0.5	5.4	1.78	88.0	4.2	74.0	5.4	1.5	3.9	0.068	2.95	96.0	35.0	124.0	43.0	28.7	2.325	0.775	180.0	34.7	5.3	4.829	7.6	0.3	170.0	42.0	7.9	8.8	96.0	123.16	45.0	4.0	1.0	180.0	38.5	33.0	3.0	10.3	12.4	21.0	179.1
185.0	7.1	0.212	143.0	94.0	84.1	185.0	5.275	180.0	0.5	5.1	1.25	70.0	4.3	100.0	5.8	2.2	2.86	0.052	2.91	265.08	32.0	152.0	49.0	27.6	2.275	1.485	178.0	36.4	5.05	5.22	7.6	0.5	180.0	42.8	7.0	7.3	77.0	148.0	16.0	4.0	2.0	178.0	39.0	17.0	1.0	10.26	12.3	10.0	176.8
175.0	8.1	323.0	136.0	78.0	99.5	180.0	5.9	160.0	0.7	7.9	13.35	74.0	6.1	80.0	5.6	1.2	7.5	0.159	2.0	420.0	30.0	124.0	67.0	34.3	2.45	1.07	165.0	27.6	3.81	5.884	8.4	1.4	175.0	42.5	7.5	6.9	73.9	124.0	15.0	3.0	5.0	165.0	38.5	21.0	3.0	10.26	12.3	26.0	180.1
131.67	6.880999999999991	0.028460251572327	139.00799999999998	71.0	90.651	140.98	5.609539999999997	167.9	0.5	5.107000000000001	4.091999999999999	70.3	4.004	72.32	5.658999999999998	2.100999999999996	4.867099999999997	0.0954788888888888	1.54	120.0	28.87	138.82	70.89	30.503	2.3779999999999992	1.2574200000000002	138.0	31.13799999999999	4.627299999999999	5.345760000000002	7.278999999999997	0.4800000000000002	118.19	36.553	7.200000000000004	8.398000000000001	66.92699999999999	134.54	20.56	4.0	3.0	138.0	35.08900000000001	23.86	3.0	12.910499999999995	12.704999999999998	24.19	155.751
150.0	13.2	184.0	142.0	76.0	89.4	150.0	5.662999999999999	140.0	0.6	5.8	8.01	62.0	7.6	68.0	5.4	4.5	5.36	0.068	4.61	120.0	34.0	104.0	40.0	31.3	2.35	1.195	150.0	32.2	5.3	5.05	4.4	0.6	140.0	38.5	7.4	7.9	81.6	108.0	70.0	4.0	5.0	150.0	36.6	24.0	3.0	13.68	12.7	148.0	170.8
103.74	8.2	0.024	140.0	76.0	85.8	115.0	4.5	120.0	0.4	5.6	1.78	66.0	5.0	72.98	5.2	2.6	4.64	0.029	2.25	30.0	38.0	95.74	23.0	28.4	2.35	1.518	110.0	24.7	4.14	4.66	4.4	0.6	100.07	36.4	7.5	8.1	45.9	94.0	14.0	3.0	2.0	115.0	29.3	16.0	3.0	5.13	14.3	14.0	149.7
110.0	4.0	0.18	141.0	70.0	84.1	112.0	3.207	150.0	0.4	4.9	1.25	64.0	2.4	70.0	5.6	1.1	7.5	0.077	1.38	144.0	41.0	124.0	65.0	28.7	2.45	1.259	110.0	28.3	4.1	5.16	10.0	0.6	110.0	41.8	7.5	6.7	52.8	120.0	15.0	3.0	3.0	112.0	37.0	31.0	3.0	6.84	13.2	16.0	158.7
172.0	6.6	0.1	140.0	64.0	97.1	172.0	3.72	150.0	0.7	5.0	2.67	58.0	3.9	58.8	5.8	1.6	6.78	0.121	1.0	468.0	28.0	130.66	75.43	32.7	2.175	1.16	157.0	31.51899999999999	3.53	5.107	10.8	0.4	125.0	39.60799999999999	6.2	8.9	75.12699999999998	128.0	14.0	4.0	3.0	130.0	37.77199999999999	21.0	3.0	10.26	12.3	28.0	167.1
138.76	8.4	0.011	141.0	50.0	92.7	160.0	4.06	130.0	0.6	2.7	1.78	94.0	4.8	60.0	5.0	2.9	3.57	0.048	3.09	12.0	34.0	108.0	19.0	33.0	2.425	1.32	150.0	28.5	4.15	4.774	7.4	0.9	135.24	38.5	7.9	7.5	67.6	100.0	12.0	3.0	4.0	140.0	36.7	18.0	3.0	10.26	11.8	12.0	164.1
145.0	8.8	0.036	137.0	64.0	91.6	180.0	6.05	150.0	0.5	6.6	2.67	84.0	4.2	66.0	6.4	3.9	3.57	0.043	1.21	156.0	34.0	122.0	68.0	30.6	2.475	1.36	180.0	35.3	5.01	5.384	5.5	0.6	110.0	38.0	7.9	8.4	82.8	112.0	45.0	4.0	2.0	180.0	39.2	51.0	3.0	15.39	12.4	60.0	170.5
124.0	8.8	134.0	138.0	80.0	92.8	142.0	5.84	170.0	0.5	4.5	8.01	74.0	4.3	78.0	5.7	3.8	5.71	0.106	1.0	240.0	22.0	138.0	54.0	31.5	2.55	1.58	124.0	29.0	4.53	5.162000000000001	5.7	0.7	105.0	36.6	6.9	8.8	56.1	128.0	35.0	4.0	4.0	142.0	35.0	26.0	3.0	10.26	12.9	23.0	159.8
155.0	6.904999999999991	0.2109199999999998	139.017	56.02	89.97399999999996	165.0	5.267749999999999	147.1	0.5	5.27	4.0396	67.62	4.0	56.46	5.7120000000000015	2.100999999999996	4.8383999999999965	0.07683	1.59	192.0	29.01	122.12	80.0	30.620000000000008	2.37075	1.2586111111111111	145.0	31.698	4.613800000000002	5.419100000000002	7.285000000000004	0.4860000000000004	140.0	34.576	7.201000000000002	8.578999999999999	67.455	118.76	21.84	4.0	5.0	145.0	34.901999999999994	24.98	3.0	10.995300000000002	12.914000000000009	23.62	153.3740000000001
155.0	3.8	0.011	137.0	82.0	88.9	195.0	5.198	140.0	0.3	5.7	2.67	78.0	2.4	76.0	5.4	0.8	6.43	0.106	3.22	300.0	40.0	116.0	62.0	30.4	2.275	1.195	165.0	31.0	5.29	4.88	8.2	1.7	150.0	37.0	8.1	8.5	82.4	112.0	23.0	4.0	1.0	155.0	35.2	22.0	3.0	25.65	12.1	14.0	165.5
175.0	5.1	0.017	140.0	88.0	92.6	175.0	5.146	160.0	0.5	3.7	5.34	78.0	2.9	86.0	4.9	1.7	3.93	0.063	6.0	36.0	26.0	130.0	49.0	32.2	2.35	1.033	175.0	31.0	4.53	4.77	9.3	0.3	120.0	40.3	7.0	7.7	79.4	142.0	39.0	4.0	3.0	160.0	38.3	31.0	3.0	8.55	12.2	40.0	165.0
130.0	8.2	2.23	137.0	86.0	87.3	210.0	5.56	170.0	0.6	7.9	3.56	92.0	4.9	88.0	5.3	2.4	5.71	0.068	2.0	181.95	34.0	138.0	38.0	30.5	2.4	1.36	205.0	34.8	5.06	5.107	7.7	0.5	130.0	41.0	7.7	8.3	90.1	134.0	33.0	4.0	3.0	205.0	35.8	23.0	3.0	10.26	11.3	73.0	167.6
140.0	6.3	0.256	144.0	66.0	98.0	140.0	4.629	160.0	0.6	6.4	1.25	90.0	2.7	72.0	6.3	2.8	3.21	0.099	1.0	144.0	28.0	136.0	74.0	33.0	2.4	1.324	140.0	29.0	4.22	2.94	8.8	0.9	95.0	30.7	6.9	8.6	66.0	136.0	27.0	3.0	4.0	140.0	34.0	31.0	3.0	8.55	11.9	55.0	151.8
160.0	6.6	0.026	142.0	51.82	94.0	160.0	4.22	170.0	0.5	5.2	3.56	62.0	4.2	52.0	5.2	1.7	9.28	0.0819999999999999	1.16	384.0	26.0	154.0	76.94	32.1	2.425	1.1	155.0	31.0	4.23	5.107	7.9	0.6	160.0	36.56000000000001	6.5	10.6	69.1	147.82	11.0	4.0	1.0	150.0	34.3	19.0	3.0	15.39	11.8	28.0	155.6
150.0	8.1	0.036	139.0	71.92	71.8	180.0	5.069	180.0	0.5	3.3	5.07	78.0	5.1	74.0	6.0	2.2	2.5	0.143	2.62	249.54	33.0	158.0	56.0	23.3	2.425	1.421	170.0	36.4	4.98	5.33	6.3	0.8	120.0	39.8	7.4	7.5	80.2	154.0	18.0	4.0	3.0	160.0	39.3	23.0	3.0	6.84	17.6	12.0	166.0
119.76	7.4	0.637	138.0	60.04	90.6	130.0	4.913	140.0	0.6	5.4	2.67	84.0	4.3	64.0	4.2	2.4	3.57	0.068	1.98	2.0	28.0	102.0	18.0	31.6	2.375	1.356	130.0	27.7	4.32	4.16	8.1	0.6	116.58	34.5	7.0	7.7	60.9	104.0	11.0	3.0	4.0	125.0	31.7	17.0	1.0	30.78	11.6	12.0	154.7
100.04	5.6	0.187	142.0	50.0	88.9	110.0	4.343999999999999	130.0	0.5	4.9	0.89	74.0	3.3	50.0	5.2	1.7	3.93	0.029	7.19	3.0	32.0	104.0	19.0	29.7	2.525	1.324	110.0	25.0	4.77	4.11	8.5	0.3	104.15	37.6	7.5	7.6	42.3	106.0	19.0	3.0	4.0	93.0	32.0	20.0	3.0	8.55	12.5	22.0	155.7
211.5	6.5	0.078	140.0	70.42	87.5	230.0	4.888	150.0	0.6	6.3	1.78	76.0	3.8	71.54	5.2	1.8	6.78	0.068	2.0	144.0	29.0	118.18	35.0	28.3	2.4	1.356	210.0	36.8	5.39	5.16	9.9	0.5	220.0	47.8	7.3	9.2	96.1	117.48	32.0	4.0	4.0	220.0	41.8	24.0	1.0	17.1	12.7	16.0	186.6
155.0	6.6	0.035	140.4	53.6	97.6	155.0	4.94	180.6	0.8	5.0	2.67	62.38	4.5	56.88	5.6	1.2	7.5	0.0819999999999999	1.51	600.0	31.0	149.72	75.82	33.7	2.2	0.872	155.0	27.6	4.34	4.441	11.7	0.4	147.74	41.7	7.8	8.0	70.0	146.08	18.0	3.0	5.0	155.0	38.0	25.0	3.0	17.1	16.0	14.0	169.6
98.0	6.588000000000013	0.0289804567005321	139.017	49.08	90.56600000000005	137.0	5.669830000000001	186.7	0.5	5.074999999999998	4.217299999999997	69.66	3.9019999999999935	50.46	5.631000000000004	1.994	4.845199999999997	0.10504	1.35	120.0	29.01	164.9	78.63	30.52999999999999	2.38675	1.2750100000000004	132.0	30.768	4.626499999999998	5.399490000000004	7.575000000000002	0.4980000000000003	118.0	34.528	7.200000000000004	8.087	61.092	162.06	22.16	4.0	1.0	132.0	33.854	25.17	3.0	13.611599999999996	12.842000000000004	25.51	148.931
165.0	10.0	0.011	139.0	50.0	93.6	165.0	5.482	160.0	0.9	5.0	4.45	66.0	6.7	52.0	6.1	2.2	4.64	0.159	1.12	540.0	29.0	132.0	75.57	31.9	2.4	1.001	160.0	30.8	4.94	6.27	9.0	0.6	125.0	41.2	7.2	8.2	70.7	132.0	23.0	4.0	5.0	165.0	36.7	20.0	3.0	17.1	12.4	18.0	167.0
180.0	9.4	0.024	139.0	76.8	90.2	200.0	5.61	144.1	0.7	5.9	1.78	77.58	5.1	76.34	5.3	3.3	4.28	0.034	3.0	105.3	32.0	120.18	36.0	31.0	2.45	1.32	195.0	33.1	4.53	4.94	7.3	1.0	180.0	30.2	7.6	8.9	91.5	119.22	69.0	4.0	4.0	195.0	37.4	39.0	3.0	13.68	11.8	60.0	163.8
97.07	7.8	0.011	138.0	62.0	91.3	100.0	5.12	130.0	0.5	3.6	1.78	104.0	6.1	64.0	4.6	1.1	1.79	0.019	2.73	70.78	33.0	108.0	21.0	31.8	2.275	1.162	100.0	20.6	4.14	4.33	6.9	5.397605346934026e-79	95.04	38.5	7.0	7.6	45.8	108.52	60.0	2.0	2.0	98.0	34.9	42.0	1.0	8.55	12.5	10.0	160.4
168.0	7.0	95.19	140.4	94.0	103.0	173.0	4.29	180.0	0.7	4.9	16.9	84.0	4.4	93.5	5.5	1.8	4.6000000000000005	0.106	12.0	48.0	34.0	160.48	41.0	34.5	2.25	1.001	160.0	33.6	4.81	5.5509999999999975	9.3	0.7	160.0	45.3	7.7	7.9	78.2	160.0	97.0	4.0	1.0	160.0	39.5	74.0	3.0	5.1000000000000005	13.1	121.0	174.1
125.0	6.5	3.22	140.0	71.48	89.7	158.0	5.507999999999999	140.0	0.5	5.2	2.67	84.0	4.9	72.0	5.8	0.9	5.0	0.058	1.47	180.0	35.0	126.0	75.0	30.1	2.425	1.162	158.0	33.32500000000001	4.49	7.22	7.9	0.7	125.0	37.68900000000001	7.4	7.3	79.4	123.92	18.0	4.0	2.0	148.0	36.63899999999999	25.0	3.0	13.68	14.3	14.0	162.81600000000003
140.0	10.3	264.0	139.0	68.0	94.7	180.0	5.482	150.0	0.4	4.2	6.23	76.0	7.4	70.0	5.1	2.4	3.21	0.188	3.7	72.0	26.0	116.0	44.0	32.1	2.375	1.033	150.0	29.6	4.57	4.83	3.6	0.3	140.0	41.2	7.1	7.1	66.3	108.0	21.0	3.0	3.0	150.0	36.6	23.0	3.0	10.26	12.5	16.0	173.7
108.0	7.2	169.38	137.5	60.0	92.4	120.0	6.15	120.0	0.5	4.7	5.34	64.0	5.0	60.0	5.0	1.6	6.1000000000000005	0.087	2.0	180.0	35.0	98.0	47.0	31.1	2.425	1.356	115.0	26.5	4.58	4.33	7.0	0.3	108.0	36.1	7.9	8.1	51.5	98.0	17.0	3.0	3.0	115.0	33.1	15.0	2.0	5.1000000000000005	11.6	13.0	161.7
128.0	6.6	339.0	138.0	54.0	91.3	192.0	5.301	160.0	0.3	4.8	10.05	76.0	5.0	58.0	5.6	1.1	3.57	0.061	1.0	385.56	31.0	124.0	63.0	32.0	2.325	1.453	101.0	20.2	3.98	5.22	5.3	0.6	131.94	37.1	6.9	7.7	46.5	130.0	17.0	2.0	1.0	105.0	35.6	20.0	1.0	10.26	14.9	12.0	164.7
140.0	9.9	226.0	136.0	76.0	96.3	162.0	5.09	170.0	0.5	5.4	9.79	54.0	6.3	66.0	5.6	2.9	3.93	0.184	4.0	264.0	36.0	148.0	68.0	32.1	2.35	1.07	151.0	29.8	4.47	4.996	4.8	1.1	120.0	41.0	7.8	8.2	64.4	146.0	18.0	3.0	3.0	153.0	35.7	18.0	3.0	10.26	12.1	18.0	166.4
164.0	6.4	0.035	140.7	78.0	81.0	175.0	8.17	180.0	0.4	5.6	7.12	64.0	3.2	84.0	5.4	2.7	7.1000000000000005	0.0819999999999999	1.41	360.0	35.0	156.0	72.0	25.8	2.6	1.2919999999999998	155.0	33.2	5.55	5.44	6.5	0.9	130.0	39.1	8.2	8.1	70.4	150.72	27.0	4.0	1.0	150.0	35.3	28.0	3.0	10.3	16.0	21.0	156.5
119.43	5.7	0.499	141.0	66.82	83.3	143.0	4.91	143.0	0.4	4.2	2.67	73.18	3.8	67.3	5.6	1.4	2.86	0.106	1.89	95.5	36.0	117.22	31.0	27.7	2.275	1.36	120.0	32.9	4.41	4.996	7.0	0.7	115.0	40.5	7.7	9.6	63.5	116.84	13.0	4.0	2.0	143.0	33.5	16.0	3.0	10.26	14.6	14.0	145.8
268.78	7.8	2.79	137.0	84.0	71.8	300.0	3.52	170.0	0.5	5.1	1.78	74.0	5.5	82.0	6.0	1.8	3.21	0.048	1.84	36.0	38.0	126.0	30.0	24.0	2.225	1.03	300.0	59.8	4.81	6.106	6.4	0.4	285.0	38.3	7.7	11.4	140.5	126.0	13.0	5.0	2.0	290.0	40.2	16.0	1.0	10.26	14.7	15.0	164.3
164.69	6.5	0.731	141.0	58.0	95.6	170.0	3.83	150.0	0.4	7.0	1.78	62.0	4.7	58.0	5.4	1.3	2.5	0.15	4.0	3.0	33.0	104.0	23.0	33.3	2.45	1.45	163.0	30.4	5.07	5.218	6.1	0.2	164.23	45.8	8.3	7.9	74.8	110.0	31.0	4.0	3.0	170.0	40.3	36.0	3.0	13.68	12.6	18.0	179.6
255.0	6.5	31.6	135.0	54.0	85.9	295.0	3.646	150.0	0.5	7.8	3.38	72.0	4.6	60.0	8.0	1.0	7.14	0.177	1.0	502.56	32.0	136.0	71.0	30.8	2.3	1.2919999999999998	275.0	37.0	4.64	14.77	7.1	1.5	180.0	38.2	7.1	7.1	128.9	128.0	22.0	4.0	2.0	275.0	40.8	16.0	3.0	20.52	12.9	27.0	180.2
130.0	7.3	370.0	142.0	48.0	87.8	142.94	4.37	180.0	0.3	5.6	10.68	88.0	4.1	32.46	5.0	2.6	3.57	0.077	2.02	144.0	31.0	155.46	68.0	30.2	2.425	1.033	135.0	31.6	5.53	4.72	4.3	0.2	113.96	39.3	7.3	8.9	58.3	154.0	31.0	4.0	1.0	135.0	33.6	45.0	3.0	18.81	13.0	38.0	152.3
321.04	10.0	0.1639999999999999	139.0	78.58	89.9	402.66	4.577	151.7	0.6	8.4	0.89	84.0	6.5	78.16	5.4	2.7	3.57	0.043	2.0	120.0	34.0	127.04	31.0	30.0	2.25	1.162	392.46	52.642	4.38	4.11	6.1	0.5	240.0	43.61699999999999	7.6	7.7	193.1	126.6	21.0	5.0	3.0	400.0	40.78300000000001	19.0	3.0	6.84	16.1	25.0	175.4
160.0	6.8	0.163	137.0	62.0	86.9	168.0	4.526	170.0	0.4	4.9	2.76	90.0	4.6	66.84	6.9	1.5	4.64	0.036	2.0	314.04	30.0	131.44	61.0	30.5	2.375	1.324	147.0	26.0	4.39	7.88	6.3	0.9	115.0	35.0	7.4	7.9	64.9	124.0	18.0	3.0	3.0	147.0	36.0	22.0	1.0	10.26	13.1	16.0	155.8
[truncated: 3,047 more rows]
[truncated: 100 more columns]
