# Supplementary material for: Interpretable machine learning prediction of all-cause mortality
Source: Commun Med (Lond). 2022 Oct 3;2:125. doi: 10.1038/s43856-022-00180-x (PMC9530124; doi:10.1038/s43856-022-00180-x)
Supplement: Supplementary file 7 — Supplementary Data 6 [file 43856_2022_180_MOESM7_ESM.csv]

Questionnaire_SelfReportedWeight10YrAgo	Laboratory_WhiteBloodCellCount	Laboratory_Cotinine	Laboratory_Sodium	Examination_BPDiastolic3	Laboratory_MeanCellVolume	Questionnaire_SelfReportedGreatestWeight	Laboratory_CholesterolSI	Examination_ExBPMaxInflationLevel	Laboratory_Monocyte	Laboratory_UricAcid	Laboratory_BloodCadmium	Examination_BPPulse	Laboratory_SegmentedNeutrophils	Examination_BPDiastolic1	Laboratory_GlycohemoglobinPercent	Laboratory_Lymphocyte	Laboratory_BloodUreaNitrogenSI	Laboratory_BloodLeadSI	Questionnaire_AlcoholFreqDays	Questionnaire_LongestJobDuration	Laboratory_Globulin	Examination_BPSystolic1	Demographics_Age	Laboratory_MeanCellHemoglobin	Laboratory_CalciumSI	Laboratory_Phosphorus	Questionnaire_SelfReportedWeight	Examination_ArmCircum	Laboratory_RedBloodCellCount	Laboratory_GlucoseSI	Laboratory_MonocytePercent	Laboratory_BasophilsPercent	Questionnaire_SelfReportedWeightAge25	Examination_UpperLegLength	Laboratory_TotalProtein	Laboratory_MeanPlateletVolume	Examination_Weight	Examination_BPSystolic2	Laboratory_AlanineAminotransferaseALT	Examination_BPCuffSize	Demographics_Education	Questionnaire_SelfReportedWeight1YrAgo	Examination_UpperArmLength	Laboratory_AspartateAminotransferaseAST	Questionnaire_HepB3DoseSeries	Laboratory_TotalBilirubin	Laboratory_RedCellDistributionWidth	Laboratory_GammeGlutamylTransferase	Examination_Height
-0.013268746374747934	-0.04230601610675185	0.0485924175926235	0.04005207712651354	-0.00933236493871409	-0.037448319872634056	0.02970381049724856	0.17851205322441566	-0.008765182115785137	0.0074919991456667044	0.12553817023474584	-0.010462126687415366	0.03456566050261399	-0.017621805397343995	-0.0009016322943898558	-0.01617212553262434	0.05859806067699137	-0.006128381120131962	-0.09370668363845339	0.03025943600173305	-0.013333681322363919	-0.007743284812907951	-0.00021319909661942802	0.2087320999027609	-0.0015061791477615771	-0.00238578664119068	-0.0699308385876855	0.0009703764158970444	-0.15375363807532302	0.0147531175873537	0.0571956577224917	0.05435890477112971	-0.14829764207150875	0.0012349334874201304	0.04932694661854748	-0.03464591089770329	0.010296410971109072	-0.03275699747817835	-0.014530251411664903	0.020694172407063526	-0.003254394774029788	-0.011403359991388697	-0.009382895804132568	0.023859574557581253	0.024952546273245935	-0.14776860395963687	-0.012906548698207735	-0.14428699987566843	0.05556233990275723	-0.003617333944044367
0.019996333706210862	-0.037906223970181965	-0.034514837884510055	0.002366143918137277	-0.010115023707658474	0.06387934188831278	-0.009882695437765869	0.1161860246175298	-0.0542252576800578	0.0023913442125176516	0.04146586106269715	0.06883377655481963	-0.07661360002720839	-0.00561561334817161	-0.011119699977995697	0.00015736500082930434	0.019822400421315615	0.004759251152824436	0.12396853925308987	0.03326634082167038	-0.019730169298657712	-0.044988697061271524	0.030926499567454812	0.6334372916233691	-0.05046063000124122	0.020448578890507725	0.04298060377651818	0.009692223129932972	0.05171249735937563	0.0049877981379335325	0.034605224423380425	0.03395169216729082	-0.12370350701509925	0.07507550319763359	0.09005406782205627	0.18666697704934487	0.021005120178432115	0.013042015017347693	0.03824303703969417	0.03561843588257652	-0.003038756252454186	0.005125392362848743	-0.0007848742902588128	-0.025316223332193476	0.03196920703652267	0.05715027576323773	0.01372842310967735	0.10173972746146283	0.030756104024394337	-0.0243335736290197
-0.01953333817029743	0.03070392339384234	-0.012533070538997163	0.05970765813063663	-0.0004874705835900386	0.03338033196539673	0.028761119907854665	0.24085873198688276	0.028318767791253776	0.005925396686063323	-0.03591398604813803	0.06161188172420589	0.012350662237462893	0.030315463429490774	-0.0005623532471869112	0.012888425891094084	-0.011215089462952528	-0.0034325237883054797	0.12799734729913106	0.0352823583771129	-0.039298488973860915	-0.028710911921351362	0.009303432867996161	0.31280803900863957	-0.033430875998141346	0.0018428149676636167	-0.008482500482653995	-0.00957243304205258	-0.11234753213846889	-0.033513517688722	0.08632711250660723	-0.024486687348384474	-0.15155240379542648	0.0080705146173721	0.04589357679785662	-0.03566954839441587	-0.012142805816530017	0.00836085987545821	0.03668742098427738	-0.00223245478612771	-0.003061683878344775	0.0038096969212821023	-0.00907813107624279	0.03465752204170421	-0.042335368163228304	0.061380740268094994	0.00316057900922533	-0.14051138805009822	-0.0063243919822070895	-0.03185344631583011
-0.04281023997459943	0.013097592178861668	-0.03115084654911916	-0.09538971734985498	-0.037288372449190685	0.08070784529502671	-0.08503049702046737	-0.13088571213041522	-0.014623647220547355	0.0007129568375075906	-0.03847466741777353	-0.026376091833521787	0.01662172764796642	0.010008463923525415	-0.027586417884350522	-0.018992360317487328	0.08364369172899114	-0.0010695619383681333	-0.15590640643229708	0.029073842529277135	-0.02356892570483651	0.005495054698515378	-0.022199608400828946	-0.343199061386928	-0.04193440804604907	0.013072502941315907	-0.018576679390957723	-0.005055222396765021	0.1560980210076913	-0.06832181154146383	-0.11274641161947675	-0.021001997847353415	0.2032097541448624	-0.10660374901220011	0.01804684864044539	-0.02971300276043039	-0.0030098054547837818	0.004249994254641388	-0.042723289054357884	0.018605198101506903	0.004076003630609921	0.0017180951808415557	-0.022669756705825057	-0.10881815988330454	0.02004408497910008	0.06343855741853403	-0.011356214876607191	-0.09722839844090786	0.053101729007151335	-0.03699410738592742
0.02268756251836094	0.020061890066132036	-0.1478304196663774	0.06463969354592883	-0.004930262435236727	0.0791621517319063	0.023903210979163123	0.05616131847363904	-0.0069358258975324135	-0.019408771954879195	-0.022229606258659988	0.2196639941057383	0.06016320289911128	-0.004197525591239537	0.0010735188238522823	0.011600548917824199	-0.13199998414877154	3.55194173682321e-05	0.20851885410641552	0.012046704758025589	-0.04345747314806322	0.016457656896300615	-0.013291968598043968	-0.2762619603863149	-0.10385876008861523	0.013628253543852588	0.03375062128481004	0.011770422298085031	0.013999843170459008	-0.06615992630574884	0.030159026077216548	-0.008649993781979174	0.2085881865802454	0.010142695640775854	0.06308403288940354	-0.006521719083219614	0.013526029655160528	0.008100944008814713	-0.03034976045037547	-0.034741634138481456	-0.00295169916080049	0.026930622632372708	0.022066359400078	-0.004319534942545215	0.01337579432837847	-0.1639875655160322	0.03111292123760286	0.04834722201908016	0.05035503321325268	0.0035740975403046834
-0.04222674893257463	0.01429882181586654	-0.12270852252945715	0.04122372641791699	-0.042105117117406554	0.030267995232717657	-0.17549350226376592	-0.0819006055543845	-0.0021257702634175073	0.010626772724639886	-0.031010309801274706	0.24300921566221223	-0.007397008599768378	0.010275190164201921	-0.02572824783172109	-0.000551005432022066	-0.08910630336668673	-0.0058762993648855625	0.0857658433113309	-0.14703583764068645	-0.04392092996351021	-0.06948401300940696	-0.023669953860257737	0.8930007607773576	-0.04169776778065971	-0.04303903905970292	-0.025934800761918085	0.01629402136777353	0.274876653846621	-0.040159262666451104	0.09729743800492761	-0.017362085311656845	-0.14813203616996326	-0.1289538946102375	0.007268512183120038	0.12627119021650451	0.038976992656897344	0.30843721780861105	-0.030879648026975338	0.006184432106239547	0.006842695425220881	0.017816363141396504	-0.01365531979614134	-0.10559769230035872	-0.04471146900084605	0.05169289635429923	0.0018911099435375946	-0.11332202497711187	-0.02936942271863154	-0.022915973461876456
0.004211795898561832	-0.025037434687902715	0.04017327132476603	0.04787495100731485	-0.024500092559249242	-0.1395972799602152	0.00976177054362554	-0.2782677104779237	-0.006639833127688689	-0.023699389717230224	-0.12436817681841712	-0.006692678497251837	0.08454013234450913	-0.005030004662361898	-0.026563845680580924	0.06428075524838132	0.07822877146558349	-0.006873393055777706	0.18103125068513146	-0.015555182931361924	0.028998840251571893	0.024455116449176965	-0.03041230563632853	-0.31862907182818	-0.01086160174598881	0.02460070768508958	0.07076792437769545	0.019024271080800098	0.046882838747380175	-0.06245682693818644	-0.05049488832023308	-0.0025429947877451922	0.20337059276304026	0.044449668614754044	0.09198493289476682	-0.012727160867818567	0.015554691816664854	0.02607453976673132	-0.037507345944157715	-0.06093004706866231	-0.0035075084529307787	0.02839320184644357	0.0007076785085635492	-0.00411522191252152	-0.03700540446220093	0.06597683832172807	-0.00036645704705770186	0.16106063401928414	0.022644392686590617	0.006546887297542161
0.014080715968486765	-0.02473464730329215	0.10150834008405892	0.04769328300009365	-0.03683878179591666	0.03373152359488176	0.00964187841743551	0.18482029826885846	0.030807372854158167	0.002780763962864148	-0.03322330696221434	0.02336780410528445	-0.02227621262565144	-0.002979704150453472	0.02778605666559888	0.026314748926539323	0.05647616060281871	0.006615863393759355	0.16309112115504995	-0.1439911566301369	-0.04431112975043252	-0.06269712266339739	0.021463674420736788	-0.19325213013408665	-0.032575761012227665	-0.03070964749862396	-0.04325876289293301	-0.027860321744917017	0.004127528302065548	-0.08004086035647269	0.06583962436460387	0.037498506557638756	-0.0930471232120417	0.027254220227629047	0.0857030873167836	0.029499796012702792	0.00011263886667038605	-0.02295942010072904	0.04750327083610791	-0.07532048208268152	-0.002762118594283675	-0.02871828626255119	-0.026289692096316868	0.018903856630362863	-0.0404964446332473	-0.14953966952965148	0.007532068257270112	-0.11503292327940844	0.007092244192153157	0.009000691805082716
0.013417932373191433	-0.012174826890941768	0.13024838152727808	0.05332348280162332	-0.002083650320200104	0.09251496723978016	-0.0010371113411075158	-0.16678952332192257	-0.009368097351182951	-0.018971993698490404	0.033357804210927135	-0.061900828831869696	0.02002838453913937	-0.0033668970566574897	-0.0112463755701232	-0.04320056530355723	0.019576975200157175	-0.013154551226488547	0.0752878375912971	-0.020470921533430192	0.05378200307342995	0.01311994107018636	-0.04449856929100133	-0.2827459982424414	-0.06123107128916381	-0.03600758710622849	0.07794562146745848	0.013397099957104183	0.04126040209585226	0.02743016775179531	-0.035496374977941926	-0.033407312401866326	-0.14129308872710736	-0.0011300689151619735	-0.18856907295855507	-0.004342655217996981	0.02937136364223479	0.011940738881439029	-0.04641880091672283	-0.03547088181358231	0.00556476586841818	-0.029304536288824602	-0.005991033879749739	-0.008943466246760727	-0.055145890807320755	-0.14342951262754505	-0.012451896723630672	-0.13564263990494518	0.06405221732261888	0.016152776838420504
0.031327813747966865	0.02151373908892856	-0.10328896323128847	0.06406446168227285	0.03516015856539452	0.0011771452774191858	0.04551220365989793	0.16973307829635487	0.01401179476813886	0.013871143256306824	0.06236557435420582	0.0632457998834303	0.05566190024224115	0.003759919990632625	0.04268734755355399	-0.03379409181787742	0.08506062131952531	-0.011314511824295005	0.32081671903985587	0.007474181423077425	-0.017070922332272313	-0.025211460674266346	-0.0011757761809652947	0.3053555760422318	0.05576840255063616	-0.002259613619178708	-0.02059780251926313	-0.012865481841241125	-0.03365966333531087	0.011512071769954764	0.031160178711995466	7.646290201264492e-05	0.06329052889648738	0.012696753777748381	0.05486727664066948	-0.0028972256561633912	-0.003635214300345615	-0.018522953476130716	-0.01305182072432235	-0.05903988643982884	-0.0016632642343640328	0.016145054597148555	-0.007723303356967517	0.031716572615043695	0.01685792667960195	0.07304484572991606	0.02447792646982034	0.10279481957609278	0.022208507845661005	-0.008577083368625973
0.024225513011777004	0.023624845444734092	0.00489381093494867	0.02893438128748112	0.06141115277005992	0.04916071255495244	0.022738877888588468	0.2274921878494353	-0.011234545240576335	0.00556875808413497	-0.009843073511127296	-0.011740018993484773	0.0646306023723756	0.02793647779534731	0.03132955368341136	-0.025758442655930414	-0.012620145490348296	-0.0015608625190077874	0.057099221283928636	0.05443407927944536	-0.039167071628414304	0.00038600881132297215	0.002367948522993902	0.7942774995625466	-0.03123445776418339	-0.038392275227416395	-0.025539796179697077	-0.01311493042210277	-0.020670554741000886	-0.04651690237373259	-0.04323530446438581	-0.02067023422543789	-0.1241762425376859	0.03694636465888307	0.02238225717885889	-0.042131887417717374	-0.0158335371101246	-0.008153200622319128	0.04866524452293306	0.04434694826095001	-0.0024094947966303154	-0.008730554047385066	0.027431081755843117	0.0057827213438074974	0.03674614529061091	0.06307754530786423	0.020682770496709236	0.059633172184732394	-0.11647992015167948	-0.004829190531130189
0.026812606121179125	0.04048081987270416	0.11960345111745446	0.15241325509688614	-0.042971654900845355	0.032017698192580976	-0.0016860422269484843	0.1503438373333671	0.049341105391421294	0.01405836989018935	-0.10668960347512729	0.03699452013423979	0.00224595188649173	0.014572023625810289	-0.02597697038635997	-0.041321391083953496	-0.0859277941774395	0.01516033105867864	0.09598259243304219	0.5822709757454951	-0.05957652467378302	0.07301833808466363	0.0044671071602951995	0.4195862163159516	-0.02939206523046414	-0.04004241188149863	0.10490252285430615	0.013650330215221766	0.024086516203179417	-0.10356473454140759	0.06700550822386267	-0.011606777231575506	-0.16587201152673006	-0.08636865714662709	-0.01604256755358947	0.16569011189200192	0.00988464796880835	0.020141889354308114	0.03205800918586429	-0.0034066946569862922	-0.0024168170743454538	0.0329448568808094	0.027223716539534506	-0.0030885382949880297	0.008448376328511585	0.05312996893530217	0.008102659929135371	0.08241666971731475	-0.006188236387558755	-0.02906518990079221
0.014006904846234465	0.02402555367477398	0.08744148830263293	0.021886628034440764	0.02609850461354872	0.04061253991354697	0.02032582051817626	-0.00584998373678427	-0.009588292346445086	0.01383258724987827	-0.027479700006123677	-0.01699442439948798	-0.1508973498228842	0.01321061496915172	0.002605674238630672	-0.03748351357810061	0.07003896509260739	0.014555127880189412	0.09073916730218606	-0.12609033401853484	-0.04307709651992536	-0.06941874313005937	-0.03836071295544498	-0.17642844451123454	-0.04066623619719212	-0.01133056940974202	-0.0254178544788836	-0.020970592187448348	-0.0010483728327821155	-0.05203220974336727	-0.04088837454304685	-0.010940673101403444	-0.12581746211295466	0.029940375185841913	-0.07970413958934022	-0.02426391207232591	-0.00786661330094903	0.002298018903094635	-0.04076440035353153	-0.06311671083054589	-0.0024109770667171686	-0.029011287195208207	0.008206120309242396	0.02797081208076961	0.014940576560084264	-0.13915719359252818	-0.016771069778262426	-0.07536322007247517	0.1809298783502236	-0.020075746535059443
0.023447226745040097	-0.011702973194228252	0.0017818941808962336	-0.06858771413580343	0.03758249572695895	0.04439608996773386	0.0207633536373276	0.20590849591203458	-0.009647649761209687	-0.019060175482193152	0.0363292358632516	-0.06950539573854439	0.03769932573511296	-0.023402780051660375	0.038985847545999784	-0.037077096644497216	0.062076940963313065	0.022229931189632225	0.05544100807442501	-0.1501964215630782	-0.0395454064826914	0.018005636088964456	-0.007087423807937739	0.10645477765421402	0.05039278636436575	0.020574368283991406	-0.04383841389010049	0.017133672593296068	0.045129672717129594	-0.05993567458943253	0.07874928695103772	-0.01294912969595607	-0.1308825392820534	-0.07025324980382029	0.07744315439890179	-0.005882530836440492	0.005677848176251428	0.022025554257541807	-0.02253084761443788	0.024775007951284896	0.003032639800920151	0.03376554377182556	0.02360057683797022	0.01658184489563573	0.027817612497429218	0.06425286336550816	0.007436942854790686	-0.11575765402016687	0.06957662705558959	-0.02247752499011676
0.025943658022032468	0.03089816443165655	-0.182891147950288	0.035062546067979566	-0.004769524307169922	-0.02800214232729995	0.010941112137915116	0.1874814226354487	0.02789637892512983	0.009691967525595101	0.056996733979618144	0.03275316978154951	-0.03202398735804891	-0.0047636176925712785	-0.016700443556333995	-0.01566262923838258	-0.10114078684426896	0.001976993373766891	0.10596062051753997	0.030484137067795746	-0.037726127337904106	-0.056183408292353854	0.0030579885287334036	0.08195383247257705	0.037227783150185496	-0.03418252958890826	-0.02575300492446222	0.0185448005171922	0.04284324310010106	-0.07120614570983162	0.015088711956495172	-0.00828224929721746	-0.14056084436953714	0.017351016647974758	0.0822617693274411	0.14431611582257173	0.007379609425271338	0.0008613990816345904	0.03685169422381259	-0.0016473144881696499	-0.0015679824206206831	-0.009916874661334714	0.020399847166605103	-0.00016286777758141397	0.025378635875690086	0.06430517895577031	0.013971454017942052	0.045265849757176235	0.05827667947307327	-0.031674161637717406
-0.00103952461898989	0.036920118323698986	-0.023603354400220086	0.045944780408233785	0.02027590354637032	-0.05791364960110295	0.008043631953908266	0.07031094291301324	-0.007926875686327549	0.008108242789122597	0.03218777025185336	-0.11443812089145813	0.10847730405997182	-0.006481677884030796	0.007591066715170018	0.01593931320920965	0.005299071470536183	0.01600570627549241	0.06573578232444324	0.5264255690562962	0.012809572188886705	0.011588004541046757	-0.027852330942457412	-0.22748262823323076	0.03163669274145759	0.0171110908514338	0.07169069505776643	-0.02464716554502229	0.005134060971516828	0.3619783552207198	0.030592421015149193	-0.02770950004572769	-0.1217669166172489	0.024002925816884454	0.04712222567622921	-0.04752627971350594	-0.014776359322718417	0.009147822958068718	-0.02210141198403835	0.007424531357873275	-0.0030763815889979012	0.028252597395580642	0.005666268022454824	0.024055358021860228	0.04014237136313277	-0.15908659490103474	-0.013007356689458356	-0.09283759772838339	0.026815736995153567	-0.02896417613763715
0.015848671549511528	0.019076730463427522	0.01883770531237533	-0.09620663328013052	-0.008433594452546095	0.03330085612278345	0.017582910563208497	-0.1253308605209264	-0.011764746940158511	-0.018209593040866456	-0.1303324572309779	-0.02189580947427603	-0.1946062237315975	0.00017158756575663575	-0.0023429849715408636	-0.009440425952656005	-0.09447734429484081	-0.004834758877789136	-0.19324548779938996	-0.11304107977899111	-0.035829897119593807	0.013012568472775092	-0.005890486305732338	-0.26638486896034863	0.03907571193974836	0.005265420551172611	-0.01607752812353283	-0.019647303093693336	-0.06189492776852348	0.037170048246025454	0.05004782343596253	0.020092002556225452	-0.10491248257562547	0.02047291979617621	0.05172721252445481	-0.02990119013533076	-0.02221730108708107	-0.026560254273250667	0.011686830661848217	0.0261444796625452	-0.002876254402475752	-0.027589483235082663	0.009044828238068658	-0.021652963806994375	0.023044201211140536	-0.01855664219609989	0.0021431822023958375	0.02677013980442098	-0.19283906207137116	-0.006095431176952115
0.01782044751060639	0.025303396980883918	-0.05452608896785095	0.01944833990951356	-0.042886638682336345	0.02842504973060095	-0.001390019527649565	0.1283550263766503	-0.05190851899212721	0.0015993382715023471	0.06280765043803076	0.07271684035168365	0.0383285550167685	0.023492520693807455	-0.030354020072043932	-0.04372067394696187	-0.028620133469598658	-0.008196113834190328	0.17314668457801818	-0.05029050905592594	-0.006293512643316899	0.0235621133696146	0.08040073823557832	0.716266808741201	-0.030992214643041006	-0.007293110837488711	0.007160121157049798	0.006540476596610096	0.0731471796701957	-0.0551720364779314	0.053112052575422786	-0.002350634382511271	0.16747932123321735	0.002080609577189534	0.01986880006225347	-0.008972174602341511	-0.019762698287218154	0.016997859119277564	0.0547173543947265	-0.016162815549472725	0.006932174370723078	-0.010254131885473817	-0.008448656865028898	-0.0163751445009897	-0.02340921637276333	0.05787226801886464	-0.016692831718698106	0.04238485228218624	0.06406956514836275	0.03138766584223086
0.008421084555799098	0.027929548465942207	-0.18244628095296647	0.057980006495269666	-0.017518763886556554	0.06663716131899154	0.01563845282440809	-0.1991757901132505	-0.010791850629012696	0.027944401421174554	0.0511376778641712	0.17863967165543873	-0.004714344781679483	-0.0009604165072458272	-0.023743852786781646	-0.04039548097435072	-0.0938727850547426	-0.012353913447941704	0.09335432720661102	-0.00020978847941059939	0.008745015090013294	0.032183599102990776	-0.022433672600731005	-0.26679410859964375	-0.035060178111473946	-0.03443099736322947	0.052924586380715115	0.01648542049059688	0.03780890703484702	-0.08246149871798698	-0.022362097839716807	-0.02230159266246228	-0.16051118139138562	0.020645377590725184	0.06440830762787882	0.0007444487125087108	-0.02174804959588291	0.004013395233775464	-0.03584265995007372	-0.004164694505979423	-0.002128539363022719	-0.0029593475199780187	-0.006645367134553453	-0.03470386748035162	0.024834329116280425	-0.15913573193152697	0.023101627021577587	-0.1360879467141677	-0.024495868421477825	-0.0007693358210926817
-0.010036361803243198	0.024550292556856222	-0.015072018674763786	0.05393571464620946	-0.013217243831164887	0.021809098783439732	0.021164049321236597	0.1822060670368297	-0.005940933171407778	0.0061716686791463875	0.12530689597777708	0.2198564955435453	-0.028643503491331285	-0.00952620512947251	-0.006706901825589375	-0.031446018580162854	-0.14782195698749184	0.007425412022657111	-0.034355556365400615	-0.03949767140607364	0.015134073014538627	-0.05826091786259494	-0.014614992883264495	-0.2060981993161259	-0.053732170902259534	0.00067405132032236	0.099804156481244	0.0043627946415916085	-0.2551586378941377	-0.025772677031166678	-0.0919728816170662	-0.021130619273331104	-0.10950476972221004	0.009380770608595412	0.09092387263290456	-0.051096945384514765	-0.025486565015566155	-0.026831423974762493	-0.01951906032171446	-0.0636579656158161	-0.002633675877298083	-0.0286992375607515	-0.00981481472003834	0.04449501478784041	-0.008815854124047291	0.0626394575229513	-0.02814527628056585	-0.06342256912734746	0.06354968005654082	-0.04008525926752609
0.0011085976572063373	0.01801891319617498	0.05181223637045932	0.05786955129408725	0.037160630496874	-0.13267052875195204	0.03711792063570865	-0.20779842200895654	-0.005450452911157845	0.02442843741328179	-0.06385550907893593	-0.008665509277519596	0.09724485256981107	0.005081118570461694	0.02206523819626709	-0.0287694254996597	-0.1410611273908551	0.005078633090352742	-0.12922906942874543	0.07168914159667675	0.0852071084326999	-0.01940795192912592	0.003273224301495793	0.6722786347588184	0.022398967911421278	-0.0047217126690202345	-0.030406667110671696	0.015683748984617704	-0.2809557290840825	-0.06946250281329448	0.04251083574621207	-0.019103888645426743	-0.11759026607074775	0.03148196632800373	0.014592125588737872	-0.019146809300183122	0.007755634781760091	-0.00046173491237641427	-0.03033211855990994	0.04228788967637083	-0.0037135879437701076	0.01971779941312643	-0.005489673796783973	0.010987379158382101	-0.04641655152982858	0.05805378536832759	-0.019331131900108448	0.25277385612878944	0.07842165874975944	0.010613557169259002
-0.03273081102566102	-0.02520358187513375	0.02210579243615539	0.04638253813599076	-0.03692650148927532	0.04221428180610892	-0.05656811862669146	-0.23616985047456657	-0.011743084742580323	-0.02517272158423366	0.043336831364415046	-0.06267853579016501	0.06314345388449846	-0.0034699462699572907	0.009751074439087097	0.03879921871980659	-0.05243686973912709	0.010759974742777558	-0.0898305043114071	-0.016190377246758	0.026704297221809975	-0.10429236634956923	-0.002545184918274026	-0.3116783046965484	0.06031528260604209	-0.00677287298041374	0.09646284510722544	0.011720825779499865	0.18843861561033337	-0.05299127720712313	-0.07417851255814475	-0.03099713164306486	0.22775946491083668	0.02608495113965764	-0.24919927328306932	-0.03658823350343973	0.002326697749010782	0.017325243545088596	-0.02569406324720803	0.013600394364802195	0.004935037233218463	-0.0034349052744117215	-0.009718995797050593	0.0698705782708721	0.0020660764117357757	0.06093872437621503	-0.00936876639159127	-0.07955439717363852	0.00861159734838493	0.025631257740103865
0.014178675455596021	0.041266984328676336	-0.014867481128373947	0.060005864647294765	-0.00010471177356193947	0.05857067149364448	0.017942448946539662	-0.15242621357864555	-0.07002733225919947	0.009333755706393276	-0.04595128030350133	-0.114350895693024	-0.22698778223790742	0.03429708439398746	0.025123302386423164	0.03467453001815538	0.07781082004582732	-0.01258123383830698	-0.09658955674918816	0.0004344554674495157	-0.009902163327309973	0.08139446503535437	0.06565680524562777	0.29731945186290815	-0.012764156721255495	0.010292213269908552	0.0765490888935823	-0.02206885898106193	0.052412387700465114	-0.058536105959829	0.024954962444327974	-0.02190268108052187	-0.12036745241950048	-0.0004060909925166925	0.0242934265586091	-0.03705440059050525	-0.0366066210152545	0.0010041806253831055	0.0384293216360893	0.007445557636520607	0.007062736832522205	0.031273229024938794	0.014752024313436777	-0.004637509975375178	0.026031494079492404	0.05874303249318418	0.011816779805747137	0.031461272198139795	-0.013761271349490744	0.01577638926878517
0.02766723258919442	0.03246376841256642	-0.06475583146706085	-0.14459009087738958	-0.029345381763502154	0.013459480480460842	0.023929253773306958	0.277834733953254	0.032186800243706966	0.009238009157530178	0.07966538009469733	0.035091819991178635	0.03249031376575012	0.016723257565050154	0.01676750141119883	0.007272854953914066	-0.02936837435250927	0.00762981971822519	0.05526129150796337	0.40112443857424607	0.010913695722201373	0.020697215939376474	0.03758299721444855	-0.2215328157254883	-0.02999166160427594	-0.035797371404866496	0.0662711420649015	-0.023617568519874475	0.011685800989902236	0.11211465064498034	0.01905804635196564	-0.02574051257908177	-0.1478039512449388	0.02808419267153622	0.044280419019159856	-0.04587915812058327	-0.04566108534919949	0.008706124778889079	0.02545341236468921	-0.04988923294592114	-0.0029475522259694116	0.05975000185060062	0.025845641881967096	0.005974402600752	-0.05012636784594015	0.07118067513593797	-0.025184912739982246	0.023996246326468917	0.03442504054629135	-0.0024215430800042666
0.020254402497789852	0.032520491000443505	-0.035516212165201975	0.035357859307102446	-0.03065278850333634	-0.06912692648037864	0.017162059855280676	0.1442598402243939	0.029312885537779585	0.010160681342092722	0.08106925609827813	-0.027969390578266758	0.029207232785437465	0.02484431235620159	-0.014621123942216218	-0.02471046569258615	-0.1428808051340824	0.012705834256398521	-0.09436269829304064	-0.03363252580386543	-0.050838383621449976	-0.01942627902854874	0.012952666415853673	0.6225649576299844	0.032664134672244834	-0.026334473825950225	0.09422548755146527	-0.011504352491808822	-0.03181009353647678	-0.05462408078974986	0.018442296548105877	0.0016068921754249458	0.21880393902018733	0.03442608286418472	0.022726692054902922	0.0034281052172622367	0.03699215253385592	-0.006845771405088726	0.019863750837593397	0.029758769710922933	-0.0020858293864672306	0.005083996617080357	-0.015583866270486033	0.016135556854773678	0.04425683047556922	0.06332131653357938	0.009829247967154515	0.17489006637260718	0.06434659235542095	0.024765215430050922
-0.030839541716051827	0.022956839942716762	0.07933580728592587	0.06382809417824538	0.03488389307289835	0.054525765645940555	-0.08148622205829342	0.09992623257120649	0.0334382757320036	0.00234868743403822	-0.036407133349760264	-0.1258850977121343	0.059505280317991585	-0.0031935767050737924	0.004569107212849849	-0.03488127418944787	0.06637204894242568	-0.024708124835796662	-0.1484468127782675	-0.17976688770112778	-0.04523737482130655	-0.0021506468104838857	0.03739969097249523	0.23466831226779378	0.0015949409484059289	0.019714386475827086	-0.030560864504621713	0.014759503800455423	0.0394658620476941	-0.07023850808110155	-0.09975935138997592	-0.025183404165200044	0.01567462526051895	-0.015642981897955544	0.06075888647207485	-0.011220216184498713	-0.01044161131529727	0.011305498628060195	0.057264731887132804	0.008292085014097028	-0.00209522049947991	0.004155288138359265	-0.009724401994960136	0.03226788097868921	0.015337473717754619	0.06144221714122723	0.006760287171584059	-0.15119899494079153	0.007731970620282482	0.005769041751662735
-0.030998691697659522	-0.04176774679213413	0.08842687883522267	0.036275158716390976	-0.032828945478146944	0.04427442918209399	0.005165249702924848	0.13314228337274545	-0.04918378683971969	-0.01418355452055912	-0.021443291224640053	-0.10841978907464418	0.03707008687198222	-0.011771107440668492	0.04092059238128604	0.0029679554429500057	-0.010016252357427402	0.008856311257812922	-0.07081177524903869	0.09529194198428559	-0.0470943503775723	-0.0638229631436152	0.08978438844909069	0.42527000399959	-0.02412407342148617	-0.03100227643436192	0.04511835651880574	0.00595317987957751	-0.04895201167445921	-0.056508101510518466	-0.016910224063855093	-0.023704780538609704	0.16212864153403916	-0.23092354212290847	0.06959711168383091	-0.04634358985265317	-0.012399406841739983	0.0002770344655884401	0.026971596935835986	0.018733676771727187	-0.0026498192851737257	0.01809393733919869	0.020387573840291225	-0.10687264258122486	0.020722716862063863	0.050375959943038104	-0.020989774926138672	-0.042036532542492844	-0.0132144236564096	-0.028532970315102466
0.01588255674240354	0.027223713553315612	0.06732035056266177	-0.08382164042403001	0.049647680465168376	-0.05810826669907565	0.005724963152887903	0.17936978039541865	0.051949017978944176	0.012666997136938153	0.05430964314778139	-0.06894145832102112	0.01563207838232238	0.02066335850764772	0.01888179981964313	0.01870417595332001	-0.030495250385595862	-0.010382831014812837	0.005129216663740272	0.010555392545567702	-0.0010656214038137477	0.25790621498527544	0.03891250847827723	-0.2799664849161139	0.027739574386937967	0.03181997551306231	0.022259649634629022	-0.025849527614158978	-0.020688412105590033	0.09613371753317479	0.0633999100445737	-0.02216121463449035	0.23640409065084023	0.0427911711887712	0.01978760817869188	0.30696088654247217	-0.021925554464524613	-0.01521289502415084	0.04899284377362746	0.010932908635802232	-0.004413473353201698	-0.0026059568503670563	-0.022650285690912642	0.0055846774148716576	0.028018646369507225	-0.01787588683484337	-0.010790652235296147	-0.14167364935452087	0.06571405434178232	0.008204152403811713
-0.014966016268396925	-0.03991590488587171	0.007185402144951331	0.035782346295844945	0.012148240168620397	-0.06357642122702291	0.017856230923476324	-0.14707536345409536	-0.011393908900376483	-0.018901305340445835	0.062298891929919956	0.0746834369480297	0.012090571934592936	-0.018208102468441574	-0.002746417705625936	-0.04194933944612858	-0.018159588935051534	0.0068359021992033375	0.010022752355862257	-0.13471681287414577	-0.02931710178665726	-0.005086174025727087	0.03094477434123946	0.030044855306223143	0.030614337977384276	0.014290906037057538	-0.04371703196438466	0.002282828919630265	-0.28836399079188924	-0.03218540384467451	0.03891218329918429	-0.011428311985640722	-0.14894139845059218	0.00693311155952033	-0.08289196214706608	-0.0002400807988278757	0.01337569776891105	-0.07502385253540861	0.02320502476215388	-0.0033251418314466717	-0.0028521822755763425	-0.014796958635579996	-0.0035590405933766307	0.012005544588983138	-0.055750435190607274	0.06283284985352311	-0.0015469680116075323	-0.14861685764667626	0.045350762292017864	0.030402532276251257
-0.03796117349442575	0.0252675559893185	0.03001302980324235	-0.018235557850073927	-0.026922707678795815	0.043621268417691046	-0.09507546636197695	-0.17631541527539757	-0.01631277565295568	-0.0016666096598310105	-0.03167000814191197	0.02540838278040228	0.06707234171558557	0.008565138894906704	-0.0406928231144324	0.010298187972401866	0.005660669822123964	-0.0012332861634757138	-0.06402364862539889	-0.013967094008485401	0.06605989371116121	-0.05100308230127612	-0.04760449736639457	-0.30216632249869635	-0.00878266697735271	-0.03797686630509106	-0.02195753249312038	0.0015771841487003258	0.1750740320672573	-0.09737255286620057	-0.038594822609706717	-0.031072689228320814	-0.1272077595930823	0.048612693346493686	0.052536945494342034	-0.034983377835151805	0.009055709873779415	0.10227781433833698	-0.03174452054543945	0.017855146550173593	0.012476550359564135	-0.024190367461293136	-0.018951312739572315	-0.08651628496658505	0.03770110305478993	0.06219074608774426	0.006921123658140277	-0.0697171258844005	-0.20566065519164095	-0.02308131569048728
0.018457265340544836	0.03188971171755184	0.040940841134010954	0.044483486560322305	0.03637149407097531	-0.029314931156326565	0.028108969807696782	-0.1227113685717457	-0.00735887614494095	0.008771109238312055	0.051108621498426876	0.028675973343923033	-0.12224015115525272	-0.010211995923364157	0.05033059665815017	-0.019410347237415408	-0.09782196990427511	0.01023343408371893	0.08897771757665232	0.708377784196584	0.05131507946483034	0.027680010086272522	7.267550417745951e-05	-0.18929748306753008	0.04634408234796101	0.03439998734625697	0.08160073737062776	-0.0229462557060775	-0.026513922274510923	0.10127492667467596	0.018999576935022015	-0.02644679512478597	-0.14622103593137836	0.009817135641389542	0.03068411538737855	-0.01934455634296919	0.0006109375977775926	0.015239982342263465	-0.019766663232319116	-0.05195045299358353	-0.0021158985845322604	0.06111146947877433	0.02431410336151639	-0.0022559425057959745	-0.053887864896881	0.06674344620302472	0.015094593331802025	0.04272663674035221	0.009843823158920713	0.0020071254143960685
-0.014204593347951959	0.030802514551438072	-0.026448661085845742	0.059686923243750606	0.03417083503197027	0.048008594934534264	0.03666540231483377	-0.007408473381290969	0.04172494588105292	0.008111755356181674	0.05776653921207289	-0.04835368418133767	0.007296954300049765	0.01645259676472342	-0.006753142236827625	-0.01303203600325287	-0.09192048792538972	0.006094729853567332	0.005917881738616052	-0.04357951520641636	-0.008429924653208763	-0.07001853288220845	0.014084564669682368	0.2473098556368128	-0.054022740693559175	0.04394058289583281	0.39172606716825903	0.0009619907714637521	-0.02213483917116846	-0.03109200286989544	0.04507563478503453	-0.029444071621150033	0.02235446024749126	0.02319378124372961	-0.1132930938334246	-0.011749563409657639	-0.016697342757638397	-0.0030079388820104212	0.05739083466663797	0.002448445021594125	-0.0014882558086290374	0.016128886947899174	-0.008210005991687103	0.041629432115420965	0.0417158085246354	0.062483956436094744	-0.02074420756904792	-0.16451738856714118	0.0684027257737011	0.030306599756274408
0.005369305617838473	0.023743682154405907	0.05091054162191431	0.038419335323933226	0.011654693508664786	-0.06286020368635982	0.02790738854583542	-0.1442721558625075	0.03643852875349021	0.014828071500801161	0.06451885282452421	0.0741159014225188	-0.09453354038352654	0.007694796153363859	0.011885657159273614	0.007320287537606054	0.05175355161827465	-0.005150740547752502	0.2522114172906756	0.05615881550563863	-0.007305125694778689	0.016726445527223768	0.02046095510020459	0.7194635697975138	0.052319748189695744	0.02975770695093288	-0.03532956730986334	-0.027139840983412433	0.044846101725292284	-0.028482993753040864	0.025067809772723923	-0.011921145452784913	-0.14752457731572305	0.02918684733497812	0.050487391004626805	-0.02114971280168611	0.001960396602961555	0.004462005401158786	-0.00957221033255555	0.017231583185605633	-0.003366588123422116	-0.02538404704278473	0.0008127077529377857	0.030386984960447807	0.03353245545594436	0.05704120623501167	-0.02023906776457461	0.0736004373823679	-0.12283516182434069	-0.026736449542591252
-0.03126965237361983	0.030976961073910205	-0.15436861712273695	0.043401102290829656	-0.02708532530744851	0.0722509574839136	-0.09421132597522483	0.2296760150393464	0.01538148464511105	0.009394165765043726	-0.03563740765008879	0.11495188229305786	-0.008394943405472895	-0.0038933410198340426	0.04450470848175319	-0.005353957262325639	-0.11704607649929348	0.022581938807642293	0.11614005002933354	0.02201437158798508	0.038694180855062224	0.011946867086049133	0.01944502704461993	0.23651796411963377	-0.1001018422024481	-0.03986034262045259	0.08922734707167655	0.007666429688689095	0.159449242186819	0.08341433939652707	-0.011371379993548363	-0.028665903241009073	-0.16158652764441067	-0.12192038344928752	0.1103647845900201	-0.005523414451323333	-0.027426848604833503	0.019807082985654232	0.05980492295990152	-0.054942724065664514	0.004528172316076962	-0.009586855553100758	-0.021218831565694565	-0.13091546333830173	-0.040186879535028495	0.0572817367410109	0.0027142272704026253	0.018499354208643216	0.1915586550363034	0.016989581305447064
-0.023713579159995425	0.028281533318654694	0.048081353478790154	0.061682793438557745	0.012096586022058545	0.05507191025936972	0.03052482105553827	0.1502565153543137	0.02838293435152591	-0.021193055341718718	0.09478499618596943	-0.14064399973414074	-0.0523553059204588	0.02491880946564488	0.007055410348063015	-0.0073926673224264956	0.08198871538272141	-0.024130277104398648	0.08651450529379677	-0.14299023700527833	-0.004186980357175344	0.013554935730179204	0.005045317968916061	0.16812217922173386	0.029890207613366873	0.01885776595286643	-0.018508168402303272	0.0007178903317144431	-0.12413973999812569	-0.07290209545192966	0.030648639613624618	-0.013075003022302372	-0.10902791543278945	-0.004855828660977204	-0.2939831477999107	-0.020679068780495618	-0.0066531887709024885	-0.004146811189101299	0.040866989029421714	-0.005983169943590474	-0.0032447822492817067	-0.0204539083655407	-0.018760677290397144	0.03775389142149416	0.013573241904694805	-0.14335178771685989	0.009312836922340102	0.05958459119557692	0.043945956503601884	0.0006817400393649223
-0.015050708975796443	0.02803409618602418	-0.1264052027723481	0.05538899986083234	0.03296734682893002	0.04707807503682452	0.03185631291159546	0.10389074064023443	0.051975132616237894	0.010148208960630654	0.10427448090490543	-0.029784097480218406	0.06638701331895246	0.018644286280326924	0.003187737966930581	-0.02468748910408867	0.06962014261928016	0.015435923199162425	-0.007995916643300734	0.02629876484406359	0.027228597569772684	-0.0027294391721592545	0.0433542016196996	-0.3014759269101929	-0.03665042924060217	-0.001194411108453096	-0.034443226258333015	0.003977703793268302	-0.15608853764478953	-0.05813854287800859	-0.006477796086554918	-0.0158864657340946	-0.14801062001302343	0.012434459319130474	-0.23589989591284702	-0.008250884697776564	-0.004823060057306429	-0.051858259064845064	0.059243017798604886	-0.04572911011732085	-0.001841096741099318	-0.004451283202815375	-0.010739843463566285	0.02197222695839264	-0.014770031655942512	-0.15260131087075696	0.011440255176783284	-0.037587787944820865	0.011284864382410888	0.01718047424155957
0.004772564787374722	0.03214183930497093	-0.1384386260705867	0.05964736975154774	-0.034378659600592436	-0.06047032657604723	0.021596673796640972	-0.19471046297432185	-0.010820266650004124	0.01075387933404054	0.128218813579376	0.05731442410802883	0.07232133768778776	-0.0012310974923500908	-0.009385786931247276	-0.012993342360788666	-0.08442278131822241	-0.01939768927727855	-0.057288151575077245	0.20708734702766016	-0.04236766979859858	-0.08502016849497886	-0.0012915588436044345	-0.2599501989450948	0.04013705971739873	-0.038961307347825644	0.07555032895909207	-0.030207337166669457	-0.05950472341654058	0.3923956579753205	-0.009291617797804975	-0.018738475798729816	0.02777813729595655	0.022140942080623064	0.05329377062270651	-0.03511790971451755	-0.0060990313694004724	-0.02254680235244232	-0.02846488809151815	-0.059747208763001984	-0.0015078936428020826	0.0002348190186647571	-0.01985780768228724	0.03937832951235014	0.02305321067239056	-0.17413502066585224	0.021244020580340476	0.03967428207913408	0.0679527357430392	-0.0024762986675354115
0.015028848559587641	0.0234353603194053	0.03584484833917559	-0.11679791420138226	0.004287582800007295	-0.11822984408769863	0.006606458539284722	0.0062415094615711495	-0.011712575162232315	0.014208239582397073	-0.04146549107064348	-0.0539956603897559	0.07443439490409773	-0.001917844056555259	-0.012032384936638118	-0.03628595671073199	0.060811799029109034	-0.004432618120461666	-0.15672369698626062	0.01956264575746045	0.041340225781864866	-0.0726880478561885	0.003471089418220072	-0.2902477860269314	0.0025153953948636627	0.01538473420542341	0.07994603257068884	-0.02928408613677384	-0.02143577750586119	0.09475417001820852	0.039665064417903156	-0.027711473828798627	-0.11932265285998	0.03709358538127717	0.013400768386006711	-0.04715377426787873	-0.04684575399903006	-0.018742900534077036	0.027701372796299258	-0.018066172381480648	-0.003692088847963896	-0.0038308603801348907	-0.021663946844714156	0.01452471869490746	0.02583150315551793	-0.1564529888166113	-0.012992370060259963	-0.11037183244621765	0.0630521994915216	-0.009249659143078315
-0.01771550694657017	0.017864653382027973	-0.0015138633283660965	0.05133598263795211	0.03409477828037525	-0.034413067869511725	0.008569312051271299	0.14725252714653034	-0.007131797298800302	0.009953367336880183	-0.02044132640356911	-0.07497518731258661	-0.15198831969021748	0.0050640376187177025	0.016645761576612857	0.007311155769429751	-0.1310731893735565	-0.019394051409581517	0.1232828509272349	-0.002606301767055629	0.01887574425564453	0.011939627887473762	-0.001871660778057594	-0.2614590647033196	0.045109762664566004	-0.03324681712086967	0.07452153875617296	-0.013558744029598165	-0.053329724280489973	0.05022928665616164	-0.019298901802091133	-0.021877864664098707	0.019231369380265824	0.0060329375640874785	-0.249332797579996	-0.0041168445604460435	-0.007495617614429648	-0.011823244714379597	-0.028499357256063194	-0.05687376007595303	-0.002977529163815052	0.030562877422059775	-0.005917157345832675	0.028863652018151695	0.03709301692458084	0.07246401212440978	-0.0012076275786826955	-0.12086968297341982	0.025713633480399584	-0.03798304034121429
0.029104172807818213	0.01922436854398038	-0.06136997026968529	-0.059523113358389855	0.04945261899940233	-0.09415425631476719	0.020962910380437644	0.13878874278714173	-0.015133999087377743	0.010089820438552125	-0.03231239662232474	0.05211359143231675	0.06750714736199762	0.0193680709874483	0.0216278671940614	0.0368824736098959	-0.12683806252119284	-0.021205862520016126	-0.1256502818004119	-0.05005504590723885	0.032302161520504705	0.024170726392944927	0.021394404435680553	-0.3778868549127323	0.031030982127154858	0.02229813998168611	0.3948653654663802	-0.015254704412678802	-0.01115827528601294	0.10284956466615804	0.1369166576411164	-0.006968083377430776	0.19448769385580417	0.018306881866209188	0.13915534567821033	-0.028264927632604304	-0.012151292802508396	0.000948472315217441	0.012377268557388015	0.03259992386881713	-0.0029476619173117798	-0.0008042839541626563	0.012729009833251984	0.02097780106822647	-0.0740104827947449	0.07034048193650651	0.009130755332985427	0.27723722171569387	0.08419407543363178	-0.025908875321779306
-0.03772130112969171	0.02810841677522112	0.022600476452007932	0.03809480096792904	-0.02557166382099931	-0.11468948339727686	-0.07769526362766083	-0.1621797208890297	0.04282359926436584	0.01137095431030466	-0.029241324467116647	-0.006369473266484056	0.050799134019297795	0.025823438665765572	0.0016807279457574623	-0.03541411075111282	0.07354499986649571	0.01927646529307349	0.23067981031343807	0.0385814951033004	-0.01060473809145442	0.011891500820597502	0.01531955398994105	0.6690336466178399	0.018955141888310937	0.025005650938144938	0.053882591829158624	0.011190084830024717	0.049512256722104214	0.03145045008060806	0.02857785444054789	-0.020780459287742813	0.20637524482453845	-0.02330936459438235	0.07364953160991626	-0.01669584416373782	0.00673242306157772	0.007626778563621701	0.053755621283330036	-0.022820092283567284	0.0058991522795753554	-0.012190674975180718	-0.00350844404092677	-0.11577483528854755	0.020169892709462876	0.058183603181029685	0.015331211764816544	0.07409998717775906	0.05976731096863459	-0.008581881011008409
-0.01393252468025821	-0.030546801435176168	-0.17264657073777362	0.056734380080092704	0.019859162352360363	0.037702190010580304	0.031872065600962195	0.07822069304503639	0.029441339764995793	0.010766018247535248	0.11118963570142659	0.27096550570622746	0.009084481455233981	-0.0007509217215520039	0.002693964358280573	-0.0008552405204358365	-0.13136485596384045	0.009946684242345509	0.06331362165470328	-0.1408899880203082	0.018235528445410272	-0.06298781922136841	-0.01743843123497354	-0.25523817081524874	0.05461484483508321	-0.004281413169898406	-0.05334041998924659	0.005493796117985039	-0.2625559134596656	0.03608052660874564	-0.0028326623827926597	-0.01869620432716456	-0.15352973416559543	0.017979996685901643	-0.24742175434207675	-0.026066916489978213	0.008113940531113258	-0.06922797583375305	-0.025817823030293403	-0.056201685406870094	-0.001775063257394504	0.00013522963709083343	-0.0032593121039320976	0.06122729061963746	-0.03463896165084334	0.06350236921202905	-0.01051840392069189	-0.11787857603455296	0.013025291845755783	0.051492017421749005
-0.030594689612610818	0.024540098511092946	-0.00017005949876238447	0.07887116469702087	-0.027323070612395167	0.06525469429341	-0.016570906409346935	0.14306400059494553	-0.006654317356284082	0.014538330871308427	-0.04548842411014884	0.07054304899809649	-0.03183635855539524	0.0013024729434800975	-0.0393559274336214	0.00254230605569428	-0.003156355006686135	0.021415941911134904	0.12442465053116429	0.02861688685702211	-0.04405904007951012	0.025555814665095385	-0.0011590813290746156	0.24399655498964148	0.05831985066588714	0.012071727500599445	-0.05883147623524819	0.013971752122691396	0.17663105028974616	-0.029191348983245918	-0.030125372598969625	0.0019750044735195845	0.12245349911905523	-0.11338946393595833	0.08581416453500897	0.005627872526720603	0.016901147215094534	0.0033940669658844855	-0.01755365113611988	0.01711448594839276	0.006106900731913629	0.017074505117333775	-0.009331502129436921	0.008787311967585993	0.01739406182063394	0.0643527361323835	-0.03226097551466592	-0.1424954510633207	0.010419041960824325	0.0175777023472785
-0.004711503804752465	0.03931785916553781	0.06143004166809915	-0.040470570854309156	0.03576773651404983	-0.08105853350812085	0.006970521930134055	0.18091061491992932	0.023893589312614132	0.006243739282569004	-0.0427013556973634	-0.10869975901186481	0.0237804210295315	0.018858191660717786	0.008572673838409173	0.0657111590122844	0.07373916494094447	0.0040674465790249085	0.07627357737691745	-0.008651638403291872	-0.0024246258735514856	0.06858613966225675	0.0697705491538054	0.21045058781626266	0.028105365376524787	-0.0032373460146291107	0.06921974195484108	-0.021296630247239955	0.0414952003051847	-0.06238092224024958	0.11006881570906972	-0.009368587267398653	-0.14333008576801767	0.00613594669678605	0.06131003770544139	0.003835885218934163	0.026283382543624976	-0.007901242640606779	0.044182884918076704	-0.05967861932245687	-0.00278879979646008	0.03626617074807918	-0.015822565000114263	0.037241169663646	0.01386621904937274	0.06354097026953968	-0.02069792505287387	-0.02074327431874017	0.046836479273622535	-0.03227491482498535
-0.016467024568192618	0.027171563015795982	-0.04318788186515085	0.045514785665977796	0.053897205833827684	0.06207241257853475	0.015482361612034515	0.16630398177201058	0.027562659759549205	-0.018307321765599772	0.04697600481202862	-0.015915462056537034	-0.1694404605343796	0.0010698886951082385	0.04858555604629983	-0.012585846425577255	0.06626949910621588	0.0033552375036002557	0.13301557366783565	-0.00823645442562338	0.029183108515520143	0.01751896860565066	-0.013527702041962039	-0.12334017072155175	-0.017264899384740056	0.0021282942560490485	-0.02572164612644665	0.00986119254974983	0.04280787184139299	-0.005326190305770524	0.042528094408233304	0.005025740327617678	0.21309700354058422	0.03899506040312772	0.04995217677693126	-0.002539877214473745	-0.016917924754700654	0.015526794511754998	-0.016026762827189667	-0.03897334832548022	-0.002597575257065182	0.0010182920643798752	0.0035160717054208363	0.0126661904279772	0.008884131565975987	0.06606455829712249	-0.022744608916839753	-0.10999296950942744	0.048920849360546026	-0.009465800280623262
-0.03330732674917563	-0.017902440083671537	0.0374456732520448	-0.11453400103869735	-0.031414263166087766	-0.10716298694736325	-0.004950596712762558	0.09427191129434505	0.03099211924511983	-0.018093540596928505	-0.12482323752172052	0.06994275980804796	0.015155822112319311	-0.002909563495024486	0.0005511439442609117	0.03591776939494703	0.05444426733734654	-0.03548823246685934	-0.18158104432190048	0.031337898165117985	0.058786570459473296	0.007403433790575582	-0.012162957045888835	-0.25792057769344484	0.012564674268614545	0.026976404550811458	0.039569769950614134	0.013783394963136379	0.037720374074315624	-0.00764152846918596	-0.08490307489575753	-0.007751313861074413	-0.13112400011996578	0.019875894365195927	-0.2028041039854308	-0.035758309168170674	-0.016969363715052897	-8.993086202162886e-05	-0.01552443242385707	0.021400574456668982	-0.002652492739626905	-0.023974878161723882	-0.009130628183217778	0.027552905206855213	0.032049637435078694	-0.16183069036579692	0.020480021988780937	0.03449795727842711	-0.18937005166955714	0.006775346500171508
-0.014178715235763957	-0.03035863530013594	-0.16353991972628756	0.03434815060829933	0.011224026902592959	-0.014014911809536533	0.034426951318027206	-0.1563060451450776	-0.014257915338839666	0.014118300957801694	0.13718547758307031	0.06669229209577843	0.007253588477863377	-0.0020277799862749818	0.011013309678702718	0.008343713756989382	0.07020011465424796	-0.01651757743690105	-0.13888439237232125	-0.010941206853726907	0.059379607949795354	0.0011760085332964082	-0.01567421708333204	-0.276798680633311	0.0426904429679922	-0.02981282157089481	0.027056995799945072	0.00603088841327417	-0.26839054647046867	0.003932116242645133	0.033708432163983705	0.05112528513089783	-0.12742040335496604	0.036151475171652785	-0.23454287434316867	-0.021269732051261054	0.04724306784521832	-0.020499236939089224	-0.029740694123355206	-0.029136535386326795	-0.0031989814501961517	-0.02098135900508378	-0.022175107086592833	0.03440896299137421	0.00726847788458017	0.06584227205741554	-0.01319930973537903	-0.1230091542336223	-0.15871835829385236	-0.03379394900152438
0.01819176312596901	0.028491832257053467	0.04515982032449301	-0.0610513380191298	0.0336273638396	0.0309374200190774	0.020331085201362658	-0.1310515108876709	-0.016053625638224184	-0.01615821740777683	-0.10208038658475961	-0.026872219069200946	0.0031357949129048393	0.009719532929970591	0.04590537753809258	0.006307412513292002	0.03422653784114814	-0.0024412945357693387	-0.1397916909772095	0.027252230678952764	0.008684795048210799	0.26488777755332377	-0.013117488843216415	-0.2837996646215832	0.036886712742814055	-0.045670648570841695	-0.032961674894126915	0.00685525171792251	0.140340620443827	-0.06928695526654628	0.10111685972806354	0.0007501136778961154	-0.13826991129404814	0.014027916113462198	0.08440279741642534	0.16199977056655498	0.024637676182236102	-0.0013808094732474273	-0.02787450033209825	0.017709897276500124	0.0070382146688934884	-0.03534587866779148	0.005359208115112961	-0.028759927088376935	0.023499647387970616	0.056769428295317996	-0.0199199567087966	0.030856179503014208	0.03039441205574185	-0.010314735056356949
0.014818963855857147	-0.04721387369062868	0.055629083745279424	0.02181575595885952	-0.002566002783676595	0.037517599009451806	0.0267939872189839	-0.2830272475638203	-0.010091091321944986	-0.01924733573037447	0.008825424292327444	-0.047655920867302845	0.08394562771035344	-0.010659453068634684	-0.003855204803495144	-0.04639579178397544	0.0422568407949273	-0.017107265256078245	-0.08003418252098145	-0.039429794726969336	0.05867843865787217	-0.09735939914124192	-0.02123387243657635	-0.23038735617743733	-0.04072296047901291	-0.015239232203537722	-0.07637691983868171	-0.010634917066184425	0.03129129793768698	-0.09083392348528614	0.03165682463546018	-0.029828955002092334	-0.1392422192467675	0.03953572005419164	0.06296511389006663	0.003291460837486011	-0.033568827570448045	0.003907779957528419	-0.016234365730433638	-0.012430969508912312	-0.0017165792672407406	-0.023758517550782107	0.009464775277990339	0.0418173248123363	0.007467889561101402	-0.15713266803409132	-0.012476383545048883	-0.07889189638942162	0.01235533846378512	-0.029876955746239765
0.01687977312127223	0.027694671751198257	0.01297651699524722	0.054759447478997574	-0.026821117349665656	0.04206167194415939	0.026241862449681866	0.13576380278804573	-0.011962049894759184	0.00915177624323187	0.08783460461109353	0.04014108497939487	0.04251930348967608	0.016052269706774678	-0.018804468056466066	-0.010765398674201787	0.08897430293041397	-0.024700025807947803	-0.11695189773293005	0.03448421611032936	0.018111283057439687	-0.03129924738889276	-0.007080102642470956	0.240101954069327	-0.039323283783311125	-0.011930204585922366	0.03387759471079589	-0.007473301991922199	-0.07101583709651968	-0.06560494499652995	0.03743207940587272	-0.026959270997313614	0.22058561913272606	0.017010264344076678	-0.008222796551283136	0.00776816377312025	0.023740848253084552	-0.0014007821434242032	-0.02546268425079179	-0.07907864809504135	-0.0025221229330505595	0.00554744358473954	-0.006566983980743317	0.010758706904118662	-0.01633366408944148	0.06005755854077433	0.008320244885802458	0.03222852882237921	0.12745303451128184	0.006047835325861706
0.014979734179280058	0.02213751766148489	0.07922681959469191	0.004212156965508802	0.003870236818169724	0.07870061384401451	0.014757796671682444	-0.19727706054732572	0.04035924829412179	0.005999334675091086	0.07008783132025746	0.002533017318246857	-0.1415316116230936	0.022137241489666303	-0.017982970074616605	-0.03678983021660679	0.054306130566121644	0.024770436806205543	0.2210009559709917	0.052341618099646804	0.04506179547952379	0.20032376325278328	0.008307036549209078	0.7780258291757708	-0.02222259928066378	-0.038005932472241696	-0.02814941665753904	0.012468161740616598	0.351735634578588	-0.022026302032826788	0.024876517932972273	-0.020079765048323497	-0.16091399766974465	0.018827908003702577	-0.073431313907623	0.136234597663768	0.01736314191837846	-0.0034899252579582026	0.04768266366537009	0.07282710330193659	0.0071215793121868045	-0.012246479459902912	-0.0023194520695806204	0.05108387797122014	-0.029746091113674628	0.05207536790477243	0.005070759890935551	0.27559505899630404	0.04247914134856955	-0.01023522739822547
0.0229525611787878	-0.024985131720179923	-0.04502090883132914	-0.1135059407992805	-0.04423161369599438	-0.037729473893003525	0.02487374371188555	-0.1600816587643676	-0.010061647278404416	-0.024487007549544068	-0.03704213709152791	0.08278676847729603	0.05561147175099986	0.005752043863671861	-0.017336822832489635	0.012078042169545005	0.0669357364277279	0.00012332769904533053	0.1696596565614289	0.014489772042568256	0.05718970450894376	0.005332506390621348	-0.022144488962228207	-0.25912664956074316	0.050461459655976065	-0.038488173459107385	-0.04790076835608561	-0.015138962249187898	-0.013266716473042015	0.00010368418851103342	-0.04486351856434085	-0.03242778246752896	-0.1319477837408056	-0.00339078855077787	-0.06830344297114134	-0.014873035911834268	-0.005494255217250247	0.011028089557848215	-0.029943301272636016	0.040629391897776805	-0.0023396044884422735	-0.002754417090093466	0.001002903071066612	-0.0110595917877592	0.02070647558683995	0.06901303110471381	-0.010944490475660314	-0.0736447669351096	0.05451068584049208	0.002940928372191229
0.008304834730137736	0.018840123157574634	0.09458438084004156	-0.12324701579841385	0.050701170813023416	0.042361603884122814	0.03487356050407907	0.13604535061975476	0.04242006286351971	0.004921293455080741	0.18197264054375373	0.03370103004462835	0.03816379840141499	8.947690147033427e-05	0.01422486676200133	0.00026404238612376505	0.0611803464630033	0.045723604288916246	0.11243434861444584	-0.029686635438507802	-0.04475571354139957	0.0002614654775567033	0.008086308100891983	0.5892684791618411	-0.03239271498402886	-0.04095498796104912	-0.05674704986699726	0.014610098051418755	0.13602484572357443	0.2290257316807747	0.04813184691290971	-0.02128921727167908	-0.11614610604129921	0.02413099989612856	0.09681032146440793	-0.03517160480073326	-0.004373781766333923	0.010319863621080548	0.04202811308061937	0.01883914828883353	0.006180971585569205	0.006922899794041678	0.024677707671891768	0.03847113732442485	0.01856444196180255	0.051912899766739795	0.014941948073672575	-0.1906335627845082	-0.12663696888147316	0.017952869924370497
0.016478241600789624	0.03021817760503909	-0.15638305961150764	0.0510924664961527	-0.01221606942584549	-0.06617507576605366	0.01222719459217551	-0.20937203307828786	-0.00882566090945038	0.009396670825531328	-0.0251416227406884	0.14865471902110802	0.057480006354323175	0.022203328605189743	-0.019678573636552756	-0.03331875554349681	-0.004267123560441178	-0.0033912750344727103	0.10592136582820058	-0.03158070214175241	-0.02285037168035087	-0.06666318974351725	-0.012597287129035612	-0.29491692029172334	0.04810047555726633	-0.03748453795607984	-0.04831080251226922	0.02113208166067343	0.028122256243378344	0.3193933499689272	-0.05878756802506196	-0.006396628198366307	-0.1678192995706193	0.0416058302446585	0.023954923595431863	-0.02800898945463323	0.030705917680065614	0.022051484964349582	-0.026652042948136296	0.027215459602227564	-0.0016715220863814466	0.06105749153243637	0.01952548867292353	0.007281610950214781	-0.0652895914364788	0.06992733495427202	0.005891483662941209	0.04546164152183037	-0.0206967599108988	-0.0034866565795748103
0.019569659714603768	-0.0132721462476773	-0.017193564299817807	0.041893938208919644	-0.025911618111069765	0.029368650401939884	-0.015831136841002444	-0.01841125549510507	-0.007847051350872061	0.004270470514872431	-0.026480134600897143	-0.008404027090390809	0.06600646202415637	-0.014284561720249257	0.016565104916867857	-0.020207146898307472	0.055753579867065854	-0.013067535642416988	0.047496276558981296	0.04158061620496119	0.007542994448538048	0.013837193042936633	-0.0039890366298597655	0.49546865343338903	-0.015585790907491537	-0.028357378537418664	-0.017552393198210847	0.016763058437676226	0.03143472100029039	-0.06639987171360626	0.013287472449263987	0.01813544844467506	-0.15037652258554263	0.012600113849245826	0.09106582265026154	-0.03468865549301554	-0.002720084632076032	0.01843325991398815	-0.018455606554000043	0.021451707306315803	0.004578498005979782	-0.023449971044470656	-0.009111625691306108	0.006329363079992981	0.013667179649967512	-0.12553899658952433	0.017182352113595697	-0.13819372187743056	0.06352636342582428	0.014006515499750094
-0.024876414319922515	-0.028469695352964845	-0.011423897875426883	0.044069620849726564	-0.02506252215681816	-0.07366327318359862	-0.0652178300016245	-0.23392579198392305	-0.008303385984989291	0.007101865155269479	0.05542119584821776	-0.09139807579599128	-0.06755858930783942	0.002039238432727143	0.015309705650325486	-0.023869671561264478	0.07211912617962335	-0.025850351863325342	-0.1507867031069869	0.0136217601223987	0.029311371999624317	0.6514346511431611	-0.023485660791047847	-0.17716605029880028	0.03450768583534809	0.03427202130118985	-0.02573501115898034	0.005155862798787712	0.1518741714503515	-0.04479515268596997	-0.08625666848459895	0.12068573991960839	-0.14706205145768728	0.045701688456912824	0.05694408005177338	0.35844018308976483	0.008852065172940274	-0.01585744176600292	-0.04271045824460816	0.00923849171880138	0.005818004780494812	0.04204245583893135	-0.022895503780207944	-0.013112180797493966	0.002594372696366554	-0.1612324000016175	0.015044882010367838	-0.11955034015678438	-0.2243202037669993	-0.0031486282621272037
0.0024615644553556194	0.027574055067584414	-0.07070774443277388	0.07317038703545477	0.03567598978722708	0.07091119756709267	0.011218152024546362	0.14261703328030198	-0.004089801494646599	0.010351244335986122	-0.03879078704546519	0.05467734288268912	-0.004576144275297974	0.003757280912483111	0.029606278119369018	-0.039783961311926394	-0.02074105557560888	0.017833732690022044	-0.08505160213875661	0.009039664985771197	-0.01157984491336174	-0.03583004461219716	-0.0005069053376308148	-0.2906687923107524	0.06294631672265932	0.017561783363615906	0.02943649385937388	0.024254503189379467	0.04294770228843163	-0.02338763171981409	-0.03647792612364483	-0.0006842219346288403	0.10977776528571412	0.030600859058054992	0.06927232360389371	-0.01439224825051915	0.03312953165291328	0.006287125339210252	-0.028715886221058463	0.01868960723424825	-0.0022192541082244133	-0.01586365777254059	-0.01860885595821783	0.00715730710797252	0.04748134883171406	-0.16893971466941585	0.01766139709612544	-0.11442798695355223	0.032149663730406064	0.006510102698820447
0.005421383290640187	0.020824850553843862	0.09879079000349884	-0.1028036392836886	0.028510376288711267	-0.09298183487501938	0.017729069027367518	0.048530967750698255	-0.016177286020488464	0.0023473843634637887	-0.06258027599144225	0.002408852545779155	0.04547712864321702	0.02209846292400107	0.04232885416382633	0.08749331288518006	-0.12042717419498876	-0.011111904016945482	-0.1989201136175394	-0.009318960283442175	0.029794995068278332	0.07751408624454162	0.008316183728313626	-0.28214242801928324	0.011833180939361409	0.020410410949015023	0.0328622029406215	-0.013874523086940826	-0.09988158802957077	-0.002810110610470292	-0.048511015344681434	0.025206900371057418	-0.12677031004381278	0.04313670078492514	0.02025619773801536	-0.007439848611097841	-0.04872068606643443	-0.009624005136779579	-0.015292077543555388	9.433539998681226e-05	-0.0025361191499199778	-0.0030064086940440574	0.028829932071084478	-0.015155906103523376	-0.0840995459743388	-0.15668296965356568	-0.016413990409462714	0.19987200226172708	-0.12391089796509659	0.00877159260429853
0.01598283823532438	0.0196982077655608	-0.018073868080065766	0.07170170831584892	-0.03140711071501464	-0.01746385298977075	0.028762664220671287	-0.19671812441697767	-0.012330224520418778	0.012103182468588785	0.006238407589480266	-0.10973044999578288	0.037892175333452904	0.0031558867781939625	-0.011149167297083113	-0.006351429111635298	0.0001356055042127082	0.017609686936189063	-0.08522761465295607	-0.05171418365339559	0.02231385925851646	-0.05369725024666823	-0.01938360264215553	-0.29992144840778256	0.0662511587576988	0.008202734136418621	0.03963967302600431	-0.00852262682839646	0.053765366330931645	-0.0470730592779455	-0.026524922575034544	-0.0022661713115057864	0.23272952177428596	0.042167561329017555	-0.2418587738790955	-0.03188366592778457	-0.013391450673695363	0.00715830912744932	-0.030950940668222758	0.014359291131167629	-0.002348745129274903	-0.02020336877876471	0.02137619028085137	0.05819776728675206	0.03661283541340927	-0.17341668669544216	-0.026331968572866935	-0.11219902867235515	0.017530597101585773	0.025228606923181178
0.028023267149474805	-0.034128444476675214	-0.009568787324786172	0.04067159653457129	0.036765369958989325	0.07352167723205476	0.02328579239647861	0.17706926664825842	0.03131719691308935	0.0119648810363542	0.20742261712774343	-0.03831477478236229	0.023287198066338714	-0.010300293866932042	0.014740862490635118	-0.021700977971653993	0.05469581313231538	-0.015266045693970227	-0.07806029218131483	0.042027997291768954	0.016768383612943763	0.007006545892386203	0.02035339753310509	0.1644856664719373	-0.07660033709432174	-0.022772716638966357	0.06396114246902726	-0.01760903187906515	-0.06438847841273236	-0.04440484137218009	-0.0051732875929794316	0.00772691738176436	-0.13282368526754107	0.08678118051490856	0.02923885827596878	-0.010037259678201736	-0.019944311198028298	-0.014940451195534478	0.049912461043124495	0.013674957663072564	-0.0030766012985332055	0.03667605614123932	0.014526548997023565	-0.011841556755008788	0.036245832348503974	0.060212032015739166	0.015233166721568705	-0.0795988811466549	0.16346096783537722	-3.532062530684925e-05
-0.0017493051593901329	-0.026959792100483174	-0.02107136310761598	0.024242523725981117	-0.018277308090200676	-0.03651020871136006	0.030624449682295676	0.1345394809347712	-0.012773765512456157	-0.018436768109496553	0.278536520455404	-0.13918588388242187	0.0727635518907522	-0.012308596579841105	-0.008672846921102246	0.016443078756953763	0.06505128846195093	0.009217118401547486	-0.12760205581344816	-0.044051778870000634	0.034231043677724664	-0.028158261450086503	-0.00624320472505824	-0.2931437720337806	0.02902787692147722	-0.02618393509514135	-0.05971740763277157	0.011801961549258704	-0.20261319421458102	0.07932286861669527	0.01988454002909366	0.011988623252499019	0.2044114537076659	0.005429256011882535	-0.26140880245917053	-0.02248898260198548	-0.003192978645709809	-0.06948922207147644	0.05154215619827137	-0.028855139653481455	-0.0015707722173363436	-0.008073784525598149	3.8538676077587295e-05	0.038887220799131504	0.021004304165213945	-0.14354860520099336	0.013617902043810864	0.012273309712669924	0.048212629935325095	0.043015651259403605
0.00390881382936077	-0.03219120644897557	0.011784101029632621	0.05417961845995851	-0.009612004969714327	0.038527153681418895	0.013312022792041103	-0.1592401713419209	-0.0057771691229747376	-0.020459776999118186	0.003139896500984105	0.050844796397484605	0.018392295414831096	-0.006763762752964249	-0.012602236470288335	-0.014308317071764758	-0.1471955479414897	-0.020060361049372658	0.1023390862817574	0.0221305832226024	0.0019483609900520604	0.017801612698162352	0.03504754284494065	-0.18129568208171704	-0.04743465142724672	-0.03413588751966836	0.0736582151839004	-0.0014671623728616395	-0.14789704049168068	-0.018972000156164813	0.10262258498671181	0.004524544419973427	0.1895796524371102	0.028712889987112432	0.07421192807314583	-0.03735362372115651	0.01213972546532459	-0.007379140674934388	-0.015104668605120242	0.05530790902500266	-0.0025787557055635263	-0.00031265293072783607	0.0014740757220457453	0.03969646017713494	0.032488694244797625	-0.15492376833434027	0.009403458610913002	0.054951352353199125	0.06302964941527553	0.007099915716429132
0.020327923059996828	-0.010462395709134216	0.00029517239394353964	0.07147078070447606	0.03200648467320571	0.02533053873572662	0.02532189997286623	-0.1841086293766577	0.04678188497564333	0.010539626030406361	0.029272127963488673	0.04118762401602398	0.05590501871729039	-0.019881090128584036	0.02654940806875784	-0.021369172169546438	0.08323262421197869	0.005535108650268376	-0.10227088937316112	0.07804018801308339	-0.0012186404103485984	-0.01792439463267292	0.006558326264415882	0.21678356791692632	0.03227931945398777	-0.03668285273427045	-0.010966093100968646	0.007045507519399689	-0.25746265688483144	-0.06536489025391275	0.0698653884614052	-0.022791673019086373	-0.1347140471416391	0.005492099716621306	0.06318950216223802	0.0020911906143361195	0.02902629006998177	-0.002488752418034983	0.03868117583505682	-0.05243063948944	-0.0020851071516633964	-0.022435830689009527	-0.013335830382866698	0.004096716728579486	0.014026350750800338	0.06399180301683463	0.00988120020514325	0.0640155312329066	0.04280627229379661	-0.0006728783790107627
0.015348726320670539	-0.024185215437315857	0.04063977975654452	-0.07700819749237617	-0.0019913669474921334	-0.08960065057112261	0.0067620786894753105	0.14726121035733705	0.004893418665145146	0.01126043322387195	0.015479391697396932	-0.002162112817022353	-0.15993226862866078	-0.0014616328221873118	0.022663354902196807	-0.011637119779173009	0.06195191917092743	0.014144362030767662	0.12198429927443012	0.02782991739150566	-0.04014434120973819	0.0008954678536883875	0.015553729004139677	0.10764350255283553	0.017023255786530536	-0.02512810350414493	-0.059903456324490616	-0.03025094001871621	-0.0029855036441142147	0.20897676650005997	-0.02477227502097976	0.0030551280598545417	-0.1424748869490453	0.0016985509602858656	-0.11703223825336717	-0.044695089261806244	6.460867901005259e-05	-0.02121722877820466	0.05360234201201383	-0.05280325382531773	-0.0039031580480412232	-0.029646011078606444	-0.012701946665756622	0.05042256799667466	-0.022625095892688112	0.06097783955978903	-0.010568552207129505	0.04692414964423015	0.06731260798191879	0.0048416577343296015
-0.028620986449077828	-0.03525159624599328	0.07414205007588917	0.04142858076197244	0.011590023553375432	0.03284392709654749	-0.06159955685073546	0.13746072103450696	-0.013244992167064628	0.0021446441573047194	-0.11109891855732384	-0.03168599707838402	-0.016955271544338485	-0.007483062676097689	0.03388075292917129	-0.025287979348260707	-0.0758721853901572	-0.0016785131641372574	0.14778557403543327	-0.15735267107163417	-0.04758231517588829	0.07362864978038305	0.02697455320975132	0.22170052839171567	-0.03330816998804185	-0.011761694136772166	-0.04679676136678317	0.011705894472129877	0.15695889450949507	-0.07052898752291985	-0.01108632403970605	-0.0006344077175041093	0.22188954738316025	0.07389554143009955	0.010465886112710177	0.2769588871911576	-0.014296240034780567	0.0173819170486222	0.06130000065630484	-0.031804922503885794	0.0035903753405931637	-0.02262904810024811	-0.009711737271254605	-0.0005569484417304921	0.011368703118330813	-0.12760902911412705	-0.0006575123402388272	-0.12175304299718127	0.04434452624239275	0.009777018190079435
-0.018083813818228735	-0.032586931979739164	-0.021001488485383198	-0.07715776748984718	-0.003177544594060237	0.04018943808258755	0.024693510009615602	-0.12943303636564196	-0.010632093287260431	-0.02492304353594882	0.06976004835448803	-0.10490396248548696	0.07688898010591155	-0.013897405044758488	0.02558471760262146	-0.04275703143141946	0.06699256942864544	0.014418131882976012	0.02765002191910826	0.09730869008705195	-9.217622349988233e-05	0.006222082699428938	-0.007120576538664681	-0.2470222305839123	-0.027474961607254225	-0.03804764999674553	-0.036649124013581606	-0.00529373987114086	-0.050671236573300485	0.26364127224896367	-0.014469023866976021	-0.01581791582943497	0.20947920925263025	0.005396113176665676	-0.023945586399463537	-0.04884266773130439	-0.004470260945839254	-0.009398631542936528	0.017749677651043568	0.004744467510184404	-0.0014581924813792284	-0.003310296887020695	-0.00672055816849097	0.041017800286610506	0.016360163714095325	0.06477543141490333	-0.008901881423685518	-0.09153537289163333	0.0011738486970692976	-0.0029882928150811493
-0.030545685523578503	-0.04410789446754243	-0.06314182074345845	0.05438404648786218	0.025369584600078814	0.004195711280449905	0.020044086333288216	0.1590208580113831	-0.014849094758406864	0.010085855419085419	0.05878673629341647	0.07402773027809599	0.06393657365641092	-0.003990901178518106	-0.002804594457224084	0.05098978487751774	-0.001423971509961666	-0.021023154564837568	0.05769269641209157	0.016167555650764918	-0.04689170498301573	0.008484349250062041	0.012462528526801906	-0.23531076747934948	-0.004225180175730929	0.028962786947558196	-0.06574575215600853	-0.020813863892521475	0.04377756700820683	0.036007551659612724	-0.02401060842490133	-0.02990837881639891	-0.1589671222524388	0.042770305135770466	-0.28697494443510657	-0.03928922120984443	-0.00863654868311969	0.0010584582189627327	-0.014608136122832729	0.0007890337074659328	0.005389331687002414	-0.0007205408105585775	0.02081860104944826	0.05430081529945328	0.02376865061974022	0.06631766400481375	-0.02499270993182781	-0.1014820505648856	0.047699901496389883	0.010117490415437533
-0.009936640464661105	-0.008352539981900917	0.058505698992728505	-0.11428421198001305	-0.011137243846003548	0.05101717244116171	0.02567822181885931	-0.20827122540171075	-0.01451855906130877	0.003842236752840836	-0.12395250505486692	0.06228180325121793	0.021351457161313828	0.01577135672045988	-0.005756423163462387	-0.010088089815404237	0.020136163184310864	-0.0009577435836370569	-0.07458099483367914	0.023012591046715717	-0.007276418635286609	0.008765993850450104	-0.014759657106572194	-0.2609728894311359	-0.00206185130545673	0.015462330711417598	-0.04531512352303653	0.020288362843471987	-0.12903626646924712	-0.06777635161719045	0.04386799159081493	0.2675819834862992	0.02066882406470977	0.017254138973972023	0.056123329383251624	-0.03818331060584042	-0.055937642604570646	0.004154132557737557	-0.010938364315460058	-0.03323362515555582	-0.003348497383377253	-0.030380030876620365	-0.015830468765574552	0.006698872723976456	0.029205501254816954	0.06285494537011091	-0.03156240424165008	0.003792041550307931	0.02415386688261642	0.009281460098041134
0.021575945282939938	0.027147251745833274	-0.016989008648467644	-0.12070951783947312	-0.031259590221950746	0.06460020239205315	0.016079543167235533	-0.09618886264980483	-0.007177787217176228	0.007113761096692906	0.12789429155761173	0.05051227724522032	0.027004437902482914	0.011425271423537924	-0.01658287451668475	-0.013856425603128083	0.04945186540222458	-0.0004619286181106872	-0.10331814158795255	-0.12533489372928416	0.013869099721251587	0.016565487620335263	0.017191219313284455	0.39513772546169146	-0.08763813768708933	-0.039219824357338805	0.05762336020085386	0.01224930358075144	-0.21387711254998418	0.019354956901573676	0.09611368688337679	0.026619911391117603	-0.14988409494489205	0.05461041815493445	0.012401713317471148	-0.048540149291496165	0.03053626604421261	0.02512342846393258	-0.013126043159364054	0.017563705991606914	-0.002352510848215752	0.006166141558384061	0.022745153825538	0.013740144030968076	0.01882889034272157	0.06321456062219222	0.015614788704692729	-0.1504449514488536	-0.013690785272335597	-0.03478407961400317
0.0016814754931809147	0.030327206930442843	0.07367739264311894	-0.0787453677456453	-0.004526210316467768	0.06284817808383705	0.02649569333694599	0.14526468092718842	-0.0087892426902632	0.0038452854261995526	0.06906921523160964	0.038949713035140304	0.05866958393028499	-0.019984032611978546	-0.010054353051376528	0.08414898130676775	-0.13433021116890595	-0.008580825518949496	0.12187122982498973	0.06607466520267845	-0.005376851329798956	0.009583639066328396	-0.013389947522817238	0.15312590762675007	-0.08714923529086155	-0.03696253882919391	-0.021079305416390706	0.005328972949321905	-0.04782748920871818	-0.051100063479931124	0.08167166884044527	-0.027079355103228044	-0.148682908079327	-0.0005133769793967985	0.07944966073543856	-0.0030321271810467808	-0.006133385435548553	-0.0024332727351468746	-0.01432150641370008	0.008264818485315845	-0.002477430435708084	-0.011256011888996999	-0.023561877853009536	0.04294312895129879	0.025687446014484704	0.05950822144671383	-0.022193196455227646	-0.10402209803376927	0.05625787132485147	-0.002512705315753192
-0.030187674680074997	-0.03533934824803509	0.01152974358492993	-0.0077450359436074	0.0642351366850904	0.06515139738411617	0.015523288433522544	0.1730440872250756	-0.049123671790741355	-0.017689856108304956	-0.043992906691000096	0.029686920371551604	0.035405016519073344	-0.01889652323260743	0.011672377163706187	-0.0095359453718851	0.08803379432984329	0.006735276550744311	-0.11752806589251322	-0.16535311636633468	0.031400104245027254	0.01716796318695233	0.022301941960517435	0.10580174727357544	-0.020743824115919778	0.022266403494382393	-0.054474109237336595	-0.008664480149733571	0.0113484380263817	-0.08878604643342843	0.050826005732897105	0.002623847554883287	-0.15143654508021573	0.014331392516558118	0.014049697256432228	0.0002833882772963989	-0.010565830971825925	0.0019361469465859044	0.050790095867823404	0.0008353300445851346	-0.0028098609897788266	0.03490649576645637	0.021211459784074033	0.004074617762748312	0.044232369380417365	0.06208358074194129	-0.018431231160946117	0.029094367849825994	0.07127228307141976	-0.027720829778584265
-0.03781387287725847	-0.022488737899452826	-0.024559154357589433	-0.1246917121015289	-0.006259041309797976	-0.055952420124533095	-0.06370588018952	-0.26703654472660093	-0.004450440745555534	0.004664302462933847	0.03305859374802312	-0.05387901016386786	-0.01149195694423388	0.0005581307619737344	-0.0191500544992301	-0.03366227938957709	0.04886618131081632	-0.008015562921940727	0.13759994708408557	-0.01168368008218822	0.024986649426874646	0.008870927869865954	-0.028254403006213943	-0.26290330070383916	0.041152676714789775	0.030026075739472798	0.02104235824399657	0.0046580166817337156	0.12484438268530175	0.0962308845952767	-0.0892878357607473	0.2933516896130339	0.2082756650238085	-0.055902612893493416	-0.006550076802703188	-0.038657728854673404	-0.006221532043186744	-0.00869611410856669	-0.027070425013308703	0.013546826666776906	0.004583453133125295	0.030510601413014957	-0.022646362693465198	-0.010900779994336335	0.023512780524899246	0.06624687390461877	-0.008201037197838377	0.10740770067339918	0.05562084749415935	0.018049650242772806
-0.030716762791615112	-0.03393930794731641	0.028371766666084295	0.016132314140237396	-0.024303618064738658	-0.1692035919021393	-0.04418974679994826	0.2435052358262081	-0.010097703368471775	-0.022466178878366917	-0.1421432635859612	-0.0507288323587265	0.038890750651259534	-0.00611270605898535	-0.009231028421119118	-0.015817947991972687	0.06107638712173339	-0.006303568540829292	-0.0929668649932495	-0.005299805689535787	-0.019388620375346	-0.06604032582479304	-0.005627731210047932	-0.14424247461413797	-0.021736190677505873	-0.0049829842562889096	0.06842108312940837	0.011386305839129637	0.039888605695124806	-0.050042201842868235	0.0731766392369207	-0.023871343920449727	-0.12600563157560463	0.05760845703067025	0.010268351323229398	-0.023884975494609353	-0.010531163986820684	0.020439742328773717	-0.02733939051876914	-0.00391220982935738	-0.0019443338110831973	0.023699857468289065	-0.006652276160559632	-0.08120286073934567	0.013803377560831723	0.061174283415633905	0.005800241013872437	0.6080872344646778	-0.11194798070407105	-0.033163040978588285
-0.041922376178876224	0.02964830767979656	0.007981130733758255	-0.07916217432802769	-0.03438215244286603	-0.018248171585147247	0.01626852513361482	0.08334142122254053	-0.004916529107407405	0.0035838295498593653	-0.044835527634528624	0.028118616178719823	0.002796948547363445	0.01563979738475464	-0.014404558949629427	0.007962350418893765	0.05292587847985669	-0.003962099101390049	-0.012949886849821087	-0.15287044415554538	-0.02486036172964341	0.029487019738235903	-0.009028053901808743	0.014422908834255396	-0.0207040099827198	0.014885197879214683	-0.01956752984340419	0.01782250148527892	0.01992765659077222	-0.07234949886185277	0.037637088802628206	-0.022245022485991466	-0.12209346848800197	-0.028804030576385593	0.0010569240258511854	-0.03257675399286163	0.030549960315205318	0.006634765791475184	-0.014463818230068865	0.00832681882418292	-0.0020145038424408995	-0.027722025761914848	0.0195709688928102	-0.09025112454160117	0.03178966742745906	0.05955750116418858	0.018791653544588553	-0.1400604572298468	0.049689482202099136	-0.03969253083917374
-0.022816061662574067	-0.0374348000935981	-0.002277421930066703	0.014262100425388417	0.011647891122206057	0.06220574352414005	0.021525604597781786	-0.17898299890055824	0.014751444612473642	0.011507876740370557	-0.043719544103528823	0.017918229100391907	-0.20859238645729403	-0.016644042010969497	0.012364370986391805	0.03628320447647893	0.07515232609917766	-0.0048337835293859824	-0.13501312000989493	-0.0347794369815736	-0.01483194851846274	0.004297327404200768	0.05750760408608185	0.14323541381932808	-0.03604284787932229	0.0071814327914004935	-0.05116648281309208	-0.018198517390029884	-0.06284064660030127	-0.062336625616014864	0.05601817261820543	-0.026726509200664803	-0.13353441456836262	0.011851648136228323	0.04511340124513827	-0.011084078794338894	-0.007401815369111137	-0.01488130381093788	0.031063720936440588	0.009101660160660139	-0.003409509538848215	0.03078949613507475	-0.0062804415926919314	0.027500891445335948	0.02323614914889331	0.06220866434418294	0.00026098059673895476	-0.03730650798240558	0.055276250629797144	-0.012936719768975126
0.006632043903863087	-0.005406168997849454	0.04661900623082293	-0.09031107422859769	-0.0015161798941651795	-0.05899854754444041	0.0051830359482222775	0.208521829009652	-0.008010797207715586	-0.021929157968443906	0.08697323681078342	-0.09054596970788262	0.021387871073419863	-0.006236016254855349	0.009326712697147377	0.06543413281100947	-0.11556024747610573	-0.008504516655257248	-0.11537412940330159	-0.13025349748613463	0.0016012178216033134	0.0679411664523348	0.014610658643518036	0.04183351382996243	0.034081172522611815	-0.0076284109701051424	0.08301554300968346	-0.020870934344143825	-0.02953004158033691	-0.03586437675011475	0.05074702307086336	-0.02965248887393336	0.19254966367419873	0.03566811044478109	0.07804235642435815	0.0013065895444709895	-0.0019103486071999213	0.0027262883045277705	0.04009232696899871	-0.05029053970473178	-0.0018673832602100447	0.022723591851213223	-0.008919733552706748	0.007339891960864042	0.01697539708192162	0.052944580227544245	0.01609819302213873	0.03669332248820674	0.07873793411720581	-0.05206599452917089
0.014639638678474875	-0.040622669057968595	0.0023186267286106157	-0.10349259344726852	0.0005131743263022144	0.00020550739449226967	0.021191796582763642	-0.25199310504083205	-0.004611672046988678	0.014798825717154978	-0.014392991832597546	0.018421124373866768	0.001857249578271967	-0.002080603627772507	-0.026228854496426358	-0.040921895561572816	0.036380236724578935	0.0027446789872112277	0.12684539479941323	0.4483874851858911	0.016839885694535043	0.0028461855616966204	-0.039741120350951675	-0.22239449974627515	-0.0527784238049986	0.02652425209137327	-0.044492870730146385	-0.016514605942753405	0.03789591671540848	-0.003328670722836978	0.026598400175918142	-0.029505641427813863	0.21965766479038393	0.031866640743767494	0.03653928711067692	-0.03359990189999026	-0.004999879901947134	0.013703340451263285	-0.02546951440874036	0.02356583083754558	-0.0020927415779013244	-0.0019236526899348064	0.0007838571919262904	-0.004339530378440759	-0.05528815149717957	0.059949070242137165	-0.01697063644239588	-0.08407520506494502	0.06864434449880974	-0.035198191867721836
-0.0360757939012652	0.023706569957603642	0.034557024932299465	0.05162141701871569	-0.016089145973952872	0.05739910172831805	-0.07299000406750092	-0.23501312908250058	-0.014372238439810826	-0.00325953345444359	0.0624630382419673	-0.08113373912324313	-0.001037271030332613	0.00807785587166145	-0.037550371650258964	-0.0346836142643835	-0.052806455637719775	0.007120380535846198	-0.07077440197107207	0.021094322886443296	0.06181768645729008	-0.05275588406748757	-0.026519524965333403	-0.2010967333498349	0.03782677827646803	-0.04000605505813555	-0.028989503467205576	0.014472011627384927	0.0424073668404988	0.08577234682910603	-0.06705406421044136	-0.008491407375803282	-0.12982922517646445	0.024758565333813567	0.06743131902237529	-0.03569192331640061	-0.005366558136855019	0.019377954374436377	0.015285558896732254	-0.05868150941011445	-0.002336451452462643	0.06511760468594739	-0.005270174445075099	-0.005956319619410351	-0.031440995317528725	-0.14735338771029455	0.017348355312423517	-0.050684573985636326	0.05812933650518189	0.013555036917620965
0.02212764599081638	-0.020242909088026863	0.09617518702203015	0.04670763249601605	0.024957673183305815	0.02817699211533254	0.01515097659903131	-0.18940091275232954	-0.009996044422351406	0.011498633958995197	0.13592772611128712	-0.08440065213147027	0.0041528214473562	-0.007531640025565139	0.013082763202531714	0.03214121128131919	-0.019397543731073302	0.006073298861902003	-0.10448660287379771	0.0019591911517461993	0.008797056663100194	-0.0783717365027991	-0.030866826740955366	-0.22685428708310865	0.03136041379890339	-0.00965695322134652	0.07721921302506707	-0.0019269092829439615	0.046249532524355985	0.04997427128992858	0.008175414773038575	0.3239203297301696	-0.12286538308223172	-0.0007213507665936049	0.10185159185936936	-0.014888058601228295	-0.018666547313003684	-0.0014175489951027884	-0.04400241171892776	-0.0557661903540813	-0.0022965776004864893	6.2647688010656564e-06	0.020569721168647085	0.0032134983875863328	0.009146544188204644	-0.14237530411840854	-0.015404301880778076	-0.11051133685984942	0.014388116647771676	-0.013570971802457461
0.024761822832889812	0.03240748090155976	0.007335184180607758	0.02032682889068692	0.01843508054803533	-0.07121631980384081	0.02765922466491902	0.2691381216392039	-0.012757642837944514	0.005389502226437617	0.05526747907395293	-0.12714045987428907	0.06994138675443182	0.01601739412338793	0.0005107858987459622	0.012035644446849255	0.037904533363474914	0.013847008862355141	-0.0473174030087981	-0.171495389668992	-0.038714352744003915	0.016056319821065337	0.04952811476521129	-0.29634453231909136	0.03057175067522039	0.011372210204069961	0.05714907574231329	-0.02654514483628227	0.02350352448752201	0.06816384618702177	-0.044198541076903894	-0.00016424949892279982	0.19286634193585322	-0.00026836307142111764	-0.22755997301977204	-0.02459201741833549	-0.011507920020852179	0.0024347803318498337	0.059747628441073175	0.010973346126098477	-0.002468476775907038	-0.020429271506953502	0.007982300455383666	0.03217821864078615	0.019695792776831512	0.06350891291497264	-0.03860231061474442	0.027866527814425626	0.005232707930540346	-0.040967111605482935
0.00026012920360517455	-0.03727469746433708	0.00017806067657838868	-0.10518558731965805	0.027261691054670155	-0.07076914935048462	0.025461653283111015	-0.1663549671575407	-0.006774409465092322	0.014219571875879047	0.11496682679557088	-0.1315354427257831	-0.09910446408701527	-0.0028085741802718984	0.02917219823311425	-0.04467217731436649	0.010896419457695447	0.01621655720542476	-0.14024269259288816	-0.013624249095085543	0.03456598253757565	-0.042365377188612184	0.017899986861572688	-0.26465563947898935	0.025677643705328955	0.013672069480963727	-0.023814238238545657	0.0041895587663413605	-0.05948239673548887	0.3647184042287885	-0.052223033352332277	-0.0194690823899713	0.17296947009532723	0.01413590247720931	-0.2480354207216148	-0.04510676633421881	-0.023015901644617406	-0.009986227515479278	0.023255709580705296	0.021691067606889193	-0.002306861622608267	-0.023151217982116168	-0.003169538333170931	0.03564387548551313	0.022676045220549897	-0.013740178749350343	0.006311220456244882	0.012389247183055068	0.04915483622378306	-0.009737408294085799
-0.035086111695943695	0.0244488602990481	0.022265065018040514	0.06078163260417859	0.06941633189210625	-0.02224888136681948	-0.08343128372913314	0.15012059137447978	0.06365414595930924	0.010822541411622661	-0.03269840145389317	0.06070834734863784	0.001895667707967823	0.0028766741012172135	0.027518550944401796	0.04186255312991379	-0.01227452246125813	0.02490220400838025	-0.10007386353859729	0.055197533218526044	0.059045267711028464	0.023501287292747294	-0.009826438025843527	-0.24730143469641133	0.06527828398968559	-0.010946461685898521	-0.009292904147453738	0.012641828876989166	0.028729310212962083	-0.03588024185317772	-0.01545442062708953	0.005746981152840999	0.07324794412165647	-0.04001745978352192	0.004774437960012256	0.003965716839229208	-0.018431116303490126	0.019245176418591473	0.018005035510834204	0.0050763053967042655	-0.002387840555779985	0.060746194964432745	-0.006171477525322916	-0.10629226041549937	0.049133853971164716	0.0626954547508245	0.01228952520182429	-0.1478031921984436	0.0363417996701628	0.00015324610167353968
-0.021797019796783206	-0.02675355250064931	0.11952125870377167	-0.08662489851914924	-0.00635374609673272	0.03580397061411714	-0.06798626236317905	-0.26948682682271463	-0.008885465235696756	-0.021663187207640294	-0.1047533164125216	0.04739718459903997	-0.029341672070087952	-0.0004175176199620182	0.027513133688382367	0.0665506416494456	-0.0009082811092879638	0.0023559075916273287	0.04962079598745768	0.022935090097217472	-0.02261213563283127	-0.08104015237740442	-0.010982163179381678	-0.11223672981950676	-0.04574699211689986	0.012326679892507854	-0.053596809066821155	0.013773981176185043	0.22720493049595936	0.0038397279356317993	-0.10090397442556859	-0.0010980439720016874	-0.14387980115331958	0.08005880444810973	0.04067677305558445	0.07385877518250454	0.04626954492486766	0.03241583590946648	0.016692113584857907	0.008075186345222755	0.007013530898276076	-0.031149095391926312	-0.0219186196008377	0.008886205864906514	-0.07084630887091989	-0.13580540067690308	-0.007545759173285842	-0.06543778158253435	-0.015386302527370572	0.0033013756394688243
-0.020827739783608558	0.024626215847240746	-0.14858663789054172	-0.11827605950829566	0.0403066914044568	0.0502411827700631	-0.006046614813543124	0.00669402013806648	0.027570127269060687	-0.02746666175483406	0.08452927643538732	0.05381805355249089	0.08085633970547705	0.020506074017575156	0.0058512829041043	-0.028528904203145432	0.07279178153735447	0.005433606012490236	0.09233032364414126	0.4086919978582475	0.034546724634693236	0.816423117358656	0.02814130274953168	-0.036297925070606106	-0.0574304860175369	0.01783703022519767	-0.04645653272590825	0.005934947327977716	0.19475692802665254	-0.07644443281952963	-0.09399926575471673	0.03310474384416703	0.26245274889296727	-0.006935959299038587	-0.11916823846795578	0.2347013780869227	-0.02131665862374721	0.024072158549019698	0.044028000613483165	0.03077628312102861	0.004029865350754698	0.0006816613977098314	-0.01567803003661902	0.04208891100336077	0.02692910778414207	0.0660343081107163	-0.00667274523683027	0.16787221635037486	0.04553541051575562	-0.023272452155556858
0.01795067632021055	0.03357644115583025	-0.059299320327807076	0.06066644176269929	-0.0384478008538199	0.03932872053707506	-0.005020392823178918	0.20546189698598974	-0.006546257091190637	-0.019516679763437423	-0.11632108559197622	0.05561543953945602	-0.020270706918572703	0.026061391580901545	-0.00332089969836743	-0.04347711553208319	-0.06021557501382231	-0.01549249313017026	0.10239212994152785	-0.15720871059986422	-0.04958631328976917	-0.048014960534131026	-0.02171787955330219	0.1380624873158933	-0.0390986227569083	-0.012436613243319334	-0.03377645571574976	0.004623635427870613	0.08112632037355624	-0.06799598599265082	0.052796250219854665	-5.484297222556052e-05	0.21039990576471446	-0.2935444653611656	-0.001851440447515597	-0.0019145911662819344	-0.014527675062108756	0.01738950676701879	-0.03345456318819124	0.016937092952901366	-0.001846258089580806	0.015118469571751211	0.016720668771921555	-0.09285910758734225	-0.06039173652187583	-0.10233170250786061	0.007337597277570967	-0.12294038181355964	-0.0016204101033545158	0.010057349190909554
-0.0022442062041871393	0.01704628252291477	0.015979592436605163	-0.0803111170060256	-0.02012552271743589	-0.1083801880802499	0.02326469296107673	-0.12010682202181543	0.006179610911727286	-0.002161490568656882	-0.047755097881231265	0.02867871322919964	0.03280019097907907	-0.012691806479020398	-0.00405715139352178	-0.008281873981715034	-0.06817269414488729	-0.028196795210988057	-0.15688279785432097	-0.051970337765818116	-0.0005711491390451556	0.012098224096460762	0.02601178073280971	-0.2559656291403813	-0.00012613900601281784	0.015823191994383343	0.0581365729544621	-0.003511629955870012	0.07725633229546375	-0.06480561488488647	-0.07386359407508043	0.0030506177395174744	-0.12897022986045995	0.05933859619566501	0.04935234426038496	-0.03069844691533017	0.034177469845586894	0.002838422289138634	0.0020104821555047237	0.012255410917798144	0.00718915352752665	-0.01997228763648018	0.004131709555461566	-0.07704171723796317	0.015290165479127973	-0.15754968957728796	-0.014678069099134154	0.03232462483746649	0.04055399735455285	0.002065806802552652
0.01821651272377744	-0.036624988475714784	-0.16399331564326186	0.05148699264983261	0.03663961941099333	0.02520338390542238	0.024188590119579384	0.05207286364617976	-0.0056649827720611935	0.010043264847148384	0.07012028489393451	0.017452898059117795	-0.022810452886404348	-0.01931075055367546	0.011330332494903632	-0.023172079403086538	-0.10258318022658605	0.0006780329804400026	0.14235671032461014	-0.15067891995280316	-0.04005580806355465	-0.061399685231897455	-0.027747238266209753	-0.22464211119378288	-0.07312457694460828	0.017623863888866526	-0.05321838295553898	-0.021984112067134992	0.040746779365930796	-0.0665539476854301	0.06238131542028041	0.007637998767597855	-0.11267844686436583	-0.24069007613357463	0.02831294105265388	-0.019153266793309195	0.021629386401024384	0.013981117764716236	-0.031469635229917914	-0.07831085024500517	-0.0012389488363973213	-0.031387109673331	0.00913155582055806	0.002118888342590435	-0.02575721440580637	0.06023433788082457	0.012322443396666676	-0.14027983680520312	0.11772290587320512	-0.010674300720864812
0.0013753169510848239	0.024973264334494524	-0.03971930904207475	0.03835415844422769	-0.013170849306630771	0.041401466058251575	0.028734431620868053	-0.2355920062348976	0.009344087937576842	0.004753037934021632	0.044560372132147315	0.05212620734831362	0.04870860368510803	0.014677027983297012	-0.09986370087670257	0.05158108089229281	0.07001746057346135	-0.015797945288435585	0.007619214297646613	0.024144825214038063	-0.019990741820088805	-0.055877191342898	0.011869852896697921	0.7853786823813956	0.03857895400137277	-0.033237366080566974	-0.017138074276906265	-0.023926954135391133	-0.05518654688515307	-0.03608637433145959	0.08131212681167345	-0.01638484554683364	0.19881871410310886	0.003493527819189876	0.044065608686975975	-0.02853910735545378	-0.05335855161664985	-0.026451923494596758	0.04912533940852118	-0.01887460997770013	0.006658935129715246	0.027185278709109934	-0.004438021853272948	0.02792690382030669	0.021653612769260325	0.05632090554095139	-0.004814632072410132	-0.12211163645727256	0.04784275990769165	-0.019144248305043583
-0.024912030436638817	0.011718426486061435	-0.14676394346600535	-0.09751284483847758	-0.030665604900451945	0.04340344392071347	-0.07696536345780441	0.188906993177583	-0.00989663888950563	-0.01921490116320638	-0.04445473763572118	0.3084645488578826	-0.023977179361878733	0.002286304324761295	-0.016015530653301538	-0.031810204005601916	0.07303368266063116	-0.010121385334896331	0.1328039984080895	0.0349029721655832	-0.03224715380376947	-0.045023480076137455	-0.03803392824792354	0.11214918774660709	-0.12259158673935781	0.023236518697637803	0.048388502762280405	0.032464660969835676	0.2066038995531285	-0.07003449821401045	-0.03639258290297439	-0.016809342834023484	-0.1538588616794077	0.03482873233158098	0.017003540628997508	-0.019830379516933498	0.0037257947239610076	0.2826792091023865	-0.023925773951641166	-0.0008874154466775508	0.003530217483366141	-0.011227999440092753	-0.02569410329125458	-0.11366375898620645	0.03209494586979927	0.04983714390763962	-0.003263258165888328	-0.10434034686285759	-0.23041337220912628	0.017854003522153834
0.003984744423862503	0.030095844303529157	0.012475142419715667	-0.06957657306616256	0.016951544398344776	0.03514048287017504	0.023318980271480903	-0.16759251503935738	-0.00886649135085936	0.0016535009255087062	0.1990912245537169	-0.1096816564386132	-5.6151950713956465e-05	0.01909548484130355	0.001216795444041054	0.01143581356286486	-0.02818122816054756	0.02508123395747316	-0.05425406983220291	0.02648661822448139	-0.01831110671622064	-0.054287261808731634	-0.03537275823481868	-0.26338355052858115	-0.01554608859951768	-0.02768780619284189	-0.029720754288925674	0.007908172782474868	-0.23327140052848117	0.16589176748041062	0.02259277648814714	0.0006127835208444595	0.16331984795936277	0.006887476283956494	0.023084386078779245	-0.0207492456955697	0.03822378200602325	-0.006647466744287613	-0.029880607256054827	-0.03286098915489911	-0.0029910846913378916	-0.0303483952943664	-0.0017477370313587017	0.020968956945987886	0.047606166626129195	0.06219405869560196	-0.018782951731797767	-0.08551490073805972	0.03991948857451316	0.009207226179087957
0.0220765214889052	0.027538580417600315	0.006196394372238501	0.055876478598248285	0.04508035193939868	0.02320091865358936	0.024190217208701868	0.1147929637176905	0.03499265645620362	0.0056625936517841185	0.12383940593455808	-0.0007838940025067132	0.050250150964151814	0.011109213411850942	0.011347109402221394	-0.04023154233406058	0.007287451884020265	0.018951279966466245	0.16498655032905357	0.039619191599712576	-0.03648447087792883	-0.03985448830018831	0.02441615175920597	-0.2398231713377245	-0.04699295776324034	0.02334411010077465	-0.021041253899371077	-0.025657454016813425	0.0007500177919326234	-0.07339690190470027	0.06709961785736268	0.032670701430636474	-0.13196065464734275	0.07807286798943787	0.050451260784632725	-0.030295934880422284	-0.007913569685975017	0.0015384063156119736	0.05720448851483306	-0.09559451806891066	-0.0032226000060341905	-0.02506427013431021	0.0030263731851344344	0.023034882516467042	-0.02434676921493665	0.06159770238163019	-0.029908307181068086	0.025353050557710505	0.14160098476130187	0.030379708362573
-0.0309649466822686	0.018675383423088353	0.0629984818698098	0.05700158657492702	-0.052141167500486696	0.04299906925990399	-0.07344090191770739	0.13494212588015106	-0.02427415621115979	0.010050613224077097	-0.030868419076958524	-0.04101597802211691	0.07196962657797076	0.003814017920867536	-0.045341423150871196	-0.003990142798445777	0.07725335393635542	0.01747018760900137	0.10889261876965683	0.05062893281138749	0.03617570674991439	0.021236794696229116	0.05524729330559385	0.7092849246609816	0.04329234041930649	-0.0007638645703882503	-0.00173252861208166	0.006563891869410145	0.03986407898089892	-0.026154050695458137	0.043467129718033175	-0.000979827512306474	0.14629651224836124	-0.3159411437539301	-0.00718988891887584	0.005726955561153045	0.0439912489885759	0.024498650034119784	0.02609687269285714	0.0232669252735348	-0.0025925916517953737	0.00496609727677469	-0.010233471759366147	-0.008060419875565276	0.019779076098308725	0.06230986723253627	0.0009270103782626392	-0.1762591278427256	0.058347378268359715	-0.03180349123431242
-0.027901334613617292	0.012158675203705206	0.0025745117529964775	-0.10948171578456004	-0.03609060836795816	-0.10737797658403997	0.03025020203036256	-0.12660976753897904	-0.00841487777348848	0.0019143377793370746	-0.06317447367013665	0.05066663587395669	0.006584381120059333	0.010252150323193382	-0.013235804321638716	0.047466517525660314	0.055545469387381675	-0.017353595124608545	-0.14136966403205406	-0.0439887847703947	-0.03211159604893328	-0.001400938934118676	-0.029536469168582335	-0.3231548351981672	0.04192696459005929	0.01229996485015763	0.14351642611849458	0.018380049011281516	-0.15660140551638252	-0.0738500061652755	-0.11528412662387637	-0.029868353764689163	-0.11162678351260728	0.06672543046990213	0.04416549627085679	0.03268892437023096	-0.06673790814834975	-0.004286981933968764	-0.015032385259986222	0.03381866832817432	-0.0024038993205613224	-0.01760123007666325	-0.017023555969812514	0.02367776867553239	0.015306372049598758	-0.1338174244884085	-0.012221567626427714	0.026695804206505636	-0.20756531671406392	-0.041089252458770896
0.025821772868881817	-0.0460663160945347	-0.01684747124334808	-0.01874007752498328	-0.01751210096817231	0.06493858136730414	0.008722627032613128	0.24267052810464157	0.04352878434111117	0.005169204690149491	0.053165597874889135	-0.007307479056681405	0.04420156214796762	0.0006570262544592878	-0.024228602661425246	-0.018081358976838966	0.055812158798671956	0.005327507706795586	0.09390500133386767	-0.034988911312823986	-0.0026810279404417088	0.0036239735329592804	0.02714334843316028	0.5741112712260541	-0.0055071423359433535	-0.0329344553560597	-0.021051264129129048	0.01335807017679108	0.0034621462197763323	-0.07456368576741643	0.06505765187988581	0.006573773163678925	-0.11432799434510853	-0.05301879149983288	-0.003117522332870976	-0.05103144076696681	-0.018048356015646277	-0.004618422742416442	0.04861925879796545	-0.03053517136763585	-0.0014444497862583375	-0.022916479187469304	0.02604597276851382	0.013604637221374286	0.022253982231420378	0.059927114392916335	0.022861311190446577	-0.10601142679222994	0.0523550003726903	-0.03159109642855346
-0.0006918925345617027	0.02772288022565481	-0.11065635183394443	-0.12194820498872795	0.0067540694535466175	-0.011370947485094984	0.009790205687543857	0.24946341170826	-0.04932376229687143	0.015337857517570228	0.06772244693014617	-0.11231051735570545	-0.13943274671575429	0.008318329186752089	-0.013559964006864175	0.0018155761953814362	-0.05053031521258745	0.0007096195582365908	-0.07846429320570587	0.10955089355427718	-0.027230464486761412	-0.059422803967414804	0.02397630938381735	0.23065364852641268	0.0415686148171495	-0.03707042634950503	-0.027611043615233574	-0.025945812593517623	0.0374979620850223	0.009968747159168925	-0.03578811505754402	-0.025318396528620543	-0.17491125202989788	0.0032733628603520627	-0.056808252348005774	-0.04749369326392098	-0.05122053868285984	-0.01739731530574345	0.048029510922840926	0.00398417593965205	-0.002174933583503298	-0.01983354980320837	-0.005847804792473835	0.05821905750391852	0.028370643468307026	0.059097453692672754	-0.03299001532868042	0.04203589352143981	0.052968055234839995	0.032766980241154854
-0.022883078081006532	0.025563060847565794	-0.031118069350131918	0.019167751661596958	0.026452914104684897	0.06237773856375825	0.006249721477365529	0.027473929103290357	-0.040229680219016885	-0.02220709630298661	0.05057142713908142	-0.02100640147471495	0.03598426480679	-0.029672951308255868	0.0005943656790906971	-0.037568512036331415	-0.07744866085354915	-0.004381673499337557	0.26975112737625023	-0.021549190660160457	-0.0080698859608372	0.07242202493582263	0.05289608710290668	0.1576506417845725	-0.042147472380904945	0.02082993094433732	-0.07477917472111294	-0.013459173240722521	0.03708963867854145	-0.04018678043280088	0.07462921775419763	-0.0059568506798003	-0.13926536806399073	0.025627767480280454	0.019171628550594868	-0.014789031346938646	0.0007357193353887851	-0.005579971896856569	0.023301720811206905	0.03277281415724792	-0.0031355685946204176	0.018743235455199556	0.02168060118636713	0.019478403551493103	-0.055328148599178895	0.06051575093399315	-0.004966215045795798	-0.13345370757924793	0.06059474151985687	0.0017557202950785721
0.0036762093609275324	-0.045384961237621244	0.07560221294135881	0.0031427934127739717	0.0031044234661585504	0.027854396344720044	0.016560769476137466	-0.18277669302589347	-0.0057707043031485225	0.011477967609910775	0.036664766085594235	-0.10180081269356578	-0.18473232913544288	-0.01758194581360949	0.029170474189749076	-0.015127051605849555	0.05060988096953697	-0.00729738482734283	-0.09594032919868696	0.02751537998163694	0.01421924973994519	-0.05739042114350887	0.007931853392370977	0.11308681318188737	-0.009641028865135013	0.020906382685022436	-0.017982708357278897	0.000301048883140993	-0.023394277143865112	0.030579860256656686	0.0477113802662956	0.0010829123864588837	-0.14222394866568028	-0.007482225498672051	-0.2648366014037574	-0.04364546298029163	-0.005292643967163895	-0.0075426269878537825	-0.022568968100129313	-0.0528511091379547	-0.003273741282742412	-0.013628762734003522	-0.02309233704612234	0.01764082444552605	0.010923779751079382	-0.15747195748241846	-0.016059819376241468	-0.12248345171715182	0.027406380032650487	-0.011587318714910907
-0.012187131489564854	-0.01217979656016214	0.019019467778435866	-0.09375901226196201	0.013726975792779194	-0.03761891588964427	0.03404059517138885	-0.1605329438624354	-0.008219617066840873	-0.031781227221382144	0.06916768903590928	0.03268773305804935	0.0023221432806550184	-0.02126375029075134	-0.009197543428422068	-0.04430496993323031	-0.0035659723761462376	-0.00412664259525809	0.09826576291723049	0.13826253359894472	0.018804476303177036	0.004879059088779831	0.01983512725463788	-0.22087967191160515	0.05018809347614406	0.011510549306371286	-0.0713786902947555	-0.0020336022114468507	-0.05976439135663809	0.10668825941708893	-0.011442570009366682	0.018683672942460726	0.21926686417041505	0.03079344098382062	0.003741762583890704	-0.01046778124691391	-0.01805020310281616	-0.006572328973216736	-0.024879288548182558	0.027824401976816078	-0.0022014374777987542	0.029525015374544182	-0.002447004903717607	0.033299649174518345	0.02360479029450835	0.06309999820070097	-0.0017080023766313389	-0.10380898788983622	0.025065341418079378	0.04990480162927324
-0.003984353269898929	-0.04197694542263998	-0.008428263941627665	-0.06603242989242517	0.017453339645489178	-0.018419989672239716	0.0032284549463667644	-0.0008985654629221244	-0.06782875803495408	0.01013519211325256	-0.036869966393711	-0.08991429645904864	0.058482577065995064	-0.015073733912488752	0.017127334137259094	-0.03986511753907907	0.08808880647770274	0.00414774900392822	-0.10392340551284815	0.06596305291027821	0.011122764980443752	0.017109261209622126	0.0027632385431967123	0.6636177161938175	0.03725743734274547	0.018180801886093285	-0.03979512753296076	-0.020288128182614308	-0.06392733971043453	-0.05602848569321031	0.034340352606486706	0.09049740888215128	-0.12064517051143303	0.006232416502021988	0.10226969887329523	-0.0253723629908367	-0.007328409439767347	-0.01867253475602911	0.04215984309222313	-0.01588212143156161	-0.00363687107583537	0.03514658321539728	-0.017187202351069936	0.013240357290659996	0.03195114204752572	0.06459313376406609	0.01675416672806623	0.26013435109591326	0.050879730864325935	-0.021576372655401976
-0.0049593641111659965	0.040220704015113004	0.09243821866923936	0.02086377777904745	0.0012031510873690423	0.08189747121185191	0.021895167139937985	-0.2498512747634366	-0.008684961935551473	0.009352155522993781	0.11234805276184343	-0.006366793533588134	0.07452402731216289	0.027413766587585632	0.03750633201544297	-0.03886776708881007	-0.0011275805955549003	0.02061926950048437	0.11839900630863254	0.03643595925568552	-0.03918816314816577	0.011930711745601001	-0.008605913234503168	0.0862949649318176	-0.05117358942218016	-0.03326780957226056	0.050459614819237324	-0.010779555569677177	-0.04864284061161816	-0.04580548137949845	0.030866296995022822	-0.008204887772208713	-0.1633501727583269	0.038947378299176126	0.09467332980504088	-0.03420452253794465	-0.006170663055891782	0.008601354380472548	-0.01304479526887535	-0.04283210567169226	-0.003109705619425222	-0.011756458872350686	0.002889879301808833	0.006327191847550785	0.014014802686380244	-0.011614864133975607	-0.019945734186022582	-0.15555963137869594	0.05483008446525037	0.010628328945399881
0.016975016012364723	-0.016307976059427527	0.013133470625596238	-0.11548432777170274	0.04411332360243396	0.07992604308721966	0.024604961474260494	0.17555545478625262	0.031641221465370836	0.009811554884145153	-0.03208960843681598	-0.06883330272856875	0.0159400848770857	-0.007690475225137561	0.004737558447646006	0.05833233684967563	0.07286805218925838	-0.010134193825149487	-0.07658368746622564	0.043101966540151804	0.05054354945301675	0.12703249570498756	0.06478287206604291	-0.23656662693434974	-0.07194644036824502	-0.019007484191449292	0.12921549592950068	-0.01732397206457681	0.03701859019011572	-0.04609807756575938	0.00045991341515473324	-0.030101746485846525	0.25014324863418	0.024015761590335753	-0.09258014415771704	0.37598869272677093	0.025808532315688717	0.008488845907028827	0.061232177004731964	0.006814833223768074	-0.0018934798025467899	-0.02157193756911511	0.024350189423778285	0.02859344427799806	0.025117015450007784	-0.1273825363930162	0.004213962796499436	-0.03477854187301227	0.03957833498634409	0.0660688079264086
-0.006759877613756635	0.023293877844032248	0.0351390619880196	-0.14116651738361835	-0.041399110868649586	-0.056921344168340146	0.04043450993993829	0.15867588484983935	0.0019416387016721274	0.00423156744355656	0.07663761057037045	-0.010542892873588425	0.013430764432039813	0.013744903481067012	0.04981832082590117	-0.036902701019534655	0.07424282319831892	-0.023336830458755866	0.30868207179570384	0.01575499073563933	-0.03743961603176504	0.07317619111297755	0.006738332079233078	0.25430463071553494	0.06415818385297971	0.015156575185459042	-0.020528271237362786	-0.010402601275562848	0.02938026716913173	-0.013034037799866656	0.06712601957775077	-0.0006348869769628436	0.25874883651842173	0.009140735978164049	0.05989871112018045	-0.04017841065482626	-0.00025521456793503605	-0.0020876957034770384	-0.007112079369561434	-0.07057250905377405	-0.0030652577498796745	0.0042551225143102785	0.002396122148498398	0.04945006382205356	0.009438720161552009	0.06258935119770194	0.014966240856379773	-0.1783313249099876	0.09227714336064291	0.036194180087165295
-0.03381821621467861	0.025954814119309593	-0.12340679771607302	0.06023940863027856	-0.02311016495866352	0.052385562166570164	-0.08795676213346633	-0.12409813947091297	-0.008140419980487059	0.01031336933708044	-0.04832316159795446	0.07073430313797689	-0.003824182143701819	-0.034672030332739454	-0.022248490748861514	-0.03529075268266424	-0.1119554353631649	-0.00017861336786545508	-0.1501519454071211	-0.0522967029874324	-0.025235506468579843	-0.0794046627513666	-0.0036192735452710624	-0.3282356273869567	-0.04731614072056873	-0.022291215720303625	0.008116032503511814	-0.00958452505359528	0.13996491067122632	-0.07754278139830785	0.08967239061175533	0.00421299664036087	0.20984622441002213	0.03568824229257589	0.010720087679112112	0.08303260043584577	0.07727441504940508	0.0058010851525707036	-0.00701713712834171	0.024654288454215568	0.004664257954074128	-0.01555118165262429	-0.022837843254210385	-0.09846819154974637	0.017927228103038578	-0.1480002653824129	0.008506838423606678	0.005981641442521595	-0.16420390841543323	0.0040753887547272825
-0.039391987334636724	0.021755429060506867	0.08361297612000235	-0.09175488198357688	-0.03170523004486786	0.027448623516657337	-0.07774607331542502	-0.1491279636673311	-0.0020819357406246125	-0.005174528024250322	-0.03763169444855448	0.060158743696580495	-0.005729718076233894	6.267862155364128e-05	-0.03399939538361723	0.062432375201696415	-0.005638100236733954	-0.011383423170661263	-0.11328364647173075	0.027647161894211784	0.026461329727268095	0.030497988397987865	0.016569253882387055	-0.2568362801149693	0.02855460368537606	-0.034322843971601104	0.0580727680191314	0.006551845240961847	0.03934693495481342	-0.07527420916545607	-0.04464585592645617	-0.027775778191518656	-0.13389089444464333	0.025286994776094435	0.04523475289432699	-0.0028200182482813036	0.022096984751548733	0.015780614524526754	-0.025789090699714506	0.0009898626450620214	0.007476055467630795	-0.032387032425502546	-0.009508492661132186	-0.008536283582528632	0.01621490914181868	-0.1630331027511529	-0.006504430943738225	-0.10289852167834551	-0.21601310159113254	-0.013304188193910885
0.016219189193798594	0.030444260430742724	-0.030489357681697037	0.05133505278885714	-0.044323237812505974	0.03926010459175377	0.02405276793164587	-0.12343718147090149	-0.011316791185407783	0.0025529758844029856	0.03834534966813189	-0.10788460755017222	0.06271258207769724	0.004631029079855944	-0.007394934118077799	0.009537303613025506	0.06766070103488254	0.011172833659789104	-0.052541152890324336	0.009443589651321964	0.03114519504361215	0.014128264797252267	-0.028946813035421293	-0.27207518784824625	-0.01850460673688176	-0.029973790665083287	0.010670084744579072	-0.007408413018982538	0.004329499297142683	-0.037304266544484564	-0.011775213809056913	-0.014135693792900202	-0.14938025930018775	0.014651776751892248	-0.09529040981164016	-0.009090388735478882	-0.013944792815966502	0.005612143718220704	-0.03639805730135413	0.015070283755186029	-0.002279862912009412	-0.02984041339063042	0.017973821105828028	0.01973895336886817	0.0355108038485032	-0.15856090443201556	-0.03630028306640143	-0.06372714835514735	0.0044225639980901175	0.019853478674577672
-0.016653333499968358	-0.030864909458961483	-0.013589803466141165	-0.10767749009392155	-0.006782204166833253	0.05531465686346	0.03238834446289438	-0.18543109895402668	-0.004512762036553249	0.012993998613735312	0.07746647705840114	-0.0028076376780361897	0.06916577050634742	-0.0023172896885946103	-0.001198263712348853	-0.014108697400653182	0.07941522211050214	0.0029920679217197176	-0.13107937450381962	0.024728064104313125	0.03989988082485579	-0.05205884620160723	-0.019135819496662224	0.1717025739401777	-0.034616195085681103	-0.0030762112595031795	0.09372350518327767	0.007061171616605862	-0.2444468954429838	-0.015645373115534312	0.0751914075223278	-0.019349252551084464	0.19822649899366115	0.014372977886112494	0.0676928728016037	-0.04714324514627097	0.057182089975746205	-0.0066065788788410825	-0.02158601552950713	-0.07015014046712222	-0.0031123666301187767	0.027275376616832728	-0.018438194786456915	0.03917886926570318	0.026871147044372993	-0.14034232281960266	-0.006903121278747676	-0.09555360940529044	0.02215742823951614	0.018357831865006845
0.020915656635678532	-0.007108300976453029	0.052189207385126245	0.06514020625180365	-0.013745424053132593	0.04120892200088529	-0.011890349995372163	0.14768155969600158	-0.03409523926818947	0.010238873557616171	0.0524221821764364	0.04677067813729955	0.011356256451954778	-0.017612316054455006	-0.01783338436378508	-0.009916681366401463	0.08453713892616943	-0.016075938907361524	0.11044074548613225	0.034171328557527705	-0.0528383034803388	0.01963359402131755	0.005498089588217772	0.7303988900134786	0.07386068821902626	0.013087438859966096	-0.06180479842937275	0.017937292883113697	0.01966318458165515	-0.006270405459080575	0.02309754107901372	-0.01210861723774251	0.07897703426136468	0.007704204544911954	0.06846291226827143	0.008464840279345298	-0.005580088843957855	-0.0024575400986304886	0.043429464174582245	-0.05418430721958321	-0.003252528966810496	-0.023876197487517858	0.03229066184511648	0.006193362803290074	0.021342425084658317	0.06646911014821999	0.013161161403478946	-0.06340753476125047	0.06891554642558777	0.007481900416248209
-0.0355451011171248	0.023691911772430466	0.032723380659419855	-0.09201203532465298	0.0588136270189716	-0.13464751230597138	-0.07955183382941065	0.2751132781842152	-0.011833348073866363	0.010511362405105319	-0.031105903473644867	0.01529616424547894	-0.01707548271740916	0.010417121521061199	0.022869153518105305	-0.02575031026045217	-0.022836119091048202	-0.00197878513570904	-0.15213110445177025	0.02608915787488131	0.009136098205308918	0.012220933720915672	-0.018898665194481145	-0.26369316247047664	0.028349421861853262	-0.03656035207088908	-0.029602656036640838	0.007511746034284442	0.08586690616661372	-0.0642855948897155	0.018982284527548837	-0.022944404605203635	-0.14985123924463042	0.02195628361273375	0.07532210104464739	-0.03219774181770117	-0.010293424683343618	-0.0013462058435858126	-0.03425457963623357	0.013068492086597688	0.00535080782090954	0.026275749624541368	-0.00832463452806296	-0.08633368759586466	-0.06602694993547412	-0.15767221333132111	0.005998057703184167	0.03712636662445866	-0.009646998673944654	0.010311535259456104
0.020264040249249955	0.03132320477485409	-0.01961933195086567	0.0036041758050729187	-0.01445460097042651	0.062421207389475604	0.006358585050341208	-0.15118948021443612	0.040963498748204076	0.011725155388851272	-0.1354573618622435	0.0676766725761816	-0.20682871026339408	0.022155945906508715	-0.011901068647982902	-0.0380498969088927	0.07525497630291993	0.034452522100816715	0.17988690124354126	-0.142076233335906	0.008656017289868395	0.002672538210385028	0.020246346038544652	0.44786498884548365	0.04649116428368834	0.012023863169069591	0.0462358381167498	-0.021180214084337057	-0.060304928906221175	-0.04744796140005128	0.048967070068920475	-0.022170541827423586	-0.11927117144686981	0.02338809586612697	-0.08056335667783332	0.005839226801125005	-0.004138332633155369	-0.0029937317918764163	0.044501757514135536	0.021325803910753713	-0.0038962049385983847	0.005664404667694271	-0.024082910025867023	0.02556565204176768	0.022490565697169587	0.06144710699965744	-0.00498170080763739	0.3096454197783598	-0.023606442338049875	-0.011132063865883174
0.022429386743112262	-0.03780061377207967	0.002041519963009887	-0.07440871855592322	-0.0028668254375705145	0.04323608243708222	0.00789039553293253	0.13593796402440383	-0.005338326480261457	0.011170722405874403	0.04930519844118826	-0.07916552176316473	-0.09497811423646517	-0.002680842150485478	0.030037150257874238	0.010566761628828681	0.016775327056879587	0.006317064884222782	0.0891209158483407	-0.15999322468003194	-0.04142343858124841	-0.0463288622987664	0.0006634103409636737	-0.2568975505239983	-0.03504221019114193	-0.035192480085347595	-0.04432787334883979	0.0178401880212019	0.039835021389978374	-0.012866296128733301	0.021116239162761848	0.05163080819054558	-0.11908586389251904	0.004525411815292682	0.0002272868902249684	-0.01846778027453638	0.029727953441577484	0.01611461715931364	-0.025502708608523245	0.011324486193903794	-0.0022566226091796124	-0.028039654549074113	0.02209816470400874	0.009821613791415803	0.029432131120005214	0.06546976083110422	-0.02485427402206806	-0.04844900828226246	0.04490287051190644	-0.021238599129686737
-0.015910061516035058	-0.035226151320671854	-0.14369341718277281	0.043100490695336335	-0.015765176150115714	-0.019404781299149	0.03392845669164508	-0.20202784047058522	-0.010064378696439235	0.011389690285415782	0.060261491103339	-0.11506836164271572	-0.02775291712811295	-0.012192533238857868	0.011104637471813476	-0.017241385150232963	0.05355757875626951	-0.006693383766392799	-0.11239319059552927	0.023595924990151614	-0.005357140539833563	-0.06837120223298115	-0.015327331436472377	-0.2590905755971988	0.04885713868594103	-0.02637089145463142	-0.07242965379015769	0.0019167133791627748	-0.24834115155957626	0.023254095009688173	-0.07755357790024027	-0.02741434485833852	0.1980140175123217	-0.0058294477915369495	-0.2709158597202075	-0.04488594320121592	-0.0021086862790441955	-0.009977180742229393	-0.01836013802438556	0.0033814266321591274	-0.0020845548318495274	-0.03145614449028799	-0.0043873893994084935	0.014693744611489456	0.01635579045053746	0.05842574938725902	-0.00735092355500874	-0.08190492808122081	0.0445137536258866	0.0005658182415856572
9.212965360020462e-05	0.027994574856907276	0.007282809527203062	-0.10872684554951594	0.02788187727365439	-0.12957952400384184	0.013190960394112881	0.1488212576555072	-0.0030217323718301488	-5.96801075975236e-05	0.10557803322782529	0.01930059804515622	-0.0019601861803580506	0.013206535107952368	0.017169951541980116	0.04604398239974289	-0.16169026890942478	-0.011945980604527721	-0.16991101805374748	-0.14584884330098175	-0.040500947634590924	0.06576465516706957	-0.011647219468061304	-0.26305416771862017	0.021105914084101094	-0.03815857359317488	0.06077384136334876	0.006387730935106811	-0.05411548855745823	0.00013233717063294533	0.07019083081403478	-0.017590993614134093	-0.12116314095970665	0.019128570456994294	0.013427982958627217	-0.0272974614791603	-0.02312303738566734	-0.0033899579107920545	-0.013381594848510394	-0.04644605084941286	-0.0029516782302423964	-0.016869781704117393	-0.0095912802334773	0.014151019740169794	-0.02159843558313314	0.06521435744669124	0.008761012468545232	0.12575543399295902	0.04218555285378225	0.011083342617114068
0.009595665473504779	0.02653302004820798	-0.006995800302898897	0.08249967815822838	-0.029765573167172987	0.04900359208953669	0.03476182239204318	0.17503673980902476	0.03470994671241897	0.012406250317577359	-0.030983849352373728	-0.056639605098095853	0.057172881677342684	0.0004279068461835777	-0.0163620445177643	-0.039704963838839834	-0.013701217632950647	0.020378436199310998	0.17672361051276858	0.0757408121638473	0.05368076671428553	0.024586522437448365	0.0037282223046546277	0.08398251850928883	0.057477375759831556	0.02455497557038352	-0.0635760940412034	-0.018505796124963673	-0.018450301519288767	-0.01765003903852885	0.05252666696396427	0.0062593918654456505	0.06527228173745261	0.09094490956886657	0.04176372164605946	0.010484694434405355	0.033335609562560056	0.0007991862238069189	0.03317265804581548	-0.006716726604318319	-0.002854740669786406	0.003639376602466382	-0.012053315034906337	0.013307418938140473	0.04697842466104266	0.06366047678190698	-0.03146276010526126	-0.11057216143272235	0.07151470265296357	-0.016823407931921067
-0.044061838371725025	-0.022172579062494334	0.022841221422083252	-0.08547865253562577	-0.035986586831982095	-0.10134781008440659	-0.1169693427979666	-0.11746057091218536	-0.013514275837581226	-0.001953681888748906	0.009052293305162676	-0.0950262562030066	0.011282227287781735	-0.003972175678854546	-0.01846833314546602	0.016356884470326623	0.04079395838284308	-0.0019132266250602697	-0.041133417954380636	0.02572492784802598	0.0211744174502026	-0.04422728672787434	-0.00902235593665282	-0.25991143321634574	0.026417920422820314	-0.03845478663725516	0.04621699680628954	-0.0029973060281619835	0.15999094117813	-0.06866298433066731	-0.05875726150680548	-0.005008204421294431	-0.11445410189364666	-0.06001539290939545	0.015605657906552915	-0.036670044324065565	-0.013015389844435413	0.02690884704258915	-0.047892864041306896	-0.029195705549329796	0.0050239395632328526	-0.01921481893505952	-0.0280171910810619	-0.04082780294738368	0.016261955078845675	0.06600021375552606	-0.006387540283817362	-0.11580805557999348	-0.017996713118379193	-0.03160016347527107
0.0032532493418599186	-0.0427088404815775	0.08461480139898594	-0.08407291473415753	0.023681226442478148	-0.05929233116400119	0.006226218010672892	0.1391244320844231	-0.007537674398337549	0.0064319893924352075	0.12461351101216496	-0.07661929215550171	0.05831073819810818	-0.0076205334451064114	0.004034572367204237	0.03902594645945173	0.0071972486422257585	0.007108398172188754	-0.05648161861635836	0.02926535637859142	-0.04093628230007089	-0.04704679573991125	-0.013522303197639486	-0.2385697693544602	0.03257206827598057	-0.0361358741086251	-0.026917232856952977	-0.029035619849660726	0.03911810694103806	0.031925445249862607	-0.0009034293940259886	-0.0075562860186943	0.15554437301305843	0.01702387369950884	-0.0022479604123911484	-0.047034515246017324	-0.01429559715830219	0.009200868998617715	-0.025558310427111427	-0.01988327373563625	-0.0030513599477730168	-0.02933701372534706	0.008447854941157129	0.034932187524981055	0.018044787148766044	0.06809717990807712	-0.01530919335584167	-0.07581458616764149	0.019721442447796837	0.027426402812016932
-0.04428063821613577	0.0274829989430742	-0.13341009127198195	-0.10987800832264202	-0.04145949871031753	0.06437992792506347	-0.09482871829479408	0.15485414841124603	-0.005389754624041598	-0.0019728216334093302	-0.10199610173587134	0.0620744784041859	-0.021722338109644624	-0.013807452219982225	-0.01985981939756657	-0.03209080550940235	-0.10987752887163751	-0.00859151281478189	0.077630324677936	-0.02305000802183313	-0.0389624038486756	-0.05211407101287914	-0.04271378389690253	-0.24962467552753934	-0.06262084098830237	-0.03329521644962888	-0.03343377677683275	0.0038361222930048825	0.03615682959969299	0.08967302507138557	-0.004072492245506874	-0.0025138020401755056	0.20168582462644571	-0.033371328095394344	0.00359479300838575	-0.036983551541736236	0.010969150152028305	0.008378759857518162	-0.020889068185076395	-0.02643673087429106	-0.001689929852579371	-0.0002884038912924552	-0.011481828552776642	-0.1018725847395317	-0.0008950128906799364	-0.0038115074355875547	0.0009993168477409199	-0.09596340542031276	0.0016566837201500676	-0.027421672156270505
-0.038521074873688846	0.02539191828189214	-0.0015958926977484224	0.015357038008749622	0.05884268666603648	-0.012982031349772114	0.01295031523872567	0.14447738123449416	0.03001163619621657	-0.02522181620675692	-0.05943225143216296	0.004330915645885034	0.04116242262942178	0.028840928390054067	-0.017393234401322115	-0.03988396645163594	-0.0430336426971995	0.01002462635762422	-0.16283740909810512	0.03600823881056476	-0.039389714496361555	0.0073777611851426625	0.021758519803938906	0.18662562281050896	-0.020637302247605474	0.012965406339887704	-0.06668397906905885	0.009942211954046798	-0.0005721912038672599	-0.08817819164686261	0.03310661508349294	0.0011816126504723798	0.19624205516777402	-0.03557589296929246	-0.004937939313413335	-0.02698968358544189	-0.03355957440741004	0.014677299373846108	0.011019504299417168	0.028443791948000036	-0.0019174516352475622	0.03073736047841239	0.022688770698457303	-0.11595863115646317	0.01102094086418183	0.052416773467217355	0.0012980641513564478	0.014635374913777286	0.004512692639826127	-0.02124210311164843
0.017092437227608934	-0.011826936815377848	0.0077226810901631325	-0.0916418966569976	-0.0022767444647186492	0.03541980652083894	0.016386886509197392	0.17006199166494806	-0.019770976997590332	0.012892336720204185	-0.11939433857841905	-0.11701938932343474	0.009140064351006913	-0.0011259693673862784	-0.02371702048654697	0.07454526922324076	0.05452658934076135	0.004312855637306711	0.1085708050105528	0.012316672904542065	0.0007366784254918457	0.07465975895374995	0.020310891358025038	0.1750070749916309	-0.002005359973952363	-0.03486297837380625	-0.019899344444480813	0.012542864254330016	0.18548407869667827	-0.03353617280325016	0.10111667410909522	-0.00466394817542805	-0.1437705352165229	0.059516085776105634	0.04253335989151328	-0.0393255395427399	-0.016140741653635996	0.008703749085520757	0.05570513814976548	0.03344339863340756	0.004167986628272774	0.03690323387055796	-0.0152009286588549	-0.11246466603611661	-0.06131817103566136	0.06521865241279301	-0.008277517734952927	-0.12629643492174947	0.20953322480220285	-0.02204074929563685
0.0012359572673876756	-0.03945696740239728	0.0323911606311076	0.02220571424658792	-0.009231573337763985	0.039895186061814636	0.02676366671506803	0.059304722880046574	-0.007096661367363776	0.004266733945328451	0.037239755207379856	0.01251056074375556	0.0637860927833407	-0.012122916050770436	-0.010729407747411643	0.0741045707950645	0.04581917063901383	-0.00658009850818853	-0.042964946000679995	-0.12234580670038159	0.06580176908778121	-0.05819130706404394	-0.0015673837646118045	0.7135257193723441	0.07234137024512638	-0.009262147777959763	0.031271372754857654	-0.013130111502394721	-0.06707555033472527	-0.04564491910136858	0.11355330679723738	0.01471725220995413	-0.13725343251975392	0.005834877769817285	0.013807792547059035	-0.02554669334845403	-0.006078512679788037	-0.00828743310480786	-0.010440819930878387	-0.038016774912045914	-0.003980893715760612	0.0052989625166527735	-0.007900529790897781	0.03434097132921033	0.015308469267288637	0.055934328266472405	-0.029600872260213327	-0.1520530514418386	-0.10246819291060237	0.029398554532992602
-0.042368044634132095	0.02587917235136192	-0.17591214088833948	-0.08932601550848249	-0.03708088774131284	0.03002709468433932	-0.11615315225340928	0.10898382248356683	-0.04647720830285034	0.01869717388307981	-0.11907572728197774	0.01825041527395697	-0.014214200570999582	0.017326675105916366	-0.03410150687602472	0.0004080121838260311	0.0628574821978962	-0.0013501050286831742	-0.02570557941873212	-0.044148201820523175	-0.03018657052212693	-0.035811603874226786	0.060453377862450725	0.05970798592926603	-0.06003423339130059	-0.007717801717537714	-0.023059967702178618	0.022628235593312274	0.15563011901726986	-0.03639956299184305	-0.016082632897322036	0.011409857960701993	-0.12184784363920662	-0.01965853231197543	0.016406052257661397	-0.0009576372294319298	0.04210455472719259	0.16546855639923833	0.036322740920870275	0.011015956330406697	0.0029213426307265764	0.018894685300953278	-0.02522429892711225	-0.1053636542606746	0.04254921869372265	0.043187546067536456	-0.0008774867340081982	-0.14823346187205233	-0.10133238571903075	-0.012703105420899738
0.016692488392457017	-0.02620024302487509	0.11115119325879531	0.05693893280941502	-0.033610531180301675	-0.04094472416182798	-0.003525589345829212	-0.2362336819167138	-0.011285156592529166	0.004846199698722921	-0.03836591836133557	-0.1233725548159542	0.03205455098504072	-0.01306682742392004	-0.004637884942557866	0.03389961249587068	-0.02918319973546477	-0.02504538427067819	-0.08721949572110188	-0.015159257594505107	-0.035264493481884894	-0.059497394881270885	-0.007772758205238642	-0.2492172532626895	-0.0201375045868288	-0.03081529415846053	-0.03355089916677389	0.01304901382130338	0.03143195743778451	-0.02511502307427654	0.04728443935061387	0.03717846889128268	-0.10280640466197329	0.004353156815311377	-0.22019070880500566	-0.04065869624282277	0.050908022080163935	0.018941555081062687	-0.032088357329425346	-0.015541287313636349	-0.002154893681233807	-0.020954871487542916	0.018851202341968017	0.003938656735980112	0.01583285291486609	0.059106524196633835	-0.03175715917998423	-0.1075171239491142	-0.16822061876610422	0.008436103487926812
-0.005498884020877449	0.020723507256682205	-0.1459444842784047	0.04851079205975293	0.004804043634308254	-0.031795071917931635	0.04200979915364369	0.06462154204595282	0.03534136223906862	0.005897346589479639	0.07088808377017813	0.07306967301966033	0.02706437567027597	-0.001963671254202927	0.007069380038811505	-0.03210374929370664	0.07111101395879632	0.017862995171941294	0.2450609485697334	-0.060692424576111986	-0.038905474212694025	0.008163832922768597	0.02412084778627741	-0.34165106543134754	0.04271853396771476	-0.006290531978079161	-0.031310276032134425	-0.02204879815577533	0.05013085359894576	0.04402035794642288	-0.018041483460180644	-0.02545987312738289	0.26151127970167654	0.03184936177833697	-0.2806564699563629	-0.03313655165211476	0.011270906589583319	0.006029581559810595	0.00154096977472218	0.029404145548558153	-0.002273375814789324	0.0009356445174707915	0.023593011581977772	0.03257645746681865	-0.04355947418081396	-0.1663030699488985	0.008225942105979083	0.0431012295914009	0.07697787599103467	0.02908557898352792
-0.008499531963891058	0.01641978982281835	0.10623971509693947	0.04616649100709437	0.02409910375468098	-0.06152203566396983	0.03168003052607121	0.10003108835004713	-0.00846437105576515	0.014301087193117564	0.21527132578650127	-0.10125695236042266	0.01506952882298292	-0.0015854055192256055	0.0003192607867586048	-0.021729418786299356	-0.11788180611088146	0.014838215428674448	-0.12307643001403269	-0.17398473239209852	0.00841503058866474	-0.049636049302766695	-0.004671563876645814	-0.24902998322491912	0.03165689375523398	0.0215448146831377	-0.02837872818432952	0.00411701844470299	-0.1745124180958295	-0.07362162299061893	0.04246349574136057	-0.020720804659925308	0.20171953595276937	0.013527557550886195	0.04843765246722014	0.14852921365917646	0.015311254516309419	-0.013697281268022016	-0.025798667245606522	-0.010318753363040742	-0.0026330945665635225	-0.026920805417473093	-0.010499573835565752	0.03064119247169401	0.014046187142348754	0.06358420675035613	0.01712957838170496	-0.12219511448366274	0.01193661322308908	-0.010220209238927963
0.017512299929279107	0.022726130685904355	-0.15146378915477163	0.07355931723978375	-0.0196576413033923	0.06686215526531278	0.002406269080471975	-0.19279425739746292	-0.0068116505657795645	0.0145859634559165	0.0072062290027683044	0.03840696376515916	0.05493279690668633	0.008827959359093801	0.01859364783730416	-0.03442920979451592	-0.005630016000153409	-0.009392594515365454	0.15051686553809232	-0.004904637016308334	-0.011774727221841204	0.02678823517230394	-0.014402818891579044	-0.26955979315989553	-0.007303147109687779	-0.004405430408887878	-0.02245626812255905	0.020815385221062025	0.009930998086392901	-0.03966246029038894	-0.020439421738799684	0.0015144120896618915	0.21185988419776405	0.0207400590102312	0.07672714084608578	0.008435701468477965	0.03072735914771256	0.01571921259148294	-0.023497517362752116	-0.044478947936451005	-0.002588382674352033	-0.0010486669515513314	-0.003670354208266872	0.03906467020556556	0.02284178794150612	0.07164265722577366	0.033011344865975664	-0.10005167021009101	0.06574385648387324	-0.02888686405826902
-0.0029383529947461283	-0.025908178157545626	-0.1186197059504786	0.0574935733163662	-0.03997926032504547	0.04634128609245399	0.03188257997122746	-0.09470150496241277	0.03404640539315842	-0.022336111892773625	-0.015079780211703473	0.11501763505146155	0.02170763839734782	-0.0059265927024491245	-0.01778808210850111	-0.004438482722351728	0.07468822772638632	-0.016024599064087305	0.30648665309453316	0.0020042759865900733	-0.01077824001053068	0.06529845036072147	8.619595810559986e-05	-0.18770698491950952	-0.056993767631143416	0.01981583452243649	-0.027651175722293555	-0.006754129799933435	0.10185797020657383	-0.0755640510630692	0.05947355357575398	-0.014634911932312025	0.1799854478178666	0.021983424335297968	0.00885295291631246	-0.028386296833138112	-0.006307462000401574	-0.006190767420245902	-0.03257739714841664	-0.07900052271227687	0.007081778069952998	0.018331851551515864	0.00441115667989543	-0.11231973738228516	0.03106065255126032	-0.13241352158212685	-0.026832446300796436	0.323179531209995	0.1744136822150509	-0.047771526804368296
0.0191107698822565	0.028414490431456215	-0.09744429299617968	0.03536169389835486	-0.035903911379521015	0.10095517794843081	0.009346251598850358	0.18901545868081376	0.014198020064780213	0.007785758970669485	-0.013891688156589954	-0.0048806754680947055	0.08769555139316944	0.01492061254544169	-0.02057900103038337	-0.0009340072493359912	-0.10849065362216224	-0.030112748965775246	0.12635229877297643	-0.03505107372102666	-0.009681059338484375	0.0931890738511187	0.019401046891642182	0.8765631681495848	-0.06582584400736669	-0.0440246850108686	-0.030927315776381876	0.013596670163897762	0.30280500476300987	-0.053010973501439004	0.024539192416194965	-0.017531172013740434	-0.15570329017699278	0.06355043596469769	0.01750117307933415	-0.027806109212030788	0.028531872619314527	0.3034568997057104	0.040857790496153394	0.06721020078147376	0.009212033325965603	0.019002936398688327	-0.013612552361992858	0.029393604898061493	0.0313948394196319	0.06298116682922009	-0.0001494668599736542	0.3165092737253457	0.07494711433217963	-0.028674910751041536
0.01575149119818052	0.014105417363157903	0.10085748429517298	-0.12124081641213924	-0.015638035975886304	0.046123353064365435	-0.055259570440417884	0.14402278296366675	-0.012363313509421277	0.0040099666290509045	-0.13365706534575367	0.004102154872300161	0.024527108253606638	-0.017377654188471207	-0.02738782303129774	0.051884276768059866	0.06219221102726424	-0.01872558651789841	-0.177508535860974	-0.13204702405563276	0.009024302209028792	0.0015623180716702336	-0.03958142429258405	-0.30381778710877433	-0.03844146196831425	0.0038139684764817504	-0.011300315553736437	0.0064948758600534345	0.09429166765834898	0.011278159799532932	-0.1280685697012381	-0.012479525028393982	0.17545106431208787	0.019728012303779543	0.004080719569991561	0.05406590806689801	0.004316326503534947	0.00249831428550915	-0.041865947996231986	0.011250877939451676	0.006376731215903419	-0.03129769497247616	-0.012156975552353469	-0.0064216271910092475	0.023208825872963825	0.056869409533241926	0.006329368522274672	-0.1445966230095726	-0.09454963836267816	-0.017937744763411867
0.026693380199059903	0.018695608140143302	-0.1885242747983142	0.03111474776231844	0.0013192798616404617	0.05510330439019872	0.026533744941610895	-0.19050183108290766	-0.007820106982457218	0.004411657139280942	-0.031215251066260316	0.0518262105200889	0.05487689827053	0.015234369363425503	0.00103296875088854	-0.04817867311815571	0.004133773515326902	0.007396959972558853	-0.012623805508546684	-0.029552250565631766	0.030472699940390157	-0.09047982177353787	-0.03673148084252771	-0.27491362236470884	0.06730680367895438	-0.007699060626924256	-0.0074136621350877245	0.02438607885994279	0.04857476297569638	0.0243731853476158	0.021632213854095608	0.0003621924662700621	-0.15029611411518234	0.019807265991292754	-0.07035465382245748	-0.04671995318053905	-0.05022476182040482	0.024446180998038834	-0.038091025305790394	-0.0399749699569722	0.0035822204627620523	0.03422106215976637	0.02107598038477445	-0.00030488356201531134	0.009231592178367101	0.06916137496345509	0.009976452607603459	-0.11788428488411073	0.04518778856328863	0.022974233627648027
0.018637669637158617	0.027146914947631013	-0.19369711073845775	0.05974535082817983	-0.011923508571612547	0.04602117283559455	0.03006336347101526	0.10927443653781248	0.003539895850156972	-0.000797421154703261	-0.030994290663970605	0.2367859354383083	0.0010011961264054662	0.013492850677358365	-0.023940716607687502	-0.03552107824007981	0.06711892013874912	-0.004296453250727245	0.07101355778582674	-0.0004483509470190256	0.02385491113672342	-0.07408576146052291	-0.016601050928718542	-0.2866615937094235	-0.03078424095466471	0.01844971273764304	-0.028244385900692216	-0.022597234208028383	0.028968118026207138	0.037276083111600654	0.07886237079187867	-0.01185879379833459	0.23629709364930823	0.030458036461746087	0.062099849796127635	-0.04741531109570915	0.02613113205926129	0.010097161017259076	-0.005819228496863798	-0.04261561852228879	-0.0028031629839024392	-0.002316514701459437	0.01833928811030637	0.007928102696404312	0.017601588131440075	0.06893365931201534	0.02276266878094466	-0.11338837746994222	-0.10515905816649956	-0.025496923292453358
0.016590202677145862	0.023209958579982776	-0.06829789310087417	0.05168813231025033	-0.003763674397503928	0.054338620223816546	0.03416773899953853	0.13085244918053468	-0.003982140379339399	0.012432937778081396	-0.03527201864619456	0.05588023348398128	0.0003701705797375325	0.005289412596624607	0.023213124352061642	-0.03587062799366795	-0.011526481731126841	0.021465543622865336	-0.10686959023443887	0.044058866978632795	-0.02922694980622291	0.024885295354472693	-0.004362702107904988	-0.3013905777173253	0.05106980629820355	0.016424146665295482	0.041848823061821167	0.013887632068047969	0.0527705786375981	-0.025315154909109062	-0.03792067453858781	-0.0001694107535373405	0.13788267244253438	0.043852017021017306	0.046663915576832915	0.0053108805082256365	-0.001218882651329477	0.02544811927648152	-0.0257974845159486	0.018855044898388587	-0.0029856996376402094	0.026226956375564988	-0.0024616587670185253	0.007923596495289167	0.044663268613374024	-0.1687710510779325	0.0173781374705115	-0.13834286284456113	0.004090887674901205	0.006693004719592682
0.022461040918772414	-0.009492004702742269	-0.01341653387332226	-0.12167658846960931	-0.036661229179159815	0.04095979885671877	0.029390795317815174	0.13544184703443116	0.02958495611728431	-0.02010575883759666	0.02937341328840157	-0.008202799062128906	0.049314125193038946	-0.014293585102629004	-0.015328530664228311	-0.050691872260987654	-0.14782513510700118	0.037897119850674975	0.14805961064696166	-0.03759023247459409	0.04836482197226997	0.005966787955530162	0.017177995410012227	0.3667756523319737	-0.030455661861461338	0.02203247093666059	-0.01466179135809034	-0.019045534526678967	-0.01286878532585215	-0.05722208384834339	0.011943541524187822	-0.01749273104561271	-0.12368230457338486	0.07197995746887163	-0.007919790049012408	-0.01038654592976036	-0.04311583675408801	0.0019956197294200137	0.04288347219065527	0.026839823931596403	-0.0030823182567568438	0.03639021901001297	0.01190694454395416	-0.10907025705248052	0.02484289505950146	0.0657682255502763	-0.01177723385920217	0.08161765225627396	0.06405083320229588	-0.03575353544079353
-0.016574177989324382	0.027569316001455443	-0.010000006668040623	0.07267682536297744	-0.0033176850587416993	0.06741487422808459	0.045824130161015275	0.007112534117908217	0.018274801249544906	0.013135915919365653	0.04622135762239777	-0.04466671229577878	0.07723292384643538	0.006675065250466287	0.0205673716777972	-0.012181510350489406	0.08390632100900021	-0.015904279207737817	0.19894961709822528	0.047342952762111055	0.02649082211400546	0.018529199213122412	-0.0075750815385001264	0.1853813673072761	0.004428970684068554	0.01569970644528894	-0.017224024873566668	-0.02361256266071505	-0.021572046628982208	-0.018393957140230212	0.028440628419905623	0.0005091682322467023	-0.017581527684540743	0.018152566406916957	0.05671011927679265	0.008795087649214838	-0.0033618374097382914	-0.018105060214209788	-0.012184421941432265	-0.0053292719814307925	-0.002605848282572697	0.004195382245156816	-0.006950818345947118	0.03721326166964427	0.02097028321392536	0.0692460571771382	0.019020224252383013	0.0970051013507069	0.048793857598981416	0.030504676187743645
0.0036889230497879908	0.017138515307684794	-0.028197561373798634	0.030434831797489095	-0.04301203299505651	-0.04558233156861424	0.004556435704760224	-0.37335687040324067	-0.008157187168243762	0.0047192623548016855	0.05491805827996032	0.07467714496419575	0.019772410529059106	0.009688388571941505	-0.018000569474041914	0.03287074102700681	0.08449778273843876	0.010774007048943894	0.14494035909387967	-0.16070688969544172	0.00734590043804601	0.0041836312880543115	-0.016945189296622993	0.21619793848640084	0.04604442641259338	0.0005605440497049131	-0.014427147944133686	-0.017813096134951776	-0.0022257530280908214	0.0028579677978676043	0.051265592211067454	-0.005041959966963259	-0.1756013880225708	0.038766786172598586	0.024138097536186433	-0.01462457058312266	-0.008160178552185971	-0.014339247325749966	-0.025249891877227672	-0.05355637220056633	-0.0033787357899345808	0.03391862817997034	-0.016745975808844196	0.006224460447262027	0.022039683871469606	0.06419545527045502	0.014966746928666726	0.21461312243626826	0.06734170344957766	-0.041512697325902626
0.027534963799806793	0.024604474220496195	-0.023146523238619193	0.060374393804716056	0.02965175591168554	-0.16471045803049783	0.02657891948041645	-0.1061971856528562	-0.00782204668780505	0.014067312025256979	-0.041637346013161367	0.03931379215689285	0.01311436305722973	-0.010370039284205268	0.007732888870628449	-0.019041931214240686	-0.13020027152132788	0.007651045645146223	-0.18553596600718247	0.035454017706190465	0.0386946027127211	0.01761332403938686	-0.0024830880973790046	-0.29594623201689485	-0.006432755672477652	0.01020184645671834	-0.00825941769634519	-0.013546354733364569	-0.008274515148697082	-0.057687720438273846	-0.038649857170247014	-0.024097172011276778	-0.13918462339711513	0.021373454542930995	0.03874433693418996	-0.00799258330610719	0.018562239084747124	-0.0113069482410614	-0.03129646899160216	0.01707197202524876	-0.0032141643331662635	-0.029037592115908773	0.026563625528351623	-0.005430684567234857	-0.05063262085180977	0.07111919978020832	-0.023639304806428844	0.20577905745587713	0.010550634478067877	-0.00021373171116665618
0.021140839626745764	-0.011593519674511844	-0.02722650102423904	0.020074088249265515	0.027540132276314397	-0.1570363446399493	0.01073237097917456	-0.15005941884098065	-0.011035834986546979	0.012598416088495287	0.07399960082780489	0.044098434705309955	0.0321874146079198	8.959722061554203e-05	0.034626490966867644	0.010140921610493023	0.004931751040763447	-0.027486209233987757	-0.1674884014311847	-0.14588012927618402	0.038512554864752926	0.005351432087463036	-0.015349761071888497	-0.27878606895534286	0.02046960622833576	0.015492644021812885	-0.01719593130857029	0.010906573857861803	-0.04223691525835129	0.02633553135457114	-0.051657368310741913	0.41266016990605187	-0.14181553892670673	0.011937744644467238	0.04729648011217305	-0.027894284612998855	-0.008843439239395958	-0.008540135063274102	-0.02941580952835884	0.021155925647478944	-0.002890735810968181	-0.01992184655617193	-0.0027506981096143135	0.03327795562520769	0.014471215546438907	-0.16937881332082871	-0.013182527735343955	0.29654100760516056	0.03642988951610878	-0.01755906314187614
-0.030072501420777917	-0.03851429294328773	0.051736387564508914	-0.11471070683630205	-0.030088595272057046	-0.0914432666092609	-0.0969356248450747	0.1238453681167075	-0.012998736866825494	0.015128702068348503	0.045369718099571764	0.04338283495859978	-0.05665179634339502	-0.0030294498877090517	-0.01755058817367244	-0.025703004733668423	0.0416511494102826	-0.005564885596873501	0.040077836504837476	-0.013210080604943141	0.02084517432120083	-0.04541017094459421	0.01466029220585442	-0.24029182946733982	0.02977929582483666	0.014941229724523691	-0.019633700519374544	0.007236107189846371	0.15066505134133168	0.036002921853959834	0.04338581345964576	0.028397752181728356	-0.10846927263646067	0.028364588580325152	0.0399710523181966	-0.04728855257487248	0.05665581358296258	0.0013836436627485454	0.016784106038979372	-0.007184410504712286	0.004775947299214022	0.036788285971171356	-0.03104899911521061	0.005166951812028856	0.0003467625003480862	0.06721225896942924	-0.011044942669412377	-0.093527300744922	-0.19139101213032791	-0.03498236251345952
0.015700232186661743	0.02245088297592956	0.03461868001900439	-0.1134999799015508	0.03637527845170189	-0.1636573597030976	0.014304941804170449	0.08817244448483035	0.03172266503048558	0.009470931831180496	-0.15903068560832873	-0.021072903171941288	0.021099044103929647	-0.006554338412121433	0.02278854424911442	-0.034163608918651514	-0.10067307758796597	-0.02426281437909347	-0.19008380847007028	0.012407881991218164	-0.013782180438810429	0.0016415867409108613	0.027357477096085495	-0.27401442895672423	-0.04030891724202411	-0.0085363332510512	-0.03769361007172738	-0.016488464845293493	-0.06603080965888802	-0.04425349882528462	-0.06192070315053788	-0.015853930986821797	0.19329135853550833	0.0416726741462071	0.01810668009098554	-0.03536920787640393	-0.014447765784405056	0.010743109830649791	0.043470812860783914	0.011647597394035257	-0.002829766688372911	0.030679066993300967	0.010511147463944144	0.00399366790563945	0.011963577997998437	-0.1664657447369824	0.008286549275433208	0.18870982925031995	0.01052365004252515	-0.04347534911272069
-0.032891167970121024	0.018389897146123987	-0.043500773701011894	0.04842510633938436	0.01505701371314617	0.029993269958223392	-0.07199844284493484	0.1316493017183122	-0.012376736949186307	-0.000390044175528601	-0.0400162461460317	0.05592556043626755	0.020205890668848953	-0.01420308492012773	0.01817594054506808	0.03952316159930269	-0.1048666887616746	0.03024286175525158	-0.16729952043071644	0.015301919578484922	0.005261892122764766	-0.07405486889493987	-0.018178693030207978	-0.2625031299422786	-0.004964711393478501	0.019946757367038298	0.14208409757183543	0.003789907131264772	0.1448512305512385	-0.06982582509004606	0.0967656963381045	-0.02486828388083268	0.2229797083414276	0.06673668878936768	0.025374743979414416	-0.048402764337896406	-0.012053343756573303	0.0011999023161552032	-0.03637776471624602	0.010174874303573962	0.005545996247742733	-0.0016019008117639714	-0.013203451943592154	-0.11292927078558897	0.026240561884607997	-0.143547220038265	0.006003017402166552	-0.08352888965132306	-0.21736856288519993	-0.03960663535151252
0.0182345151275038	-0.03189447909550363	0.05336041616423026	-0.08134421002910767	-0.019154782498635906	-0.021987619682926198	0.008139861106111493	-0.21942996031406856	0.01716407171358187	-0.018278315517208103	-0.06908589710373453	-0.0017058388250654388	0.0402742823795551	-0.010200767621146224	-0.007791207907554053	-0.017482050994833118	0.014216445977167496	-0.02337397146150179	-0.1248426542245932	0.038589762888048065	-0.00723033381155692	-0.026751993285922798	0.009318900998455502	0.6893155683333051	0.03166686046518189	-0.01280923732804622	0.06855359361939299	-0.002519852266664384	-0.24315905081735437	-0.08054530225373856	0.019917579000225852	-0.019512865063769095	0.15813615744701784	0.02073784521000489	0.002711371454786604	-0.004456743419170562	-0.00628753969186182	-0.00121892942174336	0.017830211840127775	-0.032114351813477694	-0.0020575015345697467	0.03818852196283815	-0.005370857275151139	-0.014555407058896526	-0.036333089074454254	0.04772949212722888	-0.008850980433733639	0.07096121436715484	0.03390513219867171	-0.021127328556723477
-0.001570725265811052	-0.02584324673197407	-0.02017686368632512	0.05780050831054505	-0.008751768220150917	0.06319498345156663	0.013347301555309969	-0.18748938610132354	0.024859593622235478	-0.02426230728189112	0.1272586314682476	0.04092946743159409	0.04771655837004428	-0.021553898790200036	0.015749628295085496	0.06622764842386895	-0.005998373239632565	-0.0042255543345490875	-0.05129681677498065	0.03642481767394183	0.03466627594227193	-0.03638380053234414	0.011560661634269855	0.0957338123853765	-0.07539101524266735	-0.006044425262472396	-0.009841725714037238	0.016859213320928938	0.14021646815622626	0.3329093664331242	0.09164937484438415	0.17765649478293435	0.023072697052676085	0.028251925978419603	0.0876738718008286	-0.0009777052805928178	0.029927218628826087	0.0030480697426422923	0.046738009481674454	-0.05342668286388653	0.005153682008631586	0.03548511206602925	0.024497237998474156	0.001074295282606181	0.027463020400269305	0.05732230642520117	0.007194961830353168	0.06378933288729004	0.0677174777665139	-0.011152886333816059
-0.01866894931051902	0.014595247355779793	-0.12329904117530495	-0.08608661086467691	0.02999319360643276	0.0328786598702427	0.03183530930813977	-0.05440026859979953	0.03026609734544363	0.005500896938733786	0.04122465092448547	-0.0005889669213935122	0.036736941683751044	0.01027852215724124	0.004087076842283204	0.07575999937648813	-0.14247449926387434	-0.00487453583651004	0.2563303295666399	0.039054522555976474	-0.00863553971707679	0.07707312825742574	-0.0050689987984857	0.6293154524420999	-0.018381197789387443	-0.006919168126933073	0.03570258228929051	-0.02326561083346369	0.0458875416230796	-0.03849500662626642	0.11815588102258116	0.005279052985500857	0.019736716723803692	0.04040535745808302	-0.2656794599535657	0.005992784988018139	-0.01555120786089392	-0.0038206991998835293	0.03438547153257223	-0.03729355122156976	-0.002457849376748345	0.03107435336379649	-0.011462888277706225	0.052774112654332204	0.018841929439458182	0.0615780121833679	-0.0072312895286331695	0.0699221663654016	0.2400146971726996	0.024060626895538006
-0.03212544316816784	0.021633633018349065	0.0982092966529608	0.06043443763743617	0.051882244880696815	-0.023884285909488608	-0.0814208845105564	-0.08334652239838287	-0.00985783780867132	0.014116452775723156	-0.11815444249519678	0.016931964429616347	0.06516695728950335	0.0001581688368547475	0.01094618698183731	-0.01333980632092971	-0.005643826182552584	0.02746875915707733	-0.18710258797771057	0.035681830754069964	-0.04842636572122319	0.01858542220399304	-0.012356131920439294	-0.31142076161861243	0.06681919776365357	0.009541751954717983	-0.011245386846692055	0.005257487409048917	0.15164450197027546	-0.0037274090224273097	-0.0474108006134662	-0.0023879648096162783	0.04969802302625903	0.07722411118812124	0.05931275925000536	0.0006854393431267454	-0.01895171111310119	-0.003829894546032119	-0.01842474597499313	0.005507982754059413	0.006218719237166079	-0.019346099558507832	-0.016506564137863826	-0.0028864597765510553	0.015311517924939835	-0.16761410909160915	0.0005330767982199177	-0.08510056934767826	-0.19900209917439152	0.008381624277083392
-0.03935532458135203	-0.007537439777378313	0.10180322800182184	-0.09231514835360922	-0.019626113734847878	0.04974171388280156	-0.07946448005649631	0.117432284593429	-0.004284705808993749	-0.01636538619088824	-0.045223157184169034	-0.10482806350281754	0.013372444852359786	-0.011675937245501063	-0.008390245719161976	-0.044730077681250625	0.06493296785877083	-0.02047840386665466	-0.15269012796505704	-0.004011836422654597	-0.012276218742680249	0.01308143958059136	0.00020118853689091339	-0.2838158898980658	0.04170214790077007	0.02237405667311932	0.03928248540381428	0.0010396555893479671	0.15146386714949667	-0.060835991239326905	0.05176644157841893	-0.027381634864110858	-0.13350045130050567	0.05513427455739293	0.06548000965507345	-0.00104726814268015	-0.010961177277109527	-0.0056045801884363755	-0.02495927354839405	0.005896932212504544	0.004451379470076062	-0.030408662280323916	-0.020548825637552365	0.0017344150366338	-0.05474002586929418	0.06432937529219525	0.015309091821338371	-0.14689849195759389	0.05174554074158841	-0.01638848556048306
-0.0208353914052278	0.025849136007400738	-0.13825090483803287	0.044000677629105124	-0.03886445292359349	-0.06666292324468341	0.02902573542338098	-0.23533018478439863	-0.008868555177937741	0.006015625314206045	0.08448929842143825	0.09770651021382346	-0.10781307460728576	0.021686101009009143	-0.0035164579101212437	-0.003008135688827679	0.06437721801832232	-0.019326853433178165	0.08479765387264906	-0.023108748065637518	0.05631047014006999	-0.07285797685188955	-0.034543084855554844	-0.27671227094506795	0.037485880122892556	-0.03560474443163948	-0.0045913794061601945	0.0027900642499663264	-0.1287584764865642	-0.00836585041291837	-0.10321582588878318	-0.03415097703394531	0.20724816040200458	0.026957175445722167	0.05158217432169822	-0.0038821519290928334	-0.0027023631753188967	-0.005356162899875017	-0.02080340777205656	0.23498001240241684	-0.002431445649077068	0.03448232768098033	-0.0024316326830754404	0.009367411487746722	-0.05620048963685804	0.06458573817478555	0.018012759446304427	0.22014656953245804	-0.0072717254266697635	-0.017130219546002443
0.0014214467467601934	-0.039279751432844935	0.03378037678394449	0.050496730662930166	0.02142466657013829	0.041527982956773304	0.029676423289645208	-0.15749238427461315	0.028165222838899717	-0.022501095008362972	0.019088414602413832	-0.1186063062151452	0.06534032335414931	-0.019972387771905777	0.00911500127606014	-0.02131299729422899	0.07054753055955043	0.010897807112178998	-0.1550016227556869	0.027673886603177742	-0.008914278466050928	0.01690581233718949	0.03300627973576884	-0.2352701503376993	-0.02820153998449241	0.016892855693735873	-0.014400648559289402	0.0026014880079819704	-0.28376020144379654	-0.05317700994020925	-0.06039052902444873	-0.016860894715151516	-0.13133494583586688	0.014434287989613586	0.05779165698875531	-0.0005234870256974318	0.0004967223745334195	-0.014288014658624797	0.019373909129211643	-0.04278807030906501	-0.0024870124587076134	-0.018159561813282835	-0.002318529346212017	0.028532863062026445	0.01583434539870759	0.06719648762367669	0.01121836690398395	-0.1278332112295814	0.02175502027727689	-0.00697229245331655
-0.013271070749630234	-0.03308841008197451	0.08844215759964082	-0.05391129416121002	0.06162459640638808	0.0613795068933181	-0.03419848552122603	-0.1310653138124575	-0.0005460787582778721	-0.008933559522568977	-0.10244234315701178	0.0317326769388721	-0.03962446239240735	-0.007054383344968665	0.02195952712100916	-0.009524215388959055	0.015428487641708307	0.043651634961662786	0.11438803890267772	0.024023193440430624	-0.03485315427136029	0.011820080208360922	0.028510056514017924	0.8732943881522448	-0.042740885507524945	0.024316278578792115	-0.02764636242199704	0.03650866565025062	0.652090444756822	-0.03284027516094184	-0.04924854391669614	-0.024281721821154133	-0.11553670584609171	0.07378541618966447	0.041076807395485596	-0.0561218863160997	-0.026582291405606157	0.19777028038508723	0.04575467936926252	-0.06621729275870511	0.010462379781741766	-0.028895967008926163	-0.014173624016912072	0.011053964774971973	-0.012416371665142652	0.05040102951691297	0.00952810800363477	0.014532894975768887	0.039992172320296594	0.02123595572592585
0.026688616230828483	0.02751377538831657	0.018943145753944374	0.05485572871440436	0.030276228463943334	-0.052498806392852204	0.02931114161738078	0.17130404667433977	-0.004993065265669793	0.013360786896658828	0.017251346975315027	-0.022564307854232173	0.06173278494608385	-0.025692374585254585	0.0416488474536076	-0.03140451237137422	-0.06660700288524021	-0.01994733773952612	0.1791672970580812	-0.0035371336109581535	-0.050503423590643796	-0.05598052001421911	-0.04412927958848341	-0.13501653354964183	0.051409181234804056	0.025127466761683717	-0.07361252781785152	0.020780119072696834	0.04506942100170281	0.4724323042003376	-0.020579876791897187	-0.00015407824341218658	0.23244394386081493	-0.009003141651496844	0.04709867873577005	-0.006878177954147395	-0.0006450235364085529	0.023256034259953595	-0.036634474657835384	-0.029591448373011735	-0.0024468077734069085	0.05423536580061232	-0.008969343965194639	0.0035932955018477515	0.02059471860436861	0.0731315638451928	-0.009569830951788571	-0.10605413992160384	0.06465353096040999	-0.015079177703338064
0.02230029048369033	0.012321347457788215	-0.1385527287787787	-0.08174156851674579	0.0030054698272775566	-0.17009908470867086	0.01322466008079864	0.1658461669824439	-0.00611443933042101	0.011229659928368347	-0.036325990408465805	0.23815281259430557	0.0039446656664942565	0.0036496860141473006	0.04214371555116159	-0.013197895264112958	-0.11689267688686578	-0.003944449392351089	0.045870143035404	-0.03421146932390857	-0.02910016486633558	-0.04497742383430159	-0.03622244787520067	-0.30945277722339287	-0.027830385514358933	0.023695710751226944	0.01679305899912906	0.010762671850168408	0.034257002225857286	-0.0065294019757242494	-0.03721591403424154	-0.009891298647920484	-0.1606315400203988	0.07320887458979378	0.08181300645439532	-0.020870321523077835	0.03628813334725746	0.0019915376894555263	-0.020785082672317004	0.004719922629903521	-0.001768798936355597	-0.0194126306951478	0.014513065383023058	0.0035073653147366713	0.013329661495309847	-0.1601959408787723	0.024607731370725378	0.27991740407631305	-0.11192776322175632	-0.04509964624200875
0.024800874466540335	0.01906056636538342	-0.01335596684877346	0.035616247267833204	-0.036612501747508575	-0.017104854464699566	0.028523318235196347	-0.15159317036574538	0.04475804522561593	0.0046896200796836636	-0.14793557953249656	-0.009305180051641946	0.031672153101657025	-0.014335727847524685	0.017886463279112287	-0.02676237705936328	-0.1289006470510463	0.008669818054396455	-0.1576651974481423	0.03081496434974142	-0.01812717683906212	-0.04088752299149892	-2.1841521556780208e-07	0.32999543873373366	0.005983320238332453	-0.028781675473079305	0.06476849681205131	-0.015982676544887362	-0.019463814609602923	0.01998709545357997	0.06635659869833962	-0.0221123674366625	0.16114105344764668	0.0745462382189904	0.018472688640719753	-0.02889020539858284	-0.008829925908117002	0.003855166348135026	0.0477636324948513	-0.043649093154078944	-0.002956858363876381	0.0269932330078017	0.02955706222434528	0.0024015108774277905	0.023089264425277724	0.054173368970970845	0.0005805218404711923	-0.15948955468022805	0.01433058922765431	-0.015227534649135486
-0.032117517993344884	0.0338566881902123	-0.12307894162956182	0.05726628424743649	0.04222931695139923	0.02353191970838452	-0.0666810601545174	0.17196929730790106	-0.03156963917031189	0.010485590944965224	-0.039230080702876514	0.2758720664268007	0.021306885882869664	0.011411172839449864	0.017178671911376113	-0.00833909768829435	0.07497858469141465	-0.0016030962140976045	0.09975147297613221	0.03597966068585302	-0.031247402412219526	0.00685630021573761	0.08081066157952446	0.1022194301228461	-0.0474316222237474	0.012223836374745587	-0.028558327127460145	0.004166407729825732	0.16859345229086375	0.00676471599335382	0.010712104084794009	0.0031953185756490713	0.239299851403128	0.07422214724259721	0.04693076390502156	-0.02390256781004391	0.022618907857182784	0.0015259257066278225	0.03031895571129644	0.007098147691632767	0.009796282235949184	-0.008392388619996563	-0.018275383881495508	0.00767046864069016	0.04145219220258878	0.057901836712862136	-0.005226387532676745	-0.19907789416063723	-0.005088805645466073	0.008737587297325808
-0.03072871619080688	0.025409131365560462	0.004511786212747211	0.046786790201991786	0.05485168544974076	0.09215889373790706	-0.009645666224311936	0.1607346956011661	0.042144984597605434	0.010154593855411077	0.0278877180969841	0.019683643610202126	0.043158968195084614	-0.003684840947491466	0.018207198818325197	-0.05407331407447218	-0.13229115405175543	0.0004495117201920948	0.09827507110012229	-0.18309945689495852	0.05083494668582989	0.07858866161495316	0.023276368229282526	0.756716289103527	-0.07997890274887905	-0.03841215003969337	-0.045756912971954805	0.008256018659801339	0.12693337808027935	-0.07151902658859072	0.057632288904814775	0.1897426476479306	-0.12864677094342805	-0.0878236717416692	0.03160129969503487	-0.03455512948690521	-0.014192968867866512	0.00480862340610056	0.03552376902594751	-0.047753358111752096	0.007244735061554093	-0.008685619899588255	0.02380835134458539	-0.12821184929792198	-0.0015635082575226988	0.0634943079950568	-0.015710232087080476	0.2165595738295223	0.06985689211534728	-0.02830800026749457
0.01815103920675392	0.026043677467267115	0.016377777572909508	0.06847511864027146	0.006808026989050268	-0.02407593920303034	-0.00805509088129354	0.09380372911592821	-0.013282068884572073	0.01596498296719146	-0.021648974145721877	-0.1189564507509398	0.06561291903209904	0.00391294445255553	0.0002404364386053203	-0.007326074075081487	0.06973976164930795	0.01696321201026676	-0.19181541981548253	-0.017409222548925938	0.0301277996760964	0.02507504129588542	-0.006254090016940972	-0.28996076352149164	0.06540215852631555	0.03676773938351962	-0.014916709923267263	0.02215035613816435	0.04364192668891929	-0.060999727861485824	-0.026668209968999327	0.004771254915243662	-0.014300535185471745	0.017024296533981395	0.03101764511778183	0.004821352127696082	0.04315352873685661	0.015676579007385588	-0.028093322099377836	0.01702895141987938	-0.0028317200887788205	-0.0032415983510697514	-0.0038730410463129372	-1.8605344239585976e-05	0.0487735587544601	0.07491130145541065	0.01611725110814259	0.024641311599585696	0.0027862734523150723	0.008307808406436561
-0.052516742907300795	0.01912639241174875	0.02025645722840709	-0.08282297863502536	-0.003517482563591875	0.036017089958436915	-0.07425938960926579	0.0915150757082025	-0.012190854594435222	-0.009747897850587469	-0.03665830300705493	0.12422086290449497	0.006904922600710415	0.020240463719492254	-0.00718435655340727	-0.03535656229620072	0.06921055211558741	-0.0015325762718199258	0.0891268508645675	0.03252765933046867	-0.038052157161660216	0.004434386136320245	-0.03834403684451936	-0.29718864642644494	-0.11505629209040272	0.018671674233177966	0.0014909278991537577	0.0030725089169456625	0.036497206498986724	-0.09508335190194557	0.007472949241980859	0.004667357842772981	-0.11032995215714836	-0.29699008828778317	0.010028486287472696	-0.03491677575628473	-0.010784561715617019	-0.003391048289115861	-0.03290276945094156	-0.02794391378207929	-0.002371489222023229	-0.0330701030878954	-0.007092049359756857	-0.09608725940805307	-0.05688107938885769	-0.006564166709256824	-0.009132349853768392	-0.10832274629849407	0.002302724627155476	-0.024757335770189275
0.020809519331203955	-0.03502435370856911	-0.18554462818876527	-0.10182069901680042	0.038314380198016446	-0.07824623693597023	0.02270029319684793	-0.23554543153133217	-0.009527991242173812	-0.02250662315695081	-0.1289261733325493	0.1755625105833775	-0.17595090736010097	-0.014221071127568576	0.011051714088854714	4.431845548460842e-05	-0.03304236441890025	-0.008082958624809544	0.045118817643592046	0.019600622946383008	-0.004743753010558975	0.03010226981392334	-0.009844663184408638	-0.29438326888334004	0.03514433107040058	0.018295601961896318	-0.02271721402291005	0.018800345792149165	0.10521759634964428	-0.06086232430794198	0.07739312642678688	-0.027567443207392354	-0.15076358390157912	0.012118574692039693	-0.08550379610855999	-0.005376694922253227	-0.010615259246724964	-0.0014030114262134703	-0.02604268840780933	0.05762122868227307	0.006837880722220871	-0.0006009380449587297	0.02033056029792315	-0.0065031912463893605	0.01907068239011187	0.07296553081246857	0.012938548186290791	0.19790264394646648	-0.010174948053941443	-0.017744417572163548
-0.017314352684450206	-0.04597815595494758	0.010386051903807857	0.04161285731758835	0.007370580077586783	-0.12435777860310226	0.0322790822580929	-0.17382180901860284	0.00019027257290981652	0.008371373407910141	0.07692033973719008	-0.1416713461904561	-0.03338091035047683	-0.006567128016932838	0.011275769441689771	-0.040807285143555055	0.07769102038799501	0.015683665551268315	0.1715863946264703	0.4916943676122144	0.007844070542082955	0.005850024207735259	-0.0070681301488755705	-0.2465644478639706	-0.037873076925777606	0.03247140311807343	-0.02681983167979779	-0.0013760892358572164	-0.09679204144844153	0.41863303722228956	-0.05122810974990298	0.022355726916095046	0.018671232384709583	0.008428315025158008	0.008649802539761003	-0.022023219491854616	-0.008175395776696678	-0.0029938789973593884	-0.002707798102551169	-0.03952382091625804	-0.0032037704241964092	-0.0031053393651341594	-0.006122434832197178	0.02622475284774773	0.039850675496929944	0.07549716832180166	-0.011690155001243329	0.21093336687211459	0.03995967210319836	-0.005306155844838941
-0.03232494329471301	-0.021880410612480774	-0.022757297452893545	0.03856430051249245	-0.020753728832878734	-0.06092580448847693	-0.06048632422240098	-0.27999776170395707	-0.00989344080841911	-0.0142590740324762	-0.10872109514251897	-0.06700604025733482	0.04230980651737964	-0.0034664410093791956	-0.009755779497980257	-0.03978764009862207	-0.01022121980898537	-0.02174262679074718	-0.038700868002158134	-0.04228828051691489	0.09108098415958357	0.06919051850115247	-0.02708091377994242	-0.28841024660285147	0.03196435269954673	-0.0062451702249360095	-0.032867830638351005	0.006800327158991422	0.03910963163181705	-0.042680768486250235	-0.10923127578550193	-0.014504983740562784	-0.1361868968846164	0.03368248464993826	0.04261326482416243	-0.018731769185409575	-0.009198627864920126	0.012966534115523972	-0.013362337958962599	0.006469939907318258	-0.0019872829092033497	-0.02492592418206941	-0.008622727962243516	-0.03466809629684431	-0.05806325227451089	-0.15443841287869509	0.00135574924571265	-0.11519720053292885	0.05323501521231483	-0.023794186075512154
-0.037247548083847504	-0.041500581053926726	0.05699995493596489	0.05891274757396204	-0.03006757610073255	-0.08806153673549452	0.0005579531861138094	0.1229057939455719	-0.001894673697853068	-0.019611063696024212	-0.03675793429285695	-0.009216155276812424	-0.04380325256927199	-0.015616100316158918	-0.012646884757595034	-0.005675197391348047	0.051731007025064536	0.014994310190454599	-0.09445338225056749	-0.15250933948886922	0.0017762863336058218	-0.06420103128425289	-0.014338510510370543	0.6122860542631823	0.0362256797658989	0.019366519668015825	-0.03605193187322802	0.009188784339517588	0.12766224072427584	-0.0674843364192875	0.04114693485388125	-0.01534132068042236	0.028550656841362796	-0.3059582823695594	0.00582157738805563	-0.028912313529229867	-0.009780484312219414	0.02218581418203412	-0.029153146793335326	0.0144712484676842	0.004268334575285553	0.018356115513082933	-0.0016108362379083701	-0.11549391734605087	-0.044667626847005155	0.04980131698679652	0.014089915510920037	0.11344371043712353	0.04624992522824887	-0.0312972808186847
-0.033563265553424204	0.027290420003498003	0.07173542822738382	0.06593835509220752	-0.03486264188186378	0.05945611478359679	-0.07637640867412337	0.18541127800438698	-0.005826055298155188	0.00640632917818657	-0.03788130812571617	-0.04980966894929625	0.060674199268918254	-0.016408586485597332	-0.002380733239426263	0.033667993620602646	-0.06663013065486811	-0.009413161010874683	-0.12076638167452766	0.021083399982848822	-0.04714487830215785	-0.03885781780434754	-0.030483113473225604	-0.2655114027295659	0.03207658865412559	0.01667806364981825	0.05615833222328547	-0.002059662751119322	0.13670912121170267	-0.04554590238670389	0.04314555194015465	0.014029959839986804	-0.12206784669791232	-0.023149019571885948	0.010643442416158541	-0.03344626038218739	6.512580096241436e-05	-0.00997293507261602	-0.00880180661489212	0.014447017581155342	0.0060873130376668996	-0.03070664980558322	-0.021496894094251182	-0.003679427996052982	-0.012692880568434338	-0.15492212594532867	0.015036991066225164	-0.08857068060190058	0.02922871589654642	0.011327696253962313
0.01575651801629101	-0.002049205547790916	0.007993583168447367	0.06236548898899764	0.03146592998657725	-0.060126390722519685	0.028814996705102566	0.06774802148188355	-0.012062895922006283	-0.02528785224889143	-0.11725170029285582	-0.099552550748264	0.04469929932527639	0.002115001400754409	0.003360855965346855	0.05693875617329686	0.07565578910218901	0.012091925076105327	0.09188636086784864	0.029798557567442187	-0.04508373112344379	-0.062143074358300875	-0.027692782763481954	-0.13936927910059685	-0.0007261327035685099	0.015374302210955466	0.022538699979572266	0.005653752151218214	-0.11744710101037308	-0.02619817239529266	-0.0376650693761334	-0.018225386941484793	0.18488137970455226	-0.004424995761571699	-0.2564509665449501	0.11945433398575114	0.014040954666691688	-0.0770209466415009	-0.018714298846944075	-0.014606588176984587	-0.002537481375175412	-0.011270745069016902	-0.010728286244516858	0.05960431661102157	0.020172017502888957	0.06466433094205659	0.014009355524519923	-0.06373611226832918	0.05678361985079646	0.018133198702362824
-0.03956616523219018	-0.036987908119667554	0.06214744378860141	0.056442855555811	0.009083190279492556	-0.03972626305867589	0.006893218022156725	-0.2708959934954746	-0.012846265226453761	-0.01723345117321078	-0.03734839768443526	0.008890761981605828	-0.1723544450533006	-0.018011320280518703	0.004418967449814955	0.01074717508183221	0.0529306509932092	-0.014568037090629513	-0.187597489755891	0.030969080930157905	-0.018286937130302248	0.008409286222905212	-0.013896606210650862	-0.256130485339773	0.04088609935845452	0.020730782219173488	-0.06627559079027123	0.010457314261414285	0.037363929003976226	-0.0647249131910612	0.03483227171127583	-0.005157166137025342	0.2025898315119448	0.03635694177890491	0.016900121623459018	-0.014869133111586597	-0.018506694073344626	0.005469252885776587	-0.014641574532486993	0.1590298184927793	-0.0027286476541310547	0.03091397448165999	-0.011374429197449354	-0.03164850319220295	-0.056259471928859967	0.059918056476654234	-0.010390847831445353	0.016917803809863016	-0.23456813491015926	-0.042249330200711845
-0.02758168555728407	-0.025810027920852737	0.044429605603902564	0.06392045431764146	-0.01058224180804973	0.0619751740675485	-0.06722032671273447	-0.14733909203663334	0.03082560773513578	-0.02605610623725879	0.016514120454088697	-0.11878792949476265	0.02162194388254511	-0.009619727987544685	-0.024496364704539156	-0.0428795130785571	-0.042464955764769365	0.013147847071157594	-0.12464798253372755	0.0632818297991611	-0.006670372098617554	0.026332103954878585	-0.0014755513072766916	0.9869887552728099	-0.08010702115107561	0.019528787918678608	-0.03646177136474471	-0.001080918773765734	0.18773798303670738	-0.01864648319876869	-0.04192792682404815	-0.01748413224768483	0.20178009237333464	0.03563368518019943	0.06958570967812756	-0.05024889215556032	-0.009410657795830047	-0.007483484452120865	-0.02189106606422356	-0.05801092201024039	0.00947405149667611	-0.021371403457169435	-0.01934683751790035	0.03829506529231694	-0.014705381662454237	0.05989887869776285	-0.008611516927558478	-0.17906713092175042	0.009584476456535594	0.022881205787406544
0.01919243779046692	-0.018989661184728175	0.05143108903128668	0.04216556516934961	0.030659495404754853	-0.10791140896276065	0.027117351098157813	0.1830477276673053	-0.0017789338806192972	-0.020014485224142117	-0.017683218517225395	0.08019296671216034	0.052503930848286924	-0.0047279414682416246	0.00811948656295499	-0.021909838012101317	-0.015516622190438648	0.019345505401204718	0.11719907762883268	-0.1665717213780008	0.0048824886980470186	0.031014408874618676	-0.02037590276458759	0.13566217986073106	-0.014671466157414034	0.01515284385858049	0.047393950566869174	0.015650314169871126	0.131366213834233	-0.02529361570605797	-0.052635335908521486	0.06102850120030762	0.21793880661456824	0.009652797068332074	-0.25541164257217863	-0.03703382927065886	0.0009383115238659229	0.000508669403145268	-0.0038928513323282458	0.0009653765789833414	0.008251447207724414	0.024409320898863825	0.01786064347676074	0.04399669766561565	0.011533579238689527	0.05724274334942129	0.013320695049061214	0.0626400313567171	0.05114470644760222	-0.005590456169724166
-0.03441691557587255	0.02812837990613334	0.09099893674931936	0.05247520968313729	0.04782752748518033	-0.04566041378427435	0.0333031072039513	0.12713177019764735	-0.013912367224119225	0.010844356142912875	-0.042759692027782875	0.019845961691284903	0.012910047721232694	0.0006864241714304626	0.03107617712860265	-0.0032634886482086588	0.0754847090442272	0.025262513504228444	-0.19657993550324573	0.039239737524881455	0.03561599779815387	-0.033204199740603874	-0.00626205164359053	-0.24921032216622752	0.07101172525487819	0.01383441413147002	-0.008902305268401323	-0.01432822065975779	-0.009849653823544486	-0.013740732287894207	-0.014943135426171466	-0.0036475359086673054	0.03464169515274189	0.07415740061875585	0.0063078580499603045	-0.0032912494886901188	-0.014101219517368008	0.005568732330426974	-0.02430414446200448	0.007370255756691404	-0.0019808760561623785	0.0245422644622603	0.030053654998369164	-0.1099841329257626	0.049028757473849695	0.06696709715967336	0.03996869668860927	-0.13578137626086345	0.06092722687664718	-0.001546106104843966
0.028625444254267496	-0.027532761703831055	0.009547649502749845	-0.06998773875135066	-0.031070125702234327	-0.15146814926887145	0.02390466961061029	-0.264181546003465	-0.006013649573857401	0.012824640368475956	0.07597090074639273	0.0169389183976451	0.021895376594086066	-0.0026427789649445914	-0.006502160672874743	-0.039236762745164376	0.019946856940836005	0.000498967663046642	-0.16443382313473706	-0.1415995068771821	-0.03165096179367702	-0.008467431081512404	-0.026349094315441107	-0.2648184163170887	-0.03139184388588365	0.016799576438256737	-0.04885751233490737	0.016046700424171285	-0.18963975643902886	-0.06590218511287858	-0.027102359761181468	-0.028467136167731586	-0.10703630581955331	0.07142686174297123	0.01527303017673421	-0.013916054231271664	-0.0022396626189576637	-0.055462338580386315	-0.005936590681222333	0.03217976701391854	-0.0031851702963052956	-0.017461872989385938	-0.009634503065458558	-0.00713934289824756	0.019919238973752182	-0.15423952581929498	0.007912772345754092	0.22415302062858236	-0.0851346983090365	-0.02355956910188652
0.01489805613005301	-0.022842287002520608	0.01651557037366656	0.05490361205136032	0.03392015586935631	0.060709007375215514	0.004815571741685199	-0.18157255092544874	-0.07266096265126834	-0.03317454540748513	-0.021435395663572127	0.047034554547897275	-0.06771711556180053	0.011341484183192734	0.007866217380070156	0.06995037894097804	0.021026256411633994	-0.009017603007508115	0.163559270218048	0.16566088165206128	0.0064862536462544085	-0.08133126330594205	0.10816558063962366	-0.23692683784067503	0.04484669045951232	0.02227904344378312	-0.024647588455681033	0.022552605284737366	0.04144538886903283	0.3125699584384736	-0.027710511265884454	0.011918867512658471	0.22138000315022674	-0.005953394479961571	0.025031228944436226	-0.01057334103207595	-0.007213536464676872	0.0013330081163185241	0.055735829180096695	0.0037982843608224356	0.00492119347712578	0.03338965252751191	0.019414687849021357	0.01626062710408478	0.0437511846851794	0.06409607976554216	-0.01712453596751784	-0.09600797342004035	0.06983994955520066	-0.0055580557079822025
-0.03683536748984593	-0.03202186727412845	0.030946649178753616	0.05181975514839869	-0.03135628494098019	0.04703903610114903	-0.1170519361985851	0.18773917265070159	-0.009068350788666066	-0.017917265865438094	-0.11529526570110865	0.03864559007972821	-0.0021860465185715838	-2.3708892595459473e-05	0.018420397560950368	-0.05815074725991399	-0.0391501268907763	6.742698024900164e-05	-0.022967512603264732	0.04047951428461111	-0.035151819056861856	-0.04502161341829615	-0.014436379450200184	-0.14264423190478812	-0.006198966736220973	-0.02656257661557338	0.08155801488965408	0.001307008576804219	0.12721507506996904	-0.05632795941958575	-0.06916618405304034	-0.0192521335453348	0.19605682149875428	-0.014300524100416441	0.07000529552751814	-0.0013976928179001333	-0.016250995827684894	0.0010760755255476396	-0.028536932948785763	-0.001287464264747905	0.003614548952547193	-0.028861985354996067	-0.02117227680333417	0.013541317707545021	0.017109855927269747	0.04980027233258043	0.003953563629788186	-0.08977871007728236	0.04278222174536204	0.01947728701764663
0.015942745382699287	0.025516512341883936	0.10436543927103813	-0.08964780482626465	-0.00850681744580179	-0.028748868731799666	0.031209225245193307	-0.18318208886000428	-0.007586793086163743	0.0052242647136954475	-0.04913216801649614	-0.06465253442538633	-0.02649073101763197	0.0026611689341952114	-0.022955580472821747	0.05377118520443619	-0.09516817906188443	0.02526465420498589	0.11196989162909722	-0.00850890599630984	0.015596757059272204	0.017274168168088362	-0.044497149600772175	-0.21190505995729564	0.04923786443642857	0.018827907315012816	0.06504623556742663	-0.006462467678396206	-0.1370956629546017	0.48290895078130414	0.025440917911713587	-0.02070247786310956	-0.14895477103546437	0.0039038988404387054	0.06429104473546632	-0.051393871126941666	-0.002848651551661169	0.008360951430353088	-0.0301042242412037	-0.022744892974379764	-0.002023160171910422	-0.0009364265469058864	0.0038900307301890278	-0.014944206426690653	0.018121202770432866	0.0693766388239288	0.01700436157558579	-0.057216948888785465	0.055461680408943906	0.012591150809016472
0.022396127640161467	-0.0065788658262696115	0.10483616129626772	0.040851333501450066	-0.021667557975200542	0.06082810311522062	0.008703356187761097	0.088666099478853	-0.013742215658164423	0.0036301312845800566	-0.14395551545729576	-0.111189434366778	0.005749699947056433	-0.03755347633567653	-0.018102105606577244	-0.03759617948339874	-0.03900606762967291	-0.016713342928898055	-0.18444325538267184	0.025425702635934976	0.026410113308725704	-1.5268292599648704e-05	-0.00827555215063694	-0.3181690894234727	-0.04390158870961168	-0.002259498617975987	0.03923201843058341	-0.011278342355805217	-0.040676018279527125	-0.027126668810264255	-0.139287093777251	-0.03684329579703954	-0.11286165743392922	0.04363454415939377	0.06871057163780024	0.08246022186315022	0.004849632296460186	-0.006694543179575976	-0.03395256903515183	0.17002204334060808	-0.0029661799665729634	-0.0029581544246949304	-0.0004892998533385253	0.00330244531144308	0.002224619652180445	0.06484517138829651	-0.011000010496531104	-0.12347499270666358	-0.2414331400744928	0.011340697532679769
-0.03599784818824992	0.01934218269935154	0.025443120652600557	-0.0799410989858041	-0.03370613798206705	-0.06819320191381303	-0.06853212489582036	-0.2565127466493957	-0.012678050740730033	0.01015470489904801	-0.11464351798222996	0.0021734705658913297	0.05100754612331993	0.01387325885072205	-0.04897870321230221	0.054365112527702146	0.03589459035331602	-0.02171094889954329	-0.08655485876033181	-0.03640412731179785	0.07377820383634935	0.0985321318274022	-0.02498151425429678	-0.25799941675341453	0.033244018667950515	0.02572074108044617	-0.04515923724097302	0.005399750419326301	0.03041400855355614	-0.06573703896224724	-0.029792454524451024	-0.014123998622259023	0.14820029642228655	-0.2671336025572829	-0.012197121799899832	0.07758813957162984	-0.005987026191329278	-0.005267875786306468	-0.03372263479204375	-0.005182315091938289	0.00400035751239484	0.0780038032255664	-0.012166124405306983	-0.09547721116740904	0.04161686082632732	0.06011057014411745	0.0006165224282740383	-0.07677425025030653	-0.18532580824628203	-0.05428378604487461
0.014580700139780129	0.019508408233769297	0.026454644057008772	-0.09581772304995011	-0.02642358862933579	-0.1541116041032763	0.005773081955156635	-0.13558174232210732	-0.011317718772502485	-0.01244164377985071	0.018619574856444887	-0.04966730027486992	0.027192283404065255	-5.12597574677784e-05	0.015136070312254743	0.03471867245473659	-0.12391736284791532	-0.02938858982676211	-0.18549498336728612	-0.0020117013364444572	0.015205739972377888	-0.03715851204731807	-0.018109435408597347	-0.3143108307761975	0.008983638563458225	0.021583901930673163	0.012573296088865754	-0.015244631571115315	-0.043363397738838697	-0.029432479578286076	-0.04610134616473788	0.022632157519531394	0.18764268436485726	0.013183665334991747	0.05965230485459233	-0.035998162215950286	-0.0045291151148587235	-0.007784532540621512	-0.03860004081736588	0.024244054581140154	-0.0028508165169623683	-0.022868451873546202	-0.01698186128641719	0.005168701173158115	-0.06216790719467172	-0.16145235136249686	0.01263845383782027	0.12109208543892228	-0.01119564248150782	-0.03847142996197326
0.001961657368250235	0.021415955849551756	0.03752736731754339	0.04587358642970048	-0.045068441484841966	-0.10158408228260596	0.022921791948043325	-0.2742221618536811	-0.00692176557188759	0.021438265346300615	0.12422546098980237	-0.13009102935918673	0.03390736043932193	-0.0014087674508286	0.007566916346488142	-0.010072183130376652	0.06337043334527188	0.01882621003012755	0.15185378261039137	-0.02402767351958191	0.022571980260708186	0.01710596199477368	0.005402123618840778	-0.2664676652339426	0.02095601335928095	-0.036878728354034135	0.05654183440240522	0.0045942251170658895	-0.15372963624354308	-0.020061280736235493	0.013514657279386666	0.07891331350409564	0.18569166598434422	-0.0009016834338373883	-0.2282587477071591	-0.04706778516064751	-0.04704375931356044	-0.06317541271471555	0.021145996218082108	-0.03531726574413042	-0.003170192057728127	-0.022613108632324564	-0.008211690777080003	0.029378519457105904	-0.028135719372972927	-0.15989483437294275	0.01100455319533885	-0.04470038461783306	0.04771510128534828	0.00521587326833378
0.012859799352797564	-0.04063612009720273	0.08533556403776202	-0.08731743165831049	0.05122553491905565	0.0659914879995491	0.018259089751422652	0.2393714946330605	-0.05580709362286434	0.011479491385354049	-0.03894647068172016	0.09018368585188619	-0.05017269951637154	-0.001929840621047333	0.009011929783045344	-0.04328416475994964	-0.09089081663709331	0.02491911907525082	0.181476676723747	0.027283535429788754	-0.02876317712918317	-0.03085812618184864	0.06128608397334901	0.23224031366614017	-0.06645700893192225	0.027868290142261047	-0.016125708505976583	0.010979370479597855	0.039330003521073374	-0.017525406150018536	0.0769916188943811	-0.020435139248824452	-0.12560551364603997	0.032435851262135475	0.10016309567251247	-0.029850612886266573	0.009227963624401309	-0.0005764714065145199	0.03410463843253747	-0.06471891987485888	-0.0030887036295134747	-0.008292569063881365	0.026287259670145797	0.00985055111828042	-0.04280015638046843	0.06171644884609559	-0.011164090720655622	-0.07862682664007616	0.10344657291073381	0.020139953357996638
0.004412061406876455	-0.03651035634915461	-0.0004109566660226847	-0.10930907382277674	-0.0032162032333715616	-0.04571513133633671	0.00839086444387358	0.12571987703998566	0.030770342949528275	-0.028263326244733617	-0.034146488451822006	0.05954370998601298	0.06584215341283098	-0.008352207793231354	-0.022875400026624266	-0.014193818345793625	-0.006046057747302257	0.014704840548716675	0.14868132371134507	-0.044558144665373584	-0.022507244868452108	-0.0662957630330784	-0.007973496088142202	0.2597479144056301	0.047321173052447194	6.162301959138859e-05	-0.060058236760190266	-0.02560595367894857	-0.02802170068467276	0.059038998543300115	0.057519500176689324	-0.02514331759757606	0.20742142921849355	0.030039265728662213	0.07141428258136256	-0.04054899659905077	0.002450498889021401	-0.025981860538171076	0.015408832173800329	-0.050910835931279506	-0.0021174560385159567	-0.011449911922629235	-0.01964459445519933	0.034229576720301885	-0.05478880200458225	0.061658043697490394	0.010273312025065571	0.09658542594463916	0.024712301740849214	0.007769154587669255
-0.02691890524540104	0.02351267142504985	0.0730567125902715	0.02488101119194762	-0.015304765486583346	0.10544933951020757	-0.07704600620676101	-0.1883520330284542	0.04318879123182778	0.004923342994540871	-0.008090336682844281	0.06916312786774143	0.03010182186128004	0.006570419535491237	0.015246209394627295	-0.0004986300765391207	0.06025062322055492	-0.02470141106475603	-0.06747823707909065	0.035466563615038464	-0.046784720607655254	0.014006973186040887	0.03801338400744644	0.5421381399461221	-0.08576652076990722	-0.0025592721635941417	-0.015271826188336491	0.012820038051299162	0.5619282355291212	-0.06616473153188782	-0.029569731084745764	-0.014062396654163603	0.16972018557610027	0.04131316195063846	0.05492380488575236	0.004608093724381252	0.02363646238602778	0.3766732861485267	0.06427015038051159	-0.04277119449085403	0.008996905973018146	0.021621905358313598	-0.012369523172109985	0.009619098665262936	-0.006778634817602506	0.048608244265598476	0.004812334005956291	-0.08967222569153137	0.053792509263022294	0.0119170970225583
0.013919586431796733	-0.03305678455025773	0.041344614512947374	-0.08753881991827384	0.03989878161298366	-0.03924732829951681	0.020584804760795487	0.28415581670460544	0.00028031438265388713	-0.02193007948763916	0.019553332489975945	-0.01896183312139692	0.03230944138960358	0.003654249414719379	0.04286636745945943	-0.023396200927579776	0.05910624043200078	-0.01374680071523344	0.18493474807398944	0.025658120620299815	-0.032452841071006336	-0.08166485514097585	-0.014429764521574179	-0.2345977967816717	-0.0123871621911665	0.02092759514076715	-0.017716057414384704	-0.02301777012909879	-0.005075343129565135	-0.020798491048823052	0.0855647291851772	-0.020633409244381257	0.024565188055174075	-0.00354877657443094	0.051066336741016315	-0.04588539202741631	-0.01680551294733086	-0.0058385774374498395	-0.028351364602811555	-0.08217928944824053	-0.003616392713793175	0.02985275582272743	0.011289844826146509	-7.629077699148183e-05	-0.0499477632585993	0.06953797391854495	0.016133879780799543	0.06165367338400365	0.09354850750180835	-0.014017041191092903
-0.021356846548790782	0.002545508353377227	-0.08702724842589724	0.06071949772107564	0.053759583960360395	0.051207237213108964	-0.05620151523348602	-0.18088957457411797	0.024776541570325935	0.010650394958582183	0.06283074872672878	0.023447782546488816	0.012609873439974308	-0.005013599164473999	-0.012741191621655526	-0.03435386172454928	0.020497303441474695	0.007697062731551159	0.10344149738149973	-0.03541907902586518	0.052346130408537465	0.00480683110679438	0.060021460313978606	-0.28445083210708283	0.04566913205783203	0.014675423886724456	0.015538286375332245	0.001315612711126596	0.13319764125161054	-0.04524066431063475	0.08678827100262988	0.3033001327461996	-0.1222739149850695	0.023241582713475144	0.01004165299463366	-0.020810980761172868	-0.009415294972843548	-0.01167374992538189	0.02282904719663711	-0.053504322431778384	0.007700104856355029	-0.016242904275990806	-0.024468707535259454	0.00019273344503126282	-0.024784272607152342	-0.15497894468019113	0.003160662199600483	0.2775672415320077	0.05480255743928046	-0.04008352060498892
0.01743498805154886	-0.009329771893476573	0.004866246162199968	0.05063633445699706	-0.03778094008825174	-0.13461722906332108	0.026607847515269532	0.1583269572148707	0.031572867217766545	0.012456228875656233	0.105735911404332	0.03397582764417857	0.028430855766455352	0.001264012663174799	-0.004837665914753234	0.03023195726199374	-0.09961952482729684	-0.01925625250586454	-0.07700102279967232	-0.006592042947650953	-0.04278788004388662	-0.07316245261136428	0.04501847252277221	-0.25320150823167425	0.028152564156572406	-0.02310562385377325	0.046777075042101206	-0.027287033302474447	-0.025623182299248582	0.3789811264445376	-0.014976764212915623	-0.010110073183322675	-0.14678874874785688	0.0021242031218902412	-0.09186652651577587	-0.012230787284721191	-0.039342468206652846	0.006842519067401826	0.022887502345033135	-0.040006656914839914	-0.0021629270697943867	-0.0012270537333002266	0.011801921080641842	0.042396406598294016	0.013671740701597447	0.07317390249674373	0.0017269075782588516	-0.04757437839744462	0.0397872384008615	-0.030911051387181216
-0.0013142350962461933	0.02545159879707353	0.03294976979187395	0.060557644686196	0.03218552197202807	-0.003885070941114827	0.03858967096976667	0.1987439165126012	0.02888210085962655	0.010301844874523522	0.0654291084553588	-0.15525188081424693	-0.14766698377788842	0.0020546636125960503	0.04856095029409625	-0.010216935087384263	-0.011911498849094277	-0.024392380454600245	0.07917958562976418	-0.006741915726538718	-0.04607803558592568	-0.018462863116493828	0.014992555939365047	-0.0854059960947734	0.05876729339386839	0.012952975073950166	-0.020237160512930133	0.011309604990093067	-0.16195567685390633	-0.02862346203635934	0.01003155389636413	-0.004028365963017313	0.10531159797391593	0.007017571941750066	0.08502404446971032	-0.007857157242616085	0.00019723080699659477	-0.004432554902904667	0.039899338409126905	-0.0014841146271353863	-0.0020659370280322036	0.044460153336924574	-0.002714868221155484	0.0219344802591957	0.014842023373024494	0.06327161002308804	0.010019300483670668	-0.061786212918480944	0.035647485616665656	-0.01778920847522131
-0.011317418344561157	0.02087019842750051	-0.0332478768674875	-0.10852960728639828	-0.009305275005384465	-0.1303149755127857	0.015812176577621722	-0.17897870783252492	-0.0034702229803622686	0.0011866756819901639	-0.136418611029131	-0.01269734734861231	0.06455625721281022	0.0019372607507400972	-0.01207596496433107	-0.0357645109116871	-0.1472118044238123	0.005354361041959782	-0.173765525097747	-0.0477387116675538	0.01319792245066492	0.26280385428671144	-0.022276406809325636	-0.09538220982715975	0.02262008683056811	0.019047123161375204	0.08968735534287771	-0.024781129560212504	-0.04349346935610574	0.0023509055783441	0.06307416861694946	-0.004663125633323398	0.2634273675160905	0.05499621271665364	0.05367415645528472	0.2736355166489069	-0.00577879540691938	-0.029440947086526194	-0.027891537290818086	-0.05740884525473157	-0.0032925602042298122	0.0030182696911845597	-0.026819485273125245	0.06135214313143952	0.01066868348024018	-0.14233389532499585	-0.017619141891795153	0.20365057124621344	0.1846673082095851	0.05576524047971961
0.01663457452744224	0.03130386863772728	0.004966903493158861	0.06653802937802739	0.015446432619269763	0.06658161483860676	0.034106406026140755	0.04369770689925644	-0.005231502818654917	0.011892619390306572	0.057122944436209945	-0.06207308955726348	0.05171286612065605	0.006105340359687398	0.03472524064545687	-0.008306222845674711	0.08191044586905014	0.000532096049374013	0.07225286051179537	-0.009749682194860543	-0.012311087423449498	-0.03576150373745477	-0.005674820576841739	-0.3248593372761373	0.07060451505291093	-0.0002565001179911633	-0.01304317188519999	-0.02313920319699173	-0.042039921417194634	0.00038169642000239034	-0.02000549703525303	-0.006530604363195562	0.04656274592440677	0.03592525328974953	-0.08597773937113252	-0.0003289251432095625	0.025158610981972016	-0.01644534807825512	-0.02640985591139761	0.008785655176214095	-0.002250777908238524	-0.029631514798503487	-0.0005681279939028172	0.02589665138843047	0.015224893590105785	0.07296759422134	0.011363643644131116	-0.14573372008069738	0.01982968478823823	0.015610457469200627
0.019854959393028185	0.030922000833026687	0.07589916615528364	0.05864960918542674	-0.0030980720600411586	0.042409297444502406	0.02147814127506863	0.24127740686004764	0.009156123747379024	0.008340786994779047	-0.03610825920256139	0.04145518796619654	0.04246222820188277	-0.009318436327311792	-0.017833624782711194	0.001779413468097482	-0.026455999342699942	-0.017729373552729338	0.10590113282429865	-0.014057911227875593	-0.0029340756991226955	0.027688579140813453	0.002502769870627526	0.18147104422081084	-0.03425604941194288	0.030918284499171386	0.048797193944533135	-0.022279451578496808	-0.031119913406235628	0.37450346101540416	0.03242540499716251	-0.0038982220341082213	-0.15391012876287205	0.03183354149341576	0.11375433898713436	-0.013270466337914876	-0.00770812650533262	-0.015125980868301485	-0.010423316910600989	-0.030845901479763415	-0.0028139412290140173	0.036047530319578844	0.011116556915148249	0.007896884023035636	0.010474817989818258	0.068972710877405	0.009275503090946404	-0.1628084473722526	0.012869462072190254	0.01867463265352362
-0.031022910690076243	0.011871655271938652	-0.01588891717906663	-0.09857026757063395	-0.028247319344692552	0.04965919980297003	0.03316464996036659	0.12220020995571504	-0.009857817560474724	-0.0023968489255967143	-0.11865543575623524	0.05583335908576082	0.05443857728221747	-0.00188704549382237	-0.004955768143552996	-0.039106159535747066	-0.13121637124370827	-0.022705670656708206	0.01537191066327432	-0.00330436225893136	-0.008187283928805118	0.022715331085801153	-0.03474449083242325	-0.29912260817133374	0.0005120145466695248	0.01203101008820704	-0.022243944719339562	0.016753726540391655	0.04277124331008863	-0.08905677638248526	-0.03348720378922881	-0.004448793169399141	0.012701354667352279	-0.0902717409944562	0.06251501638805476	-0.005036305143048594	-0.013063867596330965	0.0034874469778381355	-0.02598119508015152	0.008468502071472176	-0.0031203380472841673	0.059513757308151706	0.0010535084787687084	-0.05659588956425432	0.03210357139541702	-0.1696349528158935	-0.006387148773510125	0.019169375069347096	-0.09982057720506528	-0.04162101709157705
-0.04044290117635028	-0.033069967101485964	-0.15590358928240639	0.027868382802160703	-0.023467882250837648	0.059184720785836545	-0.07994758756405243	-0.1846010829776682	-0.015141976953585254	-0.02332119984347155	-0.11172882688660102	0.04177282952811729	-0.07096065022460617	-0.005034916444552437	-0.02367873125805454	0.07018100041955332	0.05704510324254224	-0.007202173351862439	0.18107219764635066	-0.009754416123424016	0.031345809406808624	-0.09503961988273167	-0.021184379104829714	0.22491441257916778	-0.05220910880771007	0.017299119673223687	-0.06231049465493343	0.0056489227831843895	0.16799617603654923	-0.0983239818900849	-0.04733453795118003	-0.017365077969531195	-0.15314408533191545	0.05403131441602213	0.08206472184589238	-0.04743352470049977	-0.04384315476877891	0.015080362056454032	-0.029430546675507503	0.1784879138087359	0.007550101180445199	0.022519267458677494	-0.024546671232040535	-0.10066629989567683	-0.06439797097586561	0.06304687694669737	-0.000661292745069477	-0.11030971450023454	-0.22946986118882395	0.007013141820943201
-0.006059953148915247	0.016490824490812156	-0.11783746115487011	-0.07934940879742099	-0.016016203599599613	-0.10481711747905938	0.032106514761168	-0.14544764723367462	-0.006385782366350395	0.0031750133903238748	-0.1253517616400335	0.30712145193448526	0.04965560516533769	0.005309126932562504	-0.02723106187591693	0.0119732361712282	-0.1471631070167732	0.003978787302537603	0.21169048705401092	0.022420720311364675	0.016311558113659884	-0.00019786780163522053	-0.032733329645866976	-0.31850044808116745	0.02960866219178788	0.019563720845812715	0.03519380625165359	0.010744003572317161	-0.06553616191048241	-0.08897320679636268	0.04369771941799154	-0.034812845477127666	-0.1329136791100196	0.03481640795400017	0.08592365290008329	0.00392152786041479	0.03690186274595762	-0.00868892508915551	-0.03499826939166778	0.0319316841965996	-0.0034247963807792986	-0.01962347996222561	0.005140365700050825	0.043699351090743584	0.017968688861811823	-0.15951625738279307	0.00917434133093575	0.06096213083689745	-0.03240540411726069	-0.013923874096524742
0.0122330826523601	0.011874319849197491	0.009535237901699292	-0.09197432566629522	-0.05623646883351121	-0.05239691154104003	0.03947918668501861	0.14807923494960723	-0.047308533795291076	0.0042646182801894614	-0.041314689116794395	0.0026705866811054875	0.014845665902982728	0.006800200967775163	-0.02457592042664837	0.024017193387106818	-0.1448171571864106	-0.0015365428292243451	0.1244437719706013	-0.05361157260207965	-0.018586195260087153	0.022364047892078086	0.010990418163639333	0.6747812940546819	0.04149301810604993	-0.04456706117835765	0.013103406215911674	0.009380075634017703	0.2847106726341808	0.013664600488781799	0.10089779925919137	-0.010847409221994713	0.011869952147454387	-0.3052377197673526	0.10546784469120339	0.004528966349033363	0.0010794854761577881	0.009513965490185728	0.03850843327330567	0.006455705888591183	0.006674860010121483	0.017977430550169538	0.0059202600061464185	-0.13198950782970534	0.02141791677339261	0.06187594199080995	0.003940436616865918	-0.17000858612865358	0.044077844929613454	-0.03696611263976774
0.0259244190037527	0.017546676243703405	-0.0016642512824844745	-0.1253618035168083	-0.004057741154575706	-0.011779289998677268	0.008214529408242015	0.15388565290988154	-0.014077168949685801	0.002286904163021245	0.07108582852483997	-0.12629294625262574	0.0067985330761353	-0.00965886049710025	-0.013836754635246326	-0.05410959133037432	0.03938690032233608	-0.023551864371918693	-0.03651509995835749	0.03507746125830963	0.025136821085638802	0.11219268303121553	-0.027521974159339515	-0.25734080143581833	0.007482624468013819	-0.030418614394570432	-0.024206582748307847	0.018477477679811272	0.015481120872027623	0.12136067953687307	-0.03715442373048336	0.00266280288404414	0.2447267515298785	-0.0007456152905710041	0.0517523634208821	0.3953892133423806	-0.007108450544269363	0.018630475709342134	-0.03268071957723369	-0.05008644961382197	-0.002325924566363392	-0.021218497828300587	0.018187801211650367	0.009472603490024267	-0.0349167881821646	0.059924986219025596	-0.04871714947800556	-0.03761043727687675	0.023806374915198467	-0.0035851455274339967
0.004551426071109017	-0.03350199480728879	-0.02977636451476592	-0.07192984930724415	-0.03629089651143404	0.06308091699667676	0.040604829587694256	-0.21636844157659688	-0.003077695785850119	-0.02561718931916548	-0.10208451609785188	0.07189880124281225	-0.03724195935525267	-0.0063440031719728725	0.008027851917657971	0.007195773134287083	-0.02115745453824966	0.00935846667364167	0.17369962957393054	-0.019210839129482703	0.003029158904093674	0.022377001369610478	-0.02497764715381818	0.24795793309267591	0.06222356295032623	0.013391348054400077	-0.024915212622046237	0.021931147140757095	0.16606875047460015	0.017967013907582804	-0.041679540997415096	-0.01883955883163071	-0.15923721376432223	0.01989273094155942	-0.22326887853570498	-0.036437340478014994	-0.002345055522904295	0.022972328017881957	-0.022280108316397856	-0.04410809284568277	0.005596685361267009	0.005961971941102092	-0.002111702079031966	0.05061826864097329	0.019525651685328195	-0.13823387814887356	0.017169990462204077	0.30746193276218664	0.061472202059301165	0.021686826657304845
-0.016077667690938144	0.030176865756079495	-0.04994710915127853	0.06403607873085566	0.0324758746998501	0.032208255739716515	0.044213094587849625	-0.17536773099858766	-0.006066058217397222	0.0036064749997487522	0.10585359623178592	0.26162793846688	-0.20808530320936933	0.010791928999924857	0.03888756963019114	0.003460239414521493	0.06729979024677123	-0.03338075871890323	0.1306372537486794	-0.002674517337213183	-0.01086985560019566	-0.001112918807944152	0.004146414548378016	0.12757879541229322	0.04640313125359353	-0.03965145751934142	-0.021670136477694904	-0.010331541114878018	-0.041444498750443017	-0.0551816607323286	0.07405763167538935	-0.01999989763436206	0.19512326552374143	0.0008016929160625296	0.05392658383393882	-0.029895642486397082	-0.014857983922235144	-0.013895297864579425	-0.02234944053699601	0.05136972989607457	-0.0029265310542061344	0.017810591975138686	-0.0015195182879964705	0.02946124665266252	0.02118963458637936	0.05494953682594005	0.009739770716610838	-0.13754110954913876	0.24602265037531057	-0.018258914103287498
0.024191302857777555	-0.03959407838007428	0.001316088254852548	0.061444452633143375	-0.03793681975462023	0.03254666805917259	0.033950461361207565	-0.21532609356987487	0.005693830436843928	-0.020852647278348742	-0.13379067201594771	-0.020990105425032744	0.11480488531076853	0.002228127788242273	-0.005088071275978654	0.04074045803733097	0.05593512291473853	-0.00591469161365385	-0.1091169887148717	-0.0012797628651453124	-0.03170514774890071	-0.049880319948539906	0.0024600014991290665	-0.23537838759109236	-0.0542817262282093	0.008280080695772903	-0.07487591739714552	-0.015795301571763412	0.006971678178918319	-0.024942090432914576	-0.01740248358114259	-0.02630305018779927	-0.13876559493888527	0.06831275373073221	0.05309595023696729	0.07478276267506517	0.007122494218978318	-0.008100307790713487	0.00886003849463741	0.021957096519559127	-0.0032578601251407237	-0.0036534765991342285	0.02135495518418793	-0.01332498091041125	0.018110323022934062	0.06407833867553073	-0.024131462946803732	-0.062292721951900054	0.0024535597329566373	-0.03133313157616631
0.01834748835204773	0.032732466033525996	-0.022604163251331192	0.03325083035205716	-0.008120580521386728	0.03566195076394943	0.026496018414580977	0.17009858241202966	0.03958005124319334	0.0037866927675124316	-0.006988297769004567	0.07786290988972905	-0.09685510314906705	-0.017822183378849877	-0.007740182592523343	-0.00021225071387088974	-0.07999230686656338	0.010244896437025091	0.11912859205283946	0.03398957663169858	-9.608261919165671e-05	-0.06958843503016851	0.016990504092417903	0.6129563168169945	-0.06794119802752466	0.02824264703385825	-0.04625884070662141	0.0277627048390008	0.05073680192532229	-0.009884838217095604	0.055985298728187624	-0.027573458100875903	0.022874809286231722	0.03650451006198127	0.08722609972446717	-0.04226940349154211	0.06999970881747067	0.026846780894483346	-0.008125786195942782	0.019541666400009854	-0.0031525369981362018	0.0027743580605882018	0.02426658731741918	0.0526994486448948	0.041856717097435464	0.05648720549758655	0.01892756929476436	0.06696893614629416	-0.21127742274311204	-0.012370786065676657
-0.04307522769468815	0.02260957768617518	0.004800393726201947	-0.12366970353158085	-0.04273671060034176	0.045880446276781006	-0.07581293419523244	-0.12671262064521016	-0.013621901556990269	0.002878361273745395	-0.13393267634242365	-0.10846708739055684	0.05634401968151769	0.010521790215859438	-0.020863377697925897	0.03332667664591827	-0.013779106538279302	0.005815747252982692	-0.1401894920043651	0.028780482409853356	-0.021506077871697744	0.009560344945022734	-0.028505545415426967	-0.2987894508566185	-0.030008501370513477	-0.03026993390914622	-0.030995162535067358	-0.00033525399008503884	0.07659882264808485	0.00042988223032552924	-0.06957692241950099	-0.009022117884017643	0.16516481280744047	-0.021623951050257755	0.08523237832908963	-0.04617716768989303	-0.016244622501864432	-0.009418808271043782	-0.03751517941908169	0.019823083971512823	0.00318066935832976	-0.02632149062571516	-0.016782045902627215	-0.12339638937527925	0.03131414406574277	0.058594925547210366	0.010015926143036995	0.006726393739989817	0.0658390045574637	0.014223758116694444
-0.017415182521921452	0.024251729428502223	0.09337145930395782	0.04890422701980315	0.00506924096615985	-0.01326005621086606	0.03476275745069136	-0.09075315725604742	-0.009425023270735619	0.013182217050465989	0.14845284655768956	-0.12929492990190575	-0.02718128272335971	0.002063118577034038	-0.0058132975220669325	0.039337408969418536	0.052979270029303915	-0.02389267392881011	-0.12133649774144144	-0.13835078686134383	0.03260858563557631	-0.06937231028814894	-0.017798915690138164	-0.24320893822460285	0.04920458872682866	-0.010472785110006771	-0.019821833201125627	-0.01510466961212951	-0.07910885637837768	-0.031115405833523256	0.03927089209519036	-0.007431359431213968	0.17931539733019491	0.012044113598821423	0.07236454908929828	-0.04631237407707886	0.009590303685169783	-0.013825484179431987	-0.030870121297357583	-0.053063684905509396	-0.0029156016229113448	-0.028113744167870755	-0.006716644248840748	0.008211627914804558	-0.009080645158321203	0.060748250256925346	0.010902529043447611	-0.07205483943955432	0.005192284530083816	-0.022507675887946242
-0.03925347461635106	0.02168743955447535	-0.17092633275165245	0.05867405373367619	0.017016434243254115	0.05047570231748368	-0.10637653883355429	0.29821139521644	0.045700765840355595	0.009210829150149948	-0.033309930866773724	0.03098984549863053	0.012861477708157236	-0.013952769739385258	0.025182749724741733	0.030425516864091333	-0.0669707561912628	-0.003479196414935359	0.08631465538824759	0.04373227825771955	0.020523681996337473	0.025795556391377067	0.00041129407648550113	0.09488293147150689	-0.05569370588351121	-0.04199304468843083	-0.02610724446423192	0.0008741939856743556	0.11988316766499975	-0.09255677714527882	0.03781107820386187	0.002905305806790966	0.24525647552642332	-0.03892934830764025	0.007844036207193494	-0.003514736354446177	-0.031991543841564274	0.02198344281025638	0.053493508093889065	0.024236696188450514	0.002171920186930947	0.004729507216246566	-0.03282493833856861	-0.04335839112914382	0.01838324097265504	0.06254535023210883	0.0042687983152382	-0.13015016990874564	0.07228051998413958	-0.04478464544461331
-0.03455939796450621	0.022265248363826685	-0.033509534310565865	0.05136978746222212	0.0091171734395135	-0.13174348161059496	-0.003248031062381847	-0.10628880132444975	-0.016081912683628616	-0.0029115111727445763	-0.029684027768028316	0.04538552716901413	0.0703820430809491	0.0015347799050454342	0.03171213758753183	-0.04018433673014115	-0.07346974284041607	-0.0034142858552419055	-0.1669448903080971	-0.0395049206177162	0.062127519082251094	-0.010604047752368933	-0.010379421812069994	-0.3286292886638457	0.014550282609495844	0.013525708516320083	-0.023337363750533767	0.013626297726219492	0.053205343254700346	-0.056138539602657696	0.03976736633760629	-0.022620655662153513	0.2104099644749884	-0.022749192380063687	0.06138059752335448	-0.031691953847599146	0.006098917321580666	0.018145508670475465	-0.01764155009336173	-0.0571860526335171	0.006146249802024249	0.03153514172108125	0.00022449959933728677	0.039440401939991716	-0.02392351164382453	-0.16736955942535278	-0.017464433914769324	-0.07064013762396562	0.03977161141969009	0.007995880207555274
0.02069400727682805	0.02922646928759641	0.10804898776963018	-0.0754348783079413	-0.013710987343641682	-0.07314887614037871	0.02487035845595201	-0.12745775457008768	-0.006354580931854434	0.01112450766175316	-0.059419294797403197	0.0017403601393332791	0.011360849701925054	0.00437625249348348	0.009191319550664776	0.04536763059236255	-0.12538176058436712	-0.012783160421264983	-0.15209660600711358	0.02267905273418728	0.01628330071422697	-0.042822556929557686	-0.02769691085157028	-0.24655142746845396	0.03586453234117034	-0.0337191468835681	0.043104681215295565	-0.015084789501971682	-0.011147926584328434	-0.03984195421515078	0.10491586611591355	-0.017406214617423393	-0.11752833242565035	0.016220671852608937	0.06970528565122568	-0.03038160372293005	0.030617958674268447	0.016802086819230407	-0.03470061325098068	0.012711379574697639	-0.0028804132548815686	-0.02897209385852766	0.02394741105876383	-0.006468721462388203	0.020007727245695606	0.06443787405134445	-0.018663031323502947	-0.07692842490950307	0.010394749580472672	0.013360198375431172
-0.029949595490436694	0.030030644661605037	-0.009294047078155017	0.04261152339247528	0.0507237099373735	0.05674444556991184	-0.0839963012537457	-0.1567838903360902	-0.012488409930390845	0.012104956835864504	0.029079689954456263	-0.015457337952811213	0.016332311679736176	0.004256651333123591	0.021688030338325188	0.00592751123598573	0.0742298068600809	0.0039405158460422175	0.14928427314881265	-0.16670797122817185	0.01171422328606459	0.023786311975587705	-0.005536317090593729	-0.26479406776754133	0.05079582638142383	0.016305122121882776	-0.01577341624404362	0.006236854073728319	0.08694683972871425	-0.019625636744736857	-0.03478712325697798	-0.004071816333288916	0.05798514294283523	-0.0868097122552328	0.05789490730771704	0.005906763159160437	-0.00439163668330948	0.015512337857141392	-0.014886786875691178	0.009340756622299523	0.006259618918062188	-0.034031328316539294	-0.016269761815490346	0.006657149860108984	0.02972506955817189	0.06849567369689794	-0.017116740097870207	-0.09477934488395504	0.00797328203385332	-0.01509852563786244
-0.03138825500033617	-0.00930495059025925	0.07306338971893965	-0.003333946955090323	-0.00041058888687775833	-0.16448886193860998	0.024843083932296575	-0.23267499385142928	-0.009236100123317374	-0.00045143496601012884	-0.04884279209678607	-0.019561982043741592	0.017888455225592407	-0.004169615743497343	-0.00585194359968591	-0.02095289124055016	0.08311386062441851	-0.013114551866411056	0.1430752225195807	-0.11944957074945378	0.010444276654917668	-0.025366129662695674	0.007745473209231932	0.22439040872396562	-0.03497405599411577	0.023831002266029282	0.031247177224784536	-0.018580200738607527	-0.2620771210022285	0.028161813076055114	0.04262391237190313	0.007625440680847714	-0.128468479503251	-0.0671397519585651	0.012925432238352005	0.13636728376637658	-0.027156841578426974	-0.05915546449401072	0.043307352293081934	-0.036012263050582624	-0.00253586976211227	-0.01062328494630301	0.020250139667091934	0.00914571874396661	0.03730485997015567	-0.13307829062471282	-0.015354837729832798	0.6759546361371579	-0.03133444779388501	0.021917719929871238
-0.014447379838089183	-0.04738488720520618	0.011573182713042297	0.05842888973093777	0.03679354464638454	0.052818088250438634	0.0014089928556299128	0.2832663782938238	-0.008790306996036088	-0.03905480267400926	0.33142953056569824	-0.12228775613352627	-0.08784505198833395	-0.016073978449386867	0.008726673673538608	-0.01901939442909061	0.04209906808211126	-0.0055777767286270315	-0.09203381984230055	0.1461107556590834	-0.026770249999915178	-0.09220312170196922	0.004154193486276926	-0.2425837561459326	-0.06360830590604273	0.019104557373977604	0.05070781166306551	-0.020155897291730798	-0.015507748674288814	-0.04543087541741624	-0.0008390857675167353	-0.02692036639679245	0.1842460213407612	-0.004094780921689016	-0.001960789660294176	-0.0634110394877931	-0.033547684769820625	-0.022281035212658663	0.02462838773041658	0.03508799505092411	-0.0031139082965732086	-0.004785088749764236	-0.0192444661789923	0.031109470054649865	0.01960153682889613	0.059589970692411044	-0.01902676354099185	-0.091947932664788	0.04541135740115387	0.035010912478937097
0.016347914876978394	0.03460183900121265	0.08666636033235554	0.03254583071292636	-0.027944916506283515	0.07700769627485216	-0.07923957277110312	0.14449662700576937	0.028456347247464327	0.003524112347002665	-0.03309968716433177	-0.004428828824801894	0.055823285304819455	0.02288908428573559	-0.019076055771785103	-0.04364563148993402	0.06714543937513809	-0.027369797319829376	0.17627712995089292	-0.02115150549559003	-0.005906093692272953	0.02044313621753463	-0.001416484023601879	0.7183103395918391	-0.03835923043554612	-0.02499306069690665	0.07535763561549975	0.009216207279558148	0.11775640468851652	-0.07729215578790645	0.05053790334025398	-0.0169969272882312	-0.1298898297855765	-0.09720160670092697	0.002543804546008869	-0.027155472354964513	-0.012937863603360529	0.004699643645166725	0.045570649488989326	-0.0072600261666993906	0.007932037220905477	-0.00797286382575512	-0.004826741099529681	-0.03698518807581076	0.00478242799102245	-0.1253603595984503	-0.025334530260584142	0.0542471255882564	-0.0016745619173071644	-0.0037443051014850424
-0.004552374362748378	-0.03774323843687234	0.09296777453030226	-0.07275884088912571	0.005824972079514555	-0.044613753087962324	0.0327094276747539	-0.1448648394512591	-0.00882866658979874	0.016535247178292047	-0.01206569774539239	0.0075474339268954286	0.07093545220035222	-0.020235764408852993	0.02720309064237481	0.027624645627546487	-0.000997652302355891	0.0045113112855775395	0.11792655378827112	0.19612680949701172	0.00581464183887947	0.015425021507818746	0.0019883529064165487	0.1918164096818644	0.07045852890948408	0.014762940677338519	-0.02589943580712279	-0.01486059644261477	-0.01394148867542208	-0.04481073472077878	-0.04027401697288824	0.250776936411775	0.2164474349547163	0.007990049525268477	0.0291929691255129	-0.038300249952304695	0.009295433420861081	-0.013847701684869025	-0.011761721378866968	-0.07901035658522196	-0.0025905880881931806	-0.015981401337285116	-0.005828966307099472	0.03696999682821733	-0.003528896762666409	0.06159621456123386	-0.015147320510738428	-0.11896136013317928	0.10869635135811972	0.019186033166920243
-0.013760571674388484	0.006350738252378869	0.046490651217716734	0.04766473686985882	0.03781459659665634	-0.1331641130698541	0.014001085142839839	-0.20340473242959342	0.029444045495433238	-0.0006148281945090275	-0.038775138618885104	-0.004366338307140723	0.0694545936363761	-0.015404335050383815	0.0037179165969115275	0.03288297538440311	-0.15502799663861333	-0.01482500561382294	-0.15333019083963573	0.01803404717077865	0.06318703283931518	-0.0044751900598661454	0.029929960445396135	-0.2923021369351356	0.0018686614465503225	-0.0284267603522022	-0.02423823458453844	-0.004216911040546984	-0.25234604205575123	-0.0022802403641057024	-0.037248260763974216	-0.015289964582521862	-0.14241973150080922	0.014517807358950268	0.08997751283205416	-0.03414800739820221	0.0018335112697495787	-0.07673920982758636	0.045397763803102315	0.015828159933771166	-0.001964954916575516	-0.02197231270425864	-0.015594073647748882	0.007950607338976807	-0.07049608517162996	0.06560128389782349	-0.0024050255088077393	0.03264654539686553	0.04536213999298943	0.0009347721390950028
0.024119034199868473	-0.0284241837610949	0.08449369369484994	-0.07281958941719385	-0.0369153990272478	0.10569863176601903	0.010181685562821804	0.029722217600108708	-0.006078522597295705	0.010190904938222957	-0.12606958556710196	-0.03685479266999391	0.037449670388379035	-0.01669200246507462	-0.014387477222230518	-0.043023623341287384	-0.005169094299625249	0.003506736609372274	-0.1627423476624217	0.02769942994094017	-0.029035267934096373	-0.008334880946225894	-0.0026814256543373632	0.09611625475244127	-0.0816880529161801	0.016314225936362163	-0.030306617769940203	-0.013028699830108235	-0.13342555861411273	0.23744810734215208	-0.060070981781646694	0.05021463755231016	-0.10963941822906327	0.02200692155734696	0.05349674718377773	-0.02772097888555636	-0.07213188160322025	-0.016039555653007027	-0.011117662611832202	0.013432135966783243	-0.00355131336782506	0.006968603726508536	0.0012462522817757416	0.007214215731179502	-0.057678655322297344	0.055934784451029736	0.015371322714025519	0.027975015228781104	-0.11129510078053499	-0.03156972584544092
-0.04040492163449271	-0.03596999104589049	-0.1260161979721979	0.042431809171534954	-0.020209509220693145	0.028461304565472346	-0.008969262794153837	-0.1029077683573083	-0.0028384322023024653	-0.01222579871737471	-0.010124027256245973	0.06551986530711074	0.03433702697258295	-0.005502388148247701	-0.031098783936194013	-0.039592302306888816	0.07138170404419052	-0.006747838972098543	0.1894293778154308	0.03229483291120687	-0.021169664723751157	0.008854592878542098	0.009679954719154194	0.27213268328357454	-0.014449061682619868	0.01647833523407571	-0.01772895869287895	0.010129180790510145	0.05143024801403281	-0.06080024779697378	0.014462970319568558	-0.028221640987236788	-0.16697976768150055	-0.30265774669131307	0.018268282348459435	-0.046463414496532095	-0.004698357619313174	0.00930050745230983	0.019460487922986432	0.2577323576843704	0.0033989318194318913	0.03154454605310866	0.025851872500352327	0.0012463109256790632	-0.058109603593618525	0.04545499972481593	-0.010801066543244815	0.09458346122173089	0.07176136275937633	0.03422529267068512
0.009471321922624338	-0.04681130197145176	0.021562118766258572	-0.11965637406459737	-0.013499568064298001	-0.014324679925939927	0.022847681449045195	-0.17394150473877235	-0.010841705793597793	-0.03557352118218551	-0.019179515309441557	0.03975352668470987	0.0006931581031909445	7.759896786010358e-05	-0.016514836071617536	0.05119707807779523	0.034161248379253085	-0.010611919254010718	0.09680239106538666	0.5239023148816492	0.028123081194805853	0.007786387236693372	-0.032573137413752555	-0.20296082055141834	0.05072610796094705	0.027259471951733578	0.10287889561060946	-0.021556521140374388	0.02896718612021141	0.4502832024183925	0.03024358225372962	-0.030235902228468513	0.019789218479524424	0.032981262913559115	-0.10861932843245267	-0.0196191178414123	-0.0027029679892635614	0.009673461615154156	-0.021181989091644572	0.036184019733174866	0.005172732965511386	0.03414199712373302	0.02089394887426206	0.023877706348813626	0.007393244507807685	-0.14503154337420038	0.0038914925102744745	-0.08974600018535903	0.021384369589510423	0.023349438592272783
-0.03362476186834547	-0.04607768104275237	0.07771448634145872	0.05336414315763195	0.017706814411039887	-0.11419061585364289	-0.03883336330632701	-0.16511254347350296	-0.006847210590128816	-0.02911904122927808	-0.01690931373007879	-0.03510701004368675	0.01234971676716641	-0.00634986308337393	-0.004169413908325078	0.01419463190013048	0.06564624926242796	-0.017418532934099493	-0.07593401333721031	0.02640094798327791	-0.004429840538293865	0.026133065905983494	-0.02519346945978614	-0.26473066625912395	-0.008638238356496731	-0.004897207879176312	-0.039475538498207244	0.01650449034732228	0.12256825615650123	0.28512310138217434	-0.09622337664698552	-0.0036802887074596584	-0.14059114858681387	0.026216506672811737	0.03933781178901427	-0.05709858593827503	0.030718202588087298	-0.00030311591333666	-0.03993364131518283	0.007242346970509607	0.006369719743528549	-0.03462694209081019	-0.006175570644027539	-0.008862191190694283	0.015199419619665424	0.06519588852784473	-0.020051415402027668	-0.12702631642637124	0.022693180754666902	0.016093396101419057
0.017304186797855437	0.02365829686488869	0.08744577010357735	-0.12168838757390459	-0.028551032248367848	0.06081404775091032	0.006495017642226958	0.13898009659259078	-0.012811213389859768	0.004985033830578322	-0.04380339525715281	0.03489848560733262	-0.005390534582654072	0.015828977569143535	-0.018402463366419035	-0.03623370677139355	-0.12392718242892624	-0.004988173508724867	-0.11423317745044896	0.04328544571628281	-0.00932612282465725	0.0014031985449932107	0.007219521711516063	0.18242628427495164	-0.03993183172699755	-0.0015512187078626084	-0.025058415375884213	-0.013320838239896693	-0.1267527627613683	-0.053945675378539816	0.014395498451224922	-0.01468351307656958	-0.14139227393958062	-0.054274392401866135	0.08292443976698087	-0.028066107175867182	-0.010762480536520161	-0.016670776943032525	-0.017678890996337758	-0.032210902906406776	-0.0018742510837844748	-0.026926083923487023	-0.014360889665160722	0.009781459525068568	0.012037744900570397	0.06243062981333696	-0.009266184992886702	-0.08931403450463486	0.06386242835668272	0.01392144309006526
0.017593917611236246	0.01404147371208528	-0.009860100265071014	0.1348791663632548	0.06953282030465634	0.09215961740183247	0.027063406896915332	-0.1722752923724136	0.02267601957140141	0.007805672043249433	0.05734759714976135	-0.029562887999065424	0.03474933720099834	0.01998478181960454	0.016266416016860602	-0.03685897356820897	0.05686459649130884	-0.0014944899421934679	0.12980025135505838	0.02476717358766473	0.015191518331500628	-0.06303760983894244	0.05309651679419112	0.2535770973388382	-0.005608263266640642	0.02077042493517329	-0.026633334020662005	0.015314034596106649	0.06702444061060596	0.13634347410883457	-0.10485418387431582	-0.030649753037612026	-0.14115280724847215	0.0879315368725529	0.09319079861888477	0.10660250749308835	0.009795964440190437	-0.007846166892007659	0.05167978481173468	0.0025222151630823644	-0.0031222283344439347	0.016696287648263843	-0.0022828184595771743	0.006627968784460609	-0.050731806355811565	0.06233610377096375	0.0036226486615274552	0.4256191694631258	0.023129031444935937	0.02602229008153954
-0.03379320143448585	-0.027465114794559486	-0.15325598298845217	0.04304872289953819	-0.03277622280385349	0.09176277354625854	-0.09200009389400561	-0.2648241710580649	-0.0024507872594149377	-0.009419308303954677	-0.12170636335334929	0.254544907332792	-0.0375799496382112	-0.01623332651089113	-0.019451203121221623	0.030107403893671652	0.0724989874032115	0.013409801742575654	0.021711901484753618	-0.04355976408778915	0.019851199064763386	-0.05397031010223927	-0.03354903933788155	-0.2971930521109521	-0.08402454308995656	-0.03781067820781709	0.049820049631061555	0.02617257422099483	0.5352809735202559	-0.08480352983855992	-0.02330939504286871	-0.02392457061010027	-0.13961125292256546	-0.3046563113204844	0.02049480793715793	0.022613453109367947	-0.0185901757067375	0.24953861871826574	-0.039560524175257884	0.17707591296463943	0.010918691803197725	0.02957681605036887	-0.030108648629823438	-0.08801580123256826	-0.05998182985888998	0.05882941810940938	0.003059182284468261	-0.12818749250103237	-0.03122835786610558	-0.038276380036396586
-0.00241863858907127	-0.03111938588301964	0.09120464443137188	0.04007787405333165	-0.019813481090887944	0.0313888926775031	0.024546271613645514	-0.18873289170896787	-0.007043936232424312	-0.02374562187139818	0.05868428320507555	-0.003551139571577369	0.0688524789206931	-0.01580072904283916	0.006112244996069057	-0.011180009053567119	-0.1011039156352108	0.006946445433807821	-0.047420432416231964	-0.042664525196994874	-0.010167804548097775	-0.04329022070510255	-0.00306634228056937	-0.21264662976377913	-0.0036989017611093002	-0.009582037828058674	-0.07446589997195079	-0.001442017764749471	-0.18215828014382077	-0.05807393946364791	0.05783722201322707	-0.019905192963304216	-0.1560918227263126	0.021243174771023405	-0.26415095946981526	-0.039819045305365036	0.03871200746477989	-0.012322009148297093	-0.010697581011911279	-0.0371583807957064	-0.0015146734705369454	-0.030549689570603368	-0.008945702324483863	0.05286633437168876	0.03432142992133122	0.06188115390846124	0.013439434025573974	0.024573197631146376	0.041132428133228496	0.03436264229224871
-0.03163724887415028	-0.015194412506496884	-0.01066137476908334	0.043016090488877674	-0.03234801690693385	-0.1529855185671251	-0.09143602322110381	0.1472524775757218	0.0003791952032981499	-0.01141734771300289	-0.12420465744754002	0.003830135732379131	-0.016276865767956315	0.015204280830546486	-0.011403959167731955	0.05176163129443157	-0.03021733690871988	-0.01299501540177298	-0.17516070558294486	-0.003377047621773272	0.013092979798185297	0.009774645945379233	-0.011077250121946417	-0.3202600287276343	-0.023076119382360413	0.016571525703233964	0.013218953584356131	-0.0007578699668265472	0.14589328881147332	-0.036884131468217674	-0.05305505239963786	0.025113322725069154	0.18656838329241654	-0.07165123776032851	0.05960319024570708	-0.04748512265529007	0.003077837871728116	0.004217376724245332	-0.012040222637134503	0.0007724130751637858	0.005743574762263597	-0.03211335137292372	-0.011926043043056053	-0.02650742402695614	-0.05158777611115856	-0.15292431633829473	0.01609468885627939	0.26582996536769504	-0.23038742312621288	0.002887524640635638
-0.0036260735936382844	0.02477129679292193	0.06678860062804215	0.07556932472390544	-0.007472753281236146	0.060345755960871245	0.0114365964112636	0.16014271401989827	0.03553294613223225	0.01288495866140729	0.05249986201236497	-0.03765305742390701	0.02185698566851097	0.001456515765482618	-0.009694906621250629	-0.002628933394271735	0.09267368569975333	-0.02915532716870421	0.25700658790020314	0.04230174300839553	-0.04394445644514417	0.020216156036919345	0.004918571457141661	0.7951958425809843	0.05559338472812269	0.01407796823719491	-0.04078616636280276	-0.025788519235148123	-0.012108955130754476	-0.020845572565589554	0.027018432813126676	-0.0031043941580423053	0.17598580871750782	0.02103189871858158	0.06439674288378792	0.00830859978336921	-0.0026627686963383895	-0.016211467786126376	0.04070570429227355	0.013062669179925433	-0.003401216078894504	0.0044819238009863515	-0.01610310209612071	0.028190280110664753	0.018376607716289073	0.0681422563832415	-0.003290193992192326	0.10608094225703016	0.0700765808958051	-0.01833247573935896
0.01678827415843225	-0.038208342818579696	-0.019270991063803013	0.04369896331549826	0.02845199173425508	0.03941116175225107	-0.01002873050017588	0.14981643057837354	-0.03379793707926601	0.008808718280321773	-0.09708370104017085	-0.11104887937460808	-0.12125382354660715	-0.007684494037234253	0.03012915676793491	-0.03669163463321929	-0.040956614372952754	0.0033466271246921676	0.020921021153283436	-0.1474230010843945	0.025919396867008074	0.02578468545323176	0.10503481869140487	0.5249186815841025	-0.013570147487369467	0.014390507662208256	-0.013796638657038784	0.008596899120727903	0.2100906463178828	0.0968698672771563	-0.08895839600113613	0.2366747052702749	-0.12972516655527325	0.02766305986106436	0.07233958082081171	-0.0209783287048258	0.028638643463364862	0.006133580311010519	0.04102511427331083	0.0037378542385587935	0.005597407932972419	-0.011249278074112953	-0.02058340997694322	-0.10393621670975445	0.01637238068020306	0.04789615049406166	-0.013852219483104637	0.028819692996080174	-0.21146011142611296	0.002210486395076077
-0.031751583492576355	0.022088119627245033	-0.01874218244622916	0.0828834117243703	-0.04516405349606557	-0.008759429018914671	-0.0931707007426212	0.16027949350826728	0.030518901828865273	0.013289296004685458	-0.03995328184021819	-0.04198992673674911	0.06831216947892407	0.0008126125307675466	-0.06515188324764967	0.0005082641052678809	0.07701994942978473	0.018404536716613257	0.13293008998596562	0.03291894956961151	-0.00695710067702712	0.020226019988365988	0.008522856689625768	0.8580992089930223	0.07350706948477892	0.01558550757021785	0.01853686327649666	0.05313890880799445	0.3066284993707166	-0.00582795295608521	0.023616416996046247	0.0036605208802175182	0.18176688029856342	0.01377076449743072	0.005559233255573781	0.010226412735273334	-0.022676661831679303	0.37588216544409697	0.020695064326758803	0.016264619540131753	0.006397547172548366	0.01958781703562963	-0.025045643149530953	-0.1298929628109947	-0.020300597632373137	0.05895056094704887	0.004915016881433985	0.09996033067725547	0.057262121846218	-0.031130181876589814
-0.030984190538039594	0.020579312689509244	0.011401917993149255	0.17180754423630387	0.029330966994734628	0.05684282173325628	-0.05376533608627106	0.2831877627197002	-0.013853209065859119	0.008484849531425425	-0.1116269863041558	0.013601058734104299	0.054182282981903154	-0.0203924876480909	0.010458892005160305	-0.03378460350363348	-0.08834398764186353	-0.005549917668919079	0.05529787277113955	0.024288220193339292	-0.03848993083277255	0.019981322141190323	0.04492614484274491	-0.20772451634765893	-0.03686037792939242	-0.017515385312265243	0.07576347360993896	0.014190484511966497	0.03196910770731338	-0.07876469721600989	-0.0319589865847076	-0.021672062462895884	-0.1509318598775597	-0.015289333551223172	0.057129426768520356	-0.0011259133209781795	-0.016326644060651596	0.021284293787408388	0.05914052344043339	-0.07413413277557557	-0.0013326868958742125	-0.014606253811399347	-0.01070497965473296	0.009236887973775082	0.010217935647919148	0.06336395545126325	0.007440406541257471	-0.06043126530809505	0.138699017938846	0.0033438712483255585
0.12057396740190615	0.014667718490755214	0.0694494368816755	-0.104107754383672	0.026945333300276254	-0.0747805159860307	0.018829096686406775	0.2743840868582456	-0.011023540727281943	0.004721837774103187	0.0771133239544015	-0.15536136659435723	0.03652347615924491	0.020860713765586843	0.008289755581719146	-0.013803840987424336	0.07329533630841346	0.00036760384583139964	-0.16679663865636996	-0.13570006005024515	0.05869920518197887	-0.01091899909392596	0.019104161929383554	-0.2441198009852762	0.024287438093588208	0.02305575058056056	-0.019240251963437913	0.012446499448139184	-0.1367188775786988	-0.04682824968455925	0.07319046124208926	0.0007772811940314568	-0.12034142900760998	0.047446696074755525	0.055358290054286774	-0.02922494464924457	0.05337613607047788	-0.060175143991955796	0.054817239024927585	-0.047973532426528256	-0.0026100381897493207	-0.014891229479423418	0.03383036195109999	-0.0027091006272316007	0.026792185786422305	0.05761383532797172	0.011403936554587563	0.07325601347292632	0.0484097701158169	-0.0458167991544351
-0.00048448668292367075	-0.03658998983163074	0.0915502956014785	-0.07786970093447089	0.028233253671576312	0.04784551802246151	0.0355804662811719	0.11389176786661537	-0.01505197283083653	0.006355885520433367	0.028423719373067435	-0.12980349395671184	0.0025078822017448148	-0.01517213468790942	0.008590048181406747	0.004050048117396727	0.0700995298510963	-0.0018474544873184641	-0.14967951556792106	0.03219109202225718	-0.007528415635487181	-0.03375944106403549	-0.0011900792590684433	-0.22829740140696986	-0.0009630256631211523	-6.791656298910311e-05	-0.06145605446448462	0.00932788808198311	-0.04957616803958117	-0.032402999575541255	0.0781541774395244	0.0489913179874784	-0.12773541446284653	-0.003137409973433023	-0.2212243134520334	-0.031381367102413966	0.005328736366058365	-0.009253969757680806	0.023996013298412982	-0.02894183018680651	-0.004111704776934493	-0.030431429014687456	-0.0063222912897785135	0.005444702177317959	-0.0286921203258913	-0.009715308402257688	-0.004758819929494166	-0.13883284018944697	0.02298748831804605	0.005953903939241536
-0.026347491772138527	0.028203483864603914	-0.14800709748983973	0.04202651341985693	0.04738925335213171	-0.11271303478370974	0.010570439617075681	0.24982082032704894	0.02607370842943128	-0.02492162739986743	-0.023451874722894353	0.3203876098055618	0.005680639141062693	-0.01985248398677868	0.0452746582157848	-0.03717573034140005	-0.13826759922021192	0.0019987789504659305	0.1862156088086209	-0.0009456930106720393	0.0006054138253304699	0.0726110114153409	0.010703251836846539	-0.2773061474855185	0.02504786998330983	-0.03438421772779293	0.027026864895722612	0.012232760202885402	0.03374837201968658	-0.06610620129860435	-0.019912284752748564	0.0641447249221621	0.23047399267461297	0.0680594640730993	-0.2159950820919812	-0.029445987031480037	0.029365135028579608	0.016430007099086107	-0.009214742727732119	0.018775598999837894	-0.0025733021550200645	-0.0318400047594103	0.001969481187613201	0.005572505597510462	-0.06247069767908506	0.06259217734807025	0.016744576828584105	0.0687660277413377	-0.1889580383640303	0.004721847254221575
0.01309937962252552	-0.03288291305254316	-0.016572084785868173	0.049062860646826814	-0.035259354195267226	0.030240844423850832	-0.048385882884888334	-0.14336804342778395	-0.0090175395541708	-0.0148792281739592	0.1250967328228944	0.05682291786780661	-0.13029888449408764	-0.004975533106469083	-0.022893361903250843	-0.032499828333830735	0.03927680425025483	0.012824705067565082	-0.05233184473644562	0.016222275418295247	-0.005657745917397552	0.434823274006688	-0.02547012124853609	0.06405681393382838	-0.029895610416694397	0.028944691255780072	-0.016459464774402296	0.0022988031340915767	0.034063271349285516	-0.06061124995260579	0.01672452520005718	0.0218085186305967	0.21563211758560755	-0.014414805182825148	0.01276953092230997	0.22111900693008082	0.024404367321524477	-0.00362234523434181	-0.025775704679308547	-0.045500589549883806	-0.0029550883882751805	0.040304477442910956	-0.008414308635582348	-0.1217914025950271	-0.021287011457406153	0.057685848651119156	-0.010033325264423546	-0.09047447216175124	0.03250644937132056	-0.04829005007820015
-0.0024459371480315896	-0.013904006726139779	0.014814278275569267	0.05223174561260057	0.04011127452727051	0.06844159163740733	0.03785049325017608	0.14830482418946722	0.03872890164130731	0.012457788525323121	0.038114243540745885	-0.027760271502928664	0.07308866067145836	-0.02325205529137347	0.0495930922220261	0.03474153929025452	0.07586669567413191	-0.02333949827622764	0.10183475853277832	-0.01138569137459017	-0.03007978073221384	-0.03399719556481541	0.0023327919219103934	-0.22555783049419997	0.053583969172181604	0.03475193018356422	-0.04955574395507065	0.007162081198317901	-0.050666520291299096	-0.034501652553363966	0.017943531415123833	-0.025744882691693966	0.03119499773899879	0.030367781333556196	0.04904699863595469	0.006913680005328388	0.02120189499169974	-0.011197835733217289	-0.010011673914756283	0.0005418083192176709	-0.0021080711377115223	0.027832206738973127	0.00386600340785335	0.03800759484077862	0.046137442827002086	0.07045893556792616	0.01897712992097768	-0.13615980199648303	0.06197196894260851	-0.023079269428521728
-0.032544259561134825	-0.022733441324654633	-0.005022056901451287	0.02934854612824347	-0.02306351841497235	-0.05317282213672879	-0.11380368669050983	-0.1678587583816059	-0.01095025716912678	0.009529766398296124	-0.044819642908147946	-0.10384101608368873	0.04916079874612333	-0.015006034465246194	-0.033966071404882316	-0.0389516301156149	0.04113256425980508	0.017227556061882206	0.09698982616848206	-0.01609153432225721	0.05725137710502331	-0.08727299430289076	-0.018384241670655683	-0.32110070450719574	0.03186122082859583	-0.03815837337581552	0.06416658891914777	-7.775453614522121e-05	0.15219107153494824	-0.026786472752370172	-0.07999281998145052	-0.034253802715049096	0.19553231516923442	-0.26262907963912696	0.08790868920901758	-0.0008175037140346831	-0.004000620437892576	0.023988787712004342	-0.027443367559990658	-0.004647960592737945	0.0037593181729447677	0.031188883092871766	-0.009329048062974835	-0.10764730852709599	-0.06631309109545128	-0.13970871123802936	-0.004815781395830345	-0.09753524595918144	-0.20540739569395028	0.0023961486116088056
-0.024496852601797584	0.030886566352257068	0.1016305395409956	-0.08167456116215144	0.06083721594944118	0.10344353163721917	-0.0590137490203313	0.08276634958453924	0.031078893208301088	0.002703439904548577	-0.12593766381867172	-0.009631678735523383	-0.032246318007713395	0.02693367127038655	0.020324909018523248	-0.03724770863214981	0.07071944889541305	0.003389298613394385	0.17077824366749336	-0.04496792340794236	-0.04312413974597439	0.015763278260229892	0.032224239142820806	0.0343664283461685	0.06450544359071574	0.02663880543623045	0.04976066200717869	0.008723642953003583	0.15981785788472372	-0.08603502956297635	0.031377807961694086	-0.013747993480253353	-0.12731802714658097	0.05713252416747782	0.09704646850027002	-0.0237878233096646	0.008143974974043521	0.019944171465154432	0.04676590528932684	0.006799465465897447	0.006641075465302856	-0.02700283016475296	-0.015194568955159775	0.018335351425962654	-0.08806426332215342	0.06390228155055483	0.013999751704811205	0.3340343392104597	-0.22134004530184628	-0.034111961187282214
-0.021574082273869862	0.029445543189507952	0.060037196686015884	0.0046233892702697635	-0.015039784497254733	0.06349310644299148	0.03004448075452965	-0.015759132167534336	0.021274460491631363	0.012968534314856152	0.38741879105900207	-0.047496100784596276	-0.23766414113845666	0.010938213879389513	0.007797777509148727	-0.0005603352322734282	-0.01929559738804546	-0.01474144344117658	0.11144549372720904	0.03424500170766442	-0.0036479880300135845	-0.03828949673541101	0.006983029355387407	0.14760577614433415	-0.0948490761267436	0.024098777512286142	0.03211352661836209	-0.019639970248299506	0.028799620798388968	-0.08298257964388994	-0.06801479023076845	-0.007337430826193304	-0.13434174390126155	-0.001530261243706991	-0.08162455012602204	0.14604847863679787	-0.0056770285880149455	-0.01563365891899757	0.03980131677868958	-0.06923758919202737	-0.0031761687652979162	-0.02194746615480253	-0.024341457750878544	0.030094991076709265	0.013416913114857744	0.05219682758422769	-0.026357808393821142	0.044031609120671604	0.05987366285594617	0.014132942875322988
-0.022819109360196307	0.026903949849065974	-0.1061463491670911	-0.132942587166878	0.015632120409176786	0.05826282998841725	0.03667558499035342	-0.24281884241357765	0.03208060059268209	-0.024428842651746527	0.1356983143680107	0.06887969259720231	0.016830998282007296	0.022272004009773083	0.03358442805870909	-0.02620423959659638	0.0878054699320317	0.014935854125468905	-0.11777775289822605	0.03410418087817652	-0.022254510802148617	-0.034278533646013964	0.034533508446664564	0.0073689026616086265	-0.034261715753389946	0.006077668200473181	-0.04282818620438629	0.011396244583127373	-0.0638305549515062	-0.0669394104233802	0.07188183783527329	-0.011917004934900069	-0.1605619669064039	0.009948884440783514	-0.08339955380415304	-0.038110268597426875	0.0006941891384136397	9.14157147579317e-05	0.04573717680449663	-0.011421313782174184	-0.002307098802940163	0.03672459078891343	-0.00825638740285649	0.025488650210165723	0.020114322295603414	0.06377374493431871	0.0022085044446088433	-0.13867718978806687	0.06651476992312673	-0.008476300807266307
-0.033967560710320685	-0.03218325825859501	-0.015389075711001714	0.0466769874104928	-0.02408293453015158	0.03581797558329417	-0.0730461237523261	-0.15323610467285054	-0.015927921590543702	-0.016253304335426218	-0.028888627705657928	-0.06663151882579622	0.0052618360771834885	-0.0010928823600879695	-0.014352439830810545	0.03200478924287163	-0.06776507048648636	-0.031229479316529977	-0.10609732203069235	-0.14962479624112748	0.021994103313450978	0.014377489541608156	-0.015411972079463885	-0.2902907503783301	-0.009540350149198639	-0.03223729179850834	-0.02962689949631058	0.005055570573608566	0.0464892149073672	-0.08172864907700496	-0.02670797631396945	-0.011763503390350524	0.00844447870291183	-0.2678211969129194	0.04351456539007395	-0.044767795804696656	-0.006270269593384	0.006908233135993214	0.015200082666888921	-0.0004048318115164875	0.004333701264344563	-0.020025636081844187	-0.016605180706812644	-0.036482040194870204	-0.06291238683411138	-0.14016583726289536	-0.0018694689770114565	-0.05428272372547608	-0.19040481125259703	-0.05237178809602337
0.00786596126090917	0.03228675125258596	-0.02094975495822946	-0.11874778132927531	-0.028973943574283477	-4.299009223905159e-06	0.002249919152370967	0.2270937300449721	0.02840676774188323	0.011253311444981954	0.13424724166595478	-0.0071908113830751975	0.012586435524038916	-0.019244959430051677	-0.005634804149086995	-0.018020942319272582	-0.0003161423163945074	0.014352283453061136	0.1296684062279868	0.6696151360014044	-0.03429607004020945	-0.03375228510236593	-0.004537414075795459	0.1381484560688421	-0.05427058414759267	0.016467066000954763	0.08757589923344712	-0.026313406454714278	-0.013743324078929073	-0.040497207109375086	0.018670565658729356	-0.0016532733981861384	-0.16156919888996782	0.03738176607944424	-0.0943962921663826	-0.017264235217861825	-0.008332030917343582	-0.02570323968539833	-0.02144767417099265	-0.08168312301167553	-0.002449805337504222	-0.010623158768235134	-0.029066962830590272	0.03660543982022191	0.02221940552112028	0.06231228609258724	-0.014014950836551361	0.08886703734214935	0.13615660535954743	0.028902777607837923
0.025573670446256073	-0.0390580367214312	0.06305782302344451	0.00273609123955448	0.00682972961824089	0.11246551713352192	-0.051277794077743966	-0.16389605838250298	-0.009584654983971996	-0.014557718344909517	-0.12369894690072397	-0.0041816114016230135	0.052155566434413506	-0.010557976304331623	0.030248881312254162	-0.041562845135290266	0.05979930275690567	0.023039297623117454	-0.0978114690442424	0.06092875215241511	-0.02133778165316162	0.04965175346238393	0.0204159210870519	0.7716756729794237	-0.01904160482404186	-0.0356905370067916	-0.015441964909704257	0.010183772220832906	0.04408940976806916	-0.01422900289008976	0.02007874834945669	-0.019651117247162984	-0.13376930178278343	0.033541124865611165	0.023467150838091585	-0.03668002866529842	0.03484154231938519	0.009837645331339444	0.055477451905944324	-0.03674405480400874	-0.0025898316364233323	0.019772979420193314	0.0012291802605042903	-0.034307732207960726	-0.032292921819925144	0.059790802268637346	-0.010976982144083013	0.3017468049236702	0.05251497585676734	-0.02161584760827627
-0.039013131027899724	0.02612738244001739	0.07535958929676999	-0.07662166150719604	0.040336296077001677	-0.125065740429172	0.00960891331394214	0.12137496319869061	-0.016920210260638852	0.005281614710950089	0.08723541257810066	0.064786128566767	0.026861475828717174	0.00898282354031835	0.009461346699941715	-0.02697554779657912	-0.12789018594694426	-0.004759731507059769	-0.11468467770184616	0.029508996806216055	-0.04855350529103998	-0.004250882628555701	0.006792264931616956	-0.15771283864292326	0.029638783317492926	-0.037249675884051155	0.019200302043717966	0.00984439167758901	0.03589913024069247	-0.054174501189855076	0.008607549418157941	-0.025368037330003607	0.1807069010562067	-0.03700172943700163	0.005863381183470119	-0.040470586008385726	0.03386235912595294	0.0006715126649653939	-0.015454356932491645	-0.0699319302315882	-0.0020713479256228313	0.02262260701751047	-0.008539028030739427	-0.01917704609892935	-0.04695486140388821	0.059912352451327026	-0.015984200211540883	-0.1368526054206598	0.012655138001106752	-0.022916103183567793
-0.041236757835417664	0.013984980658927816	0.012009685776428523	-0.12864383288902373	-0.03831619837574781	0.03854748026034467	-0.08077172782881863	-0.17406196130025672	0.032710227274047064	-0.00143590495761091	-0.029143511320326432	-0.05784698272585701	-0.0006039136448506724	-0.004155219598398253	0.03469099930125449	-0.038928815282736104	-0.14715817335256287	-0.009224825589991815	-0.11693758122958861	-0.004894116383250366	-0.03198609542510076	0.006111110877140891	-0.008392136260142251	-0.2598802017894343	0.03657404114163146	0.02689538135690218	0.013394479577943276	0.0016314987559788278	0.046364847754861424	-0.09475168658423318	-0.05396774355257821	-0.0032858309396709955	-0.12489524122814	-0.30247995511450315	0.004854097835751418	-0.026667405073477677	-0.014973639107714553	0.003832287340059156	-0.023818780712957233	0.020345436447061185	-0.0019885876062122406	0.06003532219774288	-0.012514000048285016	-0.01896946720940541	0.022749780322784137	0.061702553568054645	-0.027124492293401272	-0.09954707926344954	-0.004490271250307341	-0.010952522160818625
-0.04726287627828242	0.023477214908532187	0.11433843034145338	-0.11298225477868327	-0.0400656863952363	0.04961384963115543	0.010466115634859307	0.10192815965735572	-0.012538927440030602	0.00224956979647759	-0.04596211920518472	0.05264277954825393	0.07639354566372868	0.0005826702744514478	-0.017550507391466817	-0.05241718600221065	-0.0025374212897586405	-0.0043613309249129996	-0.034977314644535906	-0.15969076455827652	0.009281077674378685	0.005196713658199587	-0.02430847361670094	-0.2556438158570107	0.003656791244214401	-0.030430228887796965	-0.03239460733649757	0.010589134312180249	-0.026529601099599176	-0.06965592826898137	-0.051551542349150804	-0.011725715221705105	0.14513200124074882	0.058403111821509444	-0.014724761523388589	-0.028365846959510055	-0.010743724254191329	-0.0001922962126765924	-0.025807032321943552	-0.0352068951852707	-0.002350892255520739	-0.0010691827615631154	0.015668916790667935	-0.1039108595755526	0.023190063930945325	0.049630160147223434	-0.025815799843776768	-0.07532420539311852	0.061868934110124243	-0.017785756081950238
0.01570525566016695	0.027865571802869818	-0.006337595526437508	0.04725147059482897	0.011029214858181877	0.06349817798269687	0.025143618315230196	0.1375728078751621	-0.0006965066326429224	0.009569643436406478	-0.023157153699824268	-0.02465790171130684	-0.1800231318294781	0.0038562269037458463	-0.0075815894885508895	-0.009434590303132427	0.06941927535501491	0.009925789759903637	0.0018859926405806618	0.032895696616124584	-0.012221326548179241	0.020999859515119533	-0.012875355631295314	0.3035484653032976	0.04779635690172763	0.01173320598067412	-0.004628393807611428	-0.018785366523820995	-0.23932835374519112	-0.011156424683916338	0.09489194284249225	-0.000958040561470807	0.19281569097442844	-0.2815166119433103	-0.0015425892252447738	0.0028091727594510302	0.02773904821291726	0.018823655504009093	-0.02241470976556866	-0.0006292314334088587	-0.002758420705307799	-0.010296511122704669	0.009907647814487792	0.011920830070029115	0.021311593134197393	0.06704182581681198	0.03452716132358437	-0.05243605422177825	0.05399592669878039	0.007105286506593802
0.020780830217105903	-0.03313943999385374	-0.01328326676309298	-0.1108019428559186	-0.028822046673589286	-0.02609274465582639	0.012530897681988062	0.09420872069874531	0.01808892114397604	-0.02015343662026935	-0.05099725310504254	-0.00736850927049054	0.1018269785534475	-0.005467273154458235	-0.11391949065844346	-0.0036526015622566775	0.042481225100221856	0.0017077569867113198	0.11134668511269229	0.035750448080780005	0.04187958435405017	0.01611401717519457	0.012750335383625497	0.6772101867844731	0.046163879120346245	-0.03577560631161068	-0.06279252581212313	0.006940834964565147	0.032918961205767115	0.03835541576312062	0.07897027676967391	-0.02700992128143771	-0.12461911756947393	0.02647599044446124	0.09211984056745769	-0.027261972130647336	-0.0008841872268421867	-0.002742176669731998	0.04549461910164027	0.0014247718787279155	-0.003428792152270034	-0.009406219250139384	-0.00840804588002211	0.031230592797179997	0.03498609167557206	0.06196887551888722	0.007712047002913096	-0.1918834078003797	0.06677990079499486	0.003217109526927561
-0.03884836626597685	-0.0375128278609227	0.04805203408744346	0.05487659632406703	0.044600449415552794	-0.06049645818452145	-0.09926850765817763	-0.1279637483509927	-0.006943653604332212	-0.014035683593672002	0.013309632942190001	0.04751215417791809	-0.04127812223329674	0.00483282969821812	-0.005880141196845216	0.055160217712481606	-0.004719294994805023	-0.006867930296027771	-0.13392636312272388	0.03452835006191399	0.0518520463777395	0.019940684706512547	-0.03504597687345886	-0.20847798964071335	0.02860365567710469	0.035563596423622036	-0.030692500807385295	0.00669269432995934	0.1075504293141913	0.5043277749672325	0.036641904228855854	-0.01854796519055035	-0.13671992197215732	-0.28768690306474964	0.03279491510121097	-0.007800248768804522	0.007480327538069833	-0.003737915334306308	-0.037686213245542964	-0.03291701672884665	0.004743083974173351	0.07235437820141746	-0.019447410299560215	-0.0006955859812815106	-0.01766686342482135	0.0675577292212758	0.004859795023048718	0.005503819275368278	0.03274880490676478	-0.03299575684377341
-0.005164907346383916	-0.041454169162883775	0.060869745284712375	0.03698738713250695	0.027738904740612635	0.039249573913833956	0.023964566342663602	0.14158005927198683	-0.005509467149980628	0.011555618517823314	-0.03340043851975679	0.03775810684790158	-0.16373785433766397	-0.017104355344965006	0.013042862445425272	0.029174751467753595	-0.013641667914790923	-0.021136155994700312	0.16044756519533876	0.025225301747854974	-0.04132851059558925	-0.027586578523637946	-0.01021013222625188	0.19166604261880066	0.046614797267278844	0.02113231889460485	0.024299039353386617	-0.016032531157982886	-0.018023801465897122	-0.030149839328301096	0.02455050786990105	0.011871018763812935	-0.09465413476462199	0.021686598382624652	0.052061096818084296	-0.03125002791320822	0.01117779241821081	-0.001317056658913134	-0.02969122164781311	-0.05274434984805557	-0.0027056222355153294	-0.026553085085521524	-0.01520166851973263	0.001395853499626901	0.007073970902833935	0.059949624136664534	0.013634412968764081	-0.16206886260216588	0.0012421687934089278	0.02601165074756227
-0.04043001780717641	-0.03616806642932643	-0.13791064272483544	0.0500977512584981	-0.025724218296526668	0.03531732473303782	-0.08761354846237919	0.1463993016860364	-0.003641588879921983	0.011283121822249813	0.03461393601509153	0.21428496318561993	-0.10731239482961137	-0.0036640229221477057	-0.01243664769202478	-0.0341894537945318	0.06849919784860685	-0.013190185739821027	0.1040694302440148	0.011505789819289385	-0.02315925713580582	0.028310256098474748	0.01479624825513929	0.21940184415820294	0.05411689912714246	0.019293254573954165	0.06056670453272745	-0.0036182290159929836	0.1887312369177086	-0.048172755613569096	-0.010567298678676706	0.021812789252632685	-0.15872816854855482	-0.044750097749447874	0.01361604396223829	0.0013998520568577078	-0.006510729220968278	0.003080650286927266	-0.033229016727089035	-0.01805423892442559	0.004534087633973104	-0.013145339228754164	-0.02861102172525789	-0.07175970778559804	0.007448703164312974	0.06610899426277428	-0.020098502635326077	-0.13092740341330927	-0.0006775650513091478	-0.012311263165897616
0.014059395211424998	-0.02140143147706622	0.0029251326504410825	-0.06668977367569114	-0.011465981485736392	-0.06878458709605494	0.012937413422106147	-0.15676453330934964	-0.011996950118237874	-0.019818729701358825	-0.06302177629062716	-0.1380129964551299	0.012953999834276055	0.010552894527792523	-0.0028867370681073226	0.016125471393789486	0.00715724727366578	-0.01667521583070993	-0.16818033710883537	-0.008470385144728426	-0.005917567889656493	-0.06886121925066473	-0.022164424932697147	-0.2747888403445051	0.009489069084986113	0.01802684871010115	0.02697650515886853	-0.022569574362515412	-0.027139437806892465	-0.06484695956899604	-0.03814299012337106	-0.0035550114974277677	-0.1183222816192203	0.024482236239716074	0.051155582192335534	0.13566852512318583	0.0005236641274961585	0.003678225266265508	-0.038270672535884113	0.014803832873107603	-0.0030089627176595967	-0.029622294531901572	0.01777550977603496	-0.005507755358932264	0.029772966300359076	0.0638256593117776	0.017318742838179968	0.034144296854351254	-0.09213243036544737	0.005183285922867435
-0.020340447947108622	0.017261390261652923	0.009772004377248594	0.03156377050879164	0.022900050935108083	0.041955746793003346	0.024549096861299403	0.28595579048651687	-0.013338001902096585	0.008134662808148278	0.06075376374245643	-0.1091180947245939	-0.019789330238796175	0.0015713516050484032	0.010279678388572574	-0.037196325106127914	-0.0999132638813806	0.005414623511354512	0.07462973690653253	-0.004295880470587508	-0.05107889036144952	-0.06199751751588992	-0.009094326956905934	-0.26282175892287707	-0.012530166619705414	0.016066877665918036	0.101781104150795	0.0024583968780207215	-0.14650109180796717	0.0410978974990976	-0.07411962952789981	-0.02967311354596477	-0.12821421802982513	0.01422888592218078	-0.1221468673643345	0.006847643361052178	-0.007922993267275889	-0.0020091259585732586	-0.014003690793245732	-0.06887375525682492	-0.002860127128197928	-0.017220971094383912	-0.017067859252626657	0.025355716480276895	-0.014990813226634965	0.06279675510074575	-0.019514525850516475	-0.13548795266003516	0.04531441809620601	-0.03959327786241192
-0.0128608600446114	0.029924144906993026	0.016037255639234718	0.032247196412385166	0.015093251037237132	-0.1466508817696853	0.02077829859592166	0.1543832035276793	-0.035253508749957106	0.008421441340119419	0.17742565078550415	0.018714135714661462	0.04717411146699706	0.027421222828874305	0.021939328506091624	-0.02772800582405962	-0.03828223872779581	-0.0036682518896450347	0.1109081018063176	-0.02972758026308802	-0.039382869603574365	-0.008642240703623611	0.08993912123262271	0.7551295943354425	-0.0396475563154625	-0.021188165672507055	-0.021996870447206676	0.0008569336680448032	-0.26297500192824735	0.15878498022203638	0.07128875890847049	-0.025914981481170433	-0.1335556609524463	0.02635300936738822	0.08985744202238075	0.007080216697944889	0.002757575174071826	-0.036911439487557526	0.027482686014419597	0.05662371668651212	-0.0035446979214742895	0.026007434809481537	-0.009392767599848594	0.012160605407864568	-0.07257139494949479	-0.15608170904726704	0.00026377622949494254	0.14097317049092226	0.028818782991971055	-0.006589667314729922
-0.006152367564841916	-0.02737158247831758	0.05832188517460563	-0.0962841088848536	0.03845191005749848	-0.012032013761403686	0.024854206303411047	-0.1551926659326633	-0.00835608255415973	-0.01857158649156845	0.025439520050839565	-0.009477585905607702	-0.053109173505038326	-0.017565920872737478	0.015717207192721253	0.03571988848330256	0.032927158646881984	-0.022917481665786544	-0.09951921103263921	-0.017461005401919465	0.015212042473941256	-0.03568393262351419	-0.005595334786498643	0.13164613568407404	-0.03127108803260853	0.018470384006966743	-0.020272876093191006	0.012463926308583905	-0.2551682954273623	-0.0647069820528367	0.046780329755828826	-0.006271932385915716	0.21341035005165032	0.0017432797542754996	0.05268111563084967	-0.0354591212800864	0.00432209941310648	-0.05701765273964411	-0.021921152662091662	-0.038401826570285263	-0.0030677186211702065	-0.011660512142635616	0.0021514197856351528	0.010922568560674336	-0.028464612853202016	0.05909898211957861	-0.013760461991101511	0.04239563222956267	-0.0848909520187508	-0.004250228375787083
0.02236898431936188	-0.015627430135119358	-0.0342066627124379	-0.1026586484395415	-0.017951397836916294	-0.04384482153199442	0.01039300489442096	0.15094025637295927	-0.014134139336264343	0.030511455152463167	-0.12686588976952043	-0.12081063735158895	0.08918281209072702	-0.015471944412243465	-0.029078036333772615	0.040597022789363474	0.05427098672066568	-0.009408561034171726	-0.16383197792476967	-0.0316944682592064	0.026318536775042957	0.02009554193368458	-0.0160163847345284	-0.3227775374934577	0.042716541403936936	0.02128472593262086	-0.031721161500231757	-0.016722206714346977	0.0247182510901941	-0.04561175257512159	0.04343745589841547	0.14253126969531404	-0.09857986651464744	0.035329192788212595	0.05111493129454575	0.09177290123725888	0.04725550649497418	-0.001307830029248271	-0.014155977929025903	0.025782475675434763	-0.0031545461226734914	-0.0042252629648853145	-0.003247848444304691	-0.0019309641029456542	0.02225211400399985	0.06932379805684231	-0.02661335839397725	-0.07857297879259713	0.05916599923544782	0.01173530960370299
0.011623511591209354	0.024694034838912193	0.07594283452054441	-0.11341291774065193	-0.023899693815452157	0.05606256975609685	-0.07742195644263411	-0.15953323157712493	-0.007190163361331542	-0.015394973396044224	-0.04520031253367015	-0.014560720566619056	0.06533221668777688	0.012562148949239054	-0.02754682738525953	-0.01991046249307692	-0.06611375730202017	0.01495978353126593	0.029410369624411646	-0.16776424388755823	-0.05875521422112142	-0.05674286908222748	0.02320842007411593	0.6259601651510535	-0.07883458789323013	-0.024293732713435566	-0.06816084925744689	0.007246482855732029	0.03722703055642069	0.05678567482784856	0.053081418474239035	-7.297453818046052e-05	0.21017845414267464	-0.09755905208530985	0.03864774304801795	-0.027054008986412553	-0.008615160705877862	0.003154809659633611	0.04327530173406067	-0.016498193305411406	-0.0022273284908005736	-0.0091291588803374	-0.008467320577085047	-0.11220240369000166	-0.045447972928697344	0.04627806886188519	-0.014236252198175862	-0.15356671902853386	0.004613380969460286	-0.038929616359093415
-0.033270325877918366	-0.05190643364390853	0.005242583852518146	0.044450852293120985	-0.011392445439472794	-0.04780608134320209	-0.006461700979401575	-0.1516038930286615	0.007945666956527202	-0.021100541831982265	-0.12556229356598342	-0.0158558556571581	0.051034130245986305	-0.010860992212323617	-0.014793102440139774	0.01251270956452172	0.045596476790308954	0.001758323501507766	0.1132435179660548	0.024897317356064742	-0.01665322016474347	-0.05540585452784144	-0.007555625435075854	-0.233607553101505	0.05274230297885515	0.020815461317091832	-0.022483613783145846	0.014744424485428316	0.04215464051616591	0.04234896218988142	0.036953362411854866	-0.015174251049015583	0.17758237873717536	0.07579489591763967	0.08823788715861611	-0.043905184892645596	-0.04771549985629099	0.021178124521029896	-0.006213648833158367	0.01729960782949056	-0.0031707555748638695	0.028823630291571773	0.021360602657339404	-0.024365145235227828	0.023070517916229803	0.06224571520461941	0.013801330603467069	-0.14450061239409687	0.009465945833178467	0.012420234283898025
-0.015616359149160052	-0.0035251096718628104	-0.01468817137911883	0.04441884596929303	0.01725552669536737	-0.008426160459113452	0.02676744440984621	0.12234622282254531	0.04160537133140242	0.00657846132283521	0.07196393930430021	0.029784869651317786	-0.02283438534283423	-0.015151096191221586	-0.004438623066563014	-0.021308479039556915	-0.029853880060361188	0.010679811900586355	0.1348727870177167	-0.05048495781689235	-0.00444141597369744	0.0002534326530287217	0.03460507282128201	-0.27577594640966097	-0.0033319195542389933	-0.027663659725343313	-0.04213081535979873	-0.004173455063672736	-0.25300625511148245	-0.07950948399433765	-0.08501150222927008	-0.016221396591103804	0.19240597039124022	0.006463472454289877	-0.284701566287258	-0.03433696207113808	-0.006965396548727222	-0.0811100052293289	0.05263853002903761	0.018471174820327722	-0.0030816125413621193	-0.004145035139300581	-0.010138326290291662	0.027766582061692496	0.015276369696110851	0.06422958645937488	0.013369560624584302	0.039364880844982415	0.06328497095343345	-0.010844506859344074
0.0036934978642537315	0.031843049482558124	-0.07262147048153657	0.06006520881957786	0.010990099402135457	-0.058250796743800126	0.03894420876704862	0.19838120431963216	0.034100716357574494	0.033262387038371526	0.05882955704238266	0.11109220194396767	-0.00908738373154156	0.019533682431109627	-0.009968398066093506	0.03259681173061253	-0.1164372850113241	0.015143696365794676	-0.09662468538510274	0.0032213221753758263	0.0152086586454403	-0.03274390730215455	0.04138776064012854	-0.26947889138318715	0.03332207474724455	0.0007938660604821053	-0.05768315513821581	0.0006870922504735062	-0.06264291778946826	0.0774218217768579	0.06328039239706486	0.023133262959757483	0.20318463774787143	0.026015818740643227	0.058113483009334596	-0.013741092695681982	0.0022473820963718025	-0.01278371720202922	0.04434282172042294	-0.03288221973355103	-0.002141912737864914	-0.0031893099724248715	-0.017678650730288792	0.04369668916136725	0.020295339846705975	0.06500420935776456	0.010772422822286354	0.029038653452256494	0.0608229761282706	-0.015290503787788476
-0.0005356455801764241	0.03077979822361449	0.07835078826395038	-0.07824430249243178	-0.008047932961788684	0.045985803403303	0.02812762437408128	-0.12847390969018652	-0.012622258170813075	-0.021333694847410517	-0.03622631123461542	-0.10495500668360146	0.024215087842903178	0.02177012925613235	-0.024797728580108015	-0.014224256024060014	-0.10590911136924497	-0.018873374837539814	-0.16238417438958494	0.030096482479094265	-0.0420397223811191	0.06426016964945157	-0.0025359367242279406	-0.2859130212981844	-0.009428276342912432	0.014080225977722512	-0.06083350122664524	0.00865798018546957	-0.04863251262047597	-0.04628005828851237	-0.1120620618445455	-0.024837484383501578	-0.1144808553868625	0.026917179457099157	0.08313066530244105	-0.01480879639983159	-0.007436582572243788	-0.0035311473181204745	-0.012675366901945562	0.035574457989762595	-0.002683491485605191	-0.018261738553634405	-0.0037756323128705846	0.031032369370408923	0.023272620725944215	0.0651113858445593	0.011919034700835255	-0.0791206521529105	0.05318940299051974	-0.011725420783755908
-0.005634857239779376	-0.005536260009117905	0.02439639665583527	0.02838813222894969	-0.03163328549501275	-0.08380324230055666	0.020250333607167884	-0.009567505700465153	-0.009324587490419072	0.00862495561066753	-0.03781768608983221	0.07953077764956397	0.010593042656462057	0.0010166910575811925	-0.02146613400870847	0.037131244618892015	-0.05166452985557962	0.0075079038538282475	0.08026265608035082	0.018955249742812885	0.02232815389009356	-0.04313221993674597	-0.00863888023087893	-0.21840333014303606	0.014020417623851245	-0.03645147492056512	-0.04430775444497631	-0.002931006759680895	-0.2129619101482466	0.3999925983428471	-0.03802752443048648	0.030161536896840698	0.17844809629098382	0.015854241582268152	-0.2707274783423743	-0.03951218222637399	0.032027120129188916	-0.010897324077428402	-0.013584271605415416	0.05234313466918575	-0.002253406615094718	-0.02200841576362868	-0.004745539148105308	0.037923032576874356	-0.03985190368277545	-0.012311584726769798	-0.02268523442321766	-0.11137727616083512	0.016343678008877215	0.016948255566483748
0.019459380266230075	0.02408506846697346	-0.047177394303965774	0.046917954551313416	0.0011319324869018602	0.04781106490519505	0.039833048775261705	0.09029936500935837	-0.008952699056601704	-0.026787355194644986	-0.03281671488968132	-0.006586818793753264	0.04016289461377855	0.021228907756024273	0.019494970946666582	0.008841357420623171	0.06211056711190431	-0.027841109487105133	0.04206553133538582	0.06988744873869364	-0.03657412331353607	-0.03778749283704019	-0.029737742990001606	-0.2470685623048259	-0.04721790827365112	-0.03336652682122512	0.005466741431808259	0.008976732509369322	-0.02463302897972317	-0.06927076034831953	0.05640553042503234	-0.00742133525113095	-0.15023898085216061	0.009696420302629849	0.010337032870669827	-0.03924207346963176	-0.008860937881161953	-0.0005589879212492633	-0.029085819964426083	0.008839803067985121	-0.0016972292211714375	0.05361052761759683	0.0029747788384393062	0.04204995167322013	0.02105857689151726	0.06592260179522309	0.015052986857079304	-0.07408345614482215	0.07254233785421202	-0.02521668809050898
0.0018914451105702028	-0.03521492873574898	-0.178188116986354	-0.10932030632626157	0.0050258216793637985	0.0443834868193333	0.008521781286335977	-0.16926040340303425	-0.009753519970646449	0.0057877821444089934	0.03622043005187115	0.025514691807822783	-0.037843785728235435	-0.006559824224597833	-0.018342780020754436	-0.047093621132201224	0.04877559284502277	0.003105760448583169	-0.08962597106747217	0.17748683529211412	0.061757345186403106	0.0166867845776811	-0.029557719854672905	-0.26450543513410396	-0.041186944459143345	-0.0046398517753725175	-0.0602969167272815	-0.011331741717635305	0.0416694683283793	0.08384711901009287	0.0008336785085139126	0.021092797180869455	0.2450773618091698	0.025848257204061885	-0.21970858965264614	-0.028401465228346207	-0.0016392245784380066	0.009184287210924595	-0.03946421233312794	0.02281384443595416	0.0045877768413272865	0.03364429061829805	-0.01743243565587909	0.035448758497400194	0.007309386461582108	-0.1579189905136762	-0.023762785647344027	-0.0979338707345877	0.016663094945522608	-0.0036017990827564065
-0.013334490738620116	0.020879359465092055	0.05590551028330956	-0.11250158091847279	0.004388360975311661	-0.013379566755674933	0.02653248580992786	0.15998450119733715	-0.009479872976748448	0.0025911166703917843	0.0782527780149212	-0.1240810604139755	0.026005040505607303	0.003531813710534334	0.007726197284791124	0.02408716486398771	0.06509161810370206	0.007032013712370099	-0.12801104431573387	0.025626168045688975	0.014333813780117634	0.0761216035061323	-0.009911099303635275	-0.25238126468274574	0.0015426799845798087	0.011962574584537469	-0.0241245603182826	0.002629080348544085	-0.13640387730282674	-0.07171039946425299	-0.020670273313715005	0.115606851389668	-0.12512006574870901	0.028629880472790137	-0.09175627835499017	-0.031377719915161105	0.027858386213514677	-0.02075886590821383	0.05371932835834978	-0.07372148498268652	-0.0031657569110320766	-0.0007904539548896537	-0.00735138340029298	0.028017465840961087	-0.0464888191119293	-0.16547767800311902	-0.012366996629482128	-0.04054862222147358	0.1900269810591526	0.016204274452443677
0.01981741838065609	-0.03079876624963872	0.07492791782811001	-0.08498743635009469	-0.033299560449659114	0.04933047994267618	0.00470191646011408	-0.13490604588972874	-0.012605704183988929	0.01071561725894353	-0.1271537010671378	-0.09736446964298229	0.06309928484416533	-0.012573006938181879	-0.013592529659334832	-0.04465742386452148	0.05982859927622158	-0.002005932263411887	-0.1585110399844474	0.027219038356591774	-0.03291243442290579	0.010019389523992504	-0.037906500534644144	-0.3077210875543215	-0.029248109762341847	0.020165220505719027	-0.013213998600673222	0.017899348799367727	0.1030348393169771	-0.006669858356022541	0.04664434935955851	-0.020800741529539483	0.18387450116051696	0.02050103586727746	0.013166513031849172	-0.01330476628075412	-0.008625286357062214	0.022190837090132483	-0.040129070960310494	-0.062349975380536125	0.006232746592721378	-0.018206798349097424	0.028316384424038187	-0.02272616215556991	-0.04121773493136425	0.06306179990149503	0.008866669977501079	-0.055395773799057954	0.05558985899180934	0.01766459566804515
-0.006667755647580271	0.023936017075448398	-0.029899979919842553	0.0680026528049868	-0.010492422533575883	-0.0905387641340627	0.028224562806712494	0.05121120002836269	0.017926512432122763	-0.024194253839886368	0.05140060963584329	0.021203965947718097	0.02937525657667602	-0.01740127353700891	-0.015332357541746387	-0.030071044429641914	-0.16262659930701048	-0.005314598939427742	0.06307576596016679	0.038339196283348795	-0.0031097327807554395	0.013257176182023976	0.0034856726605434233	0.8072714961494505	0.03314820740558607	-0.0039239014041810155	-0.021024475904128485	0.01239334834765541	-0.30683976867572055	-0.07608524503770468	0.09194220031325821	-0.017683619921096214	-0.11954164211360771	0.020157803720414993	0.061780704643615174	-0.0008777637824869089	-0.021901168359854638	-0.022165459844244378	0.04193354926533902	0.023084953769168352	-0.0034269500416587106	0.02857471384307655	-0.007723948060396652	0.028643586716329446	0.022843291229400348	0.0639581673908131	0.013215957811478439	0.2551552912885155	0.05196547405486144	0.011399583033786439
0.014285050465272434	0.02500440670928947	0.025307141304542712	0.06226163364623899	0.04488411957165263	0.062458381694248055	0.005535649573240085	-0.17253225387327148	-0.009961259614961818	0.01230865260755163	-0.028639225345909652	0.02092935694955122	0.012461053001402343	0.004628955355342623	-0.022513813919241874	-0.04092508916045226	0.056021104472052864	0.0252621627638453	-0.13948855031592558	0.002187763692830413	0.016685854089540226	-0.03314388293030643	-0.0032048184468018008	-0.25878404764652707	0.04146924766024494	0.03281788404112158	-0.01713895816983495	-0.016758821787790656	-0.07732174991541542	-0.02948751616028421	-0.04370079149772046	-0.00340354317507863	0.04350622068952289	0.03067416218794242	0.02399877118393615	0.0032282985325142364	0.02843701685678825	-0.007083348846494027	-0.02674525468674983	0.023962321223099572	-0.0021069834846799496	0.025665127196821503	-0.020471916972604958	0.0021792582650239636	-0.051200411423270635	-0.16854700252428556	-0.024570321632464403	-0.08669126004257804	0.008373877700587763	0.010513258145872714
-0.014621250507964215	0.019525490847924085	0.01463805819882109	0.049358026975384564	0.009766883359890198	0.03233650200853281	0.02227541776633734	-0.22337538417433533	-0.011528587091438022	0.009625462932934533	0.1054533080438523	-0.11795937350816002	-0.015519174331612795	0.007120199813878571	-0.010541214741574368	0.048746056004609274	-0.01182173124220326	0.0005840597402955609	-0.06184983341238003	-0.1367761427460304	0.020924731097170843	-0.08411524884142418	-0.022589620676685445	-0.2404973040455694	-0.033514426527700564	-0.029657834894678128	-0.04545317474721596	-0.002013608026404836	-0.12759347242217317	-0.021144427427532718	-0.0626197126809031	-0.0024491591549469375	0.1744573712016936	0.021189795914421848	-0.20436787198521578	-0.05312787354990505	0.0536205599760302	-0.008537824358295712	-0.0346144144926986	-0.000386388326163069	-0.002424750830062112	-0.020624895139180716	-0.0057502997760126165	0.023227759816341495	0.010429492492187636	-0.14012820352096078	-0.024334466199337292	-0.06091709381145001	0.04917610103537663	0.015588346865156928
-0.04449277837074078	0.0061338254763541045	0.08664660300785017	0.05495579556786524	0.05192665661980609	-0.12415471219219107	0.01144744029404792	-0.1472849478232638	-0.01052013990115047	0.001116037833908922	-0.13171046534226336	0.1731148825372191	0.011015146036574152	-0.0019340847029248834	0.029314145444299722	-0.03506509903698061	0.09027819070645492	-0.005369021476788839	-0.13920059900608794	0.030818226716278877	-0.025822541339902638	0.004828927432085766	-0.0332889185441858	-0.33612160880694736	0.038796110467327165	0.021133417124840344	0.02137011484497343	0.0007224191009088827	0.1489536229049737	-0.08782465146995527	-0.04575630379053655	-0.03431262009608399	-0.12475482764149928	-0.10231784974170405	0.024662888330448003	-0.01099043799394476	0.003775585398274052	0.00348004603472873	-0.04189894598258761	0.019658778444298877	0.005237663130824513	-0.034454611784670124	-0.022508299046967294	-0.08948794714694196	0.02371203460757497	0.06417909145665435	-0.014197759018875513	0.03949755027565452	-0.013520560077286426	0.0131340092342145
-0.03845614588068097	-0.04270648707171931	0.0065223020998237185	-0.1283894523963665	0.06266878923412296	0.035686763393172075	0.002533921770394227	-0.14652399669091537	0.028474589259887217	0.007479434183950798	-0.037011381825015635	0.05629395377318615	0.030917805252398557	-0.012456877943604923	0.0224941044358573	-0.045276560687016174	0.06877650112675619	0.0006099399526203343	0.06263179341088744	0.027566590124948016	-0.034141530330816565	0.08937499849012692	-0.0051739864674393175	0.029093443357155958	-0.041252951642879995	-0.02082269999638147	0.06608474671990516	0.0069978224145663265	0.030848972718753795	-0.07679450210040704	-0.00844506086748388	-0.023348734395036444	0.013393831842410327	-0.08199960544932328	0.020162833068806504	0.23871237390118277	-0.007752401657672454	-0.002425014574585657	-0.016121210810926278	-0.03954238203415953	0.004478592294026748	-0.02975899988273777	-0.010135967617015922	-0.08748718785676719	0.04177217928828577	-0.010952347172519148	0.014259209474565797	-0.12558159726000567	0.061295512749884665	-0.0016675409982999554
-0.037382477433528405	0.025566284596495098	0.02679442674903348	0.050387787498705254	-0.042643873438566876	0.03840920358036255	-0.07238894668624378	-0.14067765688419803	-0.01745485005717055	-0.016963165992138967	-0.042753479987747776	-0.10132116763213271	0.03439493565601115	0.017015805865127187	-0.036397419758756586	0.042896164318094454	0.05044375565200103	0.02109641353148654	-0.08935055672262224	-0.0016906568994072585	0.0170715952135346	0.013250785570511835	-0.04789141512411115	-0.28296099108891265	-0.05825223588741246	-0.040457250560272225	-0.014160135207350686	0.00604350691927175	0.07391279648958116	-0.07331574035576922	0.12021143572141682	0.03986265594541983	-0.1340222088751576	0.052884666632374504	0.017229127430602783	-0.029015987417697398	-0.02446966378261641	-0.01111093843190556	-0.03732844504366076	-0.0018606069603752985	0.0036843634662611295	-0.02584513080430879	-0.005323260610915895	-0.0978551215020212	0.012689123744495918	-0.00843471004690873	-0.027112152066967245	-0.036265695933597	-0.18117271891747297	0.009619187532185788
0.03248541727161046	0.030513277515491065	0.0960803859241034	0.0153660117180194	0.04080098646915685	-0.0697877013238227	0.015527579625438739	0.20743080627304752	-0.027077432405392027	0.00779768974077233	-0.03878556585843035	-0.10390027599836794	-0.03808717562545862	0.02074123367533166	0.010374474672846554	-0.045413359569403476	-0.13998017300123303	-0.0016025026403566698	0.2026164441464214	0.015462145320692799	0.0016287315946272429	0.015389251627737757	0.0688542757271578	0.22372717623240368	0.015558604097968418	-0.03791774276246797	0.02986342068059821	-0.018499426831539312	-0.12081130776395367	0.020938979084574386	0.039819138990767895	-0.01386557273246999	-0.1461918087450582	0.016564017550056268	0.028996546179210235	0.006771642687554049	0.016974872728380434	-0.022836155552944094	0.027855922015738905	0.026317736748099195	-0.003053480825353472	0.002856711843522953	0.009715293001760075	0.008167247580162075	-0.0677796551037065	0.06631335591228289	0.009031971780369349	0.03951959048757153	-0.17217175676923663	-0.016543989308440542
-0.007975915566837284	0.02676449373553842	0.0720530852394797	-0.09261922528762934	0.018511162408507153	0.051630737376341315	0.02994516185276516	-0.29961029877635226	0.013879006001075321	0.005316554266056483	0.08408714504001437	0.06447944672593876	0.045911200129375086	0.022336579063546195	0.026900386638282727	-0.045871021603944975	0.05926756701701743	-0.014163722978865553	-0.0019360974131473994	-0.12067788661639134	-0.0064941950295029525	-0.04010709389759941	0.015821578416597187	0.3846211307745749	-0.022699734761798027	-0.032561085379601534	0.05159553505335025	0.015259117540262377	-0.06625325023055048	-0.04050557631910196	-0.04032934807281072	-0.022729362786233106	-0.12831856521924748	0.020903960308698514	-0.050451434898963636	-0.023267994724220444	-0.022315747995455968	0.006256954904543181	0.052995729032994314	-0.01849961299134011	-0.0018966517864231719	0.005202247227086264	-0.0011957659130755929	0.02759937827681788	0.04005126686248186	-0.11767038633138381	0.00416335087392672	0.05305121090262646	0.0625779848041515	0.015212475069067477
0.030258590588210062	-0.012536605208175752	-0.016291658192941576	0.07147884110404538	-0.027391691206235736	0.06721221474249141	0.02626824938958373	-0.17379284986714502	-0.009642295220023515	0.011094239692614064	-0.028380657326860455	0.012988976862644268	0.02554922634564473	-0.014741085937530443	-0.015832549018605643	-0.035473529643146685	0.06973289085421802	0.0029052600235088904	-0.09698825311962428	0.03412456017238492	0.027602298908868943	-0.03548029063409485	0.011930499067285927	-0.27145941257681533	0.04960231613927426	0.00998182488305656	-0.010320451896075247	0.017497680872721685	0.0090374117269429	-0.030997833871718467	-0.03316975245743251	-0.014892619581748841	0.17374000290712935	0.01593080738193603	0.09349734955190234	0.006523322208399986	0.0023718823141796745	0.008351291277124619	-0.030026052973599143	0.007880718729719592	-0.002158436515685753	-0.02881022859609511	0.023935027734635513	-0.007188868660253866	0.04950418546033325	0.06917881077429301	0.01273917899967273	-0.08837955133311544	0.018637561428374284	-0.039668910383978254
-0.0438185040482138	0.0234929699054308	0.0033269288518396932	0.05497581199073775	-0.042743905207355236	0.03997159572319515	-0.10528352308558787	-0.004967530354727387	-0.008538844961663926	0.010084708410023813	0.006726774749142351	0.05893746665797189	0.05837778247934293	0.023207734604154394	-0.01458204978724243	0.08193332440128906	-0.05659212203497745	0.019144857915672036	-0.07256712226753789	-0.01508796753173574	0.03910822639708167	0.012474076804202377	-0.0170901840155635	-0.28209853088210146	-0.04561384875767508	-0.019314401318097408	-0.02270151723047602	-0.004352765391171306	0.1265929789469642	-0.10397696269402296	0.05829432277761534	-0.015610510628858537	-0.11998472589200246	-0.3381544480523735	-0.0035191798483154343	0.03748152737309738	0.03575726719694721	0.014732259182190682	-0.020683563295503336	-0.004640505205794034	0.005152637137904094	0.03434558983729803	-0.02080441013437303	-0.10680756827102778	0.016017937500844345	-0.14961831829415279	0.002380603571935717	-0.05241267201906112	-0.10400837649540881	-0.03804059139823021
0.001105557887899704	0.03131049903360399	0.018050375170260303	-0.11621314348284505	-0.002049212282224835	-0.010903896701419035	0.04023017978183907	-0.15472828208017073	-0.00928218140246754	0.008751064550521551	0.013832558808231988	-0.05972787251384307	-0.1386451946090484	0.029724213167834388	-0.008920311266906357	0.03544532262937319	0.0835805602190656	-0.023319760767380557	-0.06406693302645144	-0.007398121654068746	-0.030854304492106167	-0.07464831668155603	-0.031888106318687645	-0.3074503174288448	-0.02462719736605577	-0.0035773617372953596	-0.045049607758390994	-0.02731935268635716	-0.07182578316182393	-0.06948265970504008	0.054737340397312075	-0.025881358671574345	-0.12829029853535356	0.019473568024951236	0.05704802777872974	0.035724113444848805	-0.009804260642396548	-0.005902947700894492	-0.010265169557267109	0.021773760705529638	-0.003492773429762747	-0.003730467308781499	-0.00244691777325861	0.023672117654490468	0.0318466191425483	0.07092615771291694	-0.016498287974774213	0.029558640107247357	-0.1247128690111098	-0.009002623153708192
0.022855198576252952	-0.03404630324838508	-0.11022616667238526	-0.09479009378191004	-0.042853643548619945	0.056780915741347235	0.028221986030536574	0.16149245324553085	-0.009102574548312259	-0.034271813014172224	-0.024802710113532883	0.020938989419980316	0.020509939743263476	-0.012308197732728149	-0.0038266836946357218	-0.032624294224431284	-0.11542224200408709	-0.008169525608774712	-0.10558084732732223	0.16741287486784148	0.04745020826756518	0.011006075682770825	-0.024481965139196836	-0.26487714274574775	-0.02730934616815066	-0.0038624046116008683	0.10385136281114973	-0.00984659114131864	0.037941875390448784	-0.05343044915316968	0.032936627691224206	-0.013461659930630959	-0.14897919137563803	0.0130109480341991	0.05185212391579717	-0.030442329977836743	-0.04576714025748224	-0.017287859868334546	-0.035334147870628656	-0.030752009625067876	-0.002464972601707268	-0.0023453721071377913	0.008097770919214235	0.01998501840801873	0.011890924470922982	-0.016463350952769726	0.012122673738306184	-0.13560730110827618	0.05692955163249681	0.004265240390274085
0.021129327069520514	0.029468288649264287	-0.1417542597142141	0.06388472511993332	-0.041218872083909446	-0.04180350152348292	0.00521854471425861	-0.1822156861443802	-0.006739066998694762	0.012974915571492966	-0.014625136717221175	0.06665756727401785	0.0035899039574422203	0.004468272476767015	-0.015858197394773378	-0.0013325796039138367	0.07335651616032483	-0.01622175619049085	0.14074249533116964	-0.16918760275555234	0.033598243319390896	0.024757096078302312	-0.004661136458034525	-0.2804768612471551	0.04068366052723977	0.017223546965227432	-0.018876784760454755	0.016412364757550677	0.00197925764970978	-0.0597810418080332	-0.033842167035411146	-0.006094094233028773	0.15948298101441832	0.011778148792786306	0.01050406419052797	0.002511086274655281	0.0017334712608353584	0.0213059560083173	-0.031899956878214286	0.011516124321916869	-0.0027857284659796276	-0.01848930231511322	0.01711395794366981	0.01600562066720522	0.00856809733312075	-0.1669602759340687	0.016911677931509075	-0.13859704993909008	0.048857628597725855	-0.02955556425856321
-0.023147895969374804	-0.042720003086240466	0.07496787373127008	0.010125166002879632	0.05903717820263555	0.05342877477020229	-0.025237829268218773	-0.14204986513862167	-0.025607255834902753	0.005871300820474789	-0.1188007940094285	0.023753683395500776	-0.05552463545383898	-0.028323340262334386	0.010422829293851828	-0.012484269457489972	-0.023908286155900897	0.03627744421627831	-0.10152101224638554	-0.06333775918691463	0.052974835138110396	-0.06028403969027804	0.07472648416052725	0.7134927222285194	0.00702362459508513	0.0198509725914545	-0.04831535789249538	0.007102062332833885	0.18812316159819129	-0.08203874052830633	-0.037323801492884376	-0.015560036249485711	-0.1210614122039202	0.07126265943525723	0.03578786697723499	0.03048293178647782	0.010035852489436729	0.010968026085987731	0.03492381561652928	0.013418553875885664	0.007219628605738398	-0.010988432720986747	-0.009342917228224543	-0.09640520856054864	0.016895391743203435	0.05594283812598551	-0.014414761114936846	0.34203404689046	0.05649052291899516	0.02214649489733438
0.005274786472558117	0.029121677382622148	-0.01564888439761071	0.03867981804012324	-0.03582020147521034	-0.10267091052218456	0.029482798000383628	-0.3633373187690189	0.03935684313193233	0.020038056518531085	0.12475440720986954	-0.04339413750630338	-0.18145844638967756	0.030206400986346124	0.04477571305725505	-0.00881508119461505	-0.1434608278577747	0.016342891044060254	0.14619914842565182	0.014078796677003265	0.0002753835855404759	0.1951540208174396	0.0023408776923071854	0.3522302822854299	0.051404951372571485	0.023440203319688588	-0.05323215264984792	-0.017303918086322666	-0.07123049618690712	-0.04805600171876104	0.050091659753531345	0.014186289400641363	-0.14808561389666103	0.014839761445641125	0.022632881158726924	-0.02187601271436797	-0.008146049976168433	-0.006071017698570176	0.016995825673801118	0.013353210819649757	-0.003040607592195738	0.029175848302980013	-0.003251341680119367	0.02336070922495819	0.023039678792086123	0.0607208436905712	0.012492103208947083	0.07674915368500687	0.02258768402788319	0.002346558607154475
0.0003706022206493799	0.03089645263626189	0.05446161037804959	-0.07475566842690641	-0.001219422629976907	0.03980155394266276	0.018888950587847286	0.12410283132395926	-0.0016945226894080406	0.012751233859028434	0.15793150876287146	0.07987109452100485	0.050555910326776574	0.02719783383483191	-0.006483723275452576	0.028944755936867114	0.06360926965597936	0.0009414068198630047	-0.09357539745238659	-0.14597904688165855	0.018372959305932454	-0.0300067252873454	0.010839145253716561	0.8552102324174854	-0.030228605467401574	0.015503214306309474	-0.01314653545148467	-0.013890381146538858	-0.1771402573023457	-0.08435044532063621	0.11781535725665308	-0.03005012474358682	-0.12233718483325393	0.042578969228167805	0.07901907425036897	0.1615484210925999	-0.013236033885168218	-0.005090543303955201	-0.008811532341883867	-0.009215571821596314	-0.00326853121830427	0.0059838060589875565	-0.009633348611745897	0.03290135398135062	0.02510904921841593	0.05975284911252002	-0.02968730783791598	0.07241795350870044	0.051256718182072655	-0.006649204299931625
0.016223682247057877	-0.008419761605576786	0.09116609332038461	0.0431098537047601	0.015424595837269225	0.04154137021704064	0.010464576671443137	0.1557635824608562	-0.01240012022364208	-0.02373229878244383	-0.01756563030621037	-0.1190600891849408	-0.015575347777448314	-0.00028016079515364253	0.03031198601571232	0.043077491645252666	0.05435749172563028	-0.02464611134332481	-0.10934807363953787	0.02919651305219977	-0.03194517466823891	0.010983746108443665	-0.009260116923255554	-0.26933661480438276	0.04358126067013582	-0.028651593781428345	-0.02318730755695833	-0.024503089264980373	-0.016088044508797247	0.3083846294503375	0.032896308537004	-0.018659247451023476	0.19844521279073304	0.01247162887378945	0.03938568070863785	-0.03760193882680232	-0.0039698915292035964	0.008231771732341894	-0.011781388438575596	-0.03128546312459585	-0.0027349243073811523	0.0008827670910770848	0.02607631842798619	0.019277102211105557	0.006851488595283445	-0.15806483388091566	-0.02838434762235538	-0.10502198502035817	0.026261950355065893	0.01036587858707553
0.01609940224800066	-0.008456121423627337	0.018189542912115577	0.006196050852308326	-0.0022704763095276574	0.05282905898312547	0.02403949356694902	-0.14685869683341515	-0.009599144853047983	-0.025351448147078553	-0.028949949668187765	-0.03178385640813176	-0.22019792985639006	0.014989757351671141	0.035216449223544256	-0.03391525284637573	0.05210982172935383	-0.023693351056983374	0.15229845160421374	-0.0492035677688953	-0.00730757027329746	0.007725081651818618	-0.007026024240437437	0.557208890674945	0.05932788057183025	0.00953105968657337	-0.019780320566092267	-0.025130293698123567	0.046100837335876714	-0.05912700859151446	0.04197927394349572	0.006167127716742471	-0.1161344117536113	-0.00015633306846902996	-0.23804769701426284	0.12629675890336747	0.0027216349473408626	0.002576889807961925	-0.010154591721850374	0.25498460288768726	-0.002535606589895906	0.037059100644452794	0.02409793397117537	0.025562715610557278	-0.0648422258117871	0.061328580234609034	0.01048825266799322	-0.13054045917961157	-0.13483973107648162	-0.023848943202050214
-0.02485255582025825	-0.03503635749682289	-0.16860372904815885	-0.09263229147776146	0.03205462905002314	-0.027892321459664162	-0.06970666977685214	-0.16519066662186088	0.027121930529114616	-0.026480482962298265	0.06540466514969448	-0.10504337072993349	0.05806732125719327	-0.003539498050481052	0.03219432072801937	-0.019821896212363573	-0.004264394397770047	-0.004197790751097636	0.23986687797978193	0.08365421330552253	-0.026083844997154847	-0.05341084236387105	0.05101461543810765	-0.24506900758198188	0.04939365374655135	0.011061500274902209	-0.039386455102956824	0.014582949839032517	0.03806255570370813	0.011140106741693308	0.07572529204164039	0.012759091776623427	0.23373425157757594	0.02764972578332963	0.022390267305564704	0.01771491390818701	-0.002506572035938734	0.020184847110027295	0.046124863631714835	-0.07416478582366907	-0.0033386232165059484	-0.0015141562720719776	-0.01393199796531153	0.004254682986491389	-0.016536879226393103	0.06408570994938709	-0.01470366021826776	-0.0481813704678053	0.033570023122032944	0.029360839033298544
-0.011503380204153655	0.033936658132680896	-0.1389808460132612	0.05493402877235949	-0.023101620367568104	0.03929572579798514	-0.08073992564430592	-0.21243514610963302	-0.008915098188459888	0.011671445734788358	-0.11689557919727085	0.2888930780551207	0.026408171042868706	0.007613993372402547	-0.012654764411217002	0.0443393165749585	-0.10339112754456928	-0.0010371083284666383	0.05448714968133045	-0.00779265505370222	-0.03774236105238851	-0.05720249463551118	-0.006039270555521944	-0.25737799493518926	-0.08034883583821538	-0.03611961398598787	0.047299414240145415	0.017344947945726743	0.13763918582041124	-0.07553041295695948	0.04202798503483373	0.004765186062281282	-0.11727633115760382	0.028508391089710493	0.07270375107953059	-0.029216277646631716	-0.012319285727052192	0.042582299508819595	-0.006123134851577197	0.012172070182250172	0.005173301700100274	0.019754216184552205	-0.016163472145455306	-0.012459320462705363	0.0179591258697943	0.05345980100499837	0.016241698599843223	-0.13743179641254527	-0.03688536534364193	-0.004044284926597902
-0.0358626398026694	-0.001228455589318037	-0.11450312956534545	0.059583332028333096	-0.027100147815334822	-0.04229343295250974	-0.06849045729582946	0.17112985389722854	-0.006962172549057869	-0.017356452077914582	0.06273354894879886	0.06208263095423426	0.0016133932894465944	0.0016446517245662109	-0.014055164303292986	-0.01931161594100886	-0.0051335293910848125	-0.005948242639872478	0.1266628432699292	-0.022675864932556033	-0.007338769062035135	0.011055341405468062	0.000765679369760619	0.017370065230773616	0.05012288023937254	-0.00250494595110722	0.024153505748225144	0.002602611151874589	0.11090676420137907	0.032561673920847536	0.07742701985986714	-0.0031986291817522215	0.19884428076892327	-0.28439085150745086	0.032416212786841245	-0.030325454863589767	0.03650827338805175	0.017847806139863677	-0.020872747876448192	-0.019864311158065903	0.004126722868659999	-0.013085782491789268	-0.0069010881439378865	-0.10489253899226697	0.03237043689205948	0.054316985329070665	0.00779289608698964	0.2552146681450592	-0.17800341925662225	0.0094237875169385
-0.03947251453771496	0.02221235857303109	0.09274223530347445	-0.12083265543097023	-0.022051652506657412	0.032275634982828705	-0.07847078041491812	-0.1405124346705934	-0.01613705945561924	-0.0025248949770360924	-0.1335427403303329	0.06159889615222673	-0.0018047100544378736	0.02302274810566887	-0.03287886234572579	0.030881037652022495	0.05158875292341545	-0.024020677892708044	-0.15710236817123405	0.028018375562883557	0.038069543792108376	0.07314645668024278	-0.041528231536739624	-0.2926110313005405	0.021696457588258635	0.0235279543341705	-0.05211741606990436	0.010211459599436057	0.03979382463623924	-0.06327882685357981	-0.0637445909775597	-0.016954564531933648	0.01830790876881656	0.04404408164439883	0.06596954096990466	-0.022734307930773686	-0.000959357995859682	0.003976879396314689	-0.03817340308730272	0.015602466966712018	0.00450820027097725	0.03080093826180646	-0.010755029629236015	-0.10067526701776769	-0.0744479670331617	0.06557935396058347	0.012148352192063613	0.022193985884619634	-0.0014059275883148074	-0.025112060206224304
0.013757276904844549	-0.042778555781609974	-0.14204316781346368	0.050271070819936904	-0.02551361078322625	0.04884223337706717	0.029879449071117416	0.2601649680112398	0.045787351555150964	-0.025623144141813464	-0.028828572589225585	0.31916477463668236	-0.12632137360651177	-0.023407475235929814	-0.008536877261624613	0.005659287554661205	0.07190268808188376	0.013341450947772683	0.11004533695282226	0.11711921980839034	-0.0351104800676243	-0.07116543449197106	0.015544883598944943	-0.1525176982118035	-0.09098062842731051	0.023526830302451344	-0.013424418573822186	0.018843907896933524	0.08382158512836103	-0.06368885274851055	0.05898482578548483	-0.010381068363234408	0.23193896247425563	0.03636114510694624	0.009250273602744892	-0.05070813264367589	-0.014459193267027876	0.02636452252948584	0.05564690548513663	0.00688398418419747	0.005203739055927145	0.02306192921255024	0.006359100812469842	0.04653639563004472	0.019563043045662743	-0.15810634887072883	0.015194600426265787	0.05280687256838491	0.052414247135969344	-0.02861056070289833
-0.031150680141006887	0.02163132646674203	-0.010329781998923681	0.04551067535772818	-0.04597426661495465	0.07204622290170855	-0.07181307744853219	-0.15594280313227118	-0.011522388481134476	0.013768827447642252	-0.038271612527243266	-0.09881810829688657	-0.0019249583424694719	0.0013774148649143172	-0.016672449518753275	-0.04367119165367767	-0.025578503108543735	0.029048223318229795	-0.18205195583567402	0.039970669164824175	0.00957355635538279	0.024075459406745357	-0.015603832431581031	-0.30735191255520533	0.06319867162764459	-0.014178467203092168	0.024296082937005123	0.0033338874526765722	0.04778109840283687	-0.04171511702865282	-0.043969754879344326	-0.0006306174668725362	0.12717144116740675	0.06982592706556534	0.09305534279490112	-0.002532892072906179	0.038289888529411835	-0.001957611712954531	-0.027139556330358756	0.006476686552416868	-0.0021890281935280655	-0.004068826056294984	-0.0066170648949511815	-0.10701028334917027	0.015326937988294594	-0.16689382326671692	0.015755982012117784	-0.0828134292008167	0.008627888931176312	-0.041128482347025964
0.011577053932728086	0.022122971267493994	0.07360287805399858	-0.07762900136693443	-0.011456887690430085	0.047208367130072475	0.02441071340855742	-0.13594952956160178	-0.012755428246776137	0.013535057579784189	0.07660489097535937	0.059820722431110696	0.09324158001657643	-0.003494159243062859	-0.02223674837652361	-0.0474067586932797	0.0667058539878637	0.00125250375719952	-0.04335668974759405	0.028205009317142503	-0.007017356140342417	-0.001346170292908937	-0.0203575414496725	-0.30490863382472516	-0.03040788422709593	0.01050903747138309	0.11115060897542862	0.009818191293584824	-0.17215267126839573	-0.0521345372749679	-0.07994648340295844	6.748382879013661e-05	0.17091305431789078	0.02295344967816927	0.06134122719412444	-0.010404801461304305	-0.021835268570281913	-0.012214238878226298	-0.02314065771714031	0.02462523918633051	-0.0033211109823801962	-0.024986764640940236	-0.009736722018617366	0.03150500238681488	0.012828596196370381	0.05790469468566116	-0.011799547217285362	-0.061692652769272084	0.04837577174536054	0.00926603845591344
0.006279760180215453	-0.01668821433611338	0.005277306458995735	-0.10210863088849055	0.053064665836867246	0.04617447111349011	0.03359480440174757	-0.10365897686970857	-0.0030845192459710235	0.0028543831423412484	-0.12688865179153472	-0.006122944497103162	0.029118208364332168	-0.017789161119240452	0.04484483398936682	-0.038719905293390915	0.08289395124513649	-0.020326786010079742	-0.1430071694666327	0.015987092315477458	-0.011877157108447318	0.3274738252046449	-0.014665776329551954	0.17951757012533726	-0.07823566067829779	0.040693191661920265	-0.0482531832488683	0.01255521437650823	-0.12008411553093501	-0.0017119092542551698	0.07600289768748607	0.13737696630976443	-0.0782781282144535	0.001452322377033488	0.03916421910557947	-0.03149103982679044	-0.0190757038958498	0.021568495256402094	-0.024368042947871253	-0.05201944133764828	-0.0030453405562038825	0.033214675408489804	0.02512173968934876	-0.002447155956345523	-0.0018632014737087956	0.05518906452794981	0.0038279732035280175	-0.1250772719931032	0.2740244544947316	0.03747247706767357
0.014295016671901613	-0.03762461181845865	0.12420688617512424	0.03993739136610093	0.005926398282708851	-0.060831524568326495	-0.003222947163988829	-0.3001877958234434	-0.016418003790419605	-0.016485401462064328	0.008028642590114031	-0.007058419786966078	-0.10934261069251351	0.01237374547818763	-0.022403402221026044	0.008352084581818417	-0.03660252281605226	0.017019213894211863	-0.029027521823159805	-0.045745850825786326	0.03834439548964838	-0.08805598728137339	-0.03727745176298577	-0.26850946274447923	0.033546969661692495	-0.003497721736634412	0.034953172571722826	0.018508136043101513	0.11502567111986137	0.10440901057827505	0.029729804859048272	-0.010990125801130853	-0.11298705752025925	-0.0025689562352843496	-0.2290085166990646	-0.018101164804582005	-0.010580075470150042	0.01731437209589749	-0.04057022309347958	0.15336710206761708	0.0048642005948539005	-0.03165589106314583	0.019040519153439163	0.030271387986271475	0.024436953739778618	0.05981118366069241	-0.030131961069376392	-0.08637976273769882	-0.21531721549964114	0.025443852900924505
0.020450768906160374	0.021654210841911117	0.06941521011820223	-0.09658326794732001	-0.03928598879016208	0.08130431041809316	0.007208413200349423	-0.009430754188525679	-0.01269791342699682	0.0030147316861522996	0.057371895513079654	-0.10451046918368428	-0.04899810147428207	0.02630039186514332	-0.014177414783866698	0.030872190740139558	0.003992936814160385	0.002629941657238669	-0.07239955050225012	-0.16410719459964457	0.006111485846944561	-0.07301466012110322	-0.05053211264344136	0.037903001242850676	-0.07234672798854408	0.014726287084629166	-0.019066150163084966	-0.01052765222417438	-0.002653184258528199	-0.013095943555671057	0.04064352536294664	-0.019835718689749045	0.1744958364853228	0.09139167490348628	0.03957730678959852	-0.04894527582756254	-0.05407072545443734	-0.004635953438098932	-0.02717938986050285	0.002888327138442764	-0.002994600796441955	-0.02520820802085218	-0.001251636405775207	0.019870767447413163	0.051283395924342404	0.05757453250914605	-0.026948091655380268	-0.06767162420925096	0.05245638936205724	-0.035290028132318914
0.009891599144558132	0.022749644550434097	0.09608109177548158	0.046391961214315235	-0.011619777431941475	-0.02243852752682251	0.01866460073975286	-0.1600524787406859	0.0319459786221094	0.004400964361119987	0.13674305729461558	0.02340884375801361	0.04358437835241357	-0.01725757743945287	-0.016077677527655033	-0.021419479284472617	0.07253007129048857	0.00537175385793671	0.18150766700453555	0.06569077707734032	0.017130102197718225	0.019415879788039093	0.018981690853065083	0.568305849687587	0.04974164641889984	-0.03744913694382285	0.048597781359329385	-0.024693311043871655	0.03209581108638558	-0.04389480230159679	0.01740424374546492	-0.0101580221401553	0.02727543039098873	0.03959404502233447	0.033729965259985145	0.001354882474639453	0.03168959783160317	-0.018815275975310488	0.05595146017591105	0.03175957725145054	-0.002777930785556964	0.01785046579660675	0.0032932107153024843	0.025272354086837732	0.022931053782482922	0.061447023075528705	0.0147983217807212	-0.17149303261390278	0.028866237355015437	0.0075574691154379255
-0.0001372527133411495	0.03872824514061867	0.05374560178014344	0.05681454384681219	-0.002524442463206651	-0.04705739287566667	0.023973218063064995	0.1660894855980001	-0.009340961171214803	0.0235495737046469	0.04105002557732951	-0.08366311625683011	0.07412051158088989	-0.0033133407786794123	0.008819430734518754	-0.012328338164611341	-0.14706484272812814	0.006632560304405342	-0.04931074914942692	0.027711493252781293	-0.05082341550619367	0.04645828970020084	0.004028013924958577	-0.1736367279357667	0.01748397847801425	-0.03769369507002575	0.09231989270156482	0.0012319573474058416	-0.19702721428747863	0.341074301007274	-0.04540349743802817	0.05465400737423261	0.0213971602245314	0.024354648438575533	-0.29785304802705886	-0.055344588496720824	-0.008214023045323848	-0.028357454931520896	0.015897149965120115	0.01645399130642836	-0.002715093223193253	0.0008375893459757663	-0.0047448185809804274	0.02329689110096533	0.033122101197626944	0.07121222838494014	0.01132986477029026	0.11231259509681323	0.049057356914756926	-0.0017336631693955495
-0.0036710329130823084	0.03046340848996115	-0.15094374167717725	-0.1337598621142446	0.009304220234468813	-0.055770928529346744	0.01777805502674546	-0.16712362831329647	-0.0069690387143178665	0.0014926000901781663	0.07017046714270546	0.02841423693692377	0.03671801802514101	0.009105464177697286	-0.02297526181312569	0.017418184538651623	-0.09775787682113714	-0.0012271171090440475	-0.11901613174551351	0.02261174747774039	0.030037971480414854	0.015869163676846803	-0.02087718195916932	-0.27210515665031615	0.0383057509580336	-0.03559540471546388	-0.009702704269604146	-0.02373518976544874	0.05011372061468219	0.033414197479322685	0.08495463677666558	-0.0003015622533919668	-0.15050714754610714	0.04397465302256951	0.06408475654909417	-0.00033044547170011355	0.003115013883640131	0.015245036803751283	-0.03898269127286912	0.014349388580364757	-0.0032463412740784407	-0.0006406566278637911	0.007330849154864336	0.01042060630460801	0.03845658219639263	0.07221231740118346	-0.024061271386909357	-0.12175515692270082	0.04322666844495616	0.033299768190982106
0.024385217397912856	-0.03755780842976819	-0.07659869492325033	0.07764094090526596	0.04267637874956817	0.037081446629312995	0.0023063030107488883	0.1639001349751712	-0.05050642952780618	0.009051407019695762	0.0270844564093215	0.07864031728660048	-0.21849269789828069	-0.021116239798951573	0.019880221499951587	-0.008249649462643538	0.09991309886040872	-0.0316978527245923	0.24621823240567137	0.05872421041995822	-0.02359297666824059	0.014931563845987693	0.08172485078561367	0.6000361383983587	0.05261514956143983	0.0002927982978073487	-0.014145763591463401	0.010941680953794275	-0.051960087625244344	-0.0255828700055652	0.01755571151978038	-0.02434208604900541	0.11258578914225581	-0.06461113410110066	0.019299354191542623	0.0005144227516015235	-0.0056696135909041915	-0.0004040509187740099	0.07938037141230889	0.01068260249320083	-0.002076544495280541	-0.00885501563085445	0.02370241271684754	0.017396608914735406	0.017321126381146495	0.06540663253145722	0.014746498580341723	0.0774836784657934	0.07341340103673465	0.0059740132327491665
-0.02525243834659709	0.01848846383883356	0.12400439631860463	-0.1116406338627974	0.03716796884424221	0.042634520883129155	0.022666111484034808	0.1344272874839922	-0.05495771062670028	-0.021861721723106894	0.023091904365255687	-0.06713401106475357	-0.02582784782032277	-0.018464685069904955	0.046349419115631466	-0.04334291294696104	-0.07472659891487456	-0.013028199548803968	-0.057649954519665515	-0.006150057246123288	-0.05596763033826519	0.07976803213552121	0.06755716194290544	0.3672772858566985	-0.02155050077693595	-0.01293678455708141	-0.0302722498794461	0.014632005128761375	0.09418036921720377	-0.04428404368911579	0.056781224888381984	-0.02408008924225269	-0.11430299481063194	0.04680364647239003	0.00827899727561653	-0.0042852249536728775	0.012066535741607732	0.01627746541245324	0.05421805967727068	0.017270472162421356	0.004759369007154601	0.03123153714500304	0.02343785280938755	0.011631095588497556	0.009495728306151795	-0.1198913501490355	0.007850914763806578	-0.10547693738010011	0.05989249214234751	-0.01459706741484315
-0.0326697174250814	-0.020483454343338963	0.06887556412414797	0.0425163610949643	-0.029294185594457667	-0.035440714963332724	0.01739943309449336	0.2394179315119678	-0.004698319820146571	-0.02832956790838798	-0.01644733790105747	-0.09070495473891314	0.06281910788885006	-0.012416488204428698	-0.010482124994392142	0.002933457277027992	-0.012827873136828384	0.000812059561141723	-0.0946443583516395	-0.14419388116655482	-0.04166454711419756	0.004567831445894626	-0.028927492865571548	-0.14194980506737265	0.031018193363495813	-0.0036746724177646683	0.035488837252468146	-0.009370680824685406	0.012928251691879724	-0.06358011892231188	-0.004729691880354403	-0.0290207354653463	-0.14315264834130356	0.0657737319077798	-0.0810949605149528	-0.03400270038174258	0.03409559670808922	-0.0019390648112620511	-0.025247153419255482	-0.035476309694488374	-0.0025205230527462845	-0.019814085834233174	0.022217260110591087	0.004800091085137319	0.014383687559674582	-0.14797097343112928	-0.01801014162449392	0.02146501546278514	0.049790160196179205	0.004777762265282581
-0.0367949894716814	-0.01836026672701446	0.030629088075080652	0.05316952064876877	-0.0009904177863641961	0.05191726946095514	-0.07137308610551306	-0.1564339166023852	0.03096885331190024	-0.0007700652793606423	-0.09403661029135364	-0.015638360159748847	0.047359084058048666	-0.0010102309891517507	0.01665861275602074	0.044377761481982816	0.05466165242445204	0.001841210331108232	-0.06244749117930423	-0.13510894380885985	-0.04461965705163293	-0.0796910172455755	0.05339924539630738	0.20320162689034496	-0.04709329931860484	-0.03230910241315623	-0.02418480044327298	0.00489424997524111	0.17234566310320443	-0.07626384625655301	-0.02263096095978144	0.005909550053578823	-0.11089832275791596	-0.22382568309709477	0.08437063584645749	-0.025762825072340637	0.007007124456453675	0.004915251795145377	0.07252000430328152	-0.051932846769195566	0.004630710058244586	-0.026720371357882685	-0.01819506970701259	-0.026255259123172437	-0.027106222570914905	0.06252252124592524	-0.013646621737964233	-0.07338957770778115	0.14352407930992486	0.02107525274967211
0.019319343360725542	0.024551734964433126	0.024649100366289714	0.0394893062797737	-0.04848278594163694	0.04731265801306927	0.008773135102865785	-0.15370630282015826	-0.011803503671581348	0.0029700673662035114	0.032297061326532636	-0.10467418028352223	0.023109062590758914	0.0016241163468686864	-0.10547468240001871	0.05005159281291781	0.004470736981583832	0.002340742701990166	-0.06958673223748574	0.019369833724701312	0.02244307030550499	-0.055819402106079	-0.03516752645803463	-0.23748775994386306	-0.005091872414215686	0.016287565165165142	-0.015841005597392724	-0.017278834186735186	-0.10452949227598096	-0.052215306385113215	-0.10002678533406306	-0.023980355234815943	-0.1143650289101839	0.030283303065017208	0.01246760868017227	-0.00013548502490102693	-0.009783163197882095	-0.0012912713217629061	-0.009984929996520077	0.011989263784272407	-0.0023866788816572808	-0.024847551444573766	-0.013271026203902875	-0.07656173291223513	0.014364901497553182	0.062444277045388116	0.010483735967134998	-0.05496699839954481	-0.10713765378386034	-0.015998943933403096
0.01435992804154157	0.019154744182301512	0.1162272565432395	-0.07820042260894006	-0.022281032274496827	0.04425009112968837	0.003291185440391746	0.10499935050757177	-0.010682056781804568	0.004090271360186307	0.1369889523276797	0.03727704549763439	-0.004939945006573453	0.014634181543777231	-0.01790240783428635	-0.028010824438279087	-0.11382006923764738	0.011854451349321789	-0.07938156436666305	-0.03141829395055211	0.042077703093605305	-0.00040934500000221305	-0.012781106397614712	-0.2054666258579704	0.0009763044910370809	0.014615591800612674	-0.029022339086319335	-0.017638733129417234	-0.06886115385487755	-0.07542488036692775	-0.01806442431098967	-0.006766909988076804	-0.11693280923125716	0.026944072382460216	0.09344815142999724	-0.04351164264449817	-0.00833917353001525	-0.010041983226332013	0.020754152155132762	-0.054820754874423804	-0.0026438938133869667	-0.01989827254593356	0.029532665645908493	0.02302528866882858	-0.05179335736448229	-0.16481067019228904	-0.024027152351099357	-0.13403115717056635	0.027855490281373022	0.004228232745865717
-0.011817090042659401	0.045697393461706086	-0.10814743974109751	0.043250119347009966	0.011421431639133516	-0.02740990888319957	0.050641784373954946	-0.007192740361716278	0.04651608662305443	0.010754877554824634	0.04066011442548406	0.041192662343917254	0.015433989192098216	0.025299850008790963	0.005463895641035197	0.003925870318118905	-0.04540359549500918	0.011539231012926757	0.09035766748959341	-0.007344151154134124	0.030448714697048126	0.014311238657286231	0.02303208079148717	0.12081870401155911	-0.01980411254778701	0.015218556859385354	-0.025108438575824402	0.011842710010401788	-0.015233165402493797	-0.014335835602212318	0.06871748842539546	-0.03123659429078871	-0.14682729576392448	0.029010265008543864	0.06871096394978758	-0.03155411739681294	-0.0041100056170897	0.0025145956931865838	0.03835984180876294	0.03303263732366941	-0.001784938508108462	0.015592632803155811	-0.0010964182913776313	0.03111690270628369	0.0335149187772231	0.06534119171330713	0.01331750650589256	-0.15264001530826546	-0.030412635113968644	0.048690461122029044
-0.008014303763686621	-0.022075850964670463	0.029421003167246454	-0.10630201201599994	-0.012193879018873121	0.040013833728104874	0.012589100371181848	-0.16580420010490907	-0.010195948305232377	-0.0009047235607511538	0.07876644663883453	-0.0424052770992821	0.021713833411237737	0.003371935577543627	-0.00930724481545476	0.043721760396781245	-0.07800826209312654	-0.02673621278745886	0.07435281345881509	-0.014203211541463315	0.007779464199966969	-0.0020976127793906926	-0.003505047025797103	-0.2895252076441748	-0.032405296517295575	-0.007546825310941313	-0.07168572793677268	0.008258923788388347	-0.2524390789691119	0.038903966298759314	-0.0899797614721374	0.07434417273497711	-0.11798795056892672	0.04981832765558575	-0.054771623031599305	-0.021147173296113216	-0.0021938018998564077	-0.0709607569626427	-0.03453096490294865	-0.005351207526314829	-0.0028024648142643857	-0.004095442804377945	-0.005803769610048039	0.018893329896236537	0.01372328895075243	-0.16678046547525754	0.0029683845335717707	0.039619245741335636	-0.005728237995874587	-0.0191917621216784
-0.042540681547094936	0.01820368911462065	-0.16562783424505542	0.06150364599642089	-0.032748820675297975	0.05733763439955956	-0.1014655031739039	0.046929147356938844	-0.009041267858038554	0.011884616266778175	-0.11145211618504909	0.024629283552135894	-0.012216686612594002	-0.006902362802766584	-0.007176486268287045	0.04073752085962588	-0.10612313281280822	-0.009793410555349328	-0.04301290338074214	0.07207669146302215	0.023538207634384162	-0.06905491107041671	-0.03319575496323196	-0.37768724155396194	-0.0764218502479307	0.021600461238724892	0.038806530667039624	-0.002679788477769216	0.1351998837753319	-0.09860411852852122	-0.05425086946419524	0.022837133885323782	0.20185607440463355	-0.06360643878258233	0.09306056618821767	-0.05214532804610844	0.04021321974763414	0.006835559767213272	-0.04796482597701761	-0.01985132555519267	0.0027046358867301025	-0.018577770799078644	-0.020350639395570396	-0.04035037194218894	-0.009883249939064809	-0.1478061710463735	0.004791630060260286	-0.07645292370348952	-0.014809922193603234	0.007331298304553093
0.004509245635182378	0.025384490297918092	-0.0027420122261271897	-0.009669701764483762	-0.006557735282910653	0.0337612763244535	0.034101661899174726	0.1406243387485858	0.03961882507579376	0.010087233959828882	-0.02544844539393671	-0.05028111635770802	0.061156728766897504	0.012709692738825287	-0.017578120193567155	0.047527578140151856	0.04160541335678663	0.018914168756952312	0.2271331443772906	0.0374801385972778	0.0025484824146484245	0.018054625128130646	0.010759697176004192	0.660049714542632	-0.019265235685426523	0.01698792371007103	-0.05959280307530862	-0.02642917849915175	0.0418330369949661	-0.07327942375949933	0.11709004118270332	-0.007354914619010924	-0.14435405754837938	0.008443616052090784	0.0755041249163276	-0.0412321787841367	-0.0502023137887023	0.0051550594830457154	0.04581694555298418	0.025505745324781857	0.008932599557693174	0.021778718759283312	2.288444575824542e-05	0.03713698781317416	0.03181217392721901	0.057913400457147324	0.01579130203211771	-0.18471812985738553	-0.12087179119485772	0.021285280980172502
-0.002265315067728807	-0.03375020490797797	0.08812451920965614	0.02906200591492634	0.0020486705918319787	0.05806975473631701	0.0036767211600472363	0.10116808773445646	0.047636968421885834	-0.026619517217784595	0.03146768763316795	0.041367334292615854	-0.13915163741621472	-0.018577532770056495	-0.011249027776741423	0.04107006395419048	-0.006657581203729388	0.005212588504158702	0.08721777689287447	0.0285397050572421	-0.009950076171410546	-0.04714348721568203	0.051577084065342206	0.0837551431936743	-0.08241384955931316	0.014697201129323184	-0.01884832914875369	-0.024610632755528057	0.0518945026669131	-0.059296560261332704	-0.02243383910080429	0.04115932844157105	0.02821120497138545	0.013278422462945673	0.012466994917251395	-0.0007268670672234294	-0.053788595086854914	-0.022302368938709606	-0.012939157296765189	0.02127860793615946	-0.002902486269955989	-0.01097115143085166	-0.022071289626588986	0.04490601376775958	0.01656144109773013	-0.15303090699287478	-0.008098669247562975	-0.06347460163253117	0.0299405954782349	0.023076762140154642
0.003527175955918574	-0.02980911472949156	0.037184812199004776	0.056336346011012395	-0.03496568897958896	0.03230357782232495	0.02362818386349718	-0.17642812362582372	-0.00948448030980726	0.014684342348334758	0.414390297626595	-0.023166041933992163	0.13090591536398097	0.0011377480459828803	0.028640620665743518	0.007489070908855865	-0.02666423555206875	0.022052125711899136	0.05624411566756753	0.04710754816139706	-0.017988879192115382	0.5262035269158103	0.0012615243160978935	0.5060278070828872	-0.04302790323837362	-0.030863834929291987	-0.02895152319698209	-0.02445948382522438	0.0588404102303376	-0.049877669347495976	0.013439966579516476	0.19901186013001462	0.1844019340415718	0.013046506671089992	0.04694602959099921	0.11865961759000529	0.008040374269596577	-0.021743036319168185	-0.020306979109929308	-0.060450524022314676	0.00508630370390747	0.032667279008849526	-0.020971737092858166	0.03674283870989111	-0.019011414950836296	0.05264231808853729	-0.020635249967921664	0.13422579496678635	0.04645662098185858	-0.015965939578587496
0.018391013647588626	-0.012903658810380875	0.047908397073621926	0.014270842655328488	-0.03221473594266172	0.04486567547570521	0.028022781649581885	0.1211075835418691	-0.06325583931838027	0.010207434292588732	-0.10978771205357006	-0.05088982304950296	-0.22705353230183437	-0.01538776815017627	-0.020466974082082014	-0.018855804091959725	0.007256179133408113	-0.0034450819173725902	0.14708501106492622	0.049384933338772495	-0.03550214310960873	0.02022207516714825	0.0026827689913348877	0.5547940682954834	-0.01606001720418717	0.02101415291895264	-0.020936265342982006	0.022308394992021204	0.20874482891505722	-0.025911525904294467	0.01305171884250467	-0.02554753685337455	0.22754913728013235	0.08608326723706955	0.08180169793887744	-0.04014842674809352	-0.009202582103861278	0.026506874732874348	0.04082083169665857	0.028484529899515474	0.008398092504634405	0.005927815165506854	0.026483745623202777	0.006204913100021804	0.00637350570738854	0.05835275120737824	0.013711757408222912	-0.06643868475483623	0.05346309272847557	-0.009907175720232407
0.010873205070719996	0.021568933388212464	-0.14816710718018275	0.05759164661970863	-0.005518128243377942	0.03854984767638307	0.005057895804016152	0.1719483907464728	-0.008282286570957512	0.013350271673607495	0.0417451414395131	0.03255789425691328	-0.030417608846888832	0.01846016975667153	0.017702159492303325	-0.031070047970319137	-0.11293986244610386	0.004801341894374854	0.11357759613295257	0.05121893115040985	0.0011862463037285124	-0.05349512604583651	0.034780386143383656	-0.28541926134625445	-0.08221839741009171	-0.025953100697241098	0.016470742346683255	-0.024087682217201655	-0.020236610060158818	0.08659446169432304	-0.05983056974314386	-0.028012424559607098	0.21902765922306988	0.017642756522304445	0.04923766076586198	-0.01004732809369616	-0.00816919108466318	-0.01844583863312464	0.0482189051712121	-0.06685224977313464	-0.0011985012854122032	0.025576178004099438	-0.004022978355226951	0.004211656764626969	-0.039435502710445505	0.0614434560537502	0.015351169632385791	0.033348167355274835	0.14705350591896263	0.016469206307991043
0.01637120296037683	-0.03111837656843636	0.08992775360264514	0.03505638742694191	-0.006588438107534239	0.03372610918081346	-0.007120898572902661	0.128754678512962	-0.008189555801407913	0.010889241601744652	0.06882305617462953	0.00434873472209656	0.041685635426678073	0.0010681192850668594	-0.008932293565681539	-0.02167749681745845	-0.0325088025808338	0.08795395433448575	0.12180181994494085	-0.13712057026381372	-0.04091257816818306	-0.060434375035453014	0.005308485974167889	0.6277169818237959	-0.05728840888617706	0.02550119889129719	0.06146674302245301	0.0021917648947077394	0.19151523353056146	-0.06187877216947309	0.03295023396881316	-0.006587133712227842	-0.13875828916141691	0.017954227018242456	0.022830674906537025	0.023057611763798377	0.006409917070268784	0.012436849183730374	-0.008068732009149244	-0.05258746588796275	0.007977357511245646	0.004650178060073904	-0.006585080362110239	0.03616185715727479	-0.02849643631622839	0.05762491777758296	0.02152969390225535	-0.14424100699818793	-0.2138869520671975	-0.005619039810501272
-0.027941907455540423	0.025950574815711298	-0.04090971661847907	-0.11514142584099063	-0.005490463573098896	0.04767347162715132	-0.0062541143587590345	-0.2633467638093012	-0.00258806761989581	0.01792625186490186	0.0575002469518422	-0.006995509468793353	0.019452607167001316	-0.007831600894646544	-0.0630681109693429	-0.03822782091396148	-0.07878167424322201	-0.020540403170829814	0.07631204730225236	0.37781957367769425	0.06152003384061099	-0.08496053411560424	-0.011084280169698287	-0.2230775764679098	0.05079948727073097	0.027588799800327253	-0.023914464800136558	0.01747059929565221	0.03032979797850494	0.10463216272997561	0.08209275267777011	0.004293623154245324	0.22956140754570442	0.014737910188452406	0.0812453548757132	-0.040863448394523404	-0.006378596911902423	0.014634898816777786	0.008790326423271471	-0.033267872351636835	0.004192470007378143	0.0360127663822198	-0.0048908493784412714	0.0015806593018740387	0.008840425753201998	0.06369481558754705	-0.010566426694112306	-0.07724476576724947	0.23413251388064438	0.013731459543572782
-0.04462852343380801	0.014736273421819351	0.10963875047515649	0.062472771484961775	0.037621193707542626	0.0443360050793337	-0.10430269423646582	-0.08013657345985993	0.0011832589778583496	0.010662529742879269	-0.02544015369557528	-0.053095881485008795	0.006554845052007022	-0.0024111745078509556	0.04526874015384383	-0.04037528318757759	-0.1057664410061785	-0.01228141314506538	-0.06575871476858738	0.024732328636995225	0.0172772641400883	-0.07905131981580871	-0.031659676021975974	-0.25215697749623506	-0.03131063268261132	0.023748079472633254	0.05545470747948238	-0.002010041671737417	0.19697254676282364	-0.08682166271138013	-0.06569004219758863	-0.014741362469019258	-0.12427902816762035	-0.040953778430695094	0.036512522961057586	-0.04256593661315546	-0.011894453922653338	0.043929506290172865	-0.04549836875427718	0.00594205120703009	0.006002391198468831	-0.032521571132275856	-0.017819448270988504	-0.011125432418607488	-0.05641426184643133	0.06437082500415017	-0.013861197384661864	-0.13461477956395385	-0.20313415729524203	0.020054276193704028
0.023938242705276936	0.029585268776334123	-0.07585520742774807	0.062010391993885604	-0.014886632242097768	-0.07238385990865026	0.0358621746195083	-0.17403898733253828	0.00026480507088599554	0.012083956446165394	0.02616088304415498	-0.0074012013979649054	0.00022358805275589475	0.013518088801623526	-0.027011289647281955	-0.03828659099419092	-0.10191190511634941	-0.023517548892747438	-0.11555693199126417	-0.005297244248525567	0.03198440918981032	-0.05354057629575127	0.010088682477019393	-0.2744535700679684	0.03738980150823845	-0.03611820029546134	0.05191739088694049	0.015312767550969875	0.09725016666953934	-0.05526947119823817	-0.11779482689695414	-0.014231020560479373	0.021651020187338874	0.009829347956183484	0.08915503430847348	-0.011374756733372123	-0.010376614766308922	0.02651692047115794	-0.01148537772432319	0.011660897257488614	0.004696353635970445	-0.01827789600916658	0.015308358991882414	0.02216834422660504	0.034244332556784864	0.06020405194434825	0.019786701935271413	-0.08646027636146582	-0.22628184121619344	-0.021065112920714092
0.014713517895887708	-0.03068993043482915	-0.10797395914236295	0.06519084978463889	0.056731247703947885	0.03715008178364587	0.0227820532561931	0.18315123291733434	-0.03458305104460742	0.008395460831034143	-0.0050460867794769005	0.09560309548032382	0.03182389043087278	-0.007999569132892794	0.02897862749141277	-0.011941726633306825	0.08025109166111724	0.007411432556914224	0.14600706865879529	0.00893476227560277	0.00023768738977596513	-0.037726216473797466	0.10533223474993901	0.2581563753877467	0.052593653415210426	-0.004811285804173622	-0.02239830394727287	-0.018430652623648347	-0.03230289698502165	-0.04374643311179061	-0.012738448304150916	-0.023302334593562773	-0.030742887801660256	0.032569384960985555	0.09328863024853763	0.0040951667316694515	-0.00821334419336199	-0.015607592322058918	0.030124953618188375	0.001532485127662403	-0.0020668777371785838	0.015167555019533483	0.02151356105851919	0.006681471782673179	0.003445656394735124	0.0673373636972039	0.010624694365296455	0.05595471323597349	0.044710380765542505	0.007498399190769124
0.026352511638883153	0.018941447589958263	0.01827678456420781	0.07371206431151331	0.04251428855911072	0.06993846972740211	-0.0015808046087982803	-0.16847107446845222	-0.004818187718331319	0.013269578412224654	-0.11871669128146532	-0.0016448915890545323	0.03377581202110059	-0.01667265669234257	0.028135828669570765	0.04679211113047786	-0.008949170316618574	0.021325335081919364	0.057482979517275816	0.04874922911890462	0.019178126095280457	0.022123687008993875	-0.004455984755502868	-0.24075682761421577	0.00013062217390070145	0.009975238786231057	-0.061662245573724794	0.018059088731812518	0.04654917318884227	-0.044105150169435	-0.04080372769437127	-0.0047279898495746235	0.02239532055606178	0.005454108097535936	0.08053103075016498	0.0026367768088452065	0.028970102510887226	0.023244251651479135	-0.02404980716135033	0.01108641770005852	0.006232858773093903	0.03072063129694807	0.020794043942898133	-0.01065428847596486	-0.057992960797051636	0.07098258608415962	-0.031791660044850505	-0.08140932545327496	-0.09983281198276545	0.015575623486536825
0.019964033838593968	0.024959830321359185	-0.0012108813254642881	0.0531196993549911	-0.01681493349493139	0.06359056814644255	-0.01962392096149197	0.2797704816637113	-0.00529022223547363	0.0070364950810180744	-0.11747066539486123	-0.04281315005290962	0.024769067633068336	0.015400357172088116	-0.019287440400343258	-0.003664163445553277	-0.03423192280722906	0.005302423623237337	0.14204380338040645	0.03292608093262752	-0.024615062352836323	0.08484465937415389	-0.0016074525362895656	0.1216716769553459	-0.033960605569612015	-0.005929543979485425	0.012599195584970949	0.0107550060794405	0.18505303205668944	-0.06163581274938479	0.06618036122809262	-0.03071861397783268	-0.12093384253029912	-0.0900152901061112	0.013016224532035449	-0.01980778709930637	0.010965390448791731	0.15598639686981877	-0.021589014294600382	-0.049448788347284424	0.007716770823242404	-0.02495254204416924	-0.025306701420759782	-0.01481351559098057	-0.044870009584516445	0.06035417993249394	0.0023511694302358593	0.04199801318069449	0.06465186497097447	0.004089377129653803
0.014608761262066764	-0.031071032960047887	0.06090160951823491	-0.07530475068216073	0.017311754311478945	-0.042735287293670626	-0.005542429991851236	-0.1482119764457635	0.044608069999054714	0.013443619658273382	-0.02190433109834339	-0.050323562837053214	0.02931686790080612	-0.002079122646649921	-0.0015010227953567664	-0.028736463164453743	0.07375026696344648	-0.020170454230520954	0.1875567992756227	-0.17633888496216332	0.021692223707371887	0.029001936882000517	0.04484763202479844	-0.21117017241513622	0.03872206431348059	0.02339146121529029	-0.0550042181857556	0.02109988304154904	0.028960115889788723	0.3778115256917983	-0.0378314661257411	-0.020204248888283656	-0.144081497798706	0.01073189292261377	0.03167781945994702	-0.053646032976234895	-0.007699517167739396	0.020469777600743692	0.05554587016141268	0.00045909820451597627	-0.0029805698875206873	-0.025060398475646388	0.01951358110011861	0.02770230454225639	-0.08451842535446703	0.06859383469743953	0.003530637797973941	-0.09987224016599766	-0.08381244516121042	0.013107705823474135
0.01347602790612982	0.029005739132496093	0.10704883691857722	0.035944546453152176	-0.0366456595567699	0.032243090399556966	0.008841157076167224	0.12074415162769292	-0.014138308770078583	0.008565584647553623	0.038245883851709	-0.11226700550147835	-0.013418602772529993	0.008949858108165063	-0.02086276284779633	-0.04816405222495232	0.035832236992446996	0.013590209746589244	0.08012090925912599	-0.025644364020704597	0.03985913830757672	-0.07584199841194714	-0.015762967960162133	-0.23983015770551355	-0.01701187364517864	-0.025701737936548126	-0.0181598181915404	0.01796631144890489	0.005944705842849908	0.08945354653798895	0.007954285640043962	-0.0075501062974966775	-0.14013781398906214	0.014801222379774845	0.02972747048750407	-0.026760226535318905	0.024434379897142935	0.0010943549046937733	-0.016794877251134675	0.037851919837493	-0.0022328217065369243	-0.020528192833476625	0.018147384087216414	-0.027496170099937444	0.013341563218201008	-0.15703910718541955	-0.03133416332445322	-0.09141779515370281	0.008071696096250525	0.017821239928926844
-0.013773125180892385	0.026299608740276745	-0.05097526045387785	0.01602322798756668	-0.03739644472079363	-0.10751073402562397	0.011223722095568883	-0.23867019131846973	-0.0029949688247146696	-0.018367583404539256	-0.046101979161408235	-0.0063634053097397555	0.04222993207137224	0.02075390953321039	-0.014714017428750958	0.03827668496546685	-0.02544539036217884	-0.005750636063917773	-0.1329285736841166	0.026029092539012526	-0.028566161139140057	-0.08539978668617186	-0.03762518019847521	-0.3015316611973907	0.040894027882153024	0.02397473582450184	-0.01940778701243471	0.0129676227891483	-0.016747072062078497	-0.055104155995125984	0.031286118228367014	-0.011946678470120242	0.16990471223296044	0.03869883098334721	0.025937191020381032	-0.034148088789620855	-0.009473451959322119	0.02211574877989606	-0.0042292417211494465	-0.03960102804004346	-0.001957844405941432	-0.015791879278956457	0.025265093270731086	-0.033253254964968434	0.012102987837280853	0.06422956104835975	0.017416187788503883	-0.058988964726169706	0.049923774200811566	-0.030517686508849694
0.019354517956167546	0.028205451295767126	0.06722355558791605	0.04409451031162189	-4.362820965143328e-05	-0.06311383840718063	0.00753583332524504	0.15690533128088974	-0.009038214608949784	-0.029277667662938985	-0.029029823124568793	-0.032870795301743416	0.057261779409725204	0.021226962800382172	-0.01636051527350464	-0.0378859569506496	0.0569758492601537	-0.023954143626203586	-0.0486034095886891	-0.019753504458221324	-0.045866534844223136	0.07944026995623427	-0.029011257919638593	-0.23111428316831442	0.03122251696410058	0.02144463951255402	-0.03229220880962384	-0.021646938105818844	-0.0032245661966993793	0.05185187791583521	0.01838037251377882	-0.01784092050389754	0.19155510021137725	0.007180593913652046	0.08102652331183617	-0.015108017591659336	0.014065334860481744	-0.022352799037517617	-0.03183372021174473	-0.06263021349788941	-0.0033454535961107467	0.06386626226793314	-0.004053234660291491	0.054346042637647224	0.026708191022475514	0.0641869950849792	-0.016403672661599377	-0.060127673753162615	0.014652545942414871	0.019833680535536042
0.019231910048185818	0.029946753867949157	-0.023740125399547105	0.05132606999553773	0.03205581427824582	0.0686100827960432	0.030192656169610928	0.13700859528974943	0.049874503356594144	0.005596550897024281	0.06653124334808198	-0.07500794908464231	-0.010623835355212668	0.004125864177897165	0.021280321863148856	-0.042831335304913225	-0.13975292278708148	-0.01072794408808186	0.12810256596410824	0.03199979678587824	0.01471804028874867	0.07277052109568286	0.0366347313074486	-0.18864415032608967	-0.09808864542233241	0.017583739880002395	-0.036867495640729615	-0.019401709026064782	-0.044025501707261355	0.04023495552621707	0.07121419482361963	0.0057813791614507865	-0.13617571300692471	0.021307762741140324	0.04507571504277293	-0.03742990700451883	-0.01860341886510141	0.0031229159432432426	0.04711872272913461	-0.07668548445024845	-0.0025735210120954436	0.051031437865271895	0.029122980880163594	0.007871382975496817	-0.03520004174598125	-0.17100090395993683	-0.011683095041361958	-0.03742149174773085	0.0951807647425434	-0.002627729427633676
0.023410089410450384	-0.00795124986836854	0.04347649317793748	0.06031592837465869	-0.02994178560626406	0.04477841216792513	0.015005634091866159	-0.0837029110146137	0.045824796422431244	0.013137335646404244	0.05940216143295838	-0.03443252190078201	0.07117150413357531	-0.019373997972939105	-0.017467504861695488	-0.014259545324278224	0.09042987525517346	0.016743824572719314	0.25904458935492874	0.06134201883112364	0.0023104261093598324	-0.028475578243803465	-0.00014991689943162783	0.14738825554573906	0.08098209015291687	0.007346912753840115	-0.06881373934973453	-0.008706561305844662	-0.04492608314562058	-0.014220245479074673	0.0887939383111181	-0.010517475523804205	0.15499009039049944	0.1098111909496285	0.06954158765208213	0.0034324309557319794	0.038221641172076125	-0.012944255403540501	0.041052752564570257	-0.04613771041070359	-0.002180684263010335	0.0181545819573651	0.012401016151119257	0.028157143468258438	0.022686112964513814	0.06715048478368645	0.01181634291288592	-0.08439797482222029	0.07518564422699855	0.010124200632605244
-0.017546502737451373	-0.04047899604370141	0.02711767832034948	0.0637771470589114	-0.0359742260079016	0.07105026495475576	0.01805203994634867	-0.16963540460823423	-0.009492515464694224	0.004183307925649569	-0.024485917820368196	-0.11860055562077104	0.12719856985047545	-0.02277761753517225	-0.0170593879819844	0.0043106546806826376	-0.009990081126843324	-0.009216463006476078	-0.08192623968714761	-0.16041878973409804	0.019171357671637815	-0.01916452231513067	-0.00582741304678566	0.7793534810159632	-0.08722751577363269	0.015729332720761977	-0.05154579306792657	0.01509585601842482	-0.09461815987288646	-0.028889261022766004	0.017551992249625618	0.07936096377558406	-0.12650656634089683	0.00538443382826772	0.05783664408566674	-0.016351183616492744	0.013551319442940439	-0.016155110651425185	0.044118077961072234	0.029403687432898368	-0.0032993734748088172	-0.010606355236804576	-0.014043805180873095	0.03553995221973655	0.012223367606957618	0.0508145585879678	0.005738697671605951	0.04477021493565853	0.053940902259342144	0.01585273748563668
-0.0024412692673915445	-0.00377429218244215	0.000558146116539865	-0.004707388903820538	0.03016327260288781	-0.08736571011519882	0.03287729088845699	-0.2865989418452689	0.03913697835311905	-0.028679735008964053	0.07184548871947827	0.0471976865980072	-0.21667286914535624	0.01044881293303697	0.004857094923210025	0.06965576532342675	0.05404653304822732	0.016834721212657312	0.16735859838695352	0.042098549620816265	0.00040322292746568564	0.08540118570547056	0.0188140991085289	0.6926139821813807	-0.026954520756858984	-0.03206362170162847	0.05910332905728246	0.010348112363882682	-0.014888244639698314	-0.0219868081671244	0.023969219948477623	0.01638584321283852	0.19513712675347542	0.023638439690115774	0.041269101863984727	-0.005157793301169295	-0.008545067647366523	0.00342867170899699	0.03876303327986789	0.018969968295654324	-0.0022965062937539186	0.0211422475447137	-0.00975544740743353	0.02475491188750293	-0.0714347463016622	0.05945901600990128	-0.006178300839306212	0.2855809422654628	-0.006164562271069553	0.06535059056080209
0.028498100609152244	0.024332461552684252	0.07900731688058858	0.04141368149656064	0.04875697146250022	-0.161582085176102	0.016595929590559833	-0.14683762736586886	-0.0123317642593629	0.010674679281690259	-0.026361719248369265	0.05745832397082813	0.043306078908508516	0.022874086568312486	0.017677793967691834	-0.01965194473870397	-0.0384210699167852	-0.02396253853562048	0.08368741126911118	0.011913357789941438	0.004284259852832838	0.07278215444610323	-0.008344137848517494	-0.2626033426148561	0.004252658424457332	0.015467623787379852	-0.025671877830571246	-0.01771258603395363	-0.04454462517227185	-0.07458362106151908	-0.04669667450767174	-0.024280592664066354	-0.12335642107335297	0.02326172020994736	0.07407109744724076	-0.04130820438974788	-0.06674271700883982	-0.015497221279022687	-0.033167575624040366	0.037513207343689285	-0.0029993063964881004	0.06794980268522095	-0.016241166956692542	0.028088770409634527	-0.06806427998711496	0.07183677990771721	-0.012360969053085865	0.1323509672701407	-0.1112161023185483	-0.015459977138588692
-0.002212406108908908	0.033987009536462574	-0.016112228944439266	0.05943692658183154	0.020255637498233045	0.04082483279736207	0.03300198894617388	0.19335068330795346	0.04376006335960228	0.009026513834994693	0.053853600345697854	0.3485712568212693	-0.042518593204755234	0.007817459383853566	0.0355176902625095	-0.01585961773408162	-0.09534499501902537	0.009138891950159087	0.0501532513692131	0.0415891395559669	-0.003008189105101883	0.11204762888394035	0.01776361447031959	0.23088060543901046	-0.10158943846653347	-0.022596378588427796	0.08310410748118921	-0.021225668725959986	-0.008626398075646285	0.07360681816418183	-0.03631790790118339	0.00772925947815238	0.31234725959177595	0.01087258787243627	0.006743263533821664	0.3396328289494679	-0.014684256107716646	-0.015252854809504425	0.0493287545758496	-0.03733698646862504	-0.0015631460533804785	0.03384403037884267	-0.010957704590399953	0.025871623742861265	0.006783091674107345	0.06203359076358647	0.009612709243816516	-0.11143321154748637	0.08066648017123135	0.014628412732662582
0.0241937495872382	-0.04090869306695786	0.1384750353904401	-0.08171009787199382	0.03491934832203151	0.030645098127267557	0.01366096257360914	-0.2406802203699537	-0.013080026502632973	0.015115052918895526	0.0491390234920138	-0.07591580869203844	0.051270780651064614	-0.00091296342127971	0.0037973227413796848	0.04083244691801192	0.024937697982048486	-0.013948472510304418	-0.07702329975408592	-0.016981586346087898	0.05315766088915334	-0.08825587853639899	-0.0600154626919495	-0.2806245706863405	-0.020082089725698096	-0.00905357545780098	-0.027696259115499198	-0.011221486224327237	0.12907652723568536	-0.0740142419110376	-0.028611741595732928	-0.026045949670945447	0.014918430841329973	-0.0026428023902994027	-0.2286085350939511	-0.003306781512872658	0.02178479950716719	0.010811227317540943	-0.03890572425630234	-0.03057971361603941	0.00600793771021199	-0.02677246287732378	0.02298868023942596	0.07042293487680781	-0.030833021052380356	0.06656314423570475	-0.006810976015962479	-0.07246250432038205	0.10515331361250974	0.04945640612680308
-0.01660873127741943	0.013424268511243644	-0.15492394693427886	0.05437298760258873	0.05621486696837819	0.0509664427545029	0.02397586117694773	0.16745982755512195	-0.010252879176296482	0.0002091890856347163	-0.1260912370060676	0.11755422206502954	-0.012764122666724506	-0.00748431734595506	0.051465614006756734	0.059115233205373804	-0.026255090891951476	-0.01891990135761225	-0.13809647216289214	0.008169833878514509	0.016842429170935064	0.009907725567573288	-0.03354477713115593	-0.26702973394712154	-0.04312932667787209	0.014345363797628307	0.062122932434763786	0.012189461129222036	0.03393684735188735	-0.058482724349072306	-0.03626212059553618	-0.032692311935281944	-0.1373576822384959	-0.2966673805150574	0.010234461621816262	-0.007396714631327086	0.019872303874856515	-0.0020041520452893564	-0.040184237315721114	0.02397753401662085	-0.0022855018516980638	-0.0167535366906126	-0.0023577951694833247	-0.016667346045265367	-0.0677459610672635	0.06544747158006867	-0.017418366042152047	0.3028888980604922	-0.016643660834829644	-0.018582854882311584
-0.0283944217982973	-0.03196957913607621	0.0714391270480075	0.057111310811435036	-0.018548665195912327	0.04710696761209802	0.01014325403118637	0.10611761427193997	-0.0021813405370296095	-0.01896730357976776	-0.03641891630351747	-0.105114819257001	0.03218581392570568	0.002089615047276948	-0.005285769810016791	0.05372854272890327	-0.008126491941348832	-0.0056612455584596315	-0.15849738649852735	0.02474512856741785	-0.046975948390209306	0.034439101584267336	0.0003590066195356485	-0.2780845511493097	-0.027714907016151483	0.023589182395665285	0.02819292041412227	-0.016970537281402357	-0.007480717512342835	-0.05789319651290252	0.031756932808721286	-0.014206423725479544	0.1502413135596278	-0.010693636246714959	0.055713477331863576	-0.00289722051509616	-0.0034900374431537785	-0.014949584327912817	-0.012277585792752871	0.00261456682520984	-0.0024415881555258237	-0.019426370186191616	0.023969228828269844	-0.10463357376823879	0.01281843608786221	0.06373140680280757	0.014508677186834393	-0.05019593784889376	0.055894756738275285	0.013118917260570379
-0.007505757140613787	0.02510633726632077	-0.06408762928111192	0.06008276028883974	0.012657643981133879	0.03343396070502349	0.027284071107007184	0.22857088545347543	0.0472492143587071	0.004716029603777133	-0.025825821631646612	0.027382299570069882	0.057562829353729465	-0.01635267152014421	-0.020671225179137765	0.0031570294349454343	-0.08534787229529028	0.0011973578687868212	0.10264108508771697	-0.17527960182534172	-0.05370703516238646	0.018409164706199955	0.05698835796867279	-0.1467826485023992	0.060057438234237634	0.02526519530868718	-0.07317841167679617	-0.02004037573436508	-0.05907584120792299	0.2459076994863357	-0.003146728419089595	-0.01569603619125337	-0.15212444799470304	0.0059833914782027936	0.06707813442849056	0.00732330307505199	-0.003593794241797514	-0.002656011481656242	0.04959550867081889	0.028069470876592097	-0.004059982378336281	0.01928390125552619	-0.00286661091551141	0.019659182477238756	0.021550180875214937	0.06504854631284161	-0.0010654203441508798	-0.055226611050264274	0.05087722401002525	-0.012091592939481234
0.016152941748921512	0.026183129618164092	-0.02453490146251679	0.04939717827934	0.017336013462937262	-0.07453258795447909	0.02270677996052473	-0.2658420807493736	-0.005493072852716432	0.004554552948264245	-0.04747316548721428	0.005874829626470455	0.06669782447291582	0.011870623724645701	-0.01916935604482278	0.03120312059130338	0.010418491718276527	-0.0025195716192800317	-0.10160922256409449	-0.019588842152776852	0.03383019403193303	-0.08718374079111854	-0.019710649223571818	-0.29323571435778323	0.0250939237622988	0.02324978345080599	0.06553433051483444	-0.008424589540398302	0.04125292963152833	0.5267348580027476	0.048692865144730785	-0.03222918500969427	0.19907968492110412	0.03844292936252022	0.037051950104824934	-0.03708291914450965	-0.005573740192291734	0.005400266892104991	-0.04079037489552029	0.0038563373909717485	-0.0024045620549382873	-0.020859001364246024	0.0177720311019224	-0.0023048403835635328	0.012202436119884806	-0.17153238464564874	-0.01229722613368067	-0.11123704057215082	-0.0961236525023147	-0.03453636276164052
0.01925172394194851	-0.030115467457444173	0.01807156335699219	0.03816026886403706	0.02882979552120778	0.03625199714478622	0.017890185646583633	-0.006989113673516476	-0.004867409794725972	-0.021360170060813106	0.018602629146832986	-0.10006815612824939	0.03602081845607608	-0.006066214492873405	0.0010652617891613772	0.05533788481247575	0.06905164959544655	-0.01595563621648289	0.14799397010690463	0.027162971097907575	-0.01781863216189704	0.016963506712899836	-0.023656449484476254	-0.23412229526768388	0.051874705340882794	0.025752680540170332	-0.024878887014739302	-0.024009186204203434	-0.015457921644468298	-0.07596528241682172	-0.04704531380236058	0.00345595035075894	-0.1504726602066032	0.01833065009952079	0.049527731406134805	-0.032984779283302484	-0.0035526963605210767	-0.020335635174220806	-0.03331873848652904	0.026834025053873667	0.005356793787510833	-0.0012768708022270403	1.5483396023410023e-05	0.032287243246751494	0.02211921742901577	0.06794152057215269	0.014317948721058201	0.04145388205966619	0.05663046777275813	-0.021291465813776632
-0.0439287578499283	-0.01975314830210009	0.0014766954922599326	-0.11649954136542764	0.04052625860771441	0.04768759024811043	-0.09438187596242424	0.13233110964538938	-0.011650132619430223	-0.011121653952656197	-0.04875288234636864	0.023336137070552286	0.041344572400423295	0.00040031332808357546	0.012529632522569955	-0.0017400574469145795	0.08517395985226685	-0.022550132169351127	-0.09447840248081557	-0.15820673740363891	-0.041074333821026446	0.03364831421419476	-0.020788176114165616	-0.24945759641493914	-0.0753846991937753	0.019926930472733875	-0.016099502535099237	-0.0037178854778532697	0.0941291292040718	-0.06627573008682702	-0.05153181043963414	-0.014255145768287911	0.1709593802676849	-0.2659174622569361	0.09648835509785876	-0.029605160987139244	-0.010866079429415549	-0.00012351718694771988	-0.019981673413879616	0.0015424473355629743	0.0055504514073523754	-0.03412848413897955	-0.03341662983217247	-0.08747119550930837	0.015144643503485712	0.05775180906413516	0.004442548909948892	-0.06299221008420054	-0.1720556271472782	-0.015883838597864814
-0.01464364422072622	0.023779522024323888	-0.14957574989618808	0.0306927529129709	-0.0007585442122061067	-0.013339786812015336	0.01829029620502297	0.2663964494984046	-0.001065916312000627	0.00553071845408922	0.04768507857111108	0.285073865372068	0.027615831126411194	-4.33388778808876e-05	-0.02846259110361243	-0.018690465450446572	-0.13991843006240706	-0.007324506116423799	-0.09465528972160664	-0.03857438323227125	-0.044355180253214894	-0.05134433750133612	-0.02410635855128039	0.003472688295399803	0.03884126318693743	-0.04513841774950415	0.07870358605793008	0.007839708436403452	-0.2065880485047921	-0.046087855622346977	0.05598706893260496	-0.012990261901515442	-0.16230394845911214	0.023456148500345626	0.010423125144184087	-0.014560680491785206	0.011234527944053116	-0.0026129666412033656	-0.033957302241818796	-0.05443969533964518	-0.0017432040137377043	0.0060959952780755885	-0.006005214759588125	0.007243733222970332	0.011165708088364772	-0.16271961286965542	-0.008994806780610634	0.04952334831681337	0.2567519524335035	0.017871828002283836
0.019160433896571523	0.018520663098070874	-0.05178475810697928	0.020988359967566247	-0.026959019491418622	0.06744835846439746	0.023857046488141714	-0.15113621315737746	0.002598506813626955	0.014324211467479472	0.15646027346097363	-0.06732698234904674	-0.0020735163759934947	-0.012379466034268989	-0.021182458005203807	0.010976273659959407	-0.15778946023017815	0.0059550474810374	0.2165974037227539	0.2224727674310492	-0.04711960188939029	0.05334079247447444	-0.007691643542106613	0.08221346837199299	0.05541548099755382	0.0252950614497433	0.07885501671999191	0.011820217017005415	-0.28216636951926305	-0.04234640596505451	0.05667222921099474	-0.008334761536641054	0.20820308449047079	-0.02357910878820876	0.007473429755290636	0.004163458522630572	-0.010539598398726957	0.009493811936788915	0.008664999050626648	0.0037843419080290912	-0.001904793002565566	0.015607382271191182	-0.0005791218053598641	0.010137191994928435	0.015296627048640585	0.0511692200537871	-0.038275698861618274	0.05720259261606634	0.058576702368308406	-0.041219359873100436
-0.0010884000389032736	-0.010628732351588769	0.043018796904732697	0.07538049316969464	0.0028500502719500218	-0.011724922209548641	0.03734086449948045	0.1458601442700994	-0.010610365280915721	0.011573352306427113	0.03400218871776342	-0.011170720602754954	0.02473528232005201	-0.01682136214227212	-0.0168750013834484	-0.022536301685428042	0.08817454689785663	-0.00869148970447568	0.08261258724312902	0.03921945299515937	-0.04346141111021716	0.02271011131028863	0.02815352381686389	0.26043449651943945	0.040316227296986834	0.0052895710207274535	-0.01779351059203982	0.01208806201551415	-0.19628187039724834	-0.053519404342524377	0.01643071006855698	-0.0196521564513514	0.22182448517494996	0.042431257952476154	0.07099091836786484	0.009665159989774838	0.00536132013522074	-0.03877016082290647	0.04575291967026696	0.01032979088644206	-0.0027062915482980315	-0.022905111783382382	0.01260808651513289	0.027334775475360583	0.022644843085655883	-0.17071431034909837	0.01575581965902402	0.07780001619362548	0.07331432701336016	-0.014270136613660726
0.028599324529911974	0.0370995257974595	-0.12019861875577881	-0.07603978925541688	0.03647087466420817	-0.09803897178255502	0.01810197659350415	0.29044323836707336	-0.0022076602288023423	0.005981109580964403	0.056363774477185144	0.07880181430716439	0.08614909424498983	-0.0036530756621828914	0.033381495191133946	-0.0136823329583327	-0.13542855200479698	-0.02407626704797476	0.18054356434819402	-0.15990488570936578	0.003245419093558121	-0.0012571570229221833	0.004427707146140892	0.2127879421427947	0.03227222007167074	-0.0018467897015874769	0.055574620853336455	0.01901301510182966	0.04519415552927203	0.04923056390744241	0.07454185882637249	-0.002542519462868222	-0.15441842767208855	0.0793296287108693	0.09346285979607728	-0.03980291638484759	-0.011076289723910667	0.026521632109393976	0.02377857635817145	0.025577273058265928	0.007409450639352144	-0.013819151953207529	0.025440740194093085	0.010273006936988167	-0.06831637725776382	0.06749649257523743	0.017200199110211544	0.34711759071087483	0.0692920616565878	-0.01341044205884973
0.001140426101291996	0.032053410649709256	0.10932548391933723	-0.09589474545931989	0.0375734208381502	0.048363901544086	0.030222331626651725	0.0839016179610726	-0.014664004673041563	0.0058099530782026705	0.05563882437020402	-0.12460160636938089	0.022381747705082035	-0.00398003646253128	0.04060636806132425	-0.04221106071431786	-0.0059655123076384825	0.017553762452373486	0.07717575735612153	0.005657205790193984	0.0335190063197575	-0.049931490388548265	-0.005663961120036947	-0.28429784766374594	-0.015350899219968779	0.028499991264661184	0.05300914018572257	0.009996222206207312	-0.04566941042894978	-0.03875920600027312	-0.05660497177817979	-0.013160166902796845	0.020508237137980903	0.027820064915604233	0.026905393232297136	0.11689690367257609	0.07415031929295655	-0.005021646294675065	-0.03086519866635299	0.01025571700118744	-0.0022167549317215164	-0.00115424994720006	-0.0003894617487963842	0.008424873360815764	-0.08384845658053709	-0.011014382458749788	0.013818027504026213	0.05807738442831696	-0.10555107997136111	0.022312697091160044
0.022108452763810967	0.013863495200390026	-0.028893227360853417	-0.0760428537295793	-0.028193069108556484	-0.1532927870406722	0.02960217652147221	-0.20696862580575234	-0.011002169811443674	0.025734747423059163	-0.044938036506299975	-0.043820280497152635	0.03103313675258114	1.532017882946093e-05	-0.015739928399675047	-0.0072311500511510534	-0.023054393439895647	-0.0013018408788226224	0.06989673705649839	0.009182783343301526	-0.009380320250628757	0.00544525928386829	-0.034354876499111196	-0.26797691303787824	-0.017373846505087567	0.020346150600006514	-0.01628695910536371	-0.006745029331863043	-0.061045672324551194	-0.08031484716366759	-0.04602280005869088	0.005597013481727117	-0.1383515477773475	0.026401351942584552	0.005396337775798383	-0.02116897394221305	-0.030735683723923286	0.0020214151969929844	-0.03442510103137465	0.0190375803023926	-0.0037991527881575168	0.06391685826739057	-0.013706627742436467	0.00026054599217331995	0.02513554933801115	-0.1669510901731728	-0.023265899423889642	0.20891749634976578	-0.10401862063652298	-0.029682446837566386
-0.003040794356303377	-0.02139106235116269	-0.13427429538787838	0.06221018375152289	0.025081368604668388	-0.07006354181375646	0.009640785997632339	0.23173921109421425	0.03215899881765035	-0.0251896370848488	0.06902639003292789	0.041269669455889745	-0.030183939191717673	0.002122551134963578	-0.0006492178898224666	-0.00021326986250132905	0.06721122560958666	-0.0008084495283983415	0.09239178941451846	-0.0007637566164421514	0.06308714616980196	0.02427651223434659	0.04180089500854556	-0.3126085625853688	0.028349789078204776	-0.008173969493327968	0.030468153315615927	-0.024285355162614725	0.1027887400291569	0.05212242413894601	0.006913520290380439	-0.01700610514690252	-0.15803213758166001	0.03338382674971617	-0.2837509448352454	-0.006730758240026807	0.0024482698469561	0.028907250905132607	0.020660236542550774	0.026235766914393388	0.006245050522092788	-0.030667059409425566	-0.010760129762076758	0.046061436384187075	0.028414401993570208	0.066735389194247	0.016706909766788885	0.26313869173885784	0.08969984138658861	0.022804135681940715
-0.03316182829950339	0.021448408558947994	-0.02023665599588567	0.043055094781340085	-0.039448681625060454	0.06998895632255972	0.02831075117637374	-0.14031471798392958	-0.011914186574773703	0.01326562256782927	-0.0413620284492692	-0.006428829918940028	0.018004025071711748	0.003271294889115961	-0.01942461759512298	-0.04145953157498989	-0.01737010607080765	0.012567872178839206	-0.0926650995483842	0.4397239453689759	-0.03051447131256318	-0.034311006901436486	-0.00593159511047379	-0.23579043884990653	0.005278809396800352	0.018522935493463594	-0.021468165490279353	-0.013061977556122293	0.013553513043466955	-0.03988540819539085	-0.02892349661811295	-0.0006309762094433609	0.10418568868773363	-0.28457922030214466	0.0077409414190897224	0.001955704972044805	-0.003271212688185187	-0.00014528478396059655	-0.022762850873538264	0.01063065506447747	0.0030663057452831708	0.06038157428393252	-0.001443578205173253	-0.11583180486846431	0.03540946058120098	0.05919256630780528	-0.029527821007299643	-0.0876502332950632	0.053256877431710925	-0.04365605225507788
-0.023399826625414063	0.029426792419710544	0.028511270555767625	0.03143152412767686	0.024892758270984267	0.044830871200245204	0.04046993383154804	0.1397665404213778	-0.006821214148603758	0.014274960403803926	0.05062601910386002	0.06261065485878062	0.04552966054853687	0.03217149940198142	0.01645668353086112	0.0032186924146386446	0.011940073771497374	-0.008836069839347328	0.027836151418265582	0.046451177168311916	-0.03795686551856452	-0.02196506000357258	0.02671998188384059	0.7226434259774982	0.0355223684442044	0.013635243737590098	0.010457014727853675	0.007282987191914435	-0.05248201785332785	0.3370103795211828	0.035599925326505584	-0.019303429713805418	0.19184842441553318	0.008127310932327601	0.06376307761931257	-0.02599504630270676	-0.0017136463247356005	-0.0063615332653189395	0.03984683337344031	-0.021167033262465884	-0.002843287695768959	-0.01062375822973404	-0.00624232721711378	0.035355055988290404	0.027515421191996212	0.06356029761145655	-0.017695810678232192	0.06617703574898341	-0.08243940506464587	-0.0298640001136695
-0.029700210393999806	-0.02900140046939705	0.0034769054398846493	0.05054977565580957	0.02628413261412643	0.03159154395490568	0.02978079212652301	-0.13818060772730822	-0.0037097030945136794	-0.019306906571118453	-0.041043053334727665	0.045507073431637034	0.027698469400426712	-0.014963357914832158	0.017593071747662906	-0.023643613755506887	0.006728092424478745	-0.008403812833335996	0.23574461923075504	-0.1668516203283427	-0.0342455087737213	-0.07116418052071204	-0.0008073250666882813	0.2372531577105863	-0.04247140626059481	-0.014251948755014019	2.448823324084515e-05	0.016780714173243904	0.0395497390484642	-0.0009737243390864023	0.06620313231737837	-0.030219093722684737	-0.15444626727152172	0.06481607418870772	0.03487055959668487	0.09175857530058311	0.007268502341885869	0.023306848187287687	-0.026119266964590496	-0.0073118000410862805	0.007911856721110234	-0.012307443130318188	0.00346456820175481	0.0037387041576186675	-0.033921141700401856	0.06434746222776848	0.011903906645553434	-0.10515532733151095	-0.05511916736323146	0.010571512371427526
0.02292174952137284	0.02482500613692682	-0.02051043193909045	0.05384379130143916	-0.007241714384148872	-0.038038107168568605	0.021086925329653786	0.13895960377336486	0.03501600731609942	0.0068452681493181445	-0.047071362294072966	0.04594350009071095	-0.02108459119269128	0.0018512151973118307	-0.016029195068893023	-0.022362646536311148	0.060963487772946245	0.005969230404467453	-0.15218244500594846	0.05551482440819891	0.009093366716718265	0.0240908531501158	-0.014935979094794856	-0.25847521742823454	0.03832500320760555	0.02892442856125035	0.019331558680687887	-0.017466339988913386	0.010590546738493868	-0.0387555286801181	0.038767251937475156	4.375887695096026e-05	-0.13773952290039596	0.018856620802268298	-0.07896771547744011	-0.021612588898057766	0.014150180878413084	-0.014684944647638622	-0.013923213914244843	-0.03422005211707401	-0.002058019815586158	-0.003112369871075407	0.024159530826898843	0.03573252169855441	0.017342816347562438	0.07082425124679831	0.020892290167665487	-0.1265098991496564	0.05803752105613621	-0.0011002773989001072
0.01342910579604686	0.02685061160376863	0.038006176820615654	0.04365286833166701	0.01876038492784537	-0.15261280661882665	0.007683196061069975	0.18227805387050358	0.031654925085110884	0.03539736475021418	0.15018394456673959	0.07138211796494325	-0.005749580611124839	-0.0005638754595689533	0.0061283092296380345	-0.03356314683835808	-0.11677130089897655	0.005297532277040591	-0.07851813601933737	0.1201557346783622	-0.01578553587045135	-0.02604760961552347	0.026012331336176794	0.09734316847954033	-0.04767940362058762	-0.05091066646401696	0.08617442861280215	-0.0261354459699156	-0.06134609663313895	0.4639031114425652	0.037478625869832284	0.018682629892926343	-0.16286272798380888	0.028251434424979016	0.02210700568853954	-0.011679568636082513	-0.007823434477129194	-0.0240867279268542	0.04709692135400947	0.0012853865710527317	-0.002456320807321754	0.03495022929128831	-0.0028252408846699837	0.019187489572912636	0.02738639719131461	0.07092782397261344	-0.015471606653920753	0.245147127455616	0.013682732074851447	0.02216528418694288
0.005173938988169175	-0.03115895792457595	0.01983211407104027	0.03472540450544438	-0.011630170857891425	0.06820719407276993	0.03045728206372114	-0.15963611915804632	0.04513618341452711	0.009276834599494396	0.03138134183944967	-0.012214445231984427	-0.18153271862267265	-0.0167293098716822	0.030226659781343552	-0.023106059214147535	-0.040132076021172546	-0.031679211775694056	-0.0665235776164127	-0.16027736151936006	-0.0370702496422633	-0.05117230916055778	0.01640842269742825	0.11049947972982263	-0.010215459418893078	-0.029301064935579598	-0.06445716668086425	-0.028706551217399828	0.023390166759503336	0.039619925818049885	0.017479974635906545	0.0026473601300578595	0.027967580705833824	0.032366428164382344	0.06227997101635865	-0.03429316552188611	-0.0048389803653124544	0.006430484541345868	-0.010465393142490939	0.026214100822201	-0.0033767895578712343	-0.02625174363669903	0.00018905565149107133	0.024620846027061997	0.03278878590992408	0.061296153967496686	-0.011645654112580997	-0.1556803390951388	0.04669837785455257	-0.02687136235460166
0.02627675897674744	0.03157722728065273	-0.0023489434809873273	0.04503642171747342	-0.04111684661068539	0.06846699228189573	0.03034537175184662	-0.1796399671911935	-0.007349592561334066	0.015378426830066747	0.03465339837429965	0.03214776494900907	0.027210712783077996	0.0024126256246483537	0.021459785448244655	-0.03552931074537046	-0.06880514307389567	0.0056445331542876375	0.1866502996053816	0.012736547671101108	0.027857926817921905	-0.044171019405249534	-0.02205941820996777	-0.2604669996881197	0.060243485883532774	0.014267562433929562	0.02459841079145699	-0.020099517027306866	-0.006448970291911246	-0.027168498205994637	-0.016377921074120057	-0.011753653300630867	0.18034536009756066	0.0029672277182347896	0.04295457484124909	-0.013042155086431558	0.029800551494030516	0.01473612129158755	-0.03309326600417117	0.0014133481292217765	-0.002329101754620206	0.06958884925344619	0.024468930423452183	0.0396001030715659	0.02335917687108049	0.07491611509703107	0.012146578467441577	-0.09264479363695509	0.06568020032327586	0.010558475356524467
0.022474648897128646	-0.010787739769677864	0.13837437334386887	-0.08692073401696489	-0.017941151155267288	0.05143554741564658	0.005093638795258448	-0.13992904820607527	-0.014434811196294686	-0.014581519125493651	-0.128819531183497	-0.08943025312984573	-0.01655794267889132	-0.012484991674669436	-0.0076768739785678915	0.04316940964148089	0.05410372680081946	-0.03964824851260091	-0.1486414899643227	0.02065405957953899	0.014675016382532704	-0.02517105655673222	-0.03443808914052497	-0.2639575946380776	-0.015791697745256534	0.007615835809841883	-0.008813147524772285	0.007695505367711302	0.04509011922008294	-0.07411858731462861	-0.040284475505248704	-0.026268648949824638	-0.12274958271101423	0.015481270354811205	0.0522373385343597	-0.0414112949153845	-0.01516390949727138	0.01560981254136168	-0.038377860533800774	0.010498496385633552	0.007265297766165167	-0.029989434984839317	-0.007784002434615832	-0.004547603001684547	0.038375877321587905	-0.14575055415164898	-0.012739187537147154	-0.03731521858312999	-0.18254788350515172	-0.03875313460170419
0.004472347190042183	-0.03316409806627016	0.043706106016113154	0.047144829004729945	-0.04121619198241351	-0.049048381848304415	0.00753598579901809	0.17965400476527246	-0.010991618273265339	-0.026287268840376056	0.04063309469416672	-0.09332575532065367	0.04252737062951119	-0.0037991050120916043	0.013331658522232465	-0.03413766361342896	0.001473812571345843	-0.02001629959004531	0.11465836249613567	-0.1620612085177596	-0.0498384787248393	0.005375032653195376	-0.030432323803798136	-0.2385094242934847	0.04251208319057369	-0.0009944966949866285	0.025887823652997757	-0.02557887842995333	-0.027116115204850938	0.04624264915630083	0.024965731971948117	-0.020434155554238168	-0.12506993909000375	0.04130572187085345	0.06324242619420857	-0.03636524781449316	-0.006359953079013212	-0.023545227235743277	-0.02972904778866323	-0.059180634326027576	-0.002323012994721648	0.057677125139990765	-0.026683084668774608	0.03488105593853379	-0.05131194403511399	0.06741005847150482	0.015693168015730227	-0.1298910022121124	0.017761657897953684	0.02898646810012342
-0.04291316862738786	0.018853729039326573	-0.03181820289783591	0.06748755221235933	-0.028277020726488262	0.06307743390392825	-0.12955659202914976	0.16805256385452666	-0.011986879198305541	0.009761756673132914	-0.0345052252588659	0.07033027179259262	0.007560887678846848	0.004874128968222067	0.007408552271136978	-0.035201884125539436	-0.007280848883801809	0.02424866611218422	-0.12632388984682838	0.00463489276853179	-0.03743137421982447	0.026721736967237848	-0.004704799112826367	-0.30311199935693095	0.044527703233025386	-0.005889254500021434	-0.004314906367762524	0.013458212116685173	0.1774253701142724	-0.014903504358972714	-0.030378453706233995	-0.0012826013129886632	0.14365437849157606	0.05860125705638311	0.0925070731794427	0.005923355610459112	0.03214621532122728	0.02193047884407715	-0.028949482042191086	0.005732146443219972	0.006103095471965208	-0.029959505110097234	-0.0199162485218425	-0.09499744466409957	0.015040634640253847	-0.14971284943663632	0.01619510689492963	-0.09484265000358437	0.00032244987847188897	-0.026655776534355753
0.02486628666639699	0.022911820229557633	0.13108231260655248	0.05247950356495548	0.018658019415639136	0.05450712147902377	0.0021738153625192355	-0.1877421424300035	-0.011626294507357306	-8.305449875442718e-05	-0.1027934169616241	0.00868272067998987	0.05223216415934194	0.01865559638492341	0.03097935852977316	-0.0419247348860059	0.042498450780210625	0.001691104422267381	-0.00548783518178916	-0.15011327853100484	-0.02958420324855324	0.007724651371050823	-0.044093735972551076	-0.2724630228573089	-0.029700092876677082	-0.03034978713644723	-0.015892781657482556	0.006358165668303263	0.16901920453148678	-0.0660366334289989	-0.05369770439670901	-0.018196665961346663	0.17558369131871077	0.012676253942193216	0.05460551076035281	-0.03836918599014316	0.024730661726204563	-0.0032514222440406227	-0.04756565853086795	-0.03331840625191217	0.005704011679513496	-0.03388309862676361	0.022113559005803474	0.02754003963064897	0.018829196000406227	0.055737035862656194	-0.033941372775792844	-0.08280717117975482	-0.00366087359727444	0.0036728693175571607
-0.01783129349191622	-0.026062382364970473	0.0016823471986965159	0.026733116013031757	-0.03138196039026443	0.024298013022072882	0.0324993036661479	0.22203744010532936	-0.00658526793351084	0.006009257726629585	0.1906328676083176	0.04120127705240484	0.04523120780948102	0.004015455560311239	0.03606161258405264	-0.018095056621391267	0.06727288693500832	0.004444069475134166	-0.12514509393530646	0.006950579555031618	-0.030467248565024238	0.017529749932784763	0.0012888202386115153	-0.2362200932662061	-0.027724546527450003	0.011457432537505429	0.09593055062923159	0.004302567205150262	-0.22824666906329585	-0.05775295818533123	0.028023490082649368	0.22792631614267012	-0.14061521632324803	0.019693844061498565	0.06573079636871844	-0.026293058921831106	-0.01577133586307682	-0.021084005555868406	-0.027170918273619647	-0.08395356777967664	-0.002634676607060101	-0.01609080024630375	-0.004094989634956437	0.02791656528081403	0.013473323037790579	0.06780557114354105	0.0032041681970056742	-0.11151284029602894	0.20180903083628055	-0.010502662015367424
0.07889348844012202	0.016949295043155507	0.06106563841959596	0.02868123753070522	0.0007849542793981528	-0.10685049366055628	0.024792871121220743	-0.0808424456683435	-0.00887762886386663	0.0044416310524222355	0.3272550194526917	-0.1318048286224126	0.02574620236934361	-0.01668850254058925	0.008501379589990029	0.027545979031672687	-0.041051711496169443	-0.00213421399064282	-0.16547921127465526	0.017875578104530724	0.00992684086754125	0.0002682007249328308	-0.03844899579851044	-0.23201028325320766	0.005363097519079019	0.019385978391527715	-0.025797770438829686	0.006961144808847894	-0.24584197520818815	0.020594331887112276	0.03190120772592727	-0.022129318194403457	-0.13937538692069537	0.039077066986378486	-0.25992718535378534	-0.03930401368629027	0.009391190504078986	-0.07645373410903976	-0.03612862187547235	-0.04525923308409183	-0.003338283325113298	-0.0039683709457988695	0.025964689638252093	0.03064605461381343	-0.05773777330149533	0.06734275064712801	0.013419168747671392	-0.08098818206181978	0.01777868664191483	0.003363871698346702
-0.03588594579212731	-0.02705524330386943	-0.011094354677081902	-0.08382321138636835	-0.025365608668222014	0.06870801934117844	-0.06871129514784552	0.0972596682663907	-0.006333864438033197	-0.011465636384768003	-0.11828505688052829	-0.05411420453295541	0.04739048104970689	-0.004064208708671504	-0.005174824454345435	-0.029298253004462094	0.08048361489080234	-0.018007805367027323	-0.0916569961697658	-0.15262169821872976	-0.02321393326012221	0.021890746623558516	-0.013682143642606025	0.5659635884003636	-0.09033318620778918	-0.034071437187578706	0.04297877704520069	-0.003332290961630497	0.03148510306543758	-0.07688149586035907	-0.11832802723164713	-0.02317354329191985	-0.13210501564887855	-0.059425293295015766	0.08031576258888963	-0.019064755151177632	-0.007025476364535643	0.013924123368271467	-0.030794262515591798	0.03758458170969334	-0.003448149803396518	0.039126806225693596	-0.013975535212015893	0.005931508203273915	-0.012397988122959759	-0.011574905775056685	-0.0012865329240572465	0.02830336460740373	0.005323241444919768	-0.015235793724087853
-0.0060744396202469944	-0.04940153039319448	0.0454120985266085	0.05401235269150475	-0.0017168651512321957	-0.12710777109546126	0.031284795026868595	-0.14335678614752942	0.028528382267659982	0.012000869605513435	0.034793924119010264	-0.041763586916456916	0.03632560047310007	-0.005569307500975265	0.00010214439850242343	0.011316243857176233	-0.009429228953395796	0.008815429003632016	-0.028862572227421335	0.03846895423362621	-0.011375054787024056	0.06312541114281339	0.0009634392285746799	0.1799717454332952	0.0026012725724551275	-0.0023165308480949534	-0.0341440633521841	-0.0010964149440493203	-0.05904784715310707	0.2307627824311192	0.04570374870033193	0.2059913976283293	-0.16073252501082824	0.013399638506848714	-0.10162170087945432	-0.038129785933549466	-0.007347488380917275	-0.0070708196227557895	-0.013187823986226432	7.510504948440939e-05	-0.0026318306795285024	0.024355469683927412	5.327788844660972e-05	0.053668822309659296	0.01932263732442607	0.07201987242099295	0.00909146090850063	0.08787014006149683	0.05283636972109725	0.003849246035937904
0.005080313355504404	0.019467724957806787	0.015033366322940491	-0.11611664516370675	0.015657424820874077	-0.039077034901017035	0.007545400743510368	-0.16260155312587413	-0.00970542515640518	-1.3497722818283365e-05	-0.01977356158080329	0.024271441163030975	0.0484271295158971	0.017896760201207507	-0.00849024720388843	0.03952801503959891	-0.14956878774642537	0.026170919123448586	-0.16939630679792425	0.02307568347947563	-0.03120741561825489	0.004065659893935299	-0.012261883204817059	-0.2475043168112342	-0.02253633005810043	0.019383778220689055	0.0825516099440465	-0.009286471981964133	-0.05623533545993887	-0.05139091566399657	0.09143963823211816	-0.022855523919187	-0.12828436204021637	0.025703233987875503	0.03221574327859798	0.0037720901600954678	-0.012496791345592282	-0.0069111259748350674	-0.01147142187028021	-0.005305448218723177	-0.0033151309511660655	-0.03002044562218216	0.001385575876684743	-0.001141309088052367	0.017469692122229936	-0.16864073770736887	-0.009833999694649537	-0.058783415883372166	0.05501739338305851	-0.0024685891996343344
-0.02604016754742479	-0.03923253004091748	0.0749593693617664	0.039609855017746665	-0.023842353748294225	0.08591454231783555	-0.06618287587624982	-0.1632024833684789	0.046303773567694585	-0.026877449408514074	-0.032879839539462045	-0.002112474867559649	0.06722313062645953	0.012993566875070247	-0.03414532084299281	0.0830104468263482	-0.028337217900258657	0.008835756101470906	0.0525675891684994	0.15295315054892672	-0.03960236363294207	0.016490524880267365	0.025838353172947245	0.31006391378555054	-0.08665520384112897	0.02793050654245353	-0.0317635708329326	0.0007321502249171317	0.11436615566950568	-0.044377598890622906	0.056597251555800906	-0.008345074273243882	0.024053395357734916	0.02810978272818411	0.09865735730704037	-0.022655384707511075	0.02221817203304163	0.010392201899811335	0.05021810174191523	0.01951018761025807	0.0051691552798962224	0.03162629704365718	-0.012627714020079292	-0.1200898355713307	0.0017947435534173565	0.05094865768597665	-0.015412899482277862	-0.08465806641510672	0.04617873767712099	-0.007794889774587682
-0.006091213160666121	0.03346091716892515	0.053906512863631906	0.03353304589989148	-0.01611707604119838	-0.022130589454163054	0.03257498749835176	-0.22538165707601293	0.045006608595368376	0.009620131328187198	0.040636780592720606	-0.13282655092170317	0.019949754791259693	0.004756035544493534	-0.04525102217367275	-0.023691436073257865	0.07323125111298104	0.010271282051023446	0.11636417351519394	0.027543651034709727	0.03440947745619997	0.007688414189224568	0.015284682845385396	0.6469354623362262	0.03392585183422052	0.02834452829517304	-0.030326538288080702	0.006001062711283157	-0.3004894613378637	0.1013618617789607	-0.025435342935628796	-0.013562923998142105	-0.12665797975815457	0.005078552298580871	0.03322204679161714	-0.0568715615447185	-0.006836482772123418	-0.009340976905429397	0.054688921792359	0.02402943840953849	-0.0034692015631830144	0.03668382201021459	-0.013205067909945137	-0.021616936493092907	0.04893169178127773	0.05469906323028081	-0.01269621895338114	0.15235477288363036	0.04795453290211972	0.010713097679026395
-0.03916119643502898	0.02105063078950552	0.09795744338315017	-0.10384367004162469	-0.04853835658906555	0.033875798989860685	-0.0770308747340634	0.058527146800161065	-0.009019918020773548	0.010951798810912078	-0.0379702722651491	-0.0971802684497492	-0.014551415756192364	0.01777392671373309	-0.02574085382563935	0.06706806835646821	0.061098710269846195	-0.031807387111628484	0.05785213869751205	-0.038743263268637564	0.05001324324788875	0.030068586713313927	-0.018107834202039156	-0.30624107332263756	-0.02819397197495782	0.024261814971654895	-0.04918802826528445	0.0007459915944345994	0.029305790719868854	-0.08241311626295064	-0.06106295208932261	-0.012439555799938898	-0.1072362820479757	-0.2708941681066248	0.07715714907286857	-0.03667811160718266	0.002669989147110391	-0.0014849471336732677	-0.027584823489912015	0.1467658816232568	-0.002151051748917962	0.03262213934973597	-0.006126666648621904	-0.10118896375712103	0.020597253639505833	-0.14129012055797793	0.007981754962923514	-0.10247714096513964	-0.22445673733097501	-0.007009973629605156
0.005767135831344967	0.03172181875030037	0.07889456434250715	-0.06466022318503147	-0.019681819909182014	0.0841194726099342	0.007651131143301973	-0.14150122281567784	-0.009832789233750373	0.003680255864906212	0.04435645951323204	0.004599100001087936	0.05994108237688697	0.020581015991759342	-0.01799195638234196	-0.01185454877501761	0.0621536850640874	0.06086981323934615	-0.0429424411427819	0.07850317358725697	0.00637591273364178	-0.037680102915612225	0.00063424916137119	0.8246992676199801	-0.05569704011211761	0.01899425938073955	-0.009984206007860484	-0.02022125545597519	-0.007078489449530389	0.08657494870766895	0.10132610548323683	-0.021871539423944705	-0.08465366914356255	0.07036740590835307	0.002964632259161772	0.2035318810139228	0.010015490223546659	-0.022327409273428928	-0.018145485981297133	-0.008294895097335393	-0.0036034764089701637	-0.01674994065502142	-0.02159278831841875	0.029540938928410105	0.017572860717324876	-0.14046179009710485	-0.012111027653437668	0.05788810560730954	-0.09742640231686182	-0.023657026982110075
0.019609683752444106	-0.009538067410195071	0.09256464736409507	0.04006931507071604	0.025317060898499038	0.07062969416311098	0.023183554310737965	-0.1586071911020601	0.03883434789936255	0.003876438517853603	0.06526757445859639	0.06122826088661386	0.032585146148929836	-0.011776840029920277	-0.009675210964413417	-0.03238351714106375	0.06921092040392214	-0.025913288624480266	0.0671974029970379	-0.16355551603144158	0.04392327704694835	0.005884726142966974	0.014352667226751145	0.10533906289974075	-0.023238199661927864	0.0256348567725302	-0.017075535404269978	0.016039370774905547	0.033987170663529104	-0.05497899173136538	-0.020578728447431967	-0.011452796857355861	0.029974143130022456	0.01543976325711701	0.10421659426757741	-0.01762504061684176	0.01053658765704604	0.0020259147990278506	0.05025460990356841	-0.016845815659081564	-0.0018186048426330672	0.004515390013175147	0.024295120838548245	0.024293470212976172	-0.03673997903240925	0.059267609178972995	-0.013916522932563567	0.03876924818990856	0.06411959172099814	-0.018132827190719944
-0.028218425627432226	-0.040617784453307465	0.0009589870693882404	-0.08306619574838606	0.03060606805314055	0.07765828736607291	-0.05208240135117303	-0.08590498802553047	-0.011726468157859198	0.009731908091333025	-0.03727095395225006	0.005648027448710127	0.05119338911578243	-0.023434911491198727	0.019874318675304675	0.05875580314740182	0.045200515258901945	-0.024473736361558075	-0.16473853504744657	-0.1655672118745677	-0.006856523862066751	-0.048698334468329996	-0.040697102261747206	-0.2576899876658538	-0.04441771887480718	0.02517793042420735	-0.06752187879727499	0.012893170084268058	0.03411655031879573	-0.06387201784080317	0.02542934182887202	-0.017957314777886133	-0.12415822140687778	0.08385042482496101	0.021265714947855122	-0.024516764087445516	-0.009464224390706658	0.018686144798650276	-0.03896950668564277	0.012266410076804094	-0.0022997947804731665	-0.03172289738914187	-0.004568888297440571	0.00850910868495812	-0.06710186708201982	0.06177111524424072	0.0005245677472648822	-0.058705443947101504	-0.10463425443479246	0.017225806215128252
0.03269396109375775	0.02105187024225088	-0.20570351512229046	0.0466689565202174	0.029626004437297526	0.05091731948860088	0.011656723158161367	-0.2696114731407568	-0.00911174820418273	0.0003860095500629541	-0.032549013826406736	0.05004135224497368	0.010122170552358783	0.023084031697037426	-0.017953232438328998	0.01466792324121743	-0.020276935776526263	-0.004051261382388111	-0.026375241508796717	0.054810139101292406	0.02724711263494264	-0.07513536035174402	-0.018711915904861418	-0.2727814664081448	-0.032963704376503304	-0.0040283004909199005	-0.02521898828128251	-0.01744619297539848	0.04420142601891584	-0.052416623346160485	0.0357808853394261	-0.03386240461794478	-0.16021276994540132	0.008887562909691405	0.03894513795743496	-0.028873109103743445	0.019558157231668157	0.0018597102793170962	-0.033310068439978205	-0.030704838786708932	-0.0010701926101355638	0.031122730075734944	0.02462400364295063	0.03526672982994205	0.02213208667683157	0.0632036992809357	0.020535723746144322	0.022490784337186688	-0.013362290270081211	0.04300269316124486
-0.03486117357540934	-0.003959294816176407	0.11076607205441087	-0.09071685478978415	-0.040742712628321895	0.045117643795466573	-0.07711912176361294	0.1883605198553778	-0.012439545793558864	0.0018526554240117549	-0.04464120585872406	-0.08576140838268366	0.07018646222060387	-0.017720196339870018	0.037279621322799356	0.05764473055839517	0.006521258299291548	-0.006216907905686458	-0.10824887936726027	-0.14530989283372056	0.06900819989537649	-0.08251755029132674	-0.02260314201607107	-0.2737769838299877	-0.019479512750304274	-0.02690012407991253	0.08556584735882171	0.0028510059844738863	0.14199958899030907	-0.0509265961422836	-0.017306252945623418	-0.01355908330795428	-0.12477032307456393	0.07081178353282666	0.07745063161527269	-0.007683901078317467	-0.017455621148461067	0.002206585707373779	-0.03365418864787025	-0.0006027222516826441	0.006610436054633464	-0.028123633047681507	-0.018059115149844002	-0.10006560336404709	0.018162949977730387	-0.1487963630661492	-0.01758247875941415	-0.09852440707634441	-0.20494586243648755	0.021535274654224848
-0.021148435864024578	0.02702845178701973	0.0071799568228965655	0.023149941940358985	0.028194859090150202	0.04598348723482704	0.03651044689663977	-0.18525118644475697	-0.010393768805285072	0.003762830592489627	-0.026038848198557753	-0.13408488227276083	-0.16313619203619648	0.018956175001787777	-0.005598848946180078	-0.02359552815754687	-0.025232034582008053	-0.02232552775187678	-0.07013285322003157	0.025838128358708856	0.009518501024092985	0.010094200309501684	-0.006556483404691971	-0.25371791884068146	0.003769662040533876	0.009846015239855933	-0.01971546038149463	0.003964708333338058	-0.0029808766265658052	-0.06891928089996655	0.014529001647607037	-0.024240874039188565	0.2040448826696207	-0.0065652394962377	0.007098213171688439	-0.04487781997487309	0.031687631504985624	-0.0077330878592521005	0.015230953204152865	-0.09104972461217894	-0.0013087992247368674	-0.0006238170236188126	-0.009889536120347112	0.034966932130589885	-0.02138894894183595	0.05830902461677669	0.018695906386026945	0.024826769550870178	0.028912793277457785	0.048682634409755884
-0.01566580041631314	0.02184872979185384	-0.010723076959441823	-0.10520581189186377	0.037622319806691305	-0.058808368490261276	0.03822176519107015	-0.2944385946605251	0.023656266942439833	0.011335652676889732	-0.025209815353319207	-0.027010405015711877	0.02521446917768517	0.010431562882375147	0.010784782843594076	-0.019601202375913455	0.06684750015859463	0.040698320451173824	0.22601609937861486	0.028507938715818453	0.03255408784172796	-0.04901829326300394	0.015991376192711685	0.25251787694925304	0.050738754413761855	0.018664505880816976	-0.014378019097384821	-0.00835296113276272	-0.06957708956411515	-0.02487685897771953	0.08080961349897625	-0.007327635289481805	-0.1420253971535696	0.06541855091666002	0.09346176635176835	0.15762797587354652	-0.0058443678946885486	0.003562503039686635	0.034128894773876164	0.037780972974217	-0.0032119501226181455	0.01752048953717358	0.0010200103273593413	0.020030722779825372	-0.0480504200063986	0.0558911708224161	0.016948580555040643	0.15509711505953727	0.06907893690058754	-0.031131623098952333
-0.03245821674531435	0.020378641312448598	0.010700166123768395	0.050671623718030426	0.019704770294955962	0.0658018474183962	0.005196368343079303	0.11719834792322581	-0.006545076817528388	0.008618837080618686	-0.03848329214892183	-0.0032546781836965237	0.04697805987194397	0.005245774419172085	0.021356416821139645	-0.011404712259408189	-0.013744470646207537	0.015173096542511484	-0.14752106967540093	0.04912273071445324	-0.04459171535019359	0.025288650916883124	-0.006766956917923744	-0.2936806807752095	0.066156755450532	-0.008533636675332582	0.000952044729413683	0.013485405070939305	0.03646999669416445	-0.012734464714348723	-0.02790068448354923	-0.006340666295864321	0.046376436049448966	-0.10881448582076737	0.008797811515879767	0.0017940288465561026	-0.0016897906364538359	0.020246011202806405	-0.028035527795173404	0.011220079423926655	-0.0021751738644205034	1.3141149060629686e-05	-0.006606699042754553	-0.08684226343842111	0.04135100653681402	-0.16134832654492492	0.03147483577998209	-0.13993971629605995	0.03113920363419311	-0.03287561132693609
-0.013817852853479053	0.023044529797084396	-0.0905594405080843	-0.14694307447460597	-0.030017344286007937	-0.041868218000842713	0.028431969924848817	-0.20906508735227033	0.033462383007938114	0.010486128318597911	-0.1335382637344126	0.021622481431102642	-0.12685681520604666	0.00887535863523517	0.04620436441037891	-0.036452980601174564	-0.12109005620943025	0.002356847541960451	0.18287833859313815	0.21800866958442622	-0.026965341897888358	0.014977879962143925	0.012245548523603066	-0.27492333885438364	-0.045865258729420745	0.027436170223593036	0.08620398237414083	0.00699404995770019	0.009088804883100602	0.10480480847155231	0.05809787357108562	-0.02392936496110451	0.21892677621961137	0.027322368879833813	0.08743266182686311	-0.01185928344362892	-0.009493284136329385	0.01880986742155228	0.01498425672707981	0.030852003115175466	-0.0025422098341463424	0.05587979677284575	-0.0036047312541246357	-0.0005489294255165077	-0.04717934825925513	0.06498823774544545	-0.003123802100534522	0.042825237654084136	0.060026045351066204	-0.017680364064331842
-0.019599994351814257	0.02735888131855936	0.07549029890930396	0.03617195086660577	0.0015852400706597109	-0.052935917411447916	0.029934134761173414	-0.18175504536779427	0.00203736606451821	-0.00039636608003129365	0.1336045974035551	0.04867004862929298	0.026149987124990004	0.00945399576006912	-0.007608775787144623	-0.04069075974487569	0.0570513766346814	-0.020182930570632744	-0.08540457405219659	-0.04264385310206671	0.00941130451027766	-0.011719868601730923	-0.03551956559390419	-0.26473391972125765	0.027245329000399943	-0.030573755806352892	0.07975036665590378	0.007028037475363089	-0.23286391570248088	-0.05660244949284061	-0.043582405178777484	-0.004378838040296978	-0.13374940447617154	0.019420673024325243	-0.22748103929641983	-0.019332554830199477	-0.047777528885543145	-0.02171515669007049	-0.003302934507434293	-0.040318706712934	-0.0019990238376121853	-0.02300531706293541	-0.01207153315534524	0.019208980138980588	-0.04517158421036547	-0.15839028978515926	-0.02478820875160436	0.019075077812386827	0.04321980672143545	-0.05535332303185587
-0.04099184490037405	-0.02063360897283237	-0.0009902841661911224	-0.08592672965105212	-0.04352544410797363	-0.044133866357096846	-0.09095073560605851	-0.14336488387802018	-0.014123205020947717	-0.013574023992310686	-0.03097301623792373	-0.010178781627856369	0.021076485770802265	0.007583247787912842	-0.01484911092493021	-0.03471079563496496	0.05779873294295103	-0.017373029879073874	0.2154128515585184	0.023305708139846865	0.02877878589806496	0.093184201460218	0.006681293352450666	-0.2930856838208818	0.04843499168198468	0.02782087460157727	0.053643614062261626	0.012764862483143225	0.19892823672756732	-0.06285323077338907	-0.07123316236296469	0.0073449906258132615	0.18593283515740258	-0.3012701785619321	0.03016478293431337	-0.0321616265767394	-0.03028275203926096	0.11815108403967534	-0.021828518076999898	-0.030691545373985718	0.006695590846102277	-0.03532997157475765	-0.014402754320060194	-0.08902104132037984	0.020883150029917488	-0.13957056907682128	-0.0056249740105988166	-0.09135486593945852	-0.1846589855063412	-0.04335774808918941
-0.029575617998667803	0.018877433160312648	0.07880467245184627	-0.08877952751709944	0.05505165261775	-0.1531613363989556	-0.06141245033861596	-0.14038179278272236	-0.011552007328033869	-0.0008277626443225017	-0.1504378483585704	0.07407621560147781	0.04678729511398387	0.006488670948069921	0.040852696933345575	-0.0014696720091116732	0.06969628991645622	-0.005802556899883711	-0.17678387587996586	0.07048437996679968	-0.012771799142337477	0.0035764536712184053	0.0017449653829866292	-0.27714951118806913	0.010161222258527414	0.02339158942854465	0.01198785047106394	0.0068223175432576685	0.03345445975428784	-0.06654590406606913	-0.0186944769137619	-0.020918951959727747	0.020801814039229066	0.06444875578839783	0.12425096544401204	-0.0168404196974534	-0.006097618426457484	0.0029857810278921533	-0.04345370210405526	0.011199484732892234	0.005721416393059189	-0.035235991884437684	-0.0050339009446684945	-0.07413115250944648	0.015963698718541856	0.06291367857820332	0.006272188413874392	0.22741137444756832	-0.18984472597024832	-0.015083868957130835
-0.003637094032740424	0.038132841802011534	-0.11286761425434706	-0.11516996450556417	0.029498347684377223	-0.005199865766706353	0.015874917985232242	0.1707671304480804	0.040034444937401346	0.01044408190723916	0.03580741402496897	0.032258140886381445	0.0698225428882488	0.023382334594064014	0.0071382455747476346	-0.015790951491558552	-0.03803329841911345	-0.03129665193504261	-0.0037512123784728827	-0.055159993647994086	-0.04301458343045106	0.01375246745062359	0.009281440361960632	0.5804833616374875	-0.03755340069701269	-0.004374421521778277	0.0082023307172356	-0.02644016412741621	0.03719474987959093	0.06726865755226827	0.06838457181176563	-0.004311353515685732	-0.16343651184098454	0.03648922384161051	-0.012088142311465344	-0.06377148818888181	0.008711925624937795	-0.02028037825334932	0.042263008528310636	-0.02472118719925529	-0.0013302660703280707	0.004907644294593865	1.0687867454180377e-05	0.022214310330575245	0.01970174602717925	0.05949774002522427	-0.0059420283172162275	0.06918766172160186	0.06345373955048912	-0.0159369316643033
0.022511977860763546	0.03371798645644012	0.08092503662189228	-0.08880653608839402	-0.04460115247253016	-0.14001187432965445	0.01578783586272766	0.215065757745245	-0.008429735188051563	-0.0013210881262777547	-0.13117786407329768	-0.12363155086564875	0.006548295373149085	0.01593523124205458	-0.005845836254783353	-0.004120592093587402	0.0632870284442335	-0.0299457515091377	-0.22012666394942243	-0.01555674751249062	0.0073982051380455235	-0.000709608718481104	-0.030907099141824438	-0.33040973646296506	0.024225492083872088	0.020930964810592558	0.05721590653035455	0.011723100411814085	0.012394678744243355	-0.0643517422738245	0.06512350792493653	0.009005802183960623	-0.10607248244794246	0.012114556815995183	0.0786976647621048	0.0903238653440214	-0.050793384648385835	-0.008999951499056897	-0.027025046078429295	0.02779284840990549	-0.002635105173070042	0.03249240693849324	0.006088700607601641	-0.01223763602117342	0.020231850010649758	-0.1709490848999507	0.017317076843207907	0.12132901176308096	-0.22119386034672026	0.01602835593213622
0.028937666392145185	0.025508598370697293	0.1076842019188367	0.05337026841288225	0.03456053271659039	0.06587392733012129	0.020483750014283576	0.028638540175855088	-0.01574428677521282	0.0059881452600515335	-0.041834567969221824	-0.10534969738054169	0.028906440007113725	0.037925910028580256	0.0077613324210706195	0.05086329416259432	-0.10791079325586088	-0.003281155571805721	-0.1794422736761546	0.04305254123394625	-0.01478117197697611	0.011987713335118316	-0.006646450927355181	-0.2942608140649145	-0.011590182371731862	-0.030497020768802032	-0.03234666906978673	0.011422970252161031	0.03946324061806845	-0.049185899669881926	-0.02167989207507817	-0.020771146092020354	-0.1290486265950487	0.03296285878680792	0.03546017177937192	-0.018713313518453834	-0.009437383126314671	0.003981984232081322	-0.01861188658591127	-0.03937831989702936	-0.0031792179229538304	-0.025568109895331873	0.02873865668061553	0.005273068299939041	0.017265174549353106	-0.16281227919359625	-0.015243910449973554	0.1954015254098108	0.058917689298285225	-0.016961638519938607
-0.041903310106565006	-0.01886685117214438	0.08271067296222355	-0.08738650399604393	-0.032077631530556934	-0.11844106448755846	0.002102983766642433	-0.029761307054870668	-0.012441090626475852	-0.00026502020507505224	-0.1366728519272947	-0.0445894510568367	-0.0010550563812790643	-0.030687104323299717	-0.009573031930168509	-0.02247436240089846	0.07150846376273694	-0.020439231341542474	-0.19608346633164073	-0.02438143184553719	0.03704405362379075	0.06595285078195812	-0.027540736855259457	-0.31358726441828966	0.0353394818945395	0.017503924582064248	-0.024625474963396118	0.0034033337410844977	0.013422362293408877	-0.09480810601231861	-0.0858250295858339	-0.017773450108615363	-0.08083789483750406	-0.2610888401879478	0.0028182098446666716	0.1185011619096058	0.06614570439518065	0.0006743658620623137	-0.023924233853181067	0.014602791572297793	-0.0019835747272773005	0.029195737064483272	0.006105323799503822	-0.09717560438793517	-0.06297653355900293	0.05699802753848926	0.012483488069873419	0.12152597554076874	-0.02174674343655206	0.008241536898640697
0.005558221472446348	-0.037952541244194074	0.009692809263075105	0.0227795195793542	-0.015516329669383776	0.0439770612207154	0.03255177850987347	-0.010958379680871985	-0.010056510385721413	-0.02272920859254882	-0.037086359967731915	-0.08399206136452848	-0.037882261347599706	0.006359872055525921	-0.007255779477846591	-0.04013833855822122	0.050793857411912904	-0.0018693420470408456	-0.17798338613363376	-0.04763487630915079	-0.029828365673747612	-0.06893386056484632	-0.032417241402730904	-0.23958694829369095	-0.03378731926476721	0.02189335393639085	-0.015515217463632143	0.02822821445008303	0.04722016631714332	0.019889828345444765	-0.03508530526648192	-0.02420020826990749	-0.1388260029140376	0.05006857037274822	0.09179202235295325	0.10768678334181678	0.008364301995723508	0.02545411281782872	-0.04181313711759285	0.04155956749494762	0.005628189675597241	-0.017312441436420977	0.026552274980179938	-0.008610893705562193	0.012368408491597439	0.07032314162135263	0.008217280888925597	0.020548545217410993	-0.001757373794443447	0.0021311301914292927
-0.021926503362916627	-0.014893476523023128	0.07513936420525169	0.04334034372095939	-0.023939099144870853	0.04593627618893406	-0.06876488540470964	0.21936097500660218	0.03253080252407599	0.009883399815174198	-0.12330633396503654	-0.026543592172427088	-0.10917020490124424	0.00016878185131563442	0.034381285757131994	-0.02263836615334767	0.04692659163302051	0.012985401208664916	-0.06098879867964697	-0.16389845334839265	0.055497048725508105	-0.04897883224286361	0.03742001825319785	0.35225094479567814	-0.028329741429015485	-0.018156708892775895	-0.019652894706771985	0.010247236920330033	0.13769072767727702	-0.05269309346974587	-0.0805272000241981	-0.02238502598573432	0.1711466042471595	-0.009018897837432451	0.0869217174018193	0.11234599926277643	0.047213598680372164	-0.0012605023738375166	0.059327665523034555	-0.002587847151962342	0.004109622628307261	-0.010324755710286536	-0.0062818662167828734	-0.01247125899119128	0.006527932944439635	0.054259644119113	-0.02129339276017672	-0.052291826178082645	0.0588294264206972	0.023605851180927857
0.019300809377640143	0.028568973483474838	0.020210017207140482	0.031014419233933405	0.0014795513241067965	-0.05555104303119642	0.01104300830105767	-0.07758065163013962	0.026703517537866355	0.011000058077361608	-0.03832709995097721	0.06329498388075953	0.013173651778140902	0.02736169489414242	-0.0014422268530139262	-0.02482007021677673	-0.13498282146035637	0.003578142656581258	-0.11137437710798385	-0.15247746917734312	0.012710281496015705	0.006582552661546652	0.06117583283095919	-0.0756600833636463	0.03361595168599924	0.013073218087575516	-0.015988151547173767	-0.013795320119862299	-0.06143757942479315	-0.05011779839006013	0.040897344659939334	-0.028966057130880473	-0.12746268724874135	0.04248283756428136	0.059115655625188265	-0.024053963178030425	-0.0027645504636500846	-0.014663069828709468	0.05617768909328661	-0.016909937809281836	-0.003256893438908446	0.0005841025163322228	0.0006155982175318059	0.02197927689434182	0.021396145917477044	0.06798361065241533	0.016059526865708176	-0.015056099531417476	0.05271555155904407	-0.01343434501809079
-0.032327053083472855	-0.02990282136230744	0.08251288431533994	0.047754093168209326	-0.04167959079543143	0.0720503382791263	-0.08707958561318192	0.18293022341981924	-0.00899176933121762	0.01154173300509865	-0.1033690758626999	-0.03958221743797913	-0.12297878807177304	0.0033570368479537136	-0.006630412713390615	-0.011579583797328815	0.042883596830283206	-0.0076487237083230864	0.10573497538842912	-0.15360785994339057	-0.010332897332580615	-0.0714259390480829	2.8519616450648756e-05	0.15732512426659595	-0.04778140963853948	-0.00904564209258997	0.0668590748425453	-0.0017482962388326996	0.17457562264951892	-0.07530527259521623	-0.037707045352234125	0.006405374200201731	-0.1608968622310087	-0.02844254198225535	0.11298744524403391	-0.04137574985482461	-0.0014660687689460248	0.0026749770243413877	-0.02249927925233933	0.005608602393543697	0.004517163965739746	-0.027223235853524604	-0.02177896727176412	-0.02590617479600187	0.018321216646909305	0.055138433086548685	0.0008746818042167433	-0.17132291132277688	-0.2140009871148779	-0.010424303884123765
-0.033554916739695545	-0.029659572451093116	0.1036237309825885	0.053191512148613944	-0.04909641376697855	0.03680746268648163	-0.0842323716059527	-0.1619614227306396	-0.012470665734559952	-0.013405245656021724	-0.0900893632397674	0.04794892062524559	0.029631261789511063	-0.01013420235672893	-0.022403962615238925	0.06684392930782306	0.03143499586567632	-0.01657729346559572	-0.06908988636912382	-0.008226359146435607	0.07027176775922235	0.014395597148785782	-0.03969243072630197	-0.2324374471290117	0.036812006856736114	0.020072600525290907	0.0518338875929956	0.00927352788822609	0.12342759727469146	-0.09906681804266627	-0.06015205025773321	-0.011251968466062317	-0.1200252709114091	-0.29813388294906507	0.011581675176244425	-0.002786125899705985	-0.009795398953296536	0.13399106239630673	-0.026665600189347244	-0.010570977815963853	0.0039193684364654474	0.07110545962435717	-0.013012650661617227	-0.08407160746411137	0.022168719327056895	0.05736991062737361	-0.014953094474812679	-0.08459103999058888	9.531297981720854e-05	-0.040832663012671945
-0.024580910001863413	-0.012941820820520297	0.040251879989584086	0.06750543620818261	-0.03114679510992446	0.05964872411296165	-0.08873727552894743	0.1383774762210356	0.013454325362419332	0.00894559702414408	0.040862147797929356	0.08652934554587446	0.04137618108389479	-0.017988212675161777	-0.02496533151237927	-0.011873962420405587	0.08569419698769744	0.0019999498487901293	0.16295665353333771	0.040921103900461456	0.027556798823800455	0.021933521609616584	0.0018444347945700428	0.7543793794152445	0.04498310345402388	0.0023229252738310607	-0.018123877232252197	0.00761405298815298	0.04503320684682039	-0.052013443460448616	0.04657032765570657	-0.014485024862828504	0.20007838454280313	0.036849413826007	-0.0068921759858922085	-0.014897252674965967	-0.01424157338894147	0.002390838094004357	0.049705142378357776	0.017226141214099697	-0.0034589048281879514	0.016015509508205378	-0.00978051842151508	-0.04705645885081849	0.02601884639684249	0.05976672351123161	0.00830678265579336	0.09466479764244605	0.061582065478504956	-0.0210495953083102
0.02650999417138737	-0.04804797064581653	-0.02785836320229082	0.0630077196324166	-0.03152524923107048	0.05393216634250166	0.006411043184134542	0.1111183064267323	0.03157855417654137	0.004871723899364588	0.06445659843523717	0.06513247150368406	0.05856963137870452	0.006226453026758099	-0.01784977975059155	0.001264913534455627	-0.04394907574217395	0.006773952633211229	0.15862766110330523	0.06625034284698522	0.006539485617998253	-0.0024709982909484098	0.019864156921908942	0.5140297703736151	-0.047617430553492886	-0.0012312733311864576	-0.011170098641572986	0.010444653041587298	0.0162569387545067	-0.04664879670518021	0.07874946446727007	-0.007762023438323012	0.1341613703955005	0.09116664103481907	0.07333217542548327	-0.027213288632608783	0.018400073837369565	-0.007091618332780035	-0.01147519247849923	-0.003232990582241473	-0.0030334771412381086	-0.024936871054502627	0.0004953832916104147	0.016059611634436623	0.02679982311912463	0.060233879404393884	0.0120848647048575	-0.22747866321041002	0.05988074354744094	0.02111082835249035
-0.045744928392033764	0.019417685828112007	-0.17561125127118501	0.05203605688095886	-0.008966118524261038	0.06705552883550299	0.00479727750372549	-0.008372286413057373	-0.00904726465897329	0.024787221348466847	0.07713306369863113	0.014435464017136473	0.03293985505283417	0.013547123568660027	-0.018377656774500428	0.042350754849592706	0.0733847033150134	0.010083775643219996	-0.07420106606510758	0.0025359417509196644	0.019436599882094743	-0.07655387019624177	-0.0169015889004193	-0.29840233004731537	-0.09389504848935903	-0.007691552894943743	-0.01855815809363994	0.008106249650926475	0.0005000251719719927	-0.06946824087567002	-0.045836757605509044	0.042117359851503354	0.1882862169137885	-0.01723063302204391	0.051244649602411485	0.09183562683401342	-0.017964491122037362	0.018399786477879935	-0.0176223831959971	0.19711815982095468	-0.0018882942980220831	-0.002785346389037204	0.02029273729097149	-0.11339986039350625	0.03532547457901219	0.06779100694479238	0.02131918251669713	-0.08877065884025369	-0.008429578761498852	0.015087566894479642
-0.017354075203011233	-0.02694623715644557	-0.01707192134632751	-0.10280027496845433	-0.006431210274437762	-0.024676785093920624	0.02943105024112956	0.16381153326914064	0.023621848176602726	0.005874663585432427	0.32469980021773626	0.015177908395150735	0.05848077527538926	0.003034046119879349	-0.01123891428750976	-0.031997570902830924	0.07593018737546445	-0.016004004998636082	0.10722005934510785	-0.031234710109592924	0.009057197211954554	-0.05379923379701431	-0.0025300554785608258	0.3124671154620136	0.04732058613375993	0.018582119911468364	-0.018068918801841936	-0.005845568232600636	-0.061251854179188374	-0.04773061720803307	0.050130569249822655	0.0392984324683197	0.18829057032490742	0.016808132382154874	-0.07432776320563698	0.0361167772712799	0.008303685347196733	-0.0078068680025317	-0.014088225823838185	-0.07935029312237094	-0.0035661770944614545	0.021715515891808992	0.0012037730684893177	0.038861303455450254	-0.03867370772046943	-0.1512750376504746	0.008367643604603837	0.24892635578875077	0.03345456224542449	0.018463999367794713
-0.033243948927509336	-0.03471491607026073	-0.00952546171554859	0.011445886062720274	-0.02155340764991388	0.05416910830703382	-0.06251766271480592	0.20638575635525486	0.029936776898846072	-0.016271939256414406	-0.10992260934558362	-0.011863063152768154	-0.11819710529144085	-0.006886973989496983	-0.02134713087514938	0.022627824747299383	-0.01472761837281755	0.0031273343804161416	-0.07668919960728636	0.01860434412860268	-0.031399705726095274	0.027369172899681143	0.02199742815208374	0.23490514328706633	-0.04331934945435242	0.019428877158621162	-0.023790526478530593	0.008655718919861102	0.04370882196887178	-0.06403492715102402	0.005951743545677164	-0.014723421938273168	0.20438551809408453	-0.2537725244965026	0.018385421150799993	-0.03173070368089193	-0.017780171744996187	0.02846417148414985	0.051349515744518064	0.008799041308187589	0.003989377758740738	0.020547060967482413	-0.011564104378161938	-0.08436721454833022	0.02660468247294757	0.04788865259054728	-0.0018551449514481646	-0.07440057939063417	0.0021112109601384875	0.04081554461792748
-0.00477465558235599	-0.030598147261183477	0.04864951951219009	0.017071339255664314	0.02315020161775865	0.026323955089096126	0.033095779980104274	0.15918067529646868	-0.04807363697827441	0.008565043494517886	0.12421939710950537	0.0851062133310421	-0.19021217707371624	0.005643006344937021	-0.011681466432864909	-0.014851014047873104	0.04793425340054637	-0.012409021701796155	0.08616700494728557	-0.1522507246518584	-0.02137424211172947	0.005559082942396708	0.04608335527447234	0.6516665171599519	-0.013470495437350837	-0.03251263719669951	0.04479285118379375	-0.021690941966693935	0.011860670382621539	-0.06969243692835153	-0.0008088540964687127	0.022496850638045362	-0.14159388555179175	-0.00046469105605629013	-0.07334185828517639	0.0009688432773258683	-0.0027502888788949347	-0.01770912812866809	0.0100391205335829	-0.0075368282600742536	-0.0035565985079141684	0.006030553895712091	-0.015962630953541522	0.0426070200579341	0.025614420359415635	0.04950432300056	-0.010948809222924138	-0.19240722348624176	0.07185695793980412	0.006005950444782684
0.011242325760939274	0.029579926323881227	-0.10221210420518365	0.06305449611961558	-0.009666999219419449	0.03615085492576854	0.019525989061864313	-0.18167750828762108	-0.014704514461496728	0.019920380688354635	0.06330218867301537	0.06323948984794224	0.01786293834949065	0.022392827897707322	-0.0033858558668514887	0.0667887024171694	-0.007662210110919478	0.0022293772241646368	-0.08393619045167364	0.057669446008259725	0.01974469067095324	0.03445635479130506	-0.021959274625321632	-0.26605517750220314	-0.03210146561407746	-0.003256242724478034	-0.03042802274739515	-0.02424871656855903	-0.04920256924260357	0.06175596225371664	0.016080854880429797	0.12982251671163866	-0.1496218796250101	0.021262344875070265	-0.028605447367547276	-0.03323338088603014	-0.010386393523934384	-0.010594889098656676	-0.0328967117684886	0.00910295124120712	-0.0023395126319919655	0.029932239535537974	0.023548210507834302	0.026971305389321423	-0.047307127089759884	-0.16878789145088594	0.013826551101847507	-0.12205144015231263	0.04119679117680771	-0.04445252288164902
0.01573987518351969	0.03134490810029456	-0.02449688050306322	-0.08577933730931582	0.046820393586262436	0.018459931144306028	-0.011333639193494309	-0.17946900843396799	-0.0063925060862606185	0.0057601002489253	0.0676371361445912	-0.06737406633462778	0.062099697924015075	-0.01791165234213331	0.009033738474935308	0.012156405017625002	-0.10009498267416857	-0.0067016112140940096	0.0734638275782565	0.0004087223434140469	0.02047752897349419	-0.07817855922588406	-0.002865362788659331	-0.2341143871819908	-0.007675146169558138	-0.03133981795186355	0.08976968407086679	0.015135573095178552	0.040142691617200396	-0.07560071342192531	0.05759776121382565	-0.022124351047906565	-0.14669963377846015	0.00985022420991445	0.09740235447370652	-0.03183358775502293	-0.007556230477745703	0.01319560835488046	0.01986278481140762	-0.0031091471796566112	0.006403510716373421	-0.0027956465741007376	-0.010405839970509624	-0.019338917612985278	0.02003700493278884	0.07003249619477975	-0.019091674164568393	-0.05159050784997462	0.03747837257939646	-0.019096818743311813
-0.013575138972042987	0.026859316188577214	0.05259812175277657	-0.09566924259038187	0.03365257542427862	-0.036457614303028275	0.014361733885634567	-0.07666978184507461	-0.01948349551556785	-0.011199426448094164	0.13857237423645857	0.007911102524356829	0.01837425866569365	0.0033403817445519964	0.02514156374708946	0.011135798148485991	0.07659371815391278	-0.014503041602680242	-0.0744494928316913	-0.017898900860632422	0.026804662114295025	0.05260848379077288	-0.027051708643432176	-0.29102037156592386	0.029080964572095764	0.021045673683287167	0.027393367347276217	0.005752117636490584	-0.08633799222101952	0.2137428049381533	0.0687107942618959	0.036525847368582984	-0.14437413148611486	0.02923693273885292	0.042052385502186554	-0.04248165986957356	-0.011795338405376969	-0.07247081006634344	-0.0331515193780464	-0.06585176707564569	-0.0021972928669536486	-0.02218867432064758	-0.018347049471772334	0.018487812255082826	0.013804178557638807	-0.16232120671583397	0.015773893350960133	0.006667989026753003	0.015627610909502074	0.021661014120776055
0.01745111526103792	0.021884091899207123	0.01693749868974337	0.05185147349149501	0.030421451580977008	0.03383392482067575	0.030293050713631784	0.15940508112956742	-0.005772610648510817	0.015041814602821979	0.1594946784111391	-0.08884516303159835	0.010082048568063055	-0.0156891314375418	0.0016902481574310514	-0.027455443211132295	-0.008416813108911264	0.009335625625765898	-0.08634276510803739	-0.15662387679961903	0.016623078751603498	-0.05570674000317667	-0.020096973304446146	-0.232758474625143	-0.04966713383907554	-0.018994301921210353	-0.04482721707840974	-0.021441587954209536	-0.065955540827406	-0.022005553385492385	0.039460964721836356	-0.017247455223365613	-0.13819450611109496	0.018770976536154556	0.0859201023156671	-0.008189596123342198	0.02583206446956792	-0.01939650994620324	-0.03305905157870766	-0.02494159761589308	-0.002049476496240095	-0.01958135800188429	8.007150666562666e-05	0.03321076228984311	0.018192424099842175	0.06665884505134254	-0.017290144804702142	-0.12238027484391031	0.05511704137436027	-0.009862530934788083
-0.005254614819548806	-0.02216111758076222	-0.013085916995962907	-0.08842111619331208	0.02304078398239726	-0.03031217329266601	0.03356435912675461	0.26563877995271107	-0.01190431019115349	-0.026522489320591557	0.13691350817937345	-0.024647144620943435	0.032204512219160916	0.00012851500015094645	-0.010370422629318274	-0.01981079547051795	0.07497392947218141	0.004104637803403238	0.10264181152531691	-0.15217829202460725	-0.0071438283090550616	0.01649975231311255	-0.003408865612034788	0.24344690695973187	-0.033179409217185096	-0.0190999703636935	-0.020010163911959533	-0.01840732903805547	-0.060007670169569476	0.026197756921052497	-0.06580824527973236	-0.004226583947940344	0.23578642992203022	0.0030785343469386136	0.05089952730384193	-0.04449852865197972	0.04067379531190054	-0.008595924173329786	-0.02976653628697586	-0.05312116330839017	-0.002541388562116481	-0.023996961310010737	-0.01916498562611523	0.03002208387355058	-0.03543202636965907	0.059261984087512064	-0.01789428767313875	0.062418153446551966	0.03809310745796793	-0.04377586162602092
[truncated: 4,624 more rows]
[truncated: 101 more columns]
