# Supplementary material for: Interpretable machine learning prediction of all-cause mortality
Source: Commun Med (Lond). 2022 Oct 3;2:125. doi: 10.1038/s43856-022-00180-x (PMC9530124; doi:10.1038/s43856-022-00180-x)
Supplement: Supplementary file 8 — Supplementary Data 7 [file 43856_2022_180_MOESM8_ESM.csv]

Questionnaire_SelfReportedWeight10YrAgo	Laboratory_WhiteBloodCellCount	Laboratory_Cotinine	Laboratory_Sodium	Examination_BPDiastolic3	Laboratory_MeanCellVolume	Questionnaire_SelfReportedGreatestWeight	Laboratory_CholesterolSI	Examination_ExBPMaxInflationLevel	Laboratory_Monocyte	Laboratory_UricAcid	Laboratory_BloodCadmium	Examination_BPPulse	Laboratory_SegmentedNeutrophils	Examination_BPDiastolic1	Laboratory_GlycohemoglobinPercent	Laboratory_Lymphocyte	Laboratory_BloodUreaNitrogenSI	Laboratory_BloodLeadSI	Questionnaire_AlcoholFreqDays	Questionnaire_LongestJobDuration	Laboratory_Globulin	Examination_BPSystolic1	Demographics_Age	Laboratory_MeanCellHemoglobin	Laboratory_CalciumSI	Laboratory_Phosphorus	Questionnaire_SelfReportedWeight	Examination_ArmCircum	Laboratory_RedBloodCellCount	Laboratory_GlucoseSI	Laboratory_MonocytePercent	Laboratory_BasophilsPercent	Questionnaire_SelfReportedWeightAge25	Examination_UpperLegLength	Laboratory_TotalProtein	Laboratory_MeanPlateletVolume	Examination_Weight	Examination_BPSystolic2	Laboratory_AlanineAminotransferaseALT	Examination_BPCuffSize	Demographics_Education	Questionnaire_SelfReportedWeight1YrAgo	Examination_UpperArmLength	Laboratory_AspartateAminotransferaseAST	Questionnaire_HepB3DoseSeries	Laboratory_TotalBilirubin	Laboratory_RedCellDistributionWidth	Laboratory_GammeGlutamylTransferase	Examination_Height
0.00527544573918567	0.06998304555499307	-0.1626412936755137	-0.03729580120062947	0.0029204259869213727	0.0519894520384848	-0.04777408702063985	-0.0318547656355735	0.000743022005525836	0.003751954231879063	0.0008106025639348445	-0.018799586089313924	0.010504443374306357	0.022758698489785092	-0.0068539388332616	0.005856832279483206	0.008335556203669513	-0.015477358158513744	-0.09875618141312298	0.0007599772364499586	0.009026973182691654	-0.09614069585141528	-0.009369329508624742	-0.6304624182697182	0.04627268158164543	-2.5996008431684458e-05	0.0073036333675278	0.0018183200668783683	0.05598799465390507	-0.027249368264104488	-0.03243625150798402	0.06851746162493637	-0.04844341610640331	-0.02043816897007382	0.02462818397236515	-0.024748085104545497	-0.02868334332143204	0.02650584960736878	0.015580096244784363	0.049534782389603425	-0.0018240910149383126	-0.012874134858039907	-0.005511210399585616	-0.005650687997217756	0.010702260014208877	-0.06121681230735158	-0.01068419622899455	0.11369105031351583	-0.06790974339736194	-0.028655504278275384
-0.018987133118379643	-0.036194555189570016	0.03024228798486215	-0.03266205083429013	-0.022358412623527373	-0.17531462607949433	0.07059869093417073	-0.03787602485979587	-0.011623322819761962	0.003772571136914121	-0.005593776831461946	-0.01611079202735309	0.015302208529002746	-0.003762171614235922	0.024944343796363046	0.0344435668346161	0.006455925919668607	-0.025673594646970742	-0.19211474267504308	-0.09689673377998861	0.00045130804650616484	0.03004194333085452	-0.009836583516543032	-0.11110560211639622	-0.024125972882696897	-0.004688370068863878	0.004790642679256416	-0.004322445975481241	-0.24185070651538673	0.02309693745571367	-0.025701105863427075	0.09475171906552496	-0.014149519011622032	0.06630873452337482	-0.005969699739502903	-0.005576749666386422	-0.04574928105903728	-0.04282259918462376	0.011905157007216985	-0.04040023068534629	-0.0009861078216359602	-0.004182735036372105	-0.004775816245551687	0.004686851270173065	-0.001913403493161968	0.019467422507990342	-0.01807735657212288	0.41638773116011946	0.022325667749313105	-0.003933401419310576
-0.002945042033047139	0.061564879087240114	0.12672776663331534	-0.0254363432505148	-0.012112862590911436	-0.120764095151541	-0.02477539026317295	-0.007379001127092124	-0.004411779965127516	0.010642085120752017	0.0010576721484250812	-0.007820701981576713	0.02037359910808	0.007624986385313241	0.011962508506137238	-0.03920139909366517	0.016374725410673637	0.03348221674462766	-0.09180816603884787	-0.010004537602330492	0.024117655974945227	-0.09377427863836132	-0.013691211673935413	-0.5632561141288135	-0.013950422550478106	-0.001224858220108399	0.010926985603605135	-0.009670994437743139	0.058749949554272374	0.26465414983081265	-0.03153032843551068	-0.00849546406645859	0.028972168736330604	0.05547317195174064	-0.07577417101561405	0.005317066655238523	-0.004837820283569454	-0.013508890937604769	-0.010824649257097554	-0.021991175268403093	0.0009493076730483154	-0.012351836641025512	-0.0001847607433421217	0.02812157703643479	-0.014843156027358055	-0.059126310623790417	-0.02020706501916902	0.004025294937065337	0.02653179656003831	-0.01849044933927189
0.009527689417685179	0.014008231976658136	0.008686160751245597	0.009352834356124641	0.0012697676982584654	-0.11383696649239464	-0.04450932505273413	0.025086008859805498	0.008513372505679854	-0.008913024608584237	-0.011829828756058305	-0.03796897120417707	0.01275059447594358	0.005731418404810029	-0.003900598035319672	0.0005588035027813021	-0.026845060644610386	-0.03236276200329703	-0.1999059762982204	0.02995820060997794	0.002722119161476803	-0.08115363676774787	-0.010809652954323701	-0.49058838888887957	0.019711491003639822	-0.002469645530186972	-0.002107220876728388	0.0011135665913971024	0.03601104836077838	-0.0030775189467418386	0.015229026577386685	-0.004738488603981204	-0.030059697122731086	0.04918694665529265	0.012621317344140699	-0.003342179746065449	-0.000595003453618665	0.015577665912745488	-0.008826010444755956	-0.031428766477329735	-0.0010486077321467746	0.016721833498644263	0.0011941123917491496	-0.006968908145714158	0.010922990331913388	0.024267824298179037	-0.008704657803058945	-0.1308324741583332	0.019765287375586377	-0.0075224014677720335
0.00451157359760673	0.0014045029380390587	-0.00014906716469408822	0.03008058303361722	-0.0044960498188992915	-0.008327714088933407	-0.08588336109792148	0.008902096859708036	0.007998850065806801	-0.011809406262070842	-0.001431095052521414	-0.008953299973151297	0.01968277200998573	-0.002562959198986937	0.013495698433607322	-0.011515537323021272	0.013560818862018459	-0.017738100815576398	-0.20559496447352385	0.00918532582645239	-0.0011646818831350175	-0.08774385347566899	-0.007821344977384525	-0.3627725823014587	-0.017687800248242274	-0.004641297320464582	-0.011457666886736115	0.006799600339094104	0.07910782966153515	-0.05192465679016932	-0.05214274211181073	-0.011689285891932013	-0.060582887650048815	-0.02684151485852408	0.019233425197234463	-0.0008400180104126775	-0.0019672780147977392	0.06754314569139706	-0.008269396646426685	-0.03688260923166945	0.0018868972836738975	-0.012563375097885727	-0.016025771368423012	-0.004675470686017797	-0.00032223342123561453	-0.06555752745011632	0.051891287794920575	-0.0011896430167382278	-0.07559837902033277	0.0012939947701716846
0.010347756296087755	-0.0476478421425134	-0.046164676657396146	-0.03484640969696157	0.04580204286139701	-0.002955101494628798	-0.045891352586022185	-0.021878158761512168	-0.032107530416514325	-0.007612895368676982	0.019276726362063346	-0.00940532278469218	0.008599586761611135	-0.009535710135127738	-0.0012328723308648478	0.05501168607779655	0.011860989309432806	-0.031474505719835	0.12204996312654057	-0.03984634532558502	0.006399625510549958	-0.07149910567126522	0.010073397207899234	0.792966686838734	0.05530134610752748	-0.004012248083525629	0.0019283013495249178	-0.0017392683478312393	0.03024794664044434	0.003429137315499247	0.004261649831606519	0.07369152622301427	0.04852040672607327	-0.23863004758168946	0.01870269831032565	-0.004494717230219249	-0.03812434608282365	-0.00756184695449374	0.01120967657551373	-0.04861096666430244	-0.0016709694519835465	-0.006681860309862532	0.00482666481224187	0.0008077923352385823	-0.0010671046892288358	0.0218424989507781	-0.019954644981491583	-0.21711623321610588	0.011689437760569672	-0.013022337143802725
-0.012789713078544082	0.031122138685132448	-0.0653452729909161	0.018027711305798402	-0.019780038181748023	0.052607295996008	-0.019618773457098358	0.01890359588919455	-0.03224318204552364	-0.00752198499656406	0.03385884363139976	0.031689252167525044	-0.09427913405298013	0.008752440242388547	0.01230131628799827	0.009920545912635133	0.010971171054225487	-0.0018068635082378022	0.18442015984349547	0.027854812660568495	-0.02164741969447823	-0.07083320625719103	-0.007408275771333501	1.088056819853507	0.04791278341110119	-0.0026913025950048904	-0.025239114611954938	-0.017908132903741717	-0.16562121495714863	0.15888435237565537	0.09657003503557171	-0.02715665610255255	0.0027643984067050043	-0.029351400687928346	0.025512910235552043	0.009358395845796622	-0.0364430004504442	-0.04442782975726259	0.007180713257060779	-0.05500013380899272	-0.0008414162800720078	-0.0018081760272873	-0.0033340394766670214	0.004630582672981291	-0.009154608116068084	0.019163468198784176	-0.01873910961756701	0.17368161166362225	-0.04123989170939367	0.003095736083601059
-0.0005590529714725562	-0.03399452136042264	-0.04797890227358866	0.008673351110706608	-0.00465834392772058	-0.09087604698429595	-0.02829071516327549	-0.04288140107935506	0.00853814742567156	0.003993146573989361	-0.01344677478889298	-0.03259188175751006	0.013454768559408331	-0.00500030349396875	0.01491606951058493	-0.006346551268796429	-0.04141487505271853	0.011137157486115393	-0.2340556452388624	0.1376297683726205	0.036762206220057124	-0.09845387039330035	-0.005076424985360882	-0.5805122474124477	0.04236039238375597	-0.0029862829941459494	-0.015263995802327554	-0.0033103767162916482	0.16759981797977438	-0.04420383456430936	-0.025617974740911858	-0.01346068294240813	0.0230328034469263	0.05262518693322645	-0.017920552489314286	-0.01134655253544588	0.00976426897684014	-0.005671461182641815	0.028663826653637807	-0.046828173253697966	-0.0014929238950229773	-0.012032291279217679	0.0005458408309194056	0.0019833852847976233	0.0073708967215410665	-0.06529783420553723	-0.020768816666638303	0.0947962773493362	-0.06660280583131252	-0.019426662343596034
8.562106198587571e-06	0.0013628432200268434	0.036842433657427	-0.013725925707413262	0.008520001390313746	0.030020750636108096	0.16597623927807453	-0.017773676144379715	0.0044684386753659055	-0.013110004516409026	-0.008573106206248121	-0.03693065953038322	0.01408703146028638	0.0014396494461387192	-0.0055005661752868034	-0.04103762992193806	0.008971512991890722	0.022306919551841567	-0.20510002902328633	0.2288223755926123	-0.0004927393723057321	-0.08609945143466402	-0.01185026835162971	-0.5079770249825332	-0.020881515791718812	-0.005349997398776213	0.0009005066459501904	-0.005025875331262432	-0.2263665498249734	-0.05770244455212633	-0.054194863232933904	-0.004396459439015598	-0.021152494014382864	0.026574966019914426	-0.07075458812779088	0.007115279999042468	0.010369253281078636	-0.047989708006431715	-0.008976872412342345	0.057027612657968164	-0.0009413767925550928	0.014628089367145367	-0.0017888413117139862	0.012261422801826485	0.00530980743933178	0.019840287555935174	-0.024341753128406345	-0.1611323909269985	-0.061907463186935456	-0.015505682255757892
0.010002576046981267	-0.03403098962693803	0.07636872943996854	0.01551303397606971	0.0024330429637152975	-0.1398842013215318	-0.04192759516066285	-0.03459105228003291	-0.0027477911616424536	0.005560689467845441	0.0041183795248311075	-0.03908359947447116	-0.07820283535066455	0.0031848297177381026	-0.0026881070683393775	-0.020360244192813116	-0.05530728664395465	0.0024863227205165457	-0.22329088537309927	-0.0031280094084392657	0.0033911631172821215	0.039368786135341	-0.00970822215778835	-0.5601395645969308	-0.010139737935329322	0.014410246148870282	0.0016852650147207897	0.00268062342987796	0.0870869151233925	0.28242189842635634	-0.00022702435220985534	-0.030348123631681666	0.03193609898162522	0.006017388145955283	-0.022518539087018508	0.013424233917665515	-0.006415262386634276	0.027850059927743406	-0.011973545854933036	-0.05088616155500877	0.002111737358746905	-0.012815451216325165	-0.004519780706668825	0.007349058860529113	0.10082383553656728	-0.06735320457377493	-0.015502678322565407	0.07232680023312332	-0.06963612551107098	-0.03013246014941578
-0.01929880526181514	0.024837495858459808	-0.011767355970788821	0.010780579553041025	-0.016197617942030364	0.057749293567617495	0.11556018622077004	-0.03579311370247597	-0.01612537304227617	0.003715872606409539	0.03080024107648369	-0.0057945737024452685	-0.11505852290673238	0.0062541225682212825	0.008069412515041768	-0.002588732583759338	0.013385146093535605	-0.019058716117804943	0.13105402730922142	0.011436524122943775	0.0016525620962725951	-0.06004027737422366	-0.008187209536123192	-0.3155186167882208	-0.05980779271474612	0.006142119293833821	0.005634786048170827	-0.005026800424098474	-0.1525380779027938	0.0013404062369343592	-0.009923048154626348	-0.026155742180869128	-0.016620516117489752	0.08232714777751698	-0.049107404410639176	-0.00026789803385545384	0.019282818010799382	-0.05544972334489148	0.0043855367889107585	-0.03607165147794276	-0.0009045124784366636	-0.007386527859803391	-0.0017277244718337896	0.019968208382726334	-0.006170431844025916	0.015097759012005735	-0.010783129660192207	-0.19351529448625723	0.010095413967746027	-0.00930877774385981
-0.009875434079867046	-0.04065951304208356	0.0046147706192634814	0.02342709164443495	-0.010655352722220414	0.05850791432199603	-0.01783107046072837	0.03493704362604422	0.01337806615166046	0.0033564629184755176	0.03149176638519239	-0.012562702986153817	0.01896485189908335	-0.011514016277207701	-0.006675088766284898	0.0017871221850491565	0.013057746280122682	0.16077656543032773	0.19597587263947444	0.031117773641416897	-0.01707085070878111	0.03231171391821294	-0.007903760118803348	0.9794923595728318	-0.01808876051318084	-0.012518646985960913	0.008411901641304939	-0.009583901113303	0.037024372538332906	0.04987475470758218	0.005704300739460632	-0.0005225892020029278	-0.04935694469914097	0.09204174997866567	-0.06926564368576874	-0.02753049144595061	0.01985449997982614	-0.04086905705961926	-0.00711132916152892	-0.04795695006693477	-0.0007572440967385773	0.001654991892997714	-0.002774050277451897	-9.520469149883865e-05	-0.0025342403940318034	0.02053592519056383	-0.012173724710919851	0.1950709365567901	-0.029678350797241092	-0.01614451220530118
0.002457539826885841	0.01921082612804821	-0.007205648740143397	0.020952898059786094	-0.004129944744365275	0.04599172765834182	-0.030391147563278355	0.02570160064145166	-0.022806831153397523	-0.010304853323077623	0.02922083942417812	-0.03213527037519798	-0.11100552307971366	-0.00735820191831881	0.006062039690007441	0.0054126994702925	-0.057860088138514405	-0.010540604935655574	0.2177398911563736	0.011325346881433144	-0.006348003239112404	0.04657455218684263	-0.0064018684636363106	0.3739779107985856	-0.01774793789418436	-6.982199074518576e-05	0.00906609510188664	-0.004276672219645843	0.03371704808946347	-0.0323141516745578	-0.03804656552572651	0.001136538740573087	0.036920711916551406	-0.007618352404246525	0.02338633281979455	-0.02169559549315818	0.003138810225499401	-0.007538358119919303	0.009283216037294552	-0.027709220355089745	-0.001227715462247579	-0.009067132798997773	0.0017526815346151125	0.002345136274997276	0.004902500436438277	-0.010288041087549027	-0.015107486934628468	-0.2284525793167725	-0.024218324164701245	-0.009173981065713542
-0.016881448105290475	0.019146015766867277	-0.044752168796102026	-0.027487648206001542	-0.02387964378248721	0.04637810283858962	0.08941690196872823	0.02710524268328145	-0.027423795777940085	0.002427264152374846	0.024538832616995025	-0.015983007324472782	0.0006463970503399651	0.011067162941398055	0.019472643989610152	0.03644727434168853	-0.008984888339429654	-0.005507253124563794	-0.09921985890168908	0.028098493327742925	-0.0354635357352774	0.034282538876382024	-0.014041550886094774	0.47064363674970844	-0.0234519790399042	0.002792794726407374	0.0015986646074512465	-0.0009376536552703328	-0.18017120719860732	-0.022397947577411106	0.08782773686011419	-0.03765568087257834	0.031083211713352467	0.07111721656122699	-0.020210711614146386	-0.02262151937880935	0.06297712075160816	-0.04432934798167096	0.006897424358538774	-0.013754931908287653	-0.00042583984743832845	-0.0037861208909882407	-0.004699149504596062	0.0014040505046050385	-0.004059584752086266	-0.03895930822290993	-0.015188088575004076	-0.025278911981952753	0.09465713361430972	-0.013833421844206259
0.013865285517108713	0.006097833234150403	0.029324163491665924	-0.006725516568878811	0.012839124425614773	-0.1440787065959963	-0.15843342009776734	0.012497017303958547	-0.0027499420945581734	-0.005912857584831727	-0.03515493247156719	0.009628191092962151	0.030072662170734475	-0.010113902338869865	-0.013637356801435999	-0.013316247824870151	0.013783532960996126	-0.01574984999444914	-0.14844652201640893	0.004806690214994706	0.027495679349925924	-0.049242334492343755	0.06076739969616024	-0.47316511930878985	-0.006507830606100469	0.002503292236112975	-0.012572340581290701	0.008096145340979638	0.12169363104290373	-0.04711378330525804	0.010199757691122613	-0.008969703684551132	0.021090129152772714	-0.30219498990588456	0.02412993112937402	0.006179219247030051	-0.03742309625422458	0.06951960401911661	0.021322738827588183	0.03252250852720126	0.0006443078821437667	-0.008728812840416867	-0.011640152351032884	0.07762822220772123	0.0012257200765343442	0.024773758230572276	-0.006670417308521519	0.2691950441720126	-0.08359138629950394	0.015168337065488232
-0.014417287272537214	-0.041604800733589124	0.06596863719201856	0.02126298065290175	-0.005250064066371806	-0.00044552960180853916	0.0369197688384731	0.031047178271530355	-0.0015772054239297176	0.005786798177294986	0.002084047988397833	0.0014200513955587666	-0.10477529634132597	-0.0024819018395712193	0.005654830725932334	-0.031727484029662995	0.009552337446326782	0.03356561103013737	-0.0650985278010492	-0.003233551542310124	0.007879337295205551	-0.10482367672178634	-0.01622403829889263	-0.5206365047856276	0.03461827251098794	0.0013562741384868786	-0.013625358388584573	-0.009889883128881775	-0.07327815215040905	-0.09017530461719835	-0.04087008488684628	0.04710643799017762	0.03677758333018119	0.0773709003112429	-0.06411779444437161	0.00892989108629299	0.027587999304828553	-0.03405336832021119	-0.010102884997589354	-0.036503967911906146	-0.0007141972895282379	-0.01633410612996522	-0.0016657367941708798	0.004953035298432042	0.00635087272072451	-0.052944785554172265	-0.015469709977887032	-0.14537930468095656	0.010833834813087015	-0.017932241559294924
-0.015443966566105518	-0.014675760880578674	-0.0336905446262434	0.00398654647898984	-0.02179544498285136	-0.12278619718651972	-0.020034809352247614	-0.042788289812830546	-0.03521326210423467	-0.003655507388861406	0.023625187805493986	-0.059959628053721466	0.01103352389930942	-0.002720798132096024	0.022230649354173602	0.04685875709527554	0.008750185813456756	-0.02045999833484384	-0.10048596142748065	-0.10212200526584789	-0.0062604497576794526	0.030397165914519655	-0.00513368061426736	0.5335532872702344	-0.0007559897873172304	-0.0009611709401440748	0.0044895124697617575	-0.014607434012590965	-0.19881720180439688	-0.03194102147604244	0.0025814202169897726	0.07451490180085148	0.03118305154711834	0.057772234728718196	0.0161403990033803	-0.02432178737186132	0.03375198581339792	-0.041797555451617244	0.008264320004295951	-0.05601401894544106	-0.0023239097539306387	0.010874092768583614	-0.007892644521452167	0.004287718556574873	-0.001323494416900212	0.017568698343315554	-0.017751797837546473	0.3129358590493959	-0.051079019390840315	-0.002396399285183452
0.0009706980827595544	0.021106528565213285	0.04169026314123316	0.07956307972069081	0.012877754144398795	0.027539021585656066	-0.011886594685771024	-0.03329238243548716	0.009885886781052523	0.003908116212374443	-0.0061191777541902415	-0.03214949100105132	0.00412101609039928	0.00025573972453894387	-0.009119115082870485	-0.041940153159134935	-0.005641270342386451	0.036775079929750064	-0.20092704440880343	-0.012410215701911148	0.041185495832176636	-0.06197801492980652	-0.010344556306313462	-0.5418298572421607	-0.009488550017173475	0.0008436150581264882	0.006394640860736763	-0.007788121979648349	-0.1466236304220817	0.00408283148280625	0.013333960367093004	-0.030965857898659487	0.04705213864782218	0.04800588916581555	0.022260773502401934	-0.014757867713425367	0.0050223241848987524	-0.041825130808504106	-0.009882893856044756	-0.03949277765397151	-0.0014286686593557533	-0.010815609936139663	0.003011076422077895	-0.005334421740074504	0.0045146941197985145	-0.06593619392989276	-0.00977795203075002	-0.1507777297423886	-0.06298025767509961	-0.003884452801431871
0.007203756295649145	0.026704813429925797	-0.0010543774395990568	0.008541079309301494	-0.01520023842899568	-0.07068236150069415	0.1773665381180666	-0.03506226149537151	0.01198290848982906	0.004894259672768385	0.08106479534563005	-0.049881964918581344	0.00846922928153881	0.006320586022254429	0.01637627960280479	-0.0382091909947434	-0.0498704501589119	-0.0038542359017683337	-0.1949065971461474	-0.07477042461363216	0.009704442293690954	-0.08897522938695074	-0.010040876651307509	-0.4060777160760351	0.04146429013793532	0.0008255194088171266	-0.0031559330646068703	-0.003993329982061914	-0.12107845172207866	-0.020413200250708904	-0.11608343785630364	-0.00744742461989681	0.03350584640285469	0.034542508416167406	0.0011975007095648834	-0.00798492994670596	0.060829742939513196	-0.04631345751491944	0.009927246798143096	-0.042604875564993566	-0.0009249116857412445	-0.010963346740576526	0.012505978172237156	0.0039018978289886946	0.0019268088626544341	-0.04936933490470055	-0.018898507048856483	-0.1421797826296488	0.020584580920428742	-0.0025804699209205865
-0.016590150342281413	0.01664846342564197	0.08496806518469598	0.061966626013207494	0.004773002309076446	0.03611954057399635	0.08219909831022064	-0.04267161244491399	0.01531882876767222	0.006883324463632744	-0.004525971360042058	-0.0065072799559582565	0.020177884143296614	0.0006846659539110988	-0.0042295799198131135	-0.019249841989344714	0.004743154819368283	0.03201163459716663	-0.08818148356708107	0.00015711876505247348	-0.00017890289842362108	-0.060087108188119145	-0.010260619372138626	-0.6117926632904284	-0.008908466331541786	0.0008245882405421071	0.003885398548219746	-0.006412263020936735	-0.11599070293598547	0.025535609742954695	-0.0020509524242009773	-0.022633452675140688	0.048586964756117776	0.05323133358403893	-0.18506843107315746	0.007328191405473626	-0.0007195383538324677	-0.050942480681376766	-0.009147699401115096	-0.019090144765318836	-0.0010568418612245296	-0.004728100732763414	-0.003106648553785999	0.020640991907479655	-0.006466621089214459	0.02261378989032728	0.009327879503607982	-0.16483752426854006	-0.05568448169226476	-0.015582220958719153
-0.00564518096065367	-0.020440752440520828	0.003123748444259627	-0.011486807028843214	0.004383694597267367	0.010397062070967604	-0.17511208310038456	-0.02147050996439575	-0.010627348958061703	0.004974434784886398	-0.012128799359187542	0.009564263598420438	0.01669956483523638	-0.002405860928617403	-0.002443725330439338	-0.04295912279794138	0.011420165799708594	-0.03666285706706585	-0.2084925527368303	-0.002249309674592223	0.0019234145859149067	-0.07940740658913518	0.035221838076533	-0.5746816880003702	-0.02390086535508199	0.0019391814727274322	0.0010478071814748547	0.018806621006515707	0.19159801266847168	-0.048763740144132865	-0.0964006672231737	-0.05588540644647701	-0.1438889954861589	-0.2879100175406611	0.013143334739558123	0.005213504553898019	-0.0021875348647896315	0.08862051089067209	0.013474126415389037	0.06341082537158163	0.0014278140686517873	-0.014803610693512383	-0.020264881222770054	-0.01262474770310564	-0.007287220879758752	-0.06442742923341721	-0.016765933891055466	-0.14794195813905972	-0.08060586379477354	-0.00946948402239068
0.005664687204326219	-0.006989089835304639	-0.06594072088650864	-0.002050338109000677	0.01879383950381066	0.24199328825128205	-0.18118114075597042	-0.026633245224323764	-0.01446758958881337	0.005775345515201843	-0.021095176083208753	0.06963369436271459	0.008160871684758604	-0.008654862866785242	-0.0025818667949839436	-0.04729103957799125	0.01331220032062829	-0.006836559461108482	0.21616137188807552	0.030339367326797945	-0.00773640331777151	-0.08369869009865061	0.03984745422038614	-0.5729793054671328	-0.060284298617332296	0.0013038960740457697	-0.004610074853460537	0.016061473025728263	0.05043802107059796	0.01965756539081249	-0.0510524050058013	-0.04104877496594608	-0.03574794224287043	-0.3169454663922751	0.014996563018056621	0.11617338418378459	0.03667770160690361	0.078388649165672	0.0017165125281168002	0.0685988859466318	0.0014522512899777212	-0.011002772404331335	-0.02178273573322367	-0.0231655045440119	-0.017089316950600914	0.02251505613104382	-0.014099813397891922	-0.19231180551876229	-0.08989045761959241	-0.010790885511165743
-0.02448150775774775	-0.02820480321613177	-0.0220348424725496	0.02657799760220605	0.004134323041343714	-0.0097670394791754	0.040026525987869176	-0.02124553558197549	-0.03214419927753697	0.004749204430447935	0.026651745208125795	-0.06362446511214112	-0.09960140963479253	-0.014799066887550725	-0.008539502710791567	0.011973272545199325	0.012625753210462517	-0.012040215889964748	0.1723466970599924	0.007315664439305329	-0.01930022860960944	0.03515707392391355	-0.010193672615606192	0.7974947429444189	0.045062450493848064	0.0027254736139693705	0.002311200565472973	-0.008628693412042776	0.007526219945052116	0.05650062717965193	0.009338369522502625	0.07505304680658718	-0.018825410434480546	0.0724358226792524	0.008630966124311454	-0.00943415954195916	0.010783843211844396	-0.0492617743195271	-0.005552211907853052	-0.03299452928266601	-0.000994621820159955	0.003279172907231077	0.0010213970179676834	0.017507309709999756	-0.004295445545296207	0.01762212088408687	0.015812458926733598	0.17755042762411832	0.05893515824097685	-0.017607326367311636
0.0009208789868607709	0.014776712798042354	0.00587250365188961	-0.0034269624412489067	0.004159257146904338	-0.10052579821505615	-0.023646126253571174	0.017383428046762038	-0.010087257187522482	-0.011268206247273338	-0.049488848529416284	0.019970508940594118	-0.0022497431499665255	-0.00892029713332704	-0.012278325918703559	0.010535762629309829	-0.03081016820829718	-0.03244778727824305	-0.24299831928865578	-0.009951056802353196	0.0483350199380553	0.02271573638778882	-0.01288977382312887	-0.6325404263877166	0.03846413750450338	0.00031233200435945037	-0.0036455882312031464	-0.008147907500261863	0.03697708679176526	-0.056940681416652116	-0.11313154603318316	-0.05423589857635434	-0.028724412372537516	0.04614848300855092	0.02050600248126757	-0.01689628240328875	-0.03918687064279784	-0.006122920049003915	-0.012267951081409047	0.04011081944315529	-0.0011172128955833614	-0.01085824278871296	0.0038968549794284628	-0.003205737537090863	-0.010998156057643428	-0.0667096219953215	0.013695000823010924	-0.07666086884481028	-0.0646933849695767	-0.0010041126090144644
0.00613600989538827	0.011022220997856493	-0.027831748345741335	-0.008798772588755855	-0.01098750852360722	0.027422112477098654	-0.05355127072734285	0.031507798830036064	-0.004872681911271593	-0.01272983501294657	0.007171646524342941	0.05973968370385701	0.024212234412284032	-0.0025849706345281447	0.014389160105558766	-0.05212102261706204	0.01344589787013756	0.011874560808334354	-0.1039772868644658	-0.0028144349924385096	0.014398456999576956	0.045818701339597964	-0.01099865236109872	-0.5302423550921421	0.03879951736258336	-0.0016297629752712965	-0.011012371937240459	0.00713767021553831	0.09631293798168694	-0.01470854560064654	-0.05647678638972357	-0.0036055303176939562	0.042308574246401075	-0.02387061710819953	0.024400874965054026	-0.014101947518758607	0.02145462450479354	0.060453925712234464	-0.011025580896057	0.0916071392304666	0.0010571290500411123	-0.002010022966993529	-0.007866035719554201	-0.013870568288087633	0.011755390386320686	-0.06537317164219494	-0.017956098657819893	0.01632155174115451	-0.047900257107124616	-0.007185884684673693
0.0029505435607003164	-0.0031861180850784876	0.05424072251754728	0.02971134423639469	0.0002982091068573482	-0.00902508570483924	-0.03981226214424109	0.005573118646899457	0.0030132082156119396	0.005679393319327937	-0.011317415828077538	-0.021513593649866016	0.01393788372994386	0.0006134309960059909	0.0056222811296906	-0.0015959785122369795	0.004151477188559693	0.04139857468487135	-0.08788306230020598	0.006293997976152059	0.01129822300996948	0.053008862825036064	-0.008058930764575234	-0.40961906086856953	0.054451022060588	0.0020639690992309626	0.004443803653966825	0.0037031132639247515	0.06557997039475923	-0.01954952604575374	0.00926401002014054	-0.00017521532174923776	0.04484701591483481	-0.02993797724630831	0.01743764876549758	0.01280259725364558	0.012852098706483593	0.023667019163620354	-0.008672860561711059	0.036647912815720336	-0.0005815725487736926	-0.008367709220844882	-0.00574369461585884	-0.0014237645863757733	-0.005980120824092591	0.028735439724231402	-0.012267047234808343	-0.09022950424316295	-0.06154734068754824	-0.0020576539935666005
0.018503963818899502	-0.035848290795012505	0.03856348641990958	0.028447119893605304	-0.024219008329234976	0.08852224073080542	-0.015196231068446286	0.02296655133825443	0.012098103663298661	0.004818299621802362	0.003600480789016001	-0.012256843901999308	-0.060044371219816914	-0.0027393430586962497	0.017021488468548705	0.008524629704954895	0.0145782554031588	-0.008781444631478006	-0.10484466494179788	0.08976902406875106	0.02092040069479026	-0.06100071415127304	-0.014456166707306694	-0.3114534133419653	-0.06699144542143122	0.00046770528309098155	0.0009755322014011654	-0.012046990407647536	-0.14955072261213928	-0.009156023207150065	0.06072407819652835	0.012352467101807088	-0.054556104913709075	-0.22717244343367884	0.03244933589875945	-0.009077672759327469	0.023763185259986313	-0.03283385422383169	-0.008246066168753168	-0.049304200613479045	-0.0010303619494523445	0.0125155792745496	-0.0024225416398767265	0.005303770782953688	0.0016787941066695566	0.020399144692167102	-0.016000466040781976	-0.16225283001123333	0.2567031520333121	-0.004545562500195956
-0.0001787815676743776	0.014275767927030392	-0.01560265755291307	0.01315646202364369	-0.002428848589539075	0.046275184436788366	-0.023004577158004077	0.02166014388265712	-0.003246616868151523	0.004401242753646875	-0.02088947510117414	-0.02737362097081841	0.015311257140052112	-7.290002343943343e-05	0.004909197734746794	-0.0049993459264343985	-0.04649374143226196	-0.008108667941201929	-0.204435378293531	-0.09897282523005106	0.003705038082390456	0.038840608839378184	0.0854411759001598	-0.35171843121633467	-0.030176906774318196	-0.0018637142862453402	0.002222450471446973	-0.006861864953442273	0.06312210112435328	-0.03594644533791779	-0.007368927993761327	-0.015733596906471574	0.02725923574104618	-0.012344210818405827	0.015927279252656808	-0.01730526773362235	0.0035542894231279207	-0.009097707694295696	0.03167050808538443	0.04401144789482223	0.0012433807034736674	-0.012355198386135453	0.0020395164017430944	-0.0015781554208786474	0.0037295694023836406	0.02290047545085963	0.0146016100461522	-0.17302657471925695	-0.08538135734632578	-0.013606316034876272
0.00942117784606089	0.00436615779249405	0.003292111268479539	0.023452683764817992	0.00018559565967993875	0.035354426805461754	-0.04226086565438564	-0.025336379303823924	-0.006613287728281284	-0.006341791358562113	-0.009481713632391075	-0.04265276333785933	0.009660810811657575	-0.0017799447458910435	-0.004079257082279583	-0.04883788358018355	-0.009374859123782334	-0.025788316740284062	-0.22537357042932127	-0.09845670229722109	-0.00370474164245461	-0.07528274530633926	-0.01375173569552262	-0.5458269755841022	-0.0289431246708461	-0.0034715813124979833	-0.0006355044621061097	0.00023394723449237062	0.053291178983937565	-0.044161802569597605	-0.04659915305409459	0.0672777034496522	0.021677188253088026	0.04448059861469883	0.01791936546873767	-0.011389651660778145	0.05999711669681437	0.019980824069761274	-0.013397758074367447	0.04104810482394914	0.0017370162332677865	-0.015866549987837788	-0.001366507210013515	-0.018649070023885907	0.004862715478513565	-0.06454973202219626	-0.01885649152381593	-0.1509214434608941	-0.0693876340561591	-0.00184438389380457
-0.019167659304503832	0.0025351144824067888	0.03790392067177195	0.019225956995149316	0.0037536677220355616	-0.11175701700177106	0.12493566243888127	-0.0016500618214387941	-0.0024581769644635644	-0.015505274159439796	-0.009312442639821892	-0.042693952629632624	0.006603502865738119	-0.004434508270070364	-0.011155721707528574	-0.040383253835224966	0.014214442413666074	-0.022030600856330785	-0.10451553595761279	-0.012011602101859989	0.007042903971358465	0.03855982034762796	-0.009436775932064847	-0.5126883093755549	0.006585773039162268	-0.010453475507551957	0.029552233573401098	-0.0030974461010559026	-0.10595853725179227	0.022056732421393464	-0.06647995177462353	0.06502595790642027	-0.02772555911057216	0.06410802819658884	0.020482197923919376	-0.005981560354870453	0.03533411789382226	-0.048757624848994326	-0.009184696452584103	-0.05413836589082257	-0.0004730365299517871	-0.007824596374417524	-0.0052096338651095725	-0.009274982251873008	0.015789348125646394	0.019621806811414354	-0.011302014770614915	0.08511288642724449	0.07618856363284467	-0.0005359339874757098
0.0012502610563522466	0.01564394137923955	-0.03592540492385306	0.030012885453934723	-0.023728242480495147	0.05516567789994588	0.04214132324123452	0.00913024802375685	0.009785355067128604	-0.012343321883396312	-0.013299429584764221	-0.020590980646544813	0.012047504649480834	-0.004328701263745461	-0.0022460870440079816	0.0072785995449226905	0.010913255653947636	-0.02090164615346512	-0.22986678247500175	0.020726977363666993	0.00808338222111106	-0.08109131345890264	-0.012544294621012796	-0.4241254778061282	-0.014599984739886895	-0.009285656554429988	0.001834570585028996	-0.006536008534278881	-0.20085319692609527	-0.04457585824831604	0.09477431337571689	-0.04811990725828782	-0.031328027781351554	-0.007050781735405417	0.0206823012447745	0.10926134829729617	0.026988444938751126	-0.027382317076379514	-0.010527726013850406	-0.019744207726893184	-0.0015371340682497248	0.013841783155984012	-0.0032809896490365647	0.009188202500446824	-0.015071890897558114	0.022728635363455214	-0.01684532070512032	0.08993045618141278	-0.08509343716940812	-0.014842839801021636
-0.012320963647477402	0.02129574657527082	-0.09779508307699757	-0.037583670949216864	-0.0032335325194393135	0.05863803812129754	-0.023827955662748538	-0.0367491173708866	-0.027383270461208666	0.0006203221309566289	0.0383756586679885	0.035520744923799794	0.011191505042921653	0.007292947092342365	-0.009775497783594983	-0.02541936179026925	0.029626300227470165	-0.01823628693463761	0.3596210514416045	0.09914682028511215	-0.010931515958495765	0.029294886389863176	-0.014652387082478527	0.7200607082872351	-0.012188700614471781	-0.01582539748481977	-0.022858338827391207	-0.01200716944206215	0.18335712194724996	-0.008891707071842574	-0.0022526574426312436	0.07729438668182047	-0.026540313599801447	0.07637084433830796	0.01650186429678106	-0.001025819295135443	-0.026061019538803704	-0.015219485001499925	0.007300234858317344	-0.05138924335083502	0.0018764147195557599	-0.001325084021822113	0.00038814024374878497	0.02030183005880226	-0.009021358716414034	0.018352552571640444	-0.007732099105024099	0.1682734698295777	0.2337048988066902	-0.008289970553564218
0.00769699622930566	-0.017946106170369694	-0.008453241385686079	-0.03011422493510245	0.002676500796055143	-0.09894289587446546	-0.04763386354209629	-0.011283872951494049	-0.0011522143857958327	-0.0017296643472283905	0.01677571018005274	-0.009313105826430365	0.014267235245910342	-0.0026969387875537903	0.007979406107339309	-0.0405269165088117	0.01276229398427331	-0.020800163694358345	0.20763993735213954	0.01442217095109172	-0.02437017221669812	-0.045700536353041936	-0.006345001606101141	0.03828248460767022	0.007491766940428806	-0.01757829155742402	0.01409998999037016	0.005777924855783203	0.06281065106214614	0.04000495625876356	0.11481412593487549	-0.0338606307127493	0.0323481928857369	-0.31787752867261304	0.021828098873821363	0.0022481188029389158	-0.026016511610333873	0.02207325111327027	-0.007006181608391489	0.035723408883876616	-0.00047681822354497854	0.014128383239008871	-0.0002956540061804844	-0.004740481236066807	-0.015380763242238391	-0.06403086986677008	-0.011419422519777437	-0.1769607152894105	-0.048078582276497125	0.08327918032562157
-0.0006379256451757101	0.03074124590797801	-0.05090538127242112	-0.028555698094205856	0.008863104681444384	0.06443809474687295	-0.01645608214585409	-0.017803624108168152	0.1376779470911537	0.024090233436405834	-0.027750851209017127	-0.0013909123881610866	0.009491282926718305	0.007101120813275338	-0.025863073905489	-0.005392559903581423	-0.033790765233114146	0.006824095321115601	0.2556004386242714	-0.12143750430768632	-0.023286339046529974	0.03646181767970084	0.06030262664170423	1.4183740904335747	-0.030734617636444455	-0.004802015244141512	-0.0009268745520141238	0.004595279269241655	0.28585138266983995	-0.027254829179965964	0.08229104237921629	0.0646937813977016	-0.049902071017439084	-0.035783405026188396	0.02238791670326864	-0.034038997611535886	0.01436896796985784	0.027141402646196366	0.020750153562748893	0.06027051434140667	0.0016126309249084442	0.004252286855486454	-0.0017180204889191372	-0.014341368765124572	-0.004496007186328098	0.020394200736138738	-0.009967071184435555	0.390057784546229	-0.041558553997053875	0.004009073929661372
0.007734324129981178	0.006394115077280003	0.02658603304799949	0.028548410551387134	0.006430297186387452	0.03732428144290225	-0.09666695874839679	-0.027275410465438108	-0.012110450628564286	-0.012098988703265423	0.0020710276045247155	0.013176961856179878	0.015776990566528912	-0.003767512127732698	-0.014371359629242578	0.001736125005273425	0.005699564728824589	-0.03736625887954033	-0.08015490037571545	0.00044480342173610553	0.05180583536800241	-0.053133093213824305	-0.013018583266863606	-0.6364056977284385	-0.020816110964114343	-0.00988603645822259	-0.0012530066587088185	0.00803697452055494	0.22180609762984183	-0.06826194858151957	-0.044214311500904935	-0.0031921871602238754	-0.03296916423083076	-0.0262255004997799	0.018367448484299893	-0.0247959971538392	-0.038344234472702375	0.09893886764582953	-0.00139032044751184	0.09071773255726048	0.02169427602213109	-0.010313177750417526	-0.017789136515045538	0.03795589703894748	0.016543424751081146	0.02535861793568911	0.06274610152704409	-0.13281194807085248	-0.06308823643995974	-0.010606503460376553
0.0011633504412115144	0.01772402598655017	-0.044319661343973665	-0.027903450003803846	-0.008180848809027839	0.07815025614202786	-0.03730444781480678	-0.04044328158364151	0.03026394450059679	0.002167832135376375	0.004506820796859393	-0.009268582383700959	-0.08682110890112117	0.0027946955264116697	0.0011446610959156714	-0.009705161500581016	0.01525898241167106	-0.013142777867951008	0.14500279620159945	0.03098361539416128	-0.0196713774780872	0.03857638843944951	-0.0017338248350905815	0.7654746532271778	-0.07407799211844904	0.002635280143894488	-0.019791426612648867	-0.0023149594029018773	0.037910081171289176	-0.016968129263210903	0.05867403495452072	-0.0035741435197513055	-0.02549142480567898	-0.005511091374016451	0.03280034878590668	-0.02229218661433915	-0.03580252694759147	0.025131261712823767	0.013661501929816586	0.05429781167134879	0.0012656316042033724	0.007789620581615418	-5.4622423434921075e-06	0.005530810551875584	-0.002067503714004124	0.019728401847421993	-0.010907203093763746	-0.17185949180974638	-0.04827667295072524	0.004447567693497968
0.008089014824690821	0.036215970876167555	-0.02299811084939688	0.012045212229866048	0.0016426380078922193	0.05015160008861467	-0.026907900168813694	-0.03478218154525248	0.015172023157181684	0.0037669691799095744	0.023039876565971097	-0.013320896275021187	0.012022650382274878	-0.006030088122048983	-0.012390676090417765	-0.005498397341460804	0.007269536147870531	-0.00016970956118129833	0.2707950161727349	0.010117811078924387	0.0075041132360007395	0.03736316786932748	-0.008482962249671619	-0.09779140289221795	-0.03242180424475246	-0.0035490897924582896	0.0027719481510008336	-0.008925267728307153	0.027697306384998684	-0.05298995883772277	0.1137711973595062	-0.020906411485861646	0.026482436356295328	-0.31909560856534497	0.005688417770935484	-0.021459074573525503	0.01668839434222937	-0.004508842384644868	0.005423000628470254	-0.07512386604704575	-0.0009369927530577116	0.01481956582435232	0.005163819032028187	-0.0036156477437683863	-0.0030881391567958417	0.021898025561217945	-0.004304850638062271	-0.20230884137099292	0.06065917732480775	-0.007688446390087847
-0.0121806175737358	-0.049376013880046046	-0.04900910267420918	0.026146500741341696	0.01095512796157709	0.052290112830782894	-0.01979282997983173	-0.03960458100871565	0.01831094006932026	-0.0071331219524112385	0.001180916266778513	-0.05207487166233568	0.022827342162048445	-0.011508050818479387	-0.0004849675719087827	-0.002572589906446774	0.0075616084204724755	-0.026408154484346597	-0.16276875218724998	-0.11721482648327455	-0.016470649468933334	-0.06265597262758374	-0.00697019055851315	0.9313812694526563	-0.02443204072507615	0.0013153625135179027	-0.0318175300178671	-0.011381181589551488	0.06325519100525957	-0.0053880643015470926	0.08440946451068407	0.06550308237497703	0.03855179090455131	0.0482831773578323	0.027281780722452093	0.06760104093293212	0.061026772017126314	-0.016650471721061693	-0.007041289702420909	0.04193285840424769	-0.0011682731224427697	-0.0038643939030553157	0.00015549323204613755	0.001872170251609532	0.005243392019423118	0.020469639078747603	-0.01416704253050193	-0.21199039450394822	-0.048575278543652074	-0.0064369936892572695
0.010695045785585899	-0.03849703882571293	0.0005337464963463844	-0.03164163742548535	-0.0218179005904105	0.035418005557033574	-0.0510438996552964	-0.0290544072472876	0.001423590061426421	0.00364235035112506	-0.01191882736575426	-0.003981285432421464	0.017638880497541323	-0.010572723230067641	0.008566079093232839	-0.010180554538758588	0.011795824540228022	-0.022667347650949524	-0.18316076064509135	0.02738098109030725	-0.0031481159514740284	-0.08731594121931707	-0.008753101566757869	-0.36412938907034303	-0.02940270043113087	-0.0009675467881563236	-0.035539040585983096	0.00776310647286955	0.19153653027485876	0.025798820352040456	-0.1002808381151403	-0.009738447567933144	-0.16526872718413596	-0.00125378077462874	0.008239272969905141	-0.008342752746583937	0.010842716755948095	0.02880385341920039	-0.01223098728917612	-0.04149748918020801	0.0016135948155715596	-0.009033725979067094	-0.00250107302956676	0.006135379685950283	-0.00346062632459616	0.025123511163527474	-0.021725346113753038	-0.10836065046723498	-0.06361953880423617	-0.011742417561710045
-0.016445894180740286	-0.03966557392865688	-0.14393931116616582	-0.016508484198239602	-0.013047148355895433	0.02142335559910771	-0.014895279984235458	0.024341336179104747	0.008727759696129487	-0.013634300641749723	0.0027448335242286704	0.059766159176828475	0.011789090431541171	-0.01086286363892832	0.016248608551330652	0.008216738382467701	0.018532994585385314	-0.023071278892595366	0.13168217864233484	-0.004923603533698406	0.017490808427934098	0.051696702837986594	-0.01791635653439007	-0.487975597996736	-0.03083120276084237	0.001145544147768851	0.001656144689449502	-0.009582258011806333	-0.11812381892421085	0.20325309844463574	0.0022815856350710873	0.05375385081472905	-0.0394447543000405	0.07154602186096454	-0.05077982762212232	-0.01665935789432442	-0.039421365076369695	-0.04114637911554937	-0.05078962559192951	-0.03954949995280353	-0.0011977617637443472	0.016370552471092377	0.0009681306884005607	0.005846414151154022	0.002729859228362693	0.01831249584356683	-0.009028868125558802	-0.19520847914421857	0.09094416109913364	-0.016837632094349828
0.07884143925345416	-0.043393509244971935	0.04538770449048029	-0.02101918053085665	0.005614422326436806	-0.16976110649544643	0.2069298217351852	0.025312103051864324	0.0158214541787067	-0.005250555572042685	-0.03658795215027785	-0.009600527316375519	0.023859300443821122	-0.009735008468359592	-0.007601099012762279	0.011810664645434735	0.017159733094909643	0.006313828844649106	-0.18974226776271572	0.011277379358806865	0.0025511197737494514	-0.07243308984796036	-0.015647883127469776	-0.3846380175968945	-0.006184725871271894	-0.0015058173357452688	-0.008993082613330898	-0.010276240100529686	-0.015227468747140802	0.07543537313064244	0.011054834875884262	0.09704746942978182	0.03673982000595715	0.08167528106143036	0.035216967272038345	0.009715760251633765	-0.030138028522761668	-0.02387081871037972	-0.007195969621858239	0.06803486694416697	-0.001496677537827054	-0.005117462203306058	-0.003884781771983762	-0.002492857748915412	-0.01664525176735733	-0.05644589839758592	-0.010647143987857636	0.30386190158346316	-0.07644452697612424	0.002766670234582216
-0.01404464772684296	0.04796600071867615	-0.03812285228701976	0.017618662610256252	-0.019177334101339465	0.025515385881939984	-0.01987759247379149	0.004998825075218974	-0.0003631067451517083	-0.009632791284519772	-0.05408666185711481	0.05170448043261276	0.0124399562239043	0.010537884076432238	0.012113329526560938	-0.02214455106475216	-0.03487322849070915	-0.012898603961309346	-0.09770670075252173	-0.006912760762225116	-0.011688454120913048	-0.07497401391607636	-0.012166562794929451	-0.43554866722611396	0.032974961395862194	0.00804135821410946	0.002629806172226108	0.0007638594519696198	0.04327581176347253	-0.009811524933440887	-0.04999266545578812	-0.04888836763922009	0.028441680130214263	0.04884086988975532	0.01913763288076698	-0.013325498602339576	-0.039787170887343924	0.010560070960889243	-0.011822524031131616	0.042239079743821274	-0.0005133410624497629	0.0009789285758270126	0.0030714460472609064	-0.01826715991732726	-0.006571547090003696	0.01793185941081247	-0.0049504871280772935	0.11366231104813396	-0.07296807153597865	-0.0024947709078149273
0.006352104745820179	-0.027789740636642364	-0.0031889596424914545	0.011492962724663266	-0.005620802475515257	0.040564642889158134	-0.05043779974994809	0.0022187012298472836	-0.0052579366125369235	0.003465724652426434	-0.012495328389440329	-0.004301687625106751	0.0094534339241447	-0.009420762657614615	-0.002599420553634627	-0.048336583077886824	0.01270536068602396	-0.02568177161415515	-0.08179609029137982	-0.11121363516118964	-0.004953657187929275	-0.08729103943200271	-0.009647747658623938	-0.335393255922895	-0.028761089132752476	0.0019100834796689015	-0.01709796357897194	0.0049331487804945935	0.05549616730331568	-0.03975608325578596	-0.03969046291989707	-0.0557537805982648	0.04122961964631049	-0.05293489008667939	0.01977222950337855	-0.009940618077014551	0.021844018271219283	0.02679742053293021	-0.011845974444296371	-0.026680913656115354	0.0017073505974047293	-0.013978372553197914	-0.006436267417469935	-0.01526369111495078	0.005949609720351509	-0.05955143867145307	-0.01771918694949418	-0.16802266185866183	-0.06680191711762755	-0.008185457545948429
-0.0010958920523720735	0.030778173418773803	-0.0646920145360697	-0.0006202761275830199	0.008877391068077896	-0.1407106625364966	-0.008287027385118563	-0.03155478194992065	-0.04003291130633297	-0.0018875468110894872	0.006194279648470001	-0.017217064104352538	0.015718793875073606	0.0007114428114917246	-0.010019805335842829	0.03621954096146	-0.010759872879413705	0.030914284367641813	-0.1455712974123142	-0.14554071002431046	0.012096880733002035	0.026107875144962236	-0.007099977608024164	1.1240778792632338	0.04615594019876044	0.013565913413979797	0.0026004915077604894	0.0144820639118705	0.32255713068096326	-0.01260441005980174	0.08154423293260216	-0.004177551341501749	-0.06455204035494444	-0.024792158278819535	0.018223733274923142	-0.03867571092076287	-0.004600001197532401	0.09021385482332243	0.00965520213549571	-0.044051313770962636	0.005197708025293105	-0.009730428706872045	-0.0013340091263617068	-0.01365550567471787	0.014611914904084552	0.022163571579620477	-0.009284542995388256	0.3025075621575712	-0.03040738965774617	0.04379903428124053
0.011416672337127965	-0.020579951381225692	0.042437630270538144	0.013414827959889953	0.013889634442888474	0.038177833210186966	-0.07406631592834328	0.021131192094507423	-0.01245917987239518	0.004518883283144533	-0.03601871862228709	-0.023568583905761078	0.005162106896998739	0.010520704737372216	-0.005333245665314825	-0.059842463905483236	0.009675819657455394	-0.028011495739076055	-0.2675568974301276	-0.006618114222904114	0.03548874456206686	0.033703585747753735	-0.011208592645406497	-0.6485114129689991	-0.017250787394424424	-0.012297975985452285	-0.008173927804858613	0.006382310028258507	0.17148441209878315	-0.017157590757035907	-0.12251491575020682	-0.00627622332339115	-0.0355605959288272	-0.031658179172012295	0.004242695998704221	-0.005985696055642256	0.010077632934422218	0.0711259478734326	-0.013074926503896859	0.050385934530314355	0.001746188540520234	-0.003959807298562737	-0.02431813869078469	-0.007717900295380605	-0.0035057972000580775	-0.06864021580822736	-0.014749009458249565	0.08505048464197626	-0.0799374747981029	-0.0010213693909044196
0.0005364379523198295	-0.03366947199878186	0.007950698266576729	-0.009614774075823515	0.005071130261533381	0.04433532494571691	-0.17561966830257297	0.023418936769921857	-0.005028576146379146	0.0049810960122791586	0.0030636609475071966	-0.009049117614218085	0.010530708938673342	-0.01332765645858526	-0.006452980485509397	-0.0313252713606751	0.015166515248378528	-0.0333947743871453	-0.26797453534420057	0.001787382455525585	0.00010244532318847632	-0.09239964707304038	-0.013933606375160253	-0.697683991339336	-0.01970637203277911	-6.117909442509699e-05	-0.01962286529169396	0.013631674610813934	0.21601005181494515	-0.049079891873243284	-0.04948666517572401	-0.0006303394311155898	-0.038103944513257104	-0.053311456058836026	0.0175256071447915	-0.008596841304934969	-0.0014276302844182282	0.07323521941192984	-0.01703950389510428	0.051077723714551306	0.0013333192684709502	-0.0019341230434558384	-0.01699143945514479	-0.007563308760180007	0.009613362553044135	-0.06362722518962473	-0.010370953607473348	0.0076653864572770545	-0.06998786947674498	0.0005763770744767498
-0.012185252801514798	-0.03165733753584127	-0.009797011111341226	0.011349574529958046	0.0036956162598628453	0.030647850670741536	0.09017933356125013	0.005836687403151063	0.009082205805013928	-0.01250415376728506	-1.3479596946126548e-07	-0.009250889188452675	0.015709345661673705	0.0001985094088198821	0.005072608658604077	-0.0025608028798918894	0.00721768085714275	-0.0185761067121206	-0.1776582569058387	-0.007349432559613888	0.00928278602465034	-0.07645761687833992	-0.011896164940332346	-0.4657323771087236	-0.020357834108229236	-0.008300389941343928	-0.015548405735411325	-0.0064142460686518465	-0.20585000263337233	-0.043205614846910975	-0.039210221815258094	0.03871172711324061	0.03417544744902043	0.09417836814417051	-0.07059997507136595	0.0017355854120200092	-0.003983040359018742	-0.04179560988317526	-0.008298138440412004	-0.04454003663235089	-0.0011244662446864822	-0.0164632419771453	-0.0012811476089638746	0.02228300873676453	0.002911957070367862	0.020957590462301414	-0.023667317707805707	-0.16740567644807042	-0.06603771762191546	-0.01982324366781795
0.008358593725696846	-0.03521962470712461	-0.019167354611295057	0.02904871179424208	-0.018152451143983943	-0.026805487778241058	-0.0376549753752764	0.019514971636639167	-0.024286594609230633	-0.006606425308678808	-0.000638037614310997	-0.022097102406671548	0.01982352843236622	-0.013775197758478953	0.016417243105877787	0.012106182247523247	0.01598416941646683	0.02876288336808175	-0.08639779975088395	0.015046740195343227	-0.02448636561670937	0.03056738720246867	0.006327692910359747	0.35568917737214706	0.04045087513442468	-0.002827457389614574	-0.01661683079674731	-0.010355372893645107	-0.07227502575142007	-0.04444420132859668	0.10027358671797774	-0.0642026408658	-0.04754092949972264	-0.04313744502984882	0.024924657825070244	0.002566652233277637	0.01856858134882932	-0.01156699379329209	0.011579317998700572	-0.04567040756125098	0.0013067604691372253	-0.004667989467627558	0.0031247705024175956	-0.013351214621272629	0.009528561650745542	0.023160157624723798	0.01007258301850743	-0.16309496656053216	-0.056730476305722644	0.029771456679065705
0.0033304816703013784	0.03537724780496501	0.012114462864420465	-0.028064220471692897	0.008679173167142427	-0.1409784967042594	-0.05094889580585227	0.024206980298945836	0.0044498869942905	-0.007378867607569191	-0.03829930222502317	0.03410543059914453	0.020258704021600352	-0.009614421069912624	-0.013021938037424843	-0.005561283444017681	-0.05715796430955579	-0.01329046608173012	0.22530217021429816	0.0012060465358868897	0.04835745401875465	-0.04869621601090612	-0.010076432365721939	-0.5833738461809463	-0.010622730350543133	-0.00977251921737261	-0.002516459843865232	0.005571346851788621	0.08485861672521587	-0.022833074679428682	-0.06135660359833837	-0.03483516571019118	0.02231076953811844	-0.02959958458470328	0.019533846448512485	-0.020832080464801766	0.008097671389764218	0.03920335400881504	-0.013857161987078872	0.05578949182978758	0.00016839867451490137	0.014207132858166006	-0.013347765652131784	-0.02178245192800878	-0.006311946408956646	-0.06757009857224257	-0.01164916010586967	0.11434729537944895	-0.035204572431020736	-0.005644402764952065
-0.023762705012793595	0.015288073823783542	0.03821973134153868	0.0020961503592128792	0.01023277858069655	0.07505051398304641	0.04623268221572125	0.013413676511874473	0.02095403649633572	-0.0033949514309822917	0.0036745850098641314	0.050436281681339276	-0.07596792227679534	-0.0005243511154407316	-0.007642407070203444	0.0074793252385628875	0.011904629992786978	0.010782271592580219	0.24217113052673667	-0.10551506999873073	-0.0012040910054489358	-0.08320104898597323	-0.010321183592528269	1.0205715251518057	-0.008924293110118834	-0.01340671724375734	-0.0008668475876762386	-0.012152539283206715	0.044516265310723474	0.03318425803364698	0.05924405697410653	0.08722106924932414	0.03439952075626334	0.06913192190408053	0.02754462254341779	0.0054585229223033825	-0.0054641976507511575	-0.029590093259521926	0.03456116477277501	-0.05427444560289037	-0.0004910589896477177	-0.0026930598010996617	-0.0015127940028694866	0.002538721799780069	-0.003351459335956679	-0.04720656757111792	-0.01678166727467433	0.4581479268694417	-0.06928556762777653	-0.01778618753676128
-0.0009595570496223445	-0.04064546380582506	0.04389608667670432	-0.021343783203355088	0.0033232839381529176	0.018815072960587532	-0.03715442250006163	-0.038592730758237305	-0.002126342525484233	-0.009675081308451081	-0.0028071539936223417	-0.038241894665565636	-0.10554794075464197	0.008232198240483558	-0.002537922063641963	-0.0050910042026991505	0.00854991279334954	-0.01187076160697361	-0.2413594631899283	0.0022298499736301894	0.003183024613060843	0.0378941228679696	-0.010506772247766093	-0.5716995809473167	0.04508187012309854	-0.0019515306042785596	0.004038923173473813	-0.004086481752632972	0.06126955954140671	-0.01538869187291366	-0.11297500274367576	0.0690519208806959	0.044943980166846996	0.053702060692122265	0.03315621912042225	-0.025299695986647386	0.03489155288944821	-0.008703814360952924	-0.010070008543979566	0.06486870824217103	-0.0016108020776337071	-0.011537005629159103	0.0009695261196564388	-0.007698681134105027	0.002792113050890839	-0.06558679977506836	0.01911648332140685	0.007609398971480914	-0.07465977148957417	-0.008313148542210911
0.005789163176491275	0.0014708161399881647	0.17154019834578388	0.020095260997375953	0.019446515098456938	0.06088605456862533	-0.1467228203158167	0.019495024596581426	0.03208704107956119	0.002942596326880448	-0.007929658236775503	-0.026394099413959156	0.02298627471508189	0.0022096919643424372	-0.0076440020401902075	0.07592033688233424	0.01345036023944067	0.021756681486282833	0.20422117796158745	0.024519438679989253	0.02365176865884987	0.042566720266118865	0.010964033270052369	1.2583930563323953	0.06420011370852945	0.0048938072089713385	0.00490230810872722	0.028741180419830925	0.34032996628059725	0.03363707897098939	0.08643092219762802	0.0014498322584784546	0.05404733497522447	-0.02482506995654685	0.007341531285127348	0.012947820128262356	0.003062925580369847	0.08577729752384003	0.004604817190411268	-0.04767812316346413	0.0017085335460425995	-0.0036720387598070375	-0.006191442168667708	-0.0076460379511012885	-0.004342149894645263	0.025829599473319104	-0.01781493695034587	0.17624914772826172	0.01717810790407939	0.0030269295489815705
-0.008402961757543381	0.023723038288385578	-0.017462636985991275	-0.01998421612242837	-0.002879688218770707	-0.0762498675125149	0.1637840365304462	0.023523401020527124	0.010403269195132544	-0.011499995665921052	0.005615880813146577	-0.01101010616135518	0.0034624088244585437	0.002011085294343138	-0.008572255172654331	-0.030401016155663818	0.014394109399462104	-0.010639573334330271	-0.17160624512414796	-0.012098349554556354	0.012719677655763918	0.035158461284669464	-0.014460071756977413	-0.5320524572459336	-0.007193654969065392	-0.008759327776592182	-0.0009078916925544036	0.032394441419207214	-0.18987148594123154	0.24663357812624764	-0.04161428202493098	-0.02150765195439144	-0.016668518000543007	0.05963968978856719	0.03863169502371802	-0.023846492369241423	0.017021389559815362	-0.03616972322492738	-0.011896688386177266	-0.08320807908680017	0.0007716329028880864	0.015922157693496773	0.015717321815689866	0.005923610520116199	-0.0027674984811883407	0.018481082119844724	-0.02479323883050456	-0.1534131263552189	0.019862089014732374	-0.022466507834433196
0.010393126541534002	-0.023930153765375873	-0.03345012597947002	-0.03745903350841691	-0.009350244393892081	0.050281966960071346	-0.022415070974098672	0.03222528016404758	0.0854721355940278	0.004392664678383153	0.039087091425575454	0.020765520270958224	-0.08154189977849902	0.0015013197074546952	0.012211777872313269	0.003980474516594404	0.013620735125682404	0.317145553450684	0.24218149665048586	-0.10675557184084537	-0.03594937048662614	-0.05975011661202502	0.01870024724065938	0.448838900271541	-0.031465653530311465	-0.0020536873235090752	8.77543389055063e-05	-0.011347475745542034	-0.12713839700455679	-0.01893392040421586	0.09988091497234108	-0.009638633504868085	0.02845149579867666	-0.025570557871686835	0.014864663579358239	-0.001522701928578681	-0.03180658388184893	-0.023372550885233614	0.009996986411757825	0.12057795454658844	-0.0010621249699986947	0.010473122777766911	0.004851249718592226	-0.01436058195411406	-0.009869126457057974	0.021161571972765525	-0.007389531387910393	0.16310927114031912	-0.05207181612916429	0.002899786104544364
0.0086411511209124	-0.04820416284589628	0.0027571855128177957	0.018895497335931214	0.0031525904545106186	0.04316844365276056	-0.04882777617841057	-0.0018532910305379118	-0.02128159299867684	-0.008743569562979973	0.00413144753661436	0.16354091427334552	0.013291868416265515	-0.011158591147535844	-0.003232544408152171	-0.008846254658871294	0.011867403905629	-0.0283204360534859	0.1783558532111678	0.007786986618959781	-0.002784356904478955	-0.09704999683062206	-0.010828271098190817	0.41962284957646334	-0.0729830530993845	-0.0003627552567686507	-0.002694218970547445	0.007437358251012483	0.13182500678776174	-0.030294696831423062	0.010412268845412473	0.06464713872104194	-0.012467093849159028	-0.04868235650191227	0.019263767084263236	-0.02896938591405269	0.022505654761004915	0.026667412177606365	0.02343970065735557	-0.035843299798620595	0.0009100331045170606	0.0007956505595582712	-0.00038680444623023503	0.002525661294319798	0.010236111698061722	0.021951890482418277	-0.007989575393314225	-0.23224660229828206	0.09277810063690067	-0.0007707089229390476
0.017390244252920458	-0.029449531457646116	-0.010569847099716208	-0.031062909113157185	-0.01706811040181424	0.057545243588879205	0.04514218227920392	-0.03991371285163768	-0.005099748363821709	0.0058684768984021505	0.006763277962624852	0.009754546377564111	-0.11551838033412577	0.00011286604185115721	-0.006973522628615319	-0.027948182202981297	0.017198188858353388	-0.020380800489270767	0.16936739419955466	-0.003728666511649317	-0.002920744678143819	0.03516048510792625	-0.013400093030602238	-0.6500471261510931	0.04362925995303858	-0.013493823980864727	0.0018144265193928732	-0.0011997013262131076	-0.1106816626799799	0.017928447736936325	-0.0006030619067441421	0.07000729494273338	0.04817700183059696	-0.2567673822683934	-0.011852550583532137	0.006123224754954572	-0.013608710692498789	-0.030108476652030914	0.021972504446009043	0.047061439698798314	-0.0013164004292360915	0.03183887501797835	-0.011998441189871664	0.003862333322687846	-0.011505286290510048	-0.06461272580829863	-0.008461890320712701	0.11497517889878017	-0.07980333220030307	-0.0247095013341469
-0.02277629059967585	0.024492207286910345	0.03689876550624208	-0.025317565876925983	0.003778472393842867	-0.06663306513848656	0.17342195596472174	-0.03541820055384096	0.007905602905909746	6.049862520285387e-05	0.004774694063579227	-0.06184163273594531	0.005525088278954718	0.012931862088473644	-0.007033579410405218	0.02257095777904251	-0.010368747455645644	-0.026160578801072917	-0.17140775695493277	0.13748600201367545	0.004913415773613633	0.048128431255013766	-0.011391936092780452	-0.30911100311907797	0.03746524890042774	0.0019053907624673229	0.00019848053449177314	0.037576211778840664	-0.16706893737545933	-0.019131076207706245	0.09089922887128132	-0.01563405497083386	-0.16232307946117489	0.10119616431161776	0.029544208746420737	0.0029892459661168685	-0.045995719429330346	-0.04112031530964839	-0.006997053793111263	-0.029974355713916337	-0.0007518330406783207	0.00012563462507750957	0.011952591249605756	0.0011980880471754063	0.0046648782691685485	0.01703824464573754	0.015379572140924938	-0.16212882540423434	0.08986535963463302	-0.012022724352842578
-0.005067519422743862	-0.017224635104664505	-0.06169004176634485	0.011903661079643826	-0.000149632344267593	0.046442577592394445	-0.024235926810375896	0.02062450645904355	0.10007251317607752	-0.006478456930372704	0.034875275627054544	-0.017980849257277987	-0.10490843289813538	-0.00870750082665545	0.014042305037792175	0.010508008770900596	0.008700734687122166	0.0069190294620766505	-0.04872674176692281	-0.12738114155777547	0.000759410987679621	0.18477651921846663	0.002933282299388793	1.1430510929821731	-0.013907429467936255	-0.00949870735232289	-0.04245748258780804	-0.011719159393851441	0.04123185672728227	-0.012355511907698201	0.0011566685392142063	0.06584448855554856	0.03213788336569487	0.06044632120301149	0.018439298415699523	0.009825677337258821	-0.0016327318673374975	-0.012843828587957797	0.016720893076704307	-0.02056011693385808	0.0009783407636277843	-0.0021161957627489755	0.0018542407070104674	0.003341489262418509	-0.005080501038829971	0.020671861002434344	0.012358605049157268	0.1239613005067779	0.05443965480741117	-0.003513940940146222
-0.006593073123025533	0.020685286394690774	-0.039722608835333816	-0.03218350294801439	-0.00439840502354341	0.04499009784840982	-0.013236860948182267	-0.040305224209992954	-0.030890827420809272	0.004603312784760056	-0.03220099917299158	-0.022463004431856642	0.05073715773653748	0.009592878127210951	0.0038646564347553066	0.010798369684829959	0.014079264487130604	-0.014367533826373619	-0.010532807129814319	-0.0051393382520285745	0.0032758203318524466	0.04862637193185005	-0.014251796455904332	-0.3889559721333999	-0.023587732599189986	0.01235007767744337	0.01139547306614122	-0.01265936161056452	-0.11138107341359905	-0.00022709326065596541	0.008261142562543865	-0.0358272891279501	0.0421360267647151	0.06844291537679482	-0.010520656521465572	-0.021307844923307857	-0.03838280644506412	-0.03794855176724202	-0.008337688020659335	-0.04441839570533466	-0.0011011353852576576	-0.0005617851653136312	0.0016246305842159928	0.0020475699944408916	0.004685545513980833	0.02172236366149391	0.0392880079255905	-0.16584484164968252	-0.022459972741211733	-0.022057631510376995
-0.0039561208097293275	0.019142295995937093	-0.022221625229202936	0.013665957081120905	0.03542345465640742	-0.07112316788284706	-0.021839250996744157	0.0272489612395575	-0.039104803542438095	-0.006074486901673299	0.0007144401245675908	-0.013218466864328001	0.01770900848854408	0.008281633433062234	-0.009821775191141387	0.006797102008304137	0.011645892911072769	0.004454285857569994	0.19130856075198152	-0.13167478214903713	-0.019736945323160945	0.03819398245467232	-0.005129318625671112	0.8726871647369371	0.04454761662798337	0.0021976046245868928	0.007073226614407031	-0.010046170047872874	0.01024935090453696	0.0973089495269427	-0.007874421096480955	-0.0014125034287193557	-0.04967857478369206	0.056832902157520675	-0.01364771739034186	-0.02312182690030604	-0.03109628789545859	-0.016810809923517262	0.010433072102774167	-0.021096322326704102	-0.0008859921710871277	0.008464117263328989	0.0015062821332739987	0.002877590180181687	-0.009522230934939944	0.019179708123858472	-0.010604363210869269	0.15560159310033705	-0.05590238889760303	-0.012744517605145302
-0.005949175443055719	0.01598204810606876	0.04084399432182695	-0.012531289749921052	0.0026846197044592826	-0.13121708062571152	-0.01771814797177176	0.03257741266731682	0.0027454238955603614	-0.01161110904571633	-0.008196086504483537	-0.04591369489598983	0.016484473848672132	-0.0032118610119781805	-0.004775975138524518	0.007959443717850626	0.014812352971787004	-0.027480077379740033	-0.20313822692207795	0.007763590212108284	0.012513533262562306	0.04131300473552456	-0.01331312077861876	-0.4623802828304586	-0.0033563511043073957	-0.0009512826667472837	0.0026080092954915016	-0.01004004162625024	-0.1498019562593291	-0.035720786435354236	-0.004268035757538018	-0.011262984722721194	0.03169130043772666	0.046379530803018224	0.01990787368563142	-0.025069791408632226	-0.0053425170941107354	-0.04010194084043369	-0.010373668734459716	-0.05926294291306849	-0.0002829419424095249	-0.009021939921229023	-0.0034205222746855725	0.002253717193389093	0.023315569578200485	-0.05417770218889309	-0.006823552293662579	-0.1339031211961077	0.09478718574127742	0.002565935813861779
-0.013155781107645089	-0.032390107062745935	-0.002188922366023644	-0.013175929877392627	0.010327024628917525	0.03398407859140125	-0.015299034690518238	-0.03289805565272336	-0.021852916608860233	0.0026151170390447077	0.01820394540909401	-0.005784735437348899	0.014975505932885425	-0.002593398885123679	-0.006615257319199009	0.005937494622905979	0.011451706148217273	0.035574074089081115	-0.20932959436978016	-0.012681877904972317	0.0037053298135972	-0.057081449244855864	-0.0006787313051384445	-0.49870176632643304	-0.028553353688180322	0.009867892574912185	-0.014891617801383835	-0.01076449903925968	-0.10170384641850938	-0.012221793248776522	-0.09119830061642338	-0.008768825576196286	0.03378132956972859	0.0757303530470469	-0.05389138762879738	-0.016735638655107323	-0.002074149759280772	-0.03744154136196985	0.02202091227470737	-0.03389404033675164	-0.0017037624543540005	-0.01640884366031605	-0.004468477621952843	0.02730036964040901	-0.004889875532533188	0.02009349236350263	0.03653226150738701	-0.14187054734183002	-0.06194817508647129	-0.004622798555943519
-0.00067808358834518	-0.030371083641949372	-0.008041875815266804	0.01891950539595964	0.0022806779558089147	0.03973801798800978	-0.040494796049328034	0.026912156701090317	-0.000726744024787422	0.005409416805931687	0.023238099796831738	-0.003410801586368507	-0.003344593967714172	-0.017632301935935537	-0.005109340308191895	-0.005776981296203667	0.013743458171983185	-0.02930843781181211	-0.1623147408368961	0.00949349620076464	-0.018467335659405944	-0.08976158879175136	-0.00846923599239717	-0.10668031891564987	0.04618676099935874	0.0015867769766988204	0.002807418307558055	0.0034668549920403168	0.17541544119939323	-0.021964990879983087	0.010250738774978162	-0.008312811636785591	-0.03727298275922049	0.05633288065744137	-0.01244664925293364	-0.010588943849967836	0.045001078614728796	0.03231200549589239	-0.010932616380350736	-0.041707720410043295	0.00030314333129572335	-0.005506781658826731	-0.0018360538308636023	0.0002833291794953766	0.00958139790960813	0.023314669705815323	0.01697424357289492	-0.18760462294063918	0.012135006361984415	-0.00865943137828317
0.01018332372201403	-0.016166841683888197	-0.014556462144988973	-0.002353732320567542	-0.0040761437468740044	-0.032963090558777004	-0.16967691101755317	0.017678001749800387	0.008797692644898415	0.005045573393073573	-0.03436605473600503	-0.04044647823051109	-0.003816895101007685	-0.00995755222595717	0.019470351799356286	-0.001518865398849448	-0.01113288532642473	-0.03064454532988384	-0.10459616111640016	0.0027516948117507125	-0.00940393577947907	0.040123967038184494	-0.010190783448351249	-0.40349402165908493	0.04672705326203022	0.0020086955397211567	0.002396542341166969	0.018552269377691482	0.15821510437970304	-0.037802167689202	0.08644155600632039	-0.008183108440338219	-0.04165716666060162	-0.10940729446039595	0.025440253943826974	-0.0196811401802428	-0.03768044843973767	0.07681993231182115	-0.009137695881945183	0.2025481791592676	0.0013204203002853319	-0.007260160247134627	-0.011100811107723348	0.05895471597872038	-0.010582361574083916	0.025600944409386282	0.019302141591212057	0.10464518981171309	-0.06560694162004775	0.047715470805991755
-0.02243216597540013	0.01678815433220443	-0.05701096359322624	0.027712090625695417	0.007691555049223098	0.09197958432635023	0.10459096006248983	-0.03302816356018211	-0.02990582054486413	0.008663555233995613	-0.033517624323700514	-0.01768732983201753	0.005162280537192055	-0.009274422362877066	-0.014932015194590895	0.02594556250761925	-0.03139576310978955	-0.005987136960126009	0.1659099026879352	0.007209861151721816	0.0016935364241868229	0.032327879013062014	-0.012359006479073287	1.0670686300813175	-0.06512528401373666	-0.004314445498484565	0.006371727141578958	-0.014635783937054657	-0.131654027949118	-0.021541856387061672	0.061383792457231266	0.09528783787430803	0.04185962214712526	0.07907557162851962	0.018111170446290452	0.003155645424312388	-0.03730852997158945	-0.035172226032596156	0.006858065870701102	-0.03467362690110085	-0.0011168369548337068	0.004018917608611082	-0.005637533238885226	0.0006534455152554074	-0.0018925772252061507	0.017628948739032604	0.03337392555705537	0.13791005187310476	0.10308562882386822	-0.013611706913150829
-0.0017488880408614933	-0.03277366711138238	-0.04313123289663836	0.015516850001376951	0.022836169453293177	-0.16180549906095285	0.173777921668506	0.03048757780343576	-0.02920908876058893	-0.0007729756639957486	-0.017223599940711574	-0.023135025425677302	-0.06800078087997281	-0.0031139474708685158	-0.007641994029010857	-0.008738621152315681	0.010869704291690778	-0.005198683938433169	-0.2153645586553367	-0.10036373373420501	0.03912126266679443	-0.08105267424295812	-0.01170148179619573	-0.596021029564846	-0.022396308222024253	-0.0014704041881208468	-0.004988902044113638	-0.004944513651996385	-0.043505229314089545	0.2214311187455618	-0.0027605206614593498	-0.04723401708986148	0.042802252291607876	0.0227627883178513	-0.24984383928763892	0.00404142204450618	-0.04638040438324715	-0.05146989229135543	-0.012022872509907757	0.06431736353496981	-0.0015153425339281966	-0.012038240309065076	0.0022531527197352263	-0.06575285587653161	-0.010842584681169682	-0.0523311978712878	-0.012160190750609399	0.08129850974540531	-0.051945393624206464	-0.007657906800668115
-0.015302845284591603	0.016736696853455486	-0.05748178358802256	0.01259373661525351	-0.005658424501020318	-0.11474396499616732	0.037510306566234206	-0.039844144586884886	0.0012817479319967788	-0.014782201664983768	0.039132097868851634	0.01667400678746417	-0.08214885696389783	-0.0061139845498601065	-0.011635104520814276	-0.01744444903731237	0.013253749340953436	-0.026579132345348807	-0.2241103096771727	0.16825926437030558	0.015793476052892583	-0.06652999813024375	-0.013506696187967463	-0.6019086372372998	0.04068918035138149	-0.008278029428362789	-0.005737664064001728	-0.004620134745596806	-0.08013148114672312	-0.012427650197892217	-0.108919593126886	-0.040388602170552984	-0.043345446310556146	0.08141717868354108	0.03478608162605597	-0.022724865397181746	-0.005895236357855538	-0.03909486717259506	-0.009540981564988761	-0.04140044657256349	-0.0008942250853135193	0.01613876052522064	0.004599212169269595	0.008154004766994512	0.010376590247179228	-0.05024740185773098	-0.018439293411403924	0.08182298638871308	0.029546143000705342	-0.009083231277080994
0.008312852365364597	-0.03750673831255208	0.029277533647484096	0.018053650508935426	-0.004866365386859206	0.07848986033132233	-0.044973383162293615	-0.015905495136125773	0.006358663933237039	0.004156912272028785	-0.000232614117151752	-0.01667830341851877	0.004849954247258847	5.683329721869086e-05	0.006395506787996783	-0.046176259670087164	0.007702309784160389	-0.013883606297436927	0.1247008050840539	-0.10919983425486525	-0.009870416014426155	-0.09895689206808811	-0.009684886306971112	0.04196627449829966	-0.07126380671726792	-0.006987971036872477	-0.011749872313492234	0.004327460656706899	0.05072643765612779	-0.031595913182307415	-0.03288210302566754	-0.015499205600911682	0.037544914127406716	-0.016240525855793112	-0.015445516896413028	-0.013233648289249686	0.002068753285445746	0.026860273508641785	-0.007399316169998565	-0.07125902850029997	0.0013478716196666937	-0.0066180036962381564	-0.004594422085344922	-0.0013388996497156768	0.022655568976532595	0.02113199922026015	-0.016469336283237497	-0.21376628722906862	0.1490806288068261	-0.02371724725174736
0.01194505222447151	0.015420115828555936	0.017309177518161505	0.03264038632279335	0.008887583278332431	0.0539812668588178	-0.018830925473073513	0.00028854696389498714	0.016963602461236404	-0.008838342872270914	-0.005032866104515415	0.09756723423954008	0.0039111626940997665	-0.011983427089554516	-0.007294715108153468	0.008930268665332187	-0.06436793142660226	0.0023303873727300015	0.1619014298243279	-0.001291485844095041	-0.008295571331826795	0.036909950103907886	-0.005061058611686531	-0.1826966201339569	-0.014970127097799922	0.00019358364769996115	0.001864254821815257	-0.010030503799079087	-0.07942166288539715	0.00563430937989051	0.07505553852442282	-0.00259862950943334	-0.047405146713813975	0.05272027783417298	0.02850947028056071	-0.022193295434356695	-0.04078135321905174	-0.009655176993492455	-0.0048455402970608704	-0.03540066961172579	-0.0006586647154028469	-0.003450445486991521	0.0032627223823441455	-6.124439479990543e-05	0.00693834093895166	-0.057225541762135616	0.03669630156806561	0.17541849147100924	0.07628234522601397	0.001101260748114146
-0.00016959119677267153	-0.04088573976458574	-0.005434782668246816	0.025541443006460395	0.012084011312216671	0.03452215738831382	0.16030680016644838	-0.04234452605127117	0.0041792775213932145	-0.009953043467082898	-0.011948990447080723	0.015521767550451659	0.02052336586485799	-0.007492775546844496	-0.0013285918085652157	0.0071110771683284835	0.008981929410684642	-0.022424533246162538	-0.07988991508021018	0.005483979693846413	0.01118001149845768	0.036686691143641294	-0.009423940646183564	-0.5154487405163364	-0.014261651569807509	-0.0022719137001837226	-0.0026541903355875546	0.003592449135683637	-0.11743966578596628	0.02597684298852837	0.08545233126876442	0.07419664854146577	0.044255592894383695	0.02890830331631505	-0.05405997002044969	-0.006003435762482696	-0.012339350730769728	-0.037689121315338164	-0.011810665087678354	0.11712514680974691	-0.0020232794741546966	-0.010658131950834286	-0.0010926236337334557	0.02009859758106668	-0.008581881602107023	0.022036471101901225	0.04522782516458192	-0.14823066684531386	-0.07291299814205222	-0.0010558337536243927
-0.01310066065487772	-0.040103310014164346	0.05029735352692365	-0.038958614372938606	0.017924822338170134	0.05601894412035035	0.07035571160721228	-0.04129101183194871	0.016281480202083004	0.001687615223134344	-0.009057207017895962	-0.015475892507374737	0.009186040268056968	-0.009003119046529538	-0.01153876831288253	0.1533635191135627	0.01814347187537096	0.011343628001199613	-0.22016268786429535	0.009381368417817067	-0.012801035875473281	-0.07698892898553918	-0.0068004246112764125	0.6804051391214728	0.04517413864057662	0.0036163770617313276	0.0038907705397684365	-0.014446677791061301	0.05692524584286389	-0.021496514273458705	0.07167705532995315	-0.013107222026503223	0.03678579405375513	0.042326177766106865	0.021896632421159485	-0.031143921303603928	0.00834272567559492	-0.010407333848085364	-0.009351797476029605	0.04058439706344552	-0.0014913846268602355	-0.0027474703770796623	0.0029241170584238716	-5.955808718845219e-05	-0.015779647872135684	-0.055905234982234105	-0.013215238860065438	0.15065309088813764	-0.03141711134758716	-0.016862411140199582
0.010495811353755198	0.011725194813846611	0.04207526917137716	-0.027521663998570513	0.01681628754819021	0.032519589024384	-0.1548448003790574	-0.018732743482515163	-0.007110740680903746	0.005421452722944377	-0.020538609657906635	-0.0006330034718890602	0.002693713106267751	-0.012849139050894519	-0.004259827862775273	-0.04196241238374823	-0.05646724373923989	-0.024723800640846092	-0.14155160688905535	0.00011943102970908513	0.0018853578003476287	-0.07208013983537921	-0.011953773420865855	-0.658157299392157	-0.03826121977498233	0.0022217068021476733	-0.012416754901939202	0.0077554904021752006	0.15753261742906766	-0.03400832336441108	0.01596849416269024	-0.021003054238804178	0.032128201330145205	-0.12483255089589301	0.02929713365203934	0.05130068905880162	0.01693488558844092	0.06676821052828254	-0.017585883115599426	0.06209990352951636	0.0017273969929119631	-0.011918531827168772	-0.019713239999751386	-0.017261919450014828	-0.004202938513565096	0.026721942075488916	0.01940802558288451	-0.11680180687188932	-0.05810532999735997	-0.0019098445248300778
0.008791947547306335	0.02700265904130829	0.001917862245051083	0.02682185354716894	-0.006024474970338224	0.046085989049415	-0.03874679460575994	0.04413700516727686	-0.0044477892662572235	-0.009985097127921108	-0.0012162489133552298	-0.0379494245535514	0.0027919136035219707	-0.010682715003262183	0.006972937881784673	-0.051428242520515775	-0.054046585248254814	-0.001763741774157097	-0.2313524288269139	0.0028322240299105033	-0.00015016438515976914	0.030863643125505495	-0.01201929125681936	-0.5302369141570569	-0.036618838821844385	-0.002908015300261468	0.001251607225871885	0.012647376659910878	0.1360512750044069	0.010990324184203745	-0.11935287513760687	-0.03779479045560638	0.022403225215784733	-0.012970181326514922	0.024737877104302607	0.0020625717748447643	-0.041954147690442735	0.02914756640429623	-0.017877199012482744	0.06356681502453575	0.0014099984722713997	-0.014159922900341189	-0.00896112292472717	0.03180095391775103	-0.006431665656824407	0.024305002268099632	-0.009176791228305592	-0.13762292294123918	-0.0802887438935827	-0.0008471792048871976
0.011243293198214814	-0.03869517250845838	0.04957434404439332	-0.003538967404805953	0.00818712598250754	-0.0983472036018642	-0.10612714330330873	-0.007449737047989038	0.0009651950665560434	0.004796414572024514	-0.01027688644103564	-0.01147871803339567	-0.08452766325572811	0.005319001788449896	-0.005811240220133732	0.007093278481012203	-0.03256401352786434	-0.024270639703886262	-0.19876010154899296	-0.11385870519200361	0.0227618594047206	-0.09039257425719543	0.07909104643502028	-0.14095129447376975	-0.005382579063545563	-0.007402027059104148	0.007398765021289728	0.0026101640588854936	0.11672818340770523	-0.0008401421130802191	-0.03302250592623641	-0.01285028101170301	0.039995438798871144	-0.23886921975864617	0.016508772590376974	-0.010055940251706306	0.043652967498875116	0.06769976505651966	0.03013696143373454	-0.04483081295717293	0.0011819304494012613	-0.0064252787280784105	-0.015285270194583063	-0.011922567709013128	0.002562408525240062	0.025434811607916344	-0.009075846421221377	0.0935423865538326	0.023207345361131775	-0.009485659969086192
-0.013966896967881984	-0.018516977331486852	0.010553425293455394	0.06954566219582176	0.006086154205213734	-0.03474048460743524	-0.017061321747181273	0.025711695295509342	-0.026980240870817126	-0.002013173464744614	-0.010683867807209571	-0.013915929129895994	-0.12879282249400567	0.005306363295152277	-0.008192261831505312	0.005609890798922424	-0.012051375240878043	0.02744095674937271	-0.18170826295070955	0.025830935014386706	-0.010089724964549896	-0.04951648267431947	-0.008266785859575975	0.752143480859607	0.041807601196020554	0.0035597712539889473	0.003084607519167548	-0.010039445772981707	-0.10539253206026401	-0.003910535279082251	0.008938541873901704	-0.019068684125460186	-0.012228598632131799	-0.01630703669902623	0.022908034268218035	-0.0007185816948887805	0.05778549672751797	-0.00946509922975099	-0.001663689568908012	0.0626407627687715	-0.0015136804894726084	0.010312949713079434	0.002184621626781518	-0.0008909085432167558	0.006025910346979799	0.022950006871585903	-0.009274710796753061	-0.12561371496817028	-0.008285155476357796	0.06278479673325638
-0.017111327906002408	0.022213196022401824	0.031245492795748533	0.009729130069129678	-0.031668466587471585	-0.08734503574997034	0.10035502847313856	-0.03626165204668332	0.012378197056791032	0.005179197389792534	0.09868528736723893	-0.01935822315511541	-0.10073700022107833	0.008296401040267302	0.005474964417923547	-0.03432667979794896	0.010988285007111609	0.06427340094580414	0.16541468576420956	0.020218802498704825	-0.013040185133826343	-0.05706616765494132	-0.011485214268111667	0.5340137674192038	0.05127072966833975	-0.0014817364285781877	-0.025897321289780485	-0.005923837144532081	-0.18171675060683656	-0.03460566233884237	0.042013833149882655	-0.02072110015836806	0.03070742297114466	0.06595769773150496	-0.0025891963891344857	0.10655602858920392	0.001363838978007152	-0.05268160151672935	-0.006120131661297273	0.05526812685516234	-0.001854307983534818	-0.009023426457148162	0.001481880581820951	0.009128852043684674	-0.002724592750415286	-0.04376080496725499	0.026433510581528753	-0.021569697478643412	-0.0004041148166046696	-0.013514249311138975
-0.00461276133210813	-0.01482961411672677	-0.05992426697871411	-0.04171079498297022	0.0450064278407775	-0.16408749017868948	-0.01813999713565172	-0.04271475063393227	-0.040301207170738054	-0.0028306344066451857	-8.749220858444459e-05	-0.019575490330327374	-0.10223966371384086	-0.0025186038354600895	0.009122997563617901	-0.0014258823636169836	0.021445720527923186	0.020068778527956965	0.19479212892056075	0.0206483394531062	-0.021809689892569442	0.02908661583892058	-0.009240650218803421	1.0970481764986106	-0.02364341740468144	0.002052441741558141	0.0011148716501670605	-0.005006004036015656	0.034647698379391884	0.0013733431170485347	-0.027092385477148855	0.14151621889362542	-0.07295981151943524	-0.010556074255022668	0.02389403604193285	-0.0028083678005074034	-0.011886669460642952	-0.011946030097715993	-0.001982668385129	-0.019040021557173985	4.2715290441992695e-05	-0.004588040945345347	0.0026621432436480974	0.008519726127206513	0.007630759797554129	0.020153224350632992	-0.018320198177082785	0.40922063386025676	0.19635239994099338	-0.00619689320884172
-0.0019082893789745868	-0.03866959339059067	-0.011420641104885772	0.017657349315402825	-0.0017972282409271885	-0.192082881396433	0.17652250785825313	-0.0031114636362053714	-0.022162414970122335	-0.0019062923987788964	-0.014640315071930672	-0.02155618531390355	0.0009803148757848248	-0.013731189409263152	0.02681199336048594	0.03698831089121886	0.017081795644631713	-0.023124980402190704	-0.20863031534845594	-0.07969100952682734	0.011364024564236751	0.009157158087276412	-0.009359075852989918	-0.5771046955096715	-0.04007931520809034	-0.0002911442450407776	-0.0020013285757947414	0.03437512441689105	-0.20571496938676956	-0.048399378510599854	0.05452521580488392	-0.03377466976626201	0.030732124747612215	0.044751981917705234	0.010968375581458167	-0.02965452592795391	0.08773069096274085	-0.03674725417709115	-0.009906631127739093	0.03880664185219248	-0.0012772707412121236	-0.005016442749829548	0.05748243544157376	-0.003470761192293685	0.0011611855894519978	-0.046855239812007496	0.028635371634280454	0.3176397602808747	-0.076124137090989	-0.002164310555414522
0.0001964049920461548	0.02195385482276033	-0.031450596037116384	-0.04134395654868858	-0.02158866044516649	0.05502988252727591	-0.017906488189911442	0.008684150670731106	-0.021725566702061133	-0.009029632362916528	-0.04769956275737404	-0.003606860102837163	0.011614461053798368	0.009048479960077384	0.015840264132912854	0.0046496121732951	-0.05461843698479024	-0.017995877739398928	-0.14496114837495597	0.029578696350241625	0.01587402377263534	0.042902536957734355	-0.007288909527915985	0.6993470642978268	-0.0214455852423358	-0.0007648512709012721	-0.00020254592738947394	-0.0032325255221330737	0.030118301241780908	-0.008457102135265814	0.07162424630855467	-0.048824699981101005	0.03157418937675375	-0.012399230843679833	0.024913706236657892	-0.02251346069344836	0.014602720244169904	-0.007604440132182094	0.011704914893215027	0.03578239776293285	-0.0007217933786916546	-0.006583787051335094	0.0020853918877812246	-0.0035351028935036084	0.0033579216152927983	0.023338128671369487	-0.013795637510011874	0.13017123558350732	0.009012226954517427	-0.00022246910913718238
-0.024530892190491066	0.01464418607508087	0.09164774563088518	0.015476384244957444	-0.008143724587911174	0.032869113110394484	0.03822194462070815	0.028153075530805472	0.0015671235247421463	0.003976074932628035	0.05563031031677783	0.0005091669766608902	0.06431749172288301	0.011095987677659286	-0.037393661830756535	-0.030255167453981994	0.01241393741152142	-0.016669903785659336	0.13358835831777924	0.0254752459597561	0.04902155440208044	0.04522841818603529	-0.008220718059349064	-0.4851768101093774	-0.035041894753770154	0.015466637803081539	0.010777007753204816	-0.007006435979978778	-0.08183403918069503	0.1862476592922103	-0.049497653380561675	-0.041424957325976355	0.02970591623997225	0.06360415107197195	-0.048860825804740306	-0.026524667162188417	-0.004409608418066273	-0.04770093192041922	0.02734983051583913	-0.08113710420588958	-0.0012045476833372959	-0.002592180911599826	0.0019199452445922362	0.005412656061745111	0.02708544075246591	-0.04728173967603743	-0.015113440065582472	-0.1692483163077637	0.24663662668019787	-0.012962062862143648
-0.01999690793907248	0.0035613327686940467	0.0455193143297975	-0.006867619725680561	-0.0017793436131240468	-0.13863153655915703	0.03327532425975219	0.016713586998769098	0.00033552757102806935	0.0039103636500389255	-0.04276534607077883	-0.008587461536182672	0.005671179219328042	0.0039036713162953676	-0.011138047725506112	0.12919199368051776	0.00814664757882765	-0.02148212715267582	-0.18080478337899586	-0.0841757644333115	0.02318175950613877	0.04141647560569131	0.09294238751996337	-0.5162310750351852	0.002934531706213511	-0.00037047087840746826	-0.021894619651316952	-0.0080712607288242	-0.1666901695767303	-0.012424371722265641	0.1320289570056226	-0.004786680039849125	-0.01874064678101313	0.10421367415890491	0.02574975034687159	-0.01420104139494415	-0.034332998159943416	-0.03512870951184366	0.030408283681151078	-0.036410746236342856	-0.0009523567595198984	-0.0010786702258505103	0.003421057229903454	0.003595539123239723	0.01517342229642818	0.02178143762631862	-0.013672446201166895	0.11430167308144773	-0.09093219940223225	-0.0066032531851575186
-0.01700971350046675	-0.038180444961032484	0.02883664920506494	0.028519768630602994	-0.016991324957798815	0.04478244969815878	0.19730953689806446	0.0015655399564271648	-0.03303647598059288	0.005791887561489784	0.005899109194037738	-0.011730910714895253	0.023388984485242237	-0.009695226798197837	0.019189437650916078	0.030983464017164987	0.01868526487896961	0.006086501480064908	-0.10592429210317851	0.004858594958618687	0.009723783773008471	0.04101587060657671	-0.016283483130065	0.3338289565830062	0.05896785775923127	0.002687297230974218	0.0018442289006467944	-0.006240971801192063	-0.1565015538035042	-0.000716376920114817	0.08043087041452072	0.07343432364130185	0.025292166156261828	0.052650158626392024	0.017236757943444717	-0.010787924787976227	0.0392863659377339	-0.04368647861669076	0.007032751443107918	-0.08738230182899119	-0.0008598608974971284	-0.004747618526114093	0.01240978770558504	0.007484499719076667	0.07191712221852994	-0.046723442038292706	0.03296464556704232	0.13877636546048944	0.20277086250816392	0.0037996276175457752
-0.019216383718378346	0.003071864537530928	-0.008107476257546478	-0.002461850672967921	0.030472440784474565	0.048049591888962094	0.16335808690825215	0.02347478404658277	0.0023027051763280723	-0.008108767450678534	-0.059571638214311676	0.0718568877805903	-0.001599845965950226	0.0012819664810926042	-0.0009472209702740657	-0.036674803020001125	0.010918293880610691	-0.004087506441870573	-0.22518298991295743	-0.008097554072140247	-0.011723950233674986	-0.08248257742340684	-0.012364809881854125	-0.7034188124011522	-0.027112503419098447	-0.0029706015005232984	-0.012609962973611982	-0.006203348757408094	-0.09003198723948468	-0.04488131140741789	0.01746543321198287	0.0072082849704798715	0.0012271253475290905	0.04279314500318096	0.029536567582909994	0.12111795755500661	-0.058505328051993453	-0.03803314825937969	-0.009211286754747562	-0.05383140829670761	-0.0012840779496269532	-0.0023903464293434807	0.009437708785131326	0.001427847726413711	0.017577595962937086	-0.008358941957897877	0.014701151000942264	-0.16174727086466537	-0.11126209613765559	-0.009458769543227755
0.0031957990998474997	-0.03126260373438272	0.025396914483897262	-0.026023965421967478	-0.020254617564187036	-0.18174468021968668	0.18566888285451008	-0.022275578481636693	0.0024454404187355975	0.0057445150902487516	-1.9414759424398652e-05	-0.05337686702990068	0.019517105040152454	-0.009168978408613112	0.03446935130109305	0.005920655556933161	-0.03450430560172345	-0.014785228854386151	-0.18930112236765126	0.002364852923569015	0.005543141158772051	0.018989997491096436	-0.016293894513406484	-0.4213807790674389	-0.012246232646184671	0.0010469271768424732	-0.00037293094203732835	0.031781501936735006	-0.26142109630414295	0.2434782366950287	-0.09319695824927171	-0.027682233052971243	-0.016623255686710855	0.037650191769909726	-0.2875743531421922	-0.031084998236154935	-0.008585692894164458	-0.039963090280717914	-0.012598115955512912	-0.0512639104041551	-0.009902131098169776	-0.00732005713694889	0.056316698212491974	0.03931320108870641	-0.015108682614323698	-0.04477744620845624	-0.018202873118599017	0.3235360841510315	0.09004790090024453	-0.010800824491923412
0.008411684274339495	-0.031360985214055837	0.010915057273909361	-0.01450457080724609	0.005138930617458754	0.03535468715058369	-0.04407759295858923	-0.026075224832078674	-0.0048473256846363255	-0.01009505528340087	-0.034770281443349635	-0.016305918526607458	-0.0012152232281408943	-0.005933533900753173	-0.00321594810241113	-0.053482501439083716	0.009834552807799992	-0.028982110623173865	-0.07675558691931865	-0.0019189600894218529	-0.0013791575788325646	-0.0775950144344839	-0.009476661286724085	-0.5308058400987261	-0.02876861211890064	-0.0005417917182337987	-0.003713224631662888	0.00515091075103519	0.16654831808828977	-0.03730114600694796	-0.10941986599418378	0.06282900148737153	0.025708718946374394	0.042691439878227266	0.025692873883141145	0.003103598590572801	-0.024902203422759523	0.06733845172846223	-0.00838638598181933	-0.009404563457494623	0.0009460384231351781	-0.01371380703795803	-0.002595936324012291	-0.005289109357374946	-0.007101644622674758	-0.06716333692725603	-0.020777786282631498	-0.1398212145407171	-0.07153487059968457	-0.00697701791900081
-0.0033203616418322783	-0.01790714885339512	0.014875634313728688	-0.03148449156810056	-0.011893416060109758	0.042345930197526284	-0.19884559119856512	0.001360820629268892	0.003466044810330277	0.004767829276742486	-0.03155829686430352	-0.004712577063667959	0.009162545103516459	0.001987214738751936	-0.005528664574293543	-0.016458856884714806	0.01147010802923196	-0.03567638632850758	0.16051600974740995	0.006052502626257956	-0.03345427746528676	-0.0933741615204246	-0.005528558834048272	0.04531368412165138	-0.0343728542477148	0.0027820104816462846	-0.008311619541127947	0.025103360233072816	0.24552549343050656	-0.03342257501480235	-0.029617649376961527	0.07597728594897035	-0.05476990911758312	-0.2084359092011723	0.027033964443954027	0.0007853119577433972	0.036414658689568204	0.09335536464095562	-0.01163677993764868	-0.03935644473634329	0.0018128773047195864	-0.006296934176939976	-0.021978746130526635	-0.0034534659270871997	0.007110395950188104	0.025145477216113068	0.023305676492075416	0.1521193405383847	-0.0575966055530339	-0.0026646411261713183
0.010185842595345093	-0.04351701727153159	-0.03947994796090175	0.030662580351143696	-0.03418235767488272	0.05490488136455751	-0.04933715498941383	0.022621607210511503	-0.03341607111830599	0.002128689724204378	0.010180906562717064	-0.012011669256282949	0.010653932811916093	-0.007250344544089603	0.005223619784239418	-0.011546047059676129	0.010968808976490435	0.0008832214852176548	-0.0162307113036416	-0.12459386874060638	-0.013243026029480826	-0.0711119160609786	-0.007385985171308585	1.203116616688719	-0.011734081860808146	9.509230907569873e-05	0.0030503886717568093	0.007977238205932009	0.13255517462709862	-0.01339397583565933	-0.03244931286307783	0.0778324509662666	-0.008745344822923471	-0.019958883177278314	0.023398069230242617	0.04288858448874707	0.01391996283864537	0.033961422572845366	0.011068273195990696	-0.05099071441785127	0.0018642913151117682	-0.004935005127710247	-0.0011026391631279693	-0.0015552754461272797	0.007380986399322319	0.021966274849880573	-0.017948246782850036	0.15197781052218487	-0.04996885540531021	0.007477080634109097
0.013301006981689352	0.007559454735993859	-0.02959835930096242	0.024995828628582604	0.044513626372806404	-0.052892127052475556	-0.11227879024035578	-0.026140998614471393	-0.006140624917973128	0.002810915285601368	-0.03782200757759638	-0.014365137602108552	-0.08191379278301901	-0.00422643886021242	0.012702911476511508	-0.012087044844302	0.006501039198422222	0.015421203850925304	0.11809787191399755	-0.00350747454795237	0.02198780319125781	-0.08982169777492081	0.06790778800783027	-0.3892716895197738	-0.006804118622302122	-0.0011509231917141733	0.042549997457404606	0.000940451318200212	0.055236187915624124	-0.05066222600670426	-0.12701426672096003	-0.03647285032816253	-0.012931552727011877	-0.0453418624032839	0.01755886911624366	0.00437048567236161	-0.039007120514625966	0.0626662392656257	-0.00624011750831778	0.20981839625660187	0.0014087389559972506	-0.0007445486961263669	-0.018548923947927686	0.006483572926153829	-0.013601911583111177	0.025929790049682926	-0.011068404537410242	-0.1634794730826612	-0.08861556670412574	0.04045126814734358
-0.013942771165731392	0.022743849637062885	-0.040107923232451916	-0.03961962204753272	-0.02342158472004858	0.015219032163186512	-0.019459051052178666	-0.005856645798603586	-0.03930929470647961	0.001007832548363149	-0.009384482514750379	-0.042435210239606204	0.006844429544682498	0.0028708141863226047	-0.043468653438144614	-0.0025211702770560804	0.0026833174035799856	-0.017822161841289198	-0.12415944615612452	-0.11299905176939938	-0.0010482375864725327	-0.07817512705393219	-0.009594202680714807	0.7155096599647616	0.040236888892959906	0.0032745888356366776	0.0011451095847809483	-0.012125019699705808	-0.050572776795140224	0.04736393905275927	0.0022527097980238066	-0.007350790749404951	0.04892732483920572	0.05143948821126151	0.018772666177332576	0.0022478259065836026	0.014469050946306197	-0.02381121035924905	0.016632954117695043	-0.03544952762941703	-0.0008154366869275691	0.01088267160454343	-0.002748647710051955	0.0036289832668320744	0.004755624858038209	0.021215849583358613	-0.012824524039755852	-0.126536460679877	0.01102872272848963	0.0015635277826534547
0.0012295656667531147	0.018559904967743113	-0.03620084630080569	0.01032110111170823	0.003534897472142484	0.035160698058883645	-0.029032679931770007	0.0204860697997814	-0.021612801310752185	0.001882960486371303	0.01692258925441438	-0.008081203314296544	0.025299697843662945	-0.013720047901088765	-0.013224690326475684	0.07397946249189136	-0.06861967044602807	0.02063559950066083	0.2100117732142986	0.01386169894747236	-0.025638137220993666	0.03072864975259563	-0.008641498759222032	0.8145007944829272	0.04801783795980191	0.010529253279619297	-0.008925845811757245	0.01092480595949819	0.2879318279085358	0.004945341587577969	-0.030525573946343594	-0.06179018054225162	0.04948525036858173	-0.026112925450702096	0.008691619117956725	-0.027316164072007633	0.011624871772984624	0.08708971469258103	-0.003957243681334148	0.044220321752782274	0.001141219613939029	0.0027733090050802273	-0.00764636966100079	-0.003194994619454519	-0.011104248186216864	0.02346154605056945	-0.0013471252716262825	-0.20419222431456838	0.08113503484536687	0.032526424230452905
0.0021092112612681375	-0.045433989958306394	-0.06473406854314957	-0.00848051977119294	-0.005815008189704986	0.06914021036946706	-0.03470355050445833	-0.0352130650555675	-0.026214949673153753	-0.006672527243852164	-0.0034310582102851186	0.03942140879355229	-0.08152287598032053	-0.00458011411475336	-0.010393386397962603	-0.0007962184776461072	0.013764702925782149	0.019612088677451903	0.19820658347879033	0.01654814808885476	0.0019587010238341462	0.026095750040902522	-0.007796270587952404	0.900355007173675	0.055191476132519526	-0.001642570623532083	0.00356921781316496	0.021020674538372988	0.46941131499754785	-0.03306303662161772	0.007041917739752534	0.060499581516203216	0.033872193716225595	-0.06364602054587713	0.0051298909201465	-0.02921060130754231	0.024900638258182516	0.09146938871836682	0.009177483237112028	0.040696684968638694	0.002411807555147243	0.010558181647221682	-0.013043106817851731	-0.010808570912653203	0.011986928636784614	0.02173888690745298	-0.011502352465864169	0.18792290389113744	0.010020612085120775	0.03979851463688992
-0.005162958453510873	0.05622325918301758	-0.03983692303056964	-0.005036011123353819	0.0012310386783847662	0.015066343753789624	-0.020419606925149856	-0.03616896552180342	-0.04012337959833694	0.0038656156238706897	-0.008478278747280637	-0.05566391766170927	0.008666255178467691	0.030588845140799095	-0.012881929166641203	0.06093907582760439	0.007508876539463381	-0.006708572782839655	-0.1794528592818031	-0.10714862416063511	-0.02299274252575415	-0.07237737299627989	-0.009926961746954475	0.4938227690789847	-0.027193054863600446	-0.009475086418508362	-0.007877117176796037	-0.015888503685769682	-0.11178611959772584	-0.018760181792246294	0.09309849664364374	-0.013143000389211738	0.026438706078702218	-0.014250403925756291	0.0338577923086792	0.010283794114525154	-0.046740739925103664	-0.03957886219649888	0.007365201777986294	-0.020396795201054373	-0.000623862939128594	-0.00802821286210583	-0.0019676244600053904	0.005800953302877497	-0.0008815921579232963	0.020543208376467375	0.012731606368795475	0.3942283476752537	0.01743480197527733	-0.021502040729767212
0.0029450127599087864	-0.0021711861207455514	0.028449170593945063	0.023118379273808932	-0.007148221723605775	0.07457357614086313	-0.022425879930198424	0.022126673094991566	-0.021326692056755837	-0.005961081320995799	-0.026088324989659486	-0.0070695585004115855	-0.06094506488928564	-0.012728327155746228	0.01043501899328803	0.011091169943912247	-0.010630921828147257	-0.026062028516254578	0.1247370784273995	0.005821800093209094	-0.029033061037999686	-0.06565591201552325	-0.005347483110157191	0.46385577171142106	-0.06749042885900398	0.002376282041347804	-0.011655893517214463	-0.009302014022969525	0.0305181842494369	0.0019538055012009864	0.05732308587141397	0.06044494956228391	-0.03716009588436946	-0.010306768554644168	0.02248462617233781	-0.020363297720398986	-0.022610532992238586	-0.010647381242319533	0.00674322835344974	-0.01619017478969254	-0.001201801571132819	0.00409989337977604	0.0033001153967012215	-0.0004393700124099723	-0.007781750668494715	0.019456739587086484	-0.012669549799084415	-0.23310449381887147	0.09519386112259563	-0.00178719702408589
0.01298812096401998	-0.04433196885770649	-0.056008800919703984	-0.027818177153682972	0.005626912089891857	0.032254189072303596	-0.0376515068807008	-0.03259499022103519	-0.028882039893652473	-0.0004047212028039212	0.008803482927520418	-0.014352312954647459	-0.1252902020707993	-0.009211436721338033	-0.004217539575209958	-0.0032090986850027547	0.014107213862007847	0.022503473358109476	0.18212448065516293	0.0018276524518354563	0.017811336348441547	-0.05925520355048793	-0.0041985722459297	0.9762639498025548	-0.02779884455047577	-0.0017349794629182725	-0.005835830113044631	-0.0038281786211831785	-0.14364759142590752	-0.00016844417236570733	0.08047935534390199	0.10895425169433147	-0.05802492941132623	-0.05577566482599277	0.013512490294848975	0.00045442178804441937	-0.0002479771033695215	-0.014057717690174104	0.011792293704428448	0.14975213180326463	-0.0016286126720493484	0.010324669588699544	0.002581978963090296	-0.0006391852233244208	-0.0012659716026104434	0.022119569507499545	-0.010455361121713577	-0.21487798522441162	-0.04934572502492101	-0.00822863541633842
0.00449599465874071	-0.027958300767422405	0.0039819560287242435	0.022628214642620333	0.0038414626091216176	-0.1149217088354967	-0.038704522738503146	-0.0014948925804987084	-0.00789469831800061	-0.010294859225245092	-0.047643292876422126	-0.028340135212082895	0.008508694028190439	-0.004017140888761424	-0.002883128514247801	-0.038810048736110915	-0.02960716344489574	-0.0094227039752157	-0.23022352296786075	0.0009559606095433992	0.005746771826002441	0.031314875224920435	-0.011604344212220712	-0.5803393049470603	0.0035711684171124943	-0.009371950178875705	0.0031729598223832	0.005237973803363275	0.10479663607739809	-0.0571629869382512	-0.04840606011580985	0.07276960238068414	-0.03375679047018693	-0.028072597219799628	0.02822217603810932	-0.006803815585348275	-0.0031801156356572394	0.051240691524562135	-0.015441962542042893	0.11127919271105002	0.0024173733926247222	-0.01119467803448788	-0.004801443229899814	-0.0062182193750351875	-0.019329623458115383	-0.07123501335437105	0.03993142696359391	-0.11582708389217805	-0.06575910880000801	-0.006228969497316939
-0.011258276059323544	-0.03165823639698156	0.014004993847112427	0.021808838172663308	0.01095763702569684	-0.11336592713474575	-0.00752731634945194	-0.027102488380412706	0.0003779549359456723	0.0027309669118883904	0.04665468961982151	-0.011534934762257398	0.06313388537786113	-0.003600944908765814	-0.020003332257273906	0.08586716821559931	0.01384000574399488	0.006150063486736872	0.14998128786628914	0.015063588069797334	-0.012576772576888289	0.03676821311982003	0.10911526022525464	0.4961453343819617	0.004766517931074486	-0.0008046523106357199	0.004394024610973429	0.006101006393485659	0.17795246428387726	-0.03259077728566226	0.0988986643619799	0.09959639990762807	-0.02601175640152687	-0.02954906752340912	0.02106934719609526	-0.025793312755346416	0.0031558538529265208	0.02686823874469949	0.03222110123710299	-0.044548337130593654	0.0010958507986702898	0.004058014295959765	0.0026858922471703407	0.006429020875824427	0.008916251089913748	0.02390411889319985	-0.0011022065731394832	0.14403457982114778	0.11278688298850156	0.007171419768882606
-0.0020402083203920483	0.017518439988734463	-0.001289864532752972	-0.02983640760277067	9.330347959726168e-05	0.04902236087430501	-0.02035060314179541	-0.02476879681900582	-0.012821511964977344	-0.007951207894339132	0.0219420654099893	-0.009979853211600312	0.007600255019865017	-0.004352667526536879	-0.011955540679389014	-0.025016941858394058	-0.009662600123365337	0.036099167546217725	-0.20946766649534765	0.00788426400845783	0.018007469147541998	0.03400465908826682	0.00945083781812864	-0.5676333336603695	-0.030997154157533895	-0.006433472919001179	0.0035632642027634575	-0.008233844093791777	-0.10792170804949205	-0.028558601525230553	-0.060004071554985966	-0.009504922668974541	0.02831432209228824	0.05139852665675253	0.01914986269221772	-0.004761802546056424	0.015166327508494214	-0.03767776745570973	0.004028904887620229	0.049018904649918114	-0.0009265184044059424	-0.013025497185519635	0.0057168550099300774	-0.005426914379703703	-0.00670576475946109	0.025873816806729157	0.042459161666279034	-0.130347653604247	-0.08035033062362072	-0.0020417065043799995
0.03352214367509805	0.026341657288929492	0.13619604708173025	0.02837137904702613	0.009300712572291604	-0.05091776593921895	0.21302563992976026	-0.04460091114380894	0.01738531075145247	-0.0053639025548473	0.014077104324102219	-0.015192412975240587	0.012606460447265636	0.00879549025367487	-0.008726916742024332	0.03226636499600463	-0.032682084356041016	-0.024959649323848133	-0.16630963367995336	-0.10493976452469911	0.0015705669548005971	-0.04992131341341674	-0.0104380329109983	0.2973775601021114	-0.01619553628905924	0.010322294589737066	0.006348627833168211	0.03271442462118648	-0.24409984629378642	-0.03346968210896739	0.08263141185026143	-0.0061119365216516595	-0.0328014062101638	0.04749121016879435	0.012659591763305616	-0.020243612061227396	-0.026997781736982144	-0.046212557534660005	0.0005199281331882958	-0.015924026143869605	0.00045073143432164213	-0.004394210911440314	0.05197128128552977	0.0003115004610064716	-0.0008986102804277834	0.017577066840971746	-0.009188149132825493	-0.20318148157552943	0.07557352195411131	-0.008937604615306554
-0.01681190580572584	-0.007774567405437847	0.03934353019674158	0.020589126263647815	0.0018207346233076805	-0.11522956643272464	0.02184916600275342	0.03368849115896337	0.0007016121985360769	0.004751490676437243	-0.032149935888185426	-0.0073323031526948395	0.007781808109577469	-0.012972174494156843	0.02493245981150576	0.005474987873678401	0.0036965355532556712	-0.034047125191821036	-0.16541904297679766	-0.0067313828787126115	0.014774168260277474	0.02696586334757885	-0.01536765266473667	-0.5078758984314428	0.04339176357926008	-0.0055104488818900794	0.00785255983667571	-0.005907014690351935	-0.21547277440835969	-0.013947606045143585	0.03764850664112782	-0.06155305884706813	-0.03784064849392616	0.051803531203972394	0.017364519287274744	-0.020525632010634034	-0.04187917000327398	-0.04220523437869188	-0.00777566394515452	-0.05700984739933174	-0.0007018792203278281	0.02712747960023262	-0.0028553226693416945	-0.0011540858190011933	0.016992995752206478	0.022733956396853317	-0.007849457577975045	-0.14826251166588117	0.020301624197044656	0.005473067924556199
-0.023874013986828504	0.02189226994870005	0.0039617184496392385	-0.011936403027796041	-0.007435148895012799	0.04789063443349314	0.042291299419780395	0.01987397579683802	-0.029098022932699315	0.005397784967419648	0.02083404376628823	0.18267578335562956	0.00523322798368472	0.003654476512123074	0.0008096141717280262	-0.0006434095327058457	0.007369194501761467	-0.02273974210208471	0.22994272117435374	0.019306656071620274	0.01205680961383987	0.05396025650160977	-0.016189587207902513	0.30958276819028613	-0.015284501964582796	0.0032648094706568373	-0.004598665497374531	-0.006842692258830721	-0.1292311888365462	0.13808639234188266	0.05921479895030061	-0.03608129936358837	0.03622164927737012	0.05877227678366735	-0.0677268167879607	-0.019171558556584204	0.007461625837784231	-0.0465669012204221	0.009333889571118562	-0.042673422907644275	-0.0013438376198741024	0.010458105263477228	-0.000579374291206841	-0.011263466959067773	0.012015166003449122	0.016034562667301543	-0.018838705492073494	0.1698176156534779	0.07218681895994795	-0.016332678815260078
-0.0212773603131478	-0.0297034431274672	-0.02745420497180612	-0.02418359762262826	-0.005894358162412072	-0.11876185776674192	0.03456812069755742	-0.04812837243363065	0.011618141105408358	0.004356972834275075	0.0716723065684644	0.21161101813242494	-0.08944652351749001	-0.004379281747466666	-0.003888738479120002	0.0010105190973034041	0.01687014461213257	-0.020073310252457666	-0.216545402782362	0.14479835299486493	0.01953501443508794	-0.09555631748515056	-0.014288770305783691	-0.6016117319242852	0.018501622626588506	-0.006510433098769681	-0.0009826977825985522	-0.007408075315507813	-0.1279555272004206	0.04720781542661389	0.03850019053937681	-0.012004741472133719	-0.03880593974247313	0.06373319113815587	-0.025150543317680057	0.0020706636847387925	-0.04049136162215473	-0.041545471135742515	-0.010793973575903146	-0.06025180433727983	-6.041551468952093e-05	-0.008291924978815587	-0.0015039499788446846	0.003238022948740763	-0.008817769036732898	-0.04718119993569071	0.02260977789127901	0.10122733857217472	0.13280438116405238	-0.019246056840846903
0.00807531842541066	0.04811843966044616	0.013095186841978603	-0.015011444646999007	0.00608082419261168	0.049187500115678	-0.05164280628844649	-0.004314910892483204	-0.02961623617292862	-0.0010250419075484387	-0.004931700254206953	-0.04632334298777223	0.016048819883367833	0.07475414910536492	0.0062702988749300855	-0.019883174827196853	0.009625589198321904	-0.0053946379120850905	0.15610816012151862	0.10448057880646247	0.0010859359005306033	0.041463723858363256	-0.012829597493040638	-0.5433948507780736	-0.039684860552842656	0.0012406141286646743	-0.018051628808144596	0.0007670933200308354	0.02945090928338259	-0.014237043439298758	0.016595745145795444	-0.012414038872504534	0.022013135378465266	-0.017920088170405232	-0.00019020249375025742	-0.022512646591317752	0.04758325990178637	0.027840488073094912	-0.010590656427852082	-0.05267685361890963	-0.0010176390823588009	0.03956703749019762	-0.00039713012570355205	0.007996500057180993	-0.006913426158898801	0.023978850689051798	-0.01798705521687225	-0.08775007415851233	0.03675848654574456	0.005268192851085223
0.010978849828882812	0.022104962113183864	-0.03138767548743085	0.07785164732923332	0.007571346127334118	0.05295557936162031	-0.05252694904812347	-0.015965160989365266	-0.023605200916902505	0.0025080503405049965	0.013213272518537815	0.0054220028287692915	0.013644168738962252	0.006327910786412758	-0.011099445137261682	0.012580819069967766	0.009389733792736298	0.007278300681308974	0.23619044528014438	0.03794155055882947	0.01570307462482906	0.04323954751869728	-0.005529639263975787	0.4905155147600435	-0.029575964965021923	0.010822411661747538	0.0018712838488588203	0.006614091877188912	0.07634150146505758	-0.026917670789170553	0.07376782531419748	-0.05509642854657359	-0.01290069334574946	-0.020515121730661667	0.02256735177162409	0.0016227818359555385	0.010480293380974762	0.06569701106171208	0.015044101547147512	-0.044489140611113906	0.0013999983029025316	0.011559320244878836	-0.0010607685722069618	0.0025929338558014934	0.006451433754972095	0.023730773744859653	-0.017730740777245593	-0.15916232370532093	0.010176364837993787	0.002626418396461668
-0.028224838947204626	0.02028807932384043	-0.01650230557976579	0.025946829513104876	0.050731193504367	0.031519955348944674	0.16636767832073343	-0.034260586555149075	0.0097732922971275	0.003742997898659087	-0.041521799027907945	-0.012436302105772665	0.017819698461400912	0.0006220781678573985	-0.013046757060814707	0.0484584561449672	0.014287147548684334	0.009499962764866905	-0.17751483316123348	0.007173707243104672	-0.01885806329284096	-0.0434573705978069	-0.011741698645210635	0.38623390382949585	0.0581005422055634	-0.009077295119877635	-0.02210305412839116	-0.00251951616617589	-0.19571110696912739	-0.030271148224743593	0.0805491960303776	-0.03914471847166224	0.040293907396987017	0.06390715025315775	0.025540236154638477	0.004699166077676273	0.016396175539179422	-0.04473315724641241	-0.005330259350017514	-0.01886503745354803	-0.00012112979256635299	0.0026988126914733583	0.011338018617376293	-0.013305189889218309	-0.0012382465296126612	0.017529225778444017	0.01625883773888563	-0.2035946005381463	0.061810989253788105	0.002060515947042859
0.007843194239588047	-0.03492515198523052	0.004573233930644119	-0.03328714256916155	-0.002589354120178905	0.057386125760006235	-0.027509700444164766	0.02053764139708583	-0.020299981551041766	-0.0032635426094471767	0.020968121507131218	0.08867350112775657	-0.09466456135551707	-0.009137298186594853	0.021352749434722863	-0.024745651779102627	0.01672112669456401	0.0019226626342358942	0.2080099740454628	0.0038795599896417118	0.0588028346285877	0.04731495063200346	0.0005392690654456601	-0.1185686482064867	-0.03496165197839628	-0.006850327792744792	-0.006256393174543973	0.011000510880156798	0.17594321973261912	-0.051230583891354584	0.07605402539922251	-0.05256702373442467	0.037757450121749754	-0.2958738357898873	0.02040449215022236	-0.01964774828067784	0.005902237806658377	0.07406695276003458	0.01647858689409295	0.07170716688549747	0.002449231521081674	-0.00509004003449827	-0.0031467576987553912	0.0030353611420390735	0.010790429682562353	0.023218128167516262	-0.011493363946100362	-0.19153644952987106	-0.059449117335405845	-0.011493743474464191
0.008056487259489223	-0.026503655050075396	-0.13100458532262124	-0.041707758296969225	-0.02406221536506059	0.05772053397643822	-0.03466624037742622	-0.019696904215669473	-0.010991551340139722	0.007043869645633094	0.0011610923406886286	0.09370139604411397	0.01278587624882448	-0.003505106868295752	0.020301582374876306	0.006242808252657415	0.015810140759468048	-0.020338944838355383	0.24884050751353678	0.09661032750229333	0.018723278666253645	0.04446772093225859	0.003580028799415595	0.39543351426031603	-0.031935909992477085	-0.006268530521807406	-0.03382620070401026	0.010425398852429862	0.023063381252917178	-0.02934638778812605	0.06050453325384151	-0.007642391816761483	-0.010041845007801111	-0.026715985333574464	0.027245694136436214	-0.02010195362659142	-0.0021882079662587785	-0.007411880073143834	0.015992674935817193	-0.042626444054955026	-0.0008469177246835898	0.0029533230957877092	-0.0024648359159920802	0.0015376615387511265	0.007466802796183765	0.02303139446166915	0.05080041939071707	0.15671466173162513	0.02679059156983385	-0.012960935357610196
-0.0045054314659118974	-0.0023635521731463086	-0.05655537860140789	-0.03784724569096088	-0.0039767531090381	0.03336425767328819	0.030774161592866583	0.0055373710278143334	0.08894648066098135	0.006675413103068786	0.02001911986526393	-0.024799309675647602	0.010744804540949645	-0.0087710640002304	0.006941372359902743	0.04872309931964865	-0.04917163202628908	0.08160015601814448	-0.19087352230077423	0.01419852998886854	-0.02152141176204459	0.02592695362879831	0.006804618883531657	0.9208314483889897	0.049090164362389534	0.0064419196954444485	0.0030297477482539308	-0.00678422508571457	-0.1599855799305297	-0.013777874258937482	-0.06753661226367276	0.08441675300103889	-0.045434621241443165	-0.017437052404263433	0.01960361085171753	-0.026914208341617632	0.007790004551105448	-0.04868627494988232	0.007182269774078668	-0.05489244407328242	-0.001379187574138632	0.0029920889528681073	-0.008485415778480455	0.002232993021974653	0.009834854554484445	0.019774646888682763	0.01325451084428132	-0.15947880909019868	0.16529933664140636	-0.006357012670144195
0.0006640191617749224	-0.03736506711313123	-0.02440832219042718	-0.0019541221240988306	-0.0027643586231162315	0.048281344990556134	-0.021233380993699164	0.009642324994100454	0.010203353947359118	-0.006114825178937463	0.03374151683897653	0.001605118711409341	0.015768415675452615	-0.009734509777005223	0.005732931288029431	0.011416261287986345	0.012737251387230936	-0.01630580828231068	-0.08354314227473414	0.005763873074436015	-0.0026047604805957236	0.04655459701638028	-0.009719061823983884	0.4094529566944355	-0.017695762635504615	0.013183274996756335	0.0031503893745715686	-0.0026416395864205695	-0.07075683022131266	0.032066900579392134	0.07878713411125518	-0.028049724816168055	-0.014947002124416759	-0.1123145232808095	0.022630707451140552	-0.02592896960479866	0.021414801141104545	-0.00891202178794083	-0.006618927641321352	0.037546264364710986	-0.001514204367500497	-0.005491441125160418	0.0019758553786603443	-0.002561103007927886	-0.009954009535063415	-0.06249749167466434	-0.007993681807350004	-0.1966092607194808	0.013118022815455878	-0.0038973562221010978
-0.022386088683344862	0.01791748474701126	-0.03926007314916283	0.009489253225423454	0.002424143668701845	-0.09129435861840775	0.08516249978562192	0.022270726034378824	0.019856830873281706	-0.002525218102353574	0.046986070184301204	-0.01578562675199828	0.016705168176875396	0.005919366854763211	-0.006946975801215376	0.006616383757410949	0.01585814755416004	-0.01052504333244524	0.172989328348496	-0.10311939221489501	0.012456180286255766	0.20197201881338098	-0.010092501005957093	0.5040078134837733	0.043354156274954585	-0.003430917466144274	-0.03702149313346854	-0.01041180161765369	-0.011569142674307704	-0.10754039544294793	0.07728558965336138	0.0046345618730978455	0.03375265469629248	0.07254742371910279	0.04115465885944486	0.013081146068069939	-0.03394919906452287	-0.04495118336978421	-0.007470604390623339	-0.04014076608919095	-0.0006643637327069882	0.004521540661894141	-0.0006618971253774361	0.007182980791568297	-0.0010818488103701385	0.01794589361040471	0.004979083875890137	-0.1670578999676296	0.19789192180405862	-0.017172312152576252
-0.02447816436893809	0.011203062557199519	-0.03660955942629335	0.026777227830829906	0.0012729605726992759	-0.1808729384468197	0.03224508479223332	-0.008854950456256484	0.0078080471436114745	0.005208119404132594	-0.023305026652932794	0.07978260151246322	0.004775597452062721	0.0010143492633623281	-0.010718644445280551	-0.03845198121497124	0.01760788403425031	-0.015530165071470401	-0.11332428093897397	-0.07032941620216716	0.0033048937371233478	0.02729664410724249	-0.014269873481093327	-0.6698191073544274	-0.03193267764185148	-0.009201714555168838	-0.025198145354705048	-0.004590313927912212	-0.18197537815529022	-0.012145674489566409	-0.03315525196373419	-0.01193867142088111	-0.009135376306075069	0.055519314609956294	0.032526320456951724	-0.002926804300261938	-0.04817772790514846	-0.04352468121366537	-0.009021493436642778	0.025021581473280638	-0.0008504858468244492	-0.0020367421024709985	-0.005622861417768945	-0.0028193961755607236	0.003496110829923964	0.02110406155978999	-0.006541375492648149	0.4799845912958213	-0.10190669224775802	0.0024167472689625357
0.015542856540373759	0.02426874863280318	0.001946890230079589	0.02986519309889827	-0.012786910091561686	0.011887917899130662	0.19149281752463881	0.03710284841031962	0.01827250107283062	0.004990981872020348	0.004837395484894842	-0.006895842624709075	0.013896415378110124	0.0018716447628590687	0.01599533537294665	0.011732460523789269	0.0018015084571394255	0.025458303460336538	-0.08836837181008877	-0.004854667598521519	0.002301149949935461	-0.0639409467461407	-0.015163791399665933	-0.40104035805260607	0.048954262781265336	0.0019250339540800268	0.005158013262278791	0.04401420790686607	-0.12359314257085639	0.04949674288744136	0.010370201872055259	-0.021392774339224707	0.04595866970405241	0.02815360288848551	0.007092000033290788	0.006790096632102359	0.017342630469226423	-0.032941446563092065	-0.010725423279688766	-0.028022180997251962	-0.0006316676638074568	-0.0009432545521660359	0.014774994251957106	0.017209982349553867	0.00936476344802577	-0.051899319462731366	-0.013595311072878757	-0.18508146127823757	0.02583545760651523	-0.011382316598814031
0.0013768688186963118	0.0004136685218762977	-0.020260061863294595	0.02769835659502023	-0.023149683070728087	0.04484569567827148	-0.016835180289760363	0.01597439896351243	-0.0283207097423533	-0.008837416391213628	0.0037023867871444965	0.1097477145400293	0.0016037628808233421	0.0061439840493490916	0.014227954252900599	-0.0018703890074208175	0.013845013609327179	-0.012821777562938223	0.16457165486526154	0.005866826534504798	-0.001698480231065696	0.045424808372063946	-0.013860643348834129	-0.3542301156739064	-0.016703145573255914	-0.002789341746889477	-0.0011972071497249998	-0.009587114315284999	-0.10233586225353469	-0.10277603831068736	-0.004497163385427484	0.007551845865896393	0.0409288099500407	0.052313759073198254	0.021218959737230033	-0.01941811960228224	-0.03392916915872684	-0.01715259971007845	-0.0029089293080480274	-0.03981035145832047	-0.0009659335186828684	0.0006754139977960222	0.001673178559082953	0.001015780667918807	0.003135694655821135	0.020757214158837634	-0.013968072921964631	-0.18310857207613898	0.08610311668834911	-0.006264495091680965
-0.008165124864644168	0.0664115537060039	-0.013608926988260373	0.003750524405770011	-0.006160061791335511	-0.08443255922916887	0.20589840311236762	-0.004659936456623927	0.01737096411441471	0.004113568630830559	-0.041399546350944	-0.02777795519342362	0.003339429706177543	0.011397551802976523	-0.015621397095132852	0.20709964449363177	-0.0762689687198661	-0.016176385397600097	-0.08719443458630576	0.10633401517932443	0.006972925194000527	0.47999117111954503	-0.008452877877570063	-0.044223267643630604	-0.007351018046268564	-0.0013761097185140897	0.014293907492325526	0.031076001417943918	-0.26222329960145463	-0.03707619268316794	0.05510273131371678	-0.009957009669991202	-0.02707922828767132	0.062130637186766306	0.025439370573009365	-0.012820080067364143	0.0009681091090373229	-0.028417464547433248	-0.013639702868102177	-0.03937249325676221	-0.009784471964444675	-0.002060917837832676	0.09697572863430469	0.02352886132684016	0.03157523913980549	0.016611785737104583	-0.016418292883939922	0.37160564332465956	0.17327661337174477	0.00912140725680365
0.00803857423724403	-0.014244154482667	0.028176128644795653	-0.014884676645641776	-0.0027051870432024316	-0.05106269833757824	-0.0404465480710689	-0.021942458154053747	0.009622811459795684	-0.012444924123711098	0.0013109097951204604	-0.02430715314182162	-0.0026152011208349906	-0.006438623113165159	0.004177327111623526	-0.02320066249012998	-0.03185414121205158	-0.02265268005228645	0.1742780697832719	-0.003690120215731986	0.03418634402268035	-0.09191203564276856	-0.0078113171146580495	-0.608569468878126	0.017558509592407425	-0.0012513206826832175	0.0071313212692166415	0.008130456127453363	0.14028291558538752	0.2592385386409105	-0.004438974338066419	0.04505150788899518	0.04124760294383941	-0.01782161724108055	0.003202296009246129	-0.00954586699058018	-0.023075243588570993	0.06987843717421521	-0.010721034965708531	0.049296932353652484	0.00019814648636747734	-0.012033542222602046	-0.009957684819057977	-0.0005741063328538076	0.0032373836245256824	-0.07026218809688216	-0.014237582394096898	-0.1566647019299042	-0.02733602150847737	-0.03434552946643425
-0.015387458157455694	0.02395108274640079	0.012092550760443873	0.023419601146422064	-0.005403776489364509	-0.029882740865668073	0.037102506722191356	0.021592423143999076	-0.03315601961934208	-0.008647581332964728	0.04926397975539585	-0.048569242801242765	0.07047444412570267	-0.003714924041125778	0.021310873161790006	0.0077732433340006535	-0.030851932816893714	-0.007333779074425183	0.18731552683828778	0.13290833257146115	0.006955055550743782	0.03443737251451175	-0.014327677236948876	-0.3561951744140948	-0.025062535857053807	0.0008518814076651324	-0.027693042178670885	-0.009711857029695603	-0.11773244279372556	-0.03429161295464837	0.09277126537343056	-0.016283116012104255	0.03347359219269911	0.04972701922175247	0.0072045063248326185	-0.023592636589087487	0.06391090131051533	-0.04680670540895596	0.0042708065445563985	-0.04300993209794642	-0.0009077693768718745	0.0007823966276722786	-0.0015982964043123502	0.0018741331043835088	-0.0022150177270805218	0.01968383958367431	-0.008363535739105282	-0.1701068188629426	0.08956700866033698	-0.00660612751735489
0.003425592264484294	0.01740331113420325	0.0135927693193697	-0.02262749597867769	-0.01212266431697749	-0.07820101924359951	-0.02133022977000878	0.018915826804955124	0.006718049922706541	0.0036853362152753106	-0.005705971685048462	-0.008219799568281996	0.02376782497807617	-0.012874956258395832	0.011208636947044943	-0.020407450623511614	-0.0315133235887939	-0.01970441306151224	0.17583990640054636	0.005812021261868904	-0.003211893487316593	-0.08854946055235942	-0.009049312724241462	-0.14998201513676176	0.04764088696615981	-0.002188251370343096	0.005758087081320628	0.0016171500253229169	0.06668768830403865	0.2645669011299466	-1.7134510988853434e-06	-0.028993006818475442	0.037486755259950225	-0.05893338714834181	0.03806906646661664	-0.02485835740335715	-0.034308468146472294	0.019399871357592496	-0.013516914447083764	-0.05375373954378174	-0.0010785955314830062	0.017799890400071308	0.00032664070897444616	0.004278053838128654	0.002830891451014031	0.02562856819890003	-0.012633964585843933	-0.16609628697907192	0.014041684350888864	-0.009546503064138687
-0.01144116855021639	0.019301540916218073	-0.037786340440037064	0.005868847732143513	-0.005092977190612282	0.0702639448429447	-0.012748398383082213	0.01789845114171949	-0.025805237138100984	-0.00669920086099919	0.003000190627388838	-0.01861257703951942	0.0265928041340474	-0.0017829417056109379	-0.007467185714606603	0.0033415744118596193	-0.06823571400200162	0.005945264660668181	-0.08490270760463846	0.027604507284450484	0.016049013744504192	0.04190420171393725	-0.010181067654880917	0.7008977265140249	-0.026373961163512375	0.0017294701480252115	0.006620889240145789	-0.006852791413656814	-0.13071170216591194	-0.011299839617568795	0.06712729649207759	-0.027263086370781276	0.04999052864091336	0.04844767211657318	0.01792661313396602	-0.020237847131171292	-0.0024245803346671893	-0.010996385454840128	0.0020167800024326423	-0.0029416743032130398	-0.0009757191838471044	0.004308277176087722	-0.0009584171979040547	0.0010547984026514313	0.0009816514532709334	0.013453083596000578	-0.01373155518945241	-0.19527788493657608	0.005872830505141429	-0.005757763044263175
-0.008005168918813798	0.0096705458414006	-0.05018882269146307	-0.03486625650304486	-0.002428042228150616	-0.041560133801031955	-0.020330248541431912	-0.03701014493016264	-0.028738572243650198	0.005470511783007169	0.0006735987395484699	-0.022356351236889897	0.0140608224118605	0.0011710850128086349	0.012587059881654658	-0.041301586910542754	0.013352472997881523	-0.02030167576334279	-0.19551271315842905	-0.0017014340296515002	-0.0017529543834891228	0.04263946584719192	-0.012609803695810842	-0.5558307596018318	0.040245704702231794	-0.01201116691480147	-0.02119397488122886	-0.010802263159984796	-0.14623290658371252	0.02680099621410045	-0.11842436061537247	-0.05364656797829284	-0.032253292843985856	0.06181838875564499	0.02271330341751127	-0.02079404867081921	0.03649222988761067	-0.04585402850828759	-0.012582773139973505	-0.030927111846917068	-0.0009643040247770842	0.013734937912345412	-0.0058563268958674594	-0.004730402191515714	-0.015233375107062238	0.022578850558185697	0.038460900582252724	0.0597293750028437	-0.06273716741525359	-0.0040697578387919745
0.013859782311582603	0.012132891206716522	-0.04220401973412345	-0.006755417728372049	0.005412492572063593	-0.16007293959936933	-0.02233141117546552	-0.039043074288080334	0.0036172973340283534	-0.012858832786378662	-0.0053951499657367095	-0.0149640252711446	0.0065155329576267835	-0.0008460605400009626	-0.012600026269023692	-0.030231450707802286	-0.05243220608986903	-0.001722970672905285	-0.22175714914166028	-0.08619015416314614	0.010902314784250666	-0.06388510861766972	0.13685131442347337	-0.5737457061355137	-0.019821337232545193	-0.004591293251922434	-0.014829912942338342	-0.003261667982732615	-0.09638322098343319	0.19741928684498472	-0.044170035221406216	-0.05333739162964248	-0.033328788039993104	-0.013927941224077495	0.02913011364460581	-0.010021081106324164	-0.041976043674293216	-0.029159171983942907	0.03215033414113714	-0.0439454821360383	-0.0007153906495674164	-0.0013056616041147208	0.003193088354886277	-0.007113518047003708	-0.007056458256283258	-0.06381436397948637	-0.012106457530723855	0.1052989944825089	0.08859520085207696	-0.006757394589462365
0.016752081544408246	-0.03203833106686752	0.04758870223821391	-0.028584557149439024	0.007262276794905847	-0.12807607241763472	-0.04113197006092196	-0.02894258158342418	-0.0315672715862971	-0.00836844574473762	0.03256652283792173	0.0681299523294716	0.043554954153622656	-0.009390608891392458	-0.02923908788102044	-0.005998815472039496	0.017408228774177952	0.012849003395412364	0.3455366421409266	0.009914328668468806	-0.03746348078041629	0.025643198338716457	0.001494322825881136	1.2350983042631527	-0.022148992449616888	-0.0038754197259640933	0.021616225451501395	0.008637789548993169	0.188902794105945	-0.04438641453242781	0.004745190643873866	-0.06458443423974786	-0.030580924078684076	-0.29372356378072484	0.014594890415080953	0.05118820511050144	0.024476032406433843	0.07572598574607582	0.021108334300066416	0.2675047678018425	-0.00012971188491792417	0.008055885946550552	-0.0007498546353971506	-0.017154706207803655	-0.024274970527654115	0.020528575734691547	0.0322440324362964	0.32148649241861055	-0.05082453524019748	0.06948944286053765
-0.011157950833867654	0.017006034221122263	-0.13612421008494272	-0.028434275036244072	-0.022126610450176987	-0.04461154682461311	-0.01733453735857729	-0.03987067672515245	0.013469632669281327	-0.011545387412391575	0.0011642863946317449	-0.039986466888478386	0.001874158597339283	0.008886572543453803	0.004726960292109289	-0.0339603538315594	0.01275836455583658	0.009578862238838337	0.17741178376123734	-0.0963549109502992	0.002118588031246145	-0.0851486624033093	-0.014759141656399879	-0.35332140700056086	-0.007580342116722022	-0.010984306183096487	-0.028342907978303994	-0.008566682042618777	-0.10332583151314298	-0.029253476477515687	0.07612306168137384	0.0010982450088313272	-0.05165237830512115	0.0561543748115876	0.024721457992133218	0.031074967243864375	0.030765991629089877	-0.03950312720847403	-0.009027930306955022	-0.030375050503891724	-0.0013068224663649744	-0.010254195575584891	0.0025728632336533335	0.0011648397086730256	0.008563127003663613	-0.04982963968261683	-0.01859114960087427	-0.1867494570462589	0.04036737481365617	-0.015889612573196973
0.013151348359382973	0.01714871296008487	-0.06923346350648912	-0.0008277723590720598	-0.02026213508572332	-0.09137528912035614	-0.02589625368819111	-0.03016754833088753	-0.017794130226659308	-0.0013960087445568205	-0.015477120214551542	0.16465420906346007	0.011478767128951586	0.005561446672098191	0.010789096561485712	-0.005165554883152436	-0.04963295208573945	-0.0006550516436156613	0.020319940761900853	0.006802205297907312	0.01452199024444253	-0.08725299514743437	-0.0162823783868188	-0.37780345578158797	0.035384236872574186	-0.009858111802939856	-0.026715134182445765	-0.010325640365679647	-0.08981246897449041	0.029901846577969626	-0.03753510821708187	-0.02623579154196341	-0.02578102571458894	-0.015002766317365513	0.014947327418096028	0.11948203523333395	-0.05049007212579945	-0.036858927546000814	-0.013130888721869632	0.03850327192051318	-0.00023516451556934045	0.01585357270390741	0.006324464851136144	-0.003037076914829049	-0.013080367695722635	0.023181549863124384	-0.009244113286287029	-0.13684101826357128	0.1308493446361572	-0.015277555228641177
-0.009196345037722858	0.015604927279659023	0.055975377966438145	0.025784492753272933	0.0020401269667356245	0.04960827352855995	-0.017931978356589388	-0.02942379344608903	-0.033224531662119534	-0.006567649769405034	0.015038772544554194	-0.05526165360251634	0.0020595854016039992	-0.014813328269995327	-0.006496752060794097	0.006141009705927354	0.013037652594450446	-0.008584151732147074	0.26459162718978785	-0.1304788701070791	-0.028910905868747613	0.44907635908393195	-0.008030281601892147	0.30418495350539676	-0.02798598351288565	0.0029136617166146605	0.012360071580994508	-0.010026170736258791	0.07391789717892894	-0.036081751229764265	-0.004031397479900989	0.06359184586091005	-0.040819272657653984	0.05163537511518707	0.015674902524068966	0.009862092037419643	-0.0030432505390312146	-0.012191212140978382	-0.001427281795516683	-0.043912343045856866	-0.00045613168239433437	0.012548348860469741	0.000968110902018816	0.0028550056478286933	0.0005525018472846569	0.020116686742611817	-0.01227429472027361	-0.22882893139242905	0.08314182130598392	-0.019548096728900965
-0.014653981487312921	0.01019095027252697	-0.04226593540361973	-0.03101406089908669	-1.7182851941925037e-06	-0.08537393998825855	-0.014489240112371226	-0.0030903821393134423	0.01332530144573966	-0.005791494213861733	0.006064723074856738	0.12529112645819568	0.015910150782585425	-0.013507040141527614	-0.000664541256920711	0.00722965912014497	-0.06944756072731098	0.003789657557042847	-0.07599726093648024	-0.007865574137685143	0.014956765293495482	0.049534825730227564	-0.011503327469285887	-0.5915110670921155	0.04450758711435765	0.009082802132118558	0.003783529975556803	-0.010404309963810374	-0.00859651590322319	-0.06426867743321382	-0.03281491589035245	0.06864156707670808	-0.03840202748584006	0.08063406534342367	0.011911741828143203	-0.017962534311328635	-0.03572928175763482	-0.011999134074762401	-0.010440019079762714	0.041241844294025214	-0.0014513021694168855	0.013496410767547786	0.006890189774751707	-0.0011143406754628813	0.009536710528390904	0.024559298420872254	-0.013251902751626039	-0.16217500933936208	-0.07197346981288383	-0.015276529943263267
0.010478037977589156	0.003987277956160506	0.024109356099865045	0.02856736042467619	-0.0039612447367443114	-0.06198620407636991	-0.03353198192422074	-0.027282903525393705	-0.00938034626000226	0.008116173616233574	-0.013728896923475259	-0.018195470230378485	-0.060601396196950735	0.005310081291663392	-0.001623877489156621	-0.04109151410805171	0.019415056448146787	-0.013947817573333304	-0.21488699357147653	-0.002029850673101464	0.01185550875435074	0.0480121099799655	0.07976377023130976	-0.5691975666298411	-0.01289189542351205	0.0025345319963556903	0.03947750907802365	-0.0038889684771416795	0.06256730980799861	-0.04418388147321821	-0.12101141851987432	-0.044402581885139444	0.03714145168568739	-0.016407324409325883	-0.050773749768129345	0.02205973344237009	0.0020487048038579816	-0.009440587062559461	0.006613100320061131	0.040602998849228245	0.0014512324288749369	-0.009869509813058721	0.002768503764208799	-0.008801111566226427	-0.01706514171062627	0.025552703412540723	0.04666037706214011	-0.14575227685307274	-0.07728392929599522	-0.0010012904114185402
-0.022767698268840102	0.04416077183619127	-0.005470809293290267	-0.010887222219845444	-0.001670304933756006	-0.15447008412788055	0.07010363791621053	0.02476382745402616	0.0009188226234209652	-0.008875601101482607	-0.00422685083823344	-0.015492508402943713	0.04579184318412845	0.0017669643684102084	0.01576159963879336	0.1803426932402024	-0.06241362577880536	-0.02013869259858984	-0.2160815372135401	0.0004982881931212432	0.0021003198174888893	0.03671948958491057	-0.012376440293971246	-0.35634514038530213	-0.029006018237581522	-0.0012723713633506122	-0.009050122602407283	-0.009662622036058747	-0.20003725114625887	-0.06589563802537414	0.11819270369301967	-0.027007006174538946	-0.028553509910823414	0.08359812223738408	0.028171987538956635	-0.005621651309304798	0.02120978605648761	-0.04757012299840044	-0.006487007297941455	0.04570770949694397	-0.001293911750240659	-0.007965864830718783	-0.008109534784906646	-0.0011669521135866034	-0.025530919109783282	0.01972297588832771	0.026160779308382915	0.05229533715463576	0.06718880966397482	-0.0059952631019045835
0.0028260427315915876	-0.038526409951952154	0.00958516728976815	-0.010541000975272982	0.004049428291293271	0.019512031021962594	-0.04436834176088446	-0.00864284072886785	-0.003203568038501999	0.0009690454651194159	-0.0086277537357244	0.023714907552378463	0.004066083988424361	0.009245321793951735	-0.007112896660899787	-0.05067156482147038	-0.0031288227323173485	-0.00689968407810411	-0.1701612870576506	-0.002089162793738797	0.0023132199765730547	0.043776767922946054	-0.01170343142264337	-0.5218855969009397	0.03427022220088657	-0.005056538018673018	0.014476280185925316	0.004121129697313881	0.08079930214898254	-0.052377237153410354	-0.11344815232874934	-0.03757628857984828	-0.012370536283394722	-0.01431451011154195	0.019277416180482395	-0.022256116033404577	0.026568959937028194	0.06872207743649078	-0.01493129537967543	-0.023246031091766053	0.0018212626060601907	-0.014835040414305695	-0.006546486524351712	-0.005561519957604105	0.004716354008802955	-0.06269365170027813	-0.022320619149873166	-0.15549449063370158	-0.044204116221473216	-0.012060397230269882
0.012547968429952379	-0.038341844223710356	-0.03894519203736822	-0.030480690404823874	-0.007893396661326641	-0.09945850257631118	-0.033800964465073774	-0.03623772463437781	0.03326182858522516	-0.0030896812316186695	-0.010790867441757291	-0.03586773299153465	0.014408219223332344	-0.008476295724364535	-0.0075066962435870665	0.04103985611259832	0.0162321804803727	-0.030732082302691196	-0.19566062106084883	0.030153097358006562	-0.03975785804551961	-0.06722462359096057	0.005112501489255192	0.524110295352483	0.03772958213451084	0.016613349715953518	-0.03785833501421184	-0.011146577142695605	0.08577197110813704	-0.037150025437303336	0.07462917299243309	-0.06258520133065967	-0.015488875552359605	-0.030347490245506835	0.018037896453408756	0.001983273710879075	0.009655081748406156	0.025611977604448655	0.015607673491299283	0.05305502009034462	0.0021433583036996424	-0.004935822536618798	0.004345510900430599	0.002450828747113883	-0.00997380466314171	0.023691096211672265	-0.01498413861543595	0.13947510314123657	-0.04540760624055865	0.004713591698660184
0.0047955866315413	0.04795940985942971	-0.0747849274997196	-0.030110879392775586	-0.000453928226781818	0.0809088463141763	-0.055917453512572914	-0.031088578979486282	0.006254545232292457	0.005193340744417219	-0.009291872379571941	0.036266725960940494	0.001198225629018998	0.0032547746610875946	-0.001723480728893992	-0.048429069913963396	-0.06189310824269869	-0.003939404334771098	-0.023370821470442026	-0.004748693048294445	0.019598573149860205	-0.09372793513446649	-0.012235127718818694	-0.3769268087146929	-0.06810051679136668	0.014584427650192812	0.007440805024588917	0.0049760958652019325	0.05671916452420633	-0.040391596212337025	-0.1333088503137662	-0.03186560737084219	0.041683333195774504	-0.023441994612367397	0.016032341699911922	-0.009769228706053037	0.0004430146806405901	0.029278960074983117	-0.011609462263145543	0.05389180934186006	0.001211621226540592	0.0007197618205667822	-0.0067697980757853654	0.016167236951232917	-0.0106927328769234	0.02314457284279415	-0.015078619004162465	-0.09557760474121005	-0.06992433798821904	0.0629365767653254
-0.013718389061795825	0.02053436211211956	-0.036719540513636136	0.007455553433291789	-0.010669372596820631	-0.10056952413827694	0.19385943429195007	0.02036648460911947	-0.02351166628281662	0.003892952197784962	0.004158655231721059	-0.021075222368194955	0.005203056928587557	0.005105215470716939	-0.029758747529856557	0.006724192689112533	0.010761290524626384	-0.01687173966597329	0.17890145352619202	0.011482856577100393	-0.017172800287920655	0.04095215534293857	-0.0052512755229825415	0.35223745160553627	0.04208894345856852	-0.017234557587821837	0.004943969363887663	0.03203283369865931	-0.18514454539752634	-0.0800516984608621	0.0856748464327924	-0.0016042573224800435	0.036202967258652095	0.07906866099472727	0.0271697312014232	-0.014073804690775796	-0.0003267687177471089	-0.03938819827300003	0.015817077917133066	-0.044312658799023484	-0.001168344550128677	-0.0074380540847538215	0.0036294757856037904	0.00148224028390905	-0.004686937339434917	0.016927835328270704	-0.013104970025039802	-0.214261714255289	0.008038584969103249	0.0015015372038372334
0.0061609428216779635	0.014495239983081047	-0.020785397597837117	0.02745584574164459	-0.024220905927337253	0.03335167089360166	-0.04632342598053146	0.01759884472580161	-0.02265386312871988	-0.01129980608365695	0.006508798566821315	-0.039044147057680854	0.023549684495833934	-0.003591700976080756	0.015623045042491868	-0.027734952063871242	0.010082479038720522	-0.015393566864305467	-0.1716163198231049	-0.11904860512160831	-0.008885719317343136	0.03902640777493107	-0.004628231126578067	0.37221788105982834	-0.019302677588224834	-0.001235678689391716	-0.035264010495972976	0.005670472112132484	0.06117924105397801	-0.010634508277912392	-0.113991182244819	-0.007085428288627008	0.041702838078377866	-0.05311789175770891	0.020574200379082322	-0.02337555068607944	0.024118535018827606	0.025413044157016885	0.0034254579005639245	-0.019002115173649328	-0.0010328905398229835	0.0038160936963584392	-0.004930901261090548	-0.0003136674695182592	-0.009166652165033883	0.024232685938427492	-0.01541632675283763	-0.12342317279987164	-0.06236004726126712	0.0003271306369336344
-0.013727791705552954	-0.03579940402759712	-0.017847360993469875	-0.0017757670965242141	-0.0022304051079638613	-0.09068292749789134	0.0339121719397428	0.01557890720168034	-0.009473808148783791	-0.006886237160884047	-0.0018377896936590333	-0.04905551923329222	0.016740979238592534	-0.006183238333361806	0.012818227042771833	0.01044783319413673	0.012698354542642483	-0.000909801265869828	0.20983624959139016	0.09562922075007572	-0.010190082749443172	0.03401946421797197	-0.014370099746594133	-0.35319434866880495	0.02366553585372703	-0.0016295087261922162	0.011824444687519281	-0.007509891743004846	-0.12867908038699116	-0.08634624180983319	0.03210886004237068	0.07513684475046849	-0.044874269316483785	0.06014726381026585	0.032656173607123126	-0.026683974803836826	0.06233639956322804	-0.033856438922283356	-0.008608674316336329	-0.06953612266096097	-0.0012429713133831682	0.014057112307862371	-0.0008438214750560292	0.012908147789867508	0.013695862600029068	0.019288664761310612	-0.01994597196307732	0.13538077309127894	0.21787174254788752	-0.01699582152083258
0.013792546522441261	-0.03204484735166443	-0.04106383571759384	-0.028862003368452134	0.02196451292863758	-0.028929907364957215	-0.03697495011328756	0.018784515238569294	0.022776560292018258	-0.003884394596585844	-0.0038177605333639805	0.008525258363554531	0.01778496664965278	-0.00416971629895188	-0.00977788774228029	0.010693454537776051	0.011441956374502843	0.01155467201826068	0.12077457425587564	-0.1335587428394896	-0.05106215502075156	0.03188834239050029	0.020147599579734925	0.40660418643436025	0.037506552348164676	7.54652242980228e-05	-0.0023123678037899483	0.008431522276418763	0.10196973548454867	-0.011934019666832137	-0.040882148498707284	-0.04878552371742135	0.03483873999306616	-0.13228725627527027	0.014637310289157176	-0.018030449667330684	-0.009502182624711713	0.07413049962356974	0.021777779131250646	-0.031112128665697538	0.0005714572231081547	0.008231821645881609	-0.004367879926037858	-0.009106653896585704	0.00781171878275909	0.02212654836758302	0.012163047413401	-0.20498031266471772	-0.025136984188510996	0.06022396286454168
-0.0005909791574529663	-0.0315040537204849	-0.0009002078235735553	-0.02747313543640248	0.004610874635272967	-0.0011488411402179736	-0.016298728291700537	0.021484841272481573	0.005059282202188388	0.0038621591033745064	-0.04019263713412766	-0.04490789580249802	0.00031114931071424506	-0.00013535207340246416	-0.0044353435275374066	0.005514039436490929	0.011085657951792746	-0.03002121489329111	-0.23516970618157057	0.0009597555998847383	-0.0002711477771852515	0.03975929920089639	-0.012339036706830484	-0.5596812107433591	0.04127735726864339	-0.0021608984649907144	0.003282350585075983	0.0020249529694934608	0.059982370862629114	-0.04156021840188223	-0.041487919024953045	-0.010281979930520447	-0.009078259620378322	0.049296019798623365	-0.02071316979384683	-0.006567668960055926	0.002080951546828692	0.024569809563034506	-0.008930573561271013	0.037437187600413924	-0.001401601950384793	-0.01530325350829189	-0.0007628863662175717	-1.0942740983045951e-05	-0.010590237858276669	-0.06716028044275045	-0.015583148067997172	-0.14255169221665773	-0.07531065302643156	-0.019194304116925468
-0.003367195440507385	0.005251384666956164	0.019575902791656653	0.024508088289617445	0.009069422742947928	-0.16292286701270478	-0.017163128720263238	-0.03623427640622213	0.00745163106219261	-0.010993453999911617	-0.03781874282485805	-0.049286079572620295	-0.00018989191438777196	0.0035120805781338276	-0.012012870701661632	-0.03229913206713827	0.012708424083188402	0.03689375277996296	-0.24362930948820094	0.001073546415484816	-0.002290893131067969	0.03478955971217647	-0.012196305266683157	-0.6571227220212535	-0.017289540821939953	-0.005532091705820676	-0.018673104910857365	-0.009635548979568921	-0.10841690587106191	-0.0023994544651617616	0.009979850079415155	-0.014771776723670336	0.02379854785570369	0.04561586441617483	0.024322369013153728	-0.022797885334554666	-0.04627852817850398	-0.03653262792859896	-0.010649293442186899	0.03909822576470115	-0.0009952578401003847	-0.011904277957722297	0.0027711471893537235	-0.0027700239479368973	-0.013967305796624713	-0.06364414040632582	0.027140710600991224	0.0761401703303185	-0.06879682047334654	-0.002571702057519542
-0.01271035446952228	-0.03745695827598829	0.060672677284433985	-0.005867337234018668	-0.004822962437221167	0.08217286575951002	-0.02242821300410178	0.031143822739888857	-0.02991169796521017	0.0047510710517737606	0.00013104803045698644	-0.00495077714977233	0.009684756547313737	-0.011978918296803021	0.001145464273169273	0.0011422160874113615	0.014881080656823724	0.018961265657020703	0.13640852671837803	0.022032043259635613	-0.024929635549506383	-0.05555504936878533	-0.010965531952410129	0.858139505461944	-0.07517389754630976	0.001948990812592092	-0.009684983286612624	-0.010852669024057833	0.08517679450805886	-0.00818018489608039	0.06873246758340279	0.0006484960260665502	0.04532673530431948	0.0871419302320358	0.029918957220934315	-0.003485111094156673	0.05258863327575473	-0.015006678298988755	0.00857388233522761	0.06991441190541554	5.69525394224911e-05	-0.007458804842730751	-0.0020810669676619	-0.002502652903728085	0.009264474276027614	0.019333841461860176	-0.018642697726470942	-0.25133863799311923	-0.052539858351139175	-0.020768575342380607
-0.003972004993461087	0.018535217020519395	0.0340582848885409	-0.04505794311850814	0.009292650574988192	-0.15652696493430995	-0.02320833825373379	0.0016140351417574493	-0.041047381786003825	-0.0120247958246513	0.08054351738929799	0.019821002283506278	0.07792068548374237	0.0030728147000620085	-0.01535615373035871	-0.020796740634626623	0.024191988236765247	0.0009792300931685532	0.20198836773824788	0.11088765776424098	-0.017720565135264953	0.19110209122012115	-0.015058037612803218	-0.19191739487374398	-0.02156616397642283	-0.0045994561137285925	-0.0016742198952626496	-0.0066048058719999974	0.00919207815251707	-0.017678032652804723	-0.0034384495542040894	-0.017239946854657136	-0.0462824670770844	0.05253313071012099	0.015764537378229214	-0.030523333110829845	0.021213234789144553	-0.027995737546131112	0.01048413628367307	-0.031356440771237615	-0.00017215583732468076	0.0012820760695454738	0.004639086437716105	0.000288965810424088	0.036683764143143525	0.0176297039949146	-0.008643850764688522	0.28747024260376275	0.23925900478994983	-0.007845527534209942
0.011301126699496672	-0.03408188158634748	-0.03492494898218215	-0.036673495661500785	-0.001846429922400739	0.00948612483850029	-0.026009033459104602	-0.03815187823862579	-0.026372418360426853	0.00012854111126289354	0.0077459093852336085	-0.010202248670245627	-0.06935122559827178	-0.011318354425852158	-0.006292258622851296	0.054386481427792385	-0.027219422737015338	-0.005309989357433005	-0.2180079213038739	0.011224946821594495	-0.013209373497225715	0.018532397702731213	-0.004409771468382041	0.43590609700831867	0.042279832446329144	-0.008034894542142137	0.0036811664405769534	-0.0047124193256589935	-0.1381402792471566	-0.028018197075530406	0.07841363417773646	-0.0644786141578832	-0.041987320875528714	-0.006109824733800178	0.023068276334437542	0.002519392097819946	-0.002242869879337377	-0.01284929782929812	0.0055560167182389705	0.0417021006775456	-0.001231184603949805	0.0039511752600741605	0.004039457300462891	-0.0007945251451244985	-0.0195997539434622	0.023224013042660228	0.06689263199999186	0.1117831236588493	-0.04677512941967643	0.12909714377314677
-0.011528671474835937	-0.005317675574119039	0.0472181634754404	-0.027233503158564598	-0.011371402468120823	-0.13333594207544647	-0.013605709261869697	-0.019565703163389618	-0.03256903520401311	0.003487693911727547	0.0053394975164334025	-0.0025681967674816408	0.005252567965551407	0.001117122806263069	-0.0059181075994360075	0.010763602556427576	0.017695311493920052	-0.01347814553998578	-0.19566921812310276	-0.004035386217995256	0.010528780793686928	0.033301048672794105	-0.011485046255626184	-0.4395835200361749	-0.023443305189145485	-0.00032597783136934595	0.006495795355825976	-0.011262731506006094	-0.11347139665846384	0.11884953550240952	0.08400548434189677	-0.03121597319352859	-0.029239272040166544	0.056898209004448745	-0.09667423259710559	0.0056542089315191335	-0.027946544494792034	-0.027828906004241982	-0.008829080283933217	0.04574840868429492	-0.0018793621993761916	-0.011455021064571337	-0.0028279023261686236	0.0011273793036882126	-0.018192732570697628	-0.010992417275182197	-0.006499630123153838	0.002185135852372423	-0.06278471902040555	-0.017041312675767948
0.00037680947906956134	-0.003209608334546283	0.003172829928605597	0.029286134761984887	-0.002059064371733666	0.0005833698601025389	-0.03317375547251445	0.023820407318212892	0.009624544114445507	0.00533577932202752	-0.007023921382570734	-0.03495438478866745	0.020659346830454887	0.0031230885451575888	0.011244977761984774	0.0027246376411851087	0.013021919583885573	0.0346139415239235	-0.06544029475015986	-0.000531492626108411	-0.0024379142385088926	-0.058145394676265824	-0.01202096046202796	-0.364927352587496	0.04834331215511447	0.007097513729297316	0.003177753075435976	-0.004321968839939291	0.03867592213656044	0.03502160393726135	0.013261000400620287	-0.005723382672680418	0.05600740994039461	0.05804830107958542	0.022850516032952146	0.011148907944725216	0.013118156956613166	-0.007166136230034749	-0.0072404669677271155	-0.03968076616857925	-0.0010877297364510015	0.019177723086226617	0.0034154069365551548	0.003897243064934264	0.006749411949275236	0.026717872567889572	-0.01349881605523733	-0.1636605214983698	0.027567611798067264	0.0034596209459099555
0.011697900719315294	0.04300401109692902	-0.004830515955670125	0.029106942066142075	-0.005023547379788624	0.08808590192564661	-0.02697878191916716	-0.034014658079146554	-0.017791636870414823	0.02908064223712772	-0.004521384933085574	0.09980353501907357	0.0014892349131008815	0.05208313181427657	0.017542037350993633	0.008368110935552613	-0.05870183218093589	-0.00411710612900497	0.17249182036885322	0.005763758485494327	0.01476751639732356	0.04137825202787217	-0.009026420991364649	0.4092525369264149	-0.033286175994326185	0.015790244817098575	-0.02058323991931866	-0.009250754534063162	-0.002906492612673037	-0.04448465654383963	-0.1261086091958423	-0.010557691289531249	0.032604587562714275	-0.07018913094910577	0.016998779462227685	-0.02010235556350999	0.027988702023933727	-0.019419602986349854	-0.005046273799429764	0.05089546571369265	-0.0007657770973019069	-0.003465839246327232	0.003960279207474013	0.0017680285560610627	-0.015330590370367827	0.020048524099694622	-0.002639270424139977	0.12329333365991911	0.015812425652321327	-0.004570910886522779
0.024028072397059442	-0.02162846370773259	-0.040304688385106466	0.019789799305696035	-0.031069645487440494	-0.10357261780197533	0.12025559109605966	0.014538052526512546	0.026910092980102582	-0.0013296631469300337	-0.012090420510725744	-0.02422936716888762	0.02267441833034063	0.008530655575150104	-0.029225014320700574	-0.00665776931471737	0.012337867182276932	0.025394348503041328	0.1081836861036947	0.01934842828718156	0.014948877783512945	0.03376683986626317	0.010858730894176096	0.7677357793708867	0.017999756217893355	0.0004945727575570344	0.0035933317098284533	0.0242676535583505	0.09344985243938558	0.15589911161237033	0.006012010277842273	0.10771841459430052	-0.010113919867393179	-0.012790622019332386	0.03285504926008471	-0.020853159880295607	0.002758791574859424	0.07725558460095544	0.03496065982099936	-0.045030923791248095	0.0006410333836516656	0.004578506634121913	-0.007215240789979362	0.013602026616688636	0.006811284376409457	0.02138616957043196	-0.02123943981707489	-0.17060885453692534	0.08529905636459116	0.12529326873245344
0.0277339454440822	0.003301327627223145	-0.014498642212620462	0.0006244749872965258	-0.0010097250962044653	-0.15282522466937953	0.045834020265860455	-0.026672725028523653	-0.009495422417146255	-0.009844740119933703	-0.022809040087092943	-0.015276968655327437	0.004048642468924663	-0.008658563128652895	-0.012056678951575668	-0.03897538837492539	0.009998382566962755	-0.0033947595013381943	-0.1292092457210697	0.008923751108522629	0.001451410818919976	0.022641704207463136	-0.013920857299108684	-0.5091243047974813	-0.011298862171575911	0.01915241117552305	0.023754565108985843	-0.005908577859980505	-0.16349195350536957	-0.05109803081464797	-0.11678948115907314	-0.01666743854155775	-0.004803501841927664	-0.022723308732647	0.02117098873958712	0.04451821710308304	-0.05475351874306707	-0.03625140019249811	0.01835084749495436	0.0732394979276136	-0.0011737211745195964	-0.007904335986702062	-0.004223166208435577	0.007871639660947949	-0.018279008058147157	-0.05798533213219271	0.027238809152034082	0.0945652988241729	-0.08361051972422692	0.03599655282814711
0.002270273704454303	-0.04249316409924177	0.04645800648050831	0.024605356811281218	-0.0015673169675781537	0.038258824924999955	-0.03750249772655625	-0.03133973987445679	0.00634477811682591	0.003099399350402382	-0.0014619746498181485	-0.03863816260593703	0.01480640849334959	-0.0059582035037408785	-0.006764940584492433	-0.0382823121868696	0.005336125245344192	-0.030224454557148783	-0.21717189996104863	-0.0017830064108089573	0.0019547687092050185	0.04911248934707419	-0.013669884882558563	-0.648972606938857	-0.020795584336533376	0.0017225377066264628	0.0046451764832472694	0.0042564940972715706	0.15462553889833094	-0.022419830843258024	-0.046580300322095536	-0.0036796593123459387	0.040116560097753426	-0.026752750396389455	0.0304492910781315	-0.027427199057729196	0.0005347396740016848	0.033784879266081404	-0.011252858355885837	0.1947813810994856	0.0018041040243006138	-0.011249264589487211	-0.006944438705371795	-0.005360418106936595	-0.007289429369661593	-0.06882256257227563	0.02994557224515738	-0.15876188760736387	-0.06499447022731739	0.001557018193914064
-0.020696532487043076	-0.024449132402423857	-0.012304229074362912	0.013992571882051925	-8.306913008486844e-05	-0.11116300336606118	0.02436445185314319	0.0259609090905622	-0.024936141598944868	0.004092437369065374	0.0035371326051839786	-0.04097452294880641	-0.05612724713374991	-0.00046668778733655926	-0.005264328944095905	0.01077488501959524	0.012465930946394291	-0.016775324454363	0.13704895542456796	-0.07953707702659149	0.008121077949229585	-0.07605290577647729	-0.01321452504502604	-0.3507149697005758	-0.018755127837084457	-0.008083696731855343	-0.029280294025097645	-0.010424598926832914	-0.15317437111551152	-0.020894917787306986	-0.03641556498900177	-0.03253954354666148	0.03749666520038682	0.05062734214417788	-0.06831906922208472	0.0014616095127508743	0.03344022308485673	-0.024495109915141894	-0.010012810218343294	-0.027549009943825694	-0.0008330423487655935	-0.01145868965154441	-0.004485705569050333	0.014563087090996123	0.012604554031784027	0.019865018154593236	-0.023799102932840106	-0.16536200925622188	0.07006049876845737	-0.020248914574334503
-0.01768652592698345	0.016997452472299848	-0.018746639252443128	-0.03412211675342678	0.003967265952757271	0.039243253315433775	0.16098542489096235	-0.009860077308749623	0.007417638193097355	-0.014503178430633852	0.0455344222329124	-0.011532669632384022	0.004216640359033863	0.0065768543191778005	-0.003228200144133734	-0.029185358253097003	0.002047892118043819	-0.008411690042055489	-0.19992817048074266	0.04372549155462184	0.014308586607816323	-0.059566064206997456	-0.013789451653682408	-0.49419248792001874	-0.029848465714097164	0.026127989588380116	-0.031027729723041193	-0.008155772145978698	0.06087960236251943	-0.04110035717666124	-0.03093812080814555	-0.003177439903721097	-0.03494594306195213	0.09366501153145328	-0.21657188664784136	-0.026130409013129612	0.003118795263115135	-0.02401588418974286	-0.010457252146103565	-0.07249102506623639	0.021971130610347608	-0.009878832686171518	0.00222902327574011	0.0029243176064499493	0.012633668889072578	0.01889408428299885	-0.012951467296603732	-0.18963335204351214	0.07561060221876159	-0.013649450142421573
-0.0009891558723789785	0.12178513282873682	0.05262603645317476	0.016864890940058105	-0.005291698272718759	-0.12631493980108643	-0.03799439016482429	-0.03895604002022992	-0.0019074668958984147	0.0005979133019034634	0.02234557118483808	-0.03952050367335469	0.024812056785246388	0.021779746411460656	0.006367960132339431	-0.042784783797317504	0.016054076458883536	-0.01095796908555385	-0.0681605419335181	-0.009008933856994009	0.034614272112856635	-0.09244833862287397	-0.00797534595937659	-0.5699047536155569	-0.017401202340493548	-0.0021531111767901165	0.0011078831728151273	-0.00859103626487922	0.08300562195938278	0.2679042738840802	0.009990791716569901	0.006554426631123897	-0.025716343263872295	0.04953922861283163	-0.08855541914046189	-0.0008803085829384144	0.025422030381261358	0.008902456069936579	-0.007966115999871182	0.06976556725511855	0.0011602438471345522	-0.012532819257188384	0.0006552045794680452	-0.006582129138291748	0.00659428255585517	-0.05982835997237817	-0.002406578951381016	-0.14607128123414767	-0.06288629891783885	-0.036330988294303916
0.0031799919574426894	-0.03297220933777862	0.0041869376878030835	-0.011785022410095916	0.004604544323204755	0.029586584873686025	-0.17440137129641808	-0.025953009328135886	-0.011638293271442763	0.002641438015747917	0.0011474403511878336	-0.034654119268717656	0.005505644834627674	-0.004201675786197665	-0.008464242220226514	-0.047392381703950374	0.002039477633712886	-0.01261745437728241	-0.2226063103716022	-0.08417702619805041	0.001963408901465482	-0.08147377400239339	-0.01200466601862172	-0.5501420422227548	-0.03270177879036928	0.0034492522872322296	-0.010506840818692216	0.008290644696796516	0.2179384803160911	-0.055636048690352435	-0.009089341349905043	-0.01929154978679844	0.030214385617376865	-0.23964805504341793	0.01797817992591481	-0.022695477216396285	-0.0445254362115189	0.09761650256986686	-0.018534161073079303	0.1973163982317854	0.0021629909701157885	-0.018115196603217556	-0.015186062086560924	0.03227976877579622	0.0008680600002659048	-0.0654437375510257	-0.010566815246053374	-0.12667253368315323	-0.06054368860129007	0.028278163160404803
-0.006645927334705993	0.01948461851312204	0.026368107294540685	0.0173015239647797	0.0014638712001692057	-0.17718752696342843	-0.013403888329772963	0.02040249965050534	0.010000824661027582	-0.007997761196101237	0.05528344132366856	0.008334191629948692	0.021654998928991063	-0.0005357926195020809	-0.006091303818418419	0.04283391914040094	-0.05541349279033602	-0.0007151478085394047	-0.2279214627446865	-0.0747683234165403	0.037467259523415126	0.03201856527970986	-0.0072175125010268855	-0.6443380338205771	-0.03442947155590418	-0.0048955962761510815	-0.02315444523498727	-0.011274221857153316	-0.21148387558939022	-0.050529033059821815	-0.09183206429304064	0.016456277713742928	0.03085824857349244	0.057635641877003124	0.01955226675666272	0.0030155730406335353	-0.052010843640095485	-0.04551867097544346	-0.012294002071673821	-0.04242083189498012	-0.001437117928693624	0.011909865507905487	-0.0032591372174334537	-0.0059826140637927894	-0.021698399842399702	-0.05817484944403368	0.05039068254692593	0.33873274694633776	-0.05474937369316549	-0.009191469837494151
0.003278649684483753	0.009759552582115794	0.01745628115196764	0.015015117661358636	-0.0007387008024760235	-0.02728693761549057	-0.031232865382019418	-0.026698236567402	-0.011963840183832236	0.0032681162714863605	-0.007527617508073309	-0.027986321553443487	-0.06067799874820266	0.001714328175974606	-0.01724013665466664	-0.0042265701809239544	-0.03183401119054688	-0.02023258622664216	0.18671677886528706	0.003294189008484136	0.003732469073944412	0.02710509113472199	-0.010177681305025998	-0.5473129825790414	-0.010020096113885301	-0.006448692435276826	0.0015188837799221802	0.008056757332796769	0.1230960827822093	-0.06996338953098766	-0.0053889188838872545	-0.03376737776851005	0.027292366361968017	0.05453155792302305	0.014274756644408262	-0.02031816886725119	-0.023399512090983263	0.07353329612500292	-0.013155630305849627	0.0445583862098375	0.0008618528580547717	0.040357092218705655	-0.0004214359939865972	0.009412378648926824	-0.001598176379081633	0.027287537200933003	-0.012152000010745179	-0.15411074158076607	-0.06069290512339294	0.12903041680434835
-0.014887187799247659	-0.026456891534486566	0.008885502276820943	0.024651051802739677	0.0001595825174269976	-0.13245807256083425	0.024998303410254313	0.0220948031402153	-0.0007469605381575093	0.0038928201301947412	0.019419499579870898	-0.02405659412644145	-0.0955989074094905	-0.0116747291704487	0.03197612367742086	-0.002145847247266647	0.0016981700507651112	-0.023106806847420374	-0.19273329495227562	-0.010413423189319293	0.010214338355526707	0.1634274237077192	-0.0025136039099562368	-0.4932044604585553	-0.0022585972798377044	-0.0030635187059349844	0.0015372795266831417	-0.007372368405697125	-0.20251027655530351	-0.032464670968798785	-0.03864323854699578	-0.04770318570123964	0.035579347729806796	0.12299154850829763	-0.05658986485953974	-0.020919968145563506	-0.04601607144500958	-0.039336102210142505	0.024025438734826456	-0.008117440749822707	-0.000876810075789399	-0.001048855403971902	0.012745094110773061	-0.003276509122187963	0.007175284563578316	0.022218804557945622	0.016248556156790075	0.09576859269124016	-0.039787895036080684	-0.017640504453363518
0.011404841369817587	0.009653734497009554	-0.00552355791819532	-0.0035144284484817947	-0.0034068493185434364	0.056130567610656365	-0.03971610764421534	0.023307289059371395	-0.005015871837368831	-0.00013431989543059898	-0.02384442132821805	-0.0103581018480485	0.014921565758684665	-0.0028137761912435054	-0.01060405725912242	-0.04436471797463819	0.014451610406856889	-0.012685969460872366	0.17616994995952773	-0.08687043662581237	0.012351960027548011	0.026123132412107543	-0.00987444592763186	-0.5259611994078176	-0.027333509237109047	-0.002285075001882251	-0.01838788175057125	0.001096764383880145	0.05911168900584316	-0.04706929422920384	-0.13115344447808758	-0.029519411591007155	0.024024134174320533	-0.018845093549055038	0.017563498135231566	0.005327604415997484	-0.002179097290835307	-0.007432262175913456	-0.014761080354416117	0.03493308744414226	0.0009214596320809505	0.011885571650249404	0.002400925361827467	-0.02148087348881272	-0.012166967567728715	0.025657685248414056	0.048234692196952526	-0.10297602507694265	-0.0731239406768841	-0.012652082488216912
0.008811222852607534	0.012997235942374482	-0.009940476992389221	0.011756377155904102	-0.0018926161100028822	0.04377802750709216	-0.05111028384637252	0.017044519916625266	-0.00016234065799044403	-0.011562069984479968	-0.010865790326077877	-0.002711677891879117	0.00641175608055164	-0.005255396057904272	-0.0032848688827190925	-0.009985225771344995	-0.028862559708879597	-0.030511982057219576	-0.20548163559433716	-0.09084906627327728	0.0014812180975959563	0.03240899813215019	-0.012243026323907906	-0.3349321061160941	-0.03158527762066333	-0.004424890967252213	0.0036207712163224643	0.004981034466466371	0.05079237396697959	-0.04258438041068421	-0.03925119094295533	-0.057367798140402555	0.03511786255591533	-0.11126690930449668	0.017236290980066404	-0.02454648151978654	0.020559560695382607	0.02526027089555291	-0.011853973933305678	-0.022808835769496546	-0.0009344687966928177	-0.012654204207153815	-0.006954355437301637	-0.013168348237458122	0.009665073945627227	0.025204911027774505	-0.006850914335590642	-0.15257745209743115	0.02340137741148501	0.05648144769471237
-0.00825913520748909	0.04211614041061112	-0.04703246785905576	0.020404169393739995	0.00044784506282626355	-0.013592490196860672	-0.026779743702883253	0.016395703503450113	-0.0038921352563809704	0.0014906334294033513	-0.057834189520038125	0.032956192126559106	0.042654898697044336	0.049474780523172925	-0.007243324479578587	-0.04082390333358562	-0.03539661457952188	-0.01585493779907447	-0.19028336947335456	-0.00021474812221131289	0.01394393335229106	0.030067354897907624	-0.014714922400624254	-0.602610413939339	0.045224744483755054	-0.004901248781945651	-0.0134503635004864	-0.003223121916558739	-0.07648152455995263	-0.05078529929638171	-0.13450634560559657	-0.05981288315055572	0.030809495530919502	0.05409933230680608	0.018503034475124514	-0.009420182048112293	-0.04032383239182127	-0.0023629688459308454	-0.011388290827782475	0.02600357857479994	-0.0006506985159445321	0.01388501609236555	0.004979276846330686	-0.004208350660602628	-0.01584798935507479	0.024288288252089844	0.03282807145833322	-0.14724462656801535	0.03007348512729841	-0.0072019038518767045
-0.021772239962841923	0.05634953306605239	-0.00494927480086485	0.02294702387043799	-0.003813295668047385	-0.08648148772846362	-0.02322292690194922	-0.026828695762139067	-0.03326333042759097	-0.010046000966336396	0.006358436334253202	0.03195119130872044	0.00019174802686147815	9.844606017577461e-05	0.014730199808708494	0.04321109269837252	-0.05204235672232498	0.027777012211434703	0.1774627239505515	0.004899348549808929	-0.02292132762537549	0.038044288658912864	-0.011304640621130601	0.3238229203133737	-0.007637805202755408	-0.010382988352173198	-0.02682460247158342	-0.012864166433291394	-0.0353662893782041	-0.04041614205086371	0.07564401763057339	-0.030437256514142426	0.04417137698919669	0.04924404155576003	0.006788148074415585	-0.006974115865288332	0.006855898377690391	-0.04007431190103768	-0.010181576379794206	-0.04578403477125976	-0.0009903551677809446	0.011500226880118135	-0.0026764916755346348	0.001681332122978347	0.009291670276205878	0.02005355301791933	-0.007742136929911794	-0.19616072314632393	-0.062338547772384026	-0.023020529844163955
0.00612257873727649	0.01419289964988302	-0.022291064416111523	-0.03332000211585491	-0.021711821246386855	0.03172593125830263	-0.012750265002034938	0.02139315646285604	0.011909549362943563	-0.010914126036640664	0.04494598341030214	-0.015463068466737423	0.057792180260357144	-0.0038585232158016877	-0.034110825471123825	0.0019035253324740551	-0.04449801064316725	-0.015712584958992738	0.13422690064356702	0.000994243219136024	0.004233814526335845	0.04589962646105896	-0.012512274733700542	-0.12815911787523054	-0.03014232978462378	-0.02396131338529085	0.009824798753748473	-0.009514298174016585	-0.11053228699329425	-0.016690363809690644	0.08986042624877173	-0.018364319315710417	0.03524266286661677	-0.009131796914943424	-0.010375095753710048	-0.019538076572217324	0.023541839540328874	-0.034707316337686166	-0.005787700395333377	-0.08297765561780411	-0.001163654363722162	-0.00526576167654348	0.0035403828822250945	0.0021464766246313957	0.015031035749028343	0.020777680347619024	-0.01887210069629109	-0.18562585329734166	0.23203839455509132	-0.019352401537809327
-0.005205136902276353	-0.04636403623690276	0.0027359733244437393	-0.03707524740404788	-0.011793665795155903	0.05941813620397406	0.04179415759559361	0.021755262539137767	-0.02863044621135332	0.00414286894526449	-0.012823111881778095	-0.00569277708192767	0.01521311960589228	-0.006914876732177072	0.0016686335366433924	-0.0026212577922320635	0.024848164171967075	0.02899173696493599	0.237800586374038	0.009849412129520715	0.012251114514413712	-0.06757197666558845	-0.0108964405916553	1.153708649090042	-0.026925726139700873	-0.01505062860985163	0.006109790637093829	-0.012602441985617042	-0.11242467703857023	-0.012403845576992718	0.03214359752387586	-0.011840441986686802	-0.06634201263347986	0.0493487618207967	0.02958504950526003	0.09753410485298991	-0.050780428700211086	-0.0414644191516757	-0.004544275631737036	0.05339989248322563	0.0004730970154530951	-0.005206259321285324	-0.004872165035035505	-0.08283221100729188	-0.008308330173894138	0.018701574692634493	-0.013448884831297983	-0.14571542838155818	-0.05866469189153959	-0.014585528786943996
0.004515686004440795	0.005637696508999215	0.002879603945885674	0.01256830288330748	0.0012383459988534469	0.027193548820204614	-0.040040825788410846	0.015096736058568422	-0.02626281227986683	0.004551785486578956	0.006779671113655604	-0.0001277820196961329	0.0005271918810089119	-0.0025937224461049482	0.023825987416629505	-0.012069630319524004	-0.05117451127362656	-0.027099116389116534	-0.0743820260878574	0.020698430443322105	0.014554415073423478	0.042565530858893905	-0.003736798546909449	-0.4361418573721621	-0.016437721464891458	0.0014993093237608264	0.008912077824467452	0.00833753853454291	0.0596039168595195	-0.01920543998363355	-0.10675766465748165	-0.025513018713796375	-0.013563676433751334	-0.02930649686349034	0.01722446950888043	0.0037784449173890607	0.00701370146404297	0.06505727186097529	-0.008203556145555922	-0.04052665545822956	0.0006438564534721081	-0.01256474388786155	-0.004168243390012139	-0.005190170588333603	0.007902498606871996	-0.06580468302977824	0.02352628149780212	-0.16852755079265153	-0.061133597825233026	-0.013063029168454613
-0.004516365344068618	-0.02548247652119062	-0.025385168218575244	-0.03126928550429675	0.019926046661089505	0.05626965212768137	0.06810577931615758	0.027514615091464294	-0.02470508893455726	-0.005351331336459043	0.008237919457446514	-0.01843335950675555	0.004796357512321083	-0.012987386737543785	-0.0185615028340344	0.10678518047972611	-0.028433864848823397	0.006378661194188681	-0.17518133994281251	-0.010330612381650098	-0.018209554804451727	0.027223361453071446	-0.010346998187883856	0.3503092218886966	-0.012635312559633348	0.0011876200333295855	0.002781136706870984	-0.003866677128163792	-0.22736004163836887	-0.007218597039394627	0.06800160049584547	-0.02594185455390643	-0.030687079518808787	-0.009138458317156529	0.022496394001116096	-0.0003828071763527987	-0.023986182314798862	-0.05142348706111315	0.010390786491741164	0.03626444718993525	-0.0011033675110484183	-0.005604634685691053	-0.006813657435610366	-0.002097517151551801	-0.01913503895655958	0.020455245668424323	-0.012804046772092261	-0.18189546803878384	0.007759179136020066	-0.005848553255874594
-0.021837664624902754	0.027906274211364508	-0.006269602130005706	-0.0050200175909187236	-0.0004959107693878195	0.03859517148160394	0.08575968072066348	0.020230851853062178	-0.004686543644508765	0.0044764913179191354	0.009681607750803959	-0.040235009882922716	0.040783246428133135	-0.0038521044799312222	-0.01717520336635571	0.0022910685737202586	-0.047408972359179825	-0.02593631980093851	-0.20689388560117922	-0.012198266342257739	0.009089487312261007	0.0374509605679099	-0.016677847854408536	-0.5502780651794125	-0.013449410428316787	-0.004820085900083177	-0.0019752770743874863	-0.0030402318820135408	-0.19194172298434586	-0.05962710704848414	0.014871588227340271	-0.024041222807027408	0.028670532801807532	0.06756048878523771	0.018353793505510838	-0.011046044293808519	-0.052983849987871874	-0.03624943129936655	-0.011403574290302641	-0.035222828230726005	-0.000890873191897117	-0.0030173883832379945	-0.003962574208824299	-0.00602846006514028	-0.01416175084723145	-0.055066224791273634	0.017863952733175755	-0.15925730144416392	0.014856759991828585	-0.005670887763704104
-0.004814301678874471	-0.028080266747733184	-0.04918854706923235	-0.04164094774276509	-0.007333679619914937	0.04780967476766818	-0.014910143273629729	0.02563315681770582	0.012538753491370971	0.003980045032235648	-0.006009447870874283	-0.004757074103946252	0.006864771889774056	0.00011009972613610444	-0.008354630096148322	-0.030194354145433134	0.00964967631533891	-0.0010770808251196287	0.17303923748290034	-0.11157736493418816	0.0019799258535633272	0.033237998445294945	0.00758534098643031	0.5067647513423502	-0.032788501703986006	-0.004842415439937395	0.00848559547565037	-0.013464461145233508	0.0073934680030350594	-0.027629666200390056	-0.1032488659851375	-0.0008008027928740376	-0.04818683196958819	-0.020999964154383634	0.02676041534163378	-0.023945408053355276	-0.04359836428678391	-0.04390653069576019	0.028717691287450726	0.04393216074597258	0.0021443871373310686	-0.004463881621501605	-0.004310001774119518	-0.0004937272479724925	-0.01357945475939723	0.021486337433358132	0.010207062396139372	-0.19411684689973635	-0.06326372938712493	0.001247989709675403
0.011136585144651689	0.022753075527609325	-0.001395418618680469	-0.031576586745094934	-0.005893119837352833	0.016068855308124148	-0.0314508580885366	0.0230717763070169	0.0004996327481918343	0.005286980947991833	-0.02600984936234272	0.15755223051129577	0.007278981883529923	0.016341755079400902	-0.013767157501518886	0.05109263944842569	0.01414631355007241	-0.01318147171915989	0.1998923636954836	0.016053272383435433	0.007296293190984943	-0.06171912724630142	-0.01069278840584957	0.4982757108449934	0.04451111930109219	0.007721575983993716	-0.011075275666119615	-0.011702363906828396	0.02711902863184564	0.0015477742052280518	0.08528737477436589	-0.016854669650272262	-0.016735088511392132	-0.07536615281769818	-0.017851207765821893	-0.0030514287664347647	0.015436872989662698	-0.011730158831700465	-0.011738190220991237	0.22994909568658187	-0.0010078630171898113	0.004401390480858208	0.0010684989183242578	0.027069133128862815	-0.01552746478828849	0.02253458957636849	0.017408038165903417	-0.19891565872312258	-0.0704744739140856	-0.011371449047078385
0.00010704256036005973	0.018581737351641276	-0.06760381411629501	-0.04082915549587851	0.019109012862762256	0.060577013133622674	-0.03538309160609533	0.015023247807787266	-0.030260127513405313	-0.006526494235096834	0.026139125790708567	-0.019326614128460096	0.06298246117161006	0.010476554989126816	0.007034379286179683	0.013563935617511015	0.013613793061553043	0.022122682606374473	0.20625059307035498	0.03224697956153832	-0.0030227798268544575	0.02380681412657873	-0.010543673336698067	1.0698542410313996	-0.029695286286131613	-0.005569092797274061	0.004304351665592776	-0.0022160274434587335	0.062068096362169714	-0.02928120717163165	0.09440867247740116	0.0033097241341711195	-0.04427370813151483	-0.02242267967304242	0.02229123351135313	-0.03370824551071019	-0.03600779362906469	0.014433172988278238	0.01739277444514664	0.07980055430736029	0.0007504706518331659	0.002929195656063348	0.002856753460228265	0.004105289086722906	0.0035063896290856065	0.021770155889463058	-0.007333188692555268	0.1716943753633835	0.012947589553137915	-0.004368545531895142
-0.013158389263330173	-0.044748028074655305	-0.012128840919318418	0.012151963284832892	-0.001778588502301909	0.010028395439946599	-0.011752582614826678	0.026763066921383142	0.01226343491869293	0.005317593684375606	-0.003261609642901567	-0.01567350494564089	-0.10292585902296232	-0.004369202665401099	-0.005569927877493319	0.00681997387267711	0.009338966280072419	-0.014110419967381677	0.1568875614649085	0.060262577042345944	0.016767484144788614	0.03918952301805421	-0.012612933553742914	-0.3170282946395777	-0.018597564683129987	-0.0021684578023892756	-0.000555147422023947	-0.011631239402840948	-0.1132069124246058	-0.019449895927034413	-0.005286178854626087	-0.0049480025754070085	0.034108536733732396	0.052011413435572376	-0.0125946970678051	0.0021452673185576713	0.022155311346431335	-0.040969096497379086	-0.008434967096790933	-0.040557264587111785	-0.0006330036163868499	0.01846938694263263	-0.0013160128312687447	0.0010082761092220609	-0.010527510822159093	0.021966338047561113	-0.013086990490927201	-0.1716961279770612	0.08486469165750005	-0.001532194198882189
-0.008536984416772612	0.002519956996550809	-0.16127877672683325	-0.016761436679567306	0.018701334340458696	0.04719257498966426	0.03790332802958169	-0.038837206524229256	-0.001847955304574225	-0.00032495072374622393	-0.016477399836595213	0.1345049688333891	-0.09086234839905628	0.005121042167061751	-0.004645543327155428	-0.037674138255437355	0.016892952156397224	-0.028601903478327948	-0.0687996130397114	0.12461407332393319	-0.002775898197882634	-0.08833403111405823	-0.011578120638539349	-0.5717802795138078	-0.00559195043447653	-0.0019290444523901897	-0.031437292488254664	-0.009244132912478017	0.05398340850391528	-0.03280776709258298	-0.037510114637434575	-0.05364406705518659	0.027607700421639857	0.07253206027958303	-0.23918665565249395	0.006946974107477581	-0.006527506377249847	-0.02156622088257973	-0.009312361939487528	0.10104894760991638	-0.0014381719399185386	0.013448124154654215	-0.000336249147027047	0.05520655190982161	-0.01854018118893764	-0.05427573751484378	-0.00847382012833914	-0.16207914763180797	-0.07926020355944338	-0.008572663333582113
0.012063612888383432	0.01714909311348056	-0.011607657196953324	-0.03039765858585797	0.00701493774723308	-0.135101301211174	-0.05196424029370214	0.025700395535007282	0.00013815728488343666	-0.010174099877824482	0.05442801660194782	0.010012555726570463	0.014075400282499777	0.000621681397865541	-0.009996044234546935	-0.0033332837112840935	-0.0009865899056625495	0.011448063816439754	-0.24182613953716292	-0.10577110772776432	0.0037789722496188913	0.028357759003704085	-0.008401554989678517	-0.6311838634987647	0.012253297763359296	-0.002568055531756545	-0.024725562539000247	-0.002875818083370541	-0.018012134691444817	-0.034899978978874785	0.007332477537757041	-0.054845141844769935	-0.03506893448471601	-0.00998824226491115	0.03420129944163709	-0.008797977052074565	-0.006480699505131997	0.007151524611007335	-0.008176689436399829	-0.03436014656232946	-0.0007355980416250532	-0.011071151294498122	0.0018252538240853028	-0.003651917451260124	-0.010750611010773719	-0.06345383764052677	-0.008931503296861775	0.0703328418299905	-0.03376395079223503	-0.003500669158141045
0.02566531030217484	-0.03470100459937312	-0.004516057704820332	-0.03322977343650655	0.007060280249179186	0.03751468538978989	-0.016274057871630793	-0.029535932809196676	-0.0023792683659416072	0.0037170140966230974	-0.019625611542615842	-0.036944897416419736	0.01442660094469029	-0.004913526711583108	-0.011987912655779656	-0.017042328512360108	0.0027100295653954163	-0.021614462842991632	-0.14162631272406143	0.001277253805285909	0.004027557852500286	0.032298689566032955	0.07054086040567381	-0.4915400322649871	-0.027345939873371753	-0.009025381593556632	-0.0016485609292449226	-0.010848188790655331	-0.11566521070037415	-0.06160641319735077	0.007187167462482285	0.010617745997267957	-0.042377141921262775	-0.01729478029458869	0.012861491080689666	-0.017460562299814592	-0.005368355441169842	-0.03537941292409585	-0.006398699751453023	-0.02314459477902278	-0.0012585591683186067	-0.0020132578522599944	0.004671234014283982	-0.015679605298372735	0.00972518868285697	-0.009013295069080777	0.04484276885723084	-0.14622005605793148	0.026166627892348516	0.05774292642491455
-0.01113383547408739	0.013257155406245238	-0.022131474748917752	-0.022672502832525244	0.0027217681812774118	0.041550284827861286	-0.01091765482543492	0.010223022887634853	0.010505827688530827	-0.012270480644404233	0.008780398430658897	0.020705835839620886	-0.08962685618176974	0.004466523816237896	0.008785530865914552	0.00996924296613397	-0.056369555385761126	-0.02363818748017111	0.19988867306301036	0.23537235390957068	0.0012009184795926558	-0.0658821157823153	-0.015163758223788681	-0.3371319607913623	-0.03851010908282487	-0.00020644811736419798	-0.023976859977928325	-0.00927429246129068	-0.0800594143109266	-0.018114777969968965	0.011979463698837208	-0.04556514729576884	0.0474042740596642	0.05708154560143512	0.021782262275755783	-0.031251817601608854	0.002752205509011765	-0.03337581056510505	-0.007913331225957517	-0.0794454176229252	-0.0012998587057845726	0.017243283911131585	0.0016703668912130525	0.003248949017919949	-0.010633432544949755	0.021054253012329174	-0.010023619632189002	-0.18093305454993952	0.08420225975483826	9.361503272648406e-05
0.05539747693845238	0.015458771183332647	-0.013058375126726378	-0.031044528037498638	-0.005269609158413323	-0.004913211513596616	0.2443293856916241	0.030732173056207374	0.009055183311028031	0.0021924729582409783	0.009424184915002116	-0.003686023561487673	0.024618272959200202	-0.0019048468645451067	0.013817217489691757	-0.000761823955863656	-0.06720344538593018	-0.005102215516044089	-0.15199157853062242	-0.08402389071841826	-0.003668571992061334	-0.07837192839504896	-0.010122320936242614	-0.11533964172861888	-0.008687576442995669	0.003809032335741904	0.0034237422161513677	0.0439300014944376	-0.23169282711254663	-0.033167212437602754	0.0760442984729641	-0.045704766427750294	0.04302775201190434	0.0403256815529875	-0.07494903369587974	0.003094889018775939	-0.00034897519537898915	-0.034271591774444894	-0.014929123202530536	-0.019851948246106987	0.001700163023290952	-0.008521412782943662	0.015614625879664163	0.029734939002011924	0.001572767405813647	0.01667234178677154	-0.020912319795662188	-0.16802593947125105	0.02141893050527924	-0.007123605113366011
-0.0005557698054883076	0.02189906331202437	-0.03190322152910826	0.0014419668298281977	-0.02336168881772578	0.05160767133761092	-0.016814642055178092	0.019889647821576456	-0.02464700062250513	-0.01003817355882511	0.05125081931989662	0.18889928547488616	0.053967129046916036	0.003033899764781745	0.026377400194038274	0.00816035284715981	0.09386140240546484	-0.013441701485339581	0.15428820445450547	-0.004743152440237281	0.01607837601416395	0.04399666265669557	-0.009470038785182988	-0.45400871901530465	-0.02957356761952442	-0.0017652671864034346	-0.0010701393340142203	-0.015057033171067451	0.04092192162171145	0.001875579705455857	0.10299519144009756	-0.007474360477162918	0.03413292321046201	0.049909462310246545	0.019007801760191432	-0.023347289257022567	0.05397307614157362	-0.03479462004446259	0.00682037425484923	-0.01436535275909191	-0.0005293810804199893	-0.0001706436810985906	0.0045991531040934204	0.0015665898830844525	0.005445074662427214	-0.00869412118400287	-0.009689987835846842	0.029245366787211787	0.25147389512945084	0.00015613459459700606
0.07848923750162685	-0.04832769202510153	0.01061021334557613	-0.02602209382762885	0.006452081420610966	0.08719380501286005	0.21358353152595372	-0.03784770331227301	0.017617342078453203	-0.010618804535539312	0.0032647302737716017	0.04773928949568526	-0.08686716366059309	-0.00944788688719782	-0.00724894524043666	0.0015999751560331788	0.01580661663912624	0.01627410014785164	0.17698962620268593	0.005423970447144893	-0.024748645869052233	-0.05282612251538221	-0.011744407080123073	0.5762604683706947	-0.03919241497608409	-0.0112316300621982	0.012971668623844699	0.004731074268809607	-0.04451386916654437	-0.021212765205529466	-0.07259653182437055	-0.04356913158240168	-0.05069971856911725	0.02889395489034905	0.015243533632600701	0.003885281029682301	0.03150773305024614	-0.040436376826162884	-0.005487623602752865	-0.044059237919750194	-0.0013818331273163494	-0.002332798802414254	0.001936823770398405	0.023423220108717033	-0.0003443442753923591	0.01634766703403493	0.014349802003012519	-0.24058101561413742	-0.05137255876765548	-0.01432848240543808
-0.014061080984293584	0.005986254179136813	-0.00626812353539276	0.024776646612052356	0.00325952738427186	0.030549041915990255	-0.1750594498552211	0.016657640973692833	-0.006849026583876639	0.0020262610347184817	-0.030190873497689428	2.6508333727724676e-05	0.01487015781767659	0.02783310460092216	-0.007787716881322558	-0.049729097622779224	-0.012517287558073622	-0.03104498191376406	-0.0958948039910536	0.02384134673503722	0.006988374939072855	0.035458108185655965	0.03437280927575403	-0.4965833303841433	-0.02589291859023833	-0.0004932796677039733	-0.0025582132525791166	0.016132062002630846	0.20613795107117752	-0.04904372902451032	-0.10571439370875141	-0.05067393466477015	-0.042390158483044886	-0.332334677452334	0.021157804782270615	-0.02906079594515504	0.04406376717989606	0.094500918104749	0.015377726058721237	0.053169194629212324	0.001503712008970615	-0.016581671156658557	-0.020878459176715842	0.007650619537143939	0.002953479379720011	-0.06591339193639724	-0.020350384699575806	-0.14576848968980957	-0.06800312658982312	0.008690259503508423
0.0070831274410013065	-0.031319500445565515	0.03417523233196794	0.012499479812431583	-0.0002698675134666701	0.11787448561136717	-0.18440436122200518	0.02084084102858942	-0.034816195231525855	-0.006338511788089454	0.017090113179566834	0.16734817083923573	0.013285131164244375	0.004337952509465049	0.003965021481690201	-0.025106261119633565	0.0089912224886064	-0.009755957104754997	0.29018635458954484	0.016075265216618756	0.00877669250294166	0.20440429468310575	-0.010132857681245878	0.9403554920185443	-0.0443035167040136	0.001206369374226415	-0.005819117378033116	0.01523123419579133	0.40682849390937487	-0.026181513835767875	0.039654313606330746	0.07611914739176937	-0.03902134654940728	-0.04895826605779321	0.011000239640788641	-0.0011150289200364569	-0.018597796966157692	0.09998679508844475	0.012642893050033308	-0.018947438469959343	0.0009912562019984761	0.0029655077532348513	-0.019742627250705483	-0.013631123016460698	0.015237818976448398	0.02053466810046921	0.05340462658480028	0.36997996502207403	0.10538026792575247	-0.012249601598937624
-0.016101234108636345	0.019442868121843638	-0.025069710429118777	-0.038385444835892304	0.033986783277174984	0.05663088896354966	-0.014996300296359368	-0.03691562628497159	0.014131316857104594	0.01997608669310248	0.033979460598867806	-0.011173770050505299	-0.06816601853901548	0.0018051101966178977	0.02503364583053699	0.007289327420814516	0.012005064552610929	0.0028779667309265277	0.13842617444919578	0.02508004731063356	-0.01110845240222352	0.0475328930498355	-0.003025340968220735	1.2653621620395137	-0.04029789263546699	-0.0003750929656789594	-0.00037204160601359037	-0.011971048572953441	-0.1510796593175129	-0.0026778285418553424	0.09013042130013946	0.10904469869284512	-0.004732473204743383	0.053823997852207955	0.010882447962149672	-0.029605457025927536	-0.029983970235770176	-0.03375929384159517	-0.003466749972185062	0.06005547949033616	-0.0010090901613235474	0.008813747865609548	-0.006179388314584503	0.0029564107363190487	0.005544035373400038	0.017709446111072794	-0.013936785123429217	0.2025228977213781	-0.05615519183844062	-0.0005553462319396204
0.005329148765018908	0.016432584235110608	0.008789288463272624	-0.028604194608711442	-0.0003282033227399097	-0.12252694013813889	-0.049200840673472745	-0.025160050230633897	-0.002630423409003561	-0.015083132434422442	-0.00836719813115742	-0.006310402272918873	0.029261075605252335	-0.01018604632116585	0.011542658301740448	-0.021701045882270772	-0.03220347032528316	-0.03375902633310543	-0.22778213094749344	0.0048622621680833615	0.0516325307234536	0.0103857898463114	-0.014661536378878008	-0.622874859007666	-0.005070955767016676	-0.0008626281103788642	0.00038954586987019864	0.0005387002544142888	0.05778380184132316	-0.015721661660156133	0.00845025336623321	-0.04976437525192414	0.024377134690881395	-0.04047552337136794	0.03373904657903731	-0.01210256852328148	-0.033407550999094565	0.01959845438447039	-0.011908211880972158	-0.04615691943007587	0.0005481337018944032	0.016709838985509123	0.0013567847993766918	-0.002939552199719765	0.005343086644242976	-0.06511633226025405	-0.01759133250060222	-0.13324361362014261	0.0895615806509486	-0.0031643831041126757
0.0061696460743030914	-0.03896254373612537	0.002922160940224012	0.01577884303566807	-0.003402347634032094	0.03356452941257066	-0.03955270990226854	-0.02926374157601349	-0.006049411487171983	0.0035511526613743625	0.00693263494698349	0.0011983491922233952	-0.062130809873984255	-0.009227852218066983	-0.00582386599781712	0.005295921240016832	0.01187267080235506	-0.014452180573292572	-0.19536814744295952	-0.08668981500652881	0.015067540145134443	-0.08066345936441494	-0.012245757192414112	-0.49860228801829487	-0.02859913213805703	0.004985962581906278	-0.025761119663122008	0.007858017916464087	0.08483845180459425	-0.050267794328623674	0.0726411772907093	0.018378620422320364	-0.0446336652248794	-0.028950006440623746	0.02194447607603579	0.007442475403517528	-0.03906932140391309	0.07085620780874287	-0.009456959791999179	0.06835985287628027	0.002370211411865603	-0.013518948978186745	-0.007330952919873744	0.027581889126815987	-0.004503812433820712	0.025679420071137427	-0.014819298990900278	-0.12551706410636435	-0.06288508593565048	-0.009358579200621444
0.012148868761050289	-0.03329095383100939	-0.056876460912739416	-0.00805508782332663	0.0027218422830988403	-0.09482953473505967	-0.040781068448207364	-0.012589758628827986	0.003136825468834286	0.005543647854935989	-0.03349150227565624	-0.015225122637770256	-0.0010126565137215948	-0.010752463565190464	-0.012314992486290794	-0.00034742349763546373	0.012752729214611463	-0.025763014807010404	0.3101574870454946	-0.002652853389267875	0.03830444813863505	0.04230291900359525	-0.011133689323123782	-0.607570070970594	-0.005725564885457606	0.012281740667788471	0.016167908505291415	0.000134510309540201	0.04177603866690747	0.0009387590544121849	-0.055710896637930454	-0.05606903768634911	-0.03375349635009061	-0.021419051687781847	-0.006058220674826953	-0.013929275485290419	-0.03241643223429819	-0.004252576777665854	-0.011778048728659996	0.027479075594304413	-0.0008486901603508159	0.012670068380815247	-0.002051358301585424	-0.005043068652145667	-0.01146045967314585	0.02647770987249387	0.019681008388420015	0.09968054571426638	-0.06796091812215936	0.010714828445278454
0.0016914729529784382	0.02822490794783298	-0.07777918524302636	-0.045034743588686255	0.043859774276103644	0.06717875222409493	-0.046064619783511805	-0.04052923289842074	0.015553046552232535	0.014043369490304394	0.0026880575531806243	0.020757240350950997	0.0068485274972416845	0.003822303798197754	0.02649232457758135	0.019897593410053014	0.012229367195017039	0.013475189745131684	-0.23289644167648985	0.03732346524044133	-0.012557916203542482	0.040952123923325735	0.04498485409169548	1.066741976454267	-0.037713733792391575	-0.009995575592136447	6.144208080531826e-05	0.002160422693675355	0.06835767042948104	-0.013556343611490775	-0.10700878128423028	0.08605856970017912	0.036097519594220286	0.05592176291847909	0.028060221458096203	-0.003221240554254473	0.02929239433457933	0.01772749022407745	0.024784966389805048	0.05392914608612446	0.003036716773783701	-0.006935755859372148	-0.0010179026606339902	0.003973593576691382	-0.0001861754842759183	0.022372053915306243	-0.006403118132900999	0.11631912682330503	-0.05258453411619576	0.0010112225638017663
-0.006991523982839135	0.021235175481673196	-0.007792378921724367	-0.024100310028096646	0.007484149759375714	-0.07628316286691415	-0.01905786560118472	0.023114044380561246	0.005635371501368263	0.003433082115534762	-0.007169275437787655	-0.024143153590304427	0.01794312906911182	0.006647516958403503	-0.011418075834627233	0.01147414350383042	0.015531263530042815	-0.016037198041980446	-0.09613125285896995	0.025329774341495432	-0.006313562635111703	0.03902737594413989	-0.012423386844038032	-0.3588289421619879	0.012480748481491537	-0.005985272954315405	-0.0019259776342358237	-0.011844770205737223	-0.010760402508105836	-0.010942338646215466	0.005028675434811157	-0.034170661416993604	0.03192706264403987	0.05389676290655252	0.038929539172639485	-0.022603962827445867	-0.001883679993689657	-0.030564802077176025	-0.010016606046311426	-0.03951912510481611	-0.0008759729564451846	0.01773384832292886	0.0012306711677229033	0.019079737743010083	0.0036296592489263274	0.021599011714337576	-0.01761806084847085	0.06625063285599772	0.06445272781384866	0.00841291479156298
0.00834439217462168	-0.014640745707150564	0.0135870323419957	-0.001883650667378606	0.004491708215248628	0.05202922878757181	-0.037284897039265706	-0.029015489387066554	-0.002715769121961421	0.004721053577226121	-0.041450931519741246	0.00409073959520847	0.046465793327863505	-0.0031433382994756356	-0.004337846462615926	0.0022678840552045583	0.010900488784730078	-0.009722809478540876	-0.22800778670070895	9.282978236296912e-06	-0.0035239306487554133	-0.07373988322245455	-0.010305168090559346	-0.3932202481377601	-0.017568770116907762	-0.007404904890392027	0.0002916426688723732	0.005686206568418493	0.1246366683348419	-0.031740854311030124	0.03326589875296904	-0.00940691781687765	-0.03594379025518074	-0.01711854367045762	-0.021886773351341617	0.13096809313946306	-0.03785649908354226	0.02465284224637344	-0.013127402962911946	0.04524328475420798	0.0018018418494670186	0.021372222701726423	0.00041329735774706935	-0.0019626864365467553	-0.012214659316288998	0.026571661088225666	0.04082041281820311	0.002851668872630489	-0.09158896667411363	-0.012135423319364782
-0.011323977518406173	-0.044523235573098646	-0.06318146123495144	-0.023662368264824	-0.006448861777889806	-0.14696148064432019	0.11056696964624407	-0.04182168687165322	0.006547790521383649	0.005218315817572875	-0.000664524156171683	0.1855620915935924	-0.09573882551879542	-0.007957754437525364	-0.00919742486422074	0.0030538634171847663	0.015014584509765155	-0.011772206353718138	-0.06750107208525515	-0.002041413750701395	-0.0012826767026206654	-0.0973870387849312	0.14151850021442441	-0.5025215949529079	-0.00015316641003710173	0.0006070658735183315	0.019574824123786676	-0.0031940992039140837	-0.14635162943840696	0.25254237315888295	-0.08653175402278507	0.06458834436788911	-0.04845617958824669	0.025974149102592218	-0.09798697440602627	-0.004961056847728105	0.015138052107074145	-0.028613467843459944	0.023746925355794157	0.040281741317203065	0.002155853235423274	-0.003689371798632783	0.003998073922983895	0.0012529863049468987	-0.005402575117185188	0.019830642379439996	-0.031158994245093708	0.16954018483922442	0.1150077545756727	-0.01494628315929085
-0.015991439709197586	-0.04156338594939552	0.058824264230427845	-0.028376445452167717	-0.002841915326726803	-0.11952586336020612	-0.021877638558270338	0.025749561319422538	0.010218553989229258	0.0031620589722562726	0.03500780067739943	-0.0044086838582461495	-0.09832242112045905	-0.003171672236490849	-0.004716350362681624	0.008398574168267442	0.018454915453546345	0.3054160579849564	0.26298520208277787	0.032798930290418506	0.003458615151975937	0.032079261367943715	-0.000746788064021166	0.8636153245249194	0.038992443585723596	0.002873033926561038	0.0186511141889634	-0.010519372521662445	0.08083449037230325	-0.028453663547776887	0.009686075024622914	-0.011363350889490084	-0.04603329808701319	0.05595655415130741	0.024486255813279057	-0.028414055486478174	0.011868438053886711	-0.017797733237277135	0.009689650634954524	0.07242234937056183	0.003629004850254569	0.00469021193213066	-0.006631934530060244	-5.1662882595883274e-05	-0.011646432170072512	0.019182923959079744	-0.010159697221028819	0.14856515831784273	-0.05811460697657358	0.005702131677040143
0.009006081263661326	-0.0003210475691148531	0.1292562365525744	0.030561949508916587	0.006053933483824903	0.051347618718739794	-0.02087642569780837	-0.024005016689616968	0.009025314006354802	0.003625115997777539	-0.04270770752902081	-0.008254545219600003	0.01972643868898522	0.0035512267230173164	-0.004660504762747041	-9.585538497449306e-05	0.012310215625322052	-0.030346075697884226	-0.22983229284985274	-0.004199357542341386	-0.0018882849913279642	-0.07230606894400267	-0.008277036648113153	-0.41366821464648146	-0.016183248638054648	-0.0019297960464864446	0.004554398307833981	-0.011421893650059065	-0.10845935487116162	0.026174155244987195	-0.007633032145814741	0.09108441151098551	0.031204096757147637	-0.01628838287841454	-0.02185760308992758	0.0759103717025011	-0.04773856264575388	-0.03807705028744949	-0.010746670983257718	0.04584454578994464	-0.001071399003706756	-0.00042986169721625627	0.0037557587202682046	-0.011540730704416455	-0.01016932255355241	0.02493046938471016	-0.015602338871651592	-0.09504254531701227	-0.07115349366163164	-0.0068807445961924715
-0.007633943643079328	-0.04176541423940908	-0.054057062806253955	0.012871368509079184	-0.017927010629859522	0.0743004853809085	0.03003033048114685	0.012571449847422445	0.004836587636308741	-0.009346382193011232	0.04320378911638472	0.08745011354709804	0.009885411566945458	0.0022833624035127286	0.011506565736915582	-0.017667917031941944	-0.029972957735788078	-0.024542402002723247	0.23651084735897257	-0.0021183478503277	0.006262088414730169	-0.07825221889218337	-0.016084840012964195	-0.5068762867408682	-0.07478781463258356	0.013839549061766411	0.015560686203715523	-0.00911639213116141	-0.09378588956489398	0.011006090241579477	-0.037331827533957584	0.05537724851649073	-0.015229031825591755	0.06334639640277938	-0.012249537939081711	-0.019338926970593456	0.0036008446969968645	-0.033811839309098014	-0.009308368989620794	-0.012898551326508276	-0.0013534532110010332	0.012360749030211445	0.004238806510217182	0.0118331938381496	-0.007994946001080097	0.020115949999724943	-0.016163804640500892	-0.18857166061455305	0.10859603786054103	-0.0033780057046669753
-0.0010576902247648832	0.011215599295833453	-0.00961628801897682	0.029397291078566923	-0.008306910349889632	-0.035497893718428535	-0.020699028406375556	-0.03129378699890622	0.010050193748676975	0.004251278965720121	-0.02402556623878063	-0.005951411854904291	0.0073258519771152355	-0.011703240568159527	0.014144290523682957	-0.0035073484012384144	0.009277664463101246	-0.021458579355645633	-0.19942462353334103	-0.003253179138563428	-0.005011192203139035	0.025080870127722803	-0.012232437606548956	-0.2786891019036316	0.044569585993540384	0.0006432109411174679	-0.03014042809288403	-0.008011384619465753	-0.011157284254650722	-0.04299741058033996	-0.04389362459469312	-0.046835998564770304	-0.03799049104741716	0.054125362029029296	0.026230515390382788	0.0047005095551192425	-0.043541674929517105	-0.011439177155570543	-0.007125257555736971	0.049674328516276366	-0.0008627338279715332	-0.005829502402561593	0.0034793620355536405	-0.017626379231702776	-0.01041837368981287	0.025154469982444427	-0.009285899367480305	0.14908541190895466	-0.06993171853844114	-0.005799665150625151
-0.0074955574837586025	-0.04229764957462194	-0.0390395472671215	0.003548765355485193	-0.0038655989711183793	0.10571462258846259	-0.017267022059132067	-0.0363862443359194	-0.03099422765623822	-0.000312500805525633	-0.0060206669959623465	-0.016419441056062533	0.023606795382902418	-0.0008855683788100577	-0.006784922485211791	0.007089050133664204	0.013772020505189721	0.012309133405650574	0.30428114877311835	0.028196540384201035	-0.02087759893906896	-0.06897531709112167	-0.01057120802165491	0.8174425484757342	-0.01998415217988295	-0.011848913544253447	0.0012306374329468781	0.00251009621118792	0.08334446878054064	0.015962342888887725	0.0762079324748363	-0.05366139021666231	0.034790281725490785	0.06437256941469177	0.024615291269896263	0.05169532801120658	-0.028421511765562353	0.03332499048672307	0.0002300896488250146	0.05207584353295697	0.003036977836103324	-0.0023703507641075704	0.0011687812593718263	0.0011374121493672646	0.008909743004510529	0.01854261266629892	-0.015343347923904002	0.20361443529580892	0.0045942170191423425	-0.011289319304252421
-0.0017745419472837967	-0.04425107858946749	-0.05871612535326708	-0.04705529504189826	-0.009357803338412804	0.05886520992934274	-0.020701674116035063	-0.030438101677890152	-0.026294818506754747	-0.0068256107507630075	-0.008378231035791031	-0.014579082623700924	0.01000499510057125	-0.011371400973317214	0.0041395388096017996	0.012897191234845376	0.014749905617673358	0.031447317609547096	0.2437031548586034	-0.11440849501379671	-0.01849397075975303	-0.07479024857984619	-0.008117729526374387	0.9894341538305609	-0.01377227867652764	0.005352962943016609	0.0004959194229290915	-0.009648778604213294	0.04791133680662174	-0.04725229445235509	-0.02634018277334617	0.06855749020863813	0.040063833055746546	0.05616645873132083	0.020303257766427486	0.0029435163285994347	0.001306323202184467	-0.00828425314479216	0.007378593718252523	0.058298329755768284	0.0001471821105813433	0.0037062891701130866	0.004088766205786305	-0.010117142173156981	0.007992017606237278	0.023159664853591676	-0.014312378607208302	0.17272191645933435	-0.04385005166261135	-0.010072096025808878
-0.007365058970456812	-0.013891029049184727	-0.0036546885349814603	0.02690651686160345	0.016243449974012263	0.048777548836545885	-0.005223301492682504	0.028060524750127297	-5.9390354972583736e-05	-0.0010334567234411224	-0.004567637998573991	-0.015173531088766139	-0.06492840081019204	-0.003385527843637101	0.0006019455805504549	0.003442798957462037	0.018240648239109033	-0.016794456839725535	-0.18517193039643662	-0.0083620542591103	0.0006530891967711796	-0.08622463653611435	-0.012288488825612967	-0.40013244531273906	-0.01916622253429432	0.0008829425573587287	-0.02849413957486795	-0.011669924357986384	-0.09833937128596594	-0.01674643367909375	-0.0024478953704234756	-0.044676957154376216	-0.05545697114207724	0.04609782107404544	-0.001288283184815009	-0.011906744019037433	0.033937810591306516	-0.03107797181431324	-0.008396205312041275	-0.04680720185869263	-0.0015546185972896637	-0.007557794066583665	-0.0024607393224014232	-0.0015213731426667436	-0.00814697930877337	-0.055747161548680015	-0.015352224184240185	-0.09501688506924083	-0.06647939595439811	-0.014527174149069106
-0.023024972572239857	-0.0015900641618212831	-0.00013847077526738758	-0.04129832970714515	0.006290765736826006	-0.16155394569795645	0.12566052136345057	0.03364470740889301	-0.04002461430138483	0.0015083239392104588	0.022786788940808038	-0.019386710604787548	0.008722179455575678	-0.00016401047525459945	-0.030907762248745713	-7.810890184955497e-05	0.01011228947225518	-0.030960767540871893	-0.11829928231182657	0.020611961969748335	0.015562446760841158	0.029140174147949574	-0.00012909259479711182	1.0201655850019913	-0.005107929206657172	0.0006427830999218713	0.013642118680787099	-0.009227674144794583	-0.3102123075069454	-0.038306614140060265	0.005896397965490723	-0.040778172637315035	-0.02011236304391723	-0.01569590507944222	0.00675268793592586	-0.036219349964293907	0.0035122608471101556	-0.04840836804093706	0.005930105378096778	0.041759739270515094	-0.009311038785407436	0.008509195404309503	0.009718583798264353	-0.0020018329908038594	-0.0003505380781378335	0.01742508155452415	0.010315691432380845	0.38992576682427676	-0.05588962841330595	-0.0037439705317973675
0.04672167478341253	0.021840418740043607	0.0277337554327421	-0.003072016877598071	-0.01115835349066806	-0.0251478002445494	0.20780524295915256	-0.042535845078488364	-0.047040908129457236	-0.0019385962810996716	0.04340985146327821	0.01589179436714985	0.017474952276161002	0.0100861501049425	0.023081960017374514	0.0025428625499967893	-0.008296343584783972	-0.0012764158308909827	0.11864924999785216	0.0032439363662655524	-0.018637628700829554	0.04628945181343406	-0.012197213266557856	0.3440156184240158	-0.005889346598270276	0.019207104840913234	-0.030925239018905176	0.028948083519545253	-0.25791655510731687	0.20877628846076096	0.006312731792574004	-0.0018249113058731383	0.030252954184668397	0.10342312417551165	-0.013641347827347636	0.001110682442613688	-0.0398808315041204	-0.04222121971917011	0.010528536882860498	-0.038378600003664	0.002431707866038778	-0.00032247716960628165	0.03376266768354217	0.0154051483242416	0.0005049587613575568	0.015865696000314712	-0.01987781325674223	0.4023143382077867	0.058391365544420475	-0.00874703611660525
0.016943795939259872	0.005652567016229659	-0.1505787898734941	0.010592486046365594	0.001812791666947669	-0.17071431205090284	0.12276575397014566	-0.022104695724211705	0.012655007097969791	0.005514066714068031	0.06619244623301984	0.06921442190384186	-0.010190554257123313	0.014613830252128174	-0.005126531456126759	0.028802990880240395	0.010994465959072568	0.01564435552793002	0.31279085260985867	-0.0040493035410718225	-0.0007382747435809506	-0.08018692394482764	-0.008986121492235544	-0.1274429063869976	-0.017142927680409592	-0.010903614518005452	0.004750798828803454	-0.005678234556336247	-0.15891729391468548	0.20275368931698667	-0.02486349232448597	0.061905209786468095	-0.0389227779112156	0.034090654817747694	0.0363855769845015	0.1162149599379165	-0.008481530165995173	-0.04501861384854328	-0.007552876635339271	-0.02878191454678672	-0.0013746518066713178	-0.005213360633316916	-0.001956663474290326	-0.0007781616701009625	-0.01506470542711977	0.021206020585917758	-0.02317531104175323	0.34232326905171684	0.013537887735186814	-0.02066289668422769
0.007292470447611777	0.048528592057694456	0.011633160169905022	-0.03062744495380084	-0.00465943520159085	0.04622778328246932	-0.027707599884911952	0.01608303122988109	-0.02922942286268253	0.002923719254374737	0.0522748953465245	-0.018884333603203414	0.042253855384049986	0.004540188757921078	-0.007005069402273511	0.09579184722825666	0.1213563110726791	0.02687393482833395	-0.1307188754181396	0.010558072187094968	-0.013994968249181693	0.028031071219847128	-0.01147442744191212	0.5959176532000261	-0.06841985487788524	0.006917378741065476	-0.011784167010431702	0.0009853083409958345	-0.007459131606537039	0.062252201624904774	0.12582528637767318	-0.061475787732121714	-0.0480201325945568	-0.2779823485050801	0.019919929556996067	-0.03102127264650044	0.025967178545430944	0.03151973364201888	-0.007254074448748725	0.04788337299806917	-0.001083936563984753	0.004174353446786699	0.005386865494910671	0.002950731019745399	0.0029752259425755256	0.022917386569098017	0.006034009090845575	-0.16948155075078267	-0.04507888794856326	0.051611830484265736
-0.008208660423534457	0.014407436750770648	-0.054650590848972204	0.06228677536114974	0.0011326567877415527	0.03607562124324186	-0.027093755654893584	0.026833185463417612	0.013931167668618127	0.005883500107370492	0.011589490540732732	-0.0029262344688328083	-0.0009813071542557736	0.0010451257969591096	-0.003198755276812517	-0.05143409609137707	-0.0022526511057369136	0.010512610360476902	-0.2043828265033374	-0.006250076077791891	0.001182043240899111	-0.0651654791022891	-0.010015649894840316	-0.6283311675529052	0.04253249366590453	0.004583366645793831	0.005992462193330857	-0.006952781354818581	0.04356323662422378	0.019088095028705357	-0.03714696239048153	-0.025524058785697162	0.04926854005424884	0.053940978722110504	0.01932290431787842	-0.001000472801538126	0.008276010113537995	-0.00494782585625453	-0.011199759746018025	0.03514029444495354	-0.0009965100137902482	-0.018120893805924788	0.004979611351984932	-0.0028732120404347827	-0.01034055716497187	-0.06822812833839198	-0.006418946686306299	-0.1628071788123387	-0.06540113582993536	-0.0007958157955761635
-0.0004943422015523538	0.02165627233643536	0.010286185757828525	0.009965780240195819	0.0007133710717724625	-0.09551188245651974	-0.024986430554918525	-0.017855460146071072	-0.0025423544659265644	0.0027793121284143125	-0.007219412440594897	-0.004439915871201083	0.0028998007179663545	-0.00034305948937835636	-0.008282134636808042	0.009655446742043204	0.012613093355727143	-0.008273866970216114	-0.024645763011082816	0.001895321475221681	-0.004757845900957181	0.04362093663044425	-0.012395239480308828	-0.36565287587706335	0.04604299036643897	-0.002635556858798918	0.0008053989021587767	-0.007649482518247168	0.012280711949442092	-0.022044843190301616	-0.10125422718284299	-0.027954540106118655	-0.04556487825634376	0.05591883066904074	0.03545272799320446	-0.023967952953304485	-0.037547562863815984	-0.011986017701264154	-0.014520073809864698	-0.07199246123731759	-0.001211420249706862	-0.011248418270090042	0.0038013050349039986	0.005614751714787235	0.004006393127456977	0.02183859473944649	-0.01679619334195595	-0.13243671712558525	0.012628400428269196	-0.009229200584628415
-0.0012878466775855487	0.015644878331255677	-0.028148016016878635	-0.0300680416559524	0.001268037206429335	0.044229706708794586	-0.01738115209989046	0.021128989279895906	0.00398745966912893	-0.00994984876991075	-0.014229071670524899	0.023680923912042455	0.023652563453256153	0.0008935120846665086	-0.002900486533698495	-0.004637346475647792	0.020429584245363	-0.009684449530641178	0.13059394352788023	0.01576304752133001	0.004607875700725344	-0.0851881334269844	0.04439006597594775	0.2637236114771984	-0.04801031821356046	0.01470822876045877	-0.0004638833623417668	-0.006209488298410361	0.03635450212720066	-0.013152764259353172	-0.04496470098790469	-0.012106456573304059	0.03550591431410121	0.07424059540864791	0.020495535357989866	0.002052383071008808	0.014261231554183178	-0.008680631543625783	-0.011158838509498673	-0.04065254499934254	-0.001161034714512789	0.00239879184244528	0.004006057236831839	-0.0003821812622582002	0.0035124732314201538	0.016276973519314925	-0.013801093932395815	-0.2288643090746623	-0.07325892960075853	0.003836647410586829
-0.011975657555705947	0.0497774378395472	-0.033045756374834215	0.01680525716153752	0.006084772133773776	0.041961180360680826	-0.023074779372048625	0.021822698254821353	-0.032975491570878875	0.004789610311312208	-0.0004970106538559776	-0.01874273817990106	-0.0033313847813700704	0.05859116286557674	-0.007563250664934458	-0.030971756257372543	0.023139741236693226	-0.012256080940771063	0.18403684684050495	0.20068588925187522	0.005999321522544051	-0.09333188010856275	-0.01659472679134342	-0.6205907822959577	-0.034630800567607097	0.019489438138391234	-0.00019298341061985412	-0.01109667309170909	0.029927157751725372	-0.014536337871823889	0.0932696219687553	-0.011537287377427674	0.030420570226972813	0.0836632001406775	-0.011473790217821807	0.006966070355842021	-0.022613597296434817	-0.0148687476305392	-0.013331243294259549	-0.08936171661580211	-0.0012171524842036889	-0.0010534142258879	-0.0011491288962344698	0.00416916767334169	-0.006658564235634185	-0.051272771857316546	0.04133305245535921	-0.1499668130234504	0.1253813172544591	-0.010467753575430743
0.0018812777676488622	0.005858821728057774	-0.020305083881778818	0.009385911898330596	0.006060428753006999	0.03756004192397286	-0.054814048787304684	0.006342780463401414	-0.024750180909878235	0.004979218720602876	0.012287083878466365	-0.04541578351395019	0.00823445452074302	-0.0029831445532880023	-0.03532027892584046	-0.051026218353610237	0.0020010035489431174	-0.01121812862382867	-0.21259117995916432	-0.09589403165465082	0.013869332886598387	0.039341958315982264	-0.00909542767563198	-0.3649306275521303	-0.034311008440886144	-0.00019524005145249248	-0.0011308304052652601	0.003530663315117272	0.15655858639286557	-0.04690030396487655	-0.11749025205655944	-0.048886757980207037	0.03793592783748263	-0.3026696159105762	0.016892931731825593	-0.010429934814880835	0.032887771337685626	0.06772902954081064	0.02458662215876866	-0.04217141072787135	0.0011956686503406672	-0.013909104492501502	-0.006263121545641479	-0.0038626867029415736	0.00011396057081456093	0.023254630201882537	-0.017188142997599788	-0.14064837150692364	-0.06677235984457121	-0.005857342537018122
0.009825340789054463	-0.03556216705354454	-0.023919461593922962	-0.036617135889940616	-0.008253782535976598	0.05089396714647028	-0.04284276474806174	0.009949156902787581	0.007217428455663685	0.0010440895249979804	-0.003898885713775053	-0.010338907887681307	0.011757853960217834	0.0035819852602646278	0.006911858846797986	-0.03629701608925752	-0.015539911520853093	-0.02663150780240212	0.18633960638305636	-0.09823673038937177	-0.0004731136413505737	-0.09640039471386826	0.10373307858306685	0.2748288207642721	-0.025229249300687387	0.011371962549961973	0.00029117006454634976	0.001211173399796462	0.04389451420684722	-0.04171245106782171	-0.040534634149175325	0.0034560373616813194	0.05047470040152421	-0.008970365954230147	0.034751440691734754	-0.011659764911894672	0.010295454023276944	0.0029226672240381278	-0.012044400936764213	-0.003146659560476655	-0.001137882371352316	-0.005078166235283425	-9.328658956146683e-05	0.0013283424408593418	0.00820596851148166	0.017851187230947106	-0.01980195802758644	-0.2093169918876837	0.017707608614856325	-0.0014261765087620005
-0.001973167544698299	-0.03171510214031951	-0.01857371215061612	-0.0028250528489956197	0.005391597543991202	0.04136751255682484	-0.021020669416748707	0.016641036970893402	-0.00010549938088079216	-0.005959958328097127	-0.03718301930118141	-0.014095014926212025	0.009090922525565839	-0.0047931416741666	-0.008091352827088848	-0.02435897799229897	0.01029828149240002	-0.011990857654995489	-0.2505496234602054	0.24197099292283056	0.014831454108259095	-0.08285583145218843	0.09545124038370531	-0.46736332825125926	0.039954755839430346	0.002100578530900384	0.0017122250511678431	2.294749883003533e-06	0.06386159150725043	-0.04190825231900417	-0.04977178509206806	-0.049642816362987924	-0.03854998983921041	0.05053397423982506	0.018805313501429555	0.057736201743825225	0.07053255865858937	0.0226709860075076	0.03276922918188247	0.0785533635985943	-0.0006477681320349802	0.0004693959304593591	0.0018195288308081217	-0.018979682823209804	-0.01770578771023138	0.02604979465487486	-0.009594332661978478	0.12738627716751072	-0.07610634377369042	-0.012240173838993269
-0.0018161456134235777	-0.03247415244505937	0.19379947425699476	0.07315438643765901	0.005900544254009446	0.04643908240927631	-0.017661166822969244	0.027476760875748733	0.01653614020836121	0.003221415741369128	-0.00831943144209763	-0.010467583199758702	0.02605262864112665	0.0018863659239684238	-0.012865899613251713	0.011289521139600765	0.020113055635991077	0.01741029162379855	0.05575319939236488	0.013991494962285288	-0.026499732638801652	0.05126154841275893	-0.006838703416189765	1.4053924865191312	0.05337657004247449	0.004458869645223967	0.005316135834714896	0.011373556158135035	0.07915908564324003	0.001454128333326662	0.06634648686158252	0.0003406715962055387	0.05200401401495492	-0.02419379089501699	0.005300866140921789	0.0033819182320008623	-0.037861062089265214	0.03513159806558324	-0.006667217994827661	-0.0418118572341979	0.0009699487376848993	0.004538467205842608	-0.002508231479850747	-0.011444101984971757	0.009622549605961468	0.021596798883031443	-0.006856423122073102	0.14931521377497375	0.015544373234834347	0.052144891681174976
0.0033817432239946358	0.017615457886569038	-0.02624229334507586	0.017580260341525718	-0.024562435865544876	0.05194423032403302	-0.015500507655387992	0.025836575986517164	-0.02768756120641765	-0.01108330623514521	-0.007609870705200228	-0.040693425773395936	0.02335525401574887	-0.0022313966455891204	0.016538580997883766	-0.017187726319843933	-0.034278838593828735	-0.02013096611229048	-0.09364467147660617	0.008083433780933229	-0.0032150606140374295	0.049661844903892416	-0.006944059860256402	0.349354983208635	0.05090670363338031	0.008950062585791603	-0.039427140474462705	-0.0007537373244569607	0.08022932058549236	-0.08680607536411898	0.003631645231317225	-0.008156894782126074	-0.050405209018941785	0.05670404165014525	0.032000471298430054	-0.022171923124636124	-0.031976454840458975	0.020354462911175233	-0.0015050220836543304	-0.0073422936657163975	0.001390994049825531	0.006305714250967867	-0.0005908334386167554	0.001996569492799608	0.0009490712851324133	0.020905152864138108	-0.01931152348962023	-0.003378636953986825	0.10353869947256918	-0.013780732340105078
0.0035981528978634744	-0.002911125255949446	-0.045036427432582016	0.07445415626571848	0.008373978585640589	0.05907955793803876	-0.03444695149834588	0.014247160514508505	-0.030733034871796464	0.0028308565925661243	-0.006064538737359908	-0.007890288551412777	0.027385319246007202	0.00020349797709895938	0.00033455536329165625	0.003021856044029846	0.0097235425140816	0.007853115597240685	0.14987020955908356	0.03081737371793897	0.007292602908728987	0.04663084432003088	-0.010073028881779555	0.8325619691588944	0.05195227980853888	0.00660190362630492	0.008133028376137372	0.0022957184915147083	0.04658288527465138	0.04720951906230566	0.026248908843695063	0.0017366094103299474	0.053169434427327904	-0.016560150371037436	0.022424650740497237	0.00893610290319266	0.008928237782200085	-0.006363502518902169	0.007252465014094559	-0.039181117498608364	-0.0010870867177050969	0.004133976693250588	0.0041944047088824845	0.0018792148717957388	0.005896007228425151	0.024577274627107546	-0.013092318664327831	0.1160761023404822	0.01512945065971344	-0.004949558332184642
-0.019358567152865363	0.017083856892967014	-0.047920695789815684	0.021498550104555217	0.009754640864056318	0.27182885443527793	0.0329135544234523	-0.022222212189690255	-0.027334137055076462	0.012263347061524474	-0.01035947294125599	-0.017019095941818888	0.007773601992268595	-0.006231756278585817	0.0054754251074482455	0.0020850079143130643	-0.0568103850912702	-0.004489223907483393	-0.09108320383094942	0.008874975169408116	-0.011590071673058446	-0.05015896327811561	-0.015279396643305153	0.617253045282914	-0.026665118368194816	-0.0006903974579767236	0.010284547746394491	-0.008365550538485695	-0.1946768162664516	-0.0306624985415172	-0.07705972730664157	0.07104204220145494	-0.035437732279160174	0.06025475046724059	0.028542707978297766	-0.02303735244670206	-0.03073621026499677	-0.04975114780798831	0.0062646622640484565	-0.040866255387394086	-0.0009990594359878741	0.010838277876136271	-0.0031850145843494828	0.018742162186481254	-0.0014351668608765977	0.012886845380355772	0.015605362806021367	0.12810967683220906	0.06514232391550032	-0.006304768340471764
0.013961206602214952	0.0076249455420616865	-0.014424238234957011	-0.013864947699334334	0.003603869760749467	0.02402287403385735	-0.033652547983818705	-0.001474709805783732	0.028814180488929652	-0.0105346867179087	-0.01049863791913158	0.03526574258342498	0.010697451259403898	-0.010894916055311751	-0.014547589239447916	0.10660113377296075	-0.069376179212852	6.365438992797863e-05	-0.06533313138287958	0.017856800686003954	0.022727932963136663	0.043590756871990564	-0.003034201696372838	0.24666474624564907	0.04970589870127296	0.0012728397180690081	-0.02636110315667529	0.013792397111944228	0.14028044428128045	0.17220743597927848	-0.07098865624012951	-0.05729159052718242	-0.030314508284644943	-0.012886796836048143	0.023314476451930022	-0.019903972517087823	-0.003413521694646988	0.08568804014700718	0.025701839468286563	-0.025103426009092437	0.0005930068886533264	0.006344214535793071	-0.003594430349513641	-0.0001365335095935734	-0.004641380323916019	0.01797918670520303	0.04786984485050452	-0.1820185157234995	-0.061639416735901884	-0.008535786901187475
-0.0004761603862683842	0.023421333200228038	-0.021965967916893668	-0.0005862806902136072	-0.01659243693075082	0.06328343132523213	-0.03875485676331409	0.03391985214981542	0.006436165561609232	-0.010767882413837651	0.0060358613263531875	0.14762115138499157	0.01214713948181352	0.004469166810073512	0.018256648951592798	0.00460683556977674	-0.00891503463830868	-0.000800546793005924	0.2395818287570346	-0.09530076135096333	-0.009794942968432224	0.05692315973879558	-0.006764649183882739	-0.14196048353776597	0.05620645613570259	0.012982776294052565	0.006187191647547661	-0.0013900050940752408	0.04740215864268635	0.0008142866561232949	-0.0362925005006557	-0.005441697393822869	0.03932658377269636	0.060170501116357356	-0.05298594044638121	-0.019442946373595622	0.029043525637397396	0.018133166161582632	-0.004064327107282589	0.046866881587991335	-0.0014419237902569876	0.013685317440886866	-0.0001839503448234609	0.004640071124048518	-0.0036168835895139637	0.022992079712030135	-0.003903126454490848	0.14379718328845648	-0.06841938505414137	-0.02537682655803037
0.013243224306913545	-0.03911943077950973	-0.03551741404064301	-0.02977512048927483	0.007751004041279157	0.05093513045589316	-0.04990304926713543	0.018041629741717406	0.01784923894350495	0.0017288079875346738	-0.015156527959258346	-0.010904607475819466	-0.10020252894838887	-0.01590697503663032	-0.001500653121141113	0.003220953899621236	0.01299681342367203	-0.01146141399248154	0.006283930063274693	-0.013170708285059663	-0.02247805878532381	-0.054609826550038904	-0.008334388707321887	1.2877812356745078	0.039304403682510744	0.009934567849362794	-0.0014049853727130539	-0.0019098190229524335	0.07336865483615443	-0.008014383973374242	0.07007204192028312	-0.0053108484710855915	-0.055909780668286564	-0.029639981286263627	0.01844109830631678	0.11664619532784563	0.05756410555375005	0.0329336847550936	0.0005798903263235843	0.0621072524689931	-0.0012231939536904975	0.01207599000252194	0.0016493117182333663	-0.012310300307141734	0.0027930462184020143	0.022939804082051707	-0.00885207777489959	-0.18292900300766704	-0.05365149781943856	0.010966110224290787
-0.018176021266766474	0.002353312489718155	-0.01725513132056367	0.07336986616776321	-0.0014595982755686691	0.04148120903670233	0.040178634673416355	0.03150901177877058	-0.030424742395104384	0.005369006471374814	0.004613901579455706	-0.01635642624398406	0.024340365257370378	0.0047211770104044265	0.012031066627463588	0.009646307706909647	0.012862932007865856	0.009266311566689547	0.1918933055110083	0.0060643347208035265	-0.007803463584005476	-0.07009279156704815	-0.01398988755048449	-0.11029768824989969	0.05761835133195018	0.0022422054276270502	0.006512881582424598	-0.009432159829839656	-0.08238705598026509	0.06037092120730831	0.019716811401482983	-0.0020227281748884706	0.0551346189904436	0.06444893092001612	0.00781064315345393	0.00539040647525544	-0.0016264917917400454	-0.040687626835597686	-0.006454836250731386	-0.03955922604700195	-0.0008675786883759429	0.01103600715510038	0.0005439668549355701	0.0032525074879213205	0.018165796846231024	0.02250102059973342	-0.005485468872712954	-0.13573810923886795	0.023890896440418693	-0.01663104135749509
-0.008836947914874691	0.01721052278725656	-0.00900888723309954	0.016262790123734702	-0.030280660706296793	-0.019710288215748824	-0.01996355164009333	0.012082031445922622	0.007758778050995443	0.005983533738517144	0.032833296188070016	-0.014068514145622794	-0.10399871349946506	0.0005453643849985383	0.016105440523210928	0.0017980882438194386	0.0029028249653165403	-0.014909591732326408	0.17509465978412983	-0.09953985202373943	-0.023662888046857004	-0.07067548317864912	-0.014330345163449238	-0.3909941308846397	0.03456647282895101	-0.0014993414033944645	-0.028322800790865223	-0.008697213314395049	-0.0771677243847546	0.15524981736858534	-0.00975490260888223	-0.02481037151792134	-0.03422833647542811	0.053546397520080335	-0.02763487197170107	-0.01197813109032686	-0.014303969177727412	-0.03954572006663484	-0.011768714388680383	-0.043469135259801624	-0.0007632983524046722	-0.0055348921380777025	-0.0005888699081904634	0.02196569092197915	0.0050639011397408465	0.020794756499064714	-0.021641279574554938	0.018968098381102756	0.09962220614791022	-0.008139023228464066
0.07378484303703663	0.028570838073243794	0.03338587946210332	-0.027714210272632045	-0.029126693409185417	-0.10069957670245258	0.20289222341729202	-0.041068870622750275	0.011832742348838202	-0.004413621458778653	-0.01575476962715911	-0.028618991887297125	-0.019153618506604835	0.0007060263653639595	0.02356308466132432	0.008549927904743345	-0.07093325746030787	-0.025331116748811836	-0.19953662415881035	0.025015164754526267	0.0020083180346184234	0.0329150390100639	-0.012240154805256316	-0.10945202337682212	0.029720971032323358	-0.0025453471680011715	-0.028839418786233	0.04006388572498763	0.13575613749340545	-0.04955521958697027	-0.029506999633449688	0.050410849506047	0.024768063530816106	0.04226058584249913	0.02666737269623063	-0.00047334617598371553	0.016382658886057107	-0.031693924356899404	0.00829887622270362	-0.04659635992635526	-0.0009329669444174215	0.00929291337997056	0.09532877282924783	0.004690618436202567	0.002983123969195367	0.017164067465292466	0.07202409917365112	0.06351378837585461	0.008137971043461402	0.0009498392987139596
0.005925344738957574	0.014400957019969428	-0.04267451983185242	-0.0030460179738278385	-0.0028246161690681218	-0.10712910803402201	-0.013755616513175164	0.028790567049739913	0.01687474750539468	0.001078852991624808	0.002133741770380584	-0.03523711091694076	-0.01279472607589305	0.010858621920103268	0.02230060533741598	0.3211122675903898	0.012796798898892302	-0.02612492213560763	-0.06013472102444775	0.006833528628085969	-0.04163112480846667	0.0333946095464546	0.014441385150840324	0.3979977695644073	0.03942764331590943	0.0035509263519244998	-0.004636957387587472	0.029326353380783984	-0.12815085036094587	0.01276130064682693	0.18569486873511487	-0.05371922434428434	-0.050701644685647716	-0.272806268097239	0.010936623076487377	0.0016034447759317118	-0.04401702259261329	0.00774899968672155	0.01840072195792345	-0.04422433651516439	-0.0009685300377292151	0.013365573898641923	-0.005889526654099245	-0.013247696935211752	0.010409816676523041	0.021976552001087838	-0.007421226385415503	-0.029200181632346903	-0.018523612744762705	0.037577294716952744
-0.0046893869137718865	0.021941124690412834	0.02159781209724133	-0.04251217157173942	-0.010036712158479077	0.07711251421187244	0.02390525454233207	0.03611216394212752	0.020168471609750303	-0.007839979298998878	-0.003878319396772895	-0.012953392218498993	0.016881908710535937	0.001051968874895465	0.02045611494462355	-0.0018695605866225378	0.005114619736414352	0.02081522164303151	0.1986653796856699	-0.08419783217405784	0.00744870529231539	0.031815227315629455	-0.014090237511491795	0.8552217613370664	0.044234013399862854	-0.0008381745732673153	0.012395785812707982	-0.011650141704807902	-0.16274942172641435	-0.015789696936388646	0.08172882497609771	-0.006362864551817074	0.030201232675589017	-0.018107687867635742	0.027765566228930037	-0.02471168047304818	-0.043110855715633806	-0.04723791444067774	0.004885633878267618	0.03422377343231674	-0.007925702910818655	0.003495363920521049	-0.0031613885575051425	0.0008231889915301053	-0.018075065653273305	0.01951062463468552	0.048714786906057635	0.4919116702644595	0.00797140186241104	-0.006422063670174066
0.014312995182852319	-0.03285441046034539	-0.019617613465195655	-0.037225092769327145	-0.005568231922392033	-0.16845472206042833	-0.02653239038301558	0.014380193730163228	0.013785796947157359	-0.007768918293265324	-0.0036037810816917045	-0.03132590227687797	0.02029025677323807	0.0031722577881152575	0.01300089427660714	0.013856700129573074	0.012985359665799114	-0.025301396263320567	-0.08758916494130808	0.002756910026544392	-0.023511231848207536	0.03748814478589316	-0.009318614127540332	0.32028271954973153	-0.025657992371650198	0.0003944328037330706	-0.00017360071632429027	-0.009489025656158629	-0.07570984083577637	-0.04843916878732616	0.06826954985174306	-0.037277914834018065	0.04761731565739774	-0.024360690401071132	0.020648247356369394	-0.022607047634604534	0.001944882450618752	-0.01140512148731093	-0.006464362523109594	-0.018020284081964384	-0.0014618466063511732	-0.0067975565769222155	0.004241470111437229	-0.010277373424703955	-0.002531735694652161	0.022577304324897705	-0.012496443507664661	0.3075618983532556	0.008119102595667574	0.03030722236679776
-0.015968331042926366	0.01508381563187504	-0.07498157524304365	0.022186909610771726	0.013566260405180082	-0.05864495279112389	-0.019242986749404372	-0.01105948723563315	-0.03259169383783965	0.006655593299719112	0.0762782437755348	-0.06897987375439243	0.0031533806393847954	-0.001724014837643699	-0.013632215340174845	0.011368556345767866	0.01297014676696981	0.1111209603997977	0.1999088728280136	-0.1366957943689811	-0.022613729228930426	0.19136190426198318	-0.01022378047076645	0.8297914199688903	0.052004492925002976	0.0006589587842263427	-0.03751737639508483	-0.012594232122636459	-0.05615670586695501	0.035351196154655005	0.0671812683185713	0.07884030547664443	-0.008776606521834401	0.051209473073982464	0.03659436127265472	-0.009343446363708426	0.009471322255632185	-0.03501405442773255	-0.006833502240677262	-0.042248467351959106	-0.0005600806996895699	-0.005038911813762388	-0.003187720925254689	0.009519262993200208	0.03112167928525596	0.01773398967528683	-0.01045410396494517	-0.13713628694889413	0.05490209736062525	-0.015339151293761552
-0.004689537444556482	0.022162311808114465	-0.005583510463912217	0.023000984364913893	0.0007963532922519789	-0.13770889891029628	-0.031590531759959094	0.028010670120299345	0.0036034523735010227	-0.005581080622864829	0.00908710242612251	-0.006550030824531132	0.05876070103238026	0.005258814672770313	-0.004121050954115526	0.05147399371676547	0.01049133262144569	0.023621412386353405	0.16467488853102422	0.0009074741324599018	0.0036890797171743542	0.04268450942492741	-0.010961369559054674	-0.39310654743435136	-0.004649530223710099	-0.00018103257654547634	0.380343376726588	0.002033400264395095	0.034497853029107226	-0.017211956247729723	0.08669084650440163	-0.007750295790552628	-0.010279855209343169	-0.01840658108606849	0.03188855419908286	-0.025532898915787156	0.020229336809097366	0.02532208081128458	-0.007940911403784412	0.044846679682162355	-0.0007744366999148042	-0.005805183633487832	-0.0005265189584544714	-0.00346719726279789	0.009500686878153647	0.022905081893801617	0.04906385621907284	0.15407483463647728	0.07292389013051706	-0.0029595057694202296
-0.019899772236079298	-0.040234920347826844	0.01634380505130398	-0.02675626045348781	-0.035524740767711546	-0.04682138898387839	-0.007629703756900199	-0.008767272520985716	0.003456028653836529	-0.007702704323048238	0.014700807255515428	-0.0265866984022985	0.018981024267301017	-0.01332522161215129	-0.017151029923579517	0.007190689546413341	0.012586043196360332	-0.030634073652653752	-0.21303357055283995	0.18001744507437833	0.0487439659812695	-0.0660517447414345	-0.005862986239985867	-0.4689655408673442	0.02026242406064839	0.015627783265387007	0.0053016979619096676	-0.012445580950731528	-0.10111151117231093	0.1219764701154465	0.031698437962557	0.06250213987830285	-0.024650698921253024	0.07023740587064722	0.009023492767284915	-0.0031270354684560515	-0.02760795364578862	-0.03516081584503761	-0.011808035240530807	-0.038847529976790654	-0.001514202225322515	0.011359226869190024	0.0026532547391969275	-0.0004494451860835397	0.00887516913307736	-0.06415984509488044	-0.015764307203107456	-0.1277447225404081	-0.07160400004939065	0.010802732269547597
0.0008762584213294759	0.00881894402530852	-0.0039104767950966105	-0.03847094175256861	0.004132970396366318	0.0925272338603516	-0.030246748260865253	-0.017670385016313593	-0.0035235699338571065	0.004345488642709461	-0.0387032229358314	-0.003102296261521042	0.022247184831265986	0.0028352871162845984	-0.008779445477898298	0.006287837181813666	-0.025415512702433807	-0.01659702133343053	-0.12991077549900382	-0.0006591083279596206	0.013169710907541776	-0.05590713633364712	-0.012031065209347888	-0.39178183707134967	-0.01657133478832775	0.0013683460366914005	0.0013489511305848283	-0.0011141697417613615	0.06545124942988137	-0.04793897192642817	0.014632470393159656	-0.035110033525563085	0.030737500789954356	0.04785819320897508	0.02063962659128483	0.003896272860335739	-0.04029977173933439	-0.006166674486208103	-0.006984985641737512	0.0635141141938284	-0.0010089335421202123	0.018074719952118175	0.003178476017218054	-0.013164218493734552	-0.008928871176567554	0.023309892217843662	-0.012151813159199082	0.08444603764145776	-0.06894595466145302	0.0033214650235868248
-0.019769302598464128	0.022363784798614506	-0.0013471939839918832	-0.022083315151257374	-0.008946841484423885	-0.024485529702308485	0.0935410263990536	-0.04101830967302826	-0.042364486655315434	-0.00915506546907327	0.00291391456363599	-0.012731170017406658	0.012133565549546347	-0.015036607754447323	0.023056035968376454	0.033031162664476144	-0.04614656116379119	-0.011635400801951983	0.1498536103509612	-0.00100937240885969	-0.019024665543794436	0.05102987699588612	-0.012051097744837534	0.24629332840980642	-0.008384010410160863	-0.013003130597329073	0.004987278003326537	-0.008481542064517998	-0.1346637550526813	0.0383013049300509	0.07418926457858611	-0.01652681974758725	-0.04920976198990347	0.06382613977011206	0.024908683155208382	-0.021282619333716866	-0.039944958428265454	-0.04739972143569419	0.006530105531749723	-0.04695692418416565	-0.0012432481215684675	-0.007028226637865009	-0.003039993981761654	0.0030292550926891634	0.0027199796485176194	0.017282101487658474	-0.01856400001497168	-0.1419601789149184	0.027842596370199316	-0.01605473853353924
0.024420414900292963	0.01617055500642964	0.033122646284211396	0.026042168320534256	9.731342021336787e-05	-0.07885452964833203	0.04986108291134001	0.024523693800303864	0.0034883674406935824	0.00652675123952431	-0.012737915567894742	-0.012412214286414928	0.008917188327834811	-0.002921337330305323	-0.010384424199941714	0.008344302450829127	-0.03137795182977388	-0.02983025906607072	-0.19116180775272995	-0.00412085189346526	0.012930130777459817	0.024781101956223756	-0.012834786284135407	-0.4203029264637527	0.040199989702314545	-0.0016120151150624223	-0.0017503071062954405	-0.0022216928409336104	-0.19430523442531566	-0.055392842170493166	0.082650803083557	-0.017426318891855225	0.029286514394129153	-0.035281686684738724	0.025468223979079267	-0.02527410643807307	0.070169050625399	-0.0435003643187737	-0.007111432479906944	-0.024232963776438736	-0.0014719008589410805	-0.010157675121459033	-0.003568152550016384	-0.0034493577235647534	0.0037714604248812976	0.02410102080957222	-0.010094963082071626	-0.08471501007219194	-0.030294013469486254	-0.01336808035104259
-0.004010443993943773	-0.005897493565649256	0.0384824660700257	0.014021751259990561	0.002695814882738614	0.032363072727894814	-0.19540757826297703	0.023477436868004225	-0.013206984609330903	0.00450269196550471	-0.04249738422617957	-0.017899379418274658	0.010936670309694455	-0.00814566209930017	0.007168315924395938	-0.03724699153461479	-0.011715260205158666	-0.029812938809552724	-0.1275003572439822	0.0006102723925345344	0.027574526345927917	0.04754229522776513	-0.013977104739804508	-0.5729080935423715	-0.023330713624463897	-0.008756126779357146	-0.01755787998979131	0.02505711668308941	0.32645284164243815	-0.06415994939676166	-0.11762331980847812	-0.06357546050084548	0.037149079124392484	-0.33999542827356133	0.01743260166652508	-0.022177851495512733	-0.025439884420591623	0.08627197088009875	-0.014959909718116978	0.059920003727667065	0.025292014788889355	-0.011117447608351358	-0.019161525322229134	0.008535042994188552	0.006498460143671582	-0.06506400906074777	-0.015335114788163264	-0.09240990509992461	-0.06688954073394553	0.046760621766137135
0.014786029373748533	0.011380469234492556	0.046642130270297955	0.0667849785064921	0.0015668350026254302	0.03416652037711374	-0.11965281581478125	-0.02222990760712055	0.003933187771393114	0.006837281674685801	-0.043174816652908884	-0.007121529027274483	0.007966902802505865	-0.0024105587623754216	-0.00840989847205492	-0.0595004166867082	-0.013732819881100658	0.018383239376781057	0.16734573990385307	-0.09892444089721339	0.03725600669526993	0.045977089421125675	-0.007398865732009836	-0.5415269688049014	-0.018966814803550006	0.00014087111958324385	-0.00027769829678909444	0.01093337276418315	0.17549424276425324	-0.009327804130900768	-0.04132143956046684	-0.03118061530688028	0.05229052003177403	-0.04045067775134421	0.01677274402553303	-0.002553873070631744	0.003511959385967566	0.0885143753730341	-0.012409603366918235	0.03685042316999452	0.001057576160217286	0.04570183419224795	-0.021678997885475473	0.03645493981748568	0.029791840177848646	0.02738489487697516	0.006620528236209429	-0.1555501320703086	-0.061705073238984456	0.052387751535466306
-0.019230008463438572	0.02006507817277852	0.01868816620927969	0.029127942467025422	0.0014051596462457837	-0.041476081602951305	0.027316835416378672	-0.02115897850465044	0.01929359667895842	0.002183518807049404	-0.003143503729220174	-0.008795273029136297	0.018023997408380454	0.0014593666278175078	-0.006331757759032189	0.03768179182507993	0.012367719154094084	0.007692461294541863	-0.1081711366903396	0.03224529806804812	-0.04661415131223803	0.048142526715233634	-0.01256275368418719	0.4902015985608052	0.04983040321974331	0.007318527089590134	0.0028413899270573893	-0.005786642788640165	-0.1623026432755279	-0.0075571134842020915	0.07873815242335012	-0.002382981759319773	0.04889270219324044	-0.008983688236982288	0.02289400816105699	0.00839926146653961	0.016477599747323258	-0.04528759699744449	-0.0062914535554420585	-0.040069119408990994	-0.0011264745216547454	-0.003996261918050004	-0.002718125494115884	0.00239848137996737	0.004410390686236497	0.02300634116537003	-0.00679005916193164	0.12473844696741954	0.009366681967998738	-0.003943419727732726
0.00316865920307755	0.016759991293909843	-0.009104483303093776	-0.001252395894286383	-0.010475988719658972	-0.0028539520541560706	0.11913562103186487	-0.03308421985259556	0.002138817224733157	-0.010437181641215466	-0.014529616302227441	-0.012951971092874737	0.014655020364960728	-0.0020611126808339577	0.01856212593166929	-0.02843464872020959	-0.02966232530868201	7.866532915504649e-05	-0.1714175270600218	-0.00021266715043147998	-0.010200522045654178	0.035508381542403	-0.01380413763360193	-0.3327196428132127	-0.013639511492426846	-0.011081890126437611	0.009273012475268842	0.0037881328955216304	-0.2233431749414908	-0.053061346828068415	0.006077973058842599	-0.01080596807649472	-0.007787957753554019	-0.017657559201668754	0.01941611029760752	-0.026142799940340047	0.05706858285709422	-0.04345202612453495	-0.011055214068866916	-0.040645222399244355	-0.000678038714361901	-0.007045369018721249	-0.001327181735688282	-0.0013427083100365053	0.007022816967085237	-0.05373228300473966	0.05712264580228511	-0.14774835693406202	0.019515946253825314	-0.0005281874369587058
-0.01591304879623567	0.02171267560403612	-0.03864007507962465	-0.023369921535099092	0.015776819501720912	0.05062778557865886	-0.01972709405003352	0.02568741340043598	-0.02716424239363505	-0.00815741045969262	0.003957268283674784	0.08586727914231032	0.016570366816498518	0.005584624198711026	-0.008763275472127133	0.009805281658331659	-0.03170429603234115	0.007356599152448689	0.19459573045438866	0.0139612391200606	-0.029622632014497684	0.037521614021382446	-0.0113620999196708	0.6036056789319076	-0.020912912201572816	0.02904602259622625	0.011961331916827111	-0.010880552288533726	0.021135784612577344	-0.09195420660818181	-0.00772834658150864	-0.013910888575332682	0.03493131121595534	0.06870651470184085	-0.008490289345346536	-0.026410576045813285	-0.038182812703061425	-0.03168924999745984	-0.0008134598372325854	-0.014694569723912492	-0.0010321941029156733	0.010463055220049864	-0.0024988396628406917	-0.0015974201989120047	0.004909969852289214	0.018561037406251306	-0.013883921381303298	-0.23198395354642945	0.07104484744420334	-0.01822837432620081
0.010782529632275327	0.028974866785341873	0.031143287856852477	-0.019100654730941642	-0.0056521345897037	-0.16382531416768806	-0.048862846978386006	-0.00894445045982302	-0.04008389056483193	0.007815949161448588	0.008124396273001185	0.05031912299660162	0.008213266695178845	0.009618158032712381	0.015097024299849727	-0.0025350278941783473	-0.057578001504786515	0.002366233848676711	0.24507756245854198	0.007012175877953996	-0.008149875308065203	0.0315428438860673	-0.008811074052288313	1.1362328087673224	-0.0159946078502031	0.01949303224059695	0.004212816532740908	0.0073169864626019265	0.17938165604739206	0.216266559215863	0.06903695606032306	-0.009043524210077885	-0.05104513229780559	-0.011687271198895087	0.047323971065742446	-0.026012176781572634	-0.01838425249033826	0.029324525371923482	-0.010135761518275468	-0.04312827326036204	0.0007016652651254845	0.003741551081355283	-0.005898738668992155	0.003074749726467371	0.024853163066975867	0.021526633298976958	-0.017294670430553744	0.496266850393457	-0.05744551739157842	0.0006290335140756724
0.0034374920119349555	0.02900029880743314	-0.04050389378609234	0.012733750657731071	-0.0009478220851833158	0.055652641993630916	0.17952585869894533	0.0200685903029319	-0.0005969572056280412	-0.010633693232850601	-0.05612141874421068	-0.05036162100262609	0.036278681536680964	-0.005440964200341114	0.0016492181974246704	-0.0381373472883075	0.010470132397628003	-0.009510741448416956	-0.2262578031224749	-0.018456051278348606	-0.007774590617451213	0.032047224570593974	-0.01643204582747385	-0.6360923133350113	0.03662141807962507	0.0535267873181243	-0.01068654292372994	0.02047512710222436	-0.1939658774321769	0.01537408763065614	-0.049149370000282216	-0.033563979493590704	0.026918732133291268	0.06233736046768172	0.022536430853905585	0.12419638527102615	0.03853069085186416	-0.045895596821389335	-0.01127704095443005	0.18055931607558204	-0.0012011046231891669	-0.0068690671746146105	0.015472600646849605	-0.004363432018724598	-0.0179712144177156	-0.05663791652452674	0.010735792781738201	-0.15231574929440958	-0.12172295832051286	-0.005681279534971781
-0.018744001494247643	0.0659820043878386	-0.017394611879671857	-0.03227376225353746	-0.014696146562432795	0.038655637789881986	0.08838888642161942	0.021950576706139507	0.014090679315186936	-0.008266544181036443	0.014382908905893055	0.033124416500695045	0.0010381439668676648	0.053513636504354145	0.034356623829245383	0.04027932996986529	0.0005863011983046817	0.02847388430131723	-0.10124662476226631	0.002631412895451194	0.001304512389536103	-0.06404048542650735	-0.009068353795331404	-0.45667054240995697	0.04992686419364045	0.021482025023007736	-0.00812055696591001	-0.006897633693944954	-0.10129138433033054	-0.022650715285620935	0.09294066195223877	-0.013766531796666641	-0.013600901481078473	0.02429670795744505	0.020680344955784857	-0.0016248109469481277	-0.04874526400136292	-0.04476409906605029	0.02026104388466156	-0.011270508173426242	-0.00032232089999961316	0.0003593701387391775	-0.0035139602960090996	0.010372207308815815	0.0035045441813745127	-0.05046255308419459	-0.006654511117138463	0.12477017855692575	-0.038151275333188184	0.0033764410925047742
-0.009129190425460183	-0.009293998728243968	-0.019834699388511262	-0.030670413369350353	-0.0004984339117643231	-0.1114684317645806	0.10768418135089328	-0.0429628281677496	0.006585559742778059	-0.0004735491889710829	0.0072379191986870865	-0.022434323906373174	0.010944409740849642	0.0007474665264253417	0.011959057173089604	0.03483826162508885	0.006064971424916621	0.029159369017471546	-0.10015213117761104	-0.012429691829780768	0.002292767569170792	0.024995281717887428	-0.012879544777285628	-0.3578289660573744	-0.020193805926361892	-0.00615873859665935	-0.0004334833848344715	0.003582451300815592	-0.21035567889144605	-0.009120520168919028	0.0990043889490712	-0.005629387214417511	0.034749550074435594	-0.0325881370349035	0.024195938663926973	-0.02361704620493583	-0.003969174884638051	-0.034939414156759156	-0.006555632693177904	-0.03353744011250164	-0.0010863654927270544	-0.00027118425014487004	-0.001507069331899038	0.0014420020973395368	0.00400123933187424	-0.05664412397722845	-0.014223313110562595	0.14323718860603976	-0.028898695584822144	0.00036331164404309674
0.0035231624322466814	0.013520345737792467	-0.024943871867547703	-0.033066576779852586	-0.008730965848644747	0.024036639142782132	-0.04804358677724394	0.022822975400007637	0.005531343930368075	0.005176927413404337	-0.03752932229616035	0.1407788427677795	-0.08575414241354047	0.0023463213918017574	0.009602770476803562	-0.013109814724814714	0.012965912801291233	-0.023763849288055645	0.2347999117919191	0.026944993486678323	-0.02031201713624323	0.048294051592293316	-0.010924182762377313	0.047546573443666695	-0.031700767377378085	-0.002413874956723157	-0.003169019850105178	0.008346421217591705	0.05796133222825379	-0.015127924824162073	-0.11079469148206686	-0.036292856351008415	-0.021033490754537705	-0.019678041821519308	0.02868942211768699	-0.012036337167805687	0.03204883142023518	0.023825736488486404	-0.007587140885456392	-0.036462900872849424	0.0018233453769033077	0.0037177572400851205	-0.007729007973125772	0.0026957665842192	-0.006163453465091516	0.023642365736975625	-0.014577634673398279	0.17398929690107506	-0.06992029336329479	-0.011433964087494588
0.007203804541708814	-0.03751318587873466	-0.02625017447169489	0.009211694460543367	-0.012433000196062994	0.03998899648014558	-0.049782959408285754	0.018986324732318826	-0.020058817915872988	0.0026345010420278413	-0.006153291946710306	-0.015322752134742587	0.0073273898885989185	-0.01288676315515322	-0.027461350834896713	-0.005395672851844938	0.009979321025996614	-0.01801478804078506	0.19435634262178464	-0.09757482722110127	-0.034820893371840245	0.03917129551023886	-0.003922870322809922	0.35157771402390864	-0.019765603493691015	-0.0040834728730147615	0.001958121192220733	0.00748788846640673	0.1337208074809782	-0.048001903574583046	0.00861192680888089	-0.016955688157001988	0.030207099931924858	-0.043512757045136366	-0.06797841822479532	-0.020955593577362014	0.024394965064549613	0.06881558168322553	0.014366596307004511	-0.047364191992199815	0.001065590969182813	0.004328265023882159	-0.008595618231915068	0.06146807229046608	-0.009853731472281652	0.020269782493091044	-0.009275172591587761	-0.1530442469486503	0.06510409769976304	0.09582739265514856
0.013621599104556662	-0.037730516192416325	0.007303462447510219	-0.04948154984261446	-0.022745096628414785	0.06289315637089603	-0.04063675198553042	0.024911023568051315	-0.03433754767871005	0.0012826572890509852	-0.0071442873198979216	-0.009075105790675842	0.022188786558878563	-0.0013774754346925874	-0.004930312392515043	0.002078894504372147	0.01793234087308865	-0.014013301998179668	-0.14921700643168134	-0.1411431824470843	0.012572117552662531	-0.07226181192486142	-0.0020539327189473626	0.8175055850618346	-0.01607881883234013	-0.0035866558516838266	0.0006523504511103965	0.007750161706790823	0.07439538752516614	-0.03967424284120643	0.11414027531914708	-0.06682951152599026	-0.04468204786261604	0.058224429738688466	0.021707761125013714	0.013529335508881558	0.01673722798956969	0.02633193660472498	0.014494524318830007	-0.04097641765955941	0.0032196209035369977	0.0050144644658961625	0.0017451871245170879	0.0025630924982707713	-0.013579130045357669	0.022667261829446943	-0.007679189048779881	-0.04068768810163751	-0.05486116906903162	0.03447634062688758
0.002054881660273895	0.020239976290352114	-0.04463230771162775	-0.0031065516268339705	-0.01575195007488737	-0.16342871733103165	-0.028138199373892347	-0.03918414871123823	-0.03231637817331284	-0.005890815081962864	-0.03179782556835016	-0.004621777881064918	0.00764251365856453	0.005268057377436798	0.017451732756317142	0.006841417260803792	0.015772738157404275	0.014984382690587154	-0.0889181162646295	-0.0026074960206082325	-0.033909956963924195	0.036674485842746296	-0.006427782337416739	0.8191435523428654	-0.021211290710264803	0.012935308817079204	0.002269486269925983	-0.011510784890158538	0.035541726663022244	-0.02223529274261182	0.0762144191444493	0.08401446639783289	-0.047846328595859265	-0.02670770901619444	0.04136051131327331	-0.028758830713315	0.001372228068224649	-0.014452207235937748	0.013064002817333312	0.06073032000029925	-0.0008672616700088838	0.003769380554474992	0.0039596767310616995	0.018785892633315416	-0.04052857982358473	0.02045042818285747	0.054813380686165696	0.35721039078145345	-0.0585913886258978	-0.020775948256897846
0.009420628691986349	-0.026856510313377657	-0.15991215265946898	0.016069057084770248	-0.007714010612686661	-0.1698325819567862	-0.037333601420980994	0.017779838557668334	0.0015720741993744014	-0.013683283151361138	-0.0343380111101138	0.08710546583421201	0.005225201316554376	-0.00018538322121275995	-0.005694035905500277	-0.027058388252886652	0.012977856130998588	-0.021158170448517193	-0.22562578091584165	-0.007563579981114162	0.012719445061526313	-0.08110659797385675	-0.010018289798678597	-0.6267450831748351	-0.031231830031708978	-0.004883169941684355	-0.028466209761993013	0.0004774559709858295	0.037881838506474697	-0.023335213538117933	-0.10233260447232752	0.09766601545248468	0.020531182792269283	-0.032934745510200175	0.02320352195526175	0.007509218711474023	-0.041308476232226714	0.015409939295738787	-0.016235879177937385	-0.034429981373464764	-0.0011038200517490622	0.01513046733344745	-0.005971043105196077	-0.01484908660191486	0.008750566549077302	-0.06744024602869904	0.03842588979231732	0.2901313851152146	0.03741965754577013	0.05354499903710493
0.010765586690371674	-0.03566855754407916	-0.017827139706332765	-0.0018590607278696552	-0.001455791255487884	0.062498214472388645	-0.017820154164205813	0.020688408895751128	-0.03086015304640341	0.0022292775678331963	-0.013197374834404946	0.0044894322834543345	0.01335185595437033	-0.007674350703545769	-0.003940034252518308	-0.0309728786113792	0.012832593927172821	-0.01667815608444871	0.13573104666100336	-0.00452861171893428	0.008046255705863222	0.037220221235939425	-0.014206393221067265	-0.11690290341540367	-0.04037159218291717	0.0012204285471272669	0.0009896716093875512	0.0007953305834143975	0.0673743392114739	0.009406692314378415	0.03350733865388138	-0.004170293476472034	-0.0390519619325687	-0.02007464459612811	-0.0014320122521647137	-0.011427148815296823	0.009827940139365637	-0.004969870993351924	-0.00764953119096499	-0.05235074986918698	-0.0011271021270855273	0.014105992456329295	0.002423782861206564	0.001316956994697466	0.023881495375298073	0.02274220894102782	0.04530748836995517	-0.20842593434590082	0.14391366342845122	-0.005411121180899954
-0.0024546995944569063	0.11947643113501763	-0.017658273277318996	-0.0362184150842726	-0.004772624625723574	0.0768116229844657	-0.03245777121525439	0.02079037643345182	0.015590656315567322	-0.001115821093269915	-0.011259434665757725	0.02658045621764486	0.022716788156229087	0.04589180798012603	-0.010278916553868839	0.04872738645718637	0.007193170331827605	-0.028160579743589553	0.2009935725680056	0.03222248751857806	-0.020542091282158982	0.039344812433217385	-0.00978359075010676	0.8202758832945092	-0.01982316676941091	0.008860261801456727	0.0013334081375309325	0.005882493380600499	0.11770081033868997	0.03909963843569858	0.08031701145482639	-0.05510001617243379	-0.06156244067382886	0.06076653243058081	0.020974717068744576	-0.035936929601256634	0.033301984437666764	0.03475521506120506	-0.0068943961802935515	0.041355268503897244	0.001056749595740257	-0.0018148825962758565	-0.0010370212870111572	-0.012990930523466886	0.0055258597995400125	-0.04847970186954845	-0.015884894434057422	0.1955694133439614	0.015699628353909974	0.04638747188857815
-0.0003732853980571235	-0.04398319002041317	-0.003020407207346898	-0.03481282546453603	-0.004668347784685784	0.0443378158491274	-0.012090476731801756	-0.017947038011892073	0.005538137581052888	0.005709245862267926	-0.008224988540861159	-0.044562433825456355	-0.06640293837080899	-0.006445931475955513	0.00921820627678644	0.007360781562135526	0.011000217562391662	0.03263970687960063	-0.0683513443898686	-0.00477681843350656	0.009262757797389531	-0.06588109092892509	-0.008490930576526261	-0.3107136732773077	-0.03145136997079362	0.0027429570622092797	0.0033953857618231266	-0.008237372331522056	0.02779806011365872	-0.01944193257496008	0.011261387560165894	-0.006848609907099126	0.03872774645281497	0.05073276696987405	0.01910029721282408	-0.01880706214515012	-0.02076257200191467	-0.0061179731409841	-0.009205500404482155	-0.0689843404451607	-0.0015359829225701106	-0.006724593775446192	0.004617240876188953	0.003701790755904767	-0.009795391007158287	0.024747625808908925	-0.010299386624536055	-0.17342377440349355	-0.06779584185237754	0.0064940189638551605
0.011716886231821991	0.020099001700276405	0.1355978341283124	0.03437116570159678	0.00472582638749368	0.0011664037541675497	-0.047900914611337476	0.025423683305645317	0.01580084351448777	0.005369518247145606	-0.0066256988250606805	-0.005730675567171784	0.02418945620047343	0.0020799355862320228	0.0047850660184416485	0.011819692269356528	0.01574524070080897	0.03747598411736435	0.15617641955618874	0.008863022225279384	-0.008507237502263525	0.05343920692441498	-0.0093634648629818	-0.3405185607308704	0.05951849364571972	0.008326529433337055	0.006463596495680395	0.003915353219987082	0.04722833201364952	0.027514074796679597	0.016425973343909935	-0.0026400421323036424	0.06018692369180626	-0.006677712937559499	0.02257941751526814	0.008769543339394295	0.012862539479303815	0.011071733046000305	-0.00853012866372992	-0.041974005154147016	-0.00098133527474929	0.01913574557236352	0.0011557268768483482	0.004699161640494276	0.005012203454753762	0.02685473750860183	-0.00787459749346126	-0.1156182798103091	0.0274620005791121	-0.0012735041866833853
0.01744105994978454	0.046014997091647455	-0.0013599035011377055	-0.03906459172737796	0.005041898398564399	0.03898533464710627	-0.04081898867528016	0.011356478844916728	0.00549832620396719	0.005061336526268133	-9.147104860767285e-05	0.018781831304551452	0.008281481108161915	-0.011480708409385988	-0.0037956208302020967	0.0049529006481414395	0.2496619564767625	0.0018241688825062737	0.24454522239899543	-0.11639803111388228	0.018021096219911124	-0.08325949076815169	0.04798938715169388	0.32286182992883816	-0.028252324894144202	-0.0014017346361750243	-0.008422429562887919	0.006629592118959044	0.14754238339861223	-0.038289937876959085	-0.05019147656231216	-0.0051406494375034525	-0.06062334271862601	-0.2972656902896909	0.006523502275481223	-0.001050917507221675	-0.02496090226460383	0.09453003941389652	0.012604428380133686	-0.02979570611940271	0.0016148222072406497	-0.007413835192169427	0.001946620721981526	0.05199129511115152	0.0016623653248518167	0.023780275257840548	0.010644473406927318	0.14721117770608286	-0.06768435608492782	0.07387713392980413
0.042134397775871184	-0.03696748863754419	-0.02866389960863603	0.0123993457840279	0.0029464554181257425	-0.1698337681854069	0.22305077122947373	-0.01876330694021526	0.018094530039494204	0.002079978327032586	0.10198772091064966	-0.022282079284221618	-0.09404984340313004	-0.007744516604185992	-0.012399572351985808	-0.0009759034716924362	0.013845566860074906	0.005496379331343087	-0.182384761272628	-0.09253789808986584	-0.008848048102540815	0.013162319811892986	-0.005348307009081691	0.4578398518398255	0.06663604341378523	0.0018543033044186813	0.0009790346456204134	0.020291637320370138	-0.256283883567887	-0.00964139600354265	0.05935040157009876	-0.05634116841113782	-0.041798282706097506	0.06858123015364026	0.02553584064693405	-0.03313059550568032	0.08101159928577545	-0.03775724454317114	-0.006199965842207166	0.05525600935643934	-0.0016321429528026784	0.0032706741170832176	0.061024534498411956	0.04545668614251244	-0.019175943809760794	0.01676434213325956	-0.015210794649534363	0.7229349711131668	-0.08073644358283427	-0.004650181888028328
-0.016314581335508775	0.04064080839180242	-0.015561853255699726	-0.01577365739014749	0.011959469956117163	-0.06713609365266529	0.12393758836797751	-0.04619844790155485	-0.00027821186605578985	0.008095209796932613	0.03776192910080135	-0.04978917810717976	0.015074406138005089	-0.00206180326714275	-0.008970779803705227	-0.03148297579301761	0.007652657609376638	-0.007169040144031533	-0.22848009679589232	-0.09421432344133991	0.046056716524593505	-0.08105330115867591	0.0888558289213051	-0.5824421392303785	0.042028173661314214	0.010353650201118034	-0.022687449044476306	-0.006991444707006667	0.03483400588497475	-0.02328485000342371	-0.037630146475446644	0.051577681716916866	-0.027707741376155354	0.08571925556116375	-0.07006719613840541	-0.028014739482023286	0.01786664757736107	-0.0043727511806213445	0.004845495442489118	-0.04547754907756644	-0.0004365336940943962	-0.004154662677309898	-0.0026516406339658714	0.0026290550082956545	-0.00684633062504472	0.021538425211988035	-0.005271974997327925	-0.14674063043097896	-0.031512151154140335	-0.010453152667408358
-0.0226361383659907	0.029149676271629142	-0.011223724868560976	-0.003143784230528581	0.0004058758756742918	0.04593567350660678	0.1941726359912647	-0.00985900795321586	0.0005560962753946115	-0.010599664099501206	0.053081770241140476	-0.014243794872601028	0.019377146185171296	-0.004923539552099828	0.0159760597401455	-0.016226223192082036	-0.028628422453125132	-0.004425034307483475	-0.11010982635811478	-0.013934690851580125	0.013248860203349432	0.030125253472938495	-0.014134244801147725	-0.33740607350868157	-0.025195170482118282	-0.0047645380647622	-0.03054003426632007	0.03003750965951331	-0.22128390482404983	-0.010162631701042847	-0.05899042945228175	-0.039965359842246105	-0.041781612937079805	0.04497529786607019	0.020331916597621784	-0.020289438831308872	-0.03432029843925011	-0.04292849301372362	-0.00957371407364335	-0.03601337972301881	-0.0004995820946729509	0.012027243034427374	0.0460916955970828	-0.000339086257726558	-0.004712983382300263	0.01923466399508543	-0.016167586221290185	-0.15188528655212014	0.11686705312037902	-0.0027030845717037665
0.01071145629647217	-0.0026655351929533934	-0.07623840482565365	0.025426592921692463	0.009468195604799575	-0.15675860349969525	-0.03806892850635759	0.01857051488385987	-0.002838335064997227	-0.0021364483988239955	-0.028101226753004995	0.042329850024913324	-0.07605392266840244	0.018932739008256705	-0.00628715999603719	-0.02982257312164802	0.012315848772488062	0.00033940657795428707	-0.21602705594670488	-0.007113216388731234	-0.003700384287336965	-0.06994436482750943	0.09702065691018616	-0.6273238161996236	-0.01710268586338798	0.001389571360746413	-0.013454408636243533	0.005179888886997651	0.08703567919658449	-0.010996529845141049	-0.11000386374992523	-0.013074349638973764	0.03936019126546225	-0.08834546305825451	0.01687610233510204	0.1360879542110095	0.026465378336770845	0.06030946281449315	0.026545329213808873	-0.03826576556874293	0.0009010391049319879	0.01706016167086418	-0.01199328238487251	0.09763652230192366	0.009520286670917085	-0.06702158712972887	0.026466475203543997	0.07956442538217065	0.0505318233842534	0.1458240307879767
-0.021788242160733353	0.02338074055654215	0.05708070731857101	-0.04139160703955804	-0.0008834817797478081	0.05196057826847973	0.037804301881438365	0.0022469585159236886	-0.028091189439683056	0.04417755681186299	0.010478519111702554	-0.012362446055952932	0.046903196440168174	-0.000181566084336373	-0.012867777909049619	0.046717352734321864	-0.025199545072297953	0.010655599075264036	-0.06980379012755912	0.0023093748105723535	-0.007260732986878611	0.03292948084313584	-0.0066438744902610775	0.85975518855554	-0.027788324040993392	0.012916123518083258	-0.002743949873145175	-0.0071990745572788	-0.2595703330187981	-0.001029127414190043	0.08429243372246492	0.10178469351299964	-0.03603030335333133	-0.02343521198860426	-0.011958691654245922	-0.02859498170938168	0.0377785949686684	-0.04134494828813895	-0.005925221004606283	0.05383267357208324	-0.0019910926820557507	0.009437737484354329	-0.0032766771162344413	0.002452595284080917	-0.012463454581666155	0.018683151880274092	0.015366690223470505	-0.17367693064478937	-0.05667145228267245	-0.009743024827734462
-0.0029340458216953265	-0.022507603889904568	0.06171933297353862	-0.039382922290872556	-0.008178702438778737	0.29525662610082454	-0.04558164581244764	-0.034886282240655785	-0.02674357123187074	-0.002157514354379964	0.031750607995908287	0.055375603837859305	0.046048861804928586	-0.014687804812244576	-0.005282800596880406	-0.04115806909682833	0.011646399906160513	-0.0014095045247613598	0.24612600771377893	0.017164749269511958	-0.014380342709028082	0.05994930073657001	-0.01406011802849498	1.0848581946080458	-0.053385119443572514	-0.01376751746888658	-0.04154322491000021	0.0006611534861094697	0.32487506670772803	0.003947423986555623	-0.012284271674407	0.06600170117779516	0.027342148841690322	-0.0038650501068093037	0.00269781539218784	-0.03301612979605961	0.019836136549448564	0.028016941569285154	0.004303422403482182	-0.053837388051066956	0.001458443235294544	0.00391533407108127	0.0025790173348097596	0.01221227022398798	0.04589069201493549	-0.007812576771363638	-0.007828650813918193	0.22196346237714334	0.21934159238840312	-0.002292954095153436
0.03146181418358756	0.014796498048877674	-0.028672692446183555	-0.037885650911589436	0.01993066210981756	-0.027311549775419736	0.21412465203831757	-0.03830304769711183	-0.0077143772100019305	0.005647182315844111	-0.010556468984290041	0.0051631430174016715	0.011938137244321842	-0.0039157712975928	-0.017507900447916835	-0.03693242989761493	-0.008379111047275728	-0.02717975103163626	-0.2608314605077889	0.008016517350847062	0.025712707858057546	-0.0927525978444036	0.10032503075813111	-0.6803896786495707	-0.005472665348812825	0.013492038571699049	0.0034671310753743457	-0.004716459525739629	-0.015671080609741286	-0.046528768318287436	-0.11504825614702081	-0.05304135785761664	0.04806128265341013	0.04337596906372255	0.028096999579855036	0.003335310159497749	-0.04157010819580846	-0.015879688041914117	0.011777366765077386	-0.03884077188231022	-0.0012507417345761496	-0.005289303478110378	0.06253579996762783	0.009052438929654636	0.004909547870406459	-0.0061293880738065125	-0.021873488731721225	0.09323957388079725	-0.09062528325519979	-0.017531543324820178
-0.02016881210416941	0.025023280146973047	-0.03258260292706914	0.022685289829864088	0.0003499222996149456	0.07574306642124702	0.1166465337028627	0.025908657018280337	-0.026694229160715805	0.008169764201397629	-0.00923559880048888	-0.054535772351024574	0.00873770042212891	0.0064518601989839225	0.009899244911286223	0.056880272471687934	-0.048741676978310534	-0.017946489577168177	0.18779787190840888	-0.0012148709309858531	-0.029159189797913678	0.0343199664878005	-0.01571744144639233	0.3770625086601002	-0.06514757485059582	0.00896797157546207	0.013049382145269555	-0.001530787146485818	-0.2641421188998005	-0.019414248411051632	-0.030918043051060887	-0.004054096808774011	-0.0464359708759328	0.07591467679143162	-0.009530765735114256	-0.024500153356344163	-0.034835381194063306	-0.036143934909861036	0.008084565733738782	-0.051406134619439034	-0.006166987177977716	-0.0021514979821033193	-0.007727906063944101	0.008029340852366477	-0.008278912211084571	0.014815054092712126	-0.00969925966756964	-0.23133383233851218	0.19368837138367453	-0.010498365515726346
0.009644860079613135	0.08143586790351365	0.01669639321543182	-0.021715678299647878	-0.03025340030801349	0.05811012493839189	0.2658754868200474	-0.04508354447926331	-0.026893042032333142	-0.01176002807233981	0.037965397965950616	-0.01906732694175298	-0.021627265390204594	0.03880241483999052	0.024462472109320517	0.011667876128320131	0.004694559447794108	-0.004370589522649788	0.20376187426710404	0.0510027240548854	-0.018517090913253195	-0.08343033851404125	-0.011355296857282883	0.3874903545447656	0.029220468832647294	0.0004685654210152279	-0.004117621947960197	0.04320588095116291	-0.1758882109169932	0.020360398696435005	-0.019627146965735164	-0.027615924408903085	0.028255832932656266	0.09143443222784253	-0.052518894410740175	-0.013967547593748167	-0.04448556079428727	-0.031341308817528626	-0.011954952777527433	0.05593319715200487	-0.0006676133396606019	-0.0047878095805215706	0.0599326515849847	-0.07742708364862938	-0.009597567957345019	0.018771417942031077	-0.012029815265743309	0.15961057548025762	-0.023143189101450662	-0.01190392458866081
0.006952818613331692	0.017360138802672738	-0.05697264740626792	-0.004410457255155598	-0.006025859248822325	0.04539500600360552	-0.025411800688558334	0.03109384904449571	-0.024501461678834584	0.005889898794679903	-8.089784118019452e-05	0.006649993231154621	0.020897859568130388	-0.003846037091369726	0.016447727828123607	-0.032746065173097666	-0.06544748453769625	-3.499345228701713e-05	0.13091109993805003	0.0059018069983461825	-0.03082258282606235	-0.06759528880865837	-0.006695602347491058	0.31368855911039517	-0.033307439184539274	-0.00983566665322578	-0.010783299467886172	0.007919062711474543	0.1537472380886567	-0.03629313357474275	-0.12434344105212404	-0.057993188160189495	0.033311045865796585	-0.12997448330680408	0.03235358998513766	-0.013703170152442908	0.009746623030022966	0.06113674861757072	0.000682579960169096	-0.03724453298021381	0.0010533483929415525	0.003146324401166203	-0.020697067196873104	-0.0005036280422556956	-0.004113217829113637	0.02490220738788048	0.02065905474498213	-0.2175299607758666	-0.06350179885126864	-0.001623214624945649
-0.0051660487807148455	0.020919769966985042	0.014185944262369821	-0.04262972708227007	-0.005783150089206538	-0.02576959285638786	-0.015051963400966316	0.03229325787458656	0.011744966252773884	-0.007115062695953384	-0.008820262341378293	0.0985603016308396	0.04991184053469187	-0.0050429869543480894	0.023244940814027358	0.006101091992241708	-0.06353881115179429	0.012541390505950767	0.29072078451113464	-0.0032758197160643247	-0.027936815902067973	0.04557568265652408	-0.010576773506594691	0.5252189520819407	0.031901200582948694	-0.009731570840598943	0.004423751412744287	-0.010642584059108777	0.07587612312498118	-0.021976253050846755	-0.0013881074469185024	-0.011745744725385157	0.0347277284264228	0.061318818492637275	0.019688361728174276	0.0032161149515883155	0.002013293713319581	-0.005588002833462156	0.0256519356103061	-0.05015278581031598	-0.000520846785420872	0.002779524413568288	0.002997709644802671	0.015998634361187578	-0.004440482773787517	0.022091154085249764	-0.015139760995295728	0.2383262848662871	0.020824414640047143	-0.006622590435096481
0.006305007499113344	-0.0068828156761702305	-0.016814362821629673	-0.006144322241765712	0.005464240662124166	-0.10577914437773224	-0.04571487900522625	-0.008790855905543503	-0.009562698242679472	-0.006700724017520406	-0.001888186619255066	-0.020929680888725852	0.007491939814382931	0.015900165916823607	-0.016801547520623718	0.013666321488518042	0.014079677540830199	-0.030192154679185113	0.20394309392052237	-0.010294569371462786	-0.002109499925259297	0.03890435831247792	-0.009577974015809742	-0.6339139034622128	0.011823412222053594	-0.003345050697401166	0.008170828243675715	0.00602432580358327	0.12752320518422444	-0.08671918487927469	-0.0859869070160501	0.11385948436719227	-0.03219246756530192	-0.0588459349320522	0.01209780028304558	-0.010221452420829882	-0.00395424776144464	0.059508838755832495	-0.009998053259425432	0.04221309357260261	0.0014387724545442324	0.016875174351560416	-0.007935804418025874	-0.004352977370063309	0.008272194248589949	0.02582028497851352	-0.019703516336937902	0.17698481452298384	0.0681433531621451	-0.0028190549627068323
0.012096180623813051	-0.029330876063000416	-0.0406844948479425	-0.03749300891043667	-0.022161534607455315	0.011479820492227736	-0.033914755831762525	0.006120393741668704	0.0943722431093499	-0.006642007155102692	-0.00023492634660160548	-0.020493888594643794	0.01721733724752803	-0.011913871044174356	0.003654637649749202	-0.006428193628780537	0.003958983700440331	-0.00011808915672845614	0.1229959231064773	-0.052218982301514005	0.0017863970123242325	-0.07738594309860455	0.01599006131873466	0.7799206407156971	0.036584973964935395	0.004786163520625269	0.002679342693154831	0.0023311043532747134	0.0046671940786238795	-0.00542765155130819	0.0006537322328476876	0.07047839650601918	0.035574654768292656	-0.027264600037443142	0.021167264296787107	-0.009122209930319149	-0.0011796679725730428	0.02402868365970353	0.01909661769988343	0.04633120350332701	-0.0008624741440995422	0.004091789517007601	0.00028946020390212653	-0.005876806730103863	0.004264952078177157	0.024086179301911034	-0.02124452019418568	-0.19195340060554245	-0.045179342522728164	0.052673865061299965
-0.013357964812317005	0.019413592908352803	-0.04314330030308006	-0.03657554752764572	0.0001932645572018373	-0.14743747414644548	0.036108906392982136	0.036267612440088304	-0.035794685007922274	-0.00698064493610982	0.0012944898704239677	-0.008580013087638326	0.01442372481171842	-0.00048100391517691605	-0.008361469700947964	0.04227896299502536	-0.020746661550524733	0.0022826201766016313	0.16677604641731814	-0.10452303608363891	-0.026365182003330847	0.039835533300423595	-0.008909876119823185	0.9665020007163646	-0.01822154692016411	-0.0003301888584948756	0.0015326556340383832	-0.009316131894040154	0.031517975622653696	-0.026212325989643615	0.06486858335480424	0.004034498488990539	0.038529807590976455	0.08758001388770563	0.010328274320037963	-0.03081660970199664	0.036164793227491825	-0.039591046164953604	0.007185583239554034	0.1004495491915286	-0.001290577006049716	-0.0044026217659862595	-0.005527279901144357	0.01420018612370277	0.008719862295198982	0.01967707729930753	0.012153560382473005	0.5366277744168594	-0.0483571091945304	-0.01782895817525441
-0.00441924542279121	-0.015218770843475796	-0.03987911263764695	0.03027710323747906	0.034204447616734614	-0.08513481538694796	0.03832001434028375	-0.006286979973705183	-0.03122021556926593	0.002717294084063178	0.03100219629596868	-0.01735903797847932	0.011938598349131553	0.0010256788484774007	-0.006722780026604596	0.00402221454768951	0.010927374242498445	0.0003054687837422534	0.15003507429738766	0.02215696587365619	-0.029672146812304165	0.029472724600353148	-0.007115338740213702	0.8327023423881679	0.01846618248418563	-0.007606637783617407	-0.00269459745767108	-0.008496223309991183	-0.21395024407987176	-0.021906511590007904	0.0020349728377599603	-0.010655663174309847	-0.054518952534915024	-0.0032394090367018178	0.011030988390474158	-0.031894281875211164	0.06870430983230835	-0.0430109559221064	-0.008020971406971512	0.06560015663386448	-0.0017824853095975413	0.001943566417666807	0.00010930500807153294	0.00246982729360966	-0.01672287968771816	0.01930379532121151	-0.010467959290475847	0.1848667250755044	-0.02292085466364615	-0.0024907368674802455
0.008836453533554231	-0.037131618195550616	-0.02787596402216409	-0.03677392207084303	0.02838154647832148	0.052487271647346824	-0.03452236994300292	-0.0026397199478968105	0.10003056316587154	-0.008011147048315615	-0.007498069804507759	0.03580550631576352	0.016340310277166283	-0.006417661315239729	-0.009843565557041075	0.069004182940196	0.006922419848375648	0.03581427473965123	0.1413909111421959	0.025594599469570312	-0.003902628790151357	0.02450755084043785	0.07077201607603802	1.0991497177462162	-0.021460651045243594	-0.007627269550905839	0.008454707838835384	0.009366841623547225	0.18759905785771788	-0.03971473803149674	0.047863060935655816	0.10429423357887808	0.035860689061842456	-0.2433450807065262	0.01664337522134083	-0.0320413668459405	0.000998975001666804	0.041090154609033376	0.03313134829478513	0.10825084346095072	0.002384017808706267	0.011009317032822583	-0.0030809906447626417	-0.004909834469154884	-0.005845913775055487	0.023120440547743783	-0.014016147623697179	0.1639799088595566	-0.042746701972244866	0.05348168086586665
-0.007285738067572128	0.019274582541216206	0.03796460223156614	-0.013019122272059213	-0.023373888143021805	-0.053594129115580105	-0.01969037906152994	-0.03221000124638158	0.0018399654939544234	0.00491451880550303	0.015260690205394712	-0.009534434949671777	0.018463404805181927	0.004584741989372924	0.008162610870452044	-0.005257475722431627	0.014521222281842347	-0.024474453760459074	0.18586865596404442	0.007809807520785944	-0.007616814650504421	-0.08650301960933485	-0.00974885994123224	-0.3612522469027192	0.04070115628055974	0.006728198733086719	0.0029398672879524385	0.002603735412651804	0.10160832335556529	-0.015145382188710574	0.07745255321410982	-0.030975953314707295	-0.0425090730699053	-0.11516870683768966	0.026159433916156195	0.0036185345875113855	0.006066624804066851	0.0228695657714994	-0.01016215700460125	0.10554552211178543	0.001055100384272373	0.0007786171518480841	-0.0006243441919756151	0.0030572700643648203	-0.013900906382565517	0.023948213344352008	-0.006317066576059369	-0.15367793552451095	-0.06755037872661697	-0.013770977739413775
0.006322752985269471	0.0018343153991186227	-0.002693600559817196	0.021623829905994353	0.00902690307134858	0.010387073019761373	-0.03136308126818403	-0.03262412127427788	-0.005221707087173582	-0.012491113581072568	-0.006639647381151735	-0.012982221594927979	0.0034040981421334434	-0.002202925030228289	-0.002064702697125176	-0.05582998235810701	0.009143765352039736	-0.018883113282226985	-0.21569620708094153	0.009132128393073799	0.028564333860879743	0.040059825042915234	-0.01231861796625426	-0.5635256801050859	-0.02514352592965588	-0.009748757808846858	0.0075061871775509645	0.0030044158069125844	0.12979530162450106	-0.06303266090212346	-0.12584778503277422	0.010026297533000798	0.03903774182493162	0.05355626370791551	0.018498034650514455	-0.008936935233275472	0.004534054172449396	0.027442119382838245	-0.010067418648386228	0.03827150949540683	0.0008725185593117203	-0.01039299460865641	1.5830795195142856e-05	0.018083067892340477	-0.004187928944827036	0.02611178515201973	-0.011589595929199276	-0.1477640238366079	-0.06261668750048166	-0.010777665305979827
0.008588186005745228	-0.02849347761509998	-0.029321012289786494	0.019852131296022164	-0.004457009363594944	0.04473875688888147	-0.03180731010587333	0.017785863916113885	-0.034236171686003215	0.001083075554845709	0.040489203445877135	-0.010942788625721914	0.00206833517484547	-0.0010514311071918201	-0.008976813721534927	0.05754506113740063	0.009514393799899335	-0.01706222175265866	-0.0922470715775511	-0.09932324462130054	-0.030599566881671852	0.3166627225435069	-0.006399266286456714	0.3061657446140126	0.04220315525481992	0.0002775609158212319	0.005774756941832493	-0.0070428911428429275	0.03947044006741712	-0.018848086648947538	0.06397895749123382	0.06764526846204753	-0.05591753848596509	-0.025484824871646834	-0.02258641183835425	0.0006428103562197066	0.025936872245382984	-0.013681993013584361	-0.0099631084833989	0.035988396576449665	-0.001314801013851684	-0.005064540940797269	0.0035407710460047385	-0.0012690214807702432	-0.015903388311876914	0.02389712824787639	-0.011950664535026136	0.19459743637846377	-0.06448866875527774	-0.008865079128200615
0.09982034804473515	0.01986272194338635	0.0059737605081088534	-0.01847304121992347	-0.011085750467991557	-0.1077379742644931	0.18210727173221436	-0.009465462047793836	0.01240578205895372	0.004472663913661381	0.006805336250280925	-0.01192164198816172	-0.005748323830262961	-0.012129018303552584	0.024974802073932732	0.002207467834934869	-0.00922247611168641	-0.028305418692907914	-0.06408772285916056	-0.012078278988028615	-0.00512550938092063	0.04280989877881975	-0.01577094120623042	-0.2860757799530533	-0.014329474738382577	0.006024957099144376	0.0066786619286771385	0.039929339259750125	-0.2145105037031398	0.2797906231055058	-0.0074124369652056885	0.004915101872286505	-0.056124469528930784	0.05817358063192469	-0.0334909355197864	-0.025341450019987315	-0.0448474293106774	-0.03210643265686674	-0.00988528262691907	-0.05397621118846837	0.003090050901474751	-0.003026719186270202	0.0551405428498143	-0.09065346450262478	2.7120911777456058e-05	0.01794433806030538	-0.02545552905797158	-0.15857289310916667	0.05515036264317696	-0.026474071745170386
0.10066590668245044	0.003486288527355191	0.006976010840214986	0.0009689259560571373	0.013949519416268505	0.05937274258230209	0.2417652785806007	-0.019339257202624686	0.019647880498117228	-0.010119023748076324	0.0776870786618143	-0.00674886196917414	0.04953121269467929	0.004281522600309836	-0.008079371811791134	0.00326869921992693	0.024645258710416965	0.0020839040054554062	0.21050370746038735	0.00016316983168198932	-0.0018146612759217533	-0.06965740719864776	-0.00907704140716305	0.5536857990630428	-0.008640249374697033	0.011541701038803148	-0.016752881511136002	0.053350479966306014	-0.13098219641500006	-0.04037053075928961	-0.08663952239341124	-0.012617336698582768	-0.07144536598525673	0.041962146662040775	0.019033816318929166	0.13098329167076808	-0.009055756899735388	-0.029617673633626145	-0.005198340360386646	0.06176732173962855	0.0002977697995112976	0.0018289932238843903	0.018343113622404053	0.022334725044201878	-0.013284099294267071	0.018566466182896146	0.013440390460811613	0.15466279373331512	-0.05893835947309408	0.0025019054258055805
0.008841439477560562	0.11359497370952777	-0.05648380025241754	-0.028203581666248465	0.029550490566785083	-0.06459842691513949	-0.025879167385008988	0.011747053493584462	0.12116900471636136	-0.010878268503254367	-0.009352855409102086	-0.016009352664744438	-0.058969282138242485	0.048400712854541054	-0.004118550722132932	-0.03020678034290213	0.020474397436576693	-0.02666369105002632	0.10400289206875622	0.0003328912829292676	-0.023338555323644324	-0.032081886813125765	0.015814801495680878	0.9560478958610882	0.03533732152342845	0.005882340385116185	0.0031977078933690334	-0.01052334074544342	-0.15071483683218354	0.01514115386139074	-0.02126014303426018	0.11727049977493434	-0.048465620856824355	-0.2606653842776569	0.017058317563026868	0.006761459633202321	-0.04450105588056849	-0.008806393932536594	0.03129904738360892	-0.023842365926950423	-0.0007217096141604998	-0.006279186289165227	0.0011226335664046927	-0.010963941740722294	2.7931626555073308e-05	0.014200363639259013	-0.021322324376339383	-0.1722511490579359	0.10721360117129752	0.06462378468551651
0.008291578351418503	-0.031173688243826835	-0.14406204749422927	0.017872912267411084	-0.006501801777583341	-0.00036979295303299294	-0.04939525569778525	0.020604730832453608	-0.009333891014255186	-0.013163653667116523	0.025427843948626468	0.010192997312815715	0.0044096393078168145	0.0017725927221956227	0.01776175136608217	-0.05210057282585694	0.026478876702022536	-0.02512952311108711	-0.0683078941730906	0.004528253660109658	0.016488125117572416	-0.09333601558525206	-0.0034341980308941855	-0.5148246278664715	0.04709596320708433	0.017386990563439758	0.0016642155518489744	0.008251385533653592	0.06571388754387185	-0.07202797630185159	0.006277965569672415	0.010203701769107466	0.024449899109161014	-0.017697884692737625	0.030178625037942764	-0.020811438037391234	0.04679196157648948	0.07632539069580316	0.019944074614237615	0.055818483204703444	0.0013284136198439228	-0.01767510037993161	-0.0017149730242828809	-0.021677189389573914	0.0009758066330876318	-0.0583666299285891	0.008033761453093757	-0.12760580527673251	-0.07095848989051001	-0.004279771334499491
-0.018107602237840546	0.015297210175419605	-0.018588295410536783	-0.028569416005317906	-0.010857159996695509	-0.0751526072221006	0.141380624516637	0.02494338515216532	0.014154093394084247	-0.011436224066324939	0.04519759213993711	-0.020358754129150294	0.050610959599185025	0.0065675044148065355	0.02756132933223598	0.050909156302173145	-0.06391999055721462	-0.025131001585953345	-0.16229539560465056	-0.006426123391955571	-0.005570963508788555	0.039130152822672695	-0.010438755038280215	-0.3965605907919467	-0.02281711430224459	-0.0001528184445716761	-0.030010652254468913	0.025506413691254785	-0.204982666939303	0.22110372732544037	0.09058288351283172	-0.02412921424200922	-0.03771791929325455	0.06180357410299393	0.04506978506736723	-0.028493804723212817	0.03517934827527315	-0.0391836614356175	-0.008982948181566463	-0.0804509371679114	0.0017295449405442924	-0.005256262366681767	0.01038871130107509	0.0002573965209143353	-0.003945901867896282	-0.04472977874919197	-0.018249106812906028	-0.15682432030061044	0.08150500832112302	-0.0230281311347514
-0.008231977487410768	-0.011346994177248144	-0.043429905044347836	0.07472800762190528	0.004467338670066647	0.019721372446600435	-0.01580804938001379	-0.04286380858479679	0.024526364337068573	0.006283981014826714	0.002731569910884173	0.0002508100757753709	0.008708421398923383	-0.001254690508648855	-0.0019637639020606	-0.029452744500650805	0.012490883767526429	0.027858753240590887	-0.08902380796260477	0.022700321033741238	0.0033802892487481587	-0.06765694877356418	-0.014167594222011484	-0.5611802107085608	-0.00615627813428473	0.0071403638233439775	0.00609378577567877	-0.009733089473688233	-0.10632001223982111	0.020202480980924885	-0.006147723372804921	-0.0063384065595781065	0.05865112644758283	0.06130127341012349	-0.06596737766102596	0.008758718792516083	0.0012623221943100361	-0.045506849364720686	-0.010445083285207147	-0.0392090666839571	-0.0012405173720813764	-0.011959139986949231	-0.0030611560847144574	0.01310379650694158	0.007045490239366336	0.02188247930773159	-0.005623048289905637	-0.16137995880005152	-0.030638685110876668	-0.0069805068057063185
0.001405385617940192	-0.00046696162004591316	-0.0844193654823031	0.012626788261665207	-0.0029252326585480206	0.02502151862848923	-0.03796263741987009	-0.033224214512728216	0.0002684611808060254	0.004697779940847977	-0.00019515153301690588	0.014613402888818927	0.014687018667484971	-0.008894622998224076	-0.003823276823235574	-0.05611969953330809	-0.04821975198441196	-0.0045262354626207525	0.15976585846592825	-0.009576206229943091	0.034308331911948334	-0.06839736986945491	-0.010509471036256672	-0.5828846126014529	0.0465403218657575	0.02797089392182788	0.016532374097860885	0.0017511543761989743	0.06287991962429537	-0.029391243587453028	0.012659822457690689	-0.004626889556793503	0.04297356125302522	0.05798867631445073	-0.04971371193001432	-0.007486104383217753	-0.029972050999519342	0.020751146913197953	-0.01133174969437896	0.09933912081438939	0.0018093839898676379	0.015022493128851056	-0.0005351725311164045	-0.0036124767452216473	-0.00024610409294946293	-0.0690158718754963	-0.01759553266424773	-0.14474405548234462	-0.06887955503427684	-0.016474355682375517
-0.02084925261772187	0.03475112799476265	-0.15053484943544526	-0.03166100527277613	-0.009102290170435253	0.04024127463162604	0.07531568842297001	0.016609099271496234	0.0066057980713375404	-0.004696485177314844	0.0010805728223818732	0.012664064263051295	0.007779109508508827	0.023911779674858916	0.007180732873761372	0.006114817060777932	0.019403039394564347	-0.0060929538856877115	0.12299959040479716	0.21977533336712912	0.0007651847138289668	-0.0963450487783869	-0.009233204621039203	-0.3378167001820297	-0.017725190807011768	-0.014009028981824849	0.005459838428081275	-0.00626839288687479	-0.18413871507934126	0.014078152867511198	0.05666824538478017	0.0014934902858707573	-0.042797531185590286	0.10434934114152693	-0.11955914541935508	0.003474890620601218	-0.04034255143584105	-0.053135550079380846	-0.004654088029601917	-0.0488121413798659	0.00020661312511292636	-0.0006987816829569055	-0.0007090286721802841	0.0367828680598368	-0.011175016521942234	0.016299357777107254	-0.012231377588836403	-0.18973073567956864	-0.07139895373360713	-0.015078880438326723
-0.01855501376695611	0.02449666112045161	-0.008806568846224353	0.007021984227265602	0.010423804529627295	-0.17811587401222986	0.10791270258818544	0.0009858026920616795	-0.041061720887356205	-0.00680638176284283	0.011081532941032491	0.0589651494085967	0.0009304962969339613	0.008865031833332706	-0.026756772924267352	0.053221971619451504	-0.05958829729637837	-0.028234598913749142	-0.11981444444529735	-0.07029044743228569	0.011931635788235508	0.02692875142815692	-0.013437893156809879	-0.1560615981721582	-0.03769609971217833	0.001098619143932774	-0.005744470257757348	0.0052516341254002325	-0.21705722733126048	-0.04805503511531551	0.08310135851577352	-0.015196224654210527	-0.02820549239751754	0.04651269559267848	0.013197644106301596	-0.03046054902084106	0.003926508506981918	-0.036170909189257965	-0.012087076444928607	0.06441557634909822	-0.0010281649064017983	0.0026326186932892595	-0.00026679501543621883	-0.002526774706893775	0.0035831185183664276	-0.048384386604126486	0.030335386169223058	0.2859876452540315	0.11346378233547748	-0.011995729077774013
-0.0033649880186414523	0.02716201540473412	-0.026653451882961962	0.01687905794611488	-0.0006047651675994985	0.015654749988823734	-0.023229862033694416	-0.04319343581789763	-0.03265691003538222	-0.008558714649989998	0.031949468843512296	0.0311739942422726	0.057498165297612015	0.00259946188287031	0.01709199290758006	-0.0024357943623770553	-0.028101338115235557	-0.013588781537273099	0.19438584674899795	0.03918330856956673	-0.008105841103667626	0.048494524564498445	-0.013434934317157603	-0.12394652360682384	0.03974218163333498	0.011292108421492957	-0.00367709803859907	-0.008017198716330677	0.06491339587871735	-0.01840633534010849	0.0013726016976823303	-0.010197241246870544	-0.07326169773301562	0.0503942963190716	0.03313174379501906	-0.02247055540513138	0.015456786549591562	-0.006269916620549589	-0.004451591993335023	-0.04326688421995022	-0.0008496868940208515	0.013205311622341833	0.003235499870035346	0.0018318976991282398	0.0066762048698847136	0.02018739009554265	-0.011539778154809027	-0.19873495865886706	0.08540843455586491	-0.018486112701956152
-0.01376702436053165	-0.04706547998907372	-0.015818201710029508	0.026698251683747003	0.008621763313714337	0.06226131789097781	-0.014995584491189038	0.027433225961627977	0.01989332804141068	-0.0061285211084610635	0.028212280585337795	-0.05084161789824266	0.01742977792409647	-0.013697734705940821	-0.005247322970931964	0.017482203146836947	0.011947509355512921	0.023608512089355282	0.13775375570825	0.03248619417577156	-0.009368037177892438	-0.048181224462808814	-0.009752059317269414	1.2008794505849074	-0.0188186866060184	0.0027077403895473255	-0.005179562663736215	-0.0027448063877309322	0.035310534179686555	0.014279320479376474	0.08110197170610568	0.08480709507125303	-0.05730927904795208	-0.018717866291164047	0.0035926091340155834	-0.002826423579530092	0.02646071526799642	-0.008443128148709912	-0.005328898845432559	-0.016687263010086554	-0.0013763598253222881	-0.005427179423762573	0.001707534775520253	0.013668047846387345	0.004239320120953562	0.018682584529050836	-0.014553851522564583	0.175209936832168	-0.04386995408688144	-0.018880694936567487
-0.012908787056458459	-0.04069946408414635	-0.05425171351719696	-0.04437047497784642	-0.012527345389471157	0.05836802471188857	0.030696826513595805	-0.03375588323785987	-0.03343637307290519	0.0013233484107440744	0.045491777645933325	-0.013125453317364191	0.050844699833205505	-0.007737711280320218	0.011707361707077871	0.030319150111614363	0.013917539301874967	-0.0036949355334418214	0.18937988307980086	0.01443966859178072	0.0014807171763695805	-0.06682053990138916	-0.01448759501079776	1.2570469417049601	-0.024313571533019513	0.0049409778098899555	0.0029107184348826196	-0.014711915075410798	0.049084818410629893	-0.016905914335666603	0.05794206568282443	0.007835173529197619	0.04505903744782972	0.054284449602239965	0.019263894487285143	0.01393385914981227	0.011656440873991779	-0.028153982802479913	0.02233188296062144	0.0608906412028844	-0.0015542961141094566	0.0037218433790807467	-0.008176767456667221	0.011626331024033971	0.0029121480852994865	0.016948550960773173	-0.007136212762427021	0.20772178266943656	-0.050073901113485225	0.005259682009022981
-0.004402873651845584	0.024655268603809965	-0.009878447937712054	0.017798746455902254	-0.0005807419404304256	-0.0697600878780573	0.03828620466826355	0.029010243780873406	0.011352020889924824	0.0040619176890650125	0.004647704149230413	-0.011674220986061846	0.007482566446437341	0.005931972058131942	0.02129443437323398	-0.0022141973421370494	-0.028393860882931405	-0.019018146123125915	0.17575174512230915	0.022982484762274	0.014373648008167402	0.037610372351118714	-0.011334139180300462	-0.3729785138586358	0.012449787127947639	-0.0016515351595240645	0.009555903396935538	-0.00411566492298989	-0.11703311860476938	-0.004233774079087016	-0.12487102373262969	-0.023421367389979606	0.03722801874332272	0.046538904535479285	0.018041580723767037	-0.024738998792837447	0.03916019443692385	-0.036158337628303526	-0.007235718357701262	-0.007934764613751758	-0.0005318865681627358	-0.006328606642589147	-0.003906605551874964	-0.000691946818960605	-0.006477736131184065	0.022507181205033703	-0.0127765825012626	0.10550175075982934	0.027669461297529778	0.0012346634081686716
-0.007541432807940146	0.014357981522288538	0.015578993289226082	-0.03783229380821758	-0.03360470875488004	0.09742356932541771	-0.02592086593582103	-0.026941013283047505	0.006883825081642953	-0.007980728072413512	0.011593897791580638	-0.015770741199719305	0.011411052472615939	0.003644200206977348	-0.03917602339900477	0.004889352739097012	0.016606496960657385	0.018399079970074127	-0.09344390792597697	-0.10463958599954166	-0.0014128615609346525	-0.06439549929159998	-0.002557393662384129	0.6052090805552074	-0.02044469023103411	0.0260499011670272	-0.004931262637536929	-0.011677411036013292	0.005387624587926757	0.04198951258028301	0.09764118207806013	-0.061156078993117265	-0.026341360422943216	-0.28575317351230034	0.014129942062825284	-0.0038596402453891644	-0.02516185937501159	-0.027101825742801587	0.017823637558583506	-0.011080027838843716	-0.000756014831414359	-0.0020161313998740297	0.0001600912450310716	-0.01704052288461794	0.0013153079632942535	0.017170660755277276	-0.009198412220670525	0.11347601266814454	0.08423985169029566	0.05695463062188064
0.004482641388336924	-0.015557632999891576	-0.017238035672035086	-0.039649107655535046	-0.026736023996178075	0.02530857199571392	-0.013817227090739834	0.047859992626705754	0.017099310726456953	-0.011075497239402467	0.03900604758372756	-0.003439483356792334	-0.05619135462242202	-0.012471585304428663	0.013140508165563006	0.0072040037371325525	-0.02502175379008877	-0.006066582922338057	-0.16011904376678796	0.000988605328518679	-0.006819476691533964	-0.0904577860404288	-0.010988904020528935	-0.10409147996791726	-0.02402139656401696	0.005610949771464038	0.004845014847306629	-0.010078674877364028	0.03730915236178867	0.008451669948109702	0.05138950831182715	-0.0010201305637887344	-0.015509765632953714	-0.018692167284994413	0.02108910741139116	-0.02452753715466606	0.017322276878711636	-0.013103711452914172	-0.007708292229824292	-0.08653153973481985	-0.0011856360785619472	-0.0049215062401017345	0.0036240435030529625	0.011040887249198203	0.08386633952555766	0.021555097160395234	-0.017867404160938894	-0.17970075022837653	0.236937258726001	-0.009622837539859846
0.011623789438087988	-0.03186850271757867	-0.00023382205936945866	-0.029123178592009937	-0.03330466838585849	0.038289482840379245	0.17466228994921656	-0.037379848444873735	-0.02706477031785935	0.004087575950693645	0.036049152241913546	-0.011616020997690976	0.00446085946746407	-0.01013671562310883	0.019263391633826905	0.031173733091653777	0.017904302683951573	-0.006328672112079585	-0.03196140533223697	0.001726963465721201	-0.0006515342072447311	-0.06988888833919804	-0.012615433008317996	0.23633186191826225	-0.01593893138966805	0.01034307769614461	-0.0393568716625985	0.03232823998379863	-0.24667954146875537	0.005474126601254466	0.06811257102189443	-0.00642254004860788	0.03959164326443588	0.09630934716927732	0.02360480974560396	-0.012859926554840423	-0.04515273566362393	-0.0456197200705338	0.009019066322527943	-0.032222198524642774	0.0009815193106449442	0.0028577099365571486	0.04329897175146471	0.017709907439363452	0.0056152030969707995	0.016338999100069123	-0.02325698184193716	-0.18603915096884666	0.05956549424094646	-0.01980953962499234
-0.008833420460206253	0.014383691418222589	-0.019134441045436823	-0.03191120212508922	0.0019944447703401694	0.062652275535416	-0.014065412536422855	0.027904479978007202	-0.032772972818806013	0.008556124163957065	0.019694951321370717	0.09967277759356512	0.013974222673097756	-0.005653180945086205	0.01814179881992277	0.008631540743481674	-0.06512497826154905	0.013971719641077652	0.2357531633248258	-0.11642741108289265	-0.017012682021548244	-0.06780885536561691	-0.013018507056795716	0.50856881379526	-0.07554335057770395	0.01056348628516498	-0.02568999404858905	-0.011540124551959161	-0.032850863415826055	0.1837333824345691	-0.024897544007014584	-0.0033978060119465225	-0.023864381605725613	0.04630976795004235	0.044006341390351374	-0.009471185318792777	-0.0006883687005663887	-0.0024153072473453675	-0.009984530945340521	-0.03955325317456263	-0.0008289381024878821	0.003882008566889272	0.010270900931141295	0.006718789473889774	0.006342954898346943	0.021148347158645445	0.03027971291274298	0.20238179372172072	0.08365452690384309	0.004847159243576061
-0.020203317004559358	-0.045602402192864065	0.05315544988306679	0.024222148641659533	0.02798586845642467	0.058407572963807615	0.08461004612374258	-0.03584849165423984	-0.02636576350120804	-0.00018925503657519585	0.0040056555896753705	-0.02922749355682299	0.008968410705733731	-0.012637355660748199	0.016283294091122842	0.03610820988279775	0.012656331564109677	0.006652661516129592	0.15803359820951227	0.00135534996175993	-0.034551612571899384	0.04094299533895974	-0.006477136337605134	0.6348718815443434	-0.02816147096915665	-0.0025922810387779462	-0.0011574351855146233	-0.00716334257804956	-0.05621592338214173	-0.03949159450365296	0.08163344031475527	-0.038758373925120486	-0.016368294202216385	-0.018942398492002122	-0.00026776074459594385	0.002379865908915053	-0.0001905925471222872	-0.051031485565049	-0.004581957693735967	0.0512405632004954	-0.0010409149028164392	-0.0020808794525099075	-0.0044907382654753745	-0.009195322914860117	0.0034980570747793534	0.019660742402657343	-0.007746503026728897	-0.20104077170759702	-0.049209366737774596	0.0635675352210529
-0.022176482398370355	-0.046173050835946194	-0.0008814603164807977	-0.032068744871629494	-0.0015436976931610389	0.06613533804535264	0.032961448653275736	0.022847907037393454	0.01838571804773228	-0.006006490420415867	0.003978963107368145	0.03447727445942346	0.02270006412832254	-0.013884563585452998	-0.0062904842361662305	-0.0014775794146778935	0.016194665077748322	-0.018076912209049986	0.19446638284669662	0.003039934683516185	-0.024064667425933113	-0.0939990146455003	-0.010550486553978862	0.40740286015649957	-0.04975256567415163	-0.0023567764866440485	-0.022780723210104405	-0.008711379789101192	0.07592998611569801	0.006700733118566131	0.06953432234166808	-0.021619034712601386	-0.16098755786278934	0.05916205653704628	-0.001707304747881426	-0.024126265196307575	-0.0001662978050277161	-0.007179547953822362	-0.009820219173259101	-0.051117454424528114	0.001006428599501669	-0.003448160844523591	-0.0033342384514446167	0.0065758314696775415	-0.0056323172568863815	0.017620620594312096	-0.015240541897444927	-0.25437755886799335	-0.05181060264812104	-0.006909169099254723
0.0071825200916020545	0.005846128789780505	-0.01237461425771803	-0.03547572332519039	0.0004542982757716345	0.05627564457286262	-0.03889181570236724	0.01883401078632487	-0.0037835769150850866	-0.011285515778142508	-0.043869600012396766	-0.014474711276892776	0.0342291990899379	-0.001341670295721997	-0.008063249860903489	-0.045545048419500384	0.016241769362469315	0.005878965976610198	-0.22158217709611963	0.012312561259685027	0.012538152819579772	0.027911087794896913	0.0765953287297954	-0.6713070170891439	-0.015703129273510058	-0.0011388424362570732	0.002177056796243778	-0.002574367718065332	0.15155536679551893	-0.04944884835495759	-0.11954735634847875	-0.010066379803224845	0.016662719214495882	-0.11833229208100611	0.028027213470549033	0.004807186654959514	0.017880776251185126	0.006339512948648189	0.0060381016070117765	0.061351629047281676	0.0018308656802531913	-0.010134577185888156	-0.006507536559183791	-0.006009970941776192	-0.012777880220763836	0.026121604694406414	0.005486523513038628	-0.15547623479341766	-0.09371099879187968	-0.001486470350203581
-0.01689562594074487	-0.03651771799258358	-0.015379884578135215	0.09650246822138542	-0.01565940315981711	-0.10098645035920008	0.0630867882413395	0.059688702176788865	0.010892196816463456	0.0028883570436635635	-5.803393529640743e-05	-0.04052711164792963	0.018860498946179725	-0.00848911684230552	0.0203505396741868	0.24406498175293018	0.015887788495365384	-0.01992794031425474	-0.1641150710993861	0.04322964112149566	-0.0012704030216093088	-0.058536700672403276	-0.01717269532960563	-0.41977111599732814	0.05207947756112253	0.006965149270235634	0.007149965263850754	-0.015915380890388405	-0.11732618481255717	0.19485906820123164	0.17299201067763828	-0.01802298008512189	-0.03842834184671574	0.004705335341242244	0.035853923022309574	-0.021413722313606012	-0.006476687078311807	-0.04362343736788744	-0.010214309311700708	-0.04196951578314456	-0.0016502672467504453	-0.009617210016639	-0.005463481102055448	0.011163952501708992	-0.011503201345782145	0.02046608150092252	-0.0209921698353377	-0.15804552314007242	0.11582998347982211	-0.018732597486485703
-0.0008543313075671904	0.015530394863916445	-0.04692767488958566	-0.0010639342940619826	-0.004886668947110184	-0.005935054300643606	0.15389629331172086	0.02589028085034297	-0.02350477499471199	0.0019030853388834657	-0.008653704052897046	0.007678556081890383	-0.0035898471962937037	0.011213358527551464	0.007299102083546677	0.17658403396144276	0.011008581445031813	-0.011475752454042958	0.12429636215254795	-0.00297284266923225	-0.006987897139350025	0.019008101665909497	-0.006769057150334811	0.46289178460354763	0.0033689004146523075	0.01981031005954101	0.00250754110161065	0.023693341624140885	-0.2668455822419199	-0.003184109538775556	0.09998718570815764	-0.030964209841951744	-0.01818062510433483	0.049328388518537485	0.0034195532910047404	-0.0009491142086095352	-0.04931036733738929	-0.04999422535578433	0.00968168110372426	0.043954358529673845	-0.0023348731317848434	-0.003105922659197495	0.042780822816262665	-0.08579917799040813	-0.02125769028567447	-0.047550725635808706	-0.010448861936387674	0.13454004165163233	-0.06348213970369589	-0.013440283284561337
-0.00235978008437487	-0.020247784033365496	-0.05333377228284412	-0.0362715280687562	0.01701063892897191	0.045995795747039304	0.163953380890273	-0.03979841681559555	0.002905579081419819	-0.00028883405242813753	-0.014512030640434022	-0.021456308329723287	0.00858997814026079	-0.015007477968402237	-0.020808039957078653	0.045248965696214144	0.09192852261765874	0.24624481184446048	-0.03875598209517011	0.013227711868740881	0.011582804974318241	-0.003966164279094892	0.007103191766156943	0.4254892853032461	-0.022477424186790267	0.0031288014052406653	0.0030020696496733763	-0.008517524733551544	-0.24578007943047564	0.10771382458394146	0.058436262171020645	0.07986507615191395	0.03646417795579928	0.05616696084640598	-0.012773691543937458	0.0006210574162534612	-0.007333610883824985	-0.043129691439361344	0.00935879931346717	0.045842950236557316	-0.013251577751935839	0.007147597454075185	-0.0001084133666681737	0.0027616017746649505	-0.014055832688900045	0.019075230720455874	-0.012231141208574627	0.3196702401822824	-0.05992389301291569	0.032601906343216434
0.006351095920469379	-0.012917118395468424	-0.004543028564440874	-0.008271553147446866	-0.017402800807456924	0.032435308335379706	-0.02650170908894179	-0.018072162497171668	0.0005777012276994355	-0.01017099970206782	-0.033999298661106514	-0.02293186619347125	0.018548401160449795	-0.0011029132159054826	0.010956304735741378	0.00595926187526602	0.01253771782814547	-0.0013123509527271382	0.165292681896666	0.0012448443201576083	0.004399673204195642	0.04405788609516858	-0.009855381351392224	-0.392021298846473	-0.02437169452789385	0.0008734379431136404	-0.02297671341600253	-0.010397790152999005	0.024760511875575503	-0.02707539760388081	-0.038791893395147325	0.09152708788615992	-0.04223417910776079	-0.3015605291109022	0.03144680689953784	0.007955760068690506	-0.04012866226674814	-0.0073735499445023375	-0.01003448844304039	0.05339564930079978	-0.0007942107026559825	0.025279332506801803	0.002538217504749264	-0.011839925125923764	-0.00777028607150205	-0.0645463536509953	-0.014231003580217293	-0.15531432203525292	-0.06576597902716949	-0.012002921092669204
-0.006903658115345024	-0.014378413382239523	-0.03291222167439605	0.004202673247889652	-0.0023395037460203186	0.05016246370451936	-0.01653032748693563	0.020135208421573406	0.00455852593139698	-0.00234422631916168	-0.0375172925127581	-0.05334482027413415	0.008593519915570141	-0.011398286041740993	-0.015815665968180837	0.07061932523904761	0.021960970693077796	-0.011446197513250446	-0.2114313454993633	0.009274046594461743	-0.009369299712917745	0.04356864350368273	0.13548684980175857	-0.11124311274338779	-0.014863487451361653	-0.004933137496734526	0.005594919588586708	-0.00918929608418257	-0.07963418194628534	-0.027749930605057305	0.115820195653044	-0.012818173376989853	-0.04277252842282578	-0.01983651034960776	-0.022451653870541124	0.00407952856608008	0.0014534555367594294	-0.0034616912128584546	0.028888549000456624	-0.04783107249107966	-0.0009999925122814602	-0.004225017214742183	0.0037869800403706904	-0.005913568872211544	0.0039027576799218876	0.023382678036233846	-0.012525270870796157	0.10603626650504175	0.02067252639804792	0.039342024765989206
0.010479487797268303	-0.029229782981192692	0.030307539543797203	0.028521872428166353	-0.0071654731613696185	-0.15696126962701018	-0.03429293724639697	-0.0007920083631965098	0.0017411550598641042	0.0031843460984295234	-0.0380679986418716	-0.011057430872471923	0.007230980182186249	0.001107412124426264	-0.004610905462292612	-0.004141002453557121	-0.032731540637873695	-0.0014227689347626438	-0.09597164998681729	-0.09857324502991033	0.017234599254440583	0.026946451874563536	0.06287600311272508	-0.4809286823311626	-0.021721430678632896	-0.005478879720301665	-0.003822359227367997	-0.002110333023662315	-0.009942263848477115	-0.02077772834636089	-0.05394032171093586	-0.014170754257647968	-0.038737347728369516	-0.028542462853330744	0.021408928793180893	-0.010498979629308996	0.02834057502860596	-0.00990671055315197	-0.005910491811064639	0.061067755987449346	-0.0007742572249597288	-0.009253194075582723	-0.0013918548571917198	0.01866613615841652	-0.01736633010999067	0.026131236744695342	0.04731948452847937	0.07799811940608178	0.01627242319946872	0.050579805687639146
-0.016787992367226615	-0.034351647844912805	0.0897344577402851	-0.039390969475458226	0.004175419113437556	-0.1469583620699972	0.10925884699906514	-0.0008270823380220464	0.04299857368842231	0.004569522207117188	0.004723173061135094	-0.015836609128574493	0.04250904489481718	-0.0051211005440723965	-0.006218614711063856	-0.0012928754058184496	-0.0352921454712231	-0.028764172978389617	0.28681244723309757	0.004764902734918178	-0.003104141575650101	0.03955484772948048	0.01200956222902014	-0.4136582770902117	-0.003976924464671447	-0.008329496506456417	0.0032850762211049643	0.0003924664209192997	0.11650847212170307	-0.022890804433780797	-0.011340978480602462	-0.013074692755881188	-0.019904402782838587	0.049533718130349735	0.014790059336357445	-0.0031319000979638076	-0.0012030611409463744	0.023155686167565297	0.018517090547362385	-0.009367229002227032	-0.0002724799195260857	0.001179789573320886	-0.000704022904509111	-0.01256896426141284	0.017472345058272366	0.02092228308478334	0.03377085569967403	0.17843915047665138	0.19886144041289736	-0.010289972020665027
-0.008013256798662405	0.02016084865788907	-0.007357014120516533	-0.03737058229353006	-0.007638419898503298	-0.12669114431106226	0.11787093828037827	0.016759019612213343	0.00036928262013161654	-0.003339015413663583	0.011625661026426315	-0.0446173614089068	-0.0016678656409784708	-0.005213220349718904	-0.010391524482256317	0.004422902113348391	-0.010387298887833822	-0.031525580994288975	0.15798547290789774	-0.009033856961054517	-0.00313764709419047	0.15883743959110788	-0.012447456436595167	-0.5577300015045673	-0.010696146314621456	0.0010485798228468412	-0.007434010444853675	-0.0037254673334609833	-0.12776430023538077	-0.024829091662314933	-0.0032729242322979187	-0.02813700845812673	-0.01937438334634244	0.1016803206118835	-0.05994870111905675	-0.025258590131204618	-0.043854945725783544	-0.03054404298481586	-0.017389538974449534	0.04343398749061498	-0.0008080747227133543	0.039070780102039133	-0.002616066426394173	-0.0030467380846057493	-0.012548906335849824	0.022273896516488822	0.006011231864876391	-0.09281043845118356	-0.06177675136409552	0.005665469593556645
0.0011618013822637294	-0.022168658116863027	0.038822266652395	-0.025460163636813193	-0.013813446012288205	0.280694926810232	-0.15293639052269864	-0.02358951528594007	0.0017649615852230454	0.0066231932010257875	-0.004099259970855564	-0.02772532266722774	0.0035002253446309623	0.01722462001601889	0.004365903743977833	-0.04250407752909341	-0.03204670849410013	-0.010701469077836008	-0.2125732927784982	-0.08670728915064319	0.02179102424628163	-0.0791739098101908	-0.011452555220490558	-0.5449125272661044	-0.056706686442380576	0.004455207543274446	-0.0306612827846282	0.018738776100682298	0.3352246555734501	-0.007572702120794747	0.001971930597879873	-0.013091611989888497	0.036692608752817796	-0.02721434888866488	0.015372425316559383	-0.003171422247171358	0.038059624100652396	0.09972586334043917	-0.013395504496213835	0.1339266919572223	0.0020421864651696525	-0.010446312391422543	-0.01440346591536545	-0.0204008293468436	-0.0075586848695740625	-0.056672578793263526	0.048590941901654514	-0.12838767854263225	-0.061656559591345014	-0.010403963927122731
0.01121275819448274	0.011231477357801214	-0.05322563682782279	-0.028860405740920397	0.004962409190949938	-0.17498382919487832	-0.05628777825229122	-0.031230016006279494	0.0013364795397583294	-0.011929150104225846	0.012430257829504627	0.012633715992376164	-0.0011506131598398497	-0.003779030891657385	-0.011746604324408145	-0.005935545150534745	0.016994504611190495	-0.0070569383294207	-0.22275189926524072	-0.004199435538806938	-0.0037842313510200254	-0.06328971914789831	-0.011016484611284249	-0.7929599323313938	-0.01623667779245434	-0.00850968822703071	-0.040142868262896675	-0.0009192255245146953	0.03236746746441836	-0.00987227221756748	-0.011671619905420995	-0.056367058268671826	0.042931851701700545	-0.026661811269548617	0.02227660674422368	0.053887423525236046	-0.039919600798376635	-0.007374013507901691	-0.012771828815915069	0.07941790092101755	-0.0007699439484691538	-0.0007473551598872291	0.0021743998881065636	-0.015098902529061707	-0.016610798350511505	0.026227663668718013	-0.004536659759138274	0.2511612050625214	-0.06676500216898394	-0.006365237125165459
0.009955612917805775	0.014010071127271657	0.023566240797942055	-0.040996657119269	0.0019720644621693735	-0.13904892919528483	-0.04415749715059319	-0.010100064352475055	-0.0477339770735096	-0.007602555234318061	0.03768556949930462	0.11982854282872123	0.011664921478757332	0.00495653338778211	-0.012158851288138976	0.03547427551513465	0.015356259021662846	0.2483916991726719	0.30294999911953674	-0.14849451457564009	-0.030782610410203234	0.012027876142744616	0.008828007666723625	1.1194344629198738	0.008115414805206275	-0.008723086415255238	-0.026044175116131735	-0.011149125653703958	0.10138989059573036	-0.02460698042300264	0.06570736576317704	0.01186588058205325	-0.041804466922710073	-0.03825431872308845	0.011453786432087509	-0.04248723695106819	0.05646731499326779	-0.010662865367885752	0.010688373283481996	-0.05090070414228467	0.0026018092376878486	0.0017223773228759456	0.002425180296845792	0.004901881205816244	0.0004944548029192447	0.019472962566480418	-0.013937462568887712	0.41975891181629976	0.09153360544095349	-0.0024503448594032306
0.008674700336622845	-0.020833319892548025	0.012859249121402854	-0.011493803603459129	-0.002443219556369195	-0.004116435843714498	-0.041974380330602204	-0.025586441746212222	-0.007663331403938355	0.0038782889952308323	-0.02999072243086248	-0.0024183513906828012	0.009677119870930619	-0.00824432896364997	0.007108386746988254	-0.043520780824456234	0.017528442789232757	-0.021237414826125678	-0.07103607718004223	-0.012714495432817602	0.05330142921874085	-0.08839263590773007	-0.011657670465543014	-0.5318978647049081	-0.014904011924087171	0.004322700773310862	-0.0018054560643693549	0.0056327036665454215	0.05735526761838582	-0.0514122201889164	-0.03806932277249534	-0.0360957619283492	-0.03502807557429132	-0.018691774293862	0.020609414789712538	-0.0014197924219577543	-0.0032935440445829955	0.018007845708416063	-0.010366852121161355	0.06710054270144028	0.0009117671118452563	-0.0023114896804378076	-0.012727204289480142	-0.012258249288089428	-0.005400083985492893	0.024710314584124718	-0.017244535034305956	-0.15277821786294807	-0.0676909252355551	-0.010172762568461167
0.00199996989436695	0.024161106809450668	-0.037205371200583384	0.022569784787242315	0.0011215983008733019	0.06550373393486315	-0.013710078978106367	0.021374445720408038	-0.022885679995948066	-0.008094575479209016	0.0007669972495807087	0.049696741821166325	-0.006412728565537327	-0.0072816723548759	0.010088774113259933	0.1417309639565843	-0.0629908404637059	-0.011971612499899857	0.2083117933917536	0.06831085366328535	-0.0065304364820254705	0.1811243348293382	-0.008247802071013211	-0.14216039497718538	0.042349313059143426	0.008906455933844336	-0.013125038995209342	-0.011512276807582385	0.03768373073066473	0.2690716059632134	0.0985621548829049	-0.01112080395454759	-0.059553228983929785	-0.055408464858652494	0.0361977905672069	-0.034770846280542535	-0.0022061819588081563	-0.006655059100513973	0.01216158150115225	0.045859312047299684	-0.0007376898669921502	0.01232092316069975	0.001554675729248629	0.0018899408018736722	-0.014477615004330256	0.023876133009695332	-0.016246438622079584	-0.2053875472510848	0.024462786514477558	-0.011566474555511195
-0.008521947616830948	-0.01238233566515264	0.03826043869678365	0.010043328225488585	0.008512431786038678	0.02716633170598643	-0.023164449387033527	0.027686656251547176	0.00922950729871036	0.0054245625736642974	0.0004978650302147798	-0.03470090974397881	0.01351129830665932	0.012595576925769274	-0.008853749488376342	0.006627325804045358	0.010556130792293516	-8.45261689828476e-05	0.19936695910395227	-0.002789618014128428	0.0034301525488685002	-0.06619911265184437	-0.013057461526369753	-0.48377598053145365	-0.03565941475058044	0.00891593623052995	0.008637590133166667	-0.0072567127389629605	0.05394285987744215	-0.021388787216145646	0.009311838411326198	0.060176963583890845	-0.041022909592353426	0.05580882900079259	0.028476528423592752	-0.013565107199076738	-0.0024841280160406314	-0.003531037652685245	-0.010147422751354315	-0.025393233729308486	-0.0009618812100794457	-0.011542046128462243	0.003122143787328605	7.188729967310792e-07	0.004439063314399391	0.02388234924830249	-0.016485661558864013	-0.18545445405592564	0.07707541440783097	-0.017466309569810254
-0.0009003046309473575	0.007244991412466788	-0.011975094182853035	0.01673519048153703	0.008500549313099827	0.07081848650300818	-0.033690648035426055	0.0057038934322851675	-0.004565170292654148	-0.010603246112358102	-0.030475162164546054	-0.024305474389775553	0.007369646680389997	-0.0003455480830729357	-0.0056317556454036095	-0.043325571875083915	0.011183967872674111	0.0026085384437963513	-0.20394383994593446	-0.008792543186597867	-0.007842156249861	0.03241886343957926	0.04452329386211822	-0.5451851263210283	-0.058405257869928756	0.0025774405343034234	-0.025026376169113792	0.0020403964844834263	0.03977417368171464	-0.018468191548406322	-0.126569141383819	-0.01000159432472101	-0.024962527255567784	0.04912196661951248	0.02780436793970184	0.034950835833689235	-0.04166734212226602	-0.004560487020271557	0.005952014397230596	-0.043846294167446107	-0.0006797345390936243	-0.003023630249351481	0.000921311341132241	-0.004376321820235717	0.008957885014000203	0.023814355107489246	-0.012205622954643695	-0.0926576497580174	-0.1005736021577679	-0.011349488516959173
0.008517719174164086	0.026222143429996958	-0.05621658201341684	-0.03457568003952838	0.008684071064848012	0.05861124258542077	-0.04068109829686782	0.03246953162011814	-0.01938883428705849	0.005948705702589359	-0.03922167986919448	0.16395718376458043	0.018306579343767226	0.008801822580391399	-0.007791095386636516	0.06012462686571962	-0.030070472376914948	-0.014663900812451539	0.20956769421841473	0.007029642439934287	-0.008826385026778008	0.049261907461187186	-0.0067133568010394815	0.7275479625832177	0.044278068888605686	0.01036923985169342	-0.018401147633829534	-0.004536619997760135	0.0747769835220543	-0.001443884934729249	0.06335124913892323	0.07733049208861639	-0.04323463574134803	-0.017620252723451905	0.02368098496513703	0.04489942427988499	0.05681913181075779	0.0242236712528249	0.011163673111932075	0.21451603565379973	-0.0005465832023022813	0.0055991032205140075	0.0008432406329848163	-0.011291834565902945	-0.014135184590734024	0.021363109676470777	0.04574501189685907	0.22112371699872102	0.013945890084817983	-0.017078332810677693
-0.021854567506060994	-0.0379154609974099	-0.0050158071734239	-0.017476711112447266	-0.00460594275994331	-0.008964772931920289	0.07023248363210569	-0.04062763491118794	0.006090349544390392	0.004271205565214768	-0.003859809188361396	-0.046613936738486156	0.008472363580719594	-0.0021891006411187846	-0.0023250979204593025	-0.036984817484320955	0.010053550798569994	-0.005683661734013367	-0.16651964087738053	-0.008891163734161092	0.013577810268125904	-0.07339783342789023	-0.01205345251872718	-0.46268793073832765	0.04548902091489072	0.01508012551287302	-0.003789574188286315	-0.007949136393576191	-0.10538682842720969	0.06086936372577602	0.0034258504830205765	-0.01017672547502516	0.037751784628400675	0.09898870092908792	0.016857914951091332	0.005530494893449941	0.0012724748828264636	-0.054153516793776064	-0.010347298761340426	-0.03475374579572235	-0.001328788793356216	-0.012126815828867984	-0.0024671966091038486	-0.0014117910409895558	0.00832346378607799	0.020282540900909043	-0.02027150956693731	-0.140836886414079	0.01621902719142181	-0.02285164771087093
0.004860085172620529	-0.028976819957610495	0.00026475462681555656	-0.008070846182518472	-0.022344617163877818	0.012233524905661307	-0.01734365661688862	-0.03485932237195739	-0.002516109988853441	0.006247722859776695	-0.03530961810429035	0.056214504689220846	0.020915914223121945	-0.0026126201202172523	0.012209692971834739	0.00404892166644895	0.01112711504930703	-0.0029580671145788074	-0.09343658198912608	0.0024134884177779894	0.01259423259208561	0.040547073028776505	0.10328041000265757	-0.5360108100194586	0.05688194340953369	-0.004423664219199236	0.0035688887192052788	-0.006078378557491669	0.0780074612518139	0.04810429134797105	-0.030426168257579822	-0.00814635988378086	-0.04249589787281238	-0.31916512345017206	-0.0575557927482656	-0.014839862463837198	-0.03677477218042623	-0.0030663011289271706	0.018492136460603433	-0.04340744036227734	0.0012930200303671881	-0.0025797749849429236	7.547560393104504e-05	0.022104041369581502	0.00895715097433349	-0.06159824379910242	-0.013573191003391185	-0.18085599713298853	-0.05437214958744698	-0.015558746139229243
0.008941462671422415	0.009404292596548475	0.031702154975015995	-0.005642510418062739	-0.0013749163548848174	-0.07786655210626005	-0.046169451473640405	0.016709978940684867	-0.008422525968549963	-0.011999958506457187	0.0002389908327240846	-0.004671033368815915	0.0049343314622816254	-0.0033521572302164715	0.009541510814914817	0.009852352385104677	0.10001080409314782	-0.03467949750441039	-0.2448733356307457	-0.08610884707201931	0.03396799673840833	-0.050177688520747055	-0.01198631542210951	-0.6233237415365356	0.03700909061215825	-0.0016272286907773378	-0.0317688414786353	0.007235079436545857	0.06189852844485217	-0.03023638468851186	-0.14518891692042288	-0.008701660076665575	0.037500417191416544	-0.04118529817441622	0.018893092839483143	-0.0054328222428343	0.03404896892618472	0.04633420569329992	-0.002909696641427581	0.05387921212575566	0.0015136922337485885	-0.011614709375587699	-0.013979652276448906	-0.006498297838426697	-0.016303296487153784	-0.0723933396276887	0.015436055844633848	0.20794690694033993	-0.04393652959595356	-0.005859612168703461
0.02339259943585166	0.012136965673795203	-0.025775346143955904	0.013975478504350759	-0.004444709317659044	0.013866035907798323	-0.029647126760713582	0.014312365519599553	-0.009739921771870741	-0.011745489165891377	0.010845713991209777	-0.02678750208521851	0.004611335630773465	-0.00852468293607817	-0.0033382395067770632	-0.05409325283585822	-0.061676418994964115	-0.031355669761045646	-0.07245969904176482	-0.003585729726027603	0.03250654038464236	0.04507234756305452	-0.017741044455529844	-0.5770057895100222	-0.012572416772039014	-0.008050201903070592	0.0024905304189172055	0.0009243889847981336	0.054731632152143404	-0.05138854077961296	-0.029607437951468182	-0.007986804111517268	0.04440338724842532	0.014122969378315156	-0.03333544941894579	-0.005824808149685668	0.008716395451240897	-0.007740119248680094	-0.015509896687270156	0.17630183161588175	0.0007903699413735013	-0.0032599715733362244	0.005480322695108771	-0.004704436705381704	-0.0182306063930504	0.027033196790819784	0.005781740900484147	-0.15058635562562503	0.012503857862864242	-0.0005680238540126083
-0.004592853481596103	0.04738770069328857	0.003961821604117677	-0.011921534548017735	0.0070916504511439145	-0.09966992789678533	-0.025474696791245196	0.016808641909562265	0.007973841667291072	-0.007482509256615413	-0.051400797408338805	0.009057695196012173	0.003968973924699094	0.029761359507562157	-0.00731621301704472	-0.05076433074779998	-0.007701602002103755	0.004858048246438193	-0.24910857224571964	-0.10153208289428221	0.008731899430236627	-0.050012079009589434	-0.010208881700648454	-0.5882862024111891	0.04030653091640015	-0.0012692347244714255	-0.0005971293741058617	-0.007979190969362754	0.047222617606728225	-0.012465008705875516	-0.11389569606290997	-0.03740306149477019	-0.03032999892913249	0.04829720916601882	0.005041753689388497	0.07756654154154621	-0.04398244771263762	-0.01095082145095148	-0.00854452551648028	0.032952812243888456	-0.0007734893306027516	-0.00033674791083394666	0.003911046244994214	0.000487174359653909	-0.014112252856472333	0.024889655334933924	0.012954327084054966	-0.001091077525804485	-0.06281688995832456	-0.0031871299668618123
0.006846696527965105	0.018323129264629007	-0.025554409943748486	-0.045785649787583774	-0.0012182111551009712	-0.09369602743607984	-0.0348907228406712	0.020268423768162756	0.003101363683857289	0.004092954294056108	-0.012217630567783999	0.014457077815414231	0.02064919589604906	-0.00566116489417318	0.003960605005969046	-0.0028134763535299498	-0.06036690908085657	-0.019386512810540445	0.20084429968469922	0.014818828609071716	-0.009292038536223117	0.041799583951155364	-0.01112466312474362	0.21569565854593767	0.035750095819448685	-0.0043014581868570535	0.0006827746744529577	0.008388822176758914	0.06873345439551526	0.032419029972848144	-0.008527660260202538	-0.056818813101860904	-0.0576142377192873	-0.024953662729172266	-0.025022573063211893	-0.010171432956591888	0.004312441566571397	0.06470541739293585	-0.005816092572104389	0.21546118430194092	-0.0008311527026220574	0.00347845283422339	-0.003420326861887952	0.03291262839711835	-0.018319738177522048	0.02531420577465833	-0.023560170678137364	-0.17934231209168883	-0.0559114419185843	0.13162065271421733
-0.02337330571177372	-0.008539365843563428	0.056345732861633316	0.07625028288329358	0.01716141977027205	0.07110690985159035	0.03961831337858293	0.00542080489582986	-0.0055785714976145755	0.0052199146605085844	0.0046006060045489	0.026451676661473175	0.02637737666892317	0.0015693358966371307	-0.010341325102869269	0.008437885911668492	0.012857487244341064	0.010424665893745987	0.2439878988609209	0.027530312892497386	-0.022056998344114436	0.05019887923187525	-0.011309543156945802	1.3392092263633955	-0.024315141122388015	-0.002467530179901587	0.005614505603635916	-0.009563751234833036	0.05712335749694216	0.008327831864050495	0.05721836430319258	-0.005263705378253235	0.051071014132900924	0.07668229853463808	0.02979242863921645	0.002386915717530792	0.007452725185451527	-0.01857532766222321	-0.010209034099055134	-0.040109986388778315	-0.0006621017136829323	0.0036180693846166834	-0.005733661267547086	0.00519098863775489	0.008429557695905896	0.018849683399541208	-0.009327203628363713	0.2634639895764736	0.013866635704674446	-0.0036956568215408877
0.003855106500363763	0.011727316697910464	-0.00769033161930679	-0.012577348555902427	-0.008506416024089776	0.037084998530189844	-0.17163423651390822	0.00715728488171344	0.01063112541672399	0.0015689725481559435	-0.015692714242472358	-0.009147451507064943	0.009762822647269423	-0.010207505286280411	-0.002216211700450731	-0.018603811318573936	0.015303094526377571	-0.026722661395020258	-0.10644867792337281	-0.09252828170306475	-0.014207451304201276	-0.07041822257350823	-0.009192527217848873	0.34718227908887367	-0.033247414753010525	-0.007697865480994369	-0.005762515105583407	0.014114476192444271	0.1838944284879934	-0.04205250394775812	-0.1071766046952329	-0.035417583064089195	-0.05443388111175254	-0.06478493075250581	0.022580863911152483	0.09922068173723146	-0.0027705611593601136	0.0789026330794477	-0.01609077641841759	0.04197478967388051	0.0011226424027270697	-0.009840653452552214	-0.013207556090801518	-0.018493526960585267	-0.00892568067298198	0.01709016861567543	-0.020350206042868014	-0.17221009261990644	-0.06542264927974584	-0.005887672989335533
0.020637337652052157	0.14810311442750898	0.04070413016171365	0.009996113964945472	0.014837722309113314	-0.06822081937085778	-0.03123051191778941	-0.02620720390014685	0.0007359732894091393	0.004460606176880538	-0.02961513427609807	-0.0004114253918509348	0.009418267378890595	0.04244851034096391	0.0026645731931585035	-0.005041066577589845	0.01125275075567788	-0.01569534328122936	-0.2056760594967657	0.009845331524426366	0.03382467344044726	0.03337760909082699	-0.009296044513585911	-0.573238526338228	0.03756765441345006	-0.0035070668193258824	-0.003322565885046424	-0.0005132583398939459	0.07642246703994156	-0.05069891173775031	-0.02660829799578296	0.07641226019588448	-0.159814801974454	0.011406462905073295	0.02644135854504493	-0.019397533265927632	0.03837386443686591	0.023763740635089833	-0.009918618081954992	0.052833413242846565	-0.0014921028393262532	-0.01302101479944522	0.0017593721461180395	-0.015288917286861579	0.007342659149081009	-0.05001372461091523	-0.016096152408944908	-0.14284852482121313	-0.06885088365910878	-0.003578881537428697
-0.010678994824129769	0.03797572668069697	-0.039241821201284985	-0.034747412654357324	0.004074733097933813	0.07221121989459679	-0.01610539350926415	0.023576200148343288	0.004111547080818309	-0.012268692450221351	0.002575968720535093	-0.01860821518126013	-0.004984969380345046	-0.0038339920072434325	-0.003948091091520291	-0.04034262551851643	-0.05629167064027206	-0.013937897524721484	0.15275267346979618	-0.0014555240690489882	0.005019020704578361	0.03702268834010174	-0.0143127480910116	-0.5897385348176504	-0.03321797261012116	-0.003953121431654108	-0.008283653669177738	-0.005931041245167944	0.046974575182114446	-0.01866052627281115	-0.11784321967375581	-0.03294440373179859	-0.04415004152739793	0.06687755460317485	-0.05684024793242133	0.02474103394164449	0.0007821632341947406	0.019160263590550973	-0.013494188058168584	-0.07869623987989144	0.00041724192145993586	0.015432530424558354	0.0006782001742194553	-0.00027495104811969215	0.0005768861620897951	0.020128488070065034	-0.010682396770002016	-0.17627514873159053	0.11811193114835496	-0.02271638119036079
0.009470096307011408	-0.026537011467136655	-0.0032324515109525692	-0.03932358522823106	-0.018504899272165084	-0.004417419819187489	-0.03564283843187236	0.02123997804554201	-0.0041917696476925816	-0.0027313994129697676	-0.0022378974430786913	-0.0020880866666546354	0.01212129566980002	-0.009424210033406325	0.017288910987722648	-0.029350865655064264	0.01906335135925419	-0.0042416347882252015	-0.088821410120365	0.017597701239268827	-0.005051100233364013	0.046505497119354915	-0.01243953706896882	-0.3410709564792418	0.04972598362671233	0.0017796870676909749	-0.004620212948516564	0.0062242388860806385	0.0964092546952627	-0.02151282634155723	0.007045105270247768	-0.024243482983485956	-0.05209373924429292	-0.05484360373723621	0.019003399043248645	-0.007662792753356552	-0.03893920742116679	0.05807050443088865	-0.009463253622689809	0.1987888751667211	0.001310192667508818	0.0016622682155511938	-0.003348163097547149	0.0012767148256816654	-0.01991178093314047	0.01761620890578852	0.011102110436378279	-0.13813237318225147	-0.061063262663043585	0.031003821130457798
0.0003139495794115646	0.018295782669328402	-0.029761773209576542	0.01665193088101987	-0.006321339389412924	-0.15478237725317523	0.043924240747499746	0.011848887510393615	0.009898524348789397	0.0019847601841946018	0.11859600441882685	-0.010717234669519531	0.008155970784073452	-0.003540289859294717	-0.008772356238353677	0.04709924862339649	-0.04054283192911607	-0.0014185401947685024	-0.221883166261776	8.13423030859667e-05	-0.004741997788701155	0.04192546307134171	-0.0077480352442566985	0.4275653655994001	-0.017848132991477996	-0.0029488689956031523	-0.0056782532794326475	-0.009552348643468576	-0.12019160376429913	-0.05025903237039802	0.08881402129314957	-0.0409129762062832	-0.04261590408054444	-0.008091540110271581	0.023509773742746983	-0.004698841270567209	0.014090332003683034	-0.04294370330883403	-0.006471949836312342	0.038391309143353286	-0.0014899244345368062	-0.009520995435021178	0.0018740897010622575	-0.0012471275205643906	7.366252585779875e-05	-0.05656161494556345	-0.016987848761077475	0.1834196039595602	-0.06394951620730453	-0.0004687752282376095
-0.018885711804314996	0.02505245291092142	0.03689067666303049	0.03829502763247592	-0.0027502102008813835	0.07284924792312295	0.15631986982364957	0.0338391765387747	-0.027421486934329914	0.005529362574081824	0.004905331731423939	-0.015420841951217517	0.021623609614890665	0.004692211446204692	0.01334506779868425	0.0036388705823854253	0.01879181789541799	0.021629102077778954	0.1742658221628537	0.01455290014122329	-0.025921320336075224	0.05172415894580854	-0.015338320843588372	0.34275718075949196	0.047015155222293104	0.008036852934692798	0.004717583584572003	0.027137841997707437	-0.33170725010421354	0.04396842532571864	0.053832430583668614	0.0015296566589140638	0.05270139060673046	-0.009562989535984797	0.01719836637651242	0.011685066798135814	-0.04588334620838432	-0.04533176911838916	0.011464149094539607	-0.046277250709027475	-0.009365639080132679	0.003308358873306861	0.001855231276239192	0.0064504943528789225	0.00833597957758684	0.020475036088021443	-0.006039679237106611	0.1729352282582484	0.020804157403235695	-0.00400449648265685
-0.012453929285254343	0.02371448089821306	0.10101197661917026	0.026604463909431796	-0.0025131629747487294	0.0322489125534451	-0.014865530765589255	0.008251357820933482	0.005104137726343015	0.006110064408189646	-0.005098868460998529	-0.04783775866698834	0.017378062172978024	0.0009542024933220091	-0.0006410025709217734	-0.019973617870130692	-0.0023762056681622197	0.0071196352856284645	-0.06721563907755335	0.00584265124493013	0.013175840594898909	-0.06966666176040662	-0.011426315778579828	-0.46948547337060864	-0.014094095624526199	0.007985418614992704	0.009691412277866766	-0.010411556582078629	-0.11054671556485296	0.03187436285451531	-0.037737961484586365	-0.020309874231497087	0.05081282791887225	0.06091078980189286	-0.07321446949577876	0.008550085402026888	0.0025522170143838594	-0.04172724273759056	-0.009950629232258507	-0.04328423443449992	-0.001158014210222609	-0.0028502643271087437	-0.003815562331570618	0.0004328361828878769	0.00559317893113257	0.022987416168184973	-0.014655273857893917	-0.1703618862751081	0.014222379812550753	-0.011096987145061667
0.005354765339625737	0.0061068816294993665	-0.011758882643668903	0.02560012029183199	0.00813296311386107	-0.002331899800092742	-0.03640610119811499	-0.02399156552031891	-0.005276414670399026	-0.0032149291470683237	-0.029222268715028258	-0.005841704740226123	0.008866627495681314	0.007162641089545286	-0.005049929583372068	-0.035939159827219916	0.013534093375953671	-0.02582373152302789	-0.013341182418646985	-0.11235022777483246	0.0067444537099596346	-0.049426317961197765	0.07842099614011272	-0.43140486025555264	0.03355500219200503	0.0021321402929988837	0.0019425640843426662	0.0024539888316914586	0.1337428796556635	-0.04773437202903751	-0.05205363615065803	0.011913789843500035	0.04177535665083651	-0.024770902169494367	0.027407761241053596	-0.010168961049404606	0.04658559150717065	0.02655436250558214	0.019464413068164866	0.042137929828937375	0.002142623723486031	0.018661621808941344	-0.003067928832171674	-0.0032731761052538786	-0.006514307914088932	0.027024949387434754	-0.017402668200873814	-0.13855085375793277	-0.07723797776519441	-0.017491919175896056
-0.014977814413626766	-0.042516406806888514	0.050975219676812775	0.06979679825902058	0.003639976752157236	0.31722673158382414	0.11934575517985686	-0.0004618396812798892	-0.00854178085399617	-0.00513798476402917	0.03339598306597363	0.028005543116042465	0.014698762573619661	-0.012065578438097873	-0.009871006637251411	0.00582649509691073	0.02007339164710711	0.0047633936090649516	0.2293026544502065	-0.09625293732437422	-0.028146473879267615	0.03428121276829001	-0.014753809320690198	1.0809049406976257	-0.029613757231786803	0.011314986962418333	0.004463509186868396	-0.004638400324205941	-0.15801775103570576	0.20641109917014547	0.06157901197461228	-0.0251776901411823	-0.04781208504618616	0.0879598454547554	-0.05324489320525372	-0.003297772650568004	0.025245453709328285	-0.0451473408026063	-0.009486902189507963	-0.016441649618279007	-0.0005870160125377879	-0.002239950343138844	0.0007510541696272412	0.032001163185813856	-0.0039066053549640855	0.012684880931915358	-0.01693794751041751	0.42132581259956375	0.14236255492954233	-0.0072683097354644816
-0.00349642482851832	0.013333020414091516	9.928413519505739e-05	-0.006520659778114077	0.00020866938210488116	-0.15249359465715626	-0.033392308819539175	0.05606156678998014	-0.006595248188715049	-0.010500628701331697	-0.05595503341560798	-0.05231708459631409	0.0059147866467825225	0.0011545489225409256	-0.002873079008665991	0.010014839166982347	0.011436362313745122	-0.00986070384074519	-0.26378879088391366	-0.016067725593432624	-0.008254616824802724	0.025616527970543077	-0.012394964753392195	-0.6738318381949933	-0.022389352987585244	0.0029988611381713782	-0.01441504821419985	0.004872977146782432	0.03703300498062058	-0.06723164558972712	0.08380501630903882	0.08406762063126298	-0.005038791751763074	0.05010151743555298	0.019141037013870665	0.10168595974713444	-0.03582848366681173	-0.04070661112563257	-0.010087431743576234	0.0655796425129105	-0.0011799970693988143	0.012645477811643104	0.00578259790601478	-0.015567836132760022	-0.0008752864191003027	-0.06281994182413837	-0.006376763039793877	0.20848869381996354	-0.09968401233791602	-0.003429009550000774
-0.004220714935004799	-0.04130317668982716	-0.00687513748111628	-0.03778875838744234	0.0009928124806320284	0.0399942398173167	-0.023192596781473184	0.02413504490459527	0.008356130467755156	0.00499592237671859	0.02177354163684413	-0.05109075109713358	-0.10142581307441469	-0.00470025768783089	-0.0033813612258007195	-0.04031795380008225	-0.007368855481556784	0.005705266597279842	-0.17964348130676844	-0.1147272062080623	0.0028319399035841345	-0.07408142905519617	-0.0123216040179228	-0.432927359772375	-0.017422137180021672	0.002209725621421603	0.0027157048801134806	-0.008947717138524604	0.02889727126690582	-0.02240435523561082	0.00608735020042127	-0.0019778770817700207	-0.050681607298931064	0.04526854689614556	0.032181399484551364	-0.02705419296327709	0.014020341458684561	-0.009697203034529662	-0.010413935888912238	-0.049150261738386145	0.0024626752613679855	-0.015137510370422387	0.0003424459190864582	-0.0007466693884565757	-0.006733097825498408	0.023213280205184855	-0.01733332986331952	-0.15694609599146706	0.01641900614466267	-0.0242022490103338
-0.01417824225819968	0.019295770156343497	0.07448283222145105	0.022256951376962025	-0.00034721950946041034	-0.1553638733126503	-0.018001105814693802	-0.010787136556937822	0.1048618399795123	0.0022212486526546854	0.006526238866359199	-0.013615430829203797	0.01943417468859634	0.008040875862324902	-0.009342200511056217	0.006061411427577332	-0.032907280552165866	0.008636399285226798	0.22246488179366278	0.01686713855262824	-0.015335960169978898	0.03803283555714388	0.032659218339663856	0.9143938056510106	-0.01462711062915705	0.0068826842972855955	-0.03265417370829364	-0.01035487353025128	0.08622055207011221	0.12983721158438893	0.06828417732120289	-0.034705146903533934	0.03507744863383905	0.08447900048397469	0.029913212735182607	0.0020568583242162276	0.0034032446386303493	-0.008874617621343532	0.006907948442997804	-0.08645982422590932	0.0004660251794375654	-0.002110246172322513	-0.005310817837265495	0.0037657284096687363	0.014032209106331902	-0.006143349931065677	-0.006638233310651049	0.17981122691311122	0.09382251612369637	-0.010277071009819793
-0.0003429447940134196	0.006715154422827163	0.022315722639830574	-0.03012512198660688	0.003529394792921812	0.0402512584738266	-0.16581122075410148	-0.028532868617996792	-0.007670332212936137	0.005482493541823351	-0.03190541602662633	-0.0019383663189875733	0.011895450655753302	-0.00570140504907722	-0.005689653472810096	-0.05108003384930671	-0.014755494581615677	-0.0335959456702938	-0.1932290845899246	0.008495556097231747	0.01028657056706852	0.047004742738384994	0.06304809082945026	-0.5711510008376784	-0.0224159929151534	-0.0007810452633646492	-0.0008430553037291247	0.012550946594851849	0.13867736911891085	-0.024608674363682984	-0.05984119454182428	-0.06152542372273656	0.04588244438239726	-0.3378626668574748	0.022438535488986236	0.009672606351025024	0.008640170685186967	0.06770032699646562	0.02021889693013145	0.03609334247172774	0.001405454334638489	-0.016500789591844294	-0.016572156147722127	0.009033978340778185	-0.012574319391885	0.02870368658728403	0.03183014111180637	-0.1272491642574084	-0.07477072044935922	0.060744368867905
-0.008721428677662334	0.01572406328041179	0.035754227046870486	0.0061320332449129634	0.008092676657503262	-0.10090084803719729	-0.01957635325224769	-0.03699444560751663	-0.008851649393925527	0.0051617421155548075	-0.004489945322594212	-0.04046684201372773	0.00040577640253213756	-0.0027316972021610127	-0.006688810309274049	-0.04193733820511952	0.002535269198954666	-0.004677477286167777	-0.1780764302227508	0.0069591007925087975	0.014286381389628877	-0.08793760732399951	-0.004365507103979053	-0.48776295847249856	0.04317751423561858	-0.0020016297616773956	0.003142133327852025	-0.008772199898005055	0.028959728149198737	0.04017506621840894	-0.007928797423494144	-0.03303796966729715	0.03322390314113309	0.05753919814047013	-0.07730994286489332	-0.007426604224621042	-0.036092379464111764	-0.02840770758995395	-0.0006531687843540567	-0.04383880128040291	-0.0011359045385244827	-0.01863618271583473	0.0020928585679183018	0.01460506371240881	-0.005878798480219848	0.022297143406872236	-0.015476531581837117	-0.1336345167121678	-0.039205201058640796	-0.01751467811534967
0.03341377496211317	0.015431104014665834	-0.03227837879378976	0.02641436036636005	0.004687482756305326	0.05681930525690332	-0.02365830898097556	0.016119839399765898	0.004051185669213009	-0.01083869747110839	0.007890854020494043	0.01963316252733475	-0.09090370148194915	0.004696926544850158	-0.0011868800864094737	-0.016052740764690134	-0.04964091232596093	-0.021447200607006014	0.3247748095659972	8.954626504528279e-05	0.001970311261178722	-0.09068604476778465	-0.013836475248241185	-0.3858712665163181	-0.023271443738599646	-0.01150681255949403	0.007721112097605328	-0.010491050747928238	-0.12365756652831192	-0.027165423751890013	0.10036397012445736	-0.013119034259872752	-0.03938363961907244	-0.010132173297733606	0.02718681230848015	-0.005878192134653364	-0.021173709531663372	-0.02734522083454067	0.054341844619226684	-0.030759771055577766	-0.0008530513415033056	0.017718908751307754	-0.0006866292341386724	-0.0007317495645736927	-0.016347268725138565	0.02336360312846755	0.07469355957765365	0.12534427567735207	0.07883603303689433	-0.016461070199075313
0.007215845329112199	0.017764290554230684	0.03921526634308643	0.020386057587909817	0.0027163718152074124	-0.1287967615461752	-0.04842471148746704	-0.025278773003068362	-0.006667991477813848	0.004158766609091981	-0.03691822102460101	-0.05443296248982042	0.004540308413898674	-0.005600681301017084	-0.007193720179435331	-0.041409241025389926	0.020163827675931133	0.025444231358421165	-0.18673961502605443	0.10042061168295004	-0.0006166905322950697	0.030547418288901007	-0.009260490191938243	-0.3883449217144502	-0.015869359212867494	1.3796111881674733e-05	-0.021619508924358887	0.004190361223639775	0.04030348991973828	-0.020954230940507843	-0.05697068854825138	-0.036391059856427634	0.033150122460980674	-0.023967133195914266	0.021878056450264922	0.002006333643634207	0.03835504589028387	0.06029748247922562	-0.013843019003286463	0.04294369802666406	-0.0009338664728114963	-0.008470107044747056	-0.0029285010260449783	0.0033792260994852767	-0.01663796346151503	0.02567540063290289	-0.01330550645646763	-0.1215093840184547	-0.057029609009912476	-0.008829350483970847
-0.012905003731504985	0.05496778601098995	0.04348226158702896	-0.020756071724856884	-0.012731082842648993	-0.0176817014382058	0.07231483436731828	0.0005821766656164073	-0.01489292992796154	0.005252960217021246	-0.0002774337176433619	-0.040383009336605026	0.036069184677532486	0.07549153109360887	-0.016017331827736053	0.10992554447713773	0.010142003150999335	-0.006851914017404852	0.23595875974737718	0.22021082555934973	0.01750686601979942	-0.09697406355613958	-0.009310669567995547	-0.3255889598411164	0.028857388874604293	-0.002251275489691761	-0.008233817194346921	-0.010145791235207799	-0.06655654115116304	0.24230515561832836	0.15468164722968467	0.00955839659156045	0.0270825697650851	0.041323270082389806	-0.08945476893903978	-0.0076742737272161325	0.034138758468086595	-0.045892073273287565	0.022638188233268373	-0.046259688837698376	-0.0005832283733187069	0.009598955494390247	-0.0030821268663923547	0.01849830186777308	-0.01007379757198505	0.017554374423108494	-0.020752816619396982	-0.10314146700592919	0.07019932250759557	-0.015445661174777433
-0.0024512206062634505	0.005242055117919517	0.028296673185252395	-0.009639707430935233	0.0010345089144012036	0.047724185016197136	-0.026209048367971673	0.02392863929742116	-0.006851087945552445	0.004546554199266029	-0.016535085801386594	-0.004827737600876571	0.01769367247118571	-0.008117968135957198	-0.004357030583434971	-0.030424100953684318	-0.04401079419412617	-0.01131759799579886	-0.20996961678695697	-0.008225902880583818	0.007103273484104466	-0.08167003348797944	0.08069513331308985	-0.5552699007633757	-0.040868413590799534	-0.006528297676443799	-0.012927927500781516	-0.006034651431794191	0.054375802830666405	-0.033671254488410886	-0.1222760774136239	-0.012663935533429867	0.020730122799243873	0.04776004289975399	0.01789104660792509	0.03486780920601795	-0.006402386241962267	-0.011186659737653098	-0.010974867842007734	0.12399783121501078	-0.0008341057234778418	-0.0027013067329506157	0.005635416260468992	-0.018077231990194197	-0.014914099335135324	-0.06399927216433134	-0.006514540439118355	-0.17147756504406161	-0.09865514921248104	-0.008503337820639717
0.009081480422847017	0.00441150113255926	0.008197829653172766	0.023239145926331365	0.021208036182859588	-0.015106714308576739	-0.042071986219783	0.01028979431044927	-0.0038547092329004953	0.005861168705729506	-0.047131805724136576	-0.027753393858926573	0.032450395258102074	-0.014951287055671128	0.01528784377910397	-0.042399115559683925	-0.022857616981427784	0.0026618819866649573	0.13963909840595698	0.022512212605793138	0.04477748765110282	0.03211327634677309	-0.013136844262890463	-0.6202499968586496	-0.023387793155263716	0.0015360027168553642	-0.016025584402250753	0.005866537077408429	0.054872032867188864	-0.06696085777231965	-0.13657772444374078	-0.036133290691121873	-0.025453707375734484	-0.02065878545501264	0.017942142989632703	0.125927768844624	0.034448448313690275	0.027092908120755238	-0.007589499709466326	0.1368209092504023	0.0012228039265522966	0.01402368162650382	-0.009553599451276023	-0.019551377645433604	-0.016137230261429793	0.02638270459707928	-0.0071437730568348345	-0.13843863887134247	-0.09493215193421865	-0.008867600505493465
0.00457602633454735	-0.028800606659638652	-0.05417587928641219	-0.04001189758251403	-0.017682492535964364	-0.10924329687552399	-0.04348048590008329	0.0050775404061078	0.012336880052453853	0.0033008886296942365	-0.035922351478025485	0.007653477522655703	0.001704068156144058	0.0026056905085810288	0.02127411434889409	0.05413042852151448	-0.03792862508179332	-0.019411251926201658	-0.14732864044003255	0.015215376647967424	-0.01315056732016037	0.03275111809904456	0.12345372883559066	0.5931178066140257	0.02854039450264154	0.008408838687438766	0.006856702456063431	-0.00022824076016258915	0.03485654969918437	-0.03582873694771679	0.03132321359080452	-0.0165781505869425	0.032689960184439315	-0.22914386593389655	0.026419847637185738	-0.025520283952233148	-0.00029637562738716954	-0.010839022382887992	-0.005640987131603106	0.03622721400287228	-0.001159437165710551	0.004252632572412403	0.0009888253004522994	-0.0020482643293209548	0.0036756194140989463	-0.06459626772371849	0.04695952882238307	0.3170625737239187	0.032745991998201225	-0.01104149251152021
-0.002124564941060089	0.024449649933798355	0.0013969332181612572	-0.00356237979256548	-0.019981655736677977	0.04778997365016894	0.04028065687120943	-0.03187633802281716	0.00045096939500044756	-0.011337981583206966	-0.002128343167760795	-0.011242674720993818	0.008194810148675243	0.009384926008834737	0.009963429197614096	-0.0011328312748861208	0.016495214569049857	-0.027977061316815162	-0.21380606785056844	-0.0014843090275754548	-0.0002443376540464669	-0.07953894845215537	-0.013651117939216419	-0.46560747274154546	-0.027597417554307866	-0.0011451140327220855	-0.027870974136912263	-0.007655462750255902	-0.09543168678469087	-0.015296013619565929	0.09491074033378645	0.006768766394835621	-0.04362392796244904	0.04584121697201817	0.03319148651618343	0.04064823923412314	-0.006284806976921208	-0.04654492374705615	-0.009454165290474702	-0.028452282782805743	-0.0005352915932293399	0.015933077023120495	-0.004351080637777704	0.0003872673544561621	0.008114540967715947	0.02122236895210681	-0.011451532484580458	-0.15239355250917325	0.07852053484367043	-0.013651206871055638
-0.015303610476337416	0.020839064240827883	-0.003126103933542936	0.008906892360484926	0.0054923872073134134	0.007549511205910221	-0.014166779659827808	0.02100574662076251	0.008477177275967097	-0.013105043858788122	0.024951807008230752	0.034783832746636836	0.02111880757437293	-0.008007341649929004	-0.00827509127364101	-0.05273785329313123	-0.05687556533201005	-0.005866885392847689	-0.06330229895719858	-0.09464638986247045	0.041063616175968126	0.038482305547188116	-0.011540868960453372	-0.47983420812228267	0.0460517878411315	0.010997117698504554	-0.008766660386433431	-0.00924395554869152	0.04340468965318255	0.253555619205354	-0.030359525666475064	-0.005066306829815221	0.03831982286192124	0.06578435235480165	-0.09194229239670167	-0.012766191122287818	0.011061150060742875	-0.02277690384985899	-0.013298911456402857	-0.049525234262899585	-0.0016574836371197306	-0.014090762885562436	0.0019908247850431507	-0.0071616442038524835	-0.008015874117514614	-0.06437096576692766	-0.023767616668837217	-0.14803894318693164	-0.06050449202471091	-0.02266340633793552
-0.014683402810769986	0.02384629515203378	-0.023157043057309465	0.01757867870407699	-0.00023106490922286866	-0.02580334516462426	0.03736278705195346	0.026238053745224352	0.004067508892703245	-0.011614574272082245	0.0348547393535955	-0.04273149953674074	0.019294674348362333	0.000539994851244046	0.01222127557290405	-0.02834433981221846	-0.02112524714526935	0.027052871110068374	-0.14584336752689014	-0.009753412534087237	0.015607941796622617	0.04432495542455763	-0.011474910919799004	-0.33610431618299935	-0.013137265551555992	0.001054928501295035	0.0003073710674385438	-0.007908426486509416	-0.219383594894231	-0.01566106890851661	-0.0965286221027382	-0.009850384134972228	-0.047643309764612514	0.05638738497714039	-0.0678692911375012	-0.0200817315193166	-0.0037463421020405806	-0.045132680560687095	-0.01468494654381211	-0.07054589652801915	0.0009034717093636573	-0.010527686627861112	0.0007563460550678428	0.002710717912215114	-0.00463265090293844	-0.004609061910467244	-0.019809410357447634	-0.16924796617000928	0.166404287130018	-0.010861041329601993
0.0077650623557477955	-0.028655732712526513	0.005096297763415032	0.03100161559684111	0.0047426270028128326	0.01222742570423743	-0.165645343179056	0.0029262471373214796	-0.0006619806023039018	0.002667318813138263	-0.020617894613704994	0.03603704873737151	0.015716212033802367	-0.0028578365734686488	-0.00011328057565879135	-0.04589193115189264	0.011800847278188122	-0.030968262054402295	0.14428374185352205	-0.007174617044328807	0.022987651690012535	0.03397761298642053	-0.010779443556309706	-0.37615082994459137	-0.01745164220922388	-0.0030255426242256364	0.0017947234005419887	0.014984510245369165	0.1152171222126522	-0.04974521118809698	-0.045599051542419965	-0.04296994531117407	0.03813621581240432	-0.2668195268497567	0.016689172304531895	-0.002381493676489117	-0.03777068516940635	0.07732221557757457	-0.01215620513650174	0.04167456572475221	0.0012698141364991897	0.01602658388498421	-0.018802698265867366	0.06978888289731039	-0.013324969055978363	-0.06513298048984725	-0.015265393112238599	-0.15568920812363832	-0.05516709459244712	0.1321901592018844
0.00362532393224883	0.004574080361653159	-0.014292009809125875	-0.008181288475482598	0.00370056337421106	-0.0010006799519607739	-0.047750430394822296	-0.021302387418786112	-0.0022466705842121883	0.004592222434104406	-0.03772721031679066	-0.040746587892872416	0.017556313139282794	0.0006312193331353229	-0.010699012348756696	-0.04127190986946953	-0.05139169339123673	-0.0012511622662746958	-0.20987157394711048	-0.005959636106465405	0.00909115353650941	0.04395845288917317	0.06782074164067048	-0.46408251688962243	-0.018681925500771922	-0.004575643722075983	0.0018998401460816239	0.00022145927079109243	0.094703665634448	-0.046027949710344546	-0.04371502513972437	-0.058444188680346995	-0.004273325055490841	-0.2420039035976869	0.01647544854709449	-0.025167731352348347	-0.03353792592063146	0.026454097919165177	0.014941658966730392	0.025642950791316708	0.001353939614999399	-0.010878412871209003	-0.00739006703317973	-0.015616103434555953	-0.014432050454252022	0.025371521192465298	0.028459312053319082	-0.16636841652160883	-0.07784968403000966	-0.012102909552504934
-0.0006153666866535786	0.01419809709298861	-0.0101413261812359	0.021983374613832346	0.0019467629144088732	0.043074991480412064	-0.018894206606703347	0.0013623931274320056	0.007106074396477288	0.0050169623557205344	0.004427406369862729	-0.04913400471744408	0.0559311276078327	0.0012195152708172827	0.013638692564017766	-0.04037090152878227	-0.013479846838630146	-0.02419502244173091	-0.21247304108620382	0.002932262167141289	0.01463701434016166	-0.05304711321253826	-0.013101566505807204	-0.33339864393024365	-0.01856596807767246	0.0016460538077422825	-0.003554845645907699	-0.009109272334124398	-0.09688704597805405	-0.04578687925695358	-0.00744123333116595	-0.04634799943278376	0.0341304813443383	-0.008344660683186794	0.019453727383632213	-0.005668802656409025	0.010028235605709233	-0.039971879233879466	0.006499963475466575	-0.07145370483952838	-0.0007025514591317914	-0.00636895395490792	-0.004318418788279086	-0.0005290172080634875	0.0061869249175824734	0.02258668420474496	-0.01415931281891535	-0.171174209565871	0.10493507439713849	-0.003122049560939195
-0.021440904998777842	0.01764394396988864	0.02909640492577487	-0.034048218344331145	-0.028173464499508236	-0.016040537701718132	0.22753875014709424	-0.04115906407097964	0.004195115169461405	-0.013370219454976177	0.012239632517211066	-0.014065604789759892	0.003287685800710824	0.003862435256450044	0.022161367980383876	-0.02491440089299831	0.014762002654998468	-0.03697895547774824	-0.19976700532365493	0.003366514545249174	0.004178861725158276	0.030850629057886044	-0.014802850356181443	-0.3174626245163903	0.05156783691618684	-0.0026594364163702268	-0.0005952268690735764	0.028897620159269354	-0.23254084185979654	-0.02579321085164884	0.006719933930784464	-0.010313172023049082	-0.03513861026757995	-0.012595894540708013	0.022745953721060506	0.002200667020943001	-0.0005974963870421561	-0.043007968018719	-0.007451263250945703	-0.04602037968780442	-0.006349787583989382	-0.002600311590661113	0.05179005412301595	0.0013693870906214215	0.033690745279551085	0.017227105755208322	-0.014768306774598386	0.0012434546417467573	0.2027325443700558	-0.010105726328162564
0.005437648106005509	0.013068545274496137	0.009008929102866159	0.08267524348364932	0.004032968969959302	0.02332068534137534	-0.04467648600733414	0.02611479518658962	0.004039925671673063	0.0045518166718065915	-0.011785084135940087	-0.003142933633485154	0.005791545338790456	-0.0013982125491493207	-0.004609625407100612	-0.03393568006775786	-0.005871229876741381	0.016259387762710322	-0.19536356320216264	0.022135716410229725	0.006034323517399025	0.04743692391088798	-0.010191355778709204	-0.5955247710657723	0.048241204327999276	0.006822706273642325	0.0068638292533872575	0.004639730589465035	0.06070970368133208	0.03642623120584376	-0.041474787237581766	-0.027135309567768127	0.04758074936037501	-0.010611462045569987	0.028064700282698685	0.007249444665605551	0.004751790968989735	0.016415393121467423	-0.009223027654058752	0.037694448561082027	-0.000914653440532129	-0.002388657694102949	-0.004828523880845751	-0.004936915648226613	-0.012056222769875603	-0.0727692309955637	-0.012355091583271496	-0.1639132585991053	-0.06483519164865965	-0.004517833390756823
-0.004517278782370704	0.02201125514201194	-0.02682703214162825	-0.027029697608715104	-0.008248993323205604	0.03724372920639435	0.08531432375168024	-0.003552959739841117	-0.029601229329110267	-0.013541016473791205	0.03954437771765879	-0.016297207136447285	0.000930222667950602	0.010173307445340833	0.010698329868179644	0.007042311374948258	0.00956668583437513	-0.012611910984548376	0.1627207649232314	0.010729177065153635	-0.036867228716988394	-0.05388128915857997	-0.00991878408721459	0.2986866183424163	-0.015384324168648982	-0.014700109682021865	-0.0013246935285549624	-0.007618909574982899	-0.17814675529256593	-0.03683717536402528	0.0852959015698972	-0.009849016609453065	0.030041962870779662	0.05878112468255076	0.02349481632980296	-0.010247953738331853	-0.015470366744513013	-0.052006991333024846	0.010061435317063296	-0.04273482725910162	-0.0010137054749196977	-0.007388189856663666	-0.003506126663928444	0.0035050102743987735	-0.004665894613579985	0.01726536478987473	0.03190323465385336	-0.2283890487330883	0.059179042462086544	-0.016182520401152034
-0.019741934510183638	0.01887231411675821	-0.019607468346584254	-0.03163616504637803	0.012153538149707174	-0.1152817374967678	0.03657626050827926	-0.027533668209744157	0.012667992694617441	0.005552597183680337	-0.00256560432351489	-0.013471989805473095	0.01822753754867008	-0.000601706602048489	-0.011765046208341665	0.03448502057363839	-0.061365037521586056	-0.006454213721736596	-0.18137602958073484	0.0004742862406746099	-0.00715512842870412	0.02440459958973279	-0.004714279237092706	0.22763708367470117	-0.013574513300676517	-1.3091782870469615e-05	0.004986874172616444	-0.00846423286601348	-0.21593966139119183	-0.005667361924660327	0.07267741065119526	-0.017055610116870956	-0.04684046999873008	-0.007686022925245106	0.01875433799489838	-0.02629055105692423	-0.0020889399625953955	-0.04520311407899251	-0.004892874176826444	-0.033776005763595594	-0.0007920540974359028	0.01068378382539304	-0.002658662395558713	-0.01559424603201678	-0.006459275638622603	0.021497295868460425	-0.016707110342751186	-0.006237267476829038	-0.02493515768642128	0.047591635641202994
-0.0014384374013163325	0.015355060438084456	0.0264983968221753	0.007431942804674236	0.020448539364182308	-0.010723752749210507	-0.022763157895916448	-0.025980473461619476	-0.015950467015231517	0.012701580637993174	-0.040114421772237986	-0.007971545384931777	0.017344580530991152	0.0012394937610101806	-0.006568488865133076	-0.009269138542662767	-0.0621496765100017	-0.01775970112049581	-0.017274325497143854	0.025675144874136642	0.009260081594390795	0.040250384962715	-0.0033760801440043	0.8458234315251469	0.04108158695949278	0.001432663278763721	0.004175485958118224	0.009999298634488514	0.08140071005376108	-0.033378780986883065	-0.032512632806909185	0.10176605639490863	-0.00956238799544899	-0.10180015089165836	0.02018548777136166	-0.0033506936402827705	-0.043516486971927226	0.06490155396738982	0.008996969608624204	-0.030905396998869857	-0.000613381974594813	0.009847427675668586	-0.003533630876689131	0.012474378568186104	0.002872453985011816	0.02297051109170352	-0.012225084608625184	0.11883854833436013	-0.04774456130708668	0.142273155603985
0.001659912073389023	0.0034851514256028166	0.12008093770684126	-0.006293142511377301	0.004897309554082585	0.04306022963874011	-0.10533550797539724	-0.0316316825796629	-0.019001351743884697	0.005556134401548479	-0.037637567554349514	0.01142461318479036	0.002898845271943719	-0.009017594684406868	-0.008836266571885427	-0.04847851837614653	0.014271517419282282	-0.021710942571512716	-0.22857641358823058	-0.00773820863043893	0.0158385975330988	-0.0919741766022849	0.0637979542897483	-0.746233007432138	-0.030376831320351266	-0.0028776914046273303	0.0006037788525372889	0.004024813979955434	0.20914017086744274	-0.04139231508517678	-0.03560351284108419	-0.04271227567237347	-0.028344537541094724	-0.025455244285306163	0.022359862548904857	-0.012224295590233487	0.036304402550739356	0.0660939639120922	0.0064791807022120335	-0.03327756296844636	0.0012411040105354914	-0.009815891055675093	-0.01903033854322639	-0.004973683885014725	-0.012722327580377895	-0.06909307897356884	-0.015789021563339337	0.09271410594316658	-0.08835984574148698	-0.016176201155093804
-0.0009349118000929593	-0.01078263794073755	-0.00017074233008875127	0.07816567962080062	-0.0025327078247355983	-0.007775866753264382	0.12153667900574328	0.008365810010107088	-0.007586661122794976	0.0059538245246334555	-0.0042073077784254564	0.21644208211115018	0.01324733373515919	-0.0009518803935129654	-0.029578804635635607	0.005075979280372849	0.01458414958303074	0.009007805036382342	0.19227646608182314	0.009817602187883676	0.014837970518578186	0.050677022304395726	-0.012748267595730795	-0.4735334182030894	0.04322330013276914	-0.00530199708885666	0.010460679725046794	0.019057367709689788	-0.21778954385085425	-0.02222628978516732	0.0059173716213376795	-0.008669140590497773	0.04225165069941486	0.07639368186047041	0.013841040290534875	0.004008265912628849	-0.0005642532542005938	-0.03324252588881645	0.023266763068308136	-0.0360377718729902	-0.0004220329552132171	0.01160626645149714	0.010328743427662993	-0.0025824668830202427	-0.011444078584014824	0.02022807733948539	0.03308999512211449	0.11838705729547547	0.0363242930608907	0.005090482967690514
0.004684931425092145	0.010364708152221647	-0.040162262469264215	0.024261482213311137	0.0355543284969433	0.046813403499575364	-0.19771465686190587	0.020266814767667164	0.028945549884710726	0.02331068761864044	-0.034180494087294754	-0.007787450659576825	-0.0065821924909239896	-0.006387759730276502	0.01899850586613811	-0.002423238016200048	0.01375871226397394	-0.03237901923067984	0.20399574906623238	-0.009816010971032301	-0.0012077053689012246	-0.060619700498419436	0.016551110943887944	0.48415545429505064	-0.03629062779804226	-0.0008918893430429307	0.021507072196313037	0.017914851848476975	0.28313477515062274	0.036763138492920004	-0.00405352137106147	0.08870060237946135	-0.010149033397816037	-0.04395436760768762	0.01740977886602668	0.001516962677029369	0.05389523412405579	0.09282630618655935	0.019599652366495867	0.0463136661558392	0.0005057315865182318	0.011923670165089061	-0.015458325162229085	-0.017168454047277373	0.010231060132873426	0.023364750528347942	-0.01972812725633703	-0.02492844399810292	-0.05187597759547998	0.03911911308224289
0.006262423165591463	-0.022646849959883003	0.08878097647714962	0.019929333418028182	-0.010476945595051438	-0.08923125979278211	-0.032349314054845306	-0.03045776376051217	0.11617920951596679	0.0006341973677535861	0.02419165930442723	-0.01951358752115793	-0.09096270219841426	-0.0006985102561945496	-0.008323514025136683	-0.00011513441285969748	0.01936015577591497	0.007428126850962144	0.1945827641628028	0.02321887279297862	-0.013466192551589847	0.03111371972885204	0.08809525448186133	1.2751774113937238	0.03720549358832968	0.010434649475820698	0.002897470850673335	0.011011013565861504	0.18889480255271246	-0.0218287286515304	-0.009255856134395253	0.07842461231856387	0.037775506701170435	-0.04788867353570995	-0.05345380302090671	0.002445571509675574	0.020760596130622252	0.08242991333414429	0.05273443771473612	0.10244257700391626	0.0014324167628743452	0.012163759913371541	-0.01342415650902185	0.0335932069912822	0.008241280694511079	0.023583951359748064	0.06585526909975452	0.17230514428009078	0.016396970490914282	-0.005372683903387496
0.008451770567852327	-0.0018275374844954058	0.04504327763811666	0.033660359971920295	0.0019141740603394737	0.04958186501906148	-0.04546236156753307	0.02528399107743171	0.01525198468015651	0.00601643247066313	-0.011124721296994539	-0.01384092726629533	0.02379609347100268	0.0001261761501534238	-0.0027829081841486184	-0.02794522898307805	0.01203972935778147	0.0027518909008544144	-0.08112813739423282	0.03416244039793873	0.014634274965790063	0.04951725569514365	-0.009328146827416731	-0.42500477522009605	0.04184738515198987	-0.0009619937565312285	0.010828488344041171	0.006856396652456533	0.06654527495632906	0.025752582850036013	-0.04029792747352358	0.001251060238417267	0.051340405109564925	-0.032290424029985755	0.020275757004672414	0.008002051746003781	0.01158749827741849	0.026401009703177807	-0.008259194411606222	0.03545856129417898	0.0013881525660020997	0.0006240039332071319	-0.00040826087525565525	-0.001858489471143548	-0.01487033599182505	0.02886904903256436	0.03232386222218811	-0.160851756494264	-0.04862246924115252	-0.008037003619036932
-0.019389464210852383	0.02431526348452353	-0.06477165945487763	-0.030924084490534187	0.005633221196380918	0.06102937365835969	0.037097877555325794	-0.04250840569114398	0.02241748029143255	-0.005330618708467227	0.016353892350041498	0.028521777449788715	0.007756666119450619	0.006696226209337328	0.02498644560789362	0.011851718549713224	0.012877464261286059	0.107429044874586	0.2942951073338199	0.03608813785620878	-0.03362110856978088	0.038291442656193116	-0.01083639762251405	0.9362638908590803	-0.023708295984105097	0.03082169886700249	-0.03283184201306735	-0.006836435893872113	-0.16188381440157787	0.0361138010238883	0.08247454594787869	-0.011554054943680421	0.03324988143819455	0.07880149671302379	0.043646478152555575	-0.026575922117718438	-0.0031922136832123215	-0.05027538279571279	-0.006598305220613474	0.05216389082219721	-0.0008832972957723541	0.0036884590462079358	0.00024499275529124136	0.024722467719703673	0.016414007565932115	0.017235315117871325	-0.012088867744630262	0.2076213962296537	0.01965785591070644	-0.017910298653648717
0.001525151800194726	0.022610229602116668	-0.05399035036148603	0.019028994391870946	0.008987195272188183	0.08024625290708791	-0.016864514166501247	0.019758660309656624	-0.040135206866986024	0.05870967755114034	0.00527403371696837	-0.01471583726931367	-0.104070694011457	0.000394286722967081	-0.0057489482755456265	0.004738097642641878	0.007358212642669423	0.23008555271653203	0.17382578757902248	-0.13219516544430626	-0.023462169476362215	0.035251352058443264	-0.0016034263104198543	0.8273473801039103	-0.022826752989994564	0.020557360523668466	0.004885690515024544	0.0060263358260104725	0.07663886837951564	-0.0035487307467028588	0.0667898771377536	0.09890596628776457	-0.015050666764136623	0.06485713726522763	0.027890699927671084	-0.00035260160748293854	-0.019953470988830668	0.025429569128930962	0.008211527261760056	-0.022421905531144013	0.0028970721388708624	0.011269363746961244	-0.0011404586113585539	0.00402523832044185	0.025407738047856402	0.0198486472104054	-0.017586135280227608	-0.20651098063804765	-0.06070332779035371	0.008569959265896342
-0.027302461210714318	0.043568829948315395	0.0014478317938625422	-0.002617226572000709	-0.013581624696495374	0.042107487115130786	0.03993426294350247	0.018323232612629727	-0.02596478788511804	-0.006811766297878512	-0.003415438700170853	-0.004498987872239559	0.02243830331996869	-0.0034856184500924427	-0.037223047686800785	-0.005238246388591688	0.023847397586370243	-0.024863704926185892	-0.08440175977610624	-0.12344006495437988	-0.01052670715741624	0.042818275475926204	-0.0041789892167759714	-0.08848949609133124	-0.03405807915491496	-0.004255267124276724	0.0023105807210264174	-0.00797806394250365	0.04471122053541171	-0.03425483288534324	-0.032680288921638566	-0.007406109602786637	-0.053296957099126394	0.06257074160767107	0.013023603269468003	0.0021860452240651286	0.061600606543618416	-0.011037032034495952	0.009785432280284294	0.06086367149342204	-0.0007425599824317032	0.01328488381402458	0.0037132860012479797	-0.014303793637775971	0.004759474048450283	0.017660644511109422	0.017857201315017664	-0.17007442527008698	-0.06829542312370458	-0.002279864059578176
0.0112184617138686	0.020006278686034967	-0.001530552562776529	-0.009888823332249557	-0.019753322322736813	-0.009448939196295941	-0.04663194312561068	0.018065509010086588	6.226674705876576e-05	0.002354499221858259	-0.007450558209915834	-0.009086845565485783	-0.061247847220628315	-0.006243044987587837	0.00995454691498744	0.011631115341505575	-0.02817581692598924	-0.023672898410555355	-0.17423394514696966	0.004365145030918393	-0.01344515472329931	-0.087405586088382	-0.008830091884669036	-0.3432713078228808	0.04593339984246732	0.00021898743602214381	-0.009277136187386804	-0.0006891972059176624	0.042548206988696304	-0.045161499206688493	-0.03930869949021653	-0.0377512107493938	-0.04793777849747803	-0.2887120232451226	0.024248807185256373	-0.011812260302362666	-0.038706944861016924	0.02612310923456671	-0.009090328491813852	-0.0035861067069092316	-0.000761310067546583	-0.010011116299262358	0.00399481638645484	0.012028984295819828	-0.0022098177168109034	0.02323545357559269	-0.015887759206779446	-0.15828877504267194	0.021809526851901864	0.027493938314221488
0.0006270004268902994	0.014787664449415662	0.016224383952599283	-0.03621127546882217	-0.0059864713140377265	0.04198225137693735	-0.035766306035687784	0.02145525154144261	0.013194814010497338	0.004338257614964095	0.024729585197251255	-0.009119416576008189	0.018452302732440876	0.005922941398159037	-0.0028408617056706136	-0.02381869973374778	-0.008201907076734278	-0.019715845583760893	-0.17220880517505585	-0.1070710982154118	-0.00582642757671565	0.043287029570480265	-0.007251194530395696	-0.11664481715067596	-0.030817308437662814	0.012875993874702181	0.0030196300497464107	-0.00866823187539594	0.0372822519355987	-0.050050281959443416	-0.06541349701704258	-0.044402873271616225	0.032685911017351736	-0.014947707145030291	0.0007827767865921487	-0.008489381322266855	0.01961280449140886	-0.011562903551360318	-0.008532531890246537	-0.0394063749052706	0.0017488528453010075	-0.011241825520771817	0.0014387892343136627	-0.0022009242001671736	0.008220865778245934	0.023824116742253865	0.03898505354267763	-0.17438501066967246	-0.06617255176093705	-0.0012372645752113385
0.01367713588632305	0.011295466231257888	0.04281680887000407	0.023553954113488363	-0.000455530005272567	0.047628176249038645	-0.048412197707321726	-0.031322872697419096	-0.008743399354616576	0.0005931256526091602	-0.0004351441962106037	-0.003624393853552283	0.010413252098170052	0.006407353660341687	-0.014117987844612254	-0.04658679190987205	0.0050778227278702615	-0.029748560782334607	-0.23198169113310196	-0.0019347067559916467	-0.002176567066943244	0.04159316979503437	-0.01151587303297174	-0.6383278878908124	0.04843657402028648	0.0011776726463569502	-0.0004543550014761422	0.00048017452777858124	0.10298721634141234	0.0260815733448635	-0.005950482014337694	-0.01837373691512457	0.03680448520129285	0.04452329139763215	-0.006020421437942059	-0.038598714696967	0.014949095297436361	0.025221488869650057	-0.013584081501434411	0.093005826823398	0.0012934838280845725	-0.010564222000219161	-0.0027054607623322228	-0.004694889442640124	-0.009823468360123662	-0.06605737762142744	0.018287453399441073	-0.13526499352954907	-0.0684263937872709	-0.010685995802091201
-0.00765718495337569	-0.03744567854221823	0.0351833351939466	0.013123905136765097	-0.010656390664451783	0.028826316709004915	-0.01682681016710194	0.00950824719011398	-0.02603314278947937	-0.007004835571686999	-0.012336383091173957	-0.04929256277481927	0.0035859214911968594	-0.0061537836102615985	0.008936067491634093	-0.021789147429529657	0.0020501421773957192	-0.017064791541425803	-0.19953033856788133	0.08709629049215237	0.01019224861942057	-0.10152601784709414	-0.013330840040107069	-0.4680635928639655	-0.015859423525656984	-0.00788439200372959	0.005020797358343043	-0.010181742313367794	-0.018638717812631923	-0.02702547821810622	-0.09894456286053555	0.06155100724163522	0.03010563526520309	0.07118639151796678	0.021816359084123542	-0.01758773660437564	0.04726935105561497	-0.011738801776971104	0.022710613709399696	-0.05701434602172731	-0.0013409912556999188	-0.013550280394206856	0.0008860101245922124	0.0010664863927146143	0.004529344428651894	0.021176865824441667	-0.02072122329017184	-0.16026443444144606	0.08203313048332293	0.002743983022851262
-0.0163734040707026	-0.04216308430399113	0.05380386743291347	0.03478340480726729	0.02183786746594328	0.07141078969144446	0.10064742407093022	0.029189367110724562	0.006282396581653665	-0.003261671067181669	-0.004817148040874963	-0.014009565573609325	0.01874184041854969	-0.00029831458978005687	-0.00901827059562802	0.0034300567082995257	0.01948473824559587	-0.023094757897070304	0.17678884199019904	0.09815005247340651	-0.001815874231052112	0.046458404299925635	0.11357099231605207	-0.13362773179630602	-0.008500690534386195	-0.0013742325586155858	0.006109378099936657	-0.000698305250199337	-0.2143582435044038	-0.023758377192236002	0.01635661947526305	-0.040942186485637105	-0.01485745230456605	0.06099347999965166	0.019417751063026845	-0.003442023138075092	-0.044088235049356266	-0.04231525954687231	0.024899907027536028	0.05303108833168926	-0.0012068227437339375	0.009830836181402992	-0.0050352741180107845	0.003444952901970282	0.00879433430816025	0.020378966680658958	0.013792258250028317	0.15662979835682836	-0.0858336228847098	-0.008273880249922877
0.002741760162411083	0.022282648623664227	-0.038135147598668165	0.02952626461887012	-0.003995089235756404	0.0022836738617001175	-0.012778123246428368	0.004970819831031804	0.0094422532254026	-0.009150620017931214	0.02409749576992599	-0.02006218107105651	0.012044916968161123	-0.010127577624542755	0.014149137686885388	0.0021270320418509073	-0.05926106159594674	-0.014437725705503907	-0.10141685017834616	0.02079075225883571	0.000519677491078437	0.03806634639328185	-0.012448112470661363	0.4663931555329559	-0.014011613169324028	0.006535494582364299	-0.01791538808846117	-0.008641672123695026	0.04414684261716379	-0.016313649855697623	-0.03538593478837047	-0.009313340505577071	0.038682048123753886	-0.019069224892392867	0.018333144179928786	-0.021247314230908705	0.0009759038951295224	-0.012878388877813722	-0.005629420224164278	-0.034169149688768996	-0.0006513955581795017	0.008894318369999382	0.004529936135602475	-0.015844556491442563	-0.005544307810199461	0.022496156423205686	-0.011342838288317125	0.14246642943285806	0.06367882294900792	-0.00597637688098057
0.009745706209984929	-0.03465966409349003	0.0023810391791505934	-0.0287292342479539	0.00887337035099772	0.018234599343792342	-0.03979572964849976	-0.04085981473103348	0.008428683490441381	-0.007644346497236984	-0.007647701498895912	0.062045825736681215	0.004467531480051912	0.0005515852544951485	-0.004061630076674919	-0.04962960334449199	0.014468840318550247	-0.0011747859072729625	0.2264813805714135	0.0005504661296172344	0.0011569816742190596	0.046497495361334906	-0.01298111503916698	0.5089968122225554	0.03570882391886107	-0.0002730126567344996	-0.0031482848195246334	0.00371961383066955	0.20912304872630225	-0.06713413531423394	-0.07289244267151117	0.09081028521688722	-0.04716450280349964	0.061440590514204724	0.023770973741343186	0.005375026158360925	0.002031209362800655	0.024621947096405167	-0.007911629952748262	0.04993044006101591	0.0009724537089525257	0.0027091720243359305	-0.003843496423162287	-0.0016879510699704043	-0.01643383539880142	-0.059252254785428525	-0.015045122311590603	-0.23167350027398662	0.00860034986733208	-0.019356008210488652
-0.005876825484661458	0.024033792460942276	0.02166541059099727	-0.05253196005464106	0.02415536790278611	0.0705158520725964	-0.023034581320577535	-0.012977265833884666	-0.021296426416136275	-0.009664802182124912	0.007796658673029014	0.06346160930968107	0.02107335936771524	0.0021746843112930947	-0.010091586909814942	0.036127932850747314	-0.040125137541596995	0.005619647166924551	0.2139311950316922	-0.008616052617638889	0.0025698948542392827	0.03950544024341125	-0.012245190155710226	0.5928717615812119	0.04887618871994491	-0.031654753178516876	0.29752138465056777	-0.009617164093500104	-0.037850312676253085	-0.011137443429862651	0.0674073327508152	-0.05715873436570655	-0.016160553683214403	-0.01600570987685833	0.013303316500002984	-0.0010240153829785413	-0.0251973189543598	-0.01204171081021002	-0.008784501804617685	-0.04641899358931864	-0.0005322619880913408	-0.0035145297767543524	-0.0073635240061285	0.004891750536909967	0.005957856946934953	0.02123225358763448	-0.011338695448341969	0.22046679839762237	-0.022318695755773298	0.002546701759728512
-0.0036950546552332528	-0.02063492203928945	-0.05435881806438806	-0.03712919238704635	0.025812823961252663	0.05295312224325689	-0.021236228070789002	0.022185000846964977	-0.013671813737884713	-0.0020294775512302294	-0.0006587417257451307	0.03000639940893161	-0.10058635413495949	-0.0042238191078380624	-0.01190018483118365	0.04890239127618952	0.016863441223085283	0.014903714854049758	0.13494252579345484	-0.12325273179077194	-0.015732902226459736	-0.037809515526623184	-0.004080176688368465	1.1580552691308184	-0.030379248112721326	0.0010006192059154274	0.0014122849304317696	0.002052637711238276	0.02475325213811325	0.004570118108092902	-0.0317981625823988	-0.007285985662655912	-0.05240698024551257	-0.027773048532305528	0.017816179559446026	0.0020658166022982185	-0.02412228157069494	0.027936538448837745	0.01138780438132453	0.06909851793204061	-0.0009990815582837968	0.003867113918301402	0.00026995342043301205	0.005307423063956594	-0.009334755182921617	0.019325304840238824	0.014164885557950401	-0.19122679860164934	0.08017736059345844	-0.0038214080286932584
-0.016162431663916503	-0.0395433029825399	0.03158492455815144	0.02386911658880563	-0.026457092593452854	0.016253061768573024	-0.016019164262077903	0.01933493577019872	-0.0249167296553881	0.005662545368494102	-0.009532779199469769	-0.013663845004867472	0.0037399827292381813	-0.004306976914163534	0.016558182517839668	0.03564208014432152	-0.0330111384688973	-0.0023267584221437574	0.2679054924123713	0.008068309577420404	-0.01908137727419562	-0.06172836033269723	-0.006651669240852425	0.30622155317985883	-0.016245434016298622	-0.005834093264700278	0.0062875493696837115	-0.012898778120453062	-0.03030450542797603	-0.030269056687075135	0.06302963071530994	-0.013331856925897955	-0.04964781997293258	0.052295487791495274	0.017596279558604145	-0.0038511794430145527	0.03377101453369451	-0.03580343928123391	0.009390600723119133	-0.014612577640383461	-0.0010854120709860582	0.004639697010214513	-0.004076459665671428	0.0015134233234493878	-0.00912127698523036	0.02212469114930027	-0.014209594125612785	-0.21722421939658323	-0.018936294462482964	-0.0010112488985838353
0.010861763615658129	-0.025003076499241886	0.02375873929502286	0.019292213686890592	0.0008957530498940287	0.04119375172808723	-0.14364522800966825	-0.027184860129602022	-0.009926254707428597	0.005638065928238939	-0.034102830980277755	-0.002997459618195171	-0.0018930533722876135	-0.006476401749624256	0.006382607698142328	-0.05489673294380191	0.01369473271476254	-0.024423542072966667	-0.21125442861185875	0.01879882776725608	0.01677356108824224	-0.08878370903236724	-0.013259673013940482	-0.6334104586778418	-0.020582648831007463	-0.008013786964499014	-0.012762012925251474	0.014059790712084942	0.1320656628201778	0.00600756635675134	-0.11563459210304664	-0.009898659140730888	0.024615711796412323	-0.11414184128693841	0.017815570959782052	-0.00526542292558097	0.004999161143056881	0.07519708334615406	-0.014570818910541494	0.05913648520685674	0.001352887253066001	-0.001587449538868168	-0.011776620365562485	0.01509426114966027	-0.006598155102814781	0.024987395675205335	0.022917395320097966	0.11305708811613727	-0.061440958672359464	0.05860580217476517
0.014832180168023115	-0.03254189051421381	-0.009670686486945988	0.018598281424873495	-0.0013202130655296514	0.037869282366870996	-0.03948554494100022	0.015342708047622364	-0.014750702832524349	-0.003451572819082503	-0.02139706405869838	-0.0004342323479058905	0.003206749737363498	-0.002469689154016305	-0.008263303693922353	-0.008929644549695696	0.007998919066494272	-0.03189358704032166	-0.18504533325585554	-0.0023090650117183033	0.008435792304645475	0.039806679658838676	-0.01127566854710767	-0.4699386308978917	-0.01911479089921013	0.004637524038186166	-0.0072461629831755995	0.006161364188806692	0.040880678160282014	-0.03795571720649659	-0.10560863534609961	-0.03018597745070456	-0.05054803985903691	0.05432083188371662	0.020853681357172537	-0.018255393436427767	0.033592105341683054	0.023627240750554394	0.007407862463687707	-0.05859527952413537	-0.0013048545570884017	-0.0007931363775056524	-0.007112596381036565	-0.006699857135104321	0.009384422164186982	-0.06548356675096438	0.02358691056940406	-0.160472800093341	-0.07114516867597112	-0.013541521567131712
0.005567757425805757	0.019350247466232394	0.06837553934529897	0.06279316935568677	0.022884668379165897	0.06602800527705867	-0.03943019248077981	0.031003750875594777	0.013827861777101134	0.0025980905817585154	0.0035324017708750033	0.03173642521120655	0.011849571110016041	0.0012884916779228662	-0.0037462566483633056	0.0005982696486782515	-0.004999184216482354	0.017769058441105153	0.3319142172235368	0.01603440910533027	-0.020235483028916132	0.048085221844741496	4.969116578467947e-05	1.3029853342551294	0.04817092344077791	0.0024100072704106423	0.006469896697612148	0.019331367789092474	0.5021481255212362	0.04495656929170818	0.012889605747392124	-0.008377088567423016	0.03683098284646385	-0.00709306846698828	0.02033695466292993	0.008846007090072817	-0.004042930124039048	0.1054077306055176	0.013720872159228384	-0.01979122353912162	0.0013988006908082753	-0.0027745152350427816	-0.013851106252172759	0.0003508862151305493	0.003820156078780201	0.024903761869999288	-0.00458568993085064	0.20344185118507302	0.010421814732555414	-0.0030035395118503403
-0.012716672836336875	0.018827904202058564	-0.039717587866022995	-0.025521575950132137	0.0017829822612588488	-0.1097760418659097	-0.016013366671524316	-0.03707448745309921	0.017880374434006537	0.00017744109028208186	-0.005831031474012343	-0.029847676187605976	0.009266484026425678	-0.0005394674799943459	0.005320469066552323	-0.00032388946892715465	-0.007649928986545274	-0.0012832082321474446	0.14323016029800237	-0.10479785664764822	-0.032678910988334975	0.04149147934991415	-0.008637631741536962	0.5117422789631101	0.04669415546982236	-0.00818926469839098	-0.037910622616024195	-0.013165917186112711	-0.09020613029609667	-0.07871379425687355	0.09373313260418763	-0.0431695242587999	-0.021065969626010247	0.052627867233159216	0.015681668068715952	-0.024916362815879983	0.02647972181875666	-0.036238406036639276	-0.005602851900724636	-0.04423595060101852	-0.0011326155312737683	-0.006418372805597028	-0.005723141568808932	-0.00023960750800306415	0.003603895201601699	0.020593148683862635	-0.008078212849469128	-0.2019346155379987	-0.045307077610098986	0.004045226042635022
-0.001663040807485595	-0.011209829116590846	-0.01285573251505857	0.07664493684581866	0.0076826747962697025	-0.010235715342504682	-0.041191069884759735	-0.043489643862442244	-0.0019765130911627237	0.006549108146076469	-0.0012947092319867807	0.048648396676698756	-0.10027949962286184	-0.0007496801664488885	0.004338972983477288	-0.00464463485073502	0.010717338842012942	0.022290916887225832	-0.033451033833293425	0.030581631789419226	0.0066497412730219365	0.04761099191465396	0.10180585500957605	-0.5831011505788191	0.04813713604479599	0.006375910662779824	0.006556174278620619	-0.0006140487178548938	0.05234377310829791	0.0426296504561069	0.012325941741048565	-0.005779411513407649	0.0472004714329878	0.05642220761945255	0.03479616922066634	0.004019929377912195	0.020486914731757132	0.005265768448644235	0.013118927662835995	-0.04119548824269018	-0.0005667978259480151	-0.004031414938370653	0.0006491516354832129	0.007921793365668237	0.004541693095791197	0.024992768378096115	-0.013202510922434522	-0.13271826964239486	0.037723252724324086	-0.020470380056832074
0.002737587158321185	-0.04733864527382739	-0.030052330637011664	0.003362269110404486	-0.0059864531604327115	0.06720960072352064	-0.015718112743709933	0.01470749549650318	-0.03526345812566688	0.0008216510671074502	-0.009775183529769492	-0.022398333841854037	-0.09129493319490757	0.006668068992183907	-0.01014947236542248	0.1219278822946053	0.01654868456738186	0.2896016214333937	0.2892657657399963	0.03870065762587601	-0.02525719309185879	0.016743387166472667	-0.009722950347015012	1.1642432343307274	-0.021184229654974844	-8.792313927260693e-05	0.012941573979802343	0.019037881591477707	0.39761181907664783	0.003286231046863395	0.08910595136784014	-0.00810521252741064	-0.01326075133569284	-0.016958693908787698	-0.025653605962859365	0.0013286219239078492	0.0323847595493884	0.048597507936696024	-0.005185166236937585	-0.0468827661244799	0.003504741844777891	0.0023583097378525055	0.005620568731101867	0.004245817876052206	0.005123751253259979	0.020673220745092293	-0.010662203254411725	0.31494891780329	0.048237337876831494	-0.0015462793489629803
0.007913427989972842	0.02043935150837533	0.05581591441168889	0.016519409441967947	0.006444600885031514	0.07742424165687607	-0.05149092117669097	-0.02781475308832196	-0.0020466696189825597	-0.008437012018746099	-0.0013754721559904282	-0.011461450200884247	0.01924597561562914	0.008177243182231541	-0.006283363691838167	-0.028498405556733632	0.013642005867558146	-0.006274404805217636	-0.22767800991590265	0.008013917978683822	-0.014807163831196703	-0.05540771684999027	0.08112921790586401	-0.11514012342402494	-0.026785613037725125	-0.0026096267544064174	0.0037501085797668567	0.0012399195839421736	0.12951761393342462	-0.03062018702897567	0.016494406108920702	0.013738062533110315	0.027781019396815647	-0.004456641110469263	0.020212150615933205	0.0030822805329844415	-0.03804441691272859	0.02060364767310257	0.033474522120018085	0.044894284828431955	0.0015953225108351035	-0.007457843748034429	-0.0014620431477102103	0.0019267967642659187	-0.009102287446656556	0.024612946690118407	-0.012289287820400568	-0.15597942193193912	-0.0779885147095296	0.0019481712308167516
0.008624354420788585	-0.042174135716550154	-0.043977733111960744	-0.05049177380812425	-0.005239768499063348	0.07660868923385705	-0.04292160741080734	0.018806270870801382	-0.01504064492673133	-0.00830972230940206	-0.0220993952482826	-0.01882329527682159	0.006837873868584211	-0.004967410414240931	-0.03054015275500569	0.0030650661768053394	-0.02663393397814234	-0.03258683468301642	-0.1192609104719073	0.029316594545631777	0.0021919483264122392	0.0313711057015048	-0.0004177375516713255	0.9565034607584714	-0.038056342566887176	0.0025184711359863285	-0.0010908118353159808	0.007117804039355542	0.08732373075761238	-0.032812891211303215	-0.03531829960430314	0.07226572579878976	-0.049359315951351894	-0.1331358385812916	0.011603616985240296	-0.024147041666855693	0.0027507636095360794	0.03200429644682172	0.012977567212004578	0.1981414434712493	-0.0010340433197561652	-0.002445408193820185	0.0023542353837776317	-0.010011569108398361	-0.011819292101978863	-0.05042552689584736	-0.019279247261302226	0.14202961013419166	0.010156103211024493	0.0016584043057552662
-0.015882011604458967	-0.03687299980075204	-0.026612461533832947	-0.007188312798612242	0.024466969398471063	-0.11647488614077556	-0.01706989443589009	-0.030371381231345185	0.01062168730834901	0.0033780212927063983	0.03811402328528638	-0.009046522047602411	0.01666683745460423	-0.0028199108657689068	-0.012753251265534163	0.030317491917271764	-0.025828758514445507	0.008471988298617361	-0.20542021055630458	-0.00028249784091676704	-0.005396279478187353	0.037592191059893414	0.11629518036513069	0.5194578363769861	0.037341030605249036	-0.006413641570755317	0.00953926086300089	-0.011484709210510482	0.020305615065040774	-0.0009386087083275925	0.06857109502102934	0.07735069613567011	-0.014439151414868229	0.04931294743366334	-0.1059807291275676	-0.025950139518913055	-0.041879355567707534	-0.03324372505814099	0.03466242706290868	-0.020547547297644724	-0.00019742759332730202	-0.006590251672216254	-0.0043844321180848056	0.005577679960190107	-0.015283722718289938	0.023311973021506675	0.013629172239145554	-0.1940599082078019	0.018478884666636622	-0.01333450718577742
-0.00800803135570277	-0.013148260676817881	0.11531215529717674	0.03096086907006129	0.003797495922993312	0.025039938667809836	-0.009870405512659271	0.023025267553297455	0.013647670284915057	0.00414281125090929	0.005981995910699152	-0.015539082105087436	0.0073140602980620315	-3.928246062896505e-05	-0.006742427854358175	0.0043084778638636636	0.012814391448973766	0.03938267270002907	-0.030134267917298986	0.032489194069353654	-0.014301988511445051	0.05408751205719068	-0.00317539403253586	0.5626252395408371	0.051173052203778206	0.006759624167237416	0.007957111175861065	0.006132476412630786	0.13699776818103096	0.049489132770220746	0.014637035886048215	0.0007666115244112007	0.05325368657738054	-0.008058222917669536	0.015410620341385585	0.007322487909113079	0.015899059621213747	0.07255070082486047	0.014285474133992102	0.0441155462583145	-0.0007008781773380178	-0.004172340857063318	0.0016913024899266019	-0.011693584709024252	0.01355905918184726	0.02406555215088847	-0.007622030250126045	0.11943047270022962	-0.046746514048170776	-0.007936943157491078
0.0630343508545484	0.02924068843114219	-0.07425979511986884	0.020080910663795658	0.035550396275329924	0.06364707332359049	0.23566519398604832	0.030044183997692018	0.017393036029331507	-0.00932856112896079	0.07887529600439266	-0.01897437282680221	0.04566047014969281	0.007553537245593179	0.01296413877402283	0.0009093992080666794	0.025170622634319444	0.003268170397907488	0.13438181483209047	-0.003307320491236169	-0.013285400117993413	-0.04446811704790639	-0.014535992727333724	1.1662706566523546	-0.036315741533289564	0.0013453300099045009	-0.011663450307257153	0.03802238239222097	-0.17029168024209784	-0.02410770955174976	0.00548443322793355	-0.0012282866119494428	0.0372576469321788	0.0848601860851335	-0.2556388036187127	0.18615906429194293	0.06639506681705079	-0.023814552714078036	-0.00803512901594986	0.06232879855427582	-1.748797679319978e-05	0.006343277791396031	0.04457328338667685	0.019491944368830262	-0.008892660290894128	0.014630056136222994	-0.009822438305551986	0.16766151336104995	0.07067212532022886	0.0014951640982645586
-0.019594061425547624	0.023386084362831117	-0.034620761575520374	-0.03605070118884177	0.009021262897029692	-0.007098086831847832	-0.016868020628882777	-0.03866211245889617	-0.0036106647131662613	-0.00803017075450989	-0.01264174177238474	0.009061029501856683	0.012160006590191187	0.009717708791015684	-0.009814027073575926	3.531544148863759e-05	0.013364740987922686	-0.03240900464824008	0.19536212183853877	0.00108214663710296	0.013932948931716418	-0.08790068644250378	-0.013246020816330929	-0.3935638722929141	-0.008260753025433587	0.012807866076785104	-0.014449793212793884	-0.009785405594834446	-0.11956326820181708	-0.058187778644520405	-0.006040729973558336	-0.007228479084998253	0.026587539838176782	0.04777088510194162	0.019530640527597645	-0.006856505181796092	0.030470196735879473	-0.007280782851101685	-0.009590689411263157	0.06446386440483057	-0.0009981266393580882	-0.00975973099677467	-0.0034127811011567246	-0.01415465394911339	-0.007817054342883602	0.0225986380525781	-0.010428246106069128	0.1285976363950779	-0.06902938456347683	-0.005705597444983869
-0.01537313514414418	-0.007089392151785978	0.15927549651598746	0.028702274482788562	-0.02356174468948625	0.08145580647803254	0.044497735882267624	-0.03941362012517347	0.009096557700267021	0.004401316387888437	0.051090944512255376	-0.01995775066085189	-0.08664782128112102	0.00014667446428502445	0.01797945519836139	0.003822049503721246	0.020174729614224087	-0.004736653575387754	0.2727277923759706	0.04014419475970171	-0.0022771125656980075	0.03976394718917086	-0.001467506513671833	0.2870266348970384	-0.023756527551424825	-0.019173038777408145	0.010123061102112115	-0.012411178117667078	0.02000973691723143	-0.03337224907901655	0.06726174705140602	0.004267685885487845	0.019843768268379063	0.1068564981688818	-0.04162503746929942	-0.01019050841246608	-0.024547113663326126	-0.04567357565833345	0.01138565497390191	-0.10089232562423986	-0.0012988467345952813	-0.0010771076442213597	0.003632961220643847	0.006739360823579045	0.08576729582065218	0.016591403408324004	-0.001247318683089179	0.17634168686774593	0.25277015537493	-0.004190539122168775
0.00777338740132509	-0.0393719540673068	-0.038864897161738965	-0.04087624279990559	0.04975845472413962	0.07847229686169685	-0.04045113808729148	0.02556442545801874	-0.031869915255366046	-0.001512369070947534	-0.011574215507086592	-0.01549777663570494	0.006848943838876221	-0.007101050056225358	0.032914862263549366	-0.0002780084633130173	-0.04938615295152085	-0.02928893888308885	0.17813077988827045	-0.12560265453194625	-0.02646614044509897	-0.06599268828469176	-0.006046171404542019	0.8526052169654049	-0.06437938585137899	0.009290338851117848	0.0030199248563738366	0.0009547732733168232	0.07751200631367815	0.0558886617882541	-0.0011284636252299606	-0.005844178224456755	-0.06383880742914316	-0.0358326363610985	0.01476623166629979	0.003367941192613216	0.02310228650382105	0.020620344128020225	-0.0029131584919341548	-0.024080063404924204	-0.0006788596763522947	0.006556345797558242	0.0010041726684644346	0.0012686194540754514	0.0026650272140163	0.020569714917779855	-0.018227653853706578	-0.19248877134068806	0.0036006948459029447	0.04242339993629357
0.002367913732597299	0.020682637548115144	-0.015513077983166795	0.026679662685221685	0.0024784836231955525	0.0519829458356232	-0.034381195743709396	0.018056304777415336	0.0010637070608325303	-0.0033224395197685224	0.006099034489382757	-0.0173330906829382	-0.09691000454274108	0.00019428234743618303	-0.005335289090997685	-0.0025370202619127667	-0.05344096643848206	-0.00653928508922254	0.28625326170443005	0.013720162830179287	-0.006060861292618574	-0.07708227169296651	0.07590810154945393	-0.1423376932576143	-0.015374124055384164	-0.0016758617174205937	-0.001960836033542364	-0.0038148767962225974	0.03766162825039355	-0.05064463479572969	-0.11761039725410828	-0.008008613964621145	-0.0355531409780916	-0.3328463068983848	0.023560449701451942	0.13381032394291834	0.035556956267252283	0.005098747989467301	0.009667703968157729	0.05380718192872682	-0.0007610779260801792	0.010662850919503399	-0.0017081770140484878	-0.015162912517051336	-0.009310722088969851	0.02663945999911448	-0.013456709021871665	0.150475607734414	-0.08615952549585436	0.04462701772231831
-0.005122731274389298	-0.003235127353709322	0.045919690176166435	0.07949709424415377	0.00796470496735169	-0.05922747301733261	-0.019178505931481776	-0.029093329277852808	0.0017432474396558064	0.005654038951492112	0.0002313429004239879	-0.04197287135223342	0.01866950230563589	-0.002350991486662315	-0.0029258141904178045	-0.03447033179107966	0.010584270029261643	0.022880660949186858	-0.18395954522753055	0.21188537662323542	0.0039052868493599817	-0.0641402071358093	-0.006681841774917666	-0.5421490661577274	0.044150684539015855	0.0041981979374131695	0.009787781575261396	-0.009980513592910939	-0.03412744934585744	0.047902779538327556	-0.03531061405287796	-0.0069559739081958465	0.04816979715913021	0.05958617143312995	-0.01081695967590349	0.010920008557930851	0.017890628145916708	-0.0384374883844436	-0.013752283216289652	-0.04119092547139444	-0.0014967247283326286	-0.013535139903924936	0.0036358978866948746	0.0009316887837712784	0.009816193522266257	-0.06315101236313748	-0.016586907803289433	-0.1481955051406503	-0.05493834750558408	-0.013722341112061259
0.01105150375619014	0.019527568422780313	-0.004393370613239358	-0.02825888997312859	-0.0023791350666874677	-0.0517384228526329	-0.016181798098715807	0.0300058173051817	-0.007465736700733487	-0.011717426944394538	0.019245840153073006	-0.006019846094408604	0.013577543115941443	-0.00739620433364471	-0.014494634678972216	-0.001515193389722117	-0.03142162545917854	-0.003147416896615323	0.26990620364245954	-0.10693405004818778	0.017205592660826552	-0.05677152828540666	-0.01323462614382688	-0.44870559580999725	-0.025903518044688826	-0.006506409841986715	-0.001014756527692225	-0.006623600505106151	0.0649449207656402	-0.06154407306529265	-0.1251838151891132	0.0017326067253930887	0.03316434133078637	0.053540529869289366	0.01624477413611712	-0.021317070696778684	-0.04002843173054643	0.014471500813629358	0.001206440584347365	-0.02860071323477573	-0.0006980314774584258	-0.009312957984474634	0.00247011014549571	0.030505568105309976	0.004794006172167792	0.024765271833985025	-0.01779667069471543	-0.1673586071599635	0.01915257604808503	-0.006418260366717186
-0.014213048156988225	0.018957585309611388	-0.007536464080818769	-0.028906948889080557	0.0021480293089272437	0.053267354190471995	0.20806770595469912	0.006371292816595087	0.008021676483282317	0.00588828149091969	0.047093616642661255	-0.0479803087152899	0.023988379116433863	0.009541248098434154	-0.007696075648173064	-0.021606247239650475	0.011334247377124575	-0.023794451317187486	-0.18915190071910892	-0.010526898808521219	0.011092318582727238	-0.07038542542104946	-0.014805438914945263	-0.36840016536993664	-0.013284317369805012	0.0016671839011893098	0.009539318989631283	0.03739780548790295	-0.2223644897035626	0.1982211426978838	0.09176113018055526	-0.010037104699155497	0.03059822202828209	0.11799068718470225	-0.10516870050083635	0.0361019144483218	-0.0213091337881051	-0.03910634546730314	-0.004453809307170013	-0.039666028421173	0.0026799152420921017	-0.0037746295327229745	0.05898927047911529	-0.0027153343952055365	-0.004063650065160436	0.018921259153365646	-0.02160824105663123	0.09056492689457436	-0.02749735072360463	-0.01644698316909644
-0.005835528777977379	0.18172380319605255	0.03475164432263477	-0.026471990876877318	-0.02997014170801117	-0.07318650937375779	-0.02089380467590031	-0.005216741426542103	0.00702430267461159	-0.0010385455753719726	-0.009747021377792226	-0.01026850051967922	0.020350414549184643	0.0028952790881437976	0.009889348306623287	-0.006699243223167651	0.011195421525634993	0.015667071220255274	-0.18008828155363443	-0.002297731574973659	0.01359377362676605	-0.09026307743123106	-0.013415057331617299	-0.3496981322659486	0.04076221516576943	-0.002169183040355165	0.007406132983512361	-0.008817038111909278	0.028699399972535185	-0.01713069885370951	-0.028146652057842766	-0.016145883305275038	-0.045010559559858575	0.059163850838008875	-0.09589275205623345	-0.008811303257047985	-0.03456794472059937	-0.006364595434479338	-0.019541791287436716	-0.034345123554810245	-0.00204606707191997	-0.0022325668063287595	0.0012381359533246723	0.005946122327097692	-0.0019637623021108086	-0.04445798272561769	-0.019138881036388555	-0.15653147262781641	0.09321996759722878	-0.01626760777793752
0.0038818578312137106	-0.0006262983914381039	-0.049343998233546474	0.02879488224777997	-0.004308401175339486	0.030591926456523016	-0.05372952243391501	0.003908916928473445	-0.02605350669327063	-0.004383708315066178	0.02167927844181322	-0.010874186890920283	0.009891984631048763	0.0014772363163763657	-0.006244791369204541	-0.00155026890120389	0.009321146204960678	-0.013276902256751601	-0.05250875945699445	-0.14577498182514154	-0.014530947271895639	-0.0573739582685384	-0.00643235709155424	0.7046489633526323	0.058737297826445135	0.00039278748071847075	-0.005547910288014282	0.009417369929346024	0.18174857769129527	-0.0313507838409525	-0.09795876273244794	0.06742224406311743	-0.051292725009548665	-0.026176039418331402	0.015480858242252725	-0.00889371328326124	-0.02955345210234682	0.063289564916801	-0.007574898112601659	0.05503404671056669	0.0008681177526450483	-0.0073461152963158385	-0.004670587111144414	0.0006951416612336743	0.00444741307214972	0.02192595158960976	-0.013302291598861484	0.1595869484363975	-0.030546667102047377	-0.005828924110103526
-0.018188629383789522	-0.04615835297273825	-0.019409126849827544	-0.030611818340920034	-0.005342179100370868	0.05746696609125566	0.022965211063392235	-0.03265421664739042	-0.01864475386130407	0.0036708165903703046	-0.031354249844499825	-0.042607412806330194	-0.10248209660897083	-0.00024048096056212672	0.01689179660370246	-0.0299733820905778	0.017207104232099663	0.007745339744925513	0.1291296407741682	0.01580880589425069	-0.009500565378941245	0.038958575843578	-0.00505960038239291	0.3331409572247494	-0.02680986046130638	-0.013839728975019535	0.0017049737616525818	-0.009808939394296976	-0.11351537814367088	-0.029868500545225832	0.003929947281383101	-0.0016231620050669335	-0.0024657293554773787	0.067917530455217	0.006835332597733941	-0.0055765162859177505	0.0075736632250400365	-0.010409721622434517	0.017529198326486223	-0.034186821025867765	-0.0009376225129177329	0.005337305285717958	0.0031956193426168284	0.0073235527630272825	-0.00678040975792319	0.021830760814116546	-0.013219989895844629	-0.18642841696655546	-0.05283990501103062	0.001863227851994634
-0.014315716433151465	-0.04063356012672557	0.03233833003212417	-0.012074906630365695	0.04178391077510478	-0.08086016421663253	0.10482561327993407	-0.023083870862843105	0.008190750496569945	0.003792710240580709	0.013095650540561473	-0.04475714127515639	-0.061945247826473225	-0.013002954732838771	0.0023859731421584	-0.025482461526591213	0.011925320156863563	-0.03382522958104055	-0.21391817750387845	0.000952618172235816	-0.00047160744272114243	-0.07405698826702273	-0.008018159712395664	-0.5251352589124489	-0.014474907468479795	-0.0009026713171007942	0.0024398742045326797	0.0033555447242419175	-0.10512722661859702	0.2383311733590539	-0.04577741109786916	-0.011765729993993591	-0.05104783674432465	0.015076240775376209	-0.27400532688168205	0.005683114919481886	0.06661743147563229	-0.02633530437995039	-0.009193378875193593	-0.028547151733816827	-0.0013741517947048123	-0.011559360320887209	-0.004366738741975132	0.00160033504971434	0.009036185540271618	-0.04942573735252463	-0.02684813464630861	-0.12812495247730932	-0.06783114577624864	-0.03218496985881493
-0.010985454896418377	0.01707076212669899	-0.00589712901053249	-0.027604545662792405	-0.020311968908692097	-0.11373108689950423	-0.013676191036323143	0.0006140238905609295	0.009550389490062297	-0.012929671765762759	0.0007779628151478391	-0.05585736000873148	0.018696096800534086	-0.0050605579823612065	0.008252625016593084	-0.001031921520848846	-0.008017090240749166	-0.02363075649606544	-0.20255015757892833	0.23015445401737053	0.0005896119929066117	-0.08702936246927075	-0.012939963390734556	-0.5977907194762334	-0.001744566255416794	-0.0059548669966939995	-0.00891467488967719	-0.0025849024601899144	0.03980222635384944	-0.00925174791116715	-0.009622271246600804	0.000757719525720313	0.028570546659474165	0.07201633591914915	0.028749411086050895	-0.024423783728089437	0.01978981385463776	-0.009964436507887035	-0.011123697834022096	-0.026199860005680784	-0.001045284418453957	-0.011837328248221457	0.0015584798992480501	-0.015615171554049083	-0.006145404749634326	0.02319543686346915	-0.015620988904692058	0.0883382370721879	0.027635392387312278	-0.015579754376817708
-0.004744416782721237	0.021375163460329714	-0.016159805475779332	-0.03739368217084284	-0.03453884739194577	0.05470701070858922	-0.019606658579814074	0.025753510450563045	0.008649927103922983	-0.007812758890858822	-0.013663205737953285	-0.01177980373027931	0.0053259275995707865	0.0008618041430687299	0.009919633270421764	-0.01843806921288051	0.001718758322967551	-0.009459128429304837	0.02922251534875395	0.004593830048992095	-0.0042153479548518585	-0.08644820410232205	-0.012310554883445821	-0.1364080520228702	0.04652061405082459	-0.006420961094415725	0.007922373443396464	-0.010947687506495276	0.034207033886805724	-0.02409869347581789	-0.031377074861704796	0.003010511393284469	0.0338737226146246	0.059790141836335714	0.03588668139968358	0.07719712281485845	-0.005027450931120074	-0.030967683847741567	-0.013629719081148142	-0.08047246440188047	-0.0005809073847580293	-0.004107514312559943	0.0022445790108486107	0.005317222858049354	0.004774725648139065	0.02187974533059296	-0.01770570312785603	0.08960489310764597	0.10889629912650507	-0.016801038553320994
[truncated: 4,628 more rows]
[truncated: 101 more columns]
