# Supplementary material for: Interpretable machine learning prediction of all-cause mortality
Source: Commun Med (Lond). 2022 Oct 3;2:125. doi: 10.1038/s43856-022-00180-x (PMC9530124; doi:10.1038/s43856-022-00180-x)
Supplement: Supplementary file 9 — Supplementary Data 8 [file 43856_2022_180_MOESM9_ESM.csv]

Questionnaire_SelfReportedWeight10YrAgo	Laboratory_WhiteBloodCellCount	Laboratory_Cotinine	Laboratory_Sodium	Examination_BPDiastolic3	Laboratory_MeanCellVolume	Questionnaire_SelfReportedGreatestWeight	Laboratory_CholesterolSI	Examination_ExBPMaxInflationLevel	Laboratory_Monocyte	Laboratory_UricAcid	Laboratory_BloodCadmium	Examination_BPPulse	Laboratory_SegmentedNeutrophils	Examination_BPDiastolic1	Laboratory_GlycohemoglobinPercent	Laboratory_Lymphocyte	Laboratory_BloodUreaNitrogenSI	Laboratory_BloodLeadSI	Questionnaire_AlcoholFreqDays	Questionnaire_LongestJobDuration	Laboratory_Globulin	Examination_BPSystolic1	Demographics_Age	Laboratory_MeanCellHemoglobin	Laboratory_CalciumSI	Laboratory_Phosphorus	Questionnaire_SelfReportedWeight	Examination_ArmCircum	Laboratory_RedBloodCellCount	Laboratory_GlucoseSI	Laboratory_MonocytePercent	Laboratory_BasophilsPercent	Questionnaire_SelfReportedWeightAge25	Examination_UpperLegLength	Laboratory_TotalProtein	Laboratory_MeanPlateletVolume	Examination_Weight	Examination_BPSystolic2	Laboratory_AlanineAminotransferaseALT	Examination_BPCuffSize	Demographics_Education	Questionnaire_SelfReportedWeight1YrAgo	Examination_UpperArmLength	Laboratory_AspartateAminotransferaseAST	Questionnaire_HepB3DoseSeries	Laboratory_TotalBilirubin	Laboratory_RedCellDistributionWidth	Laboratory_GammeGlutamylTransferase	Examination_Height
-0.019882682324099007	-0.03935744862937545	0.0850116267795841	-0.008543893457673403	1.5771280221815687e-05	0.04465376328999919	-0.059715021837372116	0.0033598346013784977	-0.0054869492146178344	-0.022673327590169403	-0.012299358574972939	-0.09405218869620739	0.00647812543416876	-0.0046948608504484585	0.0040518260702174305	-0.018454479465752592	0.01199616697124975	-0.015373727203883754	-0.06507614740435365	-0.11372097671678622	-0.015999742879008773	-0.05344951858692184	0.005735698814627404	0.1899725935807367	-0.01811691313458432	-0.01698516063571733	0.023088473906486252	0.03555085498536355	0.27133633144438307	-0.024485351321796543	-0.06473771910556479	-0.0023494323098419046	0.03479828087140231	-0.12517452567141535	0.008731052223535835	-0.02041035775851551	-0.029228137643964057	0.05711929784270323	0.03009050076071603	0.06546009918393975	-0.0018362301029002993	0.0023781889443138427	0.01010971496788643	-0.070901995813962	0.009655569134892357	0.030768678198962517	0.08854703757498346	-0.15870538514932722	-0.048016935465045756	0.010123349747722114
0.0014295247393730733	0.008674545399904855	0.05346299848161161	-0.006953201987748434	0.0017444983440804208	-0.2151419714725631	0.0007704103464911896	-0.03992394110982404	-0.011766299383467049	-0.034042136822965356	-0.0025388465639944115	-0.018053516748526	-0.0028231875461638993	0.00901430559734581	0.0034619041690337328	0.01830215870680295	-0.011112230719671424	0.019744049320138946	-0.052336509476970966	-0.0025886210518751797	-0.012629847113733559	-0.028521474506345474	0.014575082402286353	1.0747953387216373	0.012636756418072765	0.004819754874728096	0.03613266786032882	-0.016882725254978685	-0.24652058733517923	0.009666375758015329	0.04684920572735773	0.006780034737476672	0.03047323019087089	-0.03963520877654737	0.016003681189791587	0.014319569480469363	-0.024539296698867747	-0.030070254940826997	0.014661276407510694	0.04774423064523153	0.000509453286974167	-0.0008910404729149377	-0.017597812108762084	0.0077570586456819	0.011427379824102172	0.02857854237306492	0.04246354975440008	0.3432632289819955	0.02170760121819967	0.001906611054991481
-0.01297521385022701	-0.06583762463509829	0.029505736873187926	-0.021620067263222156	-0.001233856477092195	0.061096350525140584	-0.02964097474084847	0.021019970681376073	-0.006260457606166892	-0.004372233479125179	-0.00912302505577718	0.0035136717453739946	-0.00443592113009945	-0.026890124043952163	0.004817277769065549	0.006313004059833838	0.011783945600797234	-0.008420258444967476	-0.024115409188787452	0.006755856558664164	-0.015577939195423732	-0.0389414427185533	0.0030252178565378473	0.3785221727314563	-0.027807994372120812	0.001955847052881654	0.04378653678827613	0.00630286568969168	0.014748807240639872	-0.017285200872545967	-0.024364729771249767	0.02077717381600123	0.015679442824003128	-0.023339628759756124	0.01955008293962974	-0.010131532850026997	0.04346789935813731	0.01943721580278143	0.013834684122368707	0.06696321018277085	0.0004206100350682391	-0.010616304393012433	-0.013922616900694266	0.0016831965942441457	0.007332360703510131	0.028095512645767668	-0.03813600946938759	-0.17068218150160427	-0.06041540031303521	0.061150520999890344
-0.026323668608142906	0.010189571657113629	0.01686677890684232	-0.020981348080749467	-0.010006885137221252	0.04325193756587924	0.0004130642628288115	0.011929867488056516	-0.009086705535928195	0.011387578126385188	0.0025233069279800473	-0.003846078868769473	0.00014288408816119045	-0.013820656251511536	-0.005808406243707214	-0.015381496495960163	0.1605944051627949	-0.029313340643724588	0.006503043352316308	-0.13502122673809505	-0.010528914237052867	-0.032310625940409954	-0.005430026001809165	1.0673429523186255	-0.017512253467238406	-0.00864355140966436	-0.1165303506002052	-0.028770444027831944	-0.2626260356875744	0.028591038265521455	0.017423911692578987	-0.0065336126452075404	0.028823478521951256	0.06317080333288667	0.03257271639429573	-0.014189628407979217	-0.004540262238458763	-0.0666093470455362	-0.037834109502970385	-0.0029480826564785277	0.00047567002566938755	-0.012743102484167048	-0.04071287491334697	0.010687821267999335	0.004279933867880755	0.032956762049043936	-0.04653542946500529	-0.20834413250131512	-0.00046136537111015057	-0.0233161854607617
0.009091686892163626	0.008996849978992395	-0.0639027605351812	-0.006457514137241469	0.003816661321785068	-0.006179213819482356	0.026735570503188137	-0.03445061988838024	0.005968504287295946	-0.00039907070244030364	-0.007526097502267112	-0.20003961979149773	0.008753035644810007	0.005116072891385557	0.0019217352442952688	0.009963355977151877	-0.03721273573999715	-0.010157318380517972	-0.012548410536897609	-0.12288272552262693	-0.002337812889873749	-0.03799564260754887	-0.006711946988530462	0.31076944584017446	-0.017090686718461437	0.008920137997225902	0.03704406225433631	-0.013843223632352056	-0.1910852931662488	-0.002824109801126133	0.002506195407503037	-0.0019023442101544787	0.012286070525920878	0.04292981210354637	0.013820943826581698	0.03488713667236425	-0.026012656432289713	-0.025311816133552385	0.0035971633151941204	-0.026641874010361062	0.0001642116506161983	0.0043301113598179656	-0.025419753298257637	0.007247416558026134	0.003454227839194209	0.031416732677685834	0.06463179466059027	-0.2440493715200164	-0.04369728190650985	-0.0023130291397986183
0.06601037183493536	-0.02687531853187029	-0.015081257596788055	-0.0065167091107363375	-0.01236105320062561	-0.03289989461843761	0.08423591244708678	0.03417537989603552	-0.012795663228875856	-0.010536057213455796	0.007367856179811315	-0.11666047515609317	0.007353045391868363	-0.018889486732252044	-0.003900418082964461	0.010575490462269955	0.016368077572162746	-0.012351857475146244	0.09495046800885411	0.11736681140593433	-0.019962640913737777	-0.036238004243552314	-0.005412363160698897	-0.38115097639233125	0.015575158044876662	0.009820483235512075	-0.005559110041121039	0.000488837422801953	-0.2863453255981294	-0.06609067515437182	0.015557313040432745	-0.006755980448231457	0.021014278823915083	0.08205479849013364	-0.01821774792449496	-0.010229639451124968	-0.02286876646482806	-0.0438571798076151	0.008169552090383104	-0.07520390978042997	0.0005540487515383575	0.00406621627513523	0.06435799595650715	-0.0005695728949529439	-0.016734692832710788	0.027530157063029945	0.0883122365488568	0.09224889698063962	0.03473425129704847	-0.05809027832370084
-0.0029976972452339396	-0.010905214630440332	0.024678144800825978	-0.010496153728551508	-0.03009649624259182	-0.024328120845771083	0.03390760591269882	0.020313260089865254	-0.006965343922505326	-0.011126487536861896	0.005911520445622773	-0.016325496111922258	-0.014313564018984289	0.0014972219052087894	0.002861177963257978	0.0129001634747563	0.013111326342731535	-0.020227520288787854	0.10897589962369475	0.12156923916829779	-0.000683096013211616	0.0014552041307917534	0.0022065669261490256	-0.5287466849894747	-0.019107178292912613	-0.05523719812181662	0.004131002133211587	-0.009729957678170831	-0.2410293628725398	0.10255868629624675	-0.030280260837892092	-0.0056704666738896774	0.018148937298165038	0.04745573978134234	0.03968069720017402	-0.0017172859065736701	-0.022247832784537878	-0.035124986296152926	0.024275603616948818	-0.07106254395804298	0.00048766546559199923	-0.002085634756241143	-0.02197019626314468	0.010586739626406506	-0.024501981486342264	0.032605683102222976	-0.03728517851785218	0.08857616239909148	0.07860007261948922	-0.0009184612822911732
0.0020823524712879587	0.021356129046250134	-0.06486576780601827	-0.008247166124518389	-0.01129316269119372	0.04343181829148434	0.0017371303875353987	-0.03227697312554501	-0.00618003302163379	-0.0010510223650151147	0.007100285623951459	-0.20428355894236994	0.007172024239332677	-0.02109462597724305	-0.0038671501975881257	-0.016094033587653395	-0.04135121152150095	-0.03837190668690019	-0.01818015664956838	-0.1245774954646351	-0.011741599266189496	0.0021033108175501185	-8.201877831957063e-05	0.25560842117289706	-0.027104651282110717	0.00853295450979458	0.007468917950244213	-0.01372670844217173	-0.054418381531941395	-0.028816182777335234	-0.02096422186580821	0.005348302488512127	-0.05642014244613965	-0.0032408078454518544	-0.002923236569062328	-0.013951026521898165	-0.02270588958864855	-0.0217168447876109	0.0003321802425725764	-0.0358903241584947	0.00010362684306164738	-0.011441351049580863	0.0011087300597058857	0.008378760816340992	-0.014327204302936297	-0.1013598895689458	-0.03951906307162872	-0.2393801980147209	-0.040334659980080324	-0.016284720924352132
-0.006254004105985087	0.3421152954651031	0.06784788720118012	0.023940020314905996	-0.008446359511762057	0.08644127411693917	-0.012382083957123178	0.024974363942214403	-0.008337909435680559	-0.0337094108272539	0.002406768209882466	0.08092190542483486	-0.0037063488295858405	-0.00786927879485338	0.00459367793373749	-0.014381380852914117	0.027857402959304365	-0.03187575400677997	0.08734875318600571	-0.11386407191248932	-0.019109273972656955	0.0056726177299431585	0.03381527720305894	0.15738992431085408	0.0066812644384641314	0.018687583341038136	-0.004025343339905158	-0.0013491922327029896	0.03038851497244723	0.15227696204790545	-0.005007188380911611	-0.003330444794050709	0.01727273341276541	-0.02258344701532569	-0.011382449843020503	-0.0035038411250289756	-0.015400554260241915	0.0018040185552476032	0.060723485996321144	-0.023034195338759948	0.0001799055247727665	0.015264534322038162	-0.010203330902745437	0.0072821258956100796	-0.005019895352941967	-0.018374406494069625	0.051925643157174364	0.3607170567595334	0.02973843879997967	0.013901419172963688
-0.015767196583998885	0.011371018101233312	0.03582527223402585	0.13927253642065726	0.035106581365424425	-0.050434910692664016	-0.04812510028622855	0.015759669895425578	0.008905169369955184	-0.004178550655949357	0.0035723308031570923	0.040191192605542075	0.004380641027481761	-0.01900656647186297	0.002519413359722421	-0.010920644153411195	-0.03265027586365759	0.013553168906083374	-0.02885194553790825	-0.012973578854409243	-0.008696728917822838	0.0007574811188958847	0.015609022807343217	1.2821056672191866	0.015309141192723655	0.010827560205408373	-0.026805701611819496	0.0140207662859013	0.40095960456751206	-0.0064920745081730276	0.008595146178200685	0.001993704002459344	-0.046655441773902295	-0.04327607691341773	0.009556230333220537	-0.002633765159409086	-0.022414365847412684	0.041033180762046324	0.08113415182238531	0.0784448711422282	-0.0004085467208380578	0.0049861021061431525	-0.013965552931818092	0.0069398018277950545	-0.0027410668129843542	0.03422574634494813	-0.02525110696007823	0.13872962385692816	-0.0316039639570472	0.006244657687071048
0.0016085229547628842	-0.01499830751147183	-0.05375731910079485	-0.0013882196969921096	0.003952704361941505	-0.03318938116389727	-0.00603927295375197	0.02004268358544723	0.0053329011996757795	0.003348973278311178	0.00878638327446697	-0.04242518250749481	-0.0030784990508716872	0.004987684913769772	0.003387223966623242	0.0032054261222983767	0.0073738840282007	-0.03915787838252472	-0.026378553889099203	0.00419605445592747	0.0007757668474056117	-0.007707651626204824	-0.022431308856032957	-0.3575833691285994	0.025132942513400123	-0.005458322303050227	-0.1263735326735854	-0.002259921671101256	-0.01725815044905894	-0.05448830959261868	-0.028176855663846073	-0.006566167929239054	-0.04236861919005569	0.042300561693228884	-0.010078649785687139	0.007999586982317487	0.032846971768723233	0.0018211716349767811	-0.038769483141824504	-0.02033524543754138	0.00025020119444670854	-0.01781901266037794	0.009633195900740247	0.0092975383645482	0.0076455163828595685	0.036514344741668536	-0.03496580421502758	-0.11386427973346108	-0.0531024354465133	-0.14505978514423867
0.0017647908667520825	0.009299678590114309	-0.0053699103007189474	0.019497142188877204	0.009363889540657328	0.11808996291717276	0.002387810962704498	-0.0191517368413055	0.005598079403910379	-0.007067219509714277	0.004115359720965808	0.14640679669817763	-0.010328245444341518	0.0029466890402622082	0.0044327388229528876	0.0023954908133411662	-0.03617445461378411	0.022944554976742075	0.12042488016229799	0.03857869092595424	0.0025852251561245794	-0.052001888694786794	-0.021186469544740568	-0.35033620127667436	-0.011343671330262805	-0.004049046589573845	-0.04730402163638701	-0.0008362277080572312	-0.02501556444217922	-0.030930130304045816	0.01935355754727461	-0.00672571548583146	0.019741335047110623	0.04837760449320885	0.0320631341657795	-0.01041407117619001	0.034242691340965664	0.006457452636067137	-0.04054380400106566	0.05239212311087858	0.0005217297573850374	-0.01570311680137347	0.009180236718952984	0.006842774429416568	0.0076476021700767885	-0.08357454101934308	-0.0625369209506116	-0.16783816993239034	-0.05596947844113638	-0.08051295252410819
-0.0029699539256307617	0.015491068423846082	-0.09490723490797591	-0.003923879626673442	-0.0009887354408860119	0.054253816540120535	0.00827608296397466	0.028350922432952213	0.008556111043411875	0.0009011677818625685	0.01237292931189786	0.03098366610004032	-0.004570602159186091	-0.02932626137155057	0.0013407426032787044	0.013442605109687793	-0.02941515754011334	0.10202053321090934	-0.06626862745546114	-0.027261689121166593	-0.012249698542990519	0.044270636102321896	0.0429349019014513	1.0974472946733949	0.01704094353870969	-0.04771882455485602	-0.0009111814224790578	-0.012235052461264058	-0.2099434344708802	-0.027757603997903335	-0.027057249513709393	-0.0009812275311717712	-0.03816997988513758	-0.01746634771334375	0.023797287089060863	0.00031618399471308294	-0.027291583855220507	-0.03329544852713916	0.06455238319767978	-0.05847069366564174	0.00026078852558275687	0.006791811038241577	-0.018825519174362124	0.0077471174630344645	-0.0254243772862621	0.03135408658393353	0.055546520359436725	-0.18451379559225897	0.16862788568510367	0.00706888398020601
-0.001829991591697626	0.015472194782631232	-0.06362255645574078	-0.003320933310761757	-0.02365631760158649	-0.17340292249400135	-0.0056591235809559295	0.009172136077017059	-0.00861464360783757	0.009454893046643929	-0.0009119339727125407	0.04471826303819207	-0.014640244639553202	0.008611034937465956	0.005501577023863865	0.01513842052353575	-0.041810941253497096	-0.0406332313463623	-0.04973437841162049	-0.001074068607835261	0.0006215465056855464	0.006559193049003443	0.0003809648354395904	0.4643083979920676	0.012214396502236196	-0.002099191988385792	-0.018894949722643106	-0.0008053499277997616	-0.23960780118820893	-0.01708633572658673	-0.019269674027286056	-0.0027279801235023113	0.01787710102851961	-0.003256085569728839	0.01979739832065966	-0.005673942155090754	0.01422553118353353	-0.006217164602960838	0.01682721867675532	-0.0386626503663766	0.0004395661836912041	0.004228028502066081	0.011861628883851517	0.003354487305557632	-0.0008973182946305315	-0.09911508763478415	0.017218972768981985	0.19337434481050259	0.015823987594097706	0.005387437836059507
-0.0044361618557650214	-0.05737488221342228	0.0031253865615974066	-0.005627974463151259	0.005649921864808129	-0.17605139296718134	-0.0005204527865036653	0.025012164815702818	-0.006518867085044894	-0.04007567366986618	-0.005193190020112888	0.027026290829099162	0.005279205647538583	-0.026700528449945343	0.0022786053201401956	0.0006789452446502764	0.016024181546384898	-0.0008656668333002017	0.06788454132729757	0.04226960039344654	0.0031600774786838884	-0.039574223350238025	-0.0028568299345661215	0.2888328313303954	0.015431547863526612	-0.006566716000937958	0.0025260491063025256	-0.012621225745008815	-0.13146286582923394	-0.05005719113671671	-0.022414244325121308	-0.002916985779335664	-0.03440726455705153	-0.11060648678647131	0.015814389838229272	-0.01306769423613805	-0.02801240488364665	-0.016833119496899418	0.008003012401840169	-0.041669622816756235	0.00042660498429177094	0.015831446488907386	-0.01867087661734713	0.008792132772384685	-0.002706929696104271	0.027356164162390995	-0.026583600856625707	0.279334459897407	-0.0005408168273868796	0.015557470591466517
-0.006682661910467505	0.021922759775507984	-0.06305768691224302	-0.005238030924031773	0.0006008034389771638	-0.020244787581597486	-0.004526891767063353	0.02728519745557769	0.009339436814983856	0.010467877512586847	0.025581590585592492	0.039894608299587526	-0.011295098656683331	0.008231808098369948	0.004298191762045099	-0.010720231109628003	-0.019497825507601554	-0.02018241644797963	0.11311564227400504	0.004015327206372422	-0.013862070769866841	0.006686981122871839	-0.017006803674742332	0.15421927274087766	-0.013619809762353179	0.013037983087434259	0.046538899039755964	0.002223181769205621	-0.17970502613957232	-0.01933246545321026	0.004665403429310027	-0.0011461719786078901	0.014855543616252544	-0.09199357641161995	0.01709085456218645	0.005270413542644019	-0.011849245086130668	0.007582053081273262	-0.027281095040170112	-0.031504762623672196	6.730896652297815e-05	0.029249140233223444	0.010561991047324045	0.0024825804212510773	0.009928043728031116	0.03349406062982216	0.07454479112153685	-0.15211521905455555	0.014640935491535402	0.03670981241437221
0.0007763562758038461	-0.0024238469974636246	-0.04617537403228916	0.02136752992399097	0.004125408417126164	0.06526998556576345	0.01693520000180888	0.027038806135177763	-0.010925387395929647	0.012040291506569928	-0.00887875646408229	0.008428763291086853	0.0003309731261490015	0.007240233700829049	0.003062078181398829	0.005445005152500744	0.01836147191705486	-0.0023248543252277157	0.03183275219381521	0.009956223312590327	-0.014393933178401857	0.0051270961230271495	0.006591222188234542	0.32115329139450716	0.014316850486317343	0.027007870362255926	0.004871873288947426	-0.0178319012246644	-0.20975047635782412	0.02293797131576739	0.006324651997825276	0.004618328006866614	0.0353261131784875	0.04654400752563415	0.0354030924941474	0.008769483713674708	-0.021139641737135662	-0.03571420899771947	0.05672301418440111	-0.02399794593221268	0.000487904535177222	-0.005264501626814672	-0.022125222891051455	0.005938320578289222	0.01073976511427718	0.03280795173687784	-0.02578970638937426	-0.1047763208542543	-0.016565751984279634	-0.016716514879616808
-0.0050257578315988215	-0.05892158806588832	0.03496580117962121	-0.010672797464079486	0.006939440769619614	0.04910231091603091	-0.013236297128822115	-0.00021670647954142623	0.00998759070541264	-0.006748980093440514	0.008709484178854837	-0.02231646477371978	0.0468398194958394	-0.02093223360100237	0.00455201132482216	-0.007628658925457785	0.02812450120099111	-0.003957135793202542	0.10850969719491023	-0.12912133646431798	-0.00874551819125263	0.05458842398551369	-0.01665887401440341	0.3102013558302264	-0.01843567533034693	0.004546856579021915	-0.08551947706534266	0.0010948703753474547	0.03675437626605289	-0.033309258585021415	-0.020823092824125342	0.09100540694194315	0.013885567392555094	-0.01872016579144456	0.026076629608180066	0.0013547496055991359	-0.00435489824729766	0.015333136155168722	-0.027170680581122316	-0.025967223900113277	0.000494456811897544	0.02299156967695453	0.013048252248122663	0.009898571181347689	-0.015187035313961678	0.03247131791475313	0.009806298407432133	-0.15861223870630276	0.06900895702585258	0.039218231963589645
-0.015185364932567245	0.009728432460112344	0.01789158589299659	-0.010852826315405401	0.019310319618328232	0.05406366741456186	-0.045889764746796576	0.008190396807206707	-0.006877823144439299	-0.03560181779649124	0.009542290179826886	0.02144169376939126	0.0055384038839903955	-0.02269384741361755	0.008749554286595776	-0.013650650279434922	0.040235146372758754	0.1732065246637805	0.07531554902793923	0.007764231092365662	-0.008323944122524336	0.04185731484529006	0.002702194393265563	1.0558894492889819	0.007997557261197108	-0.01469406180844626	-0.00828680186877791	0.008273041554184601	0.3792027511831873	0.007153426818277876	0.001703266448131126	0.0008037125465176359	-0.0610390722598102	-0.030428694249770887	0.013338445052209954	-0.0001850326439544915	-0.010766043850581719	0.050751855423277994	0.017451967695490338	0.10535801486494883	-0.0013455998647361413	0.021296642193099343	-0.01924225738164532	-0.06666779994361123	0.007265297093405388	0.032944752492891166	0.07185727591684217	-0.1357891916438417	-0.03490171700172514	0.01586194086919186
0.005072418641276454	0.045418656035653114	0.021652764980548182	-0.030197523710777295	-0.022275676795902474	0.1559590107755839	0.004318061833962748	0.009363539473703894	-0.009712062625814361	0.008166149391925637	-0.011278700599395234	-0.18160994966823146	0.0006619566042301813	0.009957785838042764	-0.023199163969217444	-0.01261596950228859	-0.01009686706299226	0.022078225861502505	-0.06872086835347946	-0.11672340179429103	0.005855299353552346	-0.049873112534261965	0.01777289063840508	-0.5277118917206354	-0.00371484775463432	0.01664232412027304	-0.11551178510072277	0.0011136800165295426	-0.059186265108114824	-0.008035926731521066	-0.022911490978242	-0.00716216416975949	0.030415101863061865	0.0652204898481974	0.02010809972529487	-0.014371576848401674	-0.017863476645959053	0.005146467114635743	0.08529330965919417	-0.03730558985305361	0.0006412526181666181	0.03243233640372964	0.013559907449411185	0.007682896784763397	0.008504493678504513	0.03324690982286865	-0.05548355499700419	-0.19924847505794868	0.008780244657671393	-0.0007328391317791102
-0.0018218010201482685	-0.027168814588191707	-0.043128251076723245	-0.009113642215554137	0.004692919622906993	0.05086491839348146	-0.0006092963564933597	-0.0356530581634448	0.008454572608445596	0.010791198825113452	-0.007362329806351045	-0.17656908985250866	0.006024024269722213	-0.01888805835412204	0.003585992019754849	-0.014596168535716788	-0.008445394266160292	0.010094825010715795	-0.0506323899448751	0.03454594748128684	-0.002504892618507438	0.004227757379474861	0.03862009753164129	-0.5365192622080605	-0.024227214553908197	-0.007620700474951718	0.002830011996892972	-0.012854440007553421	-0.168334204902686	-0.004313860362127434	0.006649529150951366	-0.0010002247884149257	-0.027266562673358932	-0.02085540706731181	0.022447676109959593	-0.0008493918603166094	-0.025627599984286552	-0.021672751094554587	-0.024321848773411328	-0.047612954978235214	0.0011750778814770455	-0.0051751737518467055	0.01188089659670095	-0.0009655510182623402	0.01013706702076488	0.0011216578118035613	0.07727857572293596	-0.12530088694104016	0.013580481062993022	0.027992974262218466
-0.004802342799163307	0.02061058864074139	0.06266384496459887	0.010716521994732829	0.003796113025503291	0.08852607614122936	-0.0027280599906469435	0.03802542197090279	0.010167238813014047	0.010547049575560732	-0.00035617914877439036	0.04385213225510706	0.0021396304566118486	0.011832669230093962	-0.0017024813052750687	-0.012105941809416617	0.021032927856189054	-0.028497224019671193	0.06216146417445543	0.047337729576428816	0.0631835776091766	-0.002911790993405157	0.01635992616354697	1.1360783135900216	-0.005147882033900169	0.012296264895600689	0.0033141089597364046	0.010686137595302717	0.11948141571718715	0.009969371978869003	-0.025566939183682007	0.002328156996157486	0.02392666553257586	-0.028484675477657855	0.018623464984009207	-0.0026181504103680708	0.0361163038420008	0.01977572287173025	0.0713326137407952	0.010573091785133966	-0.00020485587878138177	0.0077687605919009	-0.013830374017333088	0.002992398642839362	0.02221035007143764	0.03749567970947901	0.06576609025918279	0.18782287974355266	0.0048778547651039846	0.014746111655805545
0.03808031908193698	-0.0687837555780463	0.04240290279111068	-0.008173989302124755	0.005167033285051366	0.05645876188721486	0.07210195636546322	0.012684651132726321	0.00515979842229035	0.0014959075810298146	0.0008846068194017789	0.02614948728185118	0.007782386239229345	-0.025488167251223423	0.004028031603115233	-0.018529724877624176	0.011963643279788449	0.012339561440886247	0.09889432247177773	0.0023267177224710394	0.004284710320183149	-0.049024819730284434	-0.012942277182614316	0.13235658720148322	-0.024225787022780786	-0.03611819941121103	0.0324155411947384	0.002959479336952063	-0.07841267193346611	-0.01688738502517331	-0.022259100097375084	-0.0032079410126149015	0.03417785346572637	0.0468353172334846	0.03546152730962558	-0.017576514218147713	0.0382015424751834	0.004584182803328258	-0.037067383954493195	0.04261482225954296	0.00012476816466660238	-0.011165919368244431	0.015507964665549661	0.009424259592347335	0.00878212819332257	0.03523741023597431	-0.055300171886070344	-0.1479169381219448	-0.04984468862603135	0.009797420392645017
-0.003536138569990362	-0.0545294127595439	0.10592421277780813	-0.008340564742978859	0.001342002677540222	-0.02780738250396671	-0.0057568729369026185	0.0014404378866494881	0.002869661074671967	0.003748227627548067	-0.011692228141192208	-0.1709521921575928	-0.008311286436409137	-0.02154597637572224	0.007178267762779796	-0.02118593253144318	0.007387918584469844	-0.003641745855407862	-0.13237707388365708	-0.11494619082735485	0.04020797400909105	0.001030547632687376	-0.021596723684468952	-0.5938867951410312	-0.02396897797924412	0.003935272362545584	-0.08002368380631433	0.0026138475465224474	0.025276670766911775	-0.0014795888606024164	-0.030205110071920536	-0.007476039767922339	0.020244934207394545	0.047915852404702676	0.014877107868236226	-0.014902664021769669	-0.0023913526276929586	0.002291316407957129	-0.03417770484266985	0.04340041158777649	0.0005219266457323101	-0.034578687304711454	0.011818286503910348	0.0059510925901331575	0.009158952674336251	-0.09462156506404971	-0.025582584023882464	-0.19225092457023493	-0.058137502479722936	0.00856852750974922
-0.011900564193725222	-0.04947529966193615	0.01990799314108981	-0.006653637722860003	0.000766075662352523	-0.14464687914472252	-0.04686419641755037	-0.037461625452365116	0.003333400713611718	0.00458145406736553	0.009468298824151225	-0.08868226458725158	0.004402982154733036	-0.017584182183998563	0.0037741858767818483	0.0006299984902503638	0.009295196034842593	-0.010799727742507821	-0.09005673400797368	0.009029737111203213	0.045785263517285964	0.010785116868670229	-0.030641264990375568	-0.6156763577013727	0.02183149387281337	-0.009932230521751262	0.04291797858718055	0.006693065116724756	0.23674438260664546	-0.0222985654449305	-0.027834203261870426	-0.0017834861139739587	-0.04882954039335309	-0.024586828806971606	0.01139657145910778	-0.0014971050546741026	-0.01719799757993851	0.03572777489971486	-0.03599503720916732	-0.018069498885569555	-0.0017928828438511118	-0.024344016422469212	-0.016467917889143608	0.009148514590397144	-0.013186047795318881	0.03403069214401658	-0.04711230131083812	0.06596932609316973	0.014853683860271576	0.0036468205390238835
0.024306854892579575	-0.017320800636944023	0.012218144249677971	-0.004777253026191102	-0.0031540312322369574	-0.039024597722755607	0.06115767604759621	0.024186135508031475	0.006245881367999027	-0.007627333158200009	-0.022930610452269958	0.07639384257170387	-0.01169831356143477	-0.004993923597405592	0.001865428334290482	-0.01609789438652151	0.008598362370826725	-0.0025021797137258547	-0.03119460241452398	0.01644618635956613	-0.013473058215429046	0.05005850210471399	-0.019966825715745973	-0.5562972992756364	0.024749626894659014	-0.0450675719135339	0.06927910290778218	-0.010254277840394206	-0.24551124773688235	-0.04578650344930138	-0.022664764220911092	0.00612173527277082	-0.03812242972104395	0.042148222287901445	-0.179847290484812	0.0029748933892566128	-0.022243186013585273	-0.05619344345441787	-0.03697543527391831	-0.03357534951532071	-0.0010371381337870844	-0.023903545811006007	-0.023588391600325484	0.014996676836360712	-0.01525486625076919	-0.08900471746237236	-0.04210537718165615	0.059817472749930586	-0.04485862661992214	-0.0028326364145508705
-0.01276481220510832	0.001092511926289262	0.07746517621583589	-0.027233361202114247	-0.007218228396535778	-0.0034167026454953882	-0.04346914950741775	0.02194753524065327	0.004824408016730013	-0.0072428263071067246	-0.009051949138659985	-0.1656455782620813	-0.019853011367152066	0.005442689277509999	0.0038795023880422376	-0.019708496563534572	-0.04068819438969831	0.010442594837193247	-0.08504882696795685	-0.001449603693154495	-0.0016065149779710738	0.0038395543135640764	-0.015057849865463822	-0.10026123786256212	0.0082074750394313	0.011003714790421509	0.03770978927312299	0.008861454062903795	0.23282990568890127	-0.02322524824488587	-0.06619824516223252	0.0005673823343004187	-0.03458244559652849	-0.05869173909979363	0.011174726055648124	-0.015728206470778695	-0.0017636712693684786	0.042957457358685495	-0.03438404846491212	0.042311809056520176	-0.001764923172556155	-0.025004406286149788	-0.017015063172682494	-0.028015717844612754	0.005971092875380055	-0.0797924721759664	-0.05102558124640609	-0.13624760261346147	-0.05888336552293076	0.017156280796920054
-0.008807343508610212	-0.028958662335530152	0.04722419598550578	-0.02388057230148479	-0.005912499538465363	0.05744654947399213	-0.046989654463496844	0.027469895206640102	-0.011112766855688369	0.005250840620696954	-0.006062152185096238	0.027904603060693717	-0.014714696419036773	-0.0081397132907201	-0.01967376751979209	0.008762322099650555	0.014885633683349352	0.01650398586531919	0.18985237780862088	-0.11976901510655402	-0.01443191495843421	0.00551755285957588	0.0037868016650251775	0.33030484008570427	-0.020851251010895612	-0.011222951161707443	0.023665663254198808	0.0081349854070766	0.2920871746200004	-0.020062915404082515	0.003713441110459462	-0.0006182879154748662	0.026790559302137626	-0.042191958090086336	-0.36559111148381707	-0.002265857845149003	-0.022116320477020328	0.03758027159509002	0.05494427985032076	-0.03406228674142467	-0.003153335765677184	0.016433176679243024	-0.02053319984710688	-0.025690665751797678	-0.028737194389398427	0.022467239284599236	0.006909908479073692	-0.10976027522159147	0.01724477704870369	0.07407385907020617
-0.0010437366600992391	0.013049004753879854	-0.01985878571430749	-0.0007235558395914267	0.000998208917305965	0.07400384581787493	-0.00203616921467019	0.0024747300033157445	0.007140413007244206	-0.005477671756356676	0.0016388860520610252	-0.12250488354526688	-0.005739183638136274	0.005481230121372574	-0.0046992818656437525	-0.013054758155698983	0.009934190103007222	-0.0386466411868314	0.0124469773514822	0.00599914500797172	-0.0179924540645301	-0.04988113899826722	-0.015295624145445753	0.09489487667919047	-0.021161608772077487	-0.007374592863972794	0.008877640673258429	-0.015631499285748033	0.04547786216209533	-0.056424355802225545	-0.022159642387351595	0.0008875446336889582	0.014420135248462248	0.04065590435050308	0.03309637394013398	-0.0121441403072502	0.0318985730297155	-0.008916887500526355	-0.03953481498205842	-0.02567467088460253	-0.00014739794846318544	-0.0106500218567744	-0.013851841275511834	0.004427351725318658	-0.004393889388681783	0.031557461446086926	0.06984885290614203	0.14375746743402315	-0.0517512917903925	-0.13869570033596973
-0.0019518298273327674	0.018109613147941128	0.0808521762898381	0.02868674119587131	0.0152338633765954	0.009280769466022685	-0.004657062812959884	0.028348231105829836	-0.004278420359654047	0.012993623075869981	0.006972595240718874	0.06209374741433594	0.00806107357139499	0.009901755718194908	0.0114123633724299	0.01223730327815665	0.018335153333216295	-0.007499908898418289	0.07882425834585574	0.02122272524999821	-0.0006715745314872038	0.0067663712756844685	-0.008593045672835796	1.5834001362728496	0.0140015756507084	0.019074366932441352	0.00226012851837404	-0.0012760759758937638	0.07054243142102277	0.03396392035181925	0.013538046148946888	0.0026610936754399516	0.032164934278866714	0.04585774204598074	0.019817846812600057	0.005407216423229875	-0.028725559742995482	0.0038512336187515755	-0.028181522153532933	-0.019472251647179927	0.0005568384262514882	0.013016435855827877	0.011581186682589395	0.007559443983867368	-0.0027824277425614126	0.033042037409378285	0.02972171274359989	0.2020969956375473	0.008368653841995729	-0.035438246696499844
-0.013863655957130686	-0.031655695942656346	-0.21219027513954533	0.0023709844140645145	-0.016912517960914194	0.1259513514448103	0.012388134057312527	-0.038658543393390934	-0.0075050511754383474	-0.028476046751490503	-0.0054050006817813485	0.16695281267816262	-0.017201649333504612	-0.024039976912107158	-0.001616838349815589	0.020382187891570355	0.01679259921618468	-0.005659866775255068	0.16624575777091014	0.05273100686052631	0.007823513711134364	-0.025109743213338243	0.001350435209176976	0.8539489541127998	-0.02970665735469738	0.009672608939469864	-0.06519818997215007	0.009573312356291353	0.4943591218838611	-0.013580639899110064	0.06489899249988412	0.003495033696874998	0.013235456016188982	0.051494440374867556	0.013404034575243987	-0.004479575018302785	-0.030416602642475754	0.035881724253280484	0.016372392627610678	0.041379422281594455	-0.0005886061763536417	0.02379465956072272	-0.022212885750740135	0.009972850984249453	0.006049782010962735	0.031151088196541422	0.048174770712957976	0.33611230327777714	-0.03149369772402188	0.008117710134285335
-0.0035770244360239303	0.01100191341069658	-0.002705740536934354	-0.01202965769408729	0.0013118934680904203	-0.07636627885776343	-0.007507833010204012	-0.04104941974810281	0.007872582887102544	-0.009747082775133595	-0.008323342021782447	-0.0470663152295554	0.0018375473711907033	0.0011319439981147298	0.006445810511013588	-0.017796021213112363	0.008260804145751536	0.018697685490411824	-0.09570538348342597	0.01010815583480321	-0.007958591675476419	-0.0015721792471129446	0.019058393449861433	-0.6720614895957138	0.015847411917702267	-0.0468510106889913	-0.08688937738251516	0.004287411706437706	-0.046793424472846894	-0.06458803097650853	-0.06205975065851562	-0.007093894372945579	0.021572700635965704	0.053487354831025825	-0.011001094681948053	-0.006304807081301624	0.0786383560942515	0.005423774019347911	-0.014742403273948776	-0.02789214828695185	0.0005582621014895267	-0.0057319090922665055	0.012468145031809581	0.009360932414318313	0.010148535610692852	0.03251846960829825	-0.021127000624083757	0.21211901761662375	-0.07053785066738127	-0.005604313424230895
0.0039160401453838855	-0.06452158220152705	-0.07373771628916712	0.0281830240037355	-0.03242822749496263	0.04743318728641407	0.007667184492315755	0.008445187758949032	-0.007771004718505719	0.011301433110111612	-0.005415673979172425	-0.00045452671420353	-0.007788560566497108	-0.02361575332430657	-0.004290481271863246	-0.010587680113819806	0.009346928787433626	0.008570965563952631	-0.005639013152957705	0.0006680957437452434	-0.018665693788810677	0.0007395109438273721	-0.01416876477124074	0.3464651646732839	-0.02060517484437769	-0.02160095389620692	-0.11358915894704277	-0.017138387757561758	-0.07988851160783088	0.05086102897394303	0.008489249350715544	-0.004626638911558257	-0.046361124264885804	0.04942645926662553	-0.042256833194422506	-0.0016954000455989444	0.007967620133052878	-0.021878529376537153	-0.027901121565949687	-0.048677290336255466	0.0005364196818016353	0.01902233588698173	-0.018994429347328697	0.013150505503365092	-0.011510543136254638	0.03363756303025384	-0.06527580695582928	-0.12055918162609996	-0.03533017740321029	-0.009484892603135996
-0.0077279849488203585	-0.05028331264309945	0.02170639306830044	0.017848535263295436	0.005655976510074106	0.04850773501935291	-0.03637634142703373	-0.020176120449159497	0.0056897229053276535	0.003864644974580142	-0.0136149554428408	0.006438465441248536	0.005223462363690851	-0.01183589501441711	0.006665305518255263	-0.020203250563469555	0.012827517662417267	-0.011839555482790092	-0.13410133074118422	0.0634570705010492	-0.003571304532330032	-0.050485089392110605	-0.023540312092448674	-0.6718284593481003	-0.02692825166090115	0.005392066800365137	-0.0003387266981171706	0.005093883099485902	0.1536734441737589	-0.0034467240794166173	-0.04536591107339009	-0.0022599160086845585	-0.03279651238589322	0.021499562614532352	0.01609457947734695	0.0602958990619929	0.03627075938905109	0.00682047285539702	-0.032041124716258494	0.056922424591847265	-0.0006453586050251033	0.037528801009771816	0.008025714865001829	-0.047728629586015175	0.007327389062604197	-0.10711721210154937	-0.038741580793896904	-0.1422379505263736	-0.05747613730754147	-0.0027813217669246113
-0.01444023749908265	0.004405719139277881	-0.021399020395567094	0.017897156839736635	0.0011687168834989279	-0.1711550935131364	-0.04029167324167647	-0.021149522137953864	0.003641232002378092	0.01033949951304944	-0.006951563657870247	-0.007718196159396848	0.0357273189060701	0.0024619521936056115	0.0028323213834104536	-0.013605595299608648	-0.009267544943659596	0.009032720678405166	-0.1456410423190444	-0.1075395518305182	0.044713953553007016	0.04681896318844028	-0.020356711174070508	-0.7069711971832768	0.012541100591822943	-0.0400077310717832	0.028105859969902666	-4.5789577008326886e-05	0.20139196321962682	0.008019426710622156	-0.026423503420386622	-0.007118504073089025	-0.027408932522903343	-0.03018300775122234	0.015657465242366334	0.004776089502197647	0.018790572794068795	0.01514132966735815	-0.010376546916269944	0.057573390265338455	-0.0005003734756588528	-0.02391408360337755	0.007514694211849747	-0.015091637106102462	0.013378809266393	-0.00017110949519337737	0.010905897885278227	0.14000364978297616	-0.05246995720059949	0.01724601401478867
-0.0027373478755856923	-0.01602571091054342	0.004487222793655383	-0.015805162461447343	0.023730844060807065	0.07851203104961514	0.0033866243766762635	-0.01290085401432716	0.006180109003896633	-0.004930234217256657	0.007625570667473766	-0.004493698824728653	-0.013841135629464771	0.004999121429419029	0.005128191295417309	-0.011277018597994357	0.02824446251460995	-0.04057029569017759	-0.00478014059893394	-0.12981175689151714	-0.0073840749370449885	-0.006702059710906997	0.03596359995575985	1.7622221641429963	-0.018203130450056778	0.005969744666448969	0.042239147186672925	-0.01463106592212007	-0.018767486187352824	0.2529945699991512	-0.02857823495574048	-0.0003489928991195484	0.0303419231064785	-0.017363316772055805	0.012562519827888445	-0.007177707453489529	-0.0005382932815863569	-0.0033673694409704696	0.09385953028927779	-0.005216863026006831	0.001083427338548063	0.007670804026564292	-0.015501793962738339	0.0069938033535911475	0.0009899931854539317	0.02941129017572457	-0.047602488319787604	0.1438528086929513	0.037536447626861445	-0.0018286422127854166
0.0018970986006366728	0.0009401647646409401	0.02920317120694717	-0.014782063011987702	-0.0023800035871787257	-0.14384551589493805	0.00845905814556627	0.05861632853196661	-0.0031000721376575713	-0.002959892019779727	0.004112888184557233	0.004341105990031792	0.003128697322770131	0.007863214166804028	0.004836277963435168	-0.007635717553367249	0.015465882309540394	0.019924777656698645	-0.03887325100328198	0.18959953859340767	0.0018951980988189461	0.004091045961003783	-0.021289525465429688	-0.7473833499659037	0.013212675829568615	-0.009852772142399045	0.03540173682378718	-0.0015621792696489138	0.057683854640608205	-0.034589280792658425	-0.06409418125258871	-0.0014750212935410673	-0.031721904722340336	0.049031257716038	-0.049775214265612794	-0.00726155066458441	0.017606540984649473	0.009590452675761117	-0.034138150800380435	0.052703371975561825	-0.0005181448663337505	0.03299109186758824	-0.015489248080939433	0.006130412400282512	0.015253561732863819	0.03428686874761188	0.048329387940003014	0.08698521290416357	-0.05023391147011607	-0.06517867872066163
-0.002512581180019697	0.0033132367189949038	0.09900244514574624	-0.020414557368025634	0.010454709872302192	-0.04403794942651639	-0.0005547796682774787	0.02749149744756269	0.005608942596610723	-0.012660312019693674	-0.011392224286342753	-0.011528850202373177	0.00820228579177874	0.005724012021033559	0.007552040541203314	0.005134429533018101	-0.03667951032867904	-0.01725514570601299	-0.10230270344904056	0.023454705504103366	0.002537443073734539	0.0014222917668728768	-0.007427083697138187	-0.3614485580859977	0.008561646966016087	0.004325598172005266	-0.08207859865782602	-0.015289102183528667	-0.1864842952769749	-0.01983256596637184	-0.024412147576248207	-0.011939409936309493	0.014050770908891355	0.036868897032685435	-0.28122899656263634	-0.013358342304936377	-0.027852745702317317	-0.026732204974121123	0.005957587296597148	0.034719834465744316	0.0002799644223850919	0.03905265230749201	-0.018008505589448397	-0.03918059881226609	0.01766428005115995	0.02761311950455638	0.06216598007767525	0.06122450575696757	-0.03374369916762116	0.026456659962377307
-0.030711953906430427	-0.02364343773685814	-0.013892695552768328	0.016705020127133322	0.027259240522448453	0.048419911546893034	-0.06735398800112835	-0.03605791597627431	0.002392089347012279	0.009220952513691918	0.01390610843931272	-0.07658954543471701	0.003785261270769661	-0.0032674399852217905	-0.00981768766007881	-0.01625633184264225	0.005883264703497298	-0.01466753430024255	-0.15236499310945237	0.004661987870257326	0.0004976700077870192	-0.04241968202731914	0.042848991927354065	-0.7181493987086408	-0.03253451449154582	0.014574272657785332	0.028431037478615872	0.03161040095794506	0.28288450142089167	-0.01802111316206092	-0.07385747964724687	-0.0005578784909612295	0.016299981118890354	-0.136994727861343	0.015314288280374922	-0.0121340431808243	-0.03180005332604005	0.03625028822895783	0.08857759586674616	0.06573975854215623	-0.001742442394583486	-0.03080816558236038	-0.005150251455928082	-0.00729527148035886	0.009160621579274449	-0.11023599450586408	0.003252336740623559	-0.2253415416384256	-0.06635345662938653	0.014165462191097686
0.0015996019044688637	0.6242751526444933	-0.0034478076699288067	-0.002513131296418942	0.003098978938249638	0.051546506613119165	0.01802212279374162	-0.0186561823376187	-0.005372415285455554	0.004547941958726324	0.02569274078681901	-0.01073511703228669	-0.017942295622285928	0.09270198867049621	0.004550577756029815	-0.017428969884361503	0.019656655758148463	0.018577952623517923	-0.06934619865520071	0.012509999278478562	-0.00399730465870598	0.0015182105892719846	0.004062521931301489	-0.33498365993734913	-0.01935999002163189	-6.722405888976937e-05	-0.07507433288792381	-0.007806420531253207	-0.253043260725525	0.013891978032155748	-0.018154434045960444	0.1034942966389126	-0.03796282630547257	0.04257527395590942	0.034498993872096165	0.004906990562454666	0.01775567135001338	-0.025685650571476072	0.008275633416544952	0.052503245290866835	-0.00015896300549211447	0.026752498294571523	-0.020871828239028764	0.007670305676481257	0.006140000583718575	0.008675083273027849	0.04681709930590723	-0.10579189137793418	-0.04894807546824504	0.010042311723097646
-0.0006273632178323169	0.01058560789716812	-0.01196192059695095	0.01894595279734276	-0.019792367231873505	-0.14541434345290455	0.0002766253353560387	0.004335721977832145	0.005203903943213664	-0.010509468827811497	0.01070532816940431	-0.0942078390656865	0.0054810524964852446	0.010059861534570882	0.0006223457705222245	-0.013981837935597286	0.011475557895033035	-0.012283433002659876	-0.11194113177999025	-0.003948877953413012	0.001065457384165711	0.045257748140086734	-0.02094596223480944	-0.5199497154154707	0.017394230084868106	0.0057831793531608125	0.041588655903676774	-0.01663869603939893	-0.17744245612831247	0.00880838068974067	-0.03322481093973456	-0.0069848755326018365	0.02664253674746069	0.04737751681077998	0.022086645252810875	0.00543212070670088	-0.018155471772521834	-0.03466503855585434	-0.032461155252606885	0.0380882777834051	0.0004085831757009146	-0.022312837826212673	-0.021727344583512966	0.002862146364188266	0.009451443703713812	-0.10197000858774845	-0.020196216253125385	-0.04878622352605362	-0.052623967690995234	0.004381022522709827
-0.005530269998457152	0.005141487384724769	0.11935933614548558	-0.027190736827822276	-0.0006471490169758908	0.05190291063666173	-0.009735280143880481	-0.0029559741272591053	-0.0036948998544154166	0.009855939385601732	-0.005854604092035334	-0.07599718936898271	0.010036541705107448	0.0069174021613544025	0.002246755523855245	-0.017683419918470916	0.01143619615950738	0.012269249496775957	-0.12117743637105632	0.024682286705061188	0.00273109837727643	0.0011183860274803009	-0.015186646171417443	-0.60757020566571	-0.02390913653508178	0.013901829978497699	-0.0032463550754975585	-0.0005557208072008506	0.018292033669225837	-0.02090105783946542	-0.030415033290674184	-0.004589243359447755	0.02548278857157093	0.0328202554624293	0.035622436900838966	-0.016698982378491926	-0.023121506095931454	0.0024980977074952533	-0.03296129935841641	0.005748852341446764	0.0003772475736506749	-0.024527147223278915	0.011320481614623713	0.003930935470196209	0.012840849031171456	0.03414623740315546	0.10584485388038402	-0.12462451716298382	-0.053353445950980856	-0.011949945205761923
-0.003389448030614858	0.048516884168664454	0.04431589176972975	-0.015835184612909142	0.0005117510383082845	0.03355531102579534	-0.006265661253475082	0.004685389640407812	0.007459690616874377	0.004305225687110987	-0.0014417896002312772	0.023533804820180377	0.0035922890458079566	0.026365917293702294	0.005052281054333434	-0.013360834454565793	0.009535655851518823	-0.008274131779018354	0.01152561376487938	0.23919469598483262	0.011734963486702327	-0.00638785156039703	-0.029387115016807366	-0.5510012480867491	-0.023293204359294394	0.004102296713012402	-0.022040323288076796	-0.0015675034084892104	-0.003803582766353793	-0.04782225677326187	-0.06217194136220696	-0.007964054087744444	0.03559146950513786	0.035359584622281906	0.023490554809712193	0.005484968139196462	0.019596135148364557	0.006117262405029942	-0.02835177987276952	-0.02158632906970097	0.00043145681552559837	-0.003959004676290715	0.014888591020380045	0.008398787243883817	0.006165421442073057	0.03331963089531782	-0.02055182618084582	-0.22254852214333495	0.03222557672140419	0.014984752680415114
0.004722384277570154	0.018025988263388262	-0.01681508575851749	0.0021761572720391995	0.010594341043076565	0.0639100548192484	0.05239580260174298	0.028918393159199512	-0.006224207790543005	0.013787916419937391	0.0029974134829861216	-0.010622563566085774	-0.015450526227034425	0.007789953976312972	0.00507166021775447	0.01382206321511112	0.008589757397245285	0.0035681425356491672	0.01583002320778196	0.0353846205594878	0.008210783278681265	-0.00048325736590813903	-0.017315385196626447	-0.513402726820406	0.009119152022819254	0.0046680510182090075	-0.048017965261061	-0.009636425702210908	-0.27571587261011443	0.010615291191231882	0.0595359028540166	0.0011861088340519928	0.023313397401019755	0.04348093885596409	0.02136931595643773	0.008880966303557216	0.03976342350808163	-0.030676727517586915	-0.026232182953738994	-0.02543313643251886	-0.0015057946747663664	0.051243831049737856	-0.02937185350847685	0.007761026908583426	0.017289000420317824	0.033439477521530356	0.05667300440188419	-0.06897233838207303	0.00999619226308514	0.013679913119130197
-0.005018262118113489	0.02426180930244118	0.06967400165348317	-0.007449222695233857	0.04004864820035291	0.07383009063334703	-0.004890421348368546	-0.03927292242070653	-0.007989784368864638	-0.004843500386524511	-0.005383320855602687	0.18497419647109983	0.006568694561214216	0.01012882000653335	-0.008339544395175836	0.017890059305416435	-0.015000014074096362	0.01333090300551121	0.03855903617884833	-0.14662587285239406	-0.002377836579054201	-0.02835067976916398	0.0027654558369815275	0.8434746655801306	0.008668374732263328	-0.013234209911080961	0.029864860444360056	0.00021036695238944958	0.06312078855270174	-0.03854953868487587	-0.0017520853294507106	-0.011058173982059816	-0.053762631605404385	-0.057449839248293395	0.01824333752014818	-0.00858592633541075	-0.011675480191107545	0.00649867752059181	0.012944534321679385	0.05908989158900458	0.0004961063338181702	0.013246857052401537	0.011770821685044576	0.00744038415882901	0.011273602260701227	0.0293466942110761	0.016542074828786918	0.15881535112672646	-0.04290429969951765	-0.008099909634207597
-0.008316326925436806	-0.021043878045339078	-0.029584960199872147	-0.011999898410036621	0.017097002875253384	0.08240348409946037	-0.027125998503361008	-0.024752984332707458	0.03495581443878182	0.009494278198055872	-0.00836767520386984	-0.026577173742409924	0.0009931077393588567	-0.007595066044807391	-0.011098110716964765	-0.014511237290651298	0.019606301445413372	-0.0021593029397383363	0.11748375542708545	0.013044182364003428	-0.012547761394318877	0.03828794701938114	0.05026893488902333	1.4365572568160863	-0.01544915734809092	0.023133007111178813	0.003582174897504319	0.02051840831291047	0.5101594131815346	0.21344486578011146	-0.04080273484016652	-0.0010406235793932865	0.02757132520637897	0.04873403122688887	0.01323013893071102	0.005878435079925111	0.022853102111134102	0.05248712867332415	0.0832668869504435	0.12304103547314126	-8.55999375002284e-05	0.01465073935355731	-0.007134767502495924	-0.004342133464122435	0.004214992677772534	0.033315257212516734	0.028377317467626652	0.17070746161540104	-0.04517517758826052	0.00457263254197278
0.008219026897073491	0.04852574067260666	-0.207560636789613	0.0025593298552868873	0.008420502064919492	0.03796043985650513	0.02524723201398974	0.017265846536272146	-0.0053501786481829185	-0.0023894291172121937	0.010156295127291923	0.1829619902062189	-0.015240035682411326	0.06060658055582753	0.004781398898032421	-0.013914025158950336	0.0074592673015517	0.013834899190879877	-0.05004091113590876	0.15563426702575994	-0.003055937187420932	-0.04921545481622161	-0.017172718049419562	-0.6347572720222158	-0.028508317456862643	-0.010196842294667295	-0.0026629863017635217	0.001256961830561704	0.017451876011539025	-0.03414776262063424	-0.0373508958896653	-0.004123218581383117	0.023892333649624925	0.060798259492315085	0.03612958459419506	-0.015873325325401675	-0.01677724686877318	0.008346104185433068	-0.035664170109330234	0.04424164354931008	0.0003215223593913834	-0.006485476570072752	0.015517853875322543	0.00568891294080322	-0.008078521273590378	0.03174424708553743	-0.06027406101102033	-0.15741098156487843	0.02478004891325363	-0.004434351357773266
-0.005060763833312603	0.010904567578719526	-0.03300710980908589	-0.027091820043104054	-0.0022014119358175774	-0.19303512135298606	-0.0004465064364267164	0.006116230369024015	0.009658946735526478	0.006256465508957308	-0.0072093414895209205	0.016856324237886657	-0.020548413964591235	0.008982239705052053	0.003449909459672199	0.0026655495981185596	-0.04016122921097413	0.011634442888112608	-0.061220368946586674	-0.000999639662680238	-0.0004771212436698988	0.00164580762522819	-0.01778028078242569	-0.33274838939018964	0.007976872654410909	0.0009757066213460349	-0.03612446214894644	-0.0005078611821703816	-0.16919879000113916	-0.011648731128013241	0.018402022000450324	-0.0039842402207279515	-0.041238769362609035	-0.019588841086934372	0.005495071128110521	-0.008563903676024347	-0.02780196772964109	0.005655497297656257	-0.027287441717595357	0.04386641554656826	0.0011722002795213483	0.037574066778000084	0.0026167455133403565	-0.029517258918374045	0.008776707760405043	-0.09265658126229573	0.01424401167699989	0.09547923003517626	-0.045912745485110824	0.08244955247064491
-0.0010411515715319638	0.00604383095732519	0.055343697600916314	-0.022233369534280973	0.044418526455272146	-0.21149845313897186	-0.029505656263076708	0.08846710549912841	0.00040888943555046354	-0.006736547834868497	0.014793198302914425	0.8074091766603966	0.004795316998814451	0.0009187234878747404	-0.007228237452846588	-0.013245689607419262	0.017432907654677	-0.01037525243902055	0.11014934723691186	-0.1303543600053784	0.0038698908948772443	-0.0013451160205233464	-0.0053775192329370385	1.7092833158444853	0.009026745804851452	0.03304843875325387	-0.057396430247536864	0.0038400644847140938	0.36744846382175383	0.2171174466517361	-0.02539423256972732	0.011650126350689516	0.011081198889977167	0.04453647435125422	0.02097821477300213	0.10619939579357088	-0.022210921541002154	0.007469411043403124	-0.0260661266860734	0.07964298867549087	-0.0002691561149447807	-0.009034665377779128	0.008344222416738375	0.007524516314207631	-0.012145112467139552	0.029227173124231013	0.04711836471429515	0.38965354075003733	-0.03735982622590891	-0.0027667549622388834
-0.006088958920265577	0.05559254597208574	0.0028002455642397762	-0.006707252349074406	0.009876287926201622	0.03834845526677582	-0.02605659296443173	-0.036552095813306186	-0.005880612704276336	0.0031810211260768027	0.008547328869542707	-0.1542140968461683	0.0020799530792068254	-0.012065948340065734	0.008711266655566579	-0.017654014687974267	0.013120460700928743	0.010160492191233425	-0.0876299423245102	-5.570321636041626e-05	0.05471737276731219	-0.0055897859643169795	-0.028673764663651492	-0.683727928758108	0.003621229296454294	-0.008603869784084237	0.008490520499168997	0.0033716972929250916	0.22414383549919858	-0.0381680804270598	0.00033905661751014123	-4.6436287268807064e-05	-0.09612108028695002	0.023930398709632938	-0.032003851759945384	-0.017166239733014937	0.03155730576554861	0.016478984236716315	-0.03953230047728903	0.04176341880456439	0.00021568600071332185	-0.02530302678534845	0.005903558881792378	0.008436077215787827	-0.021745119529347358	-0.10428233740450141	-0.06337782788786363	-0.20295025572197373	-0.04720184975453922	0.002180334228170068
0.005989878627306097	0.011623393348051377	-0.0579551689658334	-0.022949943402180907	0.0048949790928298174	-0.14641742527120405	-0.0014845032147166421	0.015323232328866834	0.004110257968341103	-0.007385610194379479	0.008260964777109074	-0.12773362892026616	0.00725275000549027	0.007289816798085667	0.002946858711742425	0.19707577967013112	-0.041220457916127176	0.019042974223630882	0.015197615274362032	0.020998234172665935	-0.013187783855771703	0.0011423811629436387	0.03899445442916076	0.5001897554042797	0.012562919683868131	0.015819037474445942	-0.07695440542144842	-0.002280269219733236	-0.1287596155290452	-0.05663668822625877	0.24357691188957128	-7.048856433520996e-05	0.014701384679492184	-0.00018519773811985943	0.01686483035085448	-0.007701768304238703	-0.018862363833051767	0.0026454132370112345	0.06532719349695854	0.11058295129965263	0.0009095578828259022	0.008312987596225502	0.010256693599908613	0.0074959912230396185	0.008655705908659729	0.037191658852434376	0.05785128718661417	0.196104229318298	0.01656907720825202	-0.0025809467994467013
-0.001067291748241405	0.0013270045926888998	0.022827621186035502	-0.003896770542416925	0.004597820362810671	0.15146498135136036	0.013639897547350302	0.07890412114597276	0.0064925778169603295	-0.009362690818618466	-0.005860419307831398	0.09477786219897125	0.0056152945411486145	-0.01798603291758227	-0.008672875046014815	-0.015381146395467294	-0.04241624526178694	0.006654823560353543	-0.034863228782515944	0.0368523278178498	-0.010876994701526563	-0.04025538077184028	0.016252663023318563	-0.7372280646274753	-0.023743019681567966	-0.006112609615256588	0.032427495542123146	0.010330358333167533	0.2918692208732841	-0.007472907435383513	-0.06426008593333644	-0.0008715796688609771	-0.03864818858170183	-0.05234670679628507	-0.008821428706094593	-0.013705374177726845	-0.029278509577295334	0.047203027940239915	-0.029993407504620335	0.09807849041555709	-0.0016388234025536802	-0.00738584270689571	-0.020100219491806365	0.007374745618767338	0.013565896759033785	0.03578562336175746	-0.041718133291007965	-0.1988470338154848	-0.0641333728443742	-0.00525281144404953
-0.0013737056851005037	0.04046995603787236	0.028515387278875825	-0.03467896381089686	-0.003707389488917761	-0.1716001284972672	0.0005840446447122304	-0.04448786883896828	0.00851621955415394	-0.0017709041485664784	-0.009270578086782189	0.17961199581909149	0.068358036669586	0.03146314152656887	0.008569589676829128	0.014159290061918364	0.15990604140197792	0.010812802962598289	-0.062137259885534875	0.00881514492920769	-0.00538058219296945	0.005354089446134094	-0.02272588275223061	-0.7189262621498388	0.03350105406907714	-0.0037375595855872234	0.000982456769611963	-0.002725529276005909	-0.027960614005309255	-0.012045059965640849	0.0752872436233738	-2.3078249946229334e-05	-0.02782641671817446	0.034510931080213775	0.02315345567558993	-0.0076912002288997425	-0.018445128525046674	0.010666707716827659	-0.032274853877348325	-0.0003992046017663597	0.0005137407971546054	-0.003957045002623818	0.015056093962365595	-0.007225633138900685	0.0011908366843956172	-0.10678755663894444	0.05978543863599716	0.5265517147633032	0.015976656112802995	0.015327285139608739
-0.002130397931520565	0.012717646114972558	0.05074654736274233	-0.023158603083430353	0.028979324998728406	0.08848090636194283	-0.0009907157698617083	0.028374457737144986	0.036092789033496595	-0.007950696565744602	0.006930908944766452	0.05467409481515615	-0.016741754270815364	0.028060181987884788	0.00030398838638884626	0.010346082518211551	0.020000457448163252	-0.021178096219402504	-0.027762591347827128	-0.04309506214122302	-0.011928664917440983	0.0017861712613925192	0.06170722485147999	0.9679457122082611	0.009207924718844514	-0.04005355387214786	0.04103070969365326	0.0017540748197541688	0.15828987023042274	-0.0037780724026385544	0.020363504820075467	-0.009642577205354427	0.03428812432253617	-0.022925746551116573	0.009725752457445834	-0.007539712201144357	-0.014927484370155708	0.01187472222795077	0.07462178255141212	-0.00878430407897431	0.0013762150643058704	0.008793790924459791	0.005393553572602468	0.003740121107835239	-0.018840323902585443	0.03140401217292474	-0.052682120329381084	0.055055629626016706	0.1849127671129765	0.01848653859482238
-0.004587685489785508	0.00657035010244872	-0.05368831542190101	-0.028164737483641965	0.010825828664723303	-0.020018161533673993	-3.3319455392665984e-05	0.028011385172588235	-0.004308103360941823	0.005805184579628849	-0.009842472732111673	0.031657233542244013	0.0013958039654489768	0.006913266778056277	0.007698414506347035	0.013395001829552621	-0.006329118426210334	-0.01023072374292642	-0.0682177769812839	0.004308257126937224	0.0014043702775933524	-0.04897304076324417	-0.01325897045328893	-0.49980810086938016	-0.020163625014109492	0.01539229021215806	0.037557143327544326	-0.0013390250718421158	-0.01855413298581925	-0.03578313887291879	0.08135967840475569	0.008719010575220091	0.028481561079048333	0.0258470788249826	0.0197961524686375	0.0013718487920476037	-0.05538265643199802	0.0025105572359116193	-0.03134225268545129	-0.05284249492455774	0.0002966605349400197	-0.03270715540593674	0.012549597093183184	0.008147107483790023	-0.018656552311722044	0.030392875087390893	-0.029982404790000056	-0.13758928056602945	0.027347228881595947	0.0036415960036774776
0.003010560822246043	0.0184637366452881	0.029048336094056413	0.03091312145845768	0.010649785083587267	0.09066471072277037	-0.00046473733946531865	0.031039611309078646	0.0053809202153704975	0.01042210939777542	0.004208713676177831	0.0016124540350593633	0.008506356163116652	0.011434470818360205	-0.0018589175891500418	0.008868050988808317	-0.009387474400841892	-0.0068226017232118465	-0.019782553279901548	0.009210961033484273	0.003678811424837113	0.00794742798687621	-0.007953548252162363	1.138296311445296	0.01142349629952696	0.03022183233953883	0.030724319733861194	0.001300800703267305	0.023848561394676927	0.014760488942569554	0.010174545790963383	0.004394847241814569	0.030907804379743904	-0.02062593471738437	0.02447296877135823	0.013661572561987304	-0.028910051617499904	0.01607459255996073	-0.02023955905050334	-0.027067791801231488	0.00038986564682782045	0.010854791308909444	0.013882910517238996	0.007528738402283307	-0.001044206111931635	0.030492747116320242	-0.029222559193405686	0.1693304605122863	0.022716807785558738	0.03045214872569968
0.01975524941345625	0.0067819632702181476	-0.05641499882276021	0.1565045367393729	0.0004811932411103044	-0.16593568585807553	0.08095889563349792	0.09984076474613739	0.0050252441941920556	-0.013088030553459976	0.00029260836528701475	-0.07980247206721361	-0.015679425867481403	0.010341005014714029	0.0003346854984578386	0.014216556437567487	0.015941113194334684	0.004869939305393564	-0.10358406385274356	0.13210882545549926	-0.009346399070402548	0.0763166207802502	-0.025893682278889902	-0.5733261141144443	0.009487408078459339	0.030551827821595726	-0.057279524114973085	0.010547816114684975	-0.19977192490833096	-0.022183955416573007	0.045930462329238524	0.05733098721680053	-0.017262767174069178	0.039478078375759194	0.017130695538406918	-0.0008613708817709266	-0.016812370408180868	-0.054749931981509146	-0.027950491749704678	-0.036631076264380134	-0.0019767665542189208	-0.020921683305880196	-0.022011494098490403	-0.0010804638631114812	0.006583802784514046	-0.10867137936593754	0.07123085512394846	-0.10318078082335032	0.025817888574717836	-0.001958136101821583
-0.00273677684218128	0.00751430978655535	-0.08240035491110702	-0.007518286839787197	0.007223199976820251	0.09906008777958977	-0.005851131329771306	-0.04067310900447719	-0.005681149021129113	-0.004939020301158871	-0.0035626160004741904	0.07183676669613179	-0.0003415795519505991	0.015770523549270003	0.0014555767307516362	0.015386457082882679	0.015091887959635278	-0.04174940164885083	0.11906897167013994	0.0034974716262476703	-0.011170172523656584	0.05276238102363277	-0.01069248470594298	0.6070327504738239	-0.02093115017493183	0.017686520010724415	-0.0020768123041378203	-0.0026496142790791055	0.012094918807613795	-0.05443101184214702	0.05204916254444524	-0.004013475698811453	0.0304277352558056	-0.01988708534792622	0.03792018852319243	-0.0025976939922868043	-0.004451966898876253	0.0036550344312970993	-0.02496284586270763	0.07403504928605216	0.0004075244197345455	0.014825694443829708	0.015302537397930792	0.006927768668553108	0.008304426668426823	0.03233955214705529	-0.05652308994849627	0.05403894599926662	-0.030657845925492165	-0.007059786205550336
-0.0004892285638266913	0.007996469917821469	0.06639016895791829	0.005413426684752267	-0.02849513323738174	0.07726945860661653	-0.0030160380826842813	0.1468456993268088	0.02547693665907609	-0.007164031849375897	-0.0008499262992216245	-0.04529282008229857	-0.020359862020763102	-0.018710159544156342	-0.023792884511209377	0.003825359545444735	-0.03373723271281879	-0.01203424329129266	0.08236616858562083	0.11129272800985472	-0.017441951974728	0.001082170130349914	0.03995388785152318	0.22400182093083795	-0.025992298798759292	-0.005539144295023289	0.053558888345800915	0.00039624380413733886	-0.105728932387212	-0.050858714120173315	0.019295593946838017	-0.005179618270894207	0.013531911941649015	0.03314615743414579	-0.025323309586189863	-0.005820084060119643	0.036931258469403476	0.0061359394630866515	0.05471540989895566	-0.05390222695988596	0.0004938595352330594	0.011597568556508304	0.013797757340271347	0.011276785365865271	-0.023158456019473306	0.032197217036002077	-0.032678058451931336	-0.20107459060770597	0.19250957040390385	-0.017615211801273473
-0.007773025015934036	0.05700205769241902	0.03986301405536324	-0.03461834593877247	-0.017585277743252664	0.07864970270232698	-0.04954491822933469	0.03286866438267334	-0.012455509876019642	-0.0023493331756530554	-0.011494377622375668	0.1601502724385925	-7.729013192765706e-05	0.03769712523050512	-0.004033927294964451	-0.019256047565769496	0.010487067472108993	0.022215256555090674	0.13402767327127513	0.15335206376693813	0.00034979793022575905	-0.00705651017449436	-0.006482065802798116	-0.4500025453324948	-0.02525139681053297	-0.011058400836800502	-0.09374679506821904	0.005690187413383501	0.2648055177015106	-0.033770177378997866	0.009056231221562485	0.0027200470561670955	-0.03831081812640259	-0.03739769048081817	0.032024032051426135	-0.0094610876775394	-0.026689166916032264	0.038161920999045834	0.02222124053800976	-0.021374074229307552	-0.0016982719005638502	-0.013790593237933718	-0.022577767294829028	0.009148394021921377	-0.02854156000929288	0.028141071990074668	-0.03260262489352399	0.10015519872093082	0.033352070378221285	0.005296390663268721
-0.0010259351771983803	-0.006829443073996208	-0.010023231038113227	0.0204280344080933	-0.0038516265768106677	-0.027890283563730644	-0.002792310920919408	0.036423728847625896	-0.008772950811230203	-0.03789441881406983	-0.005125685824425637	0.24778707772730568	-0.01357925737796686	0.008479011103113589	-3.0095378333862756e-05	0.0033184838943390786	0.017687041868269263	0.012845932953511875	-0.020430268482275277	0.0409912063828267	0.004250912923440047	0.0019232246006075002	-0.0019315230139061897	-0.2907423779556028	-0.01395331833841883	0.007418114123518899	-0.0657403960181322	-0.012283678824336312	-0.252001385302543	-0.005532756157878975	-0.015451140772732014	0.006676717301564532	-0.051066670974197134	-0.020365553844911937	0.04042826632325332	-0.008406805667595382	-0.022284922758319135	-0.015522801382375474	0.017627078271744312	-0.03938666216413012	-0.002732784739449562	0.02095527267278794	0.008619864776519534	0.0070389092758217885	-0.023399946629675105	0.030949935118079884	0.056670736766928895	0.16830129204648925	0.04159619120547941	0.017201013116014657
-0.003855271590944176	0.006126561205616235	0.015232346885738025	-0.004816497160645486	0.0034813157685948683	-0.12019910799211193	-0.0017424268010752713	-0.04573572123900467	0.005696284758145703	0.01122324079259247	0.009724851353160738	0.011025224712853651	-0.017062010661458772	0.007359932490256688	0.005946441842383502	-0.016483403713788355	-0.0323180718653166	-0.01062750355827593	-0.0792972628993808	-0.0001634866043505099	-0.0006975773128458968	-0.04506677647285924	0.05022917956747715	-0.6097424670639653	0.010919000338132173	-0.006121669669697076	0.04655471655517085	0.0029401067094495374	0.10096444328182397	-0.021131599953494833	-0.028519547222899018	-0.002403668239797662	0.022662318008168585	0.026729798608631335	0.020181279789001656	-0.004326094099626789	0.04014306983948445	0.013234065658791223	-0.013659778938148156	0.03748108000388201	-0.0005553672633803216	-0.02492881662548043	0.009428546064585498	0.00929735057071066	0.010517891313428845	0.03516301162973723	0.011522311302838534	-0.12546379396605317	-0.08308817480636499	-0.013429039312510941
-0.005076138596657438	-0.0007801317135134923	-0.009512802761712737	-0.010680239540090588	-0.004715229742453812	0.04946526880255515	0.015833790556871463	0.030632128757270765	0.004511241719255849	-0.013320685984392913	0.014176024666620652	-0.20037535073473445	0.022566759407212703	0.00759106853417652	0.004532098244072404	0.013899062030567438	-0.034744979034770765	-0.010286229804840332	-0.06477597352417615	-0.002261774203818459	-0.015401614566911304	0.0004903306319221884	-0.019573285724746894	-0.5368288530497276	0.008596572789277343	0.013638778526988244	0.0473235458973124	-0.007477134082543853	-0.23700466850804186	-0.02224719428248036	0.060055614128841264	-0.0014195245618220725	0.015361752325927227	-0.007068741472803777	-0.25953298312542467	-0.005640513334001298	-0.03260887021200424	-0.055458536105673195	0.0038564846901937926	-0.055062505034616696	-0.0018717635863577016	-0.020340588568555175	0.011364644500694703	0.006963452315512859	-0.026126965655558523	-0.09085351063627932	-0.020377688864526136	-0.06548285904375879	0.08301255842693354	0.01038643603857099
-0.00640970910299875	-0.06207673222677295	-0.053750976984432416	-0.0036308859054541244	-0.0017039052664047632	0.05415073435313152	-0.0014239347583556083	0.019506531644124334	-0.004676934798292404	-0.035873718818427595	-0.008550076704671847	0.006645960359807305	-0.012708218647136527	-0.027733807002412503	0.005403450331302883	-0.011909755065261561	0.011025944371091464	0.014248965997988125	-0.05637055877341518	-0.13325405282791436	0.0005756790342380555	-0.03687024580149682	-0.017535355591874396	-0.32236742259680123	-0.02010646799870792	0.004664461512157868	0.004079973740172955	-0.0015357833880290854	0.005389990910239885	-0.00250807927520832	0.02462564866312432	-0.007859253739267841	-0.04675960370049361	-0.02349477752697503	0.023287391962600032	0.01562811290162208	-0.020689064240200516	0.001367786846114177	-0.03305400825750221	-0.02346504235716675	0.0009648049125549733	-0.012535668279913807	0.01221947832997139	-0.04534060910856952	-0.015251266765032051	-0.08932158511715334	-0.050588170552000065	-0.16960470196685581	-0.05119888345020481	0.03508416761974559
-0.00343169388803567	-0.06492420315440431	-0.02135130677713587	-0.004724567955367729	-0.025878221404001304	0.047500084671937295	0.001256317329558624	0.023796590668600584	0.009603958656726991	-0.03329991973118299	0.0032625508127066497	-0.042040379107505944	0.004122699854547136	-0.02977983409437511	-0.00222418865885229	0.018583645432811317	0.01206287228543506	-0.011868525454308474	-0.022353203126624067	0.005462774410038083	-0.0006173320759124181	0.0028915411437019428	0.01951689584423111	0.2876523191031268	-0.023520045055202717	0.002580693069345216	-0.10091193417394916	0.0013785797749511404	-0.04819092787187501	-0.015386600894698494	0.005554922962005457	-0.006276053124612008	-0.031987675185069474	0.043716985453052346	0.02688021361018118	-0.0037508856432847096	-0.014588751027322633	0.002710345445482562	0.07799782394785161	-0.01922473610762536	0.00034816866405963084	0.01874462140582	0.012594915428118839	0.006438848954626746	-0.0020829311292651256	0.02941097298521654	0.0578852275984811	-0.14779679507112434	0.004331131246073346	-0.004478245852737018
-0.015398813922336559	-0.05542633188499403	-0.05305336108452911	-0.013995430148561718	-0.018876917389555457	0.08238122227180138	-0.05194605174432945	0.025038174403529956	0.002954468657466441	-0.02646050984570861	-0.007779974814205525	0.023048484631588963	0.0056578981745662536	-0.021790735347057853	-0.003251809853901432	0.002903417820652248	0.014650523892403454	0.01072221008436245	-0.08400269084509018	-0.1152750152669334	0.0025284366806395155	0.004243162566185856	-0.012611168176762475	-0.2787775034688479	-0.03458005664000575	0.014974558080869246	0.003954247374467013	0.010384697544299342	0.1871741734100813	-0.0070229287742	-0.02581451308226551	-0.008129916127159412	0.0333181057677728	-0.07274471130295451	0.015429511133024881	-0.0033849010736492348	-0.029120873799800665	0.04175375307139984	-0.03621909432641351	0.0631000834864114	-0.0019003497734098346	-0.030563436149373593	-0.016588249519668898	-0.016017158716170526	-0.004618151680503433	0.03377831824925925	-0.025601017309002053	-0.2245280480003732	-0.05967839488560476	0.01908719651162037
-0.010596745939594848	0.006421840867452466	0.008612834312440464	-0.001936323455025922	0.007631315107663977	-0.0013792580402870955	-0.020563291198193473	0.004932731279142536	-0.009610483583634413	-0.03460647978183383	-0.0072485540967145426	-0.07443792873135799	-0.0035240119532023526	0.008348875258045518	0.006045092631766056	0.013640122461684768	-0.03972864904703838	-0.044269067744052884	-0.043710796614807985	0.037834386981641	-0.018051914823705738	0.0025056092081440513	0.002053696252070404	0.37740190355116504	-0.01578914920525658	-0.0025965159942032186	-0.03944303707498948	0.000970197500577342	-0.0240944005362222	0.0026234431378261433	0.025034596129036073	0.008760372681633816	0.02517314646103223	-0.051305951364442264	0.018650549870364738	-0.007996067442955246	0.02705154300214417	0.007020440911831429	0.009968276265480745	-0.030676480846164485	0.0005200057951959024	0.01505302082151229	0.009761937648490494	-0.06470032027693032	-0.012557389972764576	0.026158236325001236	0.05797239375029731	0.14120064474651653	-0.043363446735960494	0.05884181169313888
-0.003075957444856249	0.015071340807012711	0.09890094146448446	0.03466445464163207	0.013866258451587146	-0.019196489522694538	-0.01978631717803255	0.03628271873069316	0.0029927544523197865	0.009877821601878212	0.0013844356945659456	0.07541612389237334	0.00811016401086381	0.01152932340032421	-0.016787476811861234	0.013174368370328374	0.016928811725998458	-0.003839555683848448	0.032784063155891274	0.007381602948073123	0.0026299266742335022	0.006088892611689516	-0.00868505040406435	1.4703856655045868	0.00965277265269433	0.03577049091273593	0.029661293611084147	0.006855763548440154	0.09628976844060572	0.01829654422188405	0.008478778044843057	0.004874561949889358	0.02429806844329869	-0.01629344053132336	0.020924445058171568	0.007283264370699362	-0.026916880830861828	0.014888783241432975	-0.02271487113198218	0.0007337522482382155	0.0010368036286141431	0.0068387600244243	-0.012944443736723042	0.011904427900924747	-0.0014093436892570026	0.030126479524997557	-0.028639927138577877	0.1869335504073979	-0.0013365904302619128	0.01452155069540786
-0.008519646798916074	0.04564229914964226	-0.1347397542187041	-0.01419449486412268	0.003146683792629483	0.014299482380814424	-0.009456777083502857	0.02378604109120679	-0.004150409657380806	-0.008491236204998177	-0.0051936190225664175	0.255237326966178	-0.002583609471514501	0.03290000562491805	0.0007115937438531546	0.0041763699999854	-0.02057493374167898	0.01771057638201164	0.20607913928923954	0.0685597733533521	0.004620666670819628	0.0054458899785815446	-0.016295641103827984	-0.10382536011394328	-0.013529753483749664	0.007761101087076168	0.04277007972225456	0.000902430049191753	0.07899187523841839	-0.02228663258951233	-0.0240639544706386	-0.014461900749571396	0.0037900907586532412	-0.036885370613243595	0.011900008921874724	-0.004533085670117725	0.020895141216072808	0.00749412365432272	-0.026479806428579514	-0.0283858471477055	-1.6008879434957633e-05	0.020983073428971148	0.009319509616024152	0.0068196482466859375	0.016984110082519693	0.033600888709251014	0.05897923147539132	0.1527799521769758	-0.05319167969397813	0.0031213462360687116
-0.003097519094799645	-0.0012633240885023041	-0.017078136575488134	-0.02157041145679377	0.010187360917374098	-0.19662404639099176	-0.023344772557066063	-0.03369590914501532	0.005467984919717855	-0.0023977938673282097	-0.010436899743091272	-0.022626188990462832	-0.008132651204761351	0.0049633454296679706	0.004533989382832806	-0.017880690155421326	-0.014711507674256427	-0.007426230862295051	-0.12582789988579535	0.0008557333361461132	0.027364632559489656	0.00042450361165574576	-0.018424834969052745	-0.6655922295385417	0.015793566192010076	0.005635238791691881	0.04489555060083685	-0.00047433644741286116	0.036570827425199695	-0.026535027193583072	-0.02574006714266543	6.143084057439409e-05	-0.03652444355696425	0.021232514609263127	0.017160069647641284	-0.015904029146305766	0.018982528376858317	0.007955003091936304	-0.027159772522910134	-0.019333462108854657	0.00029858603223401585	-0.005547300047296084	0.010003222663137967	-0.00528104961853005	0.004868522204622422	0.036264127969785474	0.04837664546956175	0.2558746209576805	-0.05446564677718852	-0.007684769763542226
-0.006154812048474559	0.03802470622066685	-0.02171236403223393	-0.0037853896370717848	0.0032310959747002925	0.04745074334986475	-0.0015830800308902326	-0.017778411838599822	-0.004272228735629323	-0.002183315994768918	0.001481298644331946	-0.10081599319787501	-0.018984042069667702	0.024953876924488576	0.004424103987831404	-0.014846526751017882	-0.03686321337258814	0.015192991502649966	-0.10889668907458654	-0.13373926203116243	0.002174533326272285	0.0050942715124092505	-0.023028450063247875	-0.5544278799461917	-0.02621063884804571	-0.03397469457018742	0.045643710702192766	-0.0008467057696158008	-0.023174837722788926	-0.006115532390817407	-0.021249301895187273	-0.0020974641491893634	0.012667930192259518	-0.0003481223002671868	0.021569716871857374	0.0007825987747561157	0.017032875106522988	0.0037814712055676864	-0.038879520399483544	-0.02806230542324738	0.0004941007435023493	-0.032270791770203866	-0.01190014150004663	0.0037083622455642397	0.012883548053412597	-0.10032529259462426	0.060189648588679576	-0.12528735299508317	0.03705142718537172	0.0071679584726680335
-0.005313599870124381	0.006192580534634635	-0.042260809383669946	-0.0065758386401787	0.002631470477418043	-0.13340210742288783	-0.018709081871855413	0.011022615011895687	0.004137328077423081	0.01135657010761538	-0.008062331437392276	-0.17283640971626074	0.0025944779168612514	0.005064011037728051	0.00406736769265226	0.0017035676781342773	0.012396383531698484	-0.010666561611168072	-0.0333477525123104	0.03790460040939306	0.08694737424807772	-0.03558542790319043	0.05270076153990135	-0.5235739491673126	0.022935126838391807	0.0062117642217865065	0.04464190349928013	0.0016741498724713892	0.054117068210070104	-0.01497534087222748	-0.023009675065279043	-0.011749619827649986	0.014982114272085527	-0.008049821554728897	0.024493732327506904	-0.008605979019478037	-0.024836559659400428	0.025411762398506836	-0.010320951398529406	0.046377713189960014	-0.0006137367254705168	-0.0042799479458293715	0.00940018850710294	0.006250282184412208	0.010150654022675735	-0.10798807080902334	0.06868505940263439	-0.11409543648143172	-0.06857746241518789	0.03392380079563418
0.011498942378763968	0.03461640764672957	-0.009603895816073965	0.016807489040402832	-0.0009001690619792498	-0.17894194749984618	0.09132586278872368	0.03311692755059321	0.006013457596598892	-0.010778298270349705	-0.007352078013808932	-0.08746163948498761	-0.012757189794726764	0.02902788534467436	0.0009558194469596856	0.019357995716287768	-0.01866418286529006	0.011501573907798593	-0.11074116242450946	0.061115078572792074	-0.0006549466437099909	0.060015541284968825	-0.019617835935223957	-0.5169492456285543	0.014359445508592944	-0.026669140775039703	-0.00022660557670751587	-0.00680107746765716	-0.19810074813242554	-0.0024786463381296473	0.06958064248825867	-0.006645085175156419	0.02572201617769315	0.04418109840084717	0.01940392854177544	0.005358846077071575	-0.029742350052782057	-0.030513450161348737	-0.027368753700922798	-0.01763332514017711	0.000175700324132049	0.033257457974335373	-0.007341186319747067	0.005957091055227147	0.00609281975003214	0.032921553041816154	-0.024226510732767655	0.053343083051426404	0.022650788667786036	-0.008229093050284518
-0.0072272996396516645	0.010864616482832934	0.06186398633779336	0.01758614808412558	-0.023769533334052902	0.055844749917164975	-0.030139308961410097	0.014000014044615455	-0.0061410995234684376	-0.009426501160889666	-0.0046850465481520585	-0.10267701159725293	0.007921909165019678	0.006613843136029027	-0.0010846634465575334	-0.017357737428561087	0.014899087679180502	-0.013540134951974687	-0.06900968367353744	-0.12930133009143197	-0.006140070998306692	0.0022519585940030083	0.006309473410132569	0.3686399130103081	-0.018172722436615187	0.0019678728568254884	-0.0880927059714888	0.0026702060542036633	0.0551392638693088	-0.017843285829460546	-0.05659776567013723	-0.0024676453544680045	0.017633338084819844	-0.06010806689006295	0.017509773867146486	-0.005129704118112568	-0.015059331374132217	0.0161847923935602	0.02060113150294951	-0.0015909989700247024	0.00046381974102259845	0.00900058531611503	-0.015326910894347021	0.006484031988249444	0.006829690707807458	0.033379369181250874	-0.02763368893302404	-0.09728625218774468	-0.04886676429071776	-0.0040015595024120556
0.0008446850535307021	-0.03539704926994273	-0.20554274926348973	0.024506837148081103	0.004199139385824856	-0.19028913472866424	-0.009126032425919401	0.03501879218822742	-0.010260749656633471	0.0071612290756542735	-0.007959706517429185	0.2299842056336706	0.0016729322332492303	0.005814320831124496	0.0027835566178084263	0.03459719909836931	0.08040060858413399	0.016539605647517237	0.08663094094491552	-0.020294778892776776	0.0044203882828704084	-0.006388938372147822	0.006166929997644047	0.8252819051068727	0.010703059969686728	-0.011563305359830339	-0.026520889017424453	0.030631260716484393	0.3886621131665175	0.16481904759248828	0.05133081948589643	0.003774230301432908	0.028354061038981672	-0.13882803649502076	0.032234206603696205	0.00977449710524852	-0.030216826055230468	0.03847314608956185	0.01701517810689147	0.09035586323843163	-0.0002508483360958053	0.00889310830307768	-0.018334146298905035	0.007676784194541506	0.001187777136060322	0.027075041406015226	0.04988278439659161	0.4291658179120181	-0.04465675296620557	0.01297454836543966
-0.0063111801879701035	-0.04464026117184621	-0.04355809453760794	-0.012372720703173218	0.030987728547165534	-0.12151943208095872	-0.006512384644222948	-0.038275262434262006	0.006503385138542307	0.010968098329361737	-0.010112053534464576	-0.18891774505909234	0.002123656761845268	-0.022926424801956093	-0.011507898290716549	-0.008627559015561564	0.010003665179023482	-0.00857587778840316	-0.01605781618351575	0.15168655315734045	0.004149853765322769	0.004120801746630241	-0.022211627331698718	-0.535352077638459	0.018269123583537657	0.008769373988733424	-0.008742815269481253	-0.0011213010048057187	-0.0203385945257628	-0.016409777012068298	-0.036073397102584934	-0.0026864499738880115	0.026658837488799325	0.02648337950831319	0.021129206475409727	-0.004230439450297127	-0.02438318733218357	0.0018164720166947519	-0.02894447605323585	-0.029076299564551846	0.000571439271455165	-0.02627819521446181	0.010207247780133002	0.006199698386417594	0.0065524935209043175	-0.09500575635221212	0.062221120304174656	-0.10168161865839702	-0.039458702564695705	0.0011209982887557999
-0.003580599347376392	0.009555270352299703	0.0725416963696709	0.018207540953985062	-0.016432120561518604	-0.10383182154407296	-0.012796948017789873	-0.03639842431830966	-0.003716518596433798	0.012307645118857726	0.014020132541944987	0.02991958075476241	-0.003916033248777967	0.00737231523206683	0.004581547365637743	-0.014393718621250445	0.016391003391581945	0.012978176996329421	0.09264034234141409	0.03924636571618153	-0.0013087320839844324	0.004930084632589933	-0.019638502270602477	-0.0692843059270359	0.008127810190313903	0.011598332123707223	-0.044264130049488995	-0.002020197136402567	0.06288002309575905	0.15648539190630764	-0.0174492378536419	-0.006026201300378852	-0.04191793157022839	0.03789294919761069	0.024417395193076435	-0.0024085563320104483	-0.054402389418807345	0.015146837598199273	0.011837188294357065	-0.05597496914503363	0.0005658543045676197	0.003757717727355339	0.01419541612520061	-0.002278299650682311	-0.020634387085986236	0.0324496334544232	-0.06705289536897226	-0.13752362171043206	0.030385100052422512	0.010194840859867691
0.008534634729989193	-0.0414728332912724	0.027088608216118155	-0.003703236579276654	-0.024985048635465138	-0.032008333907513224	0.00787679119503373	-0.028626905194022764	-0.008808380669242524	0.004124962831682706	-0.013095449662029296	-0.0026551753193090008	0.00792874316768557	0.0037284368291202554	-0.004796823515375581	-0.019807487838738234	0.010539744629696998	0.020947554455220233	0.08876989839370508	0.01027461677986962	-0.012373468397571924	-0.04736840628600494	-0.0022057530972375387	-0.35286044736463734	0.02044234998376196	-0.02524294829872415	-0.04502932817004494	-0.001860019454599751	0.019100252576569166	-0.0671620712180229	0.0010022381228940503	-0.0026582510401372927	0.03372262290850958	0.050849393238334054	-0.00355508883483476	-0.008215563439285324	-0.027517568754957485	0.0025366654831010236	0.010107255025218864	-0.06521086938581502	0.00037969042298936984	-0.013169570166968424	0.002803334900688424	0.006215268218505298	-0.018162030422277167	-0.08453958005052772	-0.056513265978545585	-0.13419773797125972	0.03958987720736095	-0.019425660232472
-0.0077100604362174635	0.007060594229701474	-0.049769610391481	0.018926785234642012	0.0033682020848045794	0.04947753301537714	-0.027784079656769246	0.021661831529988376	0.006440105571242748	0.013526086870137215	-0.00668695813045033	-0.043887964414067664	-0.015686802399423685	0.005357360243034054	0.00416052690932047	-0.0124211155031011	-0.03106201740234519	0.001328760895141386	-0.02682564797743253	0.02262423340172445	0.011400993815591573	0.008834622787328772	-0.015738200264493754	-0.5564494557698637	0.008083776554638825	0.017056674294819187	0.035851174783741044	0.0022699475648587397	0.05467794663824115	0.00047338401507740854	-0.02304151442858656	-0.009504431288570413	0.02636717229063397	-0.03295845092139871	0.02217463980536295	-0.0030876965279465368	-0.012598491376836227	0.018747137948706586	-0.027234372758090104	0.04785718239105536	0.000349793769158714	0.0752897939525369	-0.016932679352670312	-0.049975485838969234	0.010637487996683922	0.03490374632349085	-0.028358935439792458	-0.11107742929676061	-0.04721338066308508	0.032389489175964806
-0.011103481926439054	-0.05208552979318474	0.09185877727891839	-0.01915660584452271	0.0012510260616749292	0.03785815312760751	-0.0455120699868452	0.021443791859112025	0.005556200276008167	-0.02378228123722565	-0.009934211473856704	-0.028390283011783413	0.011756703776738141	-0.018164001715911947	0.00667034953591683	-0.017359630962041045	-0.0050415357557632885	0.0045940112096301165	-0.10626392488764959	0.002139819762598563	0.06295878202499079	0.003641752862726207	0.04437778570905111	-0.664059004755133	-0.01904892811196605	0.014370538237885193	0.02357670365913782	0.030669821224747283	0.21294212062768655	-0.024911306502552997	-0.04220510293687366	-0.005227759431670529	-0.04550290336556573	-0.05657139709946341	-0.0185586284396863	-0.013610322367093159	-0.025334485573930123	0.039846559295331464	-0.014749296247320671	0.049886462058343566	-0.00196240296359465	-0.02767889435272573	0.02414361739467895	-0.0016000520041620802	0.014670128083301096	-0.1117207380131651	-0.031889615275016055	-0.09870580034836349	-0.04418416943561824	0.012280610307699317
-0.0007272516531497331	0.014047536794318694	0.05123370589746337	-0.017492366258718903	0.00596799449797145	0.07346874308426067	-0.001878747111317898	0.012243092999423789	-0.008945710060453438	-0.006078214893471886	0.02542213047157784	-0.11740451226030754	-0.011228435685601107	0.005144776605804873	-0.0001104494714831162	0.023108420887906322	0.01603045561182971	0.10824922897753386	-0.015502058058017064	-0.0063134267186727815	-0.011104226840385308	0.033090663931413015	-0.002805790493566883	1.524203107612595	-0.021112419267648876	0.018899136049348817	0.035242246580028766	-0.015036123398364725	-0.10258760599981852	0.028403552668899736	0.06439174929830742	-0.003700940441595594	-0.04278415951441566	-0.017166196450126698	0.035845969489201705	-0.00904076168075062	0.023083278666180193	-0.019422898452710977	0.009615119904131051	0.07320769367958346	0.0008083043524806272	-0.014127983406014209	-0.017998637429649533	0.0022374244678691865	0.009344367844951558	0.0332129909973195	0.009157671097490038	0.08751153905894317	-0.03909231949652221	0.012695398996044242
-0.01379545614456838	0.009840275026243217	0.057623621783618004	-0.02113714848433665	0.04030560359186165	-0.16833815668510596	-0.049552324880087324	-0.04193131090089246	-0.008589514190790215	-0.007853504779452533	-0.00571258871449827	0.029034266675374964	0.00692653936990464	0.004466629529790953	0.004061155407483784	0.007495606644923464	-0.0349891765940014	-0.013720350196430808	0.040663596239935214	-0.09358906112246004	0.001100757390009403	-0.033902921601220076	-0.00235915800379953	1.2717229049983496	0.01733076530558956	-0.018697069456563985	-0.06982191059162068	0.013679637422318593	0.3568986595246553	0.008671684525345336	0.013726488504735972	-0.0055435570649206055	0.02287848823399945	-0.03429204230380638	0.014257662005999282	-0.0050702896185299325	-0.015978345120028915	0.052047619041147485	-0.026793451010056743	-0.027185709532709008	-0.0011255538280114706	-0.005315692096266139	0.015252536717225667	0.009390576561207307	-0.01446522362218093	0.030890005843256223	-0.041994987531679816	0.018979564588286486	0.0023246910869015665	0.018019490919563577
-0.010428927658538305	0.005563404523267218	0.09123894397872818	-0.024137893482167782	0.0024465362684957656	-0.1285646498299795	-0.02524109214222426	0.020077457033414067	-0.004883786376735497	-0.008393373280938386	-0.010460320217378284	-0.038557975341212206	0.028558113578381925	0.004420666995531065	0.0037611789916831184	-0.012061157589419964	0.01196037294255093	0.008959577275487754	0.11576776769997013	0.0105625495343882	-0.003320299066615553	0.004094601757276177	-0.024148017106727458	-0.6554527883208826	0.01505097777607516	0.005236226174235344	0.03671076662475689	-0.00015963194674186525	0.14046029147240632	-0.027487347381438803	-0.048980782221778284	-0.000529407334402822	0.015948596886053566	-0.029240928330248335	0.01748801126818239	-0.005980988692758092	0.02138972423401283	0.010869801313642164	-0.03148112585741187	0.03919908243944647	-0.0007822211365149997	-0.0032419779857025786	0.005650261196290012	0.004310228719406041	0.0038961799739616254	-0.10973223097726441	0.06854892853563424	0.07825934655989049	-0.05886038776832884	0.002537292977853394
-0.013645847039667569	0.007668648381744788	0.10757966825701479	-0.00529404596637396	-0.0030715572057721146	-0.029531917426011568	-0.04510492431694347	-0.03376035687475287	0.0030430973888567678	-0.009902735944044025	-0.006640232890932748	-0.1555571910951694	-0.023419861175186817	0.0034467190794206545	0.006024270348836217	-0.02249731036177509	-0.03029135676915539	-0.010307211534463567	-0.12682507201247992	0.037297759912736	0.009027174955594455	-0.04754982316982041	-0.021547195620547018	-0.6401643201499162	-0.010223046806742605	-0.01488230547446874	0.0044485279471127796	0.0047407535370546615	0.21550422853354367	-0.024795476834925195	-0.022092136599669174	-0.005443465574871334	0.024912350026095372	-0.025817708447764015	0.03277903219445589	0.0056583570208993475	-0.025020750825500634	0.011841014033453575	-0.04049273975415963	0.10056860701768328	-0.00043052634501218563	-0.025972752383015905	-0.019787376841781407	0.008116576830962549	0.006401211135171616	-0.1000342955681077	0.0768949278776744	-0.13143974122220534	-0.04672218049850435	-0.02052418255708799
-0.001961803496374705	0.022513258094823685	0.04255101568667278	-0.016667737467106328	0.006620567897289584	0.00404335265144764	-0.004585200232633906	-0.03603512425798454	-0.01192030261695436	-0.011373493904839915	-0.007494289139491957	0.12423930173682411	0.05695395564913379	0.014239324745333579	0.0017360784598595273	-0.010514521669886744	-0.03650591496809721	-0.04693626743305576	0.10515403386982543	0.07328191111492652	-0.010154447225532113	0.008248031612355771	-0.0070645863631215436	-0.10829641084487839	0.002093132248493566	-0.010273879554137512	0.05129820220166657	-0.0017241634753769176	0.06475902502896315	-0.04294318495020452	0.00919200255374053	0.00021990451635483624	-0.07267432470024578	0.026701416989112204	0.04107876103450135	0.008492692992256343	-0.022290861198291077	0.005680389430026844	0.016217049087296938	-0.04961187044642211	0.00042812748197611656	0.024037640867204117	0.01437660800244721	0.0047150775711103056	-0.019514483970139555	0.03222287129995657	0.016142194668474896	-0.1669888863787277	0.03217453187270539	-0.02076666216632184
-0.017370880644682257	-0.028830159495157385	0.01213184995030133	-0.008200505622235505	0.003395650835516426	0.03908086392652922	-0.06581782804656813	-0.009539166039612246	0.001064390916724369	-0.01171235703393845	-0.0005347964957216391	-0.06799268431905912	0.004996863441248934	-0.021602049964858087	0.004261170270384173	-0.018672992431863166	0.013072032295366808	-0.011548575689930658	-0.1553611684898082	0.001795522813918069	0.0354018326339994	-0.04985681299115422	-0.022415649869367508	-0.715082145741048	-0.03328290583718645	0.009579144985132734	0.034324512883653735	0.02992149342485827	0.24807774562146515	-0.02494230566867127	-0.028466488286257845	-0.004011276844955319	0.025433140606251983	-0.06978836293039849	0.01654643387503379	-0.020015608256849008	-0.030966741701256524	0.04782067140691525	-0.03033459523329657	0.033041969824288205	-0.00172581936729257	-0.029857337807092335	0.011202430239365457	-0.002884857473761076	-0.018351259169685	-0.10404818276886289	0.003714332303849551	-0.21070130950022922	-0.053168310814182954	-0.0017293282015411024
-0.0006680088488690672	-0.054285043453488654	-0.042896101019532944	-0.005330280301396943	0.007583399242157248	-0.0752286672622884	-0.035971805112112454	-0.028768686269843965	0.0034102475848986616	-0.006693594637751948	0.004765086807324952	-0.16001272213546416	-0.00520211437198941	-0.014247991720247592	0.00017033143346925498	-0.013477705001710638	0.008738861348927457	0.010252546111261108	-0.030091481188199213	0.003753853210429952	-0.00651996900993654	-0.05182885595698754	-0.02177632405315667	-0.6375146758997132	-0.013988750387020809	-0.029471838556202782	0.043147263962297254	0.00202876202095249	0.1766752073619081	-0.002115804096953252	0.0032225980713014	0.005805574908251947	-0.040088965690058466	0.02437732747428927	-0.028752078484315415	0.004094041067128637	-0.014705050290638884	0.005107894136042705	-0.03984601070324861	-0.025873246714943343	-0.0004967286364873871	-0.026290639220777304	0.008699390454741114	0.008664444455425474	-0.015995588852786024	-0.10339230045662444	-0.05941780890843811	-0.12840696146846695	-0.04935238471341018	-0.011532756978260658
-0.0026864824274322016	-0.0021148893644171948	0.0002545451359663275	0.01867281673552352	-0.00011215081515938437	0.09226826426041553	0.00017204766414779442	0.027347774998143906	0.013487501149217497	-0.005582150188682226	0.010357804542909799	-0.01024154120184512	-0.016904336603569027	0.006529468295179322	0.003537611588910113	-0.015206193837788306	0.015619737295095183	-0.04574041686970231	0.038577025452591625	0.008538713707249507	-0.012580228809593245	0.0026931753664781355	0.042572835543765904	0.7719754149515624	-0.022595281955832616	-0.05040567997688549	0.002330194257369294	0.0026721104105330595	0.07322734748391213	-0.03233536067663072	0.0452522404099077	0.002614446570605287	-0.0447571215239881	-0.022145875035380957	0.014311514604457898	-0.00722471723989147	-0.012502111932945354	0.01710744403532881	0.0739229123899298	-0.0015726745885582204	0.00023032416306814412	0.012694249075404423	-0.013769927583083699	0.010599175417342122	-0.0060081471482764754	0.0333497296553227	-0.02235153786932651	-0.18258111020728066	0.004401718308140334	-0.01261898694694346
-0.0073854668369578574	0.04028464984469374	0.09586192124591789	-0.016151792654717702	0.0038445567193430177	0.1047699771057115	-0.014839314795096106	0.020698934238423134	0.0057692618415873765	-0.022635588091429643	-0.00872756740886216	0.15731472630036497	-0.003207260710087212	0.019299650690762428	0.0030955691093196946	-0.024775106426084766	0.0036959498563273884	0.011160941512222416	-0.08581493156864489	-0.15237307412922801	-0.008728987339136346	-0.044601522980435224	-0.024022996971932435	-0.5611946268199169	-0.0189959624985142	0.0053988370150258565	0.034704094034684024	2.3701219311988097e-05	0.024043008409112554	0.014693351508962086	0.05620997627496545	0.04908113598716536	0.023588650339859307	0.027207703309491897	0.01391725075308077	0.0586406080011704	0.015588608230074897	-0.002786754541009577	-0.043392143382446145	0.07587046928461877	0.00018298853123997104	-0.039197975457406935	0.010597545620999517	0.004661535603596258	-0.0006433338090864708	0.02790694805372332	-0.021665468864140985	-0.21160612733687922	-0.06366931902066954	-0.0027509816718884394
0.003214914479330764	0.009514986221102117	-0.03798368941077579	0.014181950903106918	-0.0032476688672210003	-0.047970528119622394	0.001970932297155923	0.006419535283787809	0.005779786658619196	-0.009809484834112253	-0.013672668518254431	-0.19365663095790486	0.004803986940321374	0.009711651743171387	0.0034300197405236757	-0.016066886175020046	-0.0030063387854210306	-0.0007184063470249384	-0.057511830411689155	0.14428584160756008	-0.003482451560244226	-0.048608395734169425	-0.023597141833232443	-0.5615884987821836	-0.02205155271751755	-0.03192793425931268	0.06821599149960784	-0.010110524326693304	-0.03457909665203661	-0.040139226987167057	-0.037538810533248396	-0.004276847786161124	0.014458149922722804	0.04819386557270245	-0.05032972763793059	0.003820875308672112	-0.010388570893021188	0.0033505071947338367	-0.034246845991543935	-0.0436973905383893	8.741766593739158e-05	-0.025977639193170855	0.0023342208348251007	0.0069381436008297895	-0.02195630858570548	0.03329845942015327	-0.06296523907640267	0.05653837152719425	-0.037072810286022106	-0.07375592479779844
-0.007234300776320015	0.0031729899748781463	0.08490970014240684	0.02065840622921496	-0.00709881165018387	-0.08870437661131955	-0.03588378357067049	-0.023159195757597263	-0.008863974390586008	-0.009265096520375845	-0.008647776656129463	-0.010407538674575062	-0.015625317927435572	0.006849767724453704	-0.00035515440079434486	-0.007863196334421627	0.01588483549309058	-0.010708101591825107	0.1378174457856525	0.0021689498324053602	0.006743478623203191	0.003642475219382686	-0.00012360388634406264	-0.4798601621629916	-0.01828631772898334	-0.00944142386857302	0.04343874336431963	0.0006486467818365781	0.18913923477554048	0.1316863808885616	-0.019131449055485063	0.0004961935548597466	0.015410920233261276	-0.07443741040986351	0.0008264243605000047	0.006652568308573245	-0.025188152469845862	0.01440445906663772	0.059374098027267244	-0.031066389063329553	-0.0005113798620492161	-0.010465163366123851	0.010156051974660112	0.007641838595109311	-0.0007137731842020002	0.031175525537020802	-0.054973559369033136	0.1373521075488512	0.09162630071060349	0.02787105090381938
-0.005752004906850789	0.021197283111846627	-0.05559412610067339	0.024224359479968552	0.014609720309776093	0.09413932876430227	-0.004859298765610038	0.038063639111951125	0.010646294536060669	0.01176159650749546	0.0017424388440225812	0.04587863204089681	0.007463145500759674	0.012720052834997478	-0.0015018917800582131	0.012399827688453297	0.011234697516753659	-0.042893297521394196	0.015462622087309865	0.008124980620764609	-0.01833885015679152	0.0067244263251466695	0.01492292223311124	1.1013179313686488	0.013640223787041031	0.021929990520622597	-0.004006073542225204	0.002656061599919485	0.08579287120637964	0.01695366345147113	0.023723002790499777	0.0022340570743297574	0.026338670540969177	-0.022501574685232752	0.016046218712467954	0.013158343333585617	0.03968694073315046	0.012049495421081156	0.0686013122941029	0.038841571601576655	-0.00022216664848237998	0.010052183872292245	0.01221856300898653	0.011046980241045093	0.014652218091942268	0.004047326396864992	0.06469792715275416	0.050857518021474604	0.005662389700323092	0.009162671002798016
-0.009217346092997377	-0.012257697287294195	-0.055902935283778606	-0.004465209884808064	0.009554714399512523	-0.17214190409934255	-0.02957598046616331	0.009231506291788536	0.009176511108930935	-0.030693425736302606	0.0053204669197572	-0.015686030409084287	0.007313606197375702	-0.006837140576583624	0.005128258505700069	-0.012829555745377001	-0.024870377496241054	-0.008650380029484222	0.1253389920546293	0.028823557699053846	-0.002540450276575939	0.04814613658616272	-0.016738640634102193	-0.2964635237538929	0.01765593917466522	0.009820206465020602	-0.05546992953613935	0.008459132825642155	0.12637540170876035	-0.02581772894824062	0.0420212372867697	0.005489261691108004	-0.03308450123410439	-0.09126248627244313	0.0262288243619103	0.014318279400762185	-0.029214349361596306	0.040371875925727364	-0.027275737313466015	-0.043068664072578665	-0.003069763484887517	0.026137413230958008	-0.010907151444717237	-0.01953801279706222	-0.027437504829870705	0.02870966367837009	-0.04485533512254133	0.19593836522883085	0.0027720566529763346	0.08607377023489926
0.0045716819100322026	0.012241603650597607	0.08220611899703681	-0.017072630080596174	0.005964132661521217	-0.20382106134625555	0.003821057183740413	-0.037145866744723935	0.005829805252707592	0.004976939578562997	-0.0013466585377356751	0.04483415488284154	-0.004877945381152858	0.0121057880372613	0.0075586798085187186	0.015201879586278664	0.01554020465605172	0.020125311821706418	0.00372015757593872	-0.0039809130341016494	-0.004538232543261165	-0.036063077674757096	-0.007363547550750082	1.3395888970675875	0.009881980080727226	0.025320288792049905	0.019299398338699758	-0.003506535915175482	-0.24643439435428882	-0.04351936396230621	0.008744003720705587	-0.006062656677690756	0.027515491675097654	-0.06574417103190763	0.005424249551270168	-0.009608716451580403	-0.017001348340734603	0.001823520227188783	-0.021028471788725665	0.07458339885482583	0.0012934476074871783	0.00911981805677242	-0.025467116701802843	0.007875305448946528	0.017065900953122763	0.030844934872049635	0.05523186432249959	0.2766151098772806	0.0007828771510274237	0.01241656502252772
-0.0041036330008566435	0.009919580912558922	-0.08509288316420671	0.004668395688451346	0.004379245373082449	-0.16543497316327085	-0.016035189628232548	0.0061391092009589554	-0.009861205652714852	0.008233736091530046	0.0057983211845972615	0.04177064331362499	0.008575382888110834	0.007377114112395793	0.005385525644456902	0.019815597324481134	-0.006765779512331028	0.05955404057654232	0.06881924059330467	-0.04948560565084627	-0.008934002894288641	0.0018227620992985977	-0.00017411287218055803	1.2454247748854363	0.015107224217082512	0.01593751133669175	0.04012596140148344	0.0011141699824082025	0.05391676425457399	-0.029382566494995717	0.04355403332709702	0.0010050590375005413	-0.04135045944164522	-0.02358383182874477	-0.2871066111127788	-0.009361703545726414	0.02299320314193319	0.02047588066411954	0.0038751568526799018	-0.003916370296500373	-0.0009039219922189659	0.015353626094745595	0.01066317285470468	0.0026202999128868212	0.008559555981462836	0.02778750500514452	-0.05037144361429419	0.3316681645660951	-0.0325459476315229	0.06100530060081892
-0.01691438133848096	-0.034632124118913636	-0.009813371793383704	-0.009894461219145523	0.01636484768217015	-0.018438691384621963	-0.058504898200339446	-0.038088876537772376	0.007107529287604211	0.00932652821128736	0.0169009112415044	0.21032593188318405	0.0007623701230302685	-0.01930144264810406	-0.01869081983492615	-0.017136332829416644	0.00985238263867359	-0.014847572216111075	-0.15519738401478536	0.15011019973598105	0.06692960791170154	0.0026417762904249686	-0.018881275065652882	-0.6021207450299002	0.027038036125887812	-0.05341492446648736	0.046243030105455184	0.029503291133220772	0.23863601223091135	-0.02797024325157563	-0.03780730963675305	0.002522446588265302	0.027783259897328026	-0.07724455501897619	0.01953227101159946	-0.004292085351788046	-0.03271281962318162	0.042901771844300676	-0.029719820516371738	0.001183389865531535	-0.0018738319935291657	-0.02774623711892382	0.007044079024018356	-0.04578508393998491	0.019266797426164703	0.02893328048010626	0.07233769778802325	-0.09193311686843554	0.003495039494784123	0.015208812336606207
-0.0022714122268047503	-0.04588119096642267	0.002010816592758965	-0.006086579506073031	0.0012092731631833885	-0.1323343585966788	-0.001891106985696024	-0.006542693030509872	0.008260299609256254	0.008288391421077223	0.0024279142398569093	0.023372526750376075	-0.016617606398337374	-0.02344218130131667	0.0056293703732309954	0.06531548292150764	0.015846863129244593	0.013430558046270745	0.10524373210199338	-0.00022469441607545377	0.009191991542648974	0.004519980473006944	-0.024930120674561112	-0.3606157623911573	0.01695013871209994	-0.008101165817179845	0.039008410175695646	-0.013786377745718345	-0.06093199404053703	-0.06358836919568239	0.05063566162896441	0.0009000983967431239	0.01273081069091386	0.03265562737668833	0.02503051489997897	-0.002902832277512789	-0.022909463591281293	-0.018543521769930158	-0.026617910697385012	-0.09456514029626305	0.0003685638271876087	0.0339404914554103	0.011287471549524343	0.007794454152808248	-0.020402839747945836	0.03532473885318341	-0.053531320434567715	-0.13436372025099955	0.0716754691129081	0.020767117440461516
-0.01660187299475874	-0.0240861590956114	0.104110417215895	-0.006428700574032701	-0.0017683880739863525	0.04518896680054104	-0.05387857317497928	-0.030534345191714055	0.003963762074269107	0.007931011601938553	-0.010276652792592903	-0.012649325244493229	-0.020064388198074812	-0.01925363202013941	0.004216701237624511	-0.009769727677706397	-0.025882468296832304	0.007692102883163534	-0.14089190363124598	0.03686153833853241	0.055433113482021144	0.0006739625828166027	-0.02347023319781765	-0.6827773785014171	-0.013162360397195698	-0.038825215868149465	0.04350944586290952	0.027472955876556807	0.23364954401479682	-0.02950608609589681	0.004503445610459857	-0.004883297652789406	0.016829895692097852	-0.06651398378112135	0.011082210413358872	0.006186108713420981	-0.029195879316950505	0.04126165303103407	-0.030735929025928272	0.05589167794584209	-0.0016249072196740598	0.037474891394817494	-0.00014934230178532745	-0.039204961658721824	0.010769634570476774	-0.10118461727075774	-0.0002335482130231867	-0.11931059291946298	-0.053739297774587066	0.004588898024602804
-0.00892745964386836	0.018094737882477965	0.05327270985355617	0.03471257867731492	0.0023127440616648527	-0.03550833916351985	-0.02774443787164964	0.03688061245162644	-0.002019727661102661	0.011449148142255627	0.0030240435105783037	0.2028472619495299	9.042314956641348e-05	0.009699814121537566	0.005438769807798598	0.009468765953217734	0.02270554540847752	0.0029661850834636423	0.049281835002937806	0.0332628107012064	-0.01773733015048674	0.009446503022524666	-0.01184952314916627	0.2220644042669279	0.015493062326830113	0.02108804918872165	0.03544058554015901	0.005290862442567595	0.05136166367630658	0.0185787547714016	-0.00924993789482105	0.0032097288749078873	0.039660096294965114	-0.03786402243401153	0.025907674702594797	0.013309503789183509	-0.03325085964900345	0.015198451668660346	-0.024383926141412302	-0.0150482047940327	0.0003077472520053561	0.008138452595954004	-0.015158185449194207	0.0022891966942877842	0.01464048421640764	0.026779598664826335	0.027765788688675092	0.15860128472612942	0.009320971840168113	0.01642073629113047
0.002560187967276215	0.006303901791020325	-0.032444972632011196	-0.008405955978233305	0.002971135460939331	-0.0044771547317568544	-0.0032134256812483726	0.025058886214105222	-0.002973314808484065	-0.008469588053338157	-0.023149131998576194	0.11861853890479915	0.008842278118841751	-0.01919497140077692	0.003204521370258408	-0.018025628417481492	-0.03740288732213903	0.03574051840902466	-3.6317982851323905e-05	-0.1286951166712981	0.061905774274461874	-0.0030116750159155346	-0.02159325384865765	-0.5310302982194858	0.014438965262060446	-0.06224379632622913	0.05608265884150205	-0.0017025760517462914	0.0005854429281992453	0.1396989577262515	-0.027857067089210614	0.0009134485681312071	0.029405333252325	0.04554896854212657	-0.05919694073861879	0.00023041352276741237	-0.022816894002407117	-0.0056747438659334876	-0.03767874715936232	-0.031459728108122725	0.00021545615502254804	-0.029509946397280783	0.01220101003159034	0.0037343254007398173	-0.017381623329353897	-0.08474649099858489	-0.06732955410079403	-0.11313971386375452	-0.04148379127988373	0.005100734208433642
-0.0005295078073217155	0.028806247534743125	0.04973802997385856	-0.005938979773694882	0.04021548292237276	0.06807619765351519	0.017093498199437635	0.02779575974979125	0.006038873125808459	-0.003352225880582273	0.012222008203903715	-0.08484175307381084	0.004890166340390715	0.040828047112021155	-0.0207762921105048	0.021602250251998065	0.012639787601869465	-0.012819271555088562	-0.0460403579592803	-0.02893081490198315	-0.0076414223941370435	-0.0005800529804216239	-0.0018663192144971162	0.4162095363483495	-0.019218525236467394	-0.034798084594417744	-0.00020687689675542062	-0.007666143455539714	-0.22742694409054812	-0.01620510427178774	0.048445391117882534	-0.0007778605913799766	0.020134965715616272	0.020450552765784415	0.018031165441231952	0.004289270280432538	-0.0024369922212833443	-0.02223637438700571	-0.02910869483846195	-0.035172789750142326	-0.0033103741531391277	-0.0032078394971730632	-0.023819856439667275	0.005228231467895057	-0.012415699257870073	0.02689983662123577	0.015066820684819777	0.12153909716571762	-0.02465419458534634	0.006509390844054724
0.005951621083975624	0.03311842412245605	0.07367977449686741	0.01668593526629229	0.035513971958288315	-0.04372757235427125	-0.0006493912301903038	0.029406664412710053	-0.007342478780084548	0.00799050519514617	0.0028532418209308162	-0.05284502112657256	0.003135948669278878	0.03641474311273523	0.004959557409386798	0.014034139027805122	0.010783296375242935	-0.042282292639206936	0.029822648766621933	-0.012146889217868603	-0.004616991129342569	0.001115873478899084	0.0026424702072913534	0.9595195021770134	0.011524741946015092	-0.009047879681331143	-0.001215576103398962	-0.001993134749112869	-0.20337153164703195	-0.006055516897859298	0.014902580587125704	0.0005839779724114123	0.02940080879194211	-0.02633825633594888	-0.3011555933935142	-0.013831807328836293	-0.025464990600131115	-0.0061773182012788315	0.016660639822305486	0.002303757082012089	0.0005619829559007485	-0.0027030416107960264	0.00210329805733345	-0.0410350015457906	0.008509542316360967	0.02475782951218025	0.06442184087244887	0.01821762470136591	-0.0035533319170255708	0.016683760242153584
-0.008675820871867836	0.0022048317747190593	-0.037610418142389884	-0.02383910535265095	0.009300184122932114	0.04685796092988239	-0.017111820733640523	0.026521028079510508	0.0020516999597428366	0.00588723286163945	-0.005101544569778889	-0.1049765807193734	-0.016146308572589807	0.008034790373219585	0.0038175130026480474	-0.015674783475036112	0.01016941678305102	-0.012601892756348388	-0.025671205092672972	0.006926919904856868	-1.94531238313175e-05	-0.006179662444379574	-0.015868417120991716	-0.3529608564213498	-0.01972825796698926	0.008601389060105066	0.004799220021569272	0.002964646675216136	0.02827915572061156	-0.01232936349917868	-0.04089909548496453	0.0008140203339766231	0.03133503372346277	-0.03382073437825656	0.01709894813276269	-0.012065085521409492	0.01748820149558451	0.012079749088941754	-0.037873972885521336	0.041134316516292256	0.0001855952700083435	-0.032057036743091245	0.007487417490933149	0.0020283704991221384	0.004641836383139525	0.035025339698696915	-0.04981018163314011	-0.18788512677396393	-0.05163882885098137	0.010823223510901607
-0.0037030638801566966	0.0007439261751696904	0.004182691982455253	-0.010714831472620517	0.00023467072907551483	-0.13909658809855335	-0.0025572693070938838	-0.044609058930146786	0.0032352690917246945	-0.0072711502037991526	-0.008906700909474057	-0.10168413746176111	-0.015849090596492168	0.009868380615101341	0.004716678281854547	-0.01759531127371447	0.014860242502907203	0.011886224150948328	-0.12608288592283534	0.02962392358881111	-0.008786396502305706	0.007940666656622125	-0.01920142648489359	-0.6858763255647673	0.018370831619923773	0.0061630944734595685	0.002130710537955565	0.0020787323398497393	0.05206189597365319	-0.028471755113825475	0.00985672823052546	-0.003370354985328777	-0.04335576398109297	0.025407956264390852	0.017081057668882887	0.002632465880276868	0.03357140074378231	0.008365227389527172	-0.03638240370492899	0.07556964997289188	0.00024791242964711274	-0.025293695441771798	0.009900002436217801	-0.04468813614161045	0.010270492486388321	0.003931522650127772	0.01682553321273108	-0.15470471430294455	-0.05282714083387437	0.019364384917481586
-1.8070932547561824e-05	0.010568890278962136	0.010331260532274882	0.011861226938356048	-0.017775604605333502	-0.18498557157401757	0.0064470399464309595	-0.028180191641646524	0.02657661710505272	-0.011827672863748011	-0.007421301303614018	-0.11245690814429682	0.01060104957095282	0.003511296943180423	-0.018902518718887585	-0.008557958118259193	0.018457379483465864	-0.008685003525257707	0.033286762314712	0.11983681547734054	-0.009600778393601012	0.006813640467647565	0.10306626308326149	-0.402165930712785	0.013543071646070893	-0.027409982946023502	-0.009607710456194945	-0.016460976961396045	0.011739977291029026	-0.06934167938638675	-0.023407788781323508	-0.0034721885789216686	0.010128354578563812	0.05158624884527108	-0.032871471469813875	-0.005282852420509153	0.011791101182509738	-0.014506501597179523	0.0808260792768213	0.08531636063355617	0.0004989146558436915	-0.009484829141021054	-0.019754948988639807	0.007355801417187558	0.011098581643865691	0.03385312081164084	-0.023297775675387402	0.09017413402064976	0.023467957333393314	-0.01700474178140648
-0.01549796740424208	-0.03895779467139419	0.03267494588435002	-0.010679909283883899	0.0053119313856008375	0.07112548043079568	-0.04808197201972289	-0.03162753689158126	-0.00506305080564789	0.002737225082535633	-0.011201566624020779	0.04842618023735076	0.004377206852220479	0.004989925134770965	0.0058695004361838075	0.004589775256217035	0.016931074794562302	-0.01400404699597093	0.052592453304515764	-0.13307562590964372	-0.006679944806958519	-0.03501163112406939	-0.006241591389657833	1.2205766128234172	-0.01478193682598212	-0.014643883690042275	0.002776707396286292	0.015118162979693806	0.38503981385384534	-0.01326626087024133	0.06887251385912041	-0.012200865523881475	0.012842839357537378	0.0032376914802780448	0.016233202405051363	-0.009900578205304919	-0.014756781260001298	0.03459890677063995	-0.02330351855660606	0.06028620856254693	-0.00035622605998505605	0.015246870020046117	0.019402447580036824	-0.07017240894884925	-0.0035529930966655228	0.030949479471116502	-0.026015356079639698	0.14199486158406655	-0.044487609472698024	0.01978181119762303
0.004154896595941682	0.022659059890855225	0.087830663432265	-0.011329950467382877	0.005156946444863934	0.049875523194141895	-0.00221981837720723	0.006841418463056289	-0.004176654837342721	-0.011191361346720078	0.006231371575227604	-0.10126396696941865	0.004254991769840854	0.013306582699974024	-0.011299099217221192	0.0030746583158440446	-0.04124914167534171	-0.050201564946984946	-0.032188430543126194	0.004977632101441941	0.010252675913001804	0.0018550904771174829	-0.027013796269191516	-0.4774773628816688	0.018514855002558398	-0.003984036259747518	0.04584091100361038	-0.016616661582499727	-0.1894593169332933	0.10938626000158347	-0.023448290790126704	-0.0021299745661724954	0.028611403642437652	0.052965005469371315	-0.18631893354040266	-0.0048070381731053205	0.03949125812014063	-0.037967837739826975	-0.03198449823912347	-0.06434077704084011	0.00021731580299092456	0.030756912682892743	0.010073393383277653	0.006810005203424635	-0.022020233542134157	0.03299717605963142	-0.029287748288738022	-0.060278422972463885	0.03104244446930188	-0.01622375098387347
0.06043278464533287	0.00964552939524583	-0.008937568810793346	-0.011289184962591571	0.000607257164562543	-0.18125902467184368	0.08663497382864498	-0.04605240842484127	0.006391908201017213	0.005965538871150784	-0.009773374028286253	-0.12194166648003393	-0.01961654487779815	0.0031404266014971654	0.0011873753579166077	-0.014590828523502205	-0.011904393533497568	-0.014497096249462629	-0.038383267030354	0.14488408452262647	-0.006700079322241708	0.00021840171195326548	-0.022759678701830488	-0.5598332742306783	0.07146611860408793	0.00833888655645569	0.048967095593522754	0.013920225072866742	-0.28633582785530937	0.13269704571050916	0.018279203843447795	-0.005118976903115071	0.01431125384173647	0.08188269438447678	-0.018948654330419822	0.008759742390003884	-0.013661619035818239	-0.048512231998211794	-0.030221733474890242	-0.0766731181364532	-0.00465978478652396	-0.003944095331906283	0.060475255280210694	0.004427910441023141	-0.018443266349876284	-0.09614148673569398	-0.06306930879757719	0.2678077145482225	0.1849356718466015	0.006903239269424012
-0.012479540234628803	0.01568297049959601	0.10414184788420826	0.03187254043976682	0.012827784222384434	-0.0368260067379204	-0.025301111023958947	0.020177029286744256	-0.0026824415094462892	0.011932132145895776	0.0019044538171725436	0.05662799085010493	0.008101571366033022	0.010941189025189306	-0.021490520578143515	0.019031617204127906	-0.007506900121812578	-0.007747036959203979	0.04167390886524754	0.05051587389731339	-0.015392636198099717	0.0089053494880578	-0.008737419321032575	1.3785689983356872	0.012667435210213443	0.030523653107982773	0.032874997004718715	0.005538782977262599	0.07339603241946462	0.022438812173924724	0.011823941760204253	0.0031527630053033136	0.03294733378403798	-0.0674982502178369	0.026046367540036544	0.007152979704998688	-0.03622711423765131	0.018906886056211807	-0.021263287749404298	-0.017792011572567115	0.0007099084486537322	0.011023471130676261	-0.01584875432644476	-0.0014048355104941948	-0.001968736490773881	0.0030377708263617026	-0.027436675212870795	0.1915174371931489	0.01036455714540125	0.03313507001262306
0.0019336069255597977	-0.04046786244197101	0.0036896065953997094	-0.010954691639544762	-0.00237148821852752	0.0463504107283652	-0.0012548569457709164	0.049677645727903834	0.0048951477797118965	0.001743933258746756	-0.0032116442948099573	-0.08818527046030504	0.0026514945531611375	-0.01024595713489507	0.004241437859436519	-0.01927408371986603	0.009667891635031265	-0.049652678825923065	-0.07201205085080618	0.005142064129260325	-0.005270558226745561	-0.05870346983195486	-0.01975351426386228	-0.6472138546075713	-0.022343620799019845	-0.007800867624663079	0.055456599632754844	-0.0008552024266344233	0.002207729558781193	0.01115395076502773	-0.0027757752845051073	-0.010315356934042938	0.030250402490753912	0.048349581957589635	0.030290678113720243	0.0030400612483059376	0.0262642062269555	0.006715851438259051	-0.03524615018349523	0.04235667054802434	-0.0006154387778689852	-0.025046342658851792	0.01166737938114329	0.016143795963844423	0.0064000074754352685	0.034314888490702106	-0.028068131706420082	-0.17797531304828645	-0.05527969776143018	-0.0194995893668045
0.0003825204354554444	-0.037420360657879154	-0.023141067230629232	-0.004266787182883491	0.005613164619135569	0.04632666003839331	-0.00024190160724265298	0.022911659514759413	0.01065396018689753	0.01310961595748072	-0.015469622714051548	-0.00893586105653576	0.0036798264100982125	-0.023809475858214135	-0.00028779183106216805	0.014380614609221447	0.013549868073379275	-0.004850007513997843	0.17007995622739272	0.1499163639740926	0.0010741303533221072	0.0453208099665615	-0.009696485502979704	0.23742397802067525	-0.022403151780652115	0.015160619405194666	-0.0883993213063035	-0.01404350708018701	0.04004558205231233	-0.052045477583903994	0.051956381916528155	-0.0041725988986887385	-0.03069165326850025	0.04290853781244741	0.00503437772930256	0.004429334766772081	-0.009283467011769516	-0.018202717801375366	0.01569961642898561	-0.08444442277188063	0.0004732929933714331	0.02058230838402451	0.011249171630692218	0.008762840318440521	-0.015831597749961294	0.033627345093111397	0.016213372966966743	-0.14906684151863484	0.06580306791853217	-0.011405897346011626
-0.003610165793818169	0.011092865268780588	0.025308020932748695	0.0010363641606051714	-0.003076106778010944	0.15730107039015165	-0.006385530795863451	0.028452177134788325	0.0062112170977889946	0.008899753109606673	-0.006711611510238254	0.04025762933758642	-0.011030202390577505	0.009747876117242413	0.002466457397776685	-0.014236033381867037	0.011708402916999695	-0.009528741308676035	0.11507607728014045	-7.55394103387971e-05	0.008210678786326753	0.0023391667339190464	-0.0167396670759937	-0.3560377256115479	-0.01151217274533119	-0.0041595979497069495	-0.0967592698724271	-0.002732501999118358	-0.030832198580783097	0.015129329762992347	0.01220874319225386	-0.008976914086946817	0.030196666187593292	-0.016125227983706192	0.019868467121964887	-0.00508562464124916	0.036907703418746766	0.004056372724170978	-0.03548607216483001	0.0016294199076411133	0.00041931825112842487	-0.025909662526466856	0.013146081449582925	-0.047292223517776164	0.0039624045226468296	0.030915467319815617	0.0644033369911248	-0.1666320650199832	-0.046449532677389105	-0.012431147110393068
0.005416157270637996	0.027190982902643008	0.06379456543239384	0.0007178383523527373	0.03463923349702609	0.07477890364688665	0.07051367782303242	-0.04174920456573309	0.009398558636989037	0.006449312188753401	0.003392379961867846	0.07980794880511548	0.0006772561721167221	0.0011935078729919041	-0.0030943300359054775	-0.010812016075851352	0.0034064762966027045	-0.027440083147989208	0.05058394620486215	-0.15458645621875966	-0.010547779341146087	-0.025335853763246995	0.08985588654177391	1.422268142902847	0.001312960411515087	-0.010316094029556553	0.03620975203396556	0.0027817035165968265	0.031096862886170355	0.02988015830175391	-0.025892912041187082	0.015545945485461198	0.02665556140840272	0.083822354207643	0.005890381662725758	0.03091797555238918	-0.018465097384178716	0.005251698710135497	0.1597190066753821	0.04692199242939314	0.00041522334884939484	-0.01699698104325853	0.016673482189096468	0.013057038320847278	0.007100081851847063	0.02832086113949899	0.010895301071524774	0.20771402173887485	-0.07671744126546691	-0.020636351333442327
0.010213503092677639	0.20771517046555546	0.0772980139105146	-0.011626298002734802	0.0018764450260980083	-0.16817325136341016	0.00021960494797658613	-0.03520067376167517	-0.008726422419926076	-0.025219651519863828	0.005974862368927097	0.051399129232322864	0.0016614058348390244	-0.016177309980559586	-0.0021397032215914806	0.006588752953587937	0.04772765150202104	-0.012224540983141925	-0.04627686126879016	-0.11716651470698035	-0.0073621508850722425	0.0034955720643944006	0.00020083600740745169	0.38461947894104553	0.019040625386857937	0.0013187327989635379	-0.09159879226134982	-0.01739030474287938	-0.18299951271645587	0.003843995305620774	0.0038686120214512813	-0.003445368797225092	-0.04072671315647458	0.046138475672057574	-0.04306221284487392	-0.0057779890405876356	-0.0058459411810809795	-0.03453423988765789	0.013681800687932856	-0.0315258175737592	0.0004533318702480756	-0.006191959601196322	-0.019335340162406647	0.029726051620246288	-0.010327660527924309	0.009624009523731911	-0.035646742308285594	0.3920246168199052	-0.034626837514525326	-0.15564650383059297
0.0012881206504051078	0.011408526609574983	-0.024896540033208292	-0.0055939804494460985	-0.021693844192904	0.061489957042092286	0.00038850537792150137	0.014099119732873078	-0.007388216086763714	0.0011251547335603392	0.0010430021550249875	-0.21563363135159308	-0.00536520229683083	0.009661603267570899	-0.0015632960994633321	-0.009997307785393787	-0.05031507992850775	-0.030997646429222005	-0.04043967665633882	0.0037881491205102066	-0.002725303977866497	-0.00027579494043784505	-0.0004948255465676084	0.46130683389172017	-0.021003047505990434	-0.009861064656215512	0.05368290392614508	-0.004036875971246991	-0.21979624544615736	-0.03204564464764035	0.04450124518902048	-0.0006570562195886851	0.014766477272841074	-0.02215356303476601	0.011579828521918262	-0.008902678501189075	0.03534892767376996	-0.001939799000711173	0.0066331340935614205	-0.04643162285485596	7.589068771339953e-05	0.015114354818100764	-0.01599796587815672	0.0040162452017621945	-0.0208604709852556	0.030691915685573622	-0.03092548213680975	-0.20200422922243916	7.472107394096383e-05	0.011165564402607197
-0.02859696068360381	-0.040489666339298125	-0.01337809889417349	-0.012091679791676871	0.021394845988259477	0.055311819760069644	-0.055348746331857185	0.020314379088359782	0.001946413291607314	0.0060114802267043615	-0.010462278322677411	0.010347022631607524	0.009339266531460635	-0.016948241630009214	-0.01554011654595488	-0.016416853829244064	0.008552993130839058	0.009927600262541456	-0.10114350565312089	0.02272641374335126	-0.01412114193362395	0.003878810398054338	0.06585480330708615	-0.6137459353691065	-0.03078802015317906	0.00573402824642144	-0.03469344126969627	0.034737932652987004	0.28616461966473616	-0.007496199977574179	0.07489506584856553	-0.0034517027800886353	0.023305979952989945	-0.14066999632853203	0.01432681259259084	0.0024422189766770317	0.029020205650178106	0.036375835796542015	0.13818841004319765	0.07557160630667877	-0.0015780053724796744	-0.028696107435165503	-0.000739056725394039	-0.018775122671969166	0.013455792966710579	-0.10939769640750055	-0.022612746370337753	-0.2126669472219426	-0.08367515172591102	0.006507668455355997
0.004033828134781288	0.010687883955346115	0.03320767322192687	-0.00443523089506989	0.03581760774268732	-0.011776184562927847	5.8277996117612926e-05	-0.04481864496548642	0.004467401399718802	-0.009093013992757143	-0.007620397732654601	0.025111090186361252	-0.015254759637503413	0.005629686790407504	-0.019920323226795152	-0.011671608272767845	0.010555241235747598	-0.005913799602123254	-0.11701818392561544	0.005357437420577298	-0.0017190546118072234	0.003673924889598493	0.05334322054692784	-0.6411776785112911	-0.015250001813465133	0.013742946983007641	0.03691625814084036	-0.000654009780357228	-0.09523699668827876	-0.008722334079432676	0.016662880276843133	-0.005832465436193161	0.015257812867048415	0.05924337759840473	0.036222448685040716	-0.0009363880626469836	-0.013122500829335604	-0.02240533533789858	0.03691556107735846	0.0005983016365363256	0.0005037599189861794	-0.03303808254257274	0.013319253330056926	0.006056756343731012	0.013577990980219692	-0.10304764223733036	-0.03649248491766766	-0.17111193842413613	-0.08271232466856018	0.010292825033621193
-0.01293106825675677	-0.054767395419531115	0.045376442140281505	-0.011567909806836179	0.008291702558121323	-0.134767143828179	-0.0447616603436134	0.010606098325514905	0.005086252343922115	-0.007743253587858044	-0.010193233226539632	-0.05833968196357546	0.00937816667347579	-0.018098719760724635	0.0023397676849170237	-0.014366035574872149	0.013212459695244797	0.013516759281646955	-0.07814136307123953	0.001293756331851364	-0.002760576034888709	-0.03983582960983004	0.08115711038541631	-0.3760342779852189	0.016065882265481925	0.016015383358053806	-0.11147214901281495	0.007867968847403609	0.23850276459545194	-0.03009505331719356	-0.026507102483299967	0.00678693485780932	0.019758901679301197	-0.06324709958320782	0.01915357570547335	-0.010430854674448346	0.020999991071335898	0.04448137727815847	0.01157557688715674	-0.027268973315128096	-0.0010646657607736416	-0.030630979197982744	-0.013309096517982106	0.005733072665784675	0.00637225906718595	-0.09415813963307082	-0.06357799061886499	-0.11134818760624311	0.03639739600836411	-0.0008901742176090011
0.005405934428732507	0.03427336527695916	0.008488415439070376	-0.014609354495452136	0.00783606999178337	-0.1066697984397888	3.9528011534821416e-05	-0.03709693793956067	0.003870968046557391	-0.012805557802529075	0.013894781969001997	-0.07204303961964124	0.04823776632036934	0.04306076442814265	0.006200374910136088	0.0053949139381693385	0.011965370181022627	0.014938356281475353	-0.07854365897731078	0.010187307930991074	0.004319650757394993	0.061338797417388374	0.005523738972049432	-0.4310123605104667	0.02259239998982557	0.01200427324416305	-0.0014604028667097736	-0.0018057256497351773	-0.1631413547476046	-0.019163735170977452	-0.012174748067781911	-0.007903711619627394	-0.0414852215270349	0.04524300764806394	0.019509353230315673	-0.003119036443506775	0.0032294192709992784	0.006226361927427206	-0.025808740328471184	-0.021454658956842104	0.00048113021960671175	-0.013725365279881316	0.015093107211450296	0.00837856586692028	0.009720277660722422	-0.10601157034176467	-0.01887513217272417	-0.17372773105736378	-0.049283300448352746	0.0019269907263336791
0.002268424647869324	-0.000690386795597442	-0.06873837585233396	-0.00483900212233666	0.007292063449849593	0.0575737855977417	0.058458898432471866	-0.036407390063074675	0.005213625612020405	-0.007741152380006542	0.003372191163842763	0.03075864575284595	0.03504534988761188	-0.02532611274023802	-0.0023254978300999937	0.056100106262337246	-0.049417927700571455	-0.011801931924957171	-0.024562291931408253	0.043687206334209756	-0.013332363207715388	-0.04358182496331101	-0.01707631543591997	0.3117382204556989	-0.02749091455498274	0.0005995587787300793	0.0046050807707792045	-0.007974455639368716	-0.18567916985259253	-0.028461988525421474	0.017149932805508798	-0.00043737369968202983	0.026568699271933293	0.03022639282150667	-0.1627381499113218	-0.017046674321859245	-0.002589191954056878	-0.032745525732267015	-0.03928949761926233	-0.03568564690027051	-3.5410321765812116e-05	-0.008029630326996266	-0.020498370419321146	0.008543577904253379	-0.005654790151402994	-0.08961995013500965	0.010057417080365576	-0.2759301886458694	-0.02732786989858014	-0.07809142459224823
0.001664000357628538	-0.06322359443569457	-0.018950888851759738	-0.006050525638676754	-0.0021368974027711376	0.058322095051420095	-0.037134313799357915	0.02677002807986901	0.0046069913195694425	0.010248250568832145	0.014141657048996057	-0.006356742635494265	0.008039998990272943	-0.025267196378496375	-0.0021587823009227578	0.010478467387900673	0.01275877871063758	-0.04587055433375681	-0.0748396587969426	0.005089589307103779	-0.012115815835669855	0.0035185750755850676	0.09891892176779843	0.3468854577859305	-0.029345226243195976	0.0039504703997310575	0.0095522039570169	0.0032518383703543804	0.21443624534286018	-0.030538362691658223	0.0068943533573463354	-0.006323698444915135	0.0352213388864504	-0.019346673392663615	-0.021066046122883292	-0.0011674375802809664	-0.01399749955855541	0.015080997356294392	-0.030575829568007248	-0.031796960198658415	-0.0007011192144957022	-0.02045397684671043	0.009566066363520804	-0.0503681466608542	0.009953901691882129	0.030481772453827397	-0.05060810259945647	-0.19510934545729797	-0.045101730158520606	0.01239895800795939
-0.006985046925211282	0.034209710720769365	0.03377305167488894	-0.029016621557719918	0.01286842309455933	0.0452203798585575	-0.01800233964236686	0.024893988285880006	0.0040923414211865745	-0.009956642346057696	-0.010529489601609565	-0.04100810018702914	0.030513506599429273	0.04675175784043568	0.0034123859580235147	-0.018144910354940022	-0.003209108779393682	0.008512326255745575	-0.021120508381918625	-0.14405808835512343	-0.01033897242545454	0.0020050413858003595	-0.022997688641459537	-0.35401134410222784	-0.014521362360366401	-0.00022394843805122945	-0.00484827369257473	-0.00042659097771138475	-0.06825655575421187	-0.026596085383099263	-0.03412027032522347	0.001944337678310876	0.018888489447876782	-0.039082299361928745	0.022166849622676545	-0.001347538652304047	-0.02328655584155722	0.001208202726770469	-0.03449093209123544	-0.03394100746898366	0.0010302299162023702	-5.017862528420665e-05	0.01067367218262043	-0.049920115695367986	0.011203635989828762	0.029075348429952647	-0.04393590655089129	-0.1316565908941975	0.0025981066426824326	0.07145574779883718
-0.00321978325179698	-0.05576174223719554	0.05465632402621486	-0.009981394945639568	-0.028613752275286605	-0.20042743347561665	0.08310836570830597	-0.045775488427128405	-0.005457144273356607	0.012328829583179686	0.00528302530156152	0.29927315903349333	0.04343857400645957	-0.033647146490881644	0.00021583669696046854	-0.011653558173426245	-0.04082382469847635	-0.0074132703197647065	0.07902127921375614	0.0031174953554332207	0.0001656294571603212	0.03676460316901103	-0.012418996716865877	0.43018615872498095	0.0074283279499144554	0.01826627441472483	0.03750858294642494	0.0032110736573373287	-0.3610967231734452	-0.07559094109269027	0.03944536824410643	-0.004686687896153489	-0.07745581510017818	0.040517486034729155	-0.042755739694958814	0.011253936839856033	0.030538824239435054	-0.05868320867820948	-0.025454566268849704	-0.006900207985601992	-0.005494777356889972	0.005805070719700234	0.001656036520690577	0.02628792277275352	0.005310445423838974	0.03425917390220875	0.04225594655753184	0.3971103290695405	0.3040822428347461	0.012636891297821785
-0.012353915754419723	0.20718502202279815	-0.004141547828365401	-0.0030205880254790827	0.004615760243398836	0.07350452926475455	-0.05206709783167953	-0.03434017267938743	0.002646239993347899	0.007907487205567668	-0.0003160096998582958	0.01620720358044564	0.002766820826100229	-0.010040939395132228	-0.005996089889593713	-0.022970328515177607	0.013670655981613163	-0.011526479146626297	-0.13793054445176023	0.033454627316290404	-0.0172540168553267	-0.010650022760987485	-0.023788875629387984	-0.7632385755900585	-0.028271819868800414	0.001622394788771271	-0.005897754127227927	0.03481281000749223	0.31869094565176104	0.00019290938097237813	-0.05926732346979952	-0.0015449421737048397	0.02670090636067798	-0.05062523487766621	-0.020230511033429592	-0.011214778876246783	-0.02739642234969715	0.049607414659724236	-0.04238380178444058	0.07230946943744493	0.031569146930622446	-0.02628301869373918	0.008537138842951209	0.00694594105613578	0.008574193623450629	0.015585866175041884	0.038484432110202305	-0.20638814473988076	-0.060027248922040054	-0.014888200263778344
-0.005961936255334877	0.008117933746281414	-0.04779401450205023	-0.006487483814704683	0.008215400149425114	-0.03281102950546774	-0.013683841011733238	-0.04282155854834982	-0.008141054930334212	-0.008497603477238044	0.011550347195665018	-0.045168305831907216	-0.0042599304013678195	0.007684976238276795	0.0009605209929319244	-0.00881384524126879	-0.04757665699276622	-0.018208862344124645	-0.035910574110298875	0.01774837384006173	-0.020671776223122287	0.004598224929847674	-0.0024877682389671464	0.19669321536684264	0.02144956611191301	-0.012769736290029232	0.00238034149267387	-0.00024103785455627076	0.0160442080286276	0.10846235941221566	-0.06126134340101708	-0.0008773642015104997	-0.03869949772528598	-0.021606641821158155	0.021832911424943178	-0.007517911438844021	0.013446712087315973	0.013443450756511446	-0.02733019180828378	-0.03208325673235304	0.00040003599869669416	0.006891491805829537	0.012544029666179813	0.004888567979837353	0.011382932231411905	0.034449824275048016	-0.054261846248348775	-0.12561447942485976	-0.04363888301610132	0.022309369785323725
-0.011427417704843538	-0.03257774217100523	0.02773117979621129	-0.005457082426214765	0.0015799795231447205	0.04872363629954316	-0.0505371784657078	-0.02865439786851148	0.003862182515285986	0.0035736764720182236	-0.0010804854673473528	0.020265929176649752	0.00405550614667809	0.005152200605471807	0.003995620510837398	-0.020262152415888704	0.01334299377121224	0.015046851820078155	-0.08769470960747767	0.0020000581678235904	0.01152920650375272	-0.044345339122320186	0.018765520032615994	-0.3875571378226192	-0.02182985366373723	-0.01280241651300903	0.0011890501400168433	0.011518384472933758	0.3266017866585181	-0.020861941751437508	-0.07292634068095667	-0.008385244902829618	0.03235070520525296	-0.056347657629646074	0.03052823380957734	0.004756852934647395	-0.024835937449498944	0.04058945524869923	-0.023361785280947924	0.10919955566269454	-0.0017498350214300445	-0.01755277971143787	-0.000407990402843825	0.010991603795966785	0.010658569150825133	0.03542546753005736	-0.029177945093559993	-0.06175487285088002	-0.06564860580944751	-0.0016492875438764714
0.0005502216518810656	0.006986372617752749	-0.039346208072032825	0.018212518396437373	0.00020826370275499358	-0.12686746239620716	-0.006046306728968557	0.033573636135437485	0.006089336868155442	0.009306234857882418	0.004864859504502783	-0.20394048693525454	0.009314846283420957	0.008971079049222317	-0.0003361645980854519	0.016356848798925783	-0.03648467149259341	-0.014791572378703495	-0.022381121221246577	-0.0002594475721944491	-0.0018446467529509391	-0.035967183009660224	-0.003035298179821939	-0.11278741685191862	0.02340622448215636	0.0022562713778210308	0.004683367410313804	-0.0011425908533143228	-0.16069593347493846	-0.003550176659538647	0.010174118589193403	-0.0106613036574523	-0.04074108141782381	-0.12129127929054584	-0.17133140098758823	-0.016220022169711593	-0.025751355441140093	-0.023031143505674846	-0.030250002871913102	-0.031045753130812592	0.00024542460102820767	-0.012284982500356091	0.0102830548439837	0.0011760265593427903	0.0068719782993121046	0.029014111177532685	0.05857220434336359	-0.12268569942586109	-0.027900302011840357	0.01963074234308515
-0.009261896162758784	0.001651841940585382	0.04015202406559856	0.018224287119726797	-0.004144207042422204	0.05843694134968764	-0.014351561974832658	-0.02735382378609356	0.00760507531004223	-0.008665469547059228	0.0012357400063800015	-0.07867744056800066	0.036982101336284726	0.006327325778738305	0.005501139104818503	0.0025536388798049303	0.013885804946702593	0.013610682806553814	0.1028721940928257	-0.0013367373352324192	0.011781704847589572	0.006350257345247883	-0.017823792814299667	-0.32193572505325285	-0.02449197428353873	0.004987290693114483	-0.06760332306732635	0.0012959909601489926	0.06188091582031411	-0.005842075756473423	-0.05109670838411466	-0.007352050339246125	-0.0366424665827908	-0.02656464412090927	0.025782574711827055	-0.0002662176196663495	-0.021577740245531732	0.014058969494263147	-0.022566592949109007	-0.02723964485390825	0.0005471066532874829	0.043482561939865175	0.015101259877653683	0.005808543896958144	-0.013964240242643792	0.03538564733435269	0.06548864354009457	-0.11307025566034935	0.006560113084249042	0.01672186544872584
-0.0015600800128739592	0.012929959969125411	0.021692992977993528	-0.008164630945857424	-0.0007681049177594105	-0.17537492658768752	-0.0003779356560346059	0.03153331203495436	0.011217517729504925	0.009780308194516193	0.0048019977465051855	-0.026561930051124	0.00469946357551271	0.010929940642569273	0.0025531876924262177	0.018005270829448274	0.014487722263779142	-0.01182679120722787	-0.012026860045765898	-0.13026073811713673	0.0022036689680793643	0.0027750604035631115	0.044008705151706	0.45761836114444787	0.01342275435968877	0.0018152836767305416	-0.004663213662540147	-0.00232192546885999	-0.09078709996333646	-0.04452957763667796	0.002279796697126676	-0.006671844780254105	-0.03499562497509569	-0.017145064865159747	0.014354266047697364	-0.013334643243133906	0.011599794630382531	-0.003901414791960633	0.0894925676514335	0.04078031158419772	0.000326205689762719	-0.0043004804402485206	0.0008632149508226575	-0.0438220988273617	0.007473209980019965	0.03008781587410449	0.06004398874528761	0.1876826052994876	0.0006355911666829343	0.017628624723744362
-0.009203891095738437	0.015611917513624394	-0.02096515208268047	0.019075494867172076	0.0039043096708170195	-0.07900459857355	-0.0345096880029656	-0.04251695293379035	0.0033707854370026327	0.011003017790142075	-0.0071662571280143314	-0.06383173481613003	-0.01847683674449254	0.009202139062593415	0.005488219510887211	-0.019832578185626334	0.014952182030372569	0.0004290817830940796	-0.11591980304478638	0.012634816790051446	0.048499205829879426	0.00216432275185507	-0.02112625955879189	-0.6896025924994066	0.019174878499033366	0.022810080024768104	0.034831859512236406	0.005189378800631312	0.06039161572005569	-0.018138309389034383	-0.02754057201242449	0.0012469901619437224	0.02860859961107017	-0.02651891417970346	0.03491003990795521	0.005871217767313646	-0.026207148901534583	0.013995258011611441	-0.03376030545326321	0.049758127271008014	0.000346155424110475	-0.026263925410353658	-0.018806439405121455	0.007425310916326908	0.015990994422608856	-0.10513394851905468	-0.03212081747167758	-0.1007950044143392	-0.05289996978098389	-0.01864122950840192
-0.0030061525435634393	0.04611199066775025	-0.010625580198124953	0.0032655088059468655	-0.010846083103514684	-0.11591861274178827	-0.012856622808963948	0.004153041765975468	-0.005352262100742064	0.006762746473515062	-0.0021831452035710754	-0.09420065467301228	0.034104730917850795	0.023737256875754245	0.0023749644578274455	-0.01953649144421797	0.01301913481107813	0.00961346468948759	-0.10860810249235146	0.027704789805553492	0.002411002182655284	0.07442852667682819	0.01058398808221632	-0.5202638516288451	0.013591275311934442	-0.0026351259369181207	-0.08365043873396753	-0.0011370762345541152	0.01613659375037387	-0.024335850617793586	0.03177433179471973	0.03276418547923749	0.03351622876282527	-0.02001241629024562	0.032895595736379894	0.025717975066423607	0.0028598354166933858	0.002659909823604721	0.0337098803323533	0.039996050570218725	0.00030735138027448554	-0.019546292003962115	0.010426657882335712	0.007803782852770973	0.006381717665286851	0.02924384809331186	-0.03198728760129288	-0.11325042089742128	-0.050882599179356475	-0.0029147311925597024
-0.006732533317935304	0.026636534458511323	0.0748818711541373	-0.003707782777250759	0.007432854533447972	-0.18560073677970995	-0.04520887420786348	-0.026277995020835988	-0.013519944332285741	0.0001461261378675772	-0.011471686715021951	0.1835246591528452	-0.014531833284088134	0.012248533245556246	0.0007557997432708362	-0.01101839983098871	-0.05204391672866614	-0.049907703688772016	0.09959357632243464	0.007378782019838217	-0.013243958516919155	0.0006281397861810546	-0.002175307129259636	1.3175254044584734	0.019538343668110063	-0.04875135416004659	-0.0003941573722517205	0.00424437200730863	0.37912198252560575	0.1078193884036642	0.04048114719460591	-0.0020698913332498703	-0.0485568900788332	-0.02010647189993688	0.030769022663425766	-0.010379155615684067	0.034954548715992406	0.018487838405077492	-0.024235751454570756	-0.0313150130178783	-0.00033174064851700677	0.01239323766218713	0.008661344680097681	0.009864821130240398	-0.019620889083813018	0.02901093470822816	-0.02470987839925947	0.41464420226348647	-0.03689025807103071	0.011500530461219023
-0.006294867430893282	0.04823483686648542	0.04431492522633598	-0.006332279360012399	0.005960236193021046	-0.06290088360879054	0.0033404538992421293	0.03782252153942882	-0.008891612563986564	-0.011219600049825203	0.0021053062359140313	0.05894421561102563	-0.01311624266994586	0.05389891985729737	-0.02279945436223479	0.019714119693655628	-0.014416005132177452	-0.02010600591712464	0.05353743819259653	0.01314484844823528	-0.004245656537577815	0.09197054617772428	-0.011566115520532685	0.5565989570584232	0.002006041489571362	-0.015685333911864108	0.02991261012294299	3.672362810357299e-05	0.07037203967004434	0.022132435917227848	0.04917940656649225	-0.00856503504468983	0.024410242999704495	-0.003720150329920216	0.017544898487186582	-0.010848794584394363	-0.025350665461134122	0.01123425966663399	-0.02354455758148438	0.1371623105030282	0.00018608831150559126	0.011761639799762816	0.010577914255857832	0.007396706253599859	0.00939090270464767	0.03175720585404015	0.03498264139129133	0.18022622225605478	-0.023066595749106272	0.004432591758959279
-0.0013006299875618424	-0.06236074639021481	0.017102112288750505	-0.004218143288672036	-0.02838332332536811	-0.16727359583575818	-0.009015335974199843	0.025042942464601765	-0.00764895236867269	0.005866084630565865	0.0011253540574836735	0.04771538129790833	-0.00021181681726084207	-0.025127306145781403	0.0011089491219841874	0.004186773501674907	0.01418267596646865	0.010865965743929337	-0.0889343651704814	-0.1256186020761339	-0.0012501440140335034	0.0004523020404862109	-0.00018125170327921297	-0.3846995965862365	0.01921173055843392	-0.010639475079393742	-0.0024664914170843986	-0.00029875076074276877	-0.06544790958524181	-0.05958896064704195	-0.022285063018957225	-0.006310541336599453	0.011291495395651873	0.025130042288636467	0.021648888173207252	-0.006359965661080332	-0.022104424561656105	-0.0071691625105362615	0.02173716731232853	0.03452361486270711	0.00023265819955195185	-0.011369231196410874	0.013130608301632674	0.005617096568111265	0.0040668654943092405	0.03097383538579161	-0.022227194420077014	0.13682945456372164	0.0055327436233992555	0.006325585826564475
0.0016246072742922024	0.007506269992444868	-0.07243371411237749	0.015817081883219362	0.006483686887885051	-0.15915538712724228	0.004416611289815774	0.04664745254449117	-0.011710568667957342	-0.004179856001160806	0.005895717651794803	0.04256961956074219	-0.01230026285443364	0.007111369330540402	0.005813839257775544	-0.012337680252186692	0.01626803182788426	-0.004841505730957579	-0.02726868311749422	-0.0002849558059011542	-0.007418814787922384	-0.03299256114972286	0.0003679572893739987	0.5065260562363246	0.03447893394866514	0.010412963138327905	0.03590010311309015	-0.0021405596131178753	-0.009802324316360819	0.027414167761016142	0.01718847586925276	-0.0006291951575465646	-0.039490390425862644	-0.02246440639336197	0.020109186044569242	-0.004867539947486512	-0.04879095504951829	0.000534827459178814	0.009645108693950306	0.04544599332813905	0.000144730229335255	0.005478425607019926	0.006201832410241331	0.0030385911407432103	0.004158032281143096	-0.09146175655171392	0.056708530600888936	0.6237951066521557	-0.0580093432730906	0.008863947550796548
-0.010643552079087659	0.012748897556549491	-0.05211599370101622	0.01886395461781385	0.0023796516950464136	0.048794100330614404	-0.038777103362418526	-0.01991577262693736	0.003052317447331734	0.01141202954890191	-0.010658940174880626	-0.06590897191608956	-0.003346293369288105	0.006081875890279116	0.004948029384000983	-0.019276117700435497	-0.028076380987666197	-0.037061557398367584	-0.10552854274341043	-0.01335486610511125	0.00039995004842421623	0.005133609611017527	-0.022842294188971164	-0.5634996252982949	0.014580442027748358	0.01834946716751474	0.030683241817391717	0.008961632388247745	0.19492850616823398	0.00466703773284612	-0.03221189425473422	-0.002261744542573251	0.02885826883714508	-0.022474759651265958	0.03461376257594943	0.006204813104288405	-0.01591086960148159	0.01584556538186298	-0.03168972283958538	0.04230997032547366	-0.0006630457327264594	-0.036977162968436096	-0.01829482122100835	0.005197896551715712	0.016598555455043244	-0.1049122715671423	-0.029313688232861113	-0.14096558075328666	-0.059694453754509776	0.004289128373815492
-0.006259963293187684	-0.014829055661823987	0.025591421112029458	0.021726785695744273	0.017435882767381554	0.08296149156536294	-0.01700820814032413	0.0002805195594461111	0.0028945782251550553	0.004289675594348091	-0.008491105041297487	0.043868029113447754	0.006971710769028868	-0.0057001238677738	-0.01691678613395743	-0.012866297013595249	0.012452999451194045	-0.007213089843034686	-0.027910924290963885	0.007631638324866026	-0.00021856987985920568	0.002174398950748582	0.07595629407169854	-0.4268838571778147	-0.020578230173472913	0.01758486024066515	0.0030272770166155168	0.0019224511131418695	0.05340323367358951	0.00014057414253425122	-0.024823077845179797	-0.010184010934975231	0.019336421769246954	-0.026415832888256864	0.03909185957523437	-0.003830942533493908	-0.020832492153770636	0.008391972287713725	0.1396402851602157	0.06468988952300252	9.850989285478136e-05	-0.030606539914828864	0.009162639776040305	0.004163967339982128	0.005895045609319277	-0.09942972533410284	0.049310881540501034	0.11394440953774411	-0.08228739774392162	-0.0034993586221073202
-0.00495519508722391	-0.06297479111612901	-0.05185630026668377	-0.001381756944323388	-0.022444465608040993	0.06674460090905777	-0.004296078387468333	0.027368249502911203	-0.00860957754240735	0.01085149039233952	0.007988204645991027	-0.018183908325266385	0.04227845189146792	-0.024964717085290612	-0.0026505995710000207	0.002977254747498591	0.012979881334489346	-0.010994932455662274	0.20470749906635083	0.046540156160805465	0.0011630851620539034	0.0025693018305486476	-0.014535605138796382	0.29395387614104795	0.013821210772925769	-0.0390893992645626	-0.0873171434717844	0.0016702394255982654	0.025456701431924467	-0.014113001847743726	-0.034140261186410496	-0.004677519447896702	0.026480355429539484	-0.024771953350498005	0.022717207576741522	0.005045734744585934	0.017066834084254696	0.011073714689224471	-0.03315094721684436	-0.029624781058887675	0.0004111237041703134	-0.008035816002742103	0.011089609195856973	-0.04746377565095472	0.010831834553787485	0.0006655254345670983	-0.02274198321099575	0.134206386533803	0.0661355999134652	0.013662870140111045
-0.005360410386007288	-0.05667856066651475	-0.05696833672660305	-0.005590283856826318	-0.02494467329222207	-0.14389848021326407	0.06467599374195106	-0.024695065677534878	0.0077074477117495006	0.011190010446385576	0.0009460349268789286	-0.005625094329178137	-0.016134999623680413	-0.021989253368748542	-0.001038097787461811	0.021002908995934558	0.015784073836698644	-0.01243392362277409	-0.033936044729375496	0.004254102698224824	-0.010764024526191405	-0.0012863261625387168	-0.012758756257642563	-0.09051082547331353	0.02132373667101092	0.00029367441198046434	-0.013123167876930165	-0.006156950787032838	-0.2470918888028821	0.006780024293664792	-0.007762218074680823	-0.0004998571587970218	0.01400268019125615	-0.034272036157746155	0.015588995073209025	-0.012592848572097137	-0.024939831386682907	-0.04404711468883979	-0.034009329447013806	-0.03010545126706711	-0.0012780590407412092	-0.011141253158870495	-0.022246817772615942	0.006882021088100009	-0.004741915811858417	0.030596083661949887	0.00822473150137348	0.05345903868405339	-0.02061746866137928	0.00879783247255691
-0.003533582698106693	-0.044581775614299476	-0.09947568892193268	-0.010183639600928381	-0.0015624434730078065	0.06885101358754073	-0.00193134956820777	0.007789387319981506	0.03478826476144095	0.009717993227707302	-0.0010943561855659937	-0.12466098330686845	-0.005198922980867792	-0.021760404675535028	-0.002601211394065649	0.011149752949245157	0.01837593255289912	-0.010221461483602251	0.1838529954059195	-0.10868960997808845	0.00034854128513870817	0.041031295232164304	0.057153225219250814	0.7997224066863114	0.004851354094929593	0.008169527897749504	-0.0009550327541574007	-0.015544007782268636	-0.22079630169737338	0.013173507253074604	0.0447284170684974	0.012555144469445258	0.012129844076281369	-0.021449643981798907	-0.023994522855868127	-0.0075115487612652035	0.006463283243229762	-0.03207801890689953	0.0862363631148337	0.05774840058307127	0.00031786078184522923	0.011170448141677298	0.005472604823121583	0.004818734140896004	0.003649610746647522	0.023953567511284017	0.008111942259632996	0.029678849790314984	0.041218933553578245	-0.00014847957011006655
-0.0002027347369747531	0.006005177075242318	-0.07104348518595326	-0.0028157669081609127	0.00019479615056807234	-0.04081590339590875	0.09952335179427119	0.03311724751317324	0.006693669568934638	0.0069519786444545845	-0.008756063129098766	-0.11855421902390571	0.009346022612523666	0.005100079264762462	0.00035536106591789576	0.026189920157511915	-0.04109663918793922	0.014934341048424903	-0.0633997247590436	0.010903378446717535	-0.007879627113045627	0.0012965685382147058	-0.012991544549447507	-0.08437847098052961	0.01443748445817182	-0.004948753729156669	0.0022177657545019427	-0.002386015523984679	-0.24971439547213903	-0.001644206159271698	0.03900208730836057	-0.00654533127106115	0.024137924051045413	-0.02502620334690264	-0.2473529394713738	-0.019643033884765463	-0.032125798960805606	-0.0583271697091277	-0.0329509137368088	-0.01913255406811404	-0.002648190842762415	-0.012520030704256897	0.007788491481963865	0.02021645019967482	-0.004098501843461054	-0.08556137687946175	0.003663133769306387	0.10988270567620612	-0.029641164536289944	-0.004987316531427496
0.031010639413310493	0.013980248753534761	0.03241331757141097	0.02006266581700047	-0.027762369216405933	0.12214908189538365	0.010151925844815923	0.004771816000738181	-0.00989670906035426	-0.00036204372278184565	-0.0160099686943935	0.06945422469820814	-0.01781201367275171	0.0034785327304714883	-0.00255054837328571	-0.010481679360440102	-0.007067645291659301	-0.007503077363863849	0.2462848566939907	0.0023755932457855578	-0.01522660284070771	0.003986784101712328	-0.0021502196627364357	-0.09551338356794221	-0.021973047619193494	-0.038116372635983865	0.016701915146767533	-0.017215068307457296	-0.13155569951047072	-0.033888411741564595	-0.016184800370852098	0.00012800980418869586	-0.06925519708036809	0.04478291378673221	-0.03863968394223648	-0.0034326035555334784	0.035646180024237764	-0.016305749289994675	0.022347173886596964	-0.022710931222555884	0.00039577940451999895	-0.012096813371338522	-0.019865985778170763	0.00804558233860971	0.007582082574655942	0.031881320050110115	-0.019715268493265374	0.07707079355727638	0.03388466599623171	-0.0031117298001456218
0.00583131205848149	-0.02816157298239832	-0.08982693849295247	-0.011005591297697265	-0.024385098942330295	0.09842025190472287	0.0021485981464546056	0.08315585281359199	-0.0032157081668767206	0.011311572918186812	0.007920765606617534	-0.21274162654267356	0.006444886308248715	-0.035253465367991524	0.0003256571840032848	0.11752911007723833	-0.06263683761231041	0.016649025653117495	-0.02483403022225357	-0.0009996518319499046	-0.014960693821433597	-0.0007245656886181677	-0.00487136898214776	0.796565099677201	0.008427240736892782	0.023833249507637447	0.040698932822539974	-0.0009152458608001325	0.12047298295825694	-0.07516313386342499	0.044421100495396965	-0.0003848273810752289	0.015473501597727955	0.03371889163567093	0.016661011089641853	-0.008096796440556773	-0.02690907091370582	0.005953822939169004	0.01129860440421653	-0.03744555560801054	0.0008073670066689373	0.005304704176276573	-0.024662692497777427	0.009838516339716535	0.008710337739419993	0.028950654453432072	-0.051169981303879196	0.2619985121886904	0.0013230044911178994	0.007059620363466092
-0.004882377594667196	0.004330751563787271	0.06318601106150581	0.003849747434751134	-0.006542701351434517	0.09550923828734485	-0.0141684580701929	0.004673030196217587	-0.005506246526663745	-0.026428290727791546	0.003664073318814735	-0.002751087338036905	0.009953647969898703	0.008417530694236121	0.00150370757094679	0.01716877543488399	-0.005733268221350136	-0.03936371464957192	0.03217631710768983	-0.14008884630343746	-0.015239984851898772	0.0012840995036758614	-0.015703908446916465	0.2825907772823026	-0.029115548615315855	-0.03338464500502159	0.05548732431965891	-0.0010652246158882918	0.00047183636219670004	-0.05904417941225365	0.012227087772657432	0.014557010492301379	0.031423164024317524	-0.019193667328087576	0.016156905680856426	-0.001945656086730378	-0.024055520131543655	0.002971936704511245	-0.038978397650434045	-0.03873495181948301	0.0004017263751477003	-0.02445558511371819	0.012490006077532598	0.008769599921128655	-0.00425781583401149	-0.09575869505476257	-0.033602710105429194	0.06679685558625115	0.09081553493268739	0.004314413639480699
-0.018010373499844717	0.0026476315654163952	0.031911953550432005	-0.027088769318824233	0.0018434435119164846	0.12449421679875995	-0.02589662186087753	0.007781220324355854	-0.004601465714534788	-0.008703743257639554	0.010151141118225406	0.18878263726156055	-0.015581286339912914	-0.0166754542684841	0.0031495780987776016	-0.013187475159867245	-0.05748873733442069	-0.012879802937573914	-0.03311981822150537	0.0027411830423354332	0.00536223547169975	-0.0032933802521696635	-0.02155210207773962	-0.37929151272327627	-0.014886439689980761	0.018831710525519612	0.03512933262303468	0.002517197784702512	0.22637857673950604	-0.0010336610497856781	-0.06405853617445045	-0.0019016497229957167	0.013107771644883179	-0.12177962982849777	0.014395121052093918	-0.01316891560809454	-0.03413239275618471	0.012266104948627617	-0.03262459277007438	-0.03194242869712107	-0.0005649058618888375	-0.00982975839546125	0.013893302912747459	0.0035133620710601464	0.008676121129171224	-0.0874051639143734	-0.03251667558157033	-0.1803848251662148	-0.046285510793951656	0.002349498851728913
-0.006121769999880416	0.01360200974778445	0.0629681156065074	0.022877740304284088	0.010219812312926296	0.03588390077195181	0.0025271371284969063	0.03320863417579967	-0.005749220896889165	0.012882286436819596	0.012085522517502978	0.21314720653928243	-0.013880913333763602	0.007446584507493389	0.005087743199087709	0.01463420535987334	-0.01217751267971389	0.014318018126744209	0.08697213836152096	0.04666648561410366	0.0022181418581327305	-0.0012837896579694643	-0.00031545101021956723	0.25547418362245705	0.011328826071385993	-0.0009759165397891593	0.03113911826882013	-0.012654196490266986	-0.2108261073927537	0.014374819305834263	0.04813117139015922	0.0007570565511705354	0.031500403411523076	-0.051652552184131124	0.034176813313442925	0.005955360199593633	-0.027010119638468222	-0.02121864364415378	0.015030594375577312	-0.027574045863428272	0.0004671631323530164	0.014545003680551236	-0.02360233377286386	-0.03111874077189632	0.015776505101599832	-0.09259444470663585	0.021499682315921382	0.16601923957847703	0.020609451495876965	0.07689507398767409
-0.001787139363470351	-0.008864068074177885	0.027747114373828118	-0.026764045436646483	-0.0017697140139149269	0.2344668398742755	-0.01677368687715152	-0.021992403807808477	0.0074504710926557895	-0.009368143576806005	0.009965766310823165	0.042358074613018104	0.00038542958948128216	-0.020475750560781308	0.0014059928100945398	-0.010089957959671665	-0.03997362222832262	-0.006215362643621484	-0.03300879783357304	0.010424169983668753	-0.013570785890728439	0.004878461324667842	-0.017290919014474822	-0.24105218096037642	-0.00971113597346848	0.005302683665287987	-0.09813208861823314	-0.002599386259890889	0.0082715827637865	-0.007949789935589433	0.029478387948089404	-0.004535546077609979	0.0214658174341017	-0.01890551337106499	0.01894398860715728	-0.008411156569713966	-0.02422783280343019	0.007359005320857795	-0.015936048785477032	0.037382361389697596	0.00048620448351284723	-0.01164522236665016	0.010637228672405217	0.005396772852859794	-0.012925639961249544	0.032528248879884265	0.012958634364781028	0.37918914540176213	-0.05069493979741656	-0.012124568752368486
-0.006180352705097448	0.040756789109169494	0.04496893882377854	-0.003947159386486964	-0.024227248247736498	0.09135912458038765	-0.01388116717819721	0.018747630771848708	-0.011048829082020529	-0.008403103163925516	0.006003350817729734	-0.016751350265093515	-0.004546858367794266	0.010316684106379762	-0.03456643811303165	0.014902685752869184	0.17248334950966446	-0.014304392063196428	-0.09197532969620843	0.006419520876263823	-0.01342862595471779	0.0067253016396700335	0.03691417139144751	0.34072828455943965	-0.02391049034057887	0.001287299986544167	-0.0023732915988450257	0.0020565731596099797	-0.20220968947801485	0.006305693069191057	-0.02662517482491821	-0.01089134803855195	-0.0413607196250131	-0.03744645193764882	0.009857179193790307	-0.00803371971526749	-0.02111855832609908	0.015757132591446316	0.06594567974636957	-0.05641176445918427	0.0003756841973285191	-0.001997630637846578	0.01218702722622438	0.00648354952888576	-0.02106579564304993	0.030520415773450257	-0.02059597769624006	-0.10658530545001313	0.02637368448533125	0.02416157482265771
-0.006462453100944185	-0.024007040975421296	-0.26447892677942164	-0.006219215355823144	0.0015392365561063344	-0.07521177686197134	-0.013581329279389138	0.04819907732882693	-0.012870611803200155	0.006039250031417896	0.008293549444703785	0.0154711477678341	-0.018692392724848468	-0.016862623235925276	0.004789927435843856	-0.004624581475417835	-0.04961533625514294	-0.004329797221042463	0.02506766620002236	0.017802124509731537	0.00659712268022522	-0.040282895291093884	-0.00806920159669353	-0.23048732121568327	0.012920746394332308	0.00798675710459902	0.00510683201425727	-0.0014801096925355524	0.018263426947861625	-0.058034005470627564	-0.03219631648712493	-0.006839337936771153	0.013014729429846921	0.022257907315819465	0.02463103135303113	-0.012070948135462094	-0.023410664515440566	0.014881103866249759	-0.027258362060500623	-0.03150202999127687	-0.000717386082977464	0.0018937929387619079	0.011553366518861548	0.009176138999883187	-0.012859759288221903	-0.09475811235278124	-0.05278669643041667	0.0764508926222842	-0.04527482692446156	-0.021920948612986012
-0.00909066160384209	-0.03479104083070715	-0.001675802715620739	-0.012189204749054624	0.0007886649280779239	-0.17663693611916714	-0.014715535805802392	0.023891709043052104	-0.008024375549397155	-0.0058107505390606546	-0.0009946309372198812	0.03585372897777843	0.000596867569893584	-0.022584417549379215	0.002709685440276553	0.015402419436009587	0.009664090968716847	-0.033473630243263684	0.10330476087606566	-0.004322496954718554	-0.016143767182223018	0.05184082443213538	0.0005045134127251004	0.9988924318792902	0.02572725648395626	-0.03185235112901501	0.02817084618542631	0.0023786857024730127	0.07293162229017762	-0.058462551074435716	0.007857342439358036	0.0006235968023558598	0.014007293754975034	-0.056965830516621734	0.01584831450157044	-0.004442540215028203	0.017095101765967412	0.00983975233248675	0.018989179589695048	0.04371919956079837	0.0005341280543842004	-0.004048319747097594	0.009426146535138106	0.009666413958497105	0.00980341805919852	0.0324610986448095	-0.05104622702893357	0.1405037092581324	-0.037279933103928305	0.024040764534688515
0.0013773257440410816	-0.05433703894032442	-0.0777710642901624	0.021602533971865612	-0.007798219650595274	0.3332708608118138	-0.0022153563596408275	-0.0014800295359047595	0.006511450913820682	0.006788291478705241	0.004282326319389358	-0.05549703087525067	0.00757031217224976	-0.016437941182874418	0.002547189166258977	-0.017639814131723868	0.007807606830020268	0.025639927118250853	-0.03843986748478819	-0.13555854058619485	-0.016289909275842365	-0.04058149255200388	-0.007901038933988956	0.3379526503327419	0.08939981653113063	-0.007839797426981022	-0.10911647216773071	0.0016072418510211719	0.050533213681416556	0.18261979023297625	0.0440028075841873	0.0011214011154388572	-0.04087997122184133	0.054476576027238204	0.016428207602288466	-0.013004685017703377	0.03305962952274713	0.005277031553987036	-0.03250815866280882	-0.022551843003906835	0.0006152074175930465	-0.01848478963921261	0.01286262836230162	0.006048064895134303	-0.004205401946687925	0.030927460335007526	-0.04969517844864449	0.18103833131715155	-0.06198613188071522	0.009299219156762137
-0.006037412075915199	-0.012475379276061358	0.02116458017037894	-0.006528218631103664	-0.010235352168815461	-0.16020599532664456	-0.06586181275631098	-0.037843093420335205	-0.012640115254059128	0.005860488941359836	-0.005224686885282609	0.20190412146559183	0.002260109860102966	-0.019789821819113786	-0.019260148173900232	0.02529442167874331	0.010447699436357835	0.08176966002897425	0.10878420059553427	-0.004696314521395789	-0.017971579850790658	0.0032841463577423383	-0.00386269520167707	1.3245636309688886	0.0249917930670852	0.009465457731697461	0.005387697676374773	0.038028963581595965	0.3945707447048522	-0.05807718299209509	0.008756160198660018	0.022717211874688656	-0.0422747733481674	-0.12301690281877818	-0.30478700222594834	-0.005019514871280626	0.0463265813029122	0.021474716336954587	0.013303264188789717	-0.028254545919434895	-0.0025917271297170373	0.01731652490556826	0.0326147860920315	-0.04324375002303768	-0.021996360253244713	0.025097690047360812	-0.05062879312800924	0.5902306815097694	0.11496846023821727	0.08567801609527287
-0.014549673957921186	0.006850956654016409	0.10157726946299572	-0.01904804870385451	0.01431528794366568	0.09844963617888944	-0.046409988725758924	0.011446287572753863	0.002884027781113764	-0.005458838242072352	0.028219753049153768	-0.08305647820612758	0.013785687832557415	0.002568910215203505	0.0032355715244077148	-0.017998216277542087	0.003538101032178929	0.016088468235260008	-0.135325039607532	-0.11236666026486997	-0.0057570428166737655	0.001989789011756875	0.0505995226036604	-0.673784610212517	-0.02426406117623865	0.03265744813288002	-0.06537090650223763	0.007407542256330634	0.16968897833158045	0.11796016121262273	-0.08759700059637744	-0.008053785045232508	0.013067283987475094	-0.07012492281246496	0.013684189707454152	0.07084062859862206	-0.023101043472679793	0.015269012899707014	0.093321048323761	0.05472972811963055	-0.0007063176379648212	-0.022022363974354447	-0.01408445110001012	-0.047889718125261334	-0.009618595294995612	0.03269768993936305	0.053158990739601994	-0.11844900074076449	-0.0710682081461322	0.04028820820892197
0.005289747828857162	0.022136534643696176	-0.0032549994734875328	-0.03099437503878671	0.0036582583171060833	0.04955376912637967	0.02137248674536986	-0.02392112559404486	0.006073767750527623	0.01024211081221615	0.011475692560315656	0.12447549363090502	-0.01548633243966815	0.008398456580957281	0.004919080578289504	-0.009087550787248983	-0.04032561757731455	0.017779560009228954	0.11244610919621009	0.16761192163383656	0.0045508751950435	-0.044578839064228486	-0.023964050980831552	-0.5817492696720733	0.009360898526872188	-0.00277534762324467	0.04789000997791772	-0.01783081002057279	-0.0036678024101332086	-0.06245391579271763	-0.04056949840270327	0.005702365236336118	-0.07759367575456817	0.04664874123488334	0.03958932641265196	-0.012722176427715748	-0.026927667389411453	-0.02484922337517073	-0.04093043833020238	-0.019828846913703912	0.0005838372274054564	0.037207049461383306	-0.020102250431617723	0.003751803699561606	0.013672173602335897	-0.10339873824285115	-0.06498324886724613	-0.1345053547772084	-0.027257554982990224	-0.1226520379778307
-0.0030584729335696465	-6.133560937869333e-05	-0.01214944205797492	-0.014636913339589228	0.008731894589309376	-0.05651699164676465	0.08682361586168354	-0.03989217901729226	0.008600373357286662	0.011367377671874738	0.008531765127758991	-0.07025802437000439	-0.01335666878543234	0.01129747220763711	0.0014170001478069024	-0.01089544202833904	0.015430137340673718	-0.004990301343106694	-0.02121126501133731	-0.0029977213042461245	-0.0008386353584563039	-0.0030341773375405865	-0.013121365473913465	0.21806187954389697	0.022487208131407532	-0.004111713746198075	-0.020384253000962235	-0.00795883555600558	-0.2860662219974783	-0.038534797285050625	0.007812170461634378	-0.0058597287714295815	0.03048666034888265	0.023134188506401917	0.012149766753848143	-0.0031833773198421114	0.021649682618042426	-0.0669778935655755	-0.023424948810316756	-0.02247319546815488	-0.0021489302457717713	-0.005537785341873678	-0.0012313353653195008	0.003729706236353195	0.007867318387869818	0.034917013617979865	-0.0321726143236835	0.10983466112933411	0.0076910633747904284	0.012126770054222016
-0.011485689814285433	0.038749376722590205	-0.04690461316110759	-0.03228098767752635	0.0014531631849338737	-0.09427402575250635	-0.025939681579764694	0.024896973458404865	0.0067785756189604396	-0.03208161301054965	-0.010323676704537137	-0.1802679397581469	0.0022631978784869717	-0.01908379800941766	0.003489792467904772	0.0036999888049165748	0.03064828809833416	-0.028073306824664905	0.005458632355201007	-0.10474575465296966	0.008719357222808049	-0.04985025635460188	-0.015701981949674565	-0.4429142728549743	-0.010324630114763022	0.0062029407967198495	-0.09043599889452926	0.011869717967679752	0.2854066919394824	-0.03536584097244795	0.0479332571482526	-0.006445476468851121	0.012208705574882333	-0.01822879432979953	0.021113381411833824	0.006643602909161564	-0.008509041828336832	0.04118969518762642	-0.03181026502437721	-0.042746626246983575	-0.00026769010844145667	-0.01713170969495368	0.005944460121194788	-0.04886893901503031	0.006443268591487868	0.03174373165486522	-0.03312069196972925	-0.13606127953051328	-0.046093069674975416	-0.018360475957369452
-0.004062236265294269	0.05619294395720745	-0.01864293399788039	0.004420264777450211	0.013528265381007895	-0.1906852268957704	0.012260638757018024	0.0016966308772982301	-0.006097075281570142	0.0017154998950491063	-0.0007018405616405289	0.06522609319095664	-0.012435026958620983	0.032123049770722355	-0.016483332853484172	-0.013399527433609183	-0.044953941505212244	-0.040723803315863914	0.12327097837930397	-0.018598035464694476	0.009937076795613392	0.004947562194124112	0.0026974926423741635	1.0460856248453974	0.04285983764189514	0.02264267616578736	0.03644668622247173	0.006520343139476972	0.44649597369209804	0.13215820408400222	0.053876032097405824	-0.001482057293238722	-0.03452606573269077	0.02649201510450621	0.030298590108925782	0.007875729172764478	0.025543228267840824	0.014110281792417663	0.01890709331725989	0.053892971406327886	0.0011710496765823337	0.01845056408710898	0.013249572625308428	0.003929222442641367	0.006684855340635841	0.03610475155238509	-0.02243781534571235	0.31956467146974993	-0.04786681319646505	0.01929005735902019
0.0027382939685860037	-0.015271353585107318	0.03350188544233006	-0.0033121210863678243	0.0047757675811652	0.05504281328319212	0.0077608244691995424	-0.017305930186618752	0.004156994181342907	0.009909814834947565	0.0017888133874332198	0.02255998837603365	0.03475302168101225	0.008584089208666774	0.0004945080831155793	-0.02028341561311863	0.010733464662209735	-0.01374743740683589	-0.06797432540838418	-0.10523221509515583	-0.010001674257817285	-0.05623630843743504	-0.022360889713470486	-0.41024223155965284	-0.01701933357579037	0.0038422000304322865	-0.09099572123874605	0.0036874297259659214	0.3484346023842032	-0.018173848537040613	-0.03692872255953152	-0.002947682505848934	-0.043856512404122985	0.053443325040959555	-0.008706231741991541	-0.01175054837530006	0.02237311741451376	0.012197324831279912	-0.01737387786686827	-0.0034648884380455458	7.167898971092655e-05	-0.015833266025600642	0.011932982072553023	0.0068629194408391415	0.008442498292886012	0.03557803670711255	-0.031493008862396255	-0.24445832362615239	-0.05784267657621422	-0.07527386132117982
-0.008372797978899189	-0.04399806509580048	0.06544897194930473	-0.020002431630866704	0.005225814057791285	0.06047798799442917	-0.04998339459938397	0.012979897288597749	-0.0063668730693233555	0.007715508356283499	0.008303026788238821	0.02031790037095052	0.02387972247802718	-0.025288635184435408	0.0053927490830428726	0.02915933184484311	0.057008111443110285	0.3423628855356921	0.03801056525874937	-0.004709951374558295	-0.006306806911082094	0.06359244167444994	0.009020790789543934	1.5660334341687552	-0.014118165009415134	0.0022832246378584387	-8.026674087868741e-05	0.03845511325242624	0.4596050420510546	0.2181095382816845	0.0011066680935954538	-0.0019522080360471592	-0.09481414531172158	-0.056864213587370975	0.018188020390025032	0.01483433244273956	-0.025977087261304585	0.04460432983906885	0.021846670678598093	0.04902504446716666	-0.0010585372163674038	0.004271639542764751	-0.022131094241945176	0.005508568987716035	-0.0009324558526974215	0.030346049420383134	0.00814328018686092	0.1097300662866639	-0.04221205970571673	0.03404459619309446
-0.0006512940354179591	0.012941703479702209	0.06458039109182936	-0.030632705355894085	0.0007314409029961098	0.08432534696579969	-0.0016924979422085016	0.03414147466336599	-0.00822225814309495	0.009142369694496801	-0.014282865377014604	0.189753828481049	-0.009594863688314217	-0.011710400061941618	-0.0013838047489958627	-0.013117590816848861	-0.0368976847488816	-0.003909421378485058	0.08236394260447924	0.015727712437992886	0.007793516402242676	0.0038254853277558142	-0.00292922363154903	0.43171124585009	-0.022333783097492413	-0.039677750671856846	0.03215651691338462	-0.011083478971603836	0.010488903612514514	-0.06411090787191752	-0.03631697217780138	-0.00552667706977245	-0.03181072330053394	0.026473507364977375	-0.039666072287423325	-0.009510384903576051	0.042773238751249394	0.003755970944762703	-0.026586511434675414	-0.031192230896033197	0.0004090005965124874	0.01216107599384568	0.01276032411840024	0.012028210474079879	0.007877716054179109	0.03165825044037083	0.08373373967839862	0.20428041421762447	0.070429428685952	-0.003498838979946231
-0.01221928332632342	-0.026864606575185097	0.03464453459887109	-0.0074134406084809595	0.0034969100164871634	0.050402324601793315	-0.04648427472260355	0.0893511852526999	-0.004096432024226033	0.005167578944459274	0.005830283661699832	-0.07212551189558317	0.0026989370545250496	0.0021507865619129008	0.0009762537154962047	-0.014874452110471248	0.012447836525114143	0.012308060992059472	-0.14059876866619506	0.029518199290252234	-0.0022931923704272777	0.0012060121503945993	-0.02331821779887082	-0.7203290446581506	-0.030914366381119	0.015040368978024344	0.03004423055290208	0.005435988589353655	0.22892006659337058	-0.027232849750146306	-0.06546519780618928	-0.006591275475806652	0.034079876406547555	-0.024381654662578876	-0.0215347784211478	-0.005850254954204865	-0.029889441819628975	0.03174528676894315	-0.03594105586437622	0.0704160974188917	-0.0017502201169714681	-0.0268477006013758	-0.022883781777074726	-0.004603466232689516	-0.008338860342863337	0.033989976965174716	0.009672823419728775	-0.15536818566057026	-0.04644078984789449	-0.009821358371017596
-0.004615021697295379	0.013846004451349836	-0.0780921678940349	0.017898174222490525	0.02815337272606739	0.1363071473295622	-0.022592217838596117	0.021942244804844448	0.01715756633441306	-0.0029363909187755327	-8.694447011930606e-05	0.04728669141832506	0.006204165787576494	0.007636477093602661	-0.006173948456324797	0.02050039898691102	-0.024064560798340427	-0.01158862468114312	-0.04640491258923248	-0.0691424475872811	0.008971816856222722	-0.0046553116717688685	0.04252298911891394	1.1253242221818913	-0.018700916433507155	-0.026466432166950837	0.04078590479331178	0.0002458796799244738	0.09041188808360566	-0.0105536785025673	-0.022638887372201953	-0.0005548042681833977	-0.033608421456325234	-0.044878601054832504	0.014094366341052319	0.007243816554195655	-0.024935126991144262	0.01254318008283717	0.04915402345655675	0.050575835413688854	0.0011947495362939662	0.011931330693299606	-0.012282829784566638	0.009251664674437233	0.010051910582345953	0.029926309472852155	-0.023928173850651272	0.1761891081113259	-0.03466608367416011	0.01550752743947978
-0.0029662185278139077	0.003201842446501905	-0.03071933413363986	-0.030096575248601494	0.006501279478716606	0.05314918773610034	0.0005665832656291969	0.006968229531416	0.004066991307113131	0.010672939169632946	-0.00672061779122414	0.021632710523432706	0.0035041255091866333	0.008520401524191402	0.005098835559995496	-0.018130549683842763	-0.011850296703273307	0.00899884066564482	-0.06968462096716102	0.004907934594005519	2.3241528115340772e-05	0.005413914719329113	-0.020439386377985057	-0.5196898038563303	-0.010323219316597897	0.0007097637888087775	0.00476009305837888	-0.00040722095778583027	0.008637799428290146	0.0044710500743678945	-0.037213639871773375	0.0002918157051235539	0.02302427260926088	-0.0024617484449980112	0.016653331594150358	-0.015878066178684095	-0.028390313917596995	0.0015055682192563835	-0.03857672953694455	-0.025486406556659767	0.0002687460875546094	-0.03830532043083495	0.007771527909478027	0.00656714418088859	-0.014266613406455507	0.00333966287639123	0.05377093228451031	-0.14643612739923956	-0.060234447561702834	-0.009797148078876217
-0.010262246373444077	-0.036827090001318535	-0.029608702630523658	-0.023457320143625747	0.0005981667622727401	0.048810271284652665	-0.03796339359817703	0.005531835866642359	0.004369842176110251	0.009719577911140777	-0.0037361449279094813	-0.0798181203746879	-0.009388489008615943	-0.022266757065114145	0.0054589640240530575	0.0009649255884800368	-0.02647773066778609	0.011083817978826118	-0.11487417358827261	0.025548826595065476	0.00775820200501048	0.0011363140258756174	-0.023933422436055844	-0.3615196720682888	-0.027073002538663057	0.007545512795840113	0.004940495051020662	0.0036096046725375345	0.24439148755684192	-0.015167109855767694	-0.02314983095597818	-0.004992854713379893	0.02967883583118819	-0.06149848133250835	0.023596187134805678	-0.01258812331171248	-0.013966054359935788	0.01748942671741679	-0.039081026867307446	0.03966867354778961	-0.0006686600838787854	-0.029390072524081733	0.006536389529201187	0.006004244088688392	0.011743415076174643	0.03282958529928528	0.062110371076599134	-0.13487055796862132	0.024574746850320118	-0.014615658228405392
0.015078922773843442	0.019566985015865977	0.10931467346636518	0.024559461708018624	0.00593145180492138	0.08055989498685322	0.006492508115792407	0.02380942757816265	-0.008620151568078655	0.011840422958603812	-0.007944579048574632	-0.08789302666188632	-0.010075048065580268	0.00594268876026872	0.0037778573320925717	0.009729335804519177	-0.008078934813476735	-0.008699602271230105	0.0394196733806697	-0.1326846324339875	-0.01639541032914094	0.004911753675437649	-0.012785873514123433	0.6131927404749834	0.010964231364911392	0.030401151415433925	0.005956314677866248	-0.019009591473205183	-0.24244645834486356	0.025048999636101688	0.017244348075747984	0.0041957040840366975	0.03719063488046559	0.052071276624495476	0.039295995430758464	0.008572016022540811	-0.008986669175649786	-0.034704836954602435	-0.020671990530799485	-0.03400409445150617	0.0006148692176604527	-0.01855592168128096	-0.021536195224554102	0.004462443811329195	-0.021660680546752336	0.033490141515375764	-0.035514804739056306	0.1880483686400079	0.024783308828682675	0.0006581605090799712
-0.018012060231926443	-0.003398505446103627	0.02438111980474705	-0.027939470564630572	0.001586091746470629	0.04487107424028272	-0.06159269355728793	0.04548795485831706	0.0020366115728178555	0.00988438188093587	-0.012062564243438555	0.017890183792252084	0.00638308570473273	0.010728389209976012	-0.017617442361160647	-0.01837009818482011	0.013865861649617546	0.009912187388357415	-0.09637007457712407	-0.0023962056886099163	-0.008548030679349812	-0.049304402892304464	-0.02299059942460549	-0.7897404305218204	-0.02805987649964245	0.013952454102867705	0.021644847844202196	0.02575658750696166	0.20147777777298434	-0.02225892543269392	-0.0276134208363208	-0.006602843139255674	-0.03378518410932738	-0.06464300664816164	0.022754851343139988	-0.00963408372116719	-0.03337859434844531	0.043603966109831346	-0.030919065035580978	0.0754918794273246	-0.000865875470598985	-0.025629348440089596	0.015020751561661563	-0.05606358014619227	0.012205640594049692	-0.11335412312708068	-0.05342652581780312	-0.20928835792362696	-0.05830098906475887	0.012917367599990575
0.007185928752247992	-0.06359943498208523	-0.06373691126895692	-0.007173738400791899	-0.0028981719122690265	-0.04504165166062139	0.05811825766721595	0.012191843769496153	-0.006223033371030306	-0.03506748024036337	0.0036024153166568794	0.05822084457497012	0.006824998152387161	-0.023221705103473506	0.00020579707991691976	-0.01196394134430484	0.016933731311745304	0.012371735206979793	-0.038295801458362255	-0.11902059909452987	0.0015807733072517294	-0.03486101132630865	-0.012960078409096786	0.3783965246543824	0.025683292944133244	0.009630030136658752	-0.08862217107434926	-0.013009987129354705	-0.05874579574986274	-0.048026847928462124	0.007074013785076932	-0.007336784132961111	0.02885770674826963	0.02497442237357536	0.024633659240265615	0.006157940681907712	-0.02206731484607908	-0.02406724825905949	-0.03407308905022851	-0.028435864551917257	0.00018425616877357242	-0.02353352067503256	-0.02921495470185655	0.004248601733861869	0.005408693430979474	-0.08822611655712971	0.009214283285806323	0.13672505178348365	-0.038824299576150044	0.006891096481807108
-0.01205131807989237	0.014470320117302253	0.10316489440208688	0.021826695818255575	0.015213058422619361	0.08586522759772297	-0.028325794854388006	0.03199932243684325	0.007314715940406677	0.01104680622007636	0.0008064579389201753	0.07157575835684274	0.007018647459119711	0.008267839149783686	-0.000400206918357253	0.005537792012084174	0.018525793643366522	-0.0025180575633665285	0.04424841904182031	0.011051258705927467	-0.014303232771863987	0.00856787350906452	0.018139423752443873	1.420791904376862	0.014749626648332195	0.033677392681652873	0.029502033387229676	0.007491297293922981	0.11137248776860634	0.017005622499820582	0.009086329860349907	0.004505543116039371	0.038564823300235	-0.054092789665447165	0.01825772919448309	0.009047138803150119	0.045736520007074524	0.015176504502730677	0.07143469904996491	0.03962576895188695	0.0009258426656451775	0.013038931883721124	-0.01370267654466552	0.010062376168354877	0.014118914003536702	0.033445862487987504	-0.03332033443096616	0.1800983971702859	-0.015066612228729627	0.01467909289416857
0.005011656467053854	-0.042339959453419486	-0.07038655582232113	0.0057080849899091846	0.03645688340371453	0.257691592808456	0.007117882477463172	0.0017171602348489614	-0.009307320611975957	0.01083414617617841	0.006034805393517308	-0.04328627685339925	-0.002043221145325515	-0.017451199894807725	0.0016022808195002654	0.015823301230987637	0.016739543596602017	-0.012297527143252591	0.06728640406277364	0.013725887861219054	0.009717828197160997	-0.03245921651120734	-2.296072706249106e-05	0.8590441126663853	-0.01905204559881422	-0.002938712402138117	0.034315765730713245	-0.0008610666377346206	-0.00417970682083469	-0.01030123531213303	0.04906309503805169	0.002298526748183758	0.025620145144845084	0.0299341146784227	0.01863323376424787	-0.008988948405493647	-0.019207666322911883	0.005372454775119149	-0.023395351864871235	0.054814728367449425	0.0003614319659900502	0.01109147094723121	0.003287878100690068	0.009404516714423517	0.0066214755237251665	0.03260650535182558	-0.030371014023857605	-0.16061943770507914	-0.04360407039131405	0.0009885453977956785
0.012330387861009604	0.006599432683343184	-0.1385316786369247	-0.007259297710636747	-0.033358555772311956	-0.0941361574433653	0.10163246928992176	0.04061193783952949	-0.003095471768828429	-0.010593832609966557	-0.0014245351725932778	0.22406677844495307	-0.0013063067753342694	-0.00830370652542406	-0.013620208192217433	-0.008953643267739972	-0.02502763715223209	0.05613007468631585	0.18901060402954098	0.16609091249306776	0.006517815456210155	-0.05171744381880999	-0.008681501947495781	-0.37918761677225116	0.01128206062985264	0.017188437950672233	0.05103647804242101	-0.013309255991495047	-0.2085557714594389	0.1538668540751647	-0.019971624262860133	-0.007416075283431201	0.014464562725827272	0.04866305018991652	0.029835484247291516	-0.013858932529332377	-0.02796849961084072	-0.038212330207344346	0.019586984370580103	-0.03753892745464554	0.0008177594156382838	-0.012237811970917755	-0.0031881235427605134	0.023540268534397182	-0.015097114615113606	0.03259011561262796	-0.0206181817570563	-0.19132593626723096	0.025682119462453558	0.0052178465992266864
0.021519706098753293	0.04011923062053902	0.02769161990794055	0.10953982887745634	-0.002863638805607843	-0.12327785971508656	0.059940124126866064	0.024233141793448522	0.00347334020297385	0.01019329237512825	-0.01709115044307746	-0.191310605260157	-0.020102208302621695	0.024220940928241907	0.004351912016023198	-0.013538638783835995	-0.017065302377678563	0.006872292664236738	-0.11699268921879084	-0.12052485731426095	0.00039230901913042546	0.058055184946777624	-0.02733229746517718	-0.5856677909000285	0.015225533299043673	0.013300134724352392	0.05083203254265181	-0.006445630866843203	-0.18634627187487057	0.008919502764797152	-0.0332813628788881	0.007430111586979728	0.023603462718662923	0.0478897804605479	0.010773830912033464	-0.012715374212276219	-0.026063156535394955	-0.025442283508667243	-0.04109752799690373	0.030035098506942994	-0.0016808659352478572	-0.019835451494246717	-0.026107443244044407	0.0014548927711357464	-0.0034383806382349575	0.03671277168016477	0.04473258444587173	-0.12052282952883943	0.04220515369622608	0.012062195459622671
-0.00023559485922887687	0.003523768706620376	-0.23386411960893638	0.018379468772453403	0.0012244316668165993	-0.04860261023348266	0.00499067217564334	0.00845888907740209	0.008843914900198797	-0.0012344826697916233	0.015767123592865574	0.05574703270188329	0.004120506888354248	-0.023069044531448164	0.0060808454144027566	0.014883767520028596	-0.018399225054536145	-0.009919804297610245	0.05863693890494014	-0.1137767747714232	0.00012567568653976195	0.0033705665789522756	-0.0116428607634105	0.3816298583831342	0.02516513177040215	-0.01679993636395511	-0.0008172832452832153	-0.0021884809940507692	0.0007095459206848318	-0.001622000723807423	0.08765799502407558	-0.0029543698991170457	-0.03847883426703938	-0.02198274141171787	0.024224428086769056	-0.007966226873265715	0.0010583078522970937	0.0031751722226948916	-0.010225862911104378	0.08055625302355193	0.00015895514532239757	0.02051014255011778	-0.012952050352062724	0.002335566322298655	0.005060630407780627	0.030605497023657516	0.058108075052080675	-0.15661717876053627	0.009818120382980305	0.02169342995646093
-0.004990365023667983	0.023384623881155676	0.06700319655187569	-0.012349973850983223	0.005980107992579724	-0.17719143261328027	-0.002146123246955176	0.04690447375962667	-0.0038724930115717144	-0.006538239020403671	0.0003640453774656635	-0.03461128746030718	-0.004194189419717623	0.030007048986406153	0.004876486901554745	0.014567707591050567	0.07926067509869063	0.009205811336854459	0.04667804109346926	0.026467530345840533	-0.013064318609056864	0.09027146184098865	-0.010750339099835037	0.6640346564397047	0.011591983627309673	-0.0032712994078367046	0.022082135308532723	0.0006893513713970606	0.10183632302989917	-0.06503307201897897	0.05114670575764103	0.0018294842883868113	0.03288557217321322	0.041772390353684206	0.018618089708654587	-0.013152662840007179	0.033326492146042073	0.006127461121050146	-0.02360044766279466	-0.0351543800203267	0.0012715701081542647	0.002357735506965764	0.012733875856089254	0.008379734045775057	-0.014760482958692955	0.03391327828187805	-0.041880437972217986	0.3706265858712637	0.42259241703430606	0.020612713069421442
0.06208567246216262	-0.026277076349126766	-0.0647099632782756	-0.018230519927713247	-0.028482629033814374	-0.02479440762130471	0.09162470244892593	-0.03552723422809631	-0.0090348510100961	-0.005418924323027249	-0.011325366578218563	-0.16654035898475086	0.026911663703856538	-0.019233631127914486	0.005823287900781361	-0.002128545663181649	-0.010390739783939352	-0.01065404705202418	0.08245501666284527	0.05201687139242235	-0.0007568630810971626	0.12479847909809068	0.0003397087310148436	-0.3058091653970208	0.0067703899300429835	-0.005616192133773802	-0.002762607819261939	0.019751365263099795	-0.2630058890277968	-0.06343736536993747	0.03439007133876739	0.06284593496144662	-0.058707620877109824	0.07730724987369067	-0.012085763323158152	0.04193513215267085	-0.0083668483220069	-0.05701867626010244	0.022810746092522094	-0.041276425541544266	-0.0019607112296900595	-0.0007676448065456498	0.08068943019282523	0.013736800547341499	-0.01893613841989736	0.035497963051105946	0.012567987813245873	-0.13997204667757943	-0.02009637655195911	-0.008520868642089773
-0.013024505629364557	0.0031358892475876017	0.0775138262617721	-0.004687923810047505	-0.02246654600267102	0.05659405583450271	-0.043155511084622594	0.01951181063387212	-0.0065139353284402205	0.004605915257848756	0.0017346582500016665	0.04685687044270435	0.04013191229225704	0.00737076517817477	-0.01272195891261581	0.00637190084175345	0.015566243937180207	-0.01995963902135918	0.12014396873894694	0.010039012292770075	0.009608539951171407	0.003507919800290256	0.010903731815783795	0.46998449203684195	0.011730821070593993	0.024112913503679737	0.04151408156042453	0.005892518694789396	0.351804287360343	0.12229781920316554	0.067071151663592	-0.00569848470294146	0.03263857411368153	-0.023996990262376585	0.02703295400655111	-0.008973243736308359	-0.03036441214501783	0.0411212644681691	0.07686555062332331	0.06531773786605563	-0.0005198371578393563	0.006306384320924917	0.010840963380910944	-0.0627277104819339	0.014583021156599353	0.0017759659528206611	-0.06730924547556451	-0.19146646707912096	-0.035574286729235155	-0.0037160637871944346
-0.0023455589000687268	-0.04532388496406138	-0.023487692363358383	-0.010938044830832223	0.004933072352704767	0.07769120060742898	-0.005982579454274491	0.026027708486931988	0.0046892181191235975	0.005066519542004198	-0.0009257451814994056	-0.020654507029452	0.03750462067604803	-0.02201417473584006	0.004107500090402391	-0.015420808876996307	0.017922951973325142	-0.030365307467104866	0.10965095610485842	0.009534066530253722	-0.00693374972950005	-0.03659781165725435	-0.008828968157859163	0.755848849054804	-0.022495095435578878	0.0017364780588963184	0.007183998625583626	-0.0023936437078078596	0.02522571840471578	0.10768913074515868	0.007842238495705624	-0.0031111810242047794	-0.04292755914243098	-0.021039563741635358	-0.018475110942259836	0.005741185169492929	0.014568406129107826	0.00435770394095598	-0.025501822891845268	0.0663077466362678	-4.613969908677973e-06	0.006268223113155363	0.009337204222656874	0.009384802521820529	0.004373365767044379	0.037988951689619174	0.014730299619052312	0.05358302203930825	-0.044239096456377955	-0.013535028287611021
0.020337906038187612	-0.03775124651441365	-0.0067442802320740155	0.01951293146579628	-0.030290243533899048	-0.15353277225161402	0.09317920557249945	0.028208763274486775	-0.006021243706388122	0.007151033290732857	-0.007129707862022042	-0.04014344261305178	0.011717683691575439	0.018141073613200207	-0.002964065127122194	0.01570638327991128	0.013610426544745405	-0.04422656415902129	-0.0420280039170646	-0.08484498785734727	-0.010766800156167664	0.0009198208795543906	-0.018755858988879617	-0.5499867488610439	0.01063365320821631	0.018291488276963717	-0.003103696842584941	-0.0009765161407956839	-0.2514435993167366	-0.07407738908323572	0.04404570816835121	-0.00400433844573181	-0.03742848010220778	0.0374113187025594	-0.18863841586765107	-0.0030466615126933903	-0.02355012537788125	-0.05308135984394175	-0.035828169638289546	0.05218389256583441	-0.002069206556584686	-0.02227841105729931	-0.023402324211402446	0.022719527113342155	0.007068876725238442	0.0003073611631511085	0.01224819416102846	0.06616734612213622	-0.04533470369734296	-0.13984842088300029
0.0014040922997575309	0.02349726625552812	-0.05091175843521796	-0.030288735384123175	0.021760485668965702	-0.112037220996802	0.011407787684723735	-0.03418612494466379	0.004698535415554579	-0.008542725882933836	-0.0057495417382475355	-0.013547314553268188	-0.01328173564625922	0.04186281340527712	0.0027711302328450984	-0.016298256361683524	0.013785234351202961	0.014718951860237939	-0.01723067681311004	-0.1146405252528084	-0.0028524773006210124	0.1508401958597564	-0.019347173110271388	-0.3250050274924728	0.021958574873361794	0.01947023908292067	-0.038699436924596375	-0.01266499500514601	-0.16518994084348942	-0.02161533980117929	-0.01900503223215819	-0.00954897899087573	0.01626251627705715	0.035771110328903614	0.014790351990822364	0.024713938807247177	-0.007357088526847565	-0.019851469423624077	-0.03802480216016279	-0.01963030842875951	-0.00045999602547090035	-0.013573549826934414	0.011473820355594943	0.0020276688368960094	0.006118424362617771	0.02963645919504488	0.06919369963220079	-0.19595160913791296	-0.0233194828356598	0.0038009511364408355
0.004009026441378591	0.010979127720137694	-0.016902381803438404	-0.00495496260807131	0.000616411756092566	0.07571857860384189	-0.005109077309962413	0.0063523646881829335	-0.004865221627642313	-0.007162101125179334	0.008303823864343758	-0.1260258545570433	0.0006194990141526432	0.011565678585155911	0.001829066691206026	0.0013814263620657585	-0.03213441891921575	-0.0030457122888157754	0.21663479247754275	-0.12006562913496818	-0.014281766565102225	-0.054188262995904554	-0.013452826793357235	0.10065450282313196	-0.021718660305221054	0.020104659424502826	0.049160471880286966	-0.0015741402649211522	-0.05996662510366696	-0.033886487591859804	0.0235135010318023	-0.006510137465670232	0.011247381534384477	0.04723871350481277	-0.0014851320788957765	-0.009699169560604787	-0.02407988338068999	-0.007178104283363973	0.022232709358854345	-0.03215462919417332	0.00045413658545003275	-0.008252837946546061	0.008363035044861317	0.005278924095887123	-0.013737080335607606	0.0300181879632195	0.018572179816124117	0.13821587234375093	0.0028088108007512345	-0.1368884310879198
-0.00336559114007905	0.014828411777513066	-0.037377666073358524	-0.006503733339327664	-0.013387343811950995	-0.1658027317393009	-0.013880152456553878	0.004715087386383129	-0.005681493016370951	0.010716407615230537	0.006949398785302947	0.17579177618665354	-0.015116547261115557	0.0037587702541237375	0.0027143720522361035	0.013127825055506945	0.013135757486763487	-0.012073979510217396	-0.042463571673079244	-0.1362168108856728	-0.01734273042592904	-0.03976555275976862	-0.011567460917950075	0.4645747834912503	0.01771851639125598	0.009509682587787756	-0.08554848580929957	0.0006165549012461269	0.04845612454454367	-0.04616380874576389	0.006403769274456408	-0.0016541292888005046	-0.03840427134130477	-0.022993087417222707	-0.04285045972772414	-0.00955155920367506	-0.021151048845802052	0.002080768499727128	-0.03270696212668786	-0.03181208559458746	0.0004131332699675113	-0.025675312012479117	0.011734033226061365	0.00709377167087896	0.005153335466051795	0.033298345743419666	-0.05102633032980011	0.2760488563212909	-0.03677969565002122	-0.004581096252290353
-0.00231690648389922	0.030326614423813406	0.08780046970695247	0.018060852379361676	-0.021738632618982956	-0.12231918944849149	-0.021170217799554848	-0.030603439255556076	0.008064241777982897	-0.011742076279078719	0.00906804292254783	-0.17800572155571434	0.00487928450351028	0.014212948280182536	0.00389786375182739	0.002219788956537741	-0.0040344740569751595	-0.04550009428611702	-0.07249509883135415	0.1890933870637742	0.08574228041954811	0.003840493277877249	-0.023525910676968124	-0.4720474808718601	0.012929206221644927	-0.037081371338866576	0.041129677175599136	0.00014361468178722135	0.018686136491127582	0.18500086945541916	0.003638699737326624	-0.007067397837118733	-0.03733874692661521	-0.008386558074809545	0.030880242776621616	-0.003021614063277684	-0.021419390012194343	0.01591417169067463	-0.02697824638915522	0.04468711314991797	0.0004174510575569002	0.08972287408382026	0.009180359192758806	0.0046216508794825134	0.017686661760884452	0.03195587976904044	0.07270834629002994	-0.08257030053217622	-0.0424546785401235	0.00969936834820719
-0.01659030386519735	0.028534245238609857	0.019214428857502207	-0.02906049229555756	-0.0020752199599817687	-0.15752930578562171	-0.04919666819093436	-0.04211997041064515	0.004900540914089288	0.010437890339167461	-0.013845313814300243	0.03661053875133175	-0.021795093128996086	0.04284576429703084	-0.01622283660232988	-0.021458624907495324	-0.006963811915466795	0.005064516662983442	-0.04798204849817994	-5.659419117600919e-05	-0.006532528835730409	-0.0073660541283732525	0.03209505387214085	-0.8161021531938335	0.01693335180978047	-0.012064052952741258	0.029132097053589677	0.022748270427194437	0.3017405983816043	-0.038127699602763916	-0.03828727157319518	0.005667428390960231	-0.03781001423498965	-0.07506163701228698	0.011951692956362012	-0.012606100076924122	-0.0015721131905480433	0.03618210521483124	-0.012652483678510225	0.04175601317578512	-0.0015987773526299862	0.030792211720034903	0.024299559343137118	-0.004359027314583363	0.011312407322408399	-0.10684720077977472	-0.036667862930867975	0.0905855123820852	0.027498144647908247	0.009278776688285962
0.04897549618458834	-0.056109682744765084	-0.027647879757719783	-0.007505934299248475	0.041227631092253435	-0.19741552643097965	0.11418016446207785	-0.037315900741596124	0.006844412384558382	0.004237258325787116	0.0052562056374979875	-0.17031647551020032	0.0014107097836122194	-0.019018100420136397	-0.007515378513453106	0.020127200330987034	0.017592537759695916	-0.009839319552150847	0.216897179759398	-0.11063464345265747	-0.0109693844296532	0.0026210972770866646	-0.021955184201696103	-0.5653941097370203	0.016379205474079027	0.02310972242537937	0.055854844877380856	-0.012399994942489685	-0.19346977933135795	0.14389319517414534	-0.025602926249818393	-0.00842938393344666	-0.04243507681116753	0.060713255353735986	-0.03528529132708286	-0.013647582497661643	0.0017038216244477553	-0.03186136989508668	-0.03430364410614493	-0.02572332937921965	-0.0009491359272025875	-0.023999273085737606	0.011361503783325497	0.007409293726818669	-0.014981400882856906	-0.08271105752089643	0.013514216538852998	0.24999151456086993	-0.04850816918580786	-0.010988860260066213
-0.0045128555307032	0.00973168602753667	-0.015292752163455407	-0.007136445470725903	-0.008199364768772284	0.095003562222053	0.001083818417029579	0.029275752405629102	-0.0074063540428458505	-0.010823522817682351	-0.010854939097481201	0.029573849973700453	0.010260704636744413	0.0042939048975036715	-0.0005237447161376622	0.011776238618599381	-0.006611618717613873	0.013241160286042577	0.14119669963267514	0.011088259862708538	0.00158990753434191	0.03723675197445409	-0.004969980797782046	0.1147431948685613	-0.02182613155008021	0.01708452917070863	-0.08249372737931716	-0.015915723956775946	-0.3007643300560657	-0.06223372366819476	0.050397137541881964	-0.0035401629041723936	-0.04238634847353396	-0.003182580863604926	0.02280443348646636	-0.0016998303656266217	0.03929515766075747	-0.033290901159037094	-0.026155301917879705	-0.026231587303932154	-0.0026975407658355833	-0.008565602655089242	0.016719136724149212	0.008747709874816519	-0.012937057407963947	-0.10518581387600971	-0.04769648523687265	-0.1511777211976716	0.01156864108125992	0.009936617336036216
0.00393512226604289	0.009832186713184091	0.06115919115298166	-0.027665424376506327	-0.03101911836608997	0.04155858610108662	-0.0021886067956211263	0.02454272173987865	-0.005582858827219025	-0.011366764693115284	0.010608277609485595	-0.1108439810796448	-0.002430887835572685	0.009534479924295375	-0.0041602437334540806	-0.012515935870757403	0.015917839271401953	-0.010378898266049872	-0.03648558625568275	0.0047618459206675194	-0.002391929351793351	0.00918260836675272	-0.006806825649285747	-0.33992336108439686	-0.01910571894024597	-0.0028394306121233967	-0.0031435594956892602	0.0005343893166489579	-0.1651786990294893	-0.0568759256429601	-0.025801226827532445	-0.004029032572743017	0.0310393325320827	0.0456867061447796	-0.009075184592845745	0.004464078790885469	-0.012762343353944652	0.005005742397856193	0.008080817467930638	-0.03249852260720763	0.0005298028009565315	0.0045642455661468375	0.008094434795945562	0.010380687765005132	-0.021829176063741032	0.03635432973619463	-0.035150077470019914	-0.14905445949756832	0.025851411247115538	0.0033805003192363984
-0.00857525052200217	-0.028281824997977763	-0.19134146762582369	-0.007352650832721338	0.007675412952182888	-0.18391528059483053	-0.01725218262863418	0.02055303460278883	0.006450370802726684	-0.009023368710613204	-0.007531007654400309	0.17500263533307317	-0.00861248399123433	-0.01964981678318327	0.005441831696022928	-0.016576557031991616	0.012679496967823979	0.012125779273113585	-0.07290080620208354	0.0024490484321887836	-0.005922202069107152	-0.0349935548614545	-0.020860010362450703	-0.6934942315222462	0.007751905738066853	-0.010876421378380473	-0.06230455277681067	0.0010841043202151923	0.033310561382454036	-0.00828642464927234	-0.012078601085547962	0.00853848566866909	0.016568430564198388	-0.025862418464397616	0.0153374867695356	-0.0111113359905612	0.013298111635777604	0.01317676895516597	-0.03273443659992463	-0.013171636634488823	1.4553538331529125e-05	0.030396035095954538	-0.011523672945678482	-0.04819679873061387	0.01366144959491321	-0.1060503104061063	0.06746879114864714	0.247459323322828	0.01685616158746434	0.020861538320760972
-0.005904357418167274	-0.006389977137007554	0.050127608236911876	-0.008161486456923831	0.00853713740248677	-0.1089609691096508	-0.026602720741726624	-0.04134125865119077	0.006140070998424198	0.011122870327830787	-0.010531826553916653	-0.06086346848059557	0.008068375323384135	0.004406447586696595	0.004349069181936648	-0.012339727602947095	-0.04076212285498022	-0.00702350264023371	-0.12321596917315092	0.013144024799734961	0.004347636170607075	-0.0071479761543432685	-0.02729937658349113	-0.7480909590175367	0.017591574348813265	-0.01119851545720121	0.0008971354374338261	0.004045620052438608	0.24900738652930512	-0.010842803468983038	0.0170921354529517	-0.015712871629206166	-0.031833398010316975	0.024365986605749096	0.04131807454039622	0.002673509275167089	-0.026885826161695787	0.016244820877796155	-0.02909165594666488	-0.025012106229810708	-0.0013551620228332468	0.03332344304084072	0.009314762163084378	0.008823934870900985	-0.004174530653244438	-0.09987050533614965	-0.0546759524557764	0.10562623500927275	-0.030241173843420528	0.0048045356050291955
0.026317859798358767	-0.06121017293135192	0.06855939572496454	-0.027083504749375334	0.00018452830364985856	0.056272941286446436	0.06276097540192459	0.004187458540927219	0.007027465690330792	0.009818423362075418	-0.010829696718801097	-0.08293413327096533	-0.004302929388065968	-0.025564445618838364	-0.0009254963668961863	0.025788217325052754	0.01754561456788142	0.013008819641904847	0.07238121136567516	-0.10970044512604331	-0.011305350276764783	0.001356208355734816	-0.017407859734277373	0.40695363557825803	0.007376205370832395	0.0015145212645322316	-0.017533020171547106	-0.011982427200131315	-0.27098372244492	-0.05712183004262097	0.048637175107807705	-0.0005645932750437168	0.013195099227994432	0.02887392910573526	0.024976735914758227	-0.005922352966188373	-0.02529868090602131	-0.02886909989281794	-0.03401878645576253	-0.042293905721610646	-0.0022231132549102766	-0.018854053578467575	-0.025608303187247293	0.004810164304656155	0.0057669290399913736	0.02904020424404407	-0.057568651736231366	-0.2802214202267458	0.10105184848118023	-0.018418692245905186
0.007162958747905577	-0.03792809559837551	-0.05596590225091677	-0.0040528632387718975	-0.010415832272808257	-0.1554677483372352	-0.04835897244078988	0.006000901128279656	0.030538831732065955	0.007842053962430328	0.015141746620724553	0.04657866177133428	0.001608704262032552	-0.022405573139711123	-0.016426171765739128	-0.020062939327961795	0.016320413512018513	-0.020643882860339725	0.1913135055494431	0.05377843296211804	-0.0012625862924647664	0.004742927117353247	0.09307148873904435	-0.20459478554649158	0.04952676496544518	-0.01410234263353641	-0.07139550779357687	0.03294132514960074	0.2976061794100994	0.15801195702097212	-0.030869481513985737	0.0009578710555213548	0.017096410234575886	-0.05998839068420266	0.019342440468180122	0.04235946890183696	-0.022537571764144285	0.046687060291702075	0.07790391924468854	-0.02819579918378504	0.03394348976761248	-0.00989929462489199	0.021082646937157553	-0.05494290892300269	0.00022090793265360843	0.026454678451177823	0.06949882088762088	0.2675623427546758	0.026358995224050615	0.01235519220291053
0.0009953391286166152	0.002689932992721424	0.052619076326022696	-0.0013691289487357608	0.00025927975576960305	0.06900350758605892	-0.006240677438358034	0.02852785934117255	0.0003160720850653888	0.004709657522203133	0.0020268912043715317	0.045337752664835446	0.010312580463115955	-0.018045375215001696	-0.002679892248530996	0.02069359066194138	-0.03632068704424537	-0.037524961082380834	-0.02835961412939305	-0.13815467371234663	-0.013139294808795603	-0.006497231745090903	0.0013265725800973088	1.0125236700164937	0.008276902274125314	0.023466734938949685	0.03238123026217145	-0.0013243851267692663	-0.12336373767241011	-0.08504083671507978	0.013834793283178897	-0.006377867627269552	-0.10690165044807509	0.01980439536796912	0.006173032229253477	-0.00717855285959813	0.011384435811297954	0.005365155282107298	0.047234027804410286	0.05218348993680529	0.0008387158680678113	0.014472698790512368	0.01280937199906548	0.005610021762206088	0.009822548187787834	0.029375613070897817	-0.022426796034177732	0.14159242406707456	-0.03727419167851749	0.002680596875068386
-0.0009565056750048825	-0.0009239808991274912	-0.03382899561291561	-0.009592749581276165	0.0033447897730078694	0.05274043217851522	-6.728729983733501e-05	-0.040074655259424614	0.00931404706636895	-0.008734258894398954	0.00991865027630929	-0.08946600572395673	-0.013631684841099922	-0.019588113751523268	0.007215117199351698	-0.007910119134849446	-0.03703185188536336	-0.02923868187578191	-0.12420255371924177	0.005562187433336476	0.0022709435545184534	0.005617718100848288	0.07696480977955289	-0.7177031825562753	0.011739650384322523	-0.005167164612885608	0.0380845758465799	0.00021783839562776848	0.08607691329001309	0.013947442987412796	-0.029808518424498835	-0.004357763554937992	0.016965749903722828	0.0453073716309711	-0.15301902966403264	-0.002564015960355664	-0.026395659600908675	0.010459562139915033	0.167137105219576	-0.02240390269642776	3.9959213153633756e-05	-0.027138854806147174	0.01179671289232956	0.03983194761125715	-0.005463057357255093	-0.10687235637780176	-0.05073872434081604	0.09205696677731466	-0.07534050603794876	-0.12654741778025747
-0.03197998022083957	-0.040809224010172875	0.07095164122881524	-0.0228705913658805	0.004142199106346743	0.04619768253659604	-0.06693134841322608	0.02505457046561969	-0.006280730552969817	0.005427298332020792	-0.006366377855034989	-0.04247428229441066	0.002764671927305972	-0.022518206311904942	-0.0034069669191609136	-0.019498208478228116	0.010796058128361347	-0.008518826022848952	-0.11984153772809314	0.0004828726623007242	-0.011601979583466801	-0.04211915477307448	-0.0009428457685342437	0.4188215876396728	-0.034552765174895285	0.020768850701539124	0.005609249736270431	0.03676577097812369	0.3623485862696106	-0.0183068494168901	-0.0334442624281568	-0.00010261953470908338	-0.04561839635879987	-0.13140099906258873	0.009547824850479947	-0.0104281536223898	0.020948618538845765	0.040440868313095055	-0.02744052676201468	-0.029775148973875912	-0.0013076142170044477	-0.01974600381969867	-0.00793912387317414	-0.07141376718073553	-0.018457862992509035	-0.08571105687602976	-0.03869258830985136	-0.19533703878314554	-0.055137761806955676	0.01753176480104421
-0.0005464551373494033	0.014552855992484001	0.11433877594028855	0.03422984287919762	0.018587734042156807	0.08529394947262463	0.006881869805559836	0.026966311224616766	0.000266015066692853	0.010673497083410257	-0.006598761209950134	0.062366777451522463	-0.0002248573176737409	0.012165989706012261	0.00360859513388059	0.010809463136905652	0.021852299250302167	-0.0083580324765353	0.0666719035536551	0.0059894068012504706	-0.0033705455854014872	0.006739788069489987	-0.0038645730716195432	1.3838253078657183	0.01352434248651116	0.021122588007192553	-0.005944058275794669	-0.014558614621741435	-0.16458136418810218	0.037222172944821795	0.023861651713834	0.002473162280071847	0.03437608784816039	0.03324406466880282	0.023425073281826643	0.007490746497628606	0.03519479590245292	-0.03172879000686262	0.021534467297594666	-0.021753232311784085	0.00065749237905693	0.005921444433395936	-0.019003001620193753	0.007218863843460531	0.009554331848526271	0.030137190082288726	-0.03455577803765009	0.23748586774256183	0.015947192760286635	-0.013944784012017044
0.011523878022768714	0.015050989059787571	0.033819008164744084	-0.006305284885028323	-0.011400759468759134	0.0645143996716297	0.09621037137956027	-0.03522801055172513	-0.011396798330169258	-0.006307869088634107	-0.01156375385121555	0.044492440596470166	0.011768471962228796	0.009291710165479526	0.0025153865803215015	-0.011771626344245487	-0.05372202279239573	-0.019251570967496082	-0.012251585971663554	0.03726977952264024	0.0009555653928138781	0.002810161688413427	-0.0013772805166318903	-0.44922650518092394	-0.022663843277345587	0.012950160033241627	0.05014218791637504	-0.003531953773873829	-0.22393115290604645	0.08164879808168098	-0.017043583551331905	-0.002082578525536519	-0.039822297700542915	0.06341053695584506	-0.03500663738448293	-0.011147954591690722	0.0219846739528155	-0.06913325650597235	0.022253172422414126	-0.0351471661115349	-0.000926276354037691	-0.025111990556218735	-0.01341628408450324	0.015914320273358682	0.004250094821391394	0.035201848771895854	-0.06281867829329457	0.20802949436803891	0.01284695501474289	-0.012400662044640194
0.0005138749957409346	-0.06486559471401188	0.017066275311851495	-0.014078733128887688	0.0008568580189737986	0.05342272932128517	-0.003321561874100189	-0.023611087578655134	0.008554517979089087	0.01149367329072843	-0.006233761263273845	-0.2011311132821933	0.005548902497993185	-0.022259582684557244	0.00454598528817296	-0.00776572864298032	0.013281243445885048	-0.049603439994181826	-0.03191207769324001	0.12771347355322438	0.007884499636909459	-0.005155078147487256	-0.014863375667816217	-0.3397197143319725	-0.017687908971291473	-0.0027422259317823774	-0.09324375141891014	-0.0006311637967806745	-0.19708136305870083	-0.043026334065471926	0.014360185697663565	-0.004720646827142082	-0.03985603948584139	0.028042287349381512	0.02324237991845648	0.0012785697917668585	-0.023533892292118525	0.0013630895992675506	-0.019329478540263154	-0.044831992133816126	0.00045227585173561235	0.03394241194173119	0.01148775446204836	0.007033535835989824	-0.003770026707549914	-0.09808054803131709	-0.02376707416690515	-0.1424016940421332	0.03165918684612934	0.004378733364096115
0.0013337893243799044	-0.034175052973358655	0.0656615655708254	0.01860381268492829	0.0028360442438643075	-0.12611772066083812	0.0003664325901081611	-0.03715283234466824	-0.011222384082780626	0.003313941437205676	0.008619264068873964	-0.10064707379500351	-0.016502950503211652	-0.018402298387224802	0.0024760019228571763	-0.013138094518510843	0.015356619064217739	-0.0056172885412041065	0.06093147102358798	-0.13485971596494697	-0.013998822315712459	-0.047031923515899327	-0.00036068661230756336	0.3077623819006145	0.012205184357907274	0.006826965943070536	0.005566048681969005	-0.010242240656468856	-0.06056374317680975	-0.06694102618086945	0.036778221501780534	-0.0002885624162523527	0.013958105196167163	0.04714578338304418	0.016803565794969746	-0.01508361373568223	-0.020534792527579247	-0.005509823769168725	0.014053959306187972	-0.03871080706065077	0.0002640746326156659	-0.024212699773149507	0.007201068929940447	0.014802419287535758	-0.003378192940216832	0.02976678877593258	-0.022796240841677445	-0.14219578294439544	0.0024150857302363874	-0.005634235834980427
-0.0043952355764631645	-0.05305517372151135	-0.0599643486670212	-0.0067468612639817365	-0.03140284233189341	0.0726030755009153	-0.005432084645670511	-0.00068453221430118	0.010142456301488073	-0.03387148978209984	-0.006014495549230014	0.05643087517447939	-0.011645185801971093	-0.021614110819985582	-0.0010487888804138492	-0.018469022977562418	0.010264596603801966	-0.006860361336126516	0.00514601851012485	0.0035136195378591764	0.006084374862235563	-0.03971700288011689	0.009899364234898757	0.3533017134993658	-0.020047800690273836	0.007019620762878913	0.045137619762238686	-0.00047824351472045234	0.0008925830142941777	0.003565657779554249	-0.02200021146777326	-0.003247364191551969	0.03311557470668631	-0.05323377985158604	0.01629290875264387	0.046801819497108044	-0.023795335940302448	0.0018327138051157817	0.016572079050075263	-0.0227279047843228	0.00023930778351350456	-0.006098570038743673	0.012504214541052352	0.009460404499605148	-0.0020143296677561013	0.0322815684688203	-0.05601672393742756	-0.1689914454492022	-0.04782834496574287	-0.0028180196814253577
-0.004411697036528494	0.007400256727732812	-0.047472209674967326	-0.006684646710164907	-0.0030328978239613207	-0.04577493545793441	-0.01592190625757994	-0.03880019385089581	-0.00883096854902942	0.010300869749578305	0.009189766077179046	-0.08470786324156752	-0.014556400994861905	0.0025395883176810457	0.0029033958543644984	-0.013572048840442585	0.013348001667949756	-0.0067399685375883565	-0.07566951960264141	0.07085842500759164	0.048120398372601264	-0.049029848764332744	0.008286546479923572	-0.6090551311959612	0.026202994603647313	-0.008806314922594538	0.05539042633873814	-0.0021327090448106903	0.094990441901535	0.1574065699755487	-0.025876538640462785	-0.007910595066630595	0.03301153740411755	0.030253531854615538	-0.021872363009784478	0.009295780395612383	-0.0225328272912745	0.019807809628381436	0.025097434100105922	-0.033009728519837155	-0.0005887420989471138	-0.027507878805102973	0.01167539593853562	0.008077867081790736	0.006169841493211061	0.03404189645458955	-0.036925461491642546	-0.19975284222681822	-0.037639571795305804	-0.07146798088436035
-0.011381819892786735	0.018079102883514588	-0.08425085603585257	0.025319765309674676	0.017678661494317568	0.083182813454185	-0.030410188110015408	0.03591132125815493	0.007033997054542488	0.009959101388669706	-0.002799704225351525	0.05417986339127583	0.007342876950626123	0.009541793417809459	-0.018263272895314004	0.006001939909776047	0.022932871018716286	0.0013412641918155715	0.03180353464951568	-0.03455235571575213	-0.0142890875730478	0.006799470334913712	0.04052943721603679	1.1792383667029138	0.015304768603339108	0.03202297787957332	0.029492171514888834	0.00848179841444762	0.11112629623666825	0.018087664462426163	0.005018283988876829	0.003462002247381497	0.034605104010569994	-0.026901196884736963	0.016932248500839433	0.007207814597784818	-0.012801504725096401	0.013797580535159795	0.06975925770967296	0.045132891146721976	0.001010481241560774	0.013994669724865525	0.024419868101150495	0.007318687015246406	0.012983020995062907	0.03347194313112286	-0.030332461520654126	0.15327164989194333	0.0003397225023841202	-0.003843416292521124
0.027518725003235885	0.016899677679147497	0.013668532673348364	0.021168887559346695	-0.0013057526015272743	0.054725566051526404	0.09546654899283512	-0.050006093029046496	-0.007276779060922491	0.014201210743687579	-0.008403443580284694	-0.0662600082728417	-0.018130751459316162	0.008956618206909116	0.003417919933203666	-0.016386767095467804	0.017433239490827146	0.0025405028422217585	-0.014339905632930458	0.0007235889194067113	-0.0028420813993809135	-0.005216875562939822	0.00546279188197318	-0.5970472201335959	-0.011431335882632994	0.015361724980219878	0.0008661311605957962	-0.010014955339316293	-0.20319991324401482	0.022719115752758624	-0.02387988325224942	6.366898979977123e-05	0.029694558198071173	0.05045651932597048	-0.04186278759626339	0.007127235208457205	-0.02463498058774121	-0.05653443348051842	0.030457615388464546	-0.020790594688583953	-7.070626915083267e-06	-0.020134224399064624	-0.02158563356503164	0.010290729461059436	0.009327799636678173	0.03682369217839259	0.05952911486697367	-0.13596259208778175	-0.0201170888093151	-0.005119065587513978
-0.00021060972683299042	-0.024640267372475863	0.0222654879011091	0.020658868561445706	0.00935583177446133	-0.05821031017550868	0.00255878948297177	0.02094068563628971	-0.011614145526017819	0.010383983297540226	0.007601230316140755	-0.0031362776483739255	0.04550187710871178	-0.0156381743654023	0.003551261427299323	0.014678387112776909	0.015244253477063376	-0.010482368300315284	0.00351470901361854	0.0020663581366267406	-0.022437781001749316	-0.003702678874159392	0.0038041084376603065	0.1755472091786721	0.02656843610268952	-0.008412655251433808	0.018669741757142765	-0.01414151043917118	-0.23602835277743525	-0.027350380049543627	0.016061750272490825	-0.0036802224714090697	0.023885682946095402	-0.11990178252471033	0.01804508744869463	0.006430337667059211	-0.028373826089651537	-0.02569243001211471	0.0782774563036744	-0.030111079413539847	-0.0010451289984273898	0.019246903245254725	-0.01799265779663874	0.005915287476109552	0.01569889986098933	0.028257598173539556	-0.027421440823409648	0.10136647240528418	0.03093450379727983	0.016222246256200015
-0.02875966599340245	-0.0007130455946062284	-0.006875757762279227	-0.021904346284699203	-0.0003407159710459382	0.0026573890201141695	-0.05847800930936155	-0.03886096823561638	0.007863646332912685	0.011065701034872973	-0.0019704225314044377	-0.03347455140264092	0.025792382467255993	0.0048427290890496804	-0.007777692960204877	-0.01004784903696709	0.008281806284997946	-0.009648626114555008	0.21526844496231914	-0.0036310409589608754	0.06538108984844676	0.008308280447730795	0.06569004793809977	-0.5684680439838615	0.015701748261006288	-0.014264256780760843	0.04454564121488947	0.031170474315644243	0.2744438757967306	-0.02180817297871813	0.013554363898689371	-0.0009262515681777586	0.023315326106154315	-0.13738396194869648	0.03946585852311596	0.017789899946530567	-0.02912002147205194	0.043128291275770246	0.10717077922300228	0.04165475152031522	-0.0016705020495945064	0.09790094546191967	-0.008634778941204423	-0.00436433674167547	0.013739091191744228	0.0036489568549694013	0.0073884266475652115	-0.09212987124887245	-0.07424034929382452	0.014393987252487023
-0.009141691721475581	0.01004970375241901	-0.10477652738084234	-0.006596356940218811	0.007028419857922563	-0.03961733450341981	-0.027355849429509364	0.02752847499802792	0.006629071951063088	0.012440030028578302	-6.5413997694122375e-06	0.16029046625260662	0.0030354871168634416	-0.021034157246991526	0.009108094711953708	0.001628693172763451	-0.03678711394375005	0.0092841030638574	0.09218763270447071	0.012250497870075741	-0.007557405555045989	0.005593802921745737	-0.01586536805730011	-0.07081188703581229	0.025399768511039474	0.008482223006149798	0.025579493314498176	0.003098986287750449	0.06457755063527557	0.006025408052341527	-0.02542335859635168	-0.0005525325358146802	-0.04309892511245489	-0.042841987209981745	0.017724966745923575	-0.013196432043358072	-0.013863222188701457	0.012924736304469116	0.15669886427723395	0.06198450850882882	-0.0005176377016992774	0.0003123442181973587	-0.017151950220854997	-0.051314420412636626	0.009623041572784496	0.03356158358182474	0.012397638641150115	-0.06194377088568263	-0.035604123412747865	-0.0034615386143406796
-0.00041484083229406676	0.012522120031882696	-0.021301874573044735	0.017806643631992847	0.028599897933735338	-0.09211934000657403	0.07349443755063985	-0.03996691577312522	0.006568853878596928	-0.030485089467604712	0.017302231418507473	-0.019561627893385686	0.0029960019966587424	0.0040833266738867675	0.0120310354829855	-0.01170268523416853	0.01026668927589435	0.018075513372910062	0.03436503163091238	-0.11140015073396102	-0.0007842334339704394	0.0002137227660143253	-0.002111012014982771	1.2643147230025726	0.0023415982486527354	-0.019528496725105468	-0.05883381132633776	-0.0026729465434822486	-0.35078723740469187	0.03674778722657575	-0.03349322176772639	0.0042432122981457725	0.019905628988950413	0.07791579108014139	-0.30360328538229386	-0.008191225087598833	-0.012396019695159247	0.0027771837844731634	0.019947224379194314	0.07966189770431502	-0.0072138614546602186	0.011281535684288975	-0.007017751594882975	0.0052880762081851575	0.01778296315621301	0.028650469284966312	0.010010575999324282	-0.08332621809944094	-0.035436802426597386	0.025836231645929093
0.008814288147041953	0.021200763894710872	0.05484230563501387	0.017365547670516297	0.0033025604872367696	0.06798940811942703	0.032711974230955454	0.029266601664418704	-0.005001976801614001	-0.004466176874638995	0.0009080219907444189	-0.007058019298218278	-0.014718376881252698	0.011103333996028596	0.009733980247968066	0.01765750130047072	-0.02381658802665297	-0.044885766078087544	-0.037827163298029154	0.004557111857092969	-0.015026572657147335	-0.005709723482986737	-0.013197772041524877	-0.10304797948142122	-0.017672607634342058	-0.04549676774819818	0.03384176114754719	-0.012485334476181742	-0.21423241035908167	-0.01831655452026789	0.0033287272508641763	-0.0034009499088093437	-0.05405277671586882	0.04594814532902001	-0.04437794481687097	-0.012811925871718631	0.029055121168726418	-0.033089354097071554	-0.03728735863008151	-0.052141576751870436	-0.001388747499109013	-0.022956145234545602	-0.024722973449507843	0.00358972557579491	0.006817806984376875	0.029847087594984258	0.013010131036425355	0.07757434180067667	0.009489353999005289	0.003277681860570101
-0.0009800309327518335	-0.03360143810003501	0.008431874498482466	0.019010449254339618	-0.028993749498853867	-0.15445348123650401	0.06141839779051479	0.029559571206987857	-0.005586086390839773	-0.008312354594988074	-0.010420521052999357	-0.004570287750228272	-0.0020983055696227894	-0.021138133858239233	0.0020839730623825746	0.008245232206912988	-0.03974273737339654	0.012748941081586963	0.195363880784094	0.16254657348943333	-0.016023872415796357	0.005496408249505839	-0.010144883676841345	-0.11019781338480716	0.021373562853186378	0.012284454988179276	0.004519629063702087	-0.007404229283794302	-0.23079742546550006	-0.05043962266204708	-0.024220319082783315	-0.0031940544121409403	0.00980449378549747	0.047074965692066505	0.038048966069202016	0.002596030826519927	-0.0072916722340261005	-0.0331973483498321	-0.02826102260834432	-0.03403130276709835	-0.0012988398282002891	0.004303910971069217	-0.021625544986497516	0.025234563790759147	-0.012554868018869092	0.026290885538515066	-0.01860402291208211	0.0871501420658975	0.07343850581006718	-0.0015218844874769274
0.027411470290764555	-0.02958204020483663	0.0477336402883202	-0.007992006616677646	-0.0018491309916240425	0.15136640087448522	0.09427454569610164	-0.04130566978317802	0.006999398660042789	0.004705193607894625	-0.005694974906091193	-0.2100883718325671	0.03678898622819652	-0.021638504663624554	0.003917788672727693	0.008624105281332959	0.0160673879580394	-0.01134234653034	-0.04083162331637395	0.10940777300673508	-0.016978218752801606	0.0008937668847078385	-0.016304769499832037	-0.17475763458461624	-0.0046416089526468566	-0.005814399702557785	0.07055666171518388	-0.006604678285959744	-0.24977338952376194	0.035140415272021344	0.009447676273372053	0.0009259007898732306	0.03729023414432159	0.053235886538540216	-0.03524858278841789	-0.007061370446690671	0.03831488015851728	-0.0665017148179857	-0.031019534764339732	-0.06933838518896446	-0.001873342545540072	0.0027189831513315765	0.0026976351122011692	0.01861449224735343	-0.01947497132515673	-0.07736589040714534	-0.019239384147912462	-0.09054433586091126	0.09237564756084866	-0.010535326781300319
-0.014635857952559672	-0.030777039417951162	-0.03975139157714111	0.015480236169513228	0.019537088788489563	0.1326195283105685	-0.05387784063504787	0.09814551120127962	0.0060327921941899145	0.0024757112507960755	0.00040238278515716954	-0.06736163678522852	0.004538071920757465	-0.004833527491159839	0.005112106039841638	-0.018925974432564545	0.005702534469340026	-0.015849989555171123	-0.07412536711565536	0.034637679036453484	-0.010990132158776396	0.002672337231462734	0.04832032634678508	-0.6376241210324154	-0.01136467857386724	-0.011099354645306812	0.0006446454844677646	0.011380713623191877	0.20756319635271755	-0.020590776669246906	-0.06017629262229457	-0.0015814875388623477	-0.030235466540274227	-0.06032129899786642	0.011315174093154929	0.0044959249108011134	-0.016791946351999924	0.03777761684532888	-0.009652711657407099	0.08820217211491135	-0.0018000020495281205	-0.026419416857480792	0.002128208770929814	-0.005669033906089226	0.010759349581448988	0.03208656668634103	-0.030887949963397752	-0.19530756589439333	-0.0738804805356789	0.01926397144402099
-0.010873029524505546	-0.005102700129400364	0.09935663840657116	-0.01635852755173564	0.02423032844166628	-0.04238200850497797	-0.02317992686450434	-0.043791400669655374	0.007789954087672231	0.010931859530643533	-0.013717652120761158	0.015082495046254462	0.005857428754264947	0.000742219880479388	-0.0068474141868009614	0.0027266703852867067	-0.03680653938336254	-0.007772465835627372	-0.08501976933558435	-0.002384927806544147	0.010712506007804767	-0.04049391453915014	0.0625190342408066	-0.6108384758443022	-0.020759611535850125	0.0021103846171230544	0.023835096181337757	-0.0019123336439703053	0.054298665233409656	0.08325141404233245	-0.08126071624234738	-0.02028727958326308	-0.043192498065355175	-0.042178583688821075	0.012758648054702962	0.004848841364905547	0.03152075927842461	0.013923007347804014	0.0027852982776217687	0.031041489644055766	-0.0004640885576605797	0.031881551810524794	0.006774843796102323	-0.0028675273930333788	0.011035622937487641	0.03633273222932112	0.005757169272062947	0.1011303056003967	-0.07905118270147668	0.013531322296525013
-0.0008834810099792776	-0.03389628898985511	-0.05125409800063117	0.017139553827955022	0.006214748369076551	0.09547701938173077	-0.02649516110289442	0.024592522220833416	0.006131918220419175	-0.02768229890020234	-0.010828472867688925	-0.09473070066154186	0.0007940410534689363	-0.015170443273936325	-0.021883171236763883	0.0008380718732896639	0.016899002770643164	0.016321714607776813	-0.04742760929386459	0.005378063428880841	-0.004015922283389591	-0.03795920033215079	-0.016686083704757403	-0.4585037683221917	-0.022331567275198177	0.0065215881180196444	-0.0850757624398957	0.0055328210108225905	0.02483013048327184	-0.0044581312801661626	-0.03503567604172149	0.011927831967066777	0.030779819710341327	0.021513465675084626	0.02408491142983994	-0.011877842565474838	-0.01726591447811834	0.01578894461076743	-0.03156034164298835	-0.0010305522690139696	0.0005941675353191386	0.05197021083983236	0.009488825296234427	0.0102305191153353	0.009433582482090787	0.032194644180014075	-0.04969143044466291	-0.15263382790418065	0.037748075766281725	0.016961152059366942
-0.0034178514157392785	0.01682221426642409	0.026818458649525746	-0.030328765367451525	0.002458528670332089	0.2031045251691563	0.006088604875394412	0.05076731650208203	-0.005063227712038497	-0.0002047158480028429	0.007882835011347379	0.09279273555944656	-0.019371501151200572	0.007304303830058779	0.006854374153272147	-0.007198144432568825	-0.041074386177734595	0.021314266154332653	-0.035783547309927964	-0.002296107744854862	-0.009584657876781694	0.1347012427125789	-0.023787282059323844	-0.5718453186385999	-0.02267218084449305	-0.0018346398965040861	-0.01306120626189604	-0.013901213026244114	0.0007852402024178445	0.027616996100415053	-0.017704764491489187	0.0006195670846900612	0.03532744313687472	0.036530831021666016	-0.0482741769811736	-0.00015534778030014423	-0.026273157733986863	0.007764519378628575	-0.04000004861870662	-0.057656980413545444	6.723418704059441e-05	-0.011520290185366412	-0.01639076833380568	0.006432261557874562	0.005444523455501985	0.034329707087974566	-0.0015139551915158336	0.11533546410891159	0.5604794361072803	-0.0611242851961324
-0.00436636759963767	0.03464448027916606	-0.013292844470249747	-0.02110955896594687	-0.008593967024696393	-0.13969366841782904	0.014821980467487447	0.008108006704029504	0.006187978707502771	-0.008291215984475093	-0.0066523161319930295	-0.1945456698776663	-0.007355201615750957	0.03016542829538703	0.001077460842554865	0.0026568695345638845	-0.013516891103980015	0.010717376406805125	-0.08334756636402671	-0.0001802864538321046	0.001200881781625594	0.008250096678595947	-0.00822802813876915	-0.38698685304243324	0.017127266540291022	-0.0011664899665240226	0.03998262827001927	-0.009038471979523819	-0.18700208304774524	-0.02164575065227391	0.016243752299110657	0.005369618996636927	-0.035808311279089323	0.022588578429924108	0.01895741186738428	0.006615628690652738	-0.01645007439660003	-0.02507355238342825	0.003672793384020224	-0.03540214182767995	-0.001473974495915172	-0.0165010246231358	-0.02241628994639068	0.0032204024368890716	-0.01867037254742463	0.002408559457812953	-0.017175189361922732	-0.13048262109975112	0.0032980178887182772	-0.009785673533206772
0.01133879629600283	0.03440626436629336	-0.01407402474436285	-0.023687138759513438	0.0021682321875774505	-0.19603038740858375	0.05866213579166069	-0.04942298650476987	0.005991183595950133	-0.012977557492285631	0.009087308585383834	0.0221084462471199	0.008708601373851342	0.01816178816180618	-0.006196437544710716	-0.009737499361821392	-0.01951117015611253	-0.012891424426567755	-0.09693539310772831	-0.004315074728592481	-0.006223783630649268	0.0014933776316942385	-0.01383643736502454	-0.4227368851753446	0.007601424759811925	-0.004457002560112596	0.04114073916476045	-0.016968077102853932	-0.2633619673320702	-0.035076046736731314	-0.020234544250799808	-0.006049415131668138	0.021410132704865827	0.04524178389008957	0.026282174241381018	-0.005475507048823419	-0.013304221509627314	-0.032941668947414654	-0.01835265784790554	-0.01620749341641431	-0.0016103125789479237	0.028010078164263996	-0.03137864812389107	-0.0012456548013776228	0.00629118884833697	0.03636917797407041	0.06882112725651895	0.09265494572089301	0.01329155064253373	0.016144807301986475
0.005108276303576485	0.012600216506316247	0.05406565263274251	-0.006137477447629408	0.0017103425801291451	-0.04861436581430025	-0.0035330775370044647	-0.03183375164631216	0.013774979946894382	-0.0031234203135390545	0.010484748671612214	-0.06747351046687464	-0.014850531432400931	0.006969923784415369	0.007862317520159014	-0.010537497098602761	0.00812172136385725	0.027094696684177688	0.1493991524834595	0.014797905682530654	-0.01494512158552934	-0.022980078947871335	0.01974663021689721	1.1005331673214889	0.018939912543350146	0.007630446590927386	-0.006865362906497103	0.0013740340820375422	0.19447006108920858	-0.028939268505845574	-0.027009191006174296	0.0005255228858506598	-0.029877292279759785	0.02514352317801522	0.016952482016800878	0.08160564135039694	-0.013724445883100907	0.006985487905974151	0.08312867910732634	0.03724835590694165	0.00033459960615291496	-0.0025968043561972083	0.013337192860798132	0.006975694744742031	-0.003451587414361711	0.030050789813310257	0.022615409567580173	0.33349419807588593	-0.03525729151001033	-0.01260166554330617
-0.003649733998877764	0.0022973508769160616	0.017804673325602743	0.0167807140459734	0.007513428666996333	0.057347881255845	-0.024221392286805893	-0.040815830693904175	0.006728058829432848	0.0006917538235475604	0.006381519094578653	0.14303435069488168	-0.0030012860211498264	0.0028478494933853655	0.006895457329304918	-0.018252151773674997	-0.03719399962501138	0.02252376462583197	0.13633802706255227	0.0042968864652610135	-0.010426122143438988	-0.041939991975251174	-0.02443020578646883	-0.6628994596070513	-0.0239626599365929	0.011598643674445703	0.03598613236230321	0.001970742038742901	0.18675040261259737	-0.031183657750761266	-0.036912597438529246	0.014463327454727915	-0.034568997409207075	0.026843056086362775	-0.04210738043098181	-0.013109104536575978	-0.00797831008582898	0.007844096397757676	-0.011613394055895697	0.039040738044142924	-0.0005220290384022519	-0.023615968692747083	0.010673185246879985	0.01050420375524609	0.011695738375237488	0.031202683463854193	-0.03249480861888578	0.0794736271788076	-0.0551970536711995	-0.07276831438811214
-0.014654895817308989	-0.031181780751231052	0.0030266386578789023	-0.005409357691248806	0.0037395669390796684	0.05886700627972277	-0.05836461664753533	-0.006162054450502365	-0.00042589951523877974	0.00827211153399021	-0.005918241017057881	-0.12663600867560282	0.005634236838186552	-0.01620841403774302	0.0064915478678394724	-0.015811644389829235	0.013953516076590131	0.011027543046404752	-0.15256344641428005	0.03339025803691238	0.028925157414898785	0.0007127976552990731	-0.026134781775344482	-0.7755977664005873	-0.028259955560315575	0.011108200124114955	-0.034688452921145106	0.010626022442953036	0.24168440677524522	0.04569725747067041	-0.031362856393292074	-0.002308508224408797	-0.03252178915183804	-0.07006184652038018	0.03304916512950381	-0.0030379423593505637	0.030888402568749824	0.0501255720458561	-0.03379077445034018	0.0769907235512881	-0.0015893991685908986	-0.027560928885511565	0.01706439740377009	-0.05872665958542311	0.011090903113644163	-0.10641766879050264	-0.04146485718085296	-0.19478724341791204	-0.029970410766580243	0.017263808672796224
0.02878425628735713	0.01683454052175366	0.07060884024348707	-0.029625028636711886	-0.027402131088320313	-0.025662612198755232	0.06624833941261914	-0.03447632420612208	-0.003477096224766865	-0.009862718670869436	0.009846273857788582	-0.008151364878662571	0.005540656942190071	0.006600236162640431	-0.005990314952622612	0.01211282851439646	0.11385183842119459	-0.009938673744385597	0.06002810073560086	0.012047742367334649	0.005656862615484079	0.003189355776122466	-0.016287087635149147	0.39818960534535536	0.026837058638165764	-0.005631519502101947	0.04113433277813365	-0.01013107430586897	-0.29099903203395505	-0.035789405091731716	-0.03391178468556518	-0.0028173684774317736	0.03261316555728117	0.04950241542306194	-0.03560033994780442	-0.0027373524953607556	-0.023903597613354487	-0.03962227984740821	-0.037939352463481374	-0.029925214852804766	-0.001291725613847666	-0.02090547761185526	-0.022052323814615558	0.009831781434637378	0.00833559441810503	0.03331451581202091	0.013112114711237336	-0.21227558758204124	0.008107028118979906	-0.008208211094312719
0.01600799430572515	0.013460023578201344	0.04246626918090815	0.017635605233870227	0.0043248624305389964	-0.03225988123549505	-0.0037277029952085287	-0.021604660847916422	0.0067249870223280595	0.00825767715771849	0.008447369382026773	-0.08184588325621625	-0.019961986994721882	0.003166014695245758	0.004153319365128118	-0.015807763084555698	-0.015876573007155094	-0.04319626928809012	-0.060194893464280176	0.1368202190388758	-0.002707994196638174	-0.008783845015607585	-0.026301064912984295	-0.5801805018004493	0.015017772494381644	0.03057568007650916	0.0462421397759219	-0.00043550467309069063	-0.16044734739450195	0.0115003455698401	-0.028341805192576067	-0.001988516043462005	0.028178036985882136	0.04667804066290464	0.04141079600298376	0.007512090113334853	-0.014687210307849363	0.004156762151115618	-0.03390216274103259	-0.026107237887012524	0.00041524260132428027	-0.038021443371010176	0.009334233288127143	0.008391290970155752	-0.016591279392325305	-0.09502950861513745	-0.037524308769099755	-0.11528174528541749	0.011626101861250208	-0.02134492425100325
0.014202000528921416	-0.004672784328988382	-0.0934073388775585	0.002527629739658005	2.3531501614343143e-05	0.1304437660835015	-0.05835798022879753	-0.03517661091477694	0.0025060943365391723	0.0106920445345384	-0.009782926437635434	0.10058977554967397	0.004775949410699468	-0.0005112582478013791	0.0025739386582274166	-0.0025707061934295778	-0.04274574618653514	0.010430507302275873	-0.043653644989036004	0.12701140769474578	0.06781868827894195	0.05384681516097571	-0.0291497566859729	-0.7126311861921792	-0.01624711257639028	-0.01323953076752041	-0.00225614232710559	0.027787026812505063	0.21560701882943395	0.03379519143329117	-0.02992740234611083	0.011348309002421411	-0.034475136482228844	-0.10078762399457164	0.017915105775670372	0.06751451949136862	-0.030258739045538732	0.03094544702617968	-0.028479592161771507	0.04846803707956997	0.02635833071528614	0.038103203457742166	0.007423973064839629	-0.05212532956182049	0.008638688676686615	-0.09736068291655392	0.0834308903107817	-0.20305977410282885	0.032888710855562206	0.03441023285125566
-0.008071091406687629	0.011823300284620563	0.05172684414113237	0.019473536272981255	0.0038850928519681477	0.09586988214964212	-0.027886208256117605	-0.020620105195955148	0.005296003690271391	-0.00826481099797461	-0.007613778725540942	0.1475343577620256	0.006693776762413836	0.008961804065293108	0.004841624988385592	0.0042606346024804224	-0.043558127830058586	-0.012307477243501489	0.034163293379661994	-0.13975918907349952	-0.010364664599339449	-0.0036681505432836275	-0.013600815731562715	0.2824911125623589	-0.023213550137010316	-0.03597447404943814	0.04156096854493517	0.003352427978720516	0.05034184901236895	0.0036543575772615897	-0.027307441236664273	-0.01082015435197809	0.016894562726071673	-0.07026483162228961	-0.32552630835865587	0.006790402465424813	-0.012387669305608051	0.009534541608549989	0.027779478728264438	-0.021337451978272203	9.355528309897636e-05	-0.02097324000472472	0.008266989203823506	-0.04790105471533843	-0.0183870325258471	0.02596086838607771	0.058306238689493056	-0.21358044529303916	-0.024691398461718653	0.018398194413192594
-0.00502142613928554	0.020810175736403563	-0.0724498698266042	0.021086774660904393	0.0040721481829961706	0.07939233688186177	-0.016739537205168017	0.03705107386079999	-0.00557800189133086	0.010870918979319731	-0.003618978546440485	-0.009781361220308099	0.010384677546041712	0.0098639562757955	0.0036117485149454297	0.006563364617271873	0.019305912555708255	0.004904504214282497	0.00984309401903065	-0.03558529460821683	0.0027383422585982773	0.0067014621508391424	0.008047964655699433	0.39619728385713116	0.008396280141315219	0.021409798632580076	0.03274055927431909	0.009917697382552796	0.07400660177553219	0.018583484570198833	-0.011822575735778992	0.00256237830049522	0.03426486748350726	-0.0240616228279152	0.020337830947392013	0.007647460996226073	-0.011146056821212823	0.01857253344018791	0.024301136398938616	0.03604139654492519	0.00036800085108261557	-0.003217866908396354	0.010626779805515617	0.0073847735483647285	0.013572930963548061	0.02887975769980003	0.039104445388138995	0.06277115645117592	-0.02278307704976005	-0.009327569696504542
-0.0029913379459054795	0.00956750049347047	-0.06205290857797263	-0.005376421773265884	0.02260240237766884	0.06208159812404174	-0.010595339037184749	-0.03720019708090731	0.015531856437668103	0.0015934533225346512	-0.0013967130262719366	0.06488972099231205	-0.018342326923369182	0.007000609335490298	0.0026550650106122705	0.012009956681876065	-0.04096691866787969	-0.031857616579085514	-0.02826326979503847	-0.03541531083417122	-0.006176641387982818	-0.025363606282488217	0.0196654628963041	1.0695913439284042	-0.022438051378105957	0.0007650746989231265	0.04522397354416771	-0.0005186752028166666	-0.05579273395362825	-0.007359185012259605	0.04717160540396326	-0.0026454900360536157	-0.03697375185908167	-0.02171961720024974	0.017417253807726685	-0.010707135065092006	0.015243620641449525	0.004731672524964779	0.07540859049058744	-0.04320593460460186	0.00010482608018937753	-0.003051582565618992	0.009559818595822799	0.0070519801341883525	-0.0010216818733024412	0.028267567791885086	0.012335644141553711	-0.15904547999048738	-0.030023938592863852	-0.0023831432979048257
-0.005209398770933558	0.005508874960037974	0.062415379447446864	-0.011604312150770965	0.029501532019421576	-0.16235763819906116	-0.013909607318906274	-0.029226964064791902	-0.009995262605959943	0.009606670367069137	-0.003523765445173376	0.059197508915783875	-0.017345202772636004	0.005200395624039811	-0.011563172181440132	0.02145419124870441	0.012687145863363003	-0.0373167078493203	0.06324433774014615	0.021004700391315374	-0.01680747044133268	0.001915306710848563	-0.004535999131810695	0.9605921134439875	0.0180655343099701	0.008274588071281687	0.008406383182709214	0.00018218965105807	0.007968458181068491	0.002097743027588331	0.021249976364337727	-0.011888150658377162	-0.039409248919706076	0.019423641018129455	0.02496146873315702	0.0044260720095348005	0.012888799667615967	0.009900825765061745	0.014621175430136964	-0.035543309094585036	0.0005357617180787201	0.010506818224162726	0.012726296235925475	-0.07035123566618977	0.0083825299783206	0.031797390704119244	0.012682794343527076	0.29125207942968134	0.07975231624695234	0.025150041072760542
0.0017347906454966051	0.03663298936147994	0.025250350895195606	-0.007683200347051752	0.00985640239269087	0.07046112096047363	0.002912646225362914	0.009771538496513313	0.007947945803021049	-0.0032388719304572533	0.02415758296299682	0.2364906192742079	-0.0002915652767067513	0.041788677267956154	-0.021094379422105885	0.0031416761227238566	0.014537617731674436	0.00016467270585271762	-0.07077303839459109	0.028560741938481397	-0.0016585003837401018	-0.04334284409809261	-0.014905171100767757	-0.37799091395751	-0.023618107791370493	0.005184678114888083	0.0026572212138988105	-0.011452565166354907	-0.14879024834319388	-0.002981260589376234	-0.012502397833790929	-0.0003497803806971206	0.022824106691700943	-0.0027643523811108025	0.023954979839580393	-0.008608425757957866	-0.027170180624214755	-0.031664950665986	0.04273720515141499	0.051046530061688467	0.00038285464002765367	0.0026836595136175674	0.01084023454510716	0.009645022953807574	0.008779756135087882	0.03135889043569368	0.05865213928733919	0.08913660031352215	-0.052861049361612455	0.000529570889068782
-0.0014458424070023285	-0.005602776767383057	0.08305562027675442	-0.020040703043853865	3.913002291046723e-05	0.2503416908111993	0.006960009907610766	0.04598927621332841	-0.009527231887860489	-0.007549719091745373	0.012968952664175321	0.14984012466469593	-0.004225690557337839	0.008703893307957332	0.005748245588549798	-0.008956524804574291	0.024964621825836728	0.02249439122687327	0.11204905863518706	0.02404804067246396	0.005813428717465649	0.23704191809589628	-0.01247054957956334	0.7723315285550444	0.00016456405705284852	0.011531725055525384	0.006879442822624333	0.006806860187944039	0.7296036559498308	0.34419232272168976	0.036018708766405505	0.008787606993279769	-0.041170602370593494	0.03785685180778064	-0.011629598541405812	-0.023318716384198523	-0.01971790857576134	0.028884741829752966	-0.02375026820297153	-0.039705352258074984	0.01815787176711456	0.007802148042671433	-0.01847402767517142	0.007497498540215883	0.024616164268465218	0.03736021999725945	-0.04421040114748994	0.4145099752952046	-0.030005170968461153	0.011434643221017358
-0.004843345576079446	-0.058178776188090524	0.024218397585368347	-0.021423966790868325	0.022824238084095578	0.13930289834451323	-0.016988656713565798	0.024819841942021595	-0.008977930223620206	0.0010404323614366603	-0.010667300179207632	0.07566485839617972	-0.006939437824807646	-0.023779180735464797	0.010646027030239565	0.005677071565378356	0.028434976399509832	-0.03754943434413471	0.07600434034965546	-0.1337524081481883	0.009492020415809474	-0.030638469235334195	-0.0014637171584830867	1.0787767421773868	-0.004490231938677061	-0.015914102980055668	-0.006107936784240519	-0.002273854643155573	0.06176949591601178	0.024471286068888366	0.04516286283372983	0.0006456029718410718	-0.09429567894956563	-0.018154650913247496	0.017277312781807906	-0.0012180962626387555	-0.017675703755861014	0.007159975310306436	0.013503887353580876	-0.038577160781108885	0.00045866418074438117	0.006172743319579513	0.012920577023259466	0.006837662264902792	-0.004189101046655196	0.03314841407965941	-0.02322154248838897	0.19078771686164947	-0.022072781888755708	-0.0020162761968997075
-0.0003220276141175418	0.008796231197095767	0.04716018738808689	0.017228714618361847	0.010687388796965751	0.050746651054906944	-0.02227207562712447	0.021494353111177044	0.007402041395437572	0.012570901873240701	0.006092241867504709	0.04061220654341205	-0.002391634069450447	0.0070572158790546385	-0.00640122816370731	0.00474784839934	0.01400026821101219	-0.007791994331906244	-0.03813307891971199	0.18149285899934872	-0.007981569454491182	0.003896109898166469	-0.016352058884286272	0.11845849751934592	-0.025806224419804857	1.2733507684242795e-05	-0.09485174497653606	0.004369997968190728	0.03384897528906358	0.0032462141667791004	0.011121166320426165	-0.00820224754119172	0.028782632948565517	-0.012370133287056979	0.02432601373969619	-0.004594746606837543	-0.024306857823125666	0.018067056426374437	-0.024721005172285777	0.056061841075217306	-0.000554719486949034	0.030141898622083954	0.012012196453167054	0.006468732764349443	0.014369183834021533	0.03088603980109874	0.013669321363120435	-0.17030286812941467	-0.04156822342183496	0.017021642339676693
-0.002657315609373472	0.007560034321588682	0.054413520413252627	0.1957372678135589	0.01837493046658019	0.1619626378364379	-0.01344268585428399	0.00039585081561617697	0.010922243536157838	0.008487113673675913	0.00815341470440453	0.04134020355141165	-0.0035122062847105554	-0.004194066003082844	0.012936499441905289	0.02482585951854726	-0.005697812982440882	-0.04312527631075209	0.023232782588287773	-0.023802360629614668	-0.017581671609057593	0.04406177201937644	0.039769051564928666	1.0249853407006255	-0.008448099261668176	0.007717819226864958	0.028699927477835625	-0.0010731839974909235	0.04795779241511163	0.001731921687646536	0.0506303595732651	-0.0028393480960530724	-0.04167560398424539	-0.018017958731325053	0.01183244390696609	-0.0031229430192259316	-0.003340946385067673	0.010124915499036434	0.07280976696179932	-0.039324589860490596	0.000484421365596063	0.008047438576408876	0.013800103506621236	0.011010600894435993	0.012794437342726814	0.033912235832909574	-0.05636714456361615	0.16366901743480622	0.026839568461337695	-0.014376286668183002
-0.012978288493202855	-0.033973143273367985	0.025037414237499434	0.01619788310943968	0.003660681861319972	0.041536001666868196	-0.03968596028873908	-0.037527662079753464	0.007069989636881291	0.006639581192597507	0.04962893094025967	-0.004764331913567412	0.006658453860831105	-0.019842100248214773	-0.0034483475367585925	-0.018817014630487027	0.01514821694641232	-0.008159578172684633	0.09608684817504945	0.0006429723244697016	0.06146003155714943	0.008831240709067423	0.06396328729287762	-0.7018391565271125	-0.014331672235392216	-0.050123735907555235	0.03411244126549082	0.012859494181733681	0.2544433453146227	-0.033311519233029864	-0.04565215760310475	-0.0005862888571184158	-0.046816089093071785	-0.027998623006930574	0.024330620486214958	0.010161949282638125	0.038225637690855456	0.036507152530733944	-0.008821078157300507	0.045157596377011396	-0.002927148900195607	0.03671099965726862	-0.021565708434307634	0.008027388383613925	0.012302442903618795	0.036100500201912654	-0.045573144869331915	-0.15708086997604606	-0.07583856971078422	-0.019625846088977415
-0.008434924386518106	-0.025862570722378315	-0.07127450341659587	-0.007082860566776071	-0.003319094737694104	0.046910732345307404	-0.02713912105537602	0.02715815192027003	-0.006510587477745866	0.008952582743507218	-0.008047736708045431	-0.01760938284701806	0.009057664664933691	-0.0275719078609196	-0.00011392195519820234	-0.014473751678221378	-0.0015210028117763614	-0.019060425631822364	-0.05672658509917128	0.03507068832085006	0.006757799863764012	0.00536325745227914	0.0025688901990994963	0.35472683448751896	-0.01589602614202631	0.003524373062819359	-0.0026785757130119237	0.004302949589233321	0.06834352348887378	-0.011862049339032591	0.00530390689752021	0.003368090208961985	-0.03662709810840424	-0.08120196964276948	0.01906928705459559	-0.008552540167151528	0.02627341138318334	0.016335423914050625	0.01424944068011937	0.04409834109572512	-0.0013342311168962624	0.023324201775214715	0.027224503796704085	-0.005263562772696878	0.007935057460705866	0.02564866129301554	-0.0464009498245815	-0.16821960760250823	-0.03574240526243502	0.07737953164482078
0.021511521936476947	-0.059016159311925095	-0.015960262844516182	0.017843758147518384	-0.0028207102408738137	-0.21302706922409226	0.0809797062956015	0.012534923978223015	0.0078620214173945	-0.03552594457334853	0.008763578326261996	-0.05859606165794685	-0.01796966909490111	-0.024637625793281406	0.004416056319010386	-0.011429306380995331	-0.009613914302945795	0.00976510705161636	-0.06611074265014905	-0.0032179515325308785	-0.005415211780799291	0.041319991015843334	-0.016145444435581705	-0.4043359357558534	0.010739186740653167	0.003034990447970267	-0.012060366558031183	-0.0012592774842203652	-0.24905984322207342	-0.008226923744438317	-0.02217335812349156	0.0009526280979189324	-0.07168920597034967	0.057492568046504496	0.01396610126914411	-0.014279010807054146	-0.024885637912928634	-0.06272148247396289	-0.02989546168547222	-0.020380375579278735	-0.0012239554971718463	-0.01339403289680995	-0.0024667091309118405	0.0025340490626462268	3.187483797119057e-05	-0.001726277592272163	-0.01166974821667709	0.37167039417913866	-0.0538573400064377	0.02387339353848647
-0.001712481740941712	-0.002710167650375479	-0.059678844433367156	-0.004349988294962986	-0.02142392384226514	0.050167110559781396	-0.004967271231769155	-0.019120996363461016	0.003567240495465376	-0.008629686768142346	-0.0150878236992623	-0.009614360296954874	-0.014853784622270178	-0.018094106506347817	-0.0024007415167070574	-0.012401179116148705	0.013727629552377767	0.014088765127903025	-0.0707384870237991	0.04071563880145827	-0.0006188324635753816	0.0016882420749599987	-0.02892482391693825	-0.6768292490788561	-0.01893202033695361	0.012052713055390995	-0.09278047992234151	0.0012607214207157086	0.04734740710317101	-0.03770281692581284	-0.052138054366102006	-0.008870901978483744	-0.030716809912808913	0.03471620355641698	-0.042791600822010604	0.08239045761321831	0.009130638507464936	0.018086853661582428	-0.0381328439786143	0.09630108283426998	0.00021816757162014256	-0.025092110159118965	0.010935902885226279	0.00851986066255813	0.009251804419819928	0.03709455139260899	-0.046321510453169325	-0.19037584258859805	-0.049899886111899286	-0.07546256746642158
-0.0004951405460294154	-0.033931481690076995	0.07004473871260271	-0.007910513722375617	0.001876557266243981	0.10086744993645115	0.01972306586095856	0.02953678594973371	0.008109110757358122	-0.00929577396156019	-0.0021571579756669962	0.15722893283774464	-0.010029418217991406	-0.021149531736554126	0.0036932374435353268	0.016523446839395366	0.014449990907123811	-0.00045429784633488454	0.19315236520865856	0.006600723247128917	-0.016871731749430546	0.0060094940657385455	-0.017360131136820202	0.47398905077426473	-0.020802071051367967	0.0017007652655622223	0.05352469119560883	-0.016564254570730373	-0.23160204175895496	-0.006232078462683603	0.04861858303690724	0.012992807059011466	-0.0450861188944491	0.041403995778131863	-0.04129754561760951	-0.000135601905843032	0.033489074198330034	-0.021969638836957347	-0.028318845600242868	-0.04920042452294619	-0.00010276666205754736	0.019347106598649043	-0.01435301678384294	0.018570891638684497	-0.02020400248807382	0.034871647956176276	-0.05852819257536848	0.17095264469670055	0.06193376053737229	0.0016090730392643309
0.0024790248557190354	0.026294045592570363	0.006726059760713906	0.01628660781443141	0.023144092521228957	0.002853881419024583	-0.003480740527349917	0.02431336753108735	-0.0076732472417843384	-0.000440967259737954	-0.013286425034739114	-0.014477698532233444	-0.010075720376232493	0.03484125367737433	0.004126245275586189	-0.010325065185677522	0.011686804350912643	-0.00815734840219302	0.024908593941414255	0.00350669323136799	-0.013751410018305979	0.0027681910995501313	-0.01411470370239349	1.4297359643717344	-0.011725926468630497	-0.01120886882417899	0.03767942793216934	-0.0009759259808652132	0.0690091845627444	0.04151918474854483	0.059182253543712794	0.0016577508884521193	-0.04732671459485136	0.032531791838374735	0.028875754959220377	-0.0017123014406317451	0.03161473101262445	0.0014504158581985394	-0.01692603760991992	-0.04865892252266931	0.00030745155962940774	0.005400940840826206	0.01026694298422517	0.010401554008130642	-0.022895367515761246	0.030082587900573343	-0.07596440778309925	-0.18581400102319948	-0.022233223161816567	0.025802310102558294
-0.012201071435364292	0.00836122367793614	-0.04856312244690325	-0.02759282378158332	0.00012023727959785902	-0.023595788697003444	-0.03396249954721024	0.017483318991355554	0.0027688334444901557	0.09822094993186897	0.006304139380829292	-0.016087408067477372	0.007035172238185623	-0.0010730218709126347	-0.02911670013781113	-0.017503180049663933	0.009906261353866103	0.012538108227150587	-0.04382450320434473	-0.022252690073857048	-0.002555582008442434	0.00041231754056516364	-0.018351030181490886	-0.6765809337964376	0.012900470253242383	0.017268177796291275	0.02973860960059692	0.004928993749852816	0.10370777564952732	0.10461287111683346	-0.05948501349045437	0.06063951492391625	0.01055968724686536	-0.0682980866948913	0.03659465599141226	0.004403870818693031	0.019107315268884848	0.00743468085002678	-0.03361244483734518	0.05557089696506573	-0.0006340222150247427	-0.024541117032644433	0.02520101190844507	-0.021094692071224653	-0.010542301355331074	-0.10401689283192536	0.03777060392488229	-0.21489023120862985	-0.06716115264227647	0.012564901201034626
0.011247026539995568	0.02783873769009151	0.07582421560519906	0.01764763173124411	0.00021382957744390296	-0.12750516117974312	0.0179334395054364	0.004370679363717136	0.005394253127195407	-0.006745646508421851	-0.010122794862965929	-0.1831030335840599	-0.025925187369265405	0.01126500058061356	0.0046580330804747066	-0.009452967735992206	-0.04317254835906824	0.009812299358890596	-0.1135235461984321	-0.1340690315779131	-0.0052494876835884495	0.006403861595130365	-0.022490364174866044	-0.6128444309294067	0.011442512351182814	0.017741069888719086	0.03741580087169241	0.0007647410811317968	-0.0196485921762649	-0.03467963243702043	-0.026890392862211593	-0.005290049312152223	0.015375811642593544	0.062279183562179694	0.011524961899266191	-0.0029362709347927193	0.004985112174661208	0.005625617118900845	-0.039881220292870605	0.0331605276780434	0.00016203332421937375	-0.0360971498503066	-0.026613257952001187	-0.042762027187601505	0.00917422941072582	-0.0918287273166603	0.07564703746241348	-0.11401484044268582	0.002856904007780213	0.020686336279759326
0.0012612473481335654	0.010918976264105186	0.03197572531749611	-0.002119545811230546	-0.024172320565676274	0.05555683758009345	0.011436429084121664	-0.020584965840408587	-0.007987540360949424	0.011231074269074406	-0.00795795192573387	0.02650295429224334	-0.0039649591223856985	0.003920911823950519	-0.0012695105471364513	-0.01761350374261092	0.012906090316882274	0.013830341842765848	-0.04029846475078866	0.002173454579664167	-0.00029729238503314263	0.0008895553211819788	-0.0011395649128623517	-0.5782966760013353	-0.023784060676710395	-0.0034140989105544577	-0.10570341919006442	-0.013978138791485798	-0.1683390307058272	-0.05814705177130491	0.0012308585775375831	-0.00546332356237981	0.009747847851234838	0.04884173016855293	-0.04311507874234912	-0.002619187146851982	0.01157296596284741	-0.04091576961357005	0.02959606333613442	-0.0442038958449858	0.00010804598652175628	-0.02260682034165184	-0.02417590958369583	0.017984164768545453	-0.015128630969253936	0.03695558180016833	-0.021765159582651086	-0.22500119151838535	0.04579459801582598	-0.1559828782366356
-0.002016457946464652	-1.4854098739670007e-05	-0.13095086506258713	0.0023937027925714574	-0.0017344719065295066	-0.01685056232750121	0.003211776351393746	-0.04611914130323603	-0.008096287320564442	0.004590621842966493	0.0015179792051532785	0.06430454947013377	-0.023913110790843347	0.012097848333205548	0.0016721263610837923	-0.014964273399442026	-0.03237493802794634	0.009854142823158326	-0.12425577894482703	0.16696591581239337	-0.0032448521757640265	-0.05340691234347996	0.007885637616152281	-0.6436230120448482	-0.020552062202002345	-0.02374734028498351	0.050919226261557926	0.016302696894032853	0.30511159578537733	-0.03528701596940864	-0.047878912949811274	0.01410562056031431	0.031900931960474194	0.04485796716791383	0.0182891425721607	-0.0076871131955580495	-0.022421087805303525	0.038301572079051584	-0.0011561156387219398	0.03954122976869139	-0.0015166574706978282	-0.027368100831512674	0.014507923687686525	-0.004806546531010599	0.012544675160187398	-0.09449909007228288	-0.05516414498230724	-0.06818008411481423	-0.04890900491943084	-0.01954562299625595
-0.004983850456048458	0.030854413000627755	0.010010299698186464	-0.03191609859818927	-0.0053348691003862764	-0.14685617273096285	0.00015017487416116638	-0.03850826696500753	0.0019038346785523572	-0.013709370881799805	-0.009349313260387498	-0.04318589928040783	0.01766709068971959	-0.009652604134513968	0.0018349852489776821	-0.01798598237147271	0.04775785655666714	0.011567266735481462	-0.04375455592842081	-0.01665810599239171	-0.02550062526362053	0.05240465868957708	-0.022800875336491118	-0.7203261981294143	0.012680835459684386	0.002889510287942176	-0.05911182873584421	0.0014366006379856117	-0.14338569406578408	-0.0015691209756447278	-0.05746155305121447	0.0006033992441638475	0.022078661268457655	0.01804755214426923	0.024544602591560896	-0.011977736730762991	-0.02360373608774171	-0.006767373588721603	-0.032963282048906924	0.07320043605992768	0.0004142264126065129	0.030334715265973318	0.012951254602675363	-0.002796661831137135	0.0024035891016406822	-0.10119639434431738	0.052435186071560204	-0.09926752262237205	-0.054119645921149644	0.014664690085049734
-0.01605337065449894	0.005742444734049604	-0.05240935640940188	-0.020626031950640753	-0.005005332019448542	-0.10574041622398363	-0.04429820449426352	0.023458592865488025	0.00568200431891637	0.010554732028220451	-0.006102536864990452	-0.01734810384029761	-0.01840707539271898	0.005804356686285246	0.003731260584282427	-0.015728454000328202	-0.04045239795502757	-0.011408134676450209	-0.12591787451957917	0.03147418486089209	0.0009268233262618195	0.005870043409223217	-0.02133904278951718	-0.585873713562615	0.021830750217503008	-0.009994227494498409	0.03778806318826901	0.00773357067873585	0.21182162490218362	-0.028729101369582122	-0.06795972683386481	-0.011655102643694591	-0.0464961303827833	-0.032980569358008964	0.017506776830340732	0.0011900275908887125	-0.026822002997913204	0.03659246343854356	-0.03413186415336422	-0.024021005739552403	-0.0018763605428561278	-0.025892525302198554	-0.02007477748059391	-0.00036898742094053886	-0.014189886480251152	0.03314843373377826	0.046833841712984124	-0.10212694692359678	-0.047874425224938205	0.002757757388232949
-0.00260967422850008	0.05241199938286863	-0.0867598375727529	-0.005523160788974201	-0.0016939716535074696	0.05699627810413312	-0.009739156446889684	0.019844503153408185	0.011941985639654012	0.0022109387134061306	2.9433990138022635e-05	0.03192840095605861	0.004567642970011548	0.048348164733760135	0.001564678116842333	0.01613233289820846	-0.015583633486696453	-0.030254997740850012	-0.06656206600142305	0.005650992700588495	-0.010925306206252572	0.0019732598201806467	0.005254707552414584	0.8295704462577818	0.00781512448858084	-0.04349936251241006	0.001820808965569813	-0.0017750392118279705	-0.054135900704733925	-0.018118371798293037	-0.051340648991082524	-0.006467117253946526	0.022060421710577795	-0.02598657879109369	0.027121139084720424	-0.0045975899745037165	0.023574022263363078	0.0025586825302591023	0.0878890457415433	-0.018923845311715193	0.00029735484558332244	-0.002338738311563611	0.010563466472484288	0.0015606503446833812	0.007609623703306715	0.029398388501212683	0.09635409092864275	-0.1917016614910075	-0.023287999696717816	0.01593468642937696
-0.005125268225315449	0.0006582542376701895	0.01580359113837758	0.014432366974062643	0.022179020764784944	-0.13888626644094385	-0.014085152333693077	0.0513029403320772	-0.005063670185814772	0.0002831558242342453	0.007251771612776975	0.002608007626248218	0.0027566518331199404	0.003566550121300315	-0.02536678027240996	-0.013911265823902431	-0.04106985782786032	0.01628255730674464	-0.041583315079165184	0.12006946517180982	0.04051583254458483	0.00475964959625926	-0.023108845646458168	-0.5997555004524177	0.016512666990845172	-0.0019091562577581499	-0.01770159862372602	0.0008406142511834333	0.028715840135157485	-0.027142444831477586	0.009098827708734462	0.022610401354425085	0.010707683706650277	0.024609394031752527	0.035826522752957814	-0.017066632710404518	-0.005454913722485344	0.01561645732967754	-0.03186145651076404	0.045374197639408524	0.0006877969400229631	-0.025103426825351743	0.009675425274415648	0.009899571008202929	-0.013661541474864862	-0.09055081532731346	0.07178565029437559	-0.051453699656073784	-0.047062880630426296	0.0019139067219592107
0.04464204857886034	-0.056996082824906986	-0.04768342479312123	-0.0038058138543111456	0.0012164170585190733	0.05140587139331419	0.019268890766770165	-0.02531648080490868	-0.0031966025074991193	0.012844399242653935	0.009311694140633518	0.11243839595607669	0.00609836469898637	-0.02381652084015077	0.0003407819966862007	0.01934266675811268	0.01532471994403595	-0.013368166846988242	-0.08248010292357176	0.028663849375696736	-0.012392226921451584	-0.002161872013339962	-0.013385108042257343	0.31022150548672145	0.030950624893283384	-0.019959162636638484	0.051609334823400604	-0.017206521430361135	0.005014287582333963	-0.07694133829968741	0.00038086408255076095	0.015637271084946405	-0.063593216889213	0.04605739363552111	-0.18061192455824876	-0.01349322354239339	-0.024434670673568963	-0.036502408957556694	-0.029824646223854324	-0.0029639753614648726	3.233450500556501e-05	-0.015373520406865283	-0.022006793131739685	0.02058169564490754	0.007596568298903367	0.026975538472344306	-0.04497223842323792	-0.16428029247361756	0.003598373251863268	-0.1663418727558088
-0.023707870677894833	-0.018450953533877327	-0.013532848703234414	0.019227342774969656	0.0034721260034406443	0.07265346112571461	-0.033879445671068244	-0.04013261333237715	0.0048902691762258655	0.0041785420402421095	-0.01104154744350235	-0.040965812413061124	-0.0003119396468046034	0.008360950084935393	0.0034887552109288665	-0.014406923481681587	0.010100236319857868	0.010130420554355805	-0.03375582609286103	-0.12463122500752456	0.000625152732260176	0.0037012921970148455	0.053574513700496026	-0.3439460853463838	-0.026032362524132987	0.01271103117794919	0.007222732061773786	0.00499666490142481	0.05808404354126051	0.005805499973725319	-0.02652501572836536	-0.00236623047669018	0.01947863677869027	-0.13071519094138712	0.01496347214892985	-0.005311159357224278	-0.020141543251142775	0.013921359926785953	0.08295840903265375	0.03641311785954031	0.00028235452977969544	-0.017105051238211492	-0.016722091212178748	0.003377856025263645	0.009173092347368584	0.033870856518226716	0.05755862001781261	-0.18343829661736472	-0.0859306563858523	0.006033141892922049
0.004064646657322737	-0.06302494795373023	0.05435439952363613	-0.006371419700011483	0.00921065225578459	-0.1425087986559196	-0.0002870202861467988	0.0039019369623394594	0.007405234856964398	0.00361990322222282	-0.01561588001612672	-0.11757969961692642	0.00025415009790012846	-0.019771310499787795	0.007957818792838044	-0.01168851732586445	0.011486302564550898	-0.01460536501200877	0.0057327832856812165	-0.12356792798248539	-0.015238267155851646	0.0008268128635063476	-0.010579434643498462	0.31649568387234106	0.018164659114849383	0.010091864868890115	-0.09549829582776692	-0.014844132116129003	-0.061642216382267905	0.058941328086554674	-0.05518820441545249	-0.0021787774127240483	0.017182598962282282	0.041042459454708295	0.011068335653334089	-0.01229790984498868	-0.018868236872346553	-0.023861121216381797	-0.026995988498676297	-0.036417122049842876	0.00028878036349633474	-0.007046442779745484	-0.02101863931476364	0.011897098498185824	0.003879295672722583	0.02320746662549718	-0.0653392371388306	-0.15343017457761143	0.002742926448293838	-0.00670243105672489
-0.005626086798433244	-0.044297307253167495	0.055322966393978094	-0.0134851618916211	-0.021571940559052108	-0.1938325198208473	-0.001590161726523911	-0.02857812089712952	0.004710812533828812	0.006681696317709293	0.00162263655724837	0.07051996173249872	0.009226415415889278	-0.010730525086259513	-0.02756296677882674	0.05705000129754153	0.01816785480203662	-0.016571834541152203	0.015691704948562982	0.007346109910694395	-0.019211078816668305	0.002484385407569789	0.03619660974384733	1.1860667368535192	0.013110767275116814	-0.041159847024552346	0.024126943745809513	-0.016335557802360564	-0.10402052181219351	-0.07546231528454472	0.05582566480857713	-0.0018366690505197767	0.030404301471564758	-0.10707492881564067	0.015284419866666576	-0.006692948185157366	0.024557329221147665	-0.004551713513862341	0.07751568053778278	-0.0064831051013646175	0.0007075528906803811	-0.010454087487899779	-0.020517621288954253	-0.0423773917490993	-0.008731860951869385	0.026418014207106173	0.07382292614689204	0.13162117355064185	-0.022483716258243112	0.01533429872391971
0.001985281615569329	0.00930631619742835	-0.08264178149280196	-0.020643452601166335	0.01576958246837712	0.07154393120884033	0.004829305594807192	-0.04210844413996583	-0.006929589185653822	-0.002328073288705309	0.0036218476525080403	-0.015873401277885203	-0.01776024067128874	0.007956660075491527	0.0106327176382194	0.014584097482421567	-0.03434604671107026	-0.04198339941003033	0.021944908444042083	-0.013762091075798935	-0.01422579650662483	-0.035246250064481864	-0.004103713850531312	1.5377334648144896	-0.015011330016035208	-0.013279974044319534	-0.013970618351764278	-0.015253998467963902	-0.07259441486295291	0.031568425829405354	-0.03976052344257605	-0.004082158204932421	0.01567186136877717	0.03531989920078831	-0.003814478885254084	-0.0050885440352365545	-0.011317546520765519	-0.022773149911139625	-0.021269527447610608	0.07218470511505438	0.0006691276040452067	0.012926451277416253	0.008577681380516879	0.011310995563291727	0.0069930800273567	0.032317173753332464	-0.020245660901907013	0.2298759313354025	-0.034442722110269275	-0.0038607749733055243
-0.009388022104028141	-0.02760720942961252	-0.06022317960195332	0.028263712343374936	0.0012272019303164597	0.07059539286211902	-0.04840201477912342	0.014306091641538114	-0.006634335242935685	-0.005996277011714256	-0.0047373860107038125	0.039617809205136106	-0.01656692763180581	0.006554413426134852	0.0058846565730622385	-0.014430882321562968	0.0158042800399071	-1.574397835684067e-05	0.08123084314287952	-0.12402875354428906	-0.0041742109340932075	0.005148804704761278	0.002018927306019623	0.04432363805604191	-0.01324377845402214	0.02102313569689468	0.025989182523007366	0.008573601069182769	0.23926310069890724	0.014413049577389302	-0.01967298922240134	0.001684126436047518	0.033899214637440674	-0.07139825581368023	0.02175111389674439	0.009675590892694617	0.03284538928393322	0.03568037499439979	-0.022753312646297992	0.04531776410071716	-0.001585196848315536	0.005270069252619578	-0.014830973885763888	-0.0007470877268136064	0.014826992675021392	0.03188952511723291	0.04641399182780879	0.11920825861633275	-0.03216983037942073	0.01930524486208469
0.0018567930232294657	0.02033150320754503	-0.04641677245213314	0.028853487909718933	-0.001160642639285652	-0.032374314241624236	0.0008353362397221644	-0.029803666655687813	0.009586761925914471	0.011117601550679684	-0.006040270614134169	-0.08110839912928404	0.04123258644003908	0.003949255655602247	0.004572901744223418	0.02194559382878633	0.02019887259949901	-0.006293718787645048	-0.003264686290554346	0.009501071148703659	-0.0172477538954794	0.004420789095707914	-0.016141991489709108	0.3474371321362526	0.011385587606167974	0.02063035764918541	0.007431777581710412	-0.017670871676190653	-0.2171832516374171	-0.013216146917872902	0.007450988220326326	-0.0016137042685581036	0.03715080671325559	0.0401592555090232	0.035461658917141495	0.007893422252083655	-0.02743246541680337	-0.033536581133080834	-0.03234037466079335	-0.027058470488959575	0.0002447369713292574	-0.004652727847534515	-0.021937614268018296	0.002829927688992484	-0.0013053017558726423	0.02700405009235692	0.03484421376966275	0.15807115901170074	0.007462933049001549	-0.00701671316841639
-0.013698233759901132	0.012496897796078156	-0.08268945502050147	0.004382822725365986	-0.004708504710075431	0.05404220332176028	0.004505219979356116	-0.03307609165622889	0.013798600154054657	-0.004168800498179325	-0.006416101566892939	-0.09387916201453736	0.0020476319490629977	0.008097121240997512	-0.0034760559943044426	-0.019989972137306175	0.01617257514345565	-0.04569536303536333	-0.027966192821749974	-0.06411967686090593	0.006752728391868095	-0.03633266719730455	0.04362879777802828	1.076506714757176	0.01949035214477062	0.005130361947866186	0.032606715504962996	0.015038606479434748	0.3915805522801726	-0.020545493299813006	-0.030342471166542873	0.0003673443242319991	-0.03596650310375153	0.001117941551806507	0.03314906164119484	-0.006905919070882374	-0.010956999103023828	0.049832792595597496	0.08654664201518376	0.05350944430988966	0.01837729574922705	0.007178763806726602	-0.013448748619571597	0.0027781969033077985	0.011280840288573745	0.0359283404827991	0.058057269912463655	-0.19311322405558823	-0.03802014058184013	0.01876347627579644
0.03318892271897507	0.010768763381825556	0.06163826348727771	-0.0023877219763874563	-0.016291280707711485	0.07727186378398583	0.06449717750104464	0.02514043656669801	0.007769624342981115	-0.03346545947046411	0.009389153569190239	0.13692538759219952	0.0016446219541554456	0.00889794386582289	-0.0039485087285898775	0.0154359304620888	-0.04189669027662576	-0.005103833950670741	0.006562576009970871	0.0004061580359157233	-0.016446054584381635	0.0025181475411825884	0.14610813196086492	0.435544254023921	-0.02031000179279581	-0.0013816665075111814	0.0552515203495348	-0.012455568328057961	-0.22835588933605414	-0.05541172456568001	-0.022594745513622002	0.009866017423672383	-0.04484831901555662	0.0363376056886862	-0.04276395944938013	-0.0004282439439703012	0.01865505484342102	-0.02617377219784439	-0.025864315446884757	-0.023628045703019143	-0.0013829920569580281	-0.022550634655036993	-0.0227912929152395	0.011573424462201365	-0.003086927568111787	0.032078476537463936	0.017060970207464287	0.07210671958607036	0.059061825467709966	-0.12420692768099034
-0.008651480365051612	-0.0013101968493272578	-0.04469820435016381	-0.02050464613840595	0.0276040562120892	-0.10615377189290284	-0.023747087510917482	0.08714326388408299	0.008465999295049187	-0.007080910429173446	-0.013915744408751561	-0.04969713743175062	-0.020725890017604616	0.0040550224153805174	-0.004590708964514488	-0.010460014579146446	-0.046077687766297455	-0.01269554496028286	-0.10439761651124281	-0.006854734639455319	0.061591520850317646	0.0035081205987491557	0.04362061217241426	-0.5575431353085735	0.015395594675141547	-0.010635166275713346	0.005984488981724098	0.0005981774948078965	0.022375160443608003	-0.019222154824079872	-0.02466649940659936	-0.010866773683842803	0.02902750947303066	-0.031627990905039406	0.01586280187023999	-0.012425088301548384	0.012945566533985401	0.012311051665556443	0.08588965862488399	0.04194574382529654	0.00016056929020705866	-0.02409289705587107	0.009031786880106482	-0.04878484042564969	0.008450447858745611	-0.10368084312753581	0.06041268070626602	-0.12416699898666266	-0.0767088179307555	0.016580572436934927
0.0003929993452326016	-0.06154351106660069	0.024276702193296477	-0.005350820906402532	0.007424773383720822	0.06685707689930986	-0.005516958312783209	-0.03590992222228179	-0.0018690380680029192	0.012099360579979066	0.004814190472307382	0.14680422466039927	0.005260093552116996	-0.024882236953373285	0.005652470723086117	-0.020394277145631714	0.012727968128460452	0.017216814736382365	0.09050490909387027	0.006821366682951884	0.0023955495308509854	0.0031222477665465704	-0.02216803444033358	-0.5504769016257002	0.02584965067399062	-0.010859594938649752	0.026907217555697752	-0.0015299998518137727	0.005488758583745857	-0.005332084274884028	-0.021282735826802218	-0.001568248089735971	-0.07459629529700214	0.047427341378666735	-0.03497898668455987	-0.006891499164002653	0.038955521759451946	0.0036041469843934464	-0.03166357749142553	-0.019786796218410018	0.0002695138177208719	-0.005010556191010528	0.013457599196152114	0.005938188925837857	0.011975909282514113	-0.09547294083477027	0.01240165340318681	-0.12340574772776745	0.018018724278088667	-0.0005819184611491437
0.01460170108163511	-0.03287771372008201	0.023970846190623344	0.16935101674125771	0.002246771594186794	0.14268410176643392	0.040454949337912514	0.07354967585019022	0.007473624535233921	-0.009730359729104156	0.00046138972746393846	0.17913174728720332	0.035462540384063504	0.004911200846612701	0.01288401260685896	0.026816959704067632	0.04481933520224411	-0.008817432733306851	0.09873521184468118	-0.1521902036877439	-0.008767306052428012	0.07478300029848733	-0.01293629440502009	1.475053795060554	-0.016754901210816207	0.03132810781759072	-0.05518615618685726	0.0018909168940044764	0.3651044192411727	0.5783001592907961	0.05950022996400439	0.006405502600699401	-0.04057474817085467	-0.002539226161553779	0.026911752883864846	-0.005206355028889084	-0.007056963639290461	0.014550634575019285	0.0004919845875770988	0.0631951812371397	0.0006201972460796242	0.0017740503699741567	0.015689336093253407	0.006136080218321558	0.00026692922163492765	0.037028631125148787	-0.03912031853371791	0.21877272364540462	0.4156745189507541	0.042984374126221886
-0.007629232680831774	0.013999466203901283	-0.04344266103028576	0.017254705598986585	-0.0060889573647513314	-0.043165009179996924	0.005287017758600632	0.025345637693520984	-0.010306154902230264	0.007916159235448186	-0.0008455191400107651	0.02429227279219531	-0.013289692854004897	0.011744555879496693	-0.0003260054447910079	0.0026844640381343196	0.015716961627001636	-0.013973743947644834	-0.03673281172268871	0.0012182940557365328	-0.010796956006624897	0.00352307451887491	0.008605907601779018	0.3016902491695518	0.009845564832875789	0.016718651113949455	0.03525402796391227	-0.00936160154107456	-0.2789156059804559	-0.01929686882493347	0.014223901327917702	-0.004420860112001537	-0.09824140520907386	-0.02178401063478941	0.025943206617476153	-0.003897854236931744	-0.024451566670335795	-0.024825723878788994	0.10635859341726896	-0.04287508247194018	-0.001244350091265369	-0.0064569099885036845	-0.024287301277519144	0.006407753646020683	-0.0034014676982351377	0.02930705494131853	0.013780263366776763	-0.1515890849946807	0.06871411999109932	0.016948068150937617
-0.0017890539351558801	-0.02570743940963539	-0.06552195224547304	-0.008724475335363696	-0.025729956969681736	-0.17120202921155359	-0.00490260036708878	-0.0390390237897891	0.026551455771482144	0.009237302748988077	0.006035824168010913	0.07801159606236197	-0.009297379193387132	0.00411637356287647	-0.01981271311385535	0.014086138933034453	0.015245413288108285	0.05067672393143111	0.10416569183974679	-0.0024738343037644427	-0.018620454725862875	0.004167502885190879	0.06839588968660237	0.5740261275935592	0.07723059453299648	0.010729956960671916	-0.03859918437123306	-0.0017558440000557311	0.040546782041622466	0.14175684897270202	0.014344993374106343	0.0007227419804015881	-0.04399364340626162	0.022543231931688022	0.021988673358135657	-0.00866168312932532	-0.018454069943832564	0.0010080119655758609	0.06945645691310179	0.04675494742173369	0.00039478963274887065	0.008473995001360072	0.005017704944685647	0.0038761452768881098	0.005578208624044055	0.025771075260348334	-0.030193987923621535	0.34441686048954323	0.020865524671574893	0.005980219060393028
0.004417291053431245	0.03859175272741413	-0.07273946524920193	-0.0021683786957799383	-0.0031600814123172315	-0.19412900506528494	0.0027940258785734843	0.057387445790109085	-0.012493328289533293	-0.009703785903476682	0.008573540489694824	-0.1124735775687177	0.007965220100932674	0.0360629345548281	-0.005435344588135194	0.023830163518091467	0.014950740410997969	-0.00930848665735939	0.05295961217718559	-0.13438117676433395	-0.011586922479321948	0.005534092389350189	0.010948886393309157	0.7915594260132489	0.009598492655183508	-0.0045621686317637794	-0.0011906165484989288	0.0006775966481418436	0.1972341779848891	-0.06766281709774448	0.05867629047001519	-0.005245112624361718	0.031039269686191254	0.04346558874253005	0.022117897845766583	-0.015199173835953842	0.0076397170326341435	0.005008421168084533	0.015332039050154936	0.0682121620748665	-0.00023785317065776326	0.005133864015217478	0.008063822252404316	0.007019061072522709	0.010359686375059756	0.031677701209820046	0.010586743203232255	0.12705070244840982	-0.03875139607398123	-0.015975172451464095
0.04513041842126658	-0.008677032983487515	-0.017622616446401663	-0.0015497426953272225	0.010463706676810762	-0.20943020155983486	0.09096554042667049	-0.04483817600039383	0.009828191505761424	-0.01374538813188833	0.04411844028867799	-0.014848792744679668	0.010917248560945336	-0.016297269590061843	-0.020088495471827447	0.03529133392669919	0.020195693096983085	0.3108618541155116	0.036321477046969086	0.1333215399501416	0.004265860657079974	0.04149794797130553	0.11610150096509915	-0.11941855121228837	0.0062786374651990625	-0.013025173367473325	0.06314869432408723	0.032174945891464815	-0.2787799013067731	-0.051412145866481296	0.03129737923538414	0.01046591004883303	0.03048358221368071	0.08139452273294227	-0.006723467441631965	-0.0014479352974214636	-0.015944296597955054	-0.04207091476907662	0.14145143782701886	-0.06709933627709133	-0.006221272932644206	-0.01682248124472362	0.062054066443501144	0.01696989180925493	-0.015511704885899235	0.038094205880072875	-0.035271278211728166	0.3401701937057026	0.5238825872876952	-0.0024666408471830437
-0.0021457473505179223	0.02106533844194819	0.05084137496511858	0.016788386682931287	-0.02566439096540489	-0.15329629694859578	0.0024189333354363044	-0.002135523214956447	0.007900505750949015	-0.006768371218043785	0.0028112084959535425	-0.20109763782539394	-0.021259279322115982	0.009200399361003293	0.004954881675482102	-0.014399688792965026	-0.041315326316911156	0.01868930278033804	-0.05208431193955112	0.00407294548554014	0.0009899328596107808	-0.04077184951622185	-0.025249603486820708	-0.49863713754022393	0.01903422413836124	0.005553877105805805	-0.0021135617779806126	-0.015706843525478142	-0.059416074404342815	-0.04876077154457289	-0.025729898588063224	-0.005420833519971711	-0.03966784171684421	0.04378707027592072	0.0385212787828571	0.02372525109199396	-0.0026491521854483837	-0.02130673527457584	-0.03907123079103476	-0.022397695920939077	0.00031350076671515125	-0.03288321468591339	-0.01738014047160232	0.009307845502688815	-0.013357554546787288	0.03198630992146573	-0.039049323138536145	0.08606129621304116	0.005308007245874978	-0.014302901564164859
-0.0035165814902426065	0.03892719698440551	-0.05010659148795621	-0.01961451884669523	-0.0222155004954584	-0.015493782290858871	-0.00294464904280012	-0.05244242449550784	-0.006728019711433808	-0.012916177996630177	0.00676686629837659	-0.010771076794266173	0.011739077819504382	0.04586122379740045	0.004104761953625894	0.020810619454363858	-0.04493771122229573	-0.03483619650809524	-0.02848190401792599	-0.12083787649838482	0.0010223527053120052	0.0093713107691623	-0.021009504827927593	-0.31352410797058294	0.008870837674052745	-0.02534062278634765	-0.005806581552043644	-0.0029946785144311433	0.1253369101659456	0.12498109954439515	0.0666002520439235	-0.004195214399137149	0.01312624907004647	-0.027426783314593195	0.028064490511402345	0.011603541146198404	0.020053224970027077	0.010703725169309473	-0.026207554526878583	-0.047917516902346594	-0.0009119847535286681	0.04262366512968365	0.011962779703056186	0.00977170510637843	-0.02117183668057478	0.03583407807869171	-0.03180335734892678	-0.14191797953347796	0.008504206762356262	0.004253240228410414
-0.008566173890814025	0.0004783677187495414	0.01631780297176874	-0.005075630367740087	0.0042930823723763755	0.05941560897950903	-0.005838066972377965	-0.030701052070314473	0.0036694700244249362	0.01186280926743243	-0.00981611722167363	0.018258559650328698	0.009029960743733318	0.006203586977494342	0.006731101842776297	0.012198741289946339	0.01238811136549557	0.012286197552364684	-0.10996997775131495	0.037936045213959504	-0.0008956673111260898	0.00230829546604582	-0.018544026647446435	-0.5984539106808185	-0.026412305056933837	-0.00907787261975136	0.0033447178036389233	0.0009557467155002087	0.04010570894749353	-0.025114415616519274	-0.026316231960403638	-0.00740352498660086	0.029940085489164995	-0.02713747162657555	0.03797560804459272	-0.004329610121505175	-0.011720355809491139	0.006035150247318234	-0.030995103123583296	0.03841452794710385	0.0002506928751099622	-0.02011509871121998	0.00971634563557145	0.008404307207879356	0.012995806257024742	0.03500174238282307	0.05451830094884226	-0.13014753971914506	-0.04653872015735469	-0.013681432955225045
-0.00160765306828107	0.013626238968940925	0.0573035209712476	0.020069219482929203	0.0106674502272439	-0.02374113638100516	-0.038539043334248166	0.028129523647954558	-0.01114067829964115	0.011410021022123374	0.008387652238628108	0.16317937130949012	-0.0002567418688755424	0.005275184992966752	-0.013841037666153534	0.010502369972904853	0.016680869665699902	-0.005839220062180175	0.12693435340959605	0.012699838346663819	0.007477686515954702	0.007278207125936387	0.002593990448670138	0.3949911344437577	0.00783083518552412	0.01950580070975093	0.005005065682860913	0.003950804931610765	0.27797112225558324	0.01698446869856507	0.01050740443017803	0.0013135557691661233	0.032840465630098695	0.024025950252801704	0.03606680848121932	0.006519617043343169	-0.027690750425097485	0.017220433183879506	0.00937809074452739	-0.025769580666378532	-0.00038500002700457114	0.003504384859516358	0.009682063042667504	0.009034385004675096	-0.009923700914309302	0.03340103071212998	0.03457621124709331	0.16199894128011347	0.012772724709509657	-0.01297935772705423
-0.0018895355791155454	0.011203345456288935	0.020155211497124764	0.007029847252918989	0.02212122404700458	0.10367926402670528	-0.001557015817566571	0.002039144373297495	0.006088418262655978	0.010089702698722567	-0.004805894333594551	0.015463656433694087	0.007224361403436705	-0.0062188398795333345	-0.0019830471345518162	-0.018356807477611075	-0.006945533068814802	0.00977839417655523	-0.1241280590970764	-0.007510745210172172	0.021632204605040898	0.006672253967959841	0.07120767450152429	-0.6542017246804815	-0.021474086820844424	0.015815850782060353	0.04755150592811588	-0.0004661985852428188	-0.030720066091665284	-0.00806174241496583	-0.023903318411886174	-0.0030081448969118355	-0.040354203066937044	0.05280262370005903	0.012283704697648726	-0.00632651895826275	0.013559730833312278	0.004261493467354194	-0.016127309759434136	0.0437736636207399	0.00017147072702937294	-0.025651510050245453	0.01159553955163501	0.0078082073783965825	0.011439687959136427	-0.10771010765576866	0.08490906613459692	-0.11354574332638967	-0.08589389252112796	0.0016280689333540068
-0.002954809403258605	0.014469798786144475	0.053154824096647464	0.016862966252995555	-0.02633898083510403	0.101446076610604	-0.014532202379408046	-0.0009436299541248445	0.011972499365254408	-0.006178706497762869	0.00599038692938866	0.13111529988733192	-0.003203160143356945	0.006565263271343792	-0.002032135789247877	0.005916129143998478	0.012026467591990603	-0.03546139084743663	0.0898902078669471	0.004296678768217271	-0.007510772308541345	0.007904957262951939	0.004811227860337931	1.559548177101598	-0.025735090850562484	0.004872578824423181	-0.11715542918028113	-0.0002885513996145164	0.01734606086500753	0.02825945328465914	0.02472465686067426	-0.0032184458092237946	0.03187489656966245	0.03890403984837576	-0.029376329337363494	-0.0047092681913039995	-0.019914299179221145	0.003674068543535577	0.08940683362740688	0.055558014838777675	0.0003979791184305213	-0.015508177425214036	0.013134005268346663	0.006476471995315569	0.013590777279525354	0.0313758086338732	-0.02040606250337014	-0.19902641183840206	-0.03786192854694518	-0.012281402261441325
0.0018737801060720813	-0.06301325722587571	0.05910788289276634	0.033137981532905814	-0.027495518410619115	0.06392207808069379	-0.004192489354743702	0.017732317795105156	-0.012850588590727057	0.007239724321539552	0.00445418308015851	-0.013704678924756627	0.004045206376271017	-0.021587846910058942	-9.853805179882328e-05	0.003972829770509634	0.014930360822805687	0.002802180451291497	0.09043008129696045	-0.12992963973968344	0.0075030217020266715	0.004116170892027003	-0.02014591164097801	-0.41430059281817794	0.023853401536865205	0.019409258002716798	-0.08880235576216346	-0.0009400671352239442	0.05585101172635041	-0.047688191690891474	-0.013456156936638581	-0.004734264040393282	-0.04471289873453097	0.035648284580394644	-0.04303200903272327	0.007059425943676251	0.01606200488654558	0.01654391347496785	-0.028754897878225893	-0.025497193298847833	0.00010254322837281507	0.0011246803699829797	0.012044376336081769	0.007666482988123608	-0.0021314823243243153	0.03468681951876915	0.03539342799909318	0.10624975054172046	0.01269600840170424	0.0016229530377202537
-0.00675250915769102	0.014190524341085165	-0.012098953357376558	0.03934808695349239	0.007897663373380055	0.08352531497297495	-0.01653739492252789	0.03257136733125099	0.007582684229042934	0.010743271443070307	0.005552337210388032	0.04843991394255873	0.00920404397874845	0.011775677458931023	0.0038123321344859505	0.010943300489983267	0.018507549802544963	0.0018849903451711725	-0.020392261022413913	-0.10375703572280981	-0.017659097563161776	0.005716730759925485	-0.007043523207868156	1.3161205855874347	-0.006174293142641545	0.03017376065237113	0.031739979482945636	-0.0016517226987649337	0.012014123374882639	0.014309580581795581	0.003687728032722407	0.009074688709850488	0.035233181728148336	-0.09936154445248412	0.023328120268118892	0.007801876751229793	-0.030116044036856603	0.004428764422452877	-0.022325214551653882	0.022397637038252653	0.0006217116664280184	-0.0012584502744033671	0.01036995053708597	-0.05244706607587032	-0.0025695268579020193	0.03075374552492722	-0.031128637013781737	0.1763807842160701	-0.024375377383143042	0.01983726697358625
0.028379646510866222	-0.03434666566098931	0.047441460036064746	-0.025423111954946308	-0.028337422841104853	0.05518165643523534	0.0731583557167467	0.025477775064104025	-0.00795808698215842	-0.008773732998990771	0.00705824659727823	-0.11597202020709628	-0.004274141407838397	-0.020344687332769174	-0.0014001044600372551	-0.016060115095488436	0.011529857607758731	-0.047947529919362936	0.009919789699350076	-0.0037680173055203796	-0.016315454558357215	0.0008266471221968459	-0.006413675708230676	-0.3091184952099259	-0.0233626082280387	0.010089075318489994	0.003344126727913681	-0.016514924275215528	-0.20461881838857507	-0.04441834901136481	0.0041032165862292455	-0.004487946098295288	-0.03670992537218153	0.05144006798729479	0.03613945514507541	-0.0038657731130708273	0.02135625488788992	-0.029386893015377245	0.016314785954779244	-0.09266834735026896	-0.0011415546544929385	-0.015430050615834716	-0.018596469211234215	0.007311653489798937	4.023735471528198e-05	0.034313965144649954	-0.04710429886163456	-0.15663079922298756	0.033623037363439835	-0.01632444391912395
-0.003799324213604177	0.010062918002157768	0.007888922326765715	0.027180235086794256	-0.02460533229508437	0.05288847387622864	-0.003461205105536101	0.016852283300892123	-0.0051804205982163695	0.01333370194545114	0.005867801682370009	-0.062312593526054935	-0.013238840564188649	0.006729315788058375	-0.0013323812100861686	-0.014655418157427266	0.01594899328359179	0.004608658117304731	-0.03914283060815087	0.0426009996742951	0.007683625684395156	0.0027600779647436865	-0.020864478399257858	-0.42071503627745044	0.008943141002715675	0.015812045273207332	0.0006128922669384338	-0.001114874753332333	0.024323772758582347	0.017402998961599768	-0.017975512365230314	-0.0015662882084508964	0.03226181375633387	0.03732844209503437	-0.07931779518622971	0.008437704664209832	-0.022533172528765407	0.006181478298229922	-0.033457783388691174	-0.028748732072158965	0.0001199055928766029	0.0014984560250775757	0.01162272818555939	0.01143700494192608	-0.01594595708270317	0.03542054221555736	-0.04208903091420107	-0.13095979920807568	0.0124300775338952	-0.08807013301511324
-0.004314068064099411	0.011007620236775437	0.051975623875725616	-0.00854395696523161	-0.003265259451581733	0.07964533128143321	-0.0007046722183918974	-0.043121855176052125	0.008899417667410672	-0.009633250753899711	0.003796538751805383	0.2089201292984948	0.007526086574856891	0.0066499235678718835	0.0022417614493795554	0.014817781263224788	-0.008933389958163934	-0.04574141689859716	0.11212476638580192	0.0012354546604422011	0.003800952057429822	0.004085321432726414	-0.01748797231995959	0.21439195011098144	-0.023236517610406737	-0.015826582845133087	-0.09555919385515299	-0.01597961211137008	-0.19999908182724685	-0.03612334446551595	-0.04655388691673779	-0.0023574622704851207	-0.030610971955578225	0.024960410489918105	0.0317002625738186	-0.00606825520059574	0.03415269488229251	-0.02506260415754714	-0.027740391790855985	-0.053057284414419245	-0.0017830380603314551	0.008906591586140713	-0.01589244268758357	0.008341514536104206	0.009094161395595074	0.03513566480100235	-0.022124683225150512	0.1403915007583346	0.03459986575631283	0.008174962282271008
-0.00557208768673504	0.04033908295970641	0.035482531102770554	-0.02210403048249027	0.02704626149197684	0.07688480063015013	-0.017045116264024184	0.018394236332257424	-0.007694621407648082	-0.008128285338746172	0.008206059823960277	0.21609187386794948	-0.005802247815505507	0.03756049332013281	-0.006661110234447188	0.009223627384138218	-0.055745942478691905	0.01482924824890979	-0.013610229517306288	-0.11671132534484854	-0.014139315505401828	0.006752387963452748	0.009244545394586749	-0.1237613065598604	-0.017707514887482102	0.024204960110312458	-0.07476431655070792	-0.0014175736827393849	0.025548460428303495	-0.007763925913058847	-0.017607304529861176	-0.01164384873402414	0.03136696778454498	-0.01798828199880154	0.027839221627988717	-0.011241826607239819	0.023577502810544503	0.001527687168295961	0.07588384933764614	0.07261907748331077	0.0007854561256644957	0.01786085122154764	0.008799533864342084	-0.03498947092437193	0.017257213904455056	0.0313606727787741	0.05279843520436543	0.1528145059987397	0.006402330988404537	0.010597403231536736
-6.301022233601544e-05	-0.02388439733368632	0.04516211442016484	-0.0107770515697257	0.00729553740689189	0.0695923321268805	0.06221811611015146	0.015188452043614234	-0.009410790521289163	-0.04223669929743542	-0.004748554486929243	0.16934466773377954	-0.009022862505520243	-0.027570124830991336	0.0006683073807322216	-0.012063295875193216	-0.03992648669091077	-0.008249511778113446	0.11142941203909504	-0.0041333101871045075	0.023728204094769535	0.0026192879984675527	-0.0007129700052912085	0.194042705587826	-0.016612773510964688	-0.031854795715874844	0.03349251140697306	-0.015792590271140217	-0.048314519788684354	-0.0189251839205966	0.01630026240112311	-0.003866570984296777	-0.043049695066427376	-0.0024821008124160473	0.02110328105012504	-0.004947783057661582	0.022580876846183675	-0.03211606221211696	0.016736788054379576	-0.018585688898426725	0.0003277172704212717	0.005863457720591032	-0.01612387066067422	-0.05139810332832794	0.011400152525480007	0.030339863492697804	0.01828219809766988	0.1352856051777264	0.004821321801580416	0.02045318383644526
0.0013459527599665308	-0.0009915270260873513	-0.05066583938490312	-0.004505242151180118	-0.0019353120200095873	-0.11424687902287332	-0.0030646982504431435	-0.02262275722826962	0.0040338894160955535	-0.012064851297575615	-0.0032038717476956663	0.0038137715010674584	0.004764311022142829	0.0032962528723866854	0.004537727359498604	-0.0117105155450241	-0.038739512670444495	0.0012328333017703698	-0.02212419394468561	1.106007858375051e-05	-0.006352607528138833	0.0009250041491692172	-0.02226567005100587	-0.3586889129582224	0.008176063817952309	0.018037895174413735	-0.01950505239421491	-0.001780806581700017	0.03895734831862583	-0.05193644871374181	-0.03899336145669367	-0.006298707711000316	0.025846145922099096	0.04376668809232306	-0.029162858238915623	0.002191974382354965	0.029628696926074373	0.0036571791980088164	-0.03698023435366849	-0.020682953966443436	6.744890328263864e-05	0.0037819637892032914	0.011221850363915473	0.007730213219812686	0.010891578792137443	-0.10198686976054123	-0.05798976976604327	-0.20077269926614844	-0.02878825338857205	-0.006784956807123126
-0.0038838667540301683	-0.031240187878218056	-0.053697857519203356	-0.006639361721917885	0.003746312689453771	0.05608633265164535	-0.013255400549351362	-0.042070285365446033	0.007181339210512397	-0.028695782198547796	-0.0056274473861562	-0.07579397607561777	0.009597739364376866	0.005264128233730298	0.0030381963874922804	-0.014000957805434519	0.008114498536849169	0.01186042050894648	0.03555123511070296	0.0011032295679239724	0.004653037220488841	-0.04158280862840802	0.09431865305103639	-0.5155421953642407	-0.011963736814611547	0.009957858128565204	-0.08523652628099608	0.0029836449359532708	-0.05436487696952372	0.0002592265468590995	0.04915757975207234	-0.00949078009338682	0.023858718785800374	0.02162658605614497	0.020118078985592546	-0.011074695417933617	0.021825864819791967	0.0052765906641488985	0.11069478795149548	-0.05065380495778663	0.0005523470284482755	0.0001900205671428921	0.012830424630890958	0.004516286708645748	-0.017098339073781606	0.03672545449771333	0.08941113846412808	-0.12905222135240765	0.02902631902478288	0.03322086966607094
0.0004912360706229265	-0.03135086957356016	-0.013282791475767226	0.0116148725737723	0.005401935018273798	0.00562888631617825	-0.00018294896966090165	-0.038461424772103604	-0.006054356687892869	-0.010961648157468471	0.020049459320984533	-0.007933421771470058	0.007092970703789797	-0.016227602922917504	0.0033156280645509468	-0.014310496996738947	-0.02507772641345091	0.00532504400611615	0.11066056268637349	0.05919105334500923	-0.004370694660368372	0.002033562401236668	-0.015669825608183963	-0.47461804308166144	-0.021097570595893195	0.011675238539364727	-0.0033891507821117556	-0.0013108699209937185	0.011645544905071529	-0.05596925799443634	-0.02656292519466151	0.004712250377227428	-0.044553801975795525	0.05068496271777967	0.028875703189645264	-0.0013257373736101728	0.031790417895510015	-0.0005226317096490674	-0.01804398941992076	-0.07670917583735773	0.0003942826008234988	-0.002389545677525257	0.009367211075462728	0.008589110360488485	-0.014396435725158517	0.03372137391682518	-0.05139709403831048	0.07635090402196365	0.07660195680956294	0.023921400387427637
0.0028086964594072924	-0.011632520827721145	0.05635224093730667	0.02414050155144241	0.006450855330757622	0.07779208841116415	-0.006614585013217402	0.033710638238326644	-0.010607863672466192	0.013183445286240976	-0.012180344228002286	0.18881412213769053	-0.002168095787004495	-0.0035861459024017677	0.0037934771671039925	0.006378146789734274	0.021179837664637307	0.002061022078840688	0.10739247062329378	0.047503996919763765	-0.010906809819666524	0.007931498744474448	-0.005310922375258724	0.49549774852101464	0.010733664100950772	0.025584293012496345	0.0021316381832915793	-0.00063044432226161	-0.21560516856139483	0.025393991328078482	0.010092623144602476	-0.001272913664054795	0.035165123150125877	-0.00245909590071642	-0.008150168289872181	0.0103676925174972	0.04554458069002767	-0.02144826084720662	0.019165855579821027	-0.016793739736424687	0.0003595702441976755	0.019093192558605733	0.013682861715137187	0.00406860768970937	0.01070142105523737	0.035177953709419126	0.04059440167393641	0.16584616372791516	0.02378288322317603	-0.01841050267067949
0.025955258513231275	0.005445001059466994	-0.1760446330175242	0.01770407078003536	-0.024118400137342177	0.03937989738966826	0.09544500112758705	0.005391800940091889	-0.004581531744665244	0.012010694490983178	-0.003143997719154686	-0.19071589377701595	-0.004733947314089892	0.009026096566548222	0.001173849123355467	-0.00975273601851086	0.011984336104099658	-0.04671605899219539	0.08937242908408188	0.00721594733662746	-0.008946695803844341	0.0016887478050987739	-0.012323198216617676	-0.36948143760430513	-0.029280437203980728	-0.003580681418645327	-0.09761320409507752	0.0009677561348122254	-0.20288291205647502	-0.06378690667931024	0.0406931022004952	-0.010164560241887194	0.02547967294609698	0.05490440791172914	-0.18115846889645917	-0.009849909222338284	-0.03050653110186713	-0.06418032815678325	0.024522076210303886	-0.03648595415568488	-0.000622677299795032	0.031518660968009864	0.007683138971898734	0.02005569957304715	-0.007177664271865433	0.031227883245690462	-0.059333593233146076	-0.13758588058375718	0.007321014985999864	-0.06987260649696364
-0.0025355239837997943	0.015177182435134638	-0.09203470050734723	-0.01935773403969215	-0.0034975533657456252	0.07406765470564333	-0.02249655669319891	0.016521264729771064	-0.007504545291655449	-0.004922290685088638	0.010402979459714879	0.07874668612931374	-0.02074542576532549	0.00811334147122252	0.0021404965005516717	0.021316876934906758	0.015635286874903887	-0.021130394519631227	-0.04587554337301735	0.00987335164082433	-0.0007640588273449794	0.004243089621388935	0.00453309079656301	0.6556420142523451	-0.02046741790778724	-0.007900224987506135	0.032238316335901615	0.0013996321435482968	0.007187745779721036	-0.004242217374475649	-0.059273473108198596	-0.006581407592120376	0.017000122237757386	-0.06031837260299344	0.01738360207968326	-0.003700219865127656	0.017655541105420707	0.0031463281381893466	0.012275100414421786	-0.01957335770238233	0.000369554386533855	-0.018023876317183475	0.010876230669140204	0.006348237897334912	-0.014921230694775295	0.03540162272401103	0.011164750433642711	0.1651255648491806	-0.029674478687045848	0.011882369525651667
-0.016063393487377106	-0.029918713642621695	-0.049134755955382754	-0.015153550752199407	0.0016924743106508685	0.043534382872692914	-0.04916070905101205	0.014023560313497364	0.004089140375591524	0.0054045905601116375	0.04682836301867756	-0.08793718382497437	0.003713766782782659	-0.01355218759772506	0.006588713303255645	-0.022129437612219773	0.00981581371670436	0.0037096481026492258	-0.03667922354031707	-0.11470387209864875	0.002788514582089647	0.003183578254058375	0.03723533123142952	-0.5613595051175208	-0.030649931043859033	0.01896456881877384	0.0036807313283061375	0.00817782757275163	0.22330957106025762	0.0015955461716108856	-0.05654155890894326	-0.006199511109744526	0.022513362598706226	-0.09708112940879574	0.01693872170516397	0.004403084858598959	-0.024841516108195627	0.037875758108556694	-0.03504338296135538	0.05675446788546515	-0.001807471563295985	-0.04077064312421971	0.025233214117506578	0.006565196528144952	0.005819006012901445	0.03582626681441361	-0.026200411838501806	-0.14293447702951817	-0.07217688828318296	0.020795110874015244
-0.0035499183932279268	-0.03575756076064708	0.010459386682912918	0.01746695167800135	0.017882005480115187	0.07436921769346737	-0.005163024731894439	0.023322829319922495	-0.004847815218337564	0.010111330772736028	-0.004213543527542424	-0.014161406857518887	0.003605263881220526	-0.019357588072108776	-0.019174537224953384	-0.010508206730777783	-0.006966180505281045	-0.00952438454949115	0.04778450973298241	0.09931348536318878	-0.01261549651326459	-0.04105730566769398	-0.0025585953808062185	0.3693201278594045	0.012257586911469843	-0.008894763423976838	-0.002469069743689397	0.0030901096074157975	-0.007833115136207198	-0.017440763930475032	-0.04406223125934212	-0.0029926936955009297	0.021310782837526132	0.051396600839300116	0.022055609356655532	-0.011551349361067878	-0.032894867785542285	0.015222083696782828	-0.0237524352392953	-0.04713252478184531	0.0007498478047848039	-0.0053370197933385495	0.012338543143530842	-0.060916660145935386	-0.023546676044441484	0.03210857699594235	-0.02014171130514078	0.14725910837942402	0.21703205984644575	0.020759312474318448
-0.00903900028620833	-0.024283609202333356	-0.053632858858161304	-0.026137063095523716	0.002361025729950779	0.06763011665676331	-0.025745495254630622	0.026015038652809745	0.005590887403990564	0.010131991414771392	-0.004332921170117698	-0.0754821886797623	0.009268324725232377	-0.023932635727119487	-0.002050848544875953	-0.010677634067823783	0.011587162847126456	-0.005533667572435297	-0.037927340009915864	0.006733609127310228	-0.014559097232234126	0.002823487048654715	-0.017962626423877737	-0.36471587838136876	-0.017977454606732862	0.0022296513557434083	0.03247582419937153	0.0030352005876753537	0.04709365183228401	-0.015476507284829268	0.007759545384540343	-0.0024675471810656747	-0.05143343110454916	-0.027172983992357694	0.017490995861932198	-0.016207172299311786	-0.014321994491241549	0.011890865046463295	0.04490009774124483	-0.019123770099104695	0.000266769645435852	-0.0182500056642627	0.007216619615808304	0.004795881453789116	-0.0032455759859683895	-0.10508080429171424	0.05123709712366554	0.0898616597865398	-0.058323751863599865	0.004219853139424231
-0.0011824416136012588	-0.053121272267874886	0.019866427771607412	-0.005297985480504758	0.002536764334641339	0.06094239323461315	-0.015830415354903198	0.04766669784241894	0.007198652126339311	0.008102668385473908	-0.015294671314039261	0.02871677207266848	-0.012824641493969283	-0.018396988530551245	0.0012464559425501647	-0.011415890121179472	0.019888601449951783	-0.012120396318424537	0.19239748346306004	0.038329183658688225	-0.01364497104466318	0.07261078833805204	0.04405867186120695	0.8922810415651272	0.004972660394846753	-0.003368670311965616	-0.10897607830663456	-0.0014545700571710768	0.04974939556395638	-0.06435758794334415	0.02230526883995308	4.957546673640536e-05	-0.04186606111260553	0.03327659584647063	-0.021407943523875792	-0.002716075352370899	0.0034404858592739403	0.013280973519473627	0.08734495475755388	-0.041150167272479214	0.00023251722002023598	-7.929782265418907e-05	0.010808349839358015	0.004171713531659407	-0.01234362348014256	-0.08331687062222919	-0.03291764633572302	-0.23100318452201327	0.041856566147191736	-0.007993454325874517
-0.002587868847564096	-0.06906351519091386	0.05050389279243036	-0.0017454845740795463	0.004785826347634429	-0.029243295288582702	-0.006164046677391343	0.02875858456436017	-0.00650504268563127	0.011256690099222578	0.015641259369562614	-0.007838981363258245	-0.00460342384002397	-0.023175679824759935	0.0014455167262916802	-0.014579172477517386	0.009527210728919364	-0.05618433511518524	0.21340580594781478	-0.0007088195074499254	-0.0004982550996770443	-0.008868748927844354	-0.009243591474070672	-0.5617845786092963	0.01726308078542643	-0.008908752368796104	-0.12042386924143157	-0.0019157110976200783	-0.00481454787243274	0.07468501226817789	-0.023825337510462122	-0.009326741606581345	0.024831375042140644	0.02877789614574922	-0.057029393163274836	-0.005425298376800129	-0.020049495112528074	0.0025659741622701404	-0.035633266519791866	-0.031275102764744586	0.00011322088076703949	-0.0018017858132426227	0.010679340296931513	0.009258743763298298	0.005289972524415134	0.03452744621045713	-0.06255085821901857	0.10653823560435266	-0.04738040656813337	-0.0015098671455837575
-0.00999865267918126	0.01162509777858495	-0.05488087456921858	0.01962484947304365	0.01346548093208039	-0.05972035105820387	-0.025594661696510774	0.017329536181849473	0.004717787550408775	0.011619806252155604	-0.007305397663061558	0.03205944205434598	0.002949940633204096	0.010479929229670233	-0.019994316413353773	-0.014104538601085369	0.00962212358803481	0.011256158027811398	-0.07750994187575962	-0.1266986266076327	0.008522938878655987	0.003242701544554802	-0.011065362845991149	0.870314002487789	0.009949156741714432	0.005661312572946372	8.912262469402777e-05	0.0024604509570839584	0.07388092547485539	-0.022723436464126917	0.007686367180219986	0.002665825822458646	-0.03416397972043415	-0.03876993114343386	0.029298574429431665	-0.009890856456974417	-0.025570104950250517	0.019422416179342143	-0.026216273565153596	0.06323430083464036	0.0006941869991773274	0.01229185013382321	-0.015087482617438218	-0.05358614313371736	0.011079219061076218	0.03179244553646586	0.02007134076966813	0.1320765567176023	-0.04064326897165974	0.0063887710251369755
-0.012972027644604896	0.005702970306761381	0.007391138020269773	0.025537999360771935	0.011100783864130062	0.053224083302520465	-0.05019533374845669	-0.04254934159476634	-0.00543861826302018	-0.006256433433041684	-0.007608104215132153	-0.046189401969428494	-0.021091645745171264	0.0050626910051731104	0.007098144963540108	-0.020668173703184585	-0.02334642674438437	-0.03964807343506072	-0.10396569784665953	0.029169918112894083	-0.0019767805102925196	0.0060773208814043755	-0.019581676846530855	-0.6803328340554898	0.014898295227311065	0.019873542376535623	0.03589920404927398	0.009106066390106207	0.2205580274091636	0.0009081391083985181	-0.07218674366992764	-0.006010660036198715	0.02656529868650432	-0.0689142581223583	0.020475528419021748	-0.004613728719019491	-0.027611836791454607	0.04050775223877899	-0.033428802083227495	0.0444314228653815	-0.0016754547607080895	-0.02757922106932856	-0.01522915708252749	-0.0021014193626970154	0.018498192108863803	-0.10457035037868045	0.028551469956214805	-0.12140748323535282	-0.04960475856707581	0.01499491352067689
-0.010421906029708635	0.011338625402119032	-0.011467717525781154	0.018919039198460812	0.008048767721932018	0.04991362783870291	-0.03921582817808976	-0.032729279531332756	-0.00751169721972401	0.010601939113564867	-0.01062080918118245	-0.03451027424219346	-0.009462323554739487	0.0046546955587098635	-0.0010520140552762313	-0.025504255737452332	-0.028108150005882997	-0.03619068192069608	-0.10636263944299462	-0.002786486105556469	-0.005451961827885316	0.006328562147177218	-0.012613923170947556	-0.6035369059386347	-0.007496832172605718	0.006268514800989942	0.002493415065665431	0.008830332164345237	0.22364061621839038	0.003135391549099995	-0.030606900946039968	-0.005512219711225771	0.025414983930192467	-0.02168084199251725	0.02112702521244241	0.003412267688469001	-0.02710493815818436	0.042985989560297096	-0.04007947248971214	0.04271232941347871	-0.0016393526513973483	-0.03693728367924905	0.008390965744459572	0.0009624229410886983	0.005032460025309411	-0.10236477900536338	0.0705832105505996	-0.13220246513431194	-0.054610543421301005	0.002515984608625513
-0.006649030276465055	-0.03551557638453323	-0.04569817434589113	-0.004863181217761303	-0.0146146384161897	0.05665814624879031	-0.0227031645273968	0.013572568829035663	-0.010578336668699194	0.011992051488855258	0.004021144621923577	-0.008908790539200072	-0.01395549837385297	-0.024321788470760292	0.002038824263342394	0.006000775371940108	-0.05153541346994871	0.006742761590193549	0.060332330144481236	0.12951357969080918	0.004822850887751338	0.06843077543567343	0.003987449548902441	0.3416627027008385	-0.02376721752297799	0.016496419248345228	0.02819571693842263	0.000489614204299869	0.07022959037207756	-0.015132292184301286	-0.018772568610730924	-0.004301146528108256	0.00824602564536617	-0.11709639297830945	-0.1653057559936976	0.0016886326104367981	0.050483875182283734	0.012397372969969728	0.014817910692384249	-0.06264751181110914	0.0003802630338293966	0.015280911304600703	0.008079759927273335	-0.05776230367866137	-0.016004104348363763	0.02527519291863482	-0.05101034189418797	-0.1786311543878487	0.06721700676452183	0.05817087992006482
-0.011417852003110239	0.02919662342316542	0.042018496102124846	0.005918299738404312	-0.005571883894326675	0.05393250094310633	-0.019614443442589436	-0.0013250536696456038	0.004804279366937044	0.012271198703280379	-0.0059132718776840195	-0.014888283395726194	0.031806723654188865	0.01470419355080885	0.005441935213598117	-0.012374635910150391	-0.03709042876370186	0.014446718148522632	-0.06677848745135342	0.2560588742865451	0.0050053113249650776	0.003835740577739489	0.058141430818428624	-0.37283346923560456	-0.024978801899143945	0.007112665828775789	-0.008163090679081598	0.001601899576824144	0.0679052990826327	-0.00974554137548921	0.058452085879198604	-0.0035883490680978865	0.011754155796899068	-0.035727396176730056	0.01664880785552132	-0.011876716035768276	0.03671713187510077	0.013335182130732573	-0.015419280013176512	0.0879535768158863	-0.0005960910590300045	0.0012951034674339099	-0.0173693716812224	-0.050211921951573	0.005981580489754197	0.03308590585650145	0.04879306510024781	-0.11414051709743453	-0.06966498367125605	0.02735225858124204
-0.007672163046233982	-0.014930300105347943	0.0024522939082635277	-0.00512981754931061	-0.002698797049566565	-0.1286608535634561	-0.015018766569185937	0.008272763434521222	0.004645447180317661	0.004492297749565978	0.009776711691911077	-0.034233812927660166	0.00821605887976366	0.005224572021837957	0.004226297246250033	-0.016061820992108188	0.01318867915907049	0.00603264269771862	-0.10130226166261819	0.03817358591942829	-0.010224190764933883	0.05807600213380083	-0.01965258966618544	-0.5846770175517972	0.012241190848779298	-0.00810703571660597	0.03983579458470049	-0.0002892606206136406	-0.005195529655666542	-0.007142312120254701	-0.053760906996714854	-0.010940860121598053	-0.08377885045424446	-0.028777595827897493	0.023663103012735973	0.03204434049413685	0.036347138301565156	0.005632610119874516	-0.02878750893397814	-0.02148090252293041	-0.0006428644076440832	-0.005138466856199284	-0.014094042281226212	0.005753167771863809	-0.005557157349185764	0.03761823891317035	0.06060343613801115	-0.09014666554339165	-0.018654374780852596	0.017381335825171117
0.0024639839409446723	-0.068856445979419	-0.049314072349464826	0.016437133848820576	-0.005545784087539868	-0.13623996870744814	-0.005289167301458474	-0.003153879209554179	0.00714146633516948	0.009899869711386192	0.002662511554106459	-0.013502327466463977	-0.0030895209406358844	-0.022255313874877173	-0.0001716998552390578	-0.019095158874144546	0.008281877372400867	-0.011698031195349177	0.03552037823853953	-0.0033022372535055637	0.00626330974470111	-0.0500996140999192	-0.021948530529651362	-0.3852948399972979	0.013923632886461928	0.004827037257585835	-0.016994387705634655	-0.0014402567333874686	-0.034379784602431934	-0.07286891703428973	-0.03974879586982661	-0.006289062610253313	-0.05245906694568475	0.042784092479951144	-0.04742880534206465	-0.013241046627320247	-0.0011995666433652333	-0.0008568835517460684	-0.04043610418723406	0.03885834868964712	0.0004099043539885315	-0.027347067758560478	0.010812794420129284	0.003557599377714905	0.002924608595727841	0.03015940262298791	-0.05976998499460724	0.09446094288166815	-0.042228744472517794	-0.15685597016960784
-0.0015145286840590416	-0.03229530211187339	-0.07379571105754094	-0.012612263162822455	0.008637135401379056	-0.053842524170443176	-0.004349843937621699	0.02485054899946572	-0.010970293222026885	0.0019503134622351809	0.006151765047100707	-0.21669219988481644	-0.01205128384348136	-0.029658177445594628	0.005238164766241971	0.018732155326762222	-0.028256097556044642	0.015338826348817383	-0.026473107327794607	-0.13942824048595975	-0.01580514995878757	0.006635207759776495	0.04393071400915851	0.2627174053199156	0.014641059909106843	-0.01992377954657777	0.025609173785735403	-0.002260991346713854	-0.03443218305601149	-0.012142210898491749	0.04092453798571896	-0.004130191112863576	0.027557117014075264	-0.026197273101534666	0.012915774071229043	0.005334913092994702	-0.024097148494168413	0.0014303709885421995	0.1113961760350905	-0.03039966696173142	1.1395968856231776e-05	-0.0037494831965136657	0.010151697251528095	0.005907380986058342	-0.005221412574193164	0.019130060780698115	0.014491911783943488	0.19461212869610464	-0.0198365077972634	0.006131814099697476
0.003624545634167953	0.011016921044566606	-0.03724355619093376	-0.005608717458929823	-0.019647146714565314	0.04932469215149831	0.0789115702442832	0.022245989462721445	-0.007989424908727961	-0.008150514652272978	-0.008621765719667747	-0.21082543565548312	-0.005324652168208558	0.006345447792749838	-0.017612783917665364	-0.012701135807318497	-0.03126152587182068	-0.044186514266171796	0.11452901011349877	-0.11224545359157163	-0.0030753225089727495	-0.0008820164832079172	-0.009620436487650931	-0.21123703680119268	-0.028014126532984483	-0.04646457439986225	0.048991181118209534	-0.008215562484641668	-0.1863117354920536	-0.05692747066922093	-0.017707942770386582	-0.004605525381831831	0.01603608944541702	0.042655433671804896	-0.00039153961480064935	-0.004333581708252586	-0.024404498619976494	-0.0440544178974802	0.01006024006823468	-0.07541008107126618	0.0003325454984718817	0.02541155823312247	-0.023317839787494448	0.005067199991307007	-0.025785722318279296	-0.08862260509580046	-0.020125061115124663	-0.06849344090766099	0.03872883647636936	-0.01097827542014129
0.00964593692220551	-0.0635402202028281	0.012233605834698938	-0.014700100594696779	-0.001375896905796253	-0.04579471549968639	0.00252183276407377	0.005966664627732644	0.007253931185167585	-0.007909650260565467	0.011423068449624952	-0.11696047972404722	-0.014365621810387893	-0.03198133752306276	0.0013503103173599811	0.003164549954859467	0.012587839733868168	-0.034312841584169654	-0.0031072906941975818	-0.10937241063234324	0.0011794689799223307	-0.002252130449990727	-0.01366458005981949	0.45576019826666436	0.022300739839747983	0.018823249170594865	0.031654670690530476	-0.01275583816694907	-0.29868021788686255	-0.000940195899189439	0.01673629896348766	0.00870187087791619	-0.05501244170553619	-0.017217399620929972	0.027711855244957315	-0.012333648451829686	-0.01262380429786308	-0.025751879511179868	-0.026306911764312643	0.04838597793107747	-0.00168222747443142	0.017700798844091516	-0.015355774461077453	0.00659477168412036	0.00851424113603971	0.03151974771606874	0.05679779204924062	0.12077488435262476	0.024477613067488347	0.001173513707026723
0.02164476379873686	-0.03398353226404397	-0.09196630131909324	-0.011087094966867335	-0.017569920029430433	0.049252631615087375	0.09606472379810621	0.005860587642534119	-0.021535891509770227	0.008674187491335398	0.015954020524004953	0.04372908458271813	0.010009857273867601	-0.01525849106442074	-0.007261319460932646	0.14688857298606017	0.012480249099010597	-0.05621299647736414	-0.028429071835294962	0.0003433957331667898	-0.018361756563290966	-0.03940263250868338	0.004641124734182449	0.36186426704279684	-0.018207111639696086	0.009948182825275308	-0.11281972708758112	-0.014695672015419768	-0.23232863849864188	-0.06925914858086489	0.05091994814253749	-0.006058106819183376	-0.03492993815790332	0.0322493669490952	-0.17298751969502163	-0.011842055265895761	0.005659018900623778	-0.03233006076608581	0.007382533701235115	-0.03734066085058803	-6.804826684965519e-05	-0.015464264386576634	-0.021673993323926697	0.021948008126701734	0.008633137954276025	-0.0767216316380851	-0.0677616510826976	-0.21749623361140621	-0.0212764576770609	-0.14894735062891915
0.0009691549262573971	-0.06461774650000497	0.03474690847359725	-0.0014332094220028012	-0.002343988149227516	0.06212161046289475	0.00040331952237738735	0.01695380133699382	-0.004731086515886545	-0.036204319477675516	0.012089663271253812	-0.0031952483594790463	-0.0019116266686585732	-0.0268911710611359	0.0011310449700635218	0.015454893762692155	0.009997970036583956	0.02256895158038569	-0.0008395188206515741	0.14367707691846995	0.0019007825138971383	0.0009662031463838503	-0.01816656358525397	-0.2686553585148784	0.013093818767627453	0.013439600383018842	-0.0024317845053783457	-0.016506091592156553	-0.18273085977098535	-0.00493602069290082	-0.019213058623942562	0.002549368167297325	-0.06658473681382711	0.033896198379345696	-0.17893590926294345	-0.00470044332389516	-0.026664828698373003	-0.02839737456108378	-0.03329771452254572	-0.0175250649620335	0.00014570729999541072	0.02825144797166504	-0.01865539106998276	0.027726604881873392	0.005055634445233227	0.03160774095400502	0.015721437862987842	-0.07286002294590034	0.022513246182616967	-0.008713807213417022
-0.0035034285513083885	-0.023674508424921258	0.08725708115770577	-0.014085695189283797	0.0009985522965533164	0.04165996792690767	-0.003935681930655664	0.08967226839970753	-0.006999917064883175	0.0018459359025656795	0.007452854564848712	0.1413891679438627	0.007408926880493891	0.0013361504702665116	0.003976743526744394	-0.018864506229620746	0.008071439130972248	0.02163745305054108	-0.12299960890903494	0.012600679970032024	0.06495834139540893	-0.04939053009117742	-0.024110894856192316	-0.6003474461067909	-0.024249460015404473	0.005140186074006487	-0.0014023879783411758	-0.0008252112177509844	0.045601114124937794	-0.07223537470956308	-0.028693957999298435	-0.0165034880986228	0.03166136271794385	0.04412152963065182	-0.15683541478891075	0.0028618826330578484	-0.01082234294764703	-0.008339138866514804	-0.03660921529629927	-0.03332098688587575	0.0002318729989856365	-0.025613680543962618	0.01227245298637481	0.009174484315559494	0.013295199849638811	0.028408608579773134	-0.05479219548787851	-0.2030381651449592	-0.04840182675544511	-0.14983304427019503
-0.005132426524417678	0.4744603331156277	0.0746739207232048	-0.010094277780800985	0.03545890703275618	-0.09468545937857761	-0.037106732903396916	-0.0015260377372982475	-0.0037623221149376148	-0.020568483324699946	-0.002731645877979827	0.08141532864909341	-0.010609895845482243	-0.008555126521835337	-0.015591129880570952	0.0166573612736629	0.05306002325215995	-0.014733130630717642	-0.04165075410366935	0.05261746605132207	-0.0027023573344653416	-0.006118384098503156	-0.0019487389532532688	0.5814204143602355	-0.009028125495873065	0.02033034958887547	0.0040980681265155	0.002247529052749451	0.0691544445857884	0.01985764804050291	0.0016368314371747147	-0.009765122597486334	-0.0725844562087772	-0.10042828864258045	0.031467658722776196	0.0819713540618367	-0.006553672055182961	0.02339549161686191	0.01072131938361922	-0.03543703254962711	2.221448115451494e-05	0.008406427822185014	-0.012317484399120804	0.009302036219397087	-0.006314403276602025	0.0023525369563179993	-0.044653253173868965	-0.1592450297408157	0.0815207142818299	0.00728171161868022
0.0061038737402806876	0.019550636667522485	-0.06685093020337526	0.029996534591948877	0.005059771110877409	0.06104807534477186	-0.00042611521052967873	0.03723731112833011	-0.010076328842134535	0.01036460943386578	0.0023937498811168554	-0.0024080405068189065	0.007012883472434987	0.007205741728167413	0.004328406060384441	0.009020972185580468	0.019499383245296487	-0.00803229562151464	0.005252815440077029	-0.013232340885999838	0.007161288472066371	0.007326905979503863	0.00670290833579038	0.3024611169174034	0.008574851618400861	0.01952173398660716	0.03542074784087344	0.0028393693571448237	0.010994352619338406	0.010573691059964677	0.01031553403306243	0.002288856275390026	0.02402038393574003	-0.024461725490898697	0.030825571493804365	0.0074012857325156806	0.046313690519476584	0.014126015843257483	0.024614128789546157	-0.0185224893258026	0.00021562663371223607	0.01954074637260983	0.014683074914299868	0.006166506839090652	0.01274164591615372	0.030600169649333476	0.030115451549487988	-0.13826145613732715	0.0036543496170475917	0.04602549475298374
0.04237434030698314	-0.03715067158857455	-0.05109764383799593	-0.005580579746543299	0.002289996325004904	0.08944188416313063	0.071150021801175	0.10109887385512266	0.0037711003190215708	0.009451231534676072	0.0046876901409483255	-0.16191730016737657	-0.0172773732820413	-0.018508970916736506	-0.003032949475629721	-0.013792392231214763	0.010231669496697031	0.015935245439595017	-0.11683832947409319	-0.0012899328579961092	-0.006567882278341858	-0.049382397604862675	-0.02163542725417824	-0.586168850835336	-0.013968977601735969	-0.02507696505996937	0.009929183707256924	-0.014847397112319777	0.007381207375884423	-0.009611822937845136	-0.05857737683377218	-0.0020786950196510588	0.031004335768413875	0.044329504154519056	-0.04386329282118427	0.004346364883072601	-0.011437148789567891	-0.01679407443982127	-0.03855305229941951	-0.03727757829905822	0.0004385241682524793	-0.03218118399586201	-0.02313924985737358	0.015535975564375621	-0.013325066689039522	-0.09779912468608382	-0.05410093219601767	-0.12847148516931975	-0.05286204899911445	-0.0785773849126841
-0.010438937462609465	0.0050122333034116305	-0.21631701583510904	-0.02397981432560782	-0.00011472846184806258	0.07956204261139464	-0.04112024458373107	0.02596110659506976	-0.0034642087022242777	-0.007718619507540461	-0.0023141402712772105	0.06031103399089843	0.04643767460473191	0.005502855917331181	0.004202802651345701	0.016959254439441428	0.013936432939199222	0.06041806547795932	0.25621746137161205	0.014189358969584464	-0.011283278469288052	0.10122616559540511	-0.015792647821465652	0.3690043590291441	-0.021230268974293722	0.017814228028022988	0.03134990349281725	0.002599976337442786	0.2946456748374295	0.14807693702765493	0.04703018059916139	-0.0006418019801998526	-0.032746455335718204	-0.022762342640917903	0.01393929214398645	0.008802211621483366	-0.0342517348176897	0.01288743130539715	-0.026579643737849254	-0.030729874163993826	-0.0006849301912661758	0.007644781423633322	0.007396512987966708	0.007143053302582939	-0.024754549864725958	-0.10015599037460397	-0.06127141175650004	0.39827002322165156	0.07422522168284268	-0.003616055179484556
-0.0038185168860305567	0.03035387953335876	0.06973086458310254	0.03399375478947613	-0.022416512470262388	-0.006790769637429184	-0.02659538152514342	0.025690131362003377	-0.00855867863213898	0.01241709851327546	0.01084756928398292	-0.08683027703817851	0.005708857176928905	0.00947710627130873	-0.00021522085148098995	0.0046233974977079925	0.02501833519400734	0.008610711803316372	0.02926974499753924	0.01347088342182642	0.00012471406433760423	0.00467089396032934	-0.0015485736218306557	0.1749080628767577	0.014033112658199934	0.01199948218936188	0.027896024673063586	0.005662728010775754	0.3565699254606232	0.03002927173692151	0.009348239610223755	0.001586748800267378	0.034901433204203566	0.02957571605283583	0.021585350160735196	0.010301437895852724	-0.03352582063308282	0.01768553175120178	0.009985620083641334	-0.028395989228565666	-2.572260012238985e-05	0.007499959699562169	-0.013457825625070472	0.006356515064557653	-0.014926788828706777	0.03384383469861768	-0.03298085402361103	0.1353136914020144	0.014995259095358324	0.0016781566584288157
-0.004253286056165962	0.012751870291333943	0.043472093527587186	0.01727996750494931	-0.0009326601448443398	-0.1548259974636738	-0.013897012801342862	0.027331558131154635	-0.008617132499043874	-0.00417841236699137	-0.00031137029554683976	0.04419783552896833	-0.016974932408550195	0.005540572043029534	0.001221250041791427	0.0203454130208509	0.015525184358234037	-0.04014245625302647	-0.04045527981124614	-0.04546303128192521	0.008331026948734143	-0.03457964302374603	0.000541592693758139	1.2200357915553826	0.01747841001687575	0.010042410711179764	0.050518063367847206	-0.003522041558593628	-0.19405681772470654	-0.014417733550875438	0.022338283921151742	-0.003910952329491556	0.0358544412729083	-0.07229156208865752	-0.2940120000913408	0.005978020313866	0.03529105227048831	0.0031458427174951794	0.013289115478587018	-0.02538774953376478	0.00038542250869868437	0.015369482030402105	0.009574719397800073	-0.035903241912650444	-0.0031068887511111823	0.02661422192341015	-0.03054983592928702	0.1388933356763009	-0.027758358971974484	0.019674905599380964
-0.0027708935192466014	-0.05226634308408175	0.015782201239042296	0.00887531057253491	4.3974181045632577e-05	0.11949852284397275	0.0025116078789267702	0.12234064257249229	0.008386075629556218	-0.02438862110543696	-0.006800054630460363	-0.11279086745091936	-0.023195522368641468	0.061252144394630524	-0.0040568971851389505	-0.00024779709375416135	-0.04361688716110321	0.013241297975703491	-0.06639625012706402	0.12120364597837661	-0.013779040348017588	0.006704671591887927	-0.020444561293678633	-0.38975560475969234	0.0020782728700058217	0.001918924568080547	0.06643923988716033	0.0008163684377621394	0.22296590874112798	0.1561341456031203	0.018510414479280007	-0.005555092885766135	0.01593156036854125	0.03614398267893266	0.026930477614874552	0.012874062881223653	-0.059271340804510235	0.013474463278254916	-0.02892351081431589	-0.06430051916054581	-0.0006258154842820659	0.004559981331232848	0.013582357106144992	0.0008022563953270037	0.044260566942236984	-0.08972816384553407	-0.024749447061181856	0.12627501462794385	0.47621331799165145	0.001847049922268161
-0.007552087790261657	-0.013842927426768983	0.10130191677990115	-0.005869627868702082	0.014558910150627343	0.052828654128793825	-0.01814707923110436	-0.03218299759455713	-0.005688825237745914	-0.03315708102584672	-0.005644312136495319	-0.04539779847466134	0.005282085088703207	-0.006241666345930571	-0.002934081035390591	-0.017356882017847967	-0.007202533559677067	0.018360399826544017	0.10234222554291136	-0.03142984139522214	-0.0033165881178756533	-0.032468914501029573	-0.0009535470432794682	0.6183453348537441	-0.019018332749466207	0.01637488209614421	0.0003550593583291629	0.008791474761099016	0.06444226236922541	-0.00811799083085384	-0.0553101216100531	-0.0015419814486982433	-0.04165542735709423	0.03488766233843071	0.018558444006809713	0.039389303199476124	-0.008995478862610526	0.041589759933403185	0.00692376793854819	0.039106586849168706	0.000979463967166521	-0.005155939550334006	-0.012907411760443755	0.0012450111664014912	-0.02025356497821922	0.0295227228184438	0.009782883746305288	-0.16256886046432464	0.027428296357507133	0.03283860637402686
-0.00400440256773727	-0.06495861585494395	0.07350914667791685	-0.005485385882046467	0.006620431914779328	0.06460386307264998	0.003014175553417954	0.012174053306749375	0.00844032692676983	0.007640684403161322	-0.0023828120501551892	0.16778226705159624	0.050187925920503765	-0.028934001498331054	0.002572682383717984	-0.013118054287546692	0.013908953067180119	-0.038496278845582856	0.08211785923452135	0.008290967101402522	-0.01148546564485332	-0.032500683970352114	0.04764831576708148	0.5227925048885045	-0.028053881724871825	-0.011680661939151014	-0.0004148106926744731	0.0016829422037582845	0.05697769262505099	-0.013206634897133517	0.007923281070463509	-0.001083488005943218	-0.047252973605429724	-0.01768497584171946	0.035994634393491924	-0.010070245603848615	-0.021260183657494325	0.012795509036398835	0.06905047024278242	-0.0052013134214869755	-0.00036198642711460704	0.013205437043696384	0.01241208151216597	0.007922239152544898	-0.016441394447190397	0.03140265528622185	-0.031529162801992514	-0.22092395160846173	-0.031555689570087815	0.006834221432932282
0.030572332230228493	0.0034854657001687885	-0.055032447934993796	-0.005308388810109681	-0.023737044744595186	-0.07476165103933018	0.0923189759634386	0.0194940878938698	0.005953377658331737	-0.005408127382427483	0.0021300747276960467	0.1863011400884241	0.006829446606657439	0.007412895468921852	-0.0057050294752945775	-0.016842461187591834	-0.03982969642000453	-0.05594675480711266	-0.00806777518994204	-0.09882268437813369	0.004080016066854296	-0.042387974898929676	-0.013698825415678947	-0.5874567316593677	-0.018347398157719727	-0.04489786690168285	-0.11615029319023087	-0.00718191413753957	-0.2168958856603471	0.000992655064016435	-0.05367819660297191	-0.006276143017014147	0.009395739280529596	0.04182116302872655	-0.04853150693577127	-0.0006332054863527446	0.025210668216018892	-0.04585620567202568	-0.04247384562553775	-0.06255180938687036	6.735308547649766e-05	-0.0346119725813649	-0.003944378953731211	0.02212654029862324	-0.009249996161009768	-0.0964051066255568	-0.033540319801485204	-0.16236969455635808	0.029428234833827446	-0.14163446956058068
-0.013540552363926326	-0.001625730158024544	-0.021561847462817786	-0.018626885508859412	0.006201577820322564	-0.000854057691075468	-0.04069912242295159	0.023970201119563717	0.00610987739085358	0.012234693247481982	-0.008404599491048248	0.03090187697133488	0.00325111175443526	-0.001541748254799313	0.00569181608256913	-0.012486529734385476	-0.00628222826819183	0.0058246328398676266	-0.039525160102875816	0.02701605820784098	0.06570419304392454	0.03766149891142395	0.04513303348100708	-0.6213333191236218	-0.014872153839465682	-0.001689799030665381	0.0008635345060009967	0.002652397627904429	0.24344644087466835	-0.021216318631470995	-0.04070989580892747	-0.014628580108158531	0.009988231101274869	-0.033673650425624056	0.015070123004421567	-0.009680809978132584	-0.026257064771855857	0.01617076682666775	0.028616011956397007	0.04736145690574858	-0.0006360306936403503	0.08100958068073515	-0.020799758739981553	-0.0516698021091187	0.004001287182467058	0.037514284230220435	0.035685723808130204	-0.056263730376674446	-0.08398067020345643	0.012603212853715195
0.029458084218875	0.011196797111559681	0.027255131572418576	-0.0027761731912057256	0.013295643034506428	-0.1558558393916772	0.06406115040700079	-0.043990075133496245	0.007432779193956594	0.011767049308635933	-0.007289579732443235	0.199216520163916	-0.012956870720531515	-0.013039343602165536	-0.023901058849567926	-0.007739478872171458	-0.03953930010427193	-0.008783304992363265	-0.031347591793377254	-0.008100747860965749	0.0020919094273329393	-0.04224226881851882	-0.026426258302590214	-0.5947125196288513	0.009053699566605065	0.013053762455212564	0.05593574627120197	-0.016162490214246462	-0.20007269602719663	-0.05465971895480925	-0.025412246711276384	-0.011771520102993236	-0.09742497523340826	0.04807114506839535	0.028656931779882645	-0.01322616160510479	0.04030313363817013	-0.03598641740024341	-0.030970365154839963	-0.024373119983864943	-0.0026259291379712524	-0.018425354205226722	-0.02290941771879952	0.004179948014911952	-0.0022552582858043025	-0.09342764315969507	0.016901469160786383	0.07874749957002396	0.03334418964309934	-0.012370216946773507
0.008832944475896647	0.02543089604372144	-0.0673808435055098	-0.003919388944371985	-0.01158021626142181	0.008929833948560008	0.10041479209864757	0.03131620983616595	-0.0046617628669460825	0.011904200627218552	0.004462683031310007	-0.004783356715174432	-0.006793338413522542	0.0036809089042904816	-0.0028575842199194085	-0.014467741872798798	0.012481175161703504	-0.054620861236090425	-0.013572301708166378	-0.0025377483163149007	-0.0022898815306433788	0.0007987188386287017	-0.009394058064914997	-0.3352282228903382	-0.018758265683758327	0.014225690357577331	0.057937439657976396	-0.00875301238926222	-0.1674221248677676	-0.04182688201942965	0.011381855493665716	-0.00400326506310812	-0.035282991657371164	0.05500992893314788	-0.17120124700010236	-0.002929917974127966	0.00014153102202553783	-0.06766068557512371	0.01985372687057238	-0.029786151820534998	1.3111339544411749e-05	-0.0280642137463532	-0.022533192299768415	0.010737474684009339	0.008450225681237862	0.03309835908122568	0.018561582603321584	-0.13643531878106568	-0.05261409002743021	-0.15659275891317884
0.002855616484812117	0.012519665991976126	0.09095364621157423	0.0015180826475505455	0.0042364747807707315	0.08537041964745058	-0.004429622617464338	0.022790684640371	-0.0063385055816299425	0.010901303630164148	0.006764621749305661	0.08176342941650128	0.008623266201487786	0.00629113992541279	0.004099770274247385	0.012457420091869426	-0.007808532248706615	0.015727789244481757	0.0916934231174684	0.011156680472714061	-0.014237883046552451	-0.004318302807690816	-1.291207067333744e-05	0.9780935116789468	0.01019741969473107	0.007144590871338005	-0.07336619583303945	-0.00179655377858071	-0.005421793280890233	0.032243607903542214	0.05494184398543348	-0.001956519203494099	0.028945146814440888	0.026573554232541572	0.024842684897814344	0.002876993622352711	0.042447063587586306	0.006506952790069045	0.017216363598143106	0.03549962357317836	0.0008150627139104472	0.006235948309852938	0.013916614733843017	0.01013686131595905	0.01025656106139977	0.03291138670039363	0.056504112565178545	0.19513359592760826	0.006416436663629247	0.01658746267341121
-0.004265879079385195	-0.06124640570257034	0.06796357855324459	-0.0036470903150265257	0.005330489529702755	-0.026755221573395466	-0.006766995455945107	-0.03412600644718223	0.007955392128811217	0.0026485611836174483	0.004799991512964152	0.03556788614071092	0.002484329248206268	-0.02103698622066477	-0.0018400483774559688	-0.02012759053873815	0.010484987080728024	-0.016958836670427264	0.04921668787520739	-0.13556020882347647	-0.013304929165340582	-0.047956205594446875	-0.015373772247119633	0.3464804753081853	0.027749457767004788	0.01576841443016092	0.02571866025759191	-0.0013999880176786973	-0.05616790275538524	0.009287739420838853	-0.03642217486733734	-0.0013373429735822355	-0.05146041361414209	-0.06050408600133251	0.02211677796663271	-0.01741759404095792	-0.007643029266427311	0.0011386967884664046	-0.02818987781192677	-0.06630943576145036	0.00029109199936137886	-0.009081379349378768	0.010709225305730615	0.007034620069894936	-0.014553893764640816	0.029014271351002388	-0.03522430906715299	-0.16510966317861475	0.09515278929998822	0.0003131837407359853
0.0018087668314405163	-0.022997901514699697	0.040067216841486876	0.019184071378602494	-0.002306770163230976	-0.07016867306346622	7.695635317122652e-05	0.026165280784338937	0.007517732407318909	0.013505079979989251	-0.009380520698446344	-0.02555456442612067	-0.0004635139124837224	-0.01863593756998125	0.00021528553015923534	0.04567603000551135	-0.03849524384064835	0.01064916716767475	0.04528061768686202	0.2468692697866868	0.006940409128914325	0.0036963618047968338	-0.020322288070610012	-0.44733759299261866	0.022384060657731242	-0.006832283025444849	0.058322928888421666	-0.013719033903018317	-0.07718276641273196	0.01791328335584585	0.008289932323905668	-0.008312812632729219	0.025986590220435028	0.05116186209200969	0.04344292465078897	-0.005072329766766052	-0.02532005882981748	-0.025586632085273776	-0.029919180365326974	-0.04379863601389952	0.0004872677459192346	0.03874200973188017	0.014663491794084257	0.006520100586763147	-0.016674112214697015	0.034088986477763865	-0.03216847326601183	-0.11737498114446626	0.018313391859949842	-0.019061568654470465
-0.014317434283589319	0.014590398713686864	0.012615290293019643	0.032728819326546	0.0038025706424312375	0.08220531118205654	-0.04362815123999171	0.03987625970306799	-0.005700151029170593	0.012348266401717819	-0.0022256161668401547	0.047825186236538954	-0.002517634182953043	0.0062856398686388275	0.006419905147772443	0.0041914862259902295	0.0193579059918613	0.005410550778622564	0.04560622555126083	0.005447109604589969	-0.02203039657969457	0.008771678171502754	-0.0018182634326925837	0.3378457948685128	0.013595770369798265	0.01871700710430023	-0.0007583672155184103	0.006763909523047914	0.29190312464913165	0.003340608071870929	0.006825855964620859	0.005549853850444196	0.02478027304251955	-0.036825439789728534	0.017064434027655898	0.013513516313224772	0.040366513507826766	0.045112374422361975	-0.023105713488842956	0.0020150132196594312	-0.0019042453864356503	0.01751036556310037	-0.01685952836859469	-0.04652707915104938	0.01471814237348881	0.02946700446852228	0.06960044057085779	0.08150539375921907	-0.01858003379738393	0.020203320018876276
-0.014052587274848701	0.02468730919120362	0.10155989973504102	-0.027682358911662232	0.009454204417995061	0.07299204867763293	-0.045686527017295885	0.022568303170160835	-0.006261183283589344	0.011096299362688205	-0.00023575991003253876	-0.08166911239716886	0.011225923357815373	0.016549133198964772	0.0017827270307407162	-0.014530377594066612	-0.03224487000029194	-0.003410263776388092	-0.10089688306326607	0.0036897934811868254	-0.009808909898420098	0.006413220204370373	-0.018835238410199052	-0.6420278388157555	-0.023964545033219473	0.015355769510218397	-0.004787034392454189	0.005994038326454757	0.22774399927174008	0.007023208332669583	-0.07194641171884059	0.006658447962963146	-0.052133340506302195	-0.030224600397939595	0.019665863607153097	0.011703816400614596	-0.025019895883029948	0.038478205081051785	-0.030121418207476425	-0.021193928243179106	-0.0018360170503161498	-0.022838373521405084	-0.022561527019857384	-0.005249203894154652	0.009974535808155634	0.035044274336169655	0.06899166886322955	-0.12470301204300595	-0.045620841602725525	0.010794309600225187
0.0004916903353958332	-0.03365061313945289	0.07584443707359041	-0.015785549149147482	0.0013453152820791729	-0.136704274037092	-0.004796198735849612	0.006152752525602591	-0.008325293371399312	0.008768120706801937	-0.008629977833742305	-0.12093632022638467	-0.016845864072984114	-0.014558865263877306	0.002606542713554518	0.11235727483706251	0.015225348006222703	-0.022703714883172143	0.06393569342643168	0.1012657526841518	0.006923630551285532	0.0033899398650049078	-0.0012794368750123795	0.3948028312523119	0.01503573508331483	-0.0019363472551525774	0.04015039934752494	-0.0028932994246002636	-0.061674406196683865	-0.009347872388391033	0.24469665253475364	-0.0026260456459016495	-0.0010367856934489282	-0.02044977328066352	0.026031893954219686	-0.007773288493160999	0.037321578563938966	0.005907966481511903	0.010227716197975315	0.045139951693833794	0.0009161025900008098	0.007372102510939112	0.010997247261672964	0.009114708237392369	0.009385656504450526	0.034114212743975074	-0.02134310569743111	0.09428840995217325	0.017156941059660858	0.014862774972169245
0.005240493863208758	-0.05205962429865867	0.042748258585243275	-0.022825882724397797	-0.02129674765745658	0.13968780123069155	0.09633670030066314	0.0032902474102371342	0.007553599904648309	0.004689320291326612	-0.015224413309380907	-0.1919326315412316	0.00908923005282213	-0.025786196088102224	-0.0008591117399999348	0.14642877994834072	0.014563515517312862	0.016628470532911523	-0.0268340742474742	0.001989457405514304	-0.0019668996057756885	0.005122339386498061	-0.022159898537688422	-0.24946306799480658	-0.022631153102993812	0.004564617545080909	0.00022234196568115294	-0.0063823682925303726	-0.2568751895232885	-0.007729245165275279	0.0874319553501231	0.0027308745373295098	0.012606937710507554	0.04525754795447828	-0.04054335382414156	-0.007163155401341282	-0.024703585532010675	-0.02679531474331616	-0.03184672638696447	-0.03295150856007349	-0.0014552420736887142	0.0034368567074324345	-0.002068790789477498	0.014376514323953506	0.008509200675697139	0.029999107537101735	-0.018859174128131963	-0.18390478901880142	0.03689951862935122	0.007949416423875665
0.0013616337507519347	-0.04513411353629599	-0.07518011344887891	-0.009929958846964291	-0.002310694744391731	-0.19442208914799095	-0.0017955513681677986	0.02318560981728515	-0.0034594587152990243	0.0002980891476092893	0.010611488438916421	0.062801113551247	-0.001200325437191168	-0.018057920875853232	0.0028957258371094213	0.018889623361917803	0.017594310573162512	-0.011560635341147645	0.093590395970805	0.009821215362147633	-0.012684629541235245	-0.040749054267231986	-0.009609824898608349	0.76339811149838	0.013273920839044148	0.014551713583828315	0.03862555190674975	-0.012393308591819186	-0.009319605608437087	0.018964729082342636	-0.027813764153814646	-0.007627640128497842	-0.04927089051608127	0.030097930374765748	0.01921678100691984	-0.01577523381104511	-0.019558260667448393	-0.0011930609062575969	-0.02704158953659612	-0.020328768244252022	0.00034458651578752323	-0.017230635706860994	0.0009703324227233679	0.004211343597269661	0.0073979051824197084	0.027109333173673804	-0.022352618799079026	0.4316982070099406	0.008796849917721738	-0.004024190183099472
-0.002682989568609264	-0.048704481586643304	-0.04731759118546151	-0.023664315884044027	-0.005528431132749028	0.09055132370138326	-0.0006084698481348824	-0.035426721005186484	0.005707706513592712	-0.02002940390560375	-0.014629450283865118	-0.1929875751975126	0.00864271143365495	-0.016791866670675153	-0.0001589204351283115	-0.015151983316315454	0.010189949331561365	-0.007422381996377226	-0.04926252471763437	0.009048545429789329	0.0024585496449920355	-0.05926314195130035	-0.010444384262542872	-0.3155282745424457	0.005188036667440974	-0.0027369575634929788	0.0015446726610472978	-0.016580968897278035	-0.06176172924281564	0.04457946279024091	0.059336652693719225	0.010991233427533371	0.03235388078544274	0.045803891235234186	0.021227003705323023	0.00667471760120643	-0.017752619751754448	-0.01960068732644886	-0.038144009398352684	-0.02617572697237083	0.00026205783380719365	-0.029695164963480784	-0.012504451155442258	0.014316450613831421	-0.009032258821274446	0.03410007310739366	-0.022658599273136223	-0.08045001305348042	-0.055428585298056166	0.0025451541646067197
-0.005333535021224452	-0.03426885024679104	0.029107351527216906	0.017057572325095045	-0.027251985378465543	0.05963374931068547	-0.0008989834020692797	-0.01994689701859752	-0.007186179051602721	0.004428051090023428	-0.0034752786885241223	-0.0014893721597037256	-0.003985195090785419	0.0023760485409657123	0.0007906502603673289	-0.015391454015072668	0.011883021314213055	-0.011662103173603463	0.06638451089506234	0.00010914685662801276	-0.003824556201258383	-0.052261781223946306	-0.00576036016470398	-0.21441482002378343	-0.022122576123287763	-0.005772640644627245	0.05050358152534773	-0.0023853383830004533	0.04827891290377702	-0.002276211804912418	-0.05945744106189377	-0.011486390193806073	0.014394698723761394	0.02676629495415673	0.00640143472191171	-0.017971431650144587	-0.025081927456049653	0.004393152756327981	0.01443418282637208	-0.05253044444609441	0.00024044197815674124	-0.022430283673817393	0.012421582807865707	0.007069639750778515	-0.015720748506707606	0.030301845838781084	0.01671944102763282	-0.17542624219587852	0.13666676725330418	0.004705261797443745
-0.0034086103715566425	0.017975645373641783	-0.01798225358316631	-0.024629302709133844	-0.00175537304139325	-0.17482766455830898	-0.002487268766319721	-0.039342291296575425	0.0035893284622550707	0.004310659463295042	0.008895237980278761	-0.0819742058335887	-0.007309355900313676	0.010090098315227806	0.006300857881211777	-0.010214430936179634	-0.0461304613789338	0.012714642004249254	-0.12335745498571087	0.03092099480843699	-0.006072447116295734	-0.006292137114374782	-0.019783856070142974	-0.6303759162325084	0.009246986722112707	0.004687277271314815	0.033334130514054774	-0.014282155699574287	-0.14581617267381825	-0.010777090736538913	-0.025664477501714283	0.004924744813123107	0.021058274317084215	0.02261662722093879	0.013407064843258695	-0.01339937441026268	-0.024341801105924515	-0.030930449635134936	-0.03397579782671169	0.049906851691609515	-0.0010512605215772055	-0.023852462388024652	-0.013872628402812006	0.0048097781704282624	0.009335034930591792	-0.10719575123420363	0.049727830133615314	0.13132232795156168	-0.05132931221220079	-0.014733051766727295
0.0025796587100308443	-0.03213530712553065	0.06998529075806	-0.024179710038276698	-0.013570304936178945	-0.17819685476980904	0.0018084525629341443	0.022326712309848153	-0.008785785504339129	0.006551455335317269	0.011111660563622354	0.0463317753713608	0.00036007667054163906	-0.004888061400982406	0.0009192164465632232	0.0024252269184125907	0.01431633938588211	-0.01093103872889078	0.1766099008926205	0.007559192584048151	-0.0202025450405843	0.0018605357863455537	-0.00440333762108994	0.3122480274658184	0.01585217709132885	0.0021485727605777354	-0.07955750894692046	-0.0015270072225386684	0.0011849301292290876	-0.04817428774384134	0.027637412440109074	-0.006798068382507881	0.02391679468484399	-0.0030227467696654457	0.02590068379555405	-0.011537388617025135	-0.014907499521601404	-0.0009777759946518927	0.017847971088720032	0.04717521692211585	0.0002622463818239339	0.01786116636633378	-0.011781065866115386	0.006710716672728131	0.01046194247137355	0.02722613454815637	0.013517521530773138	0.13401856302474763	0.004643024798604711	-0.013241918336838627
0.006267508953653305	0.01071542189999309	0.02009135971013011	0.027958283432500956	0.00938213773524476	-0.03132341286494375	0.06824470430269922	-0.035355736772328054	0.007154004510826053	0.012185653241944556	-0.0011322336589300902	-0.056367699086188806	0.009427988553930846	0.005196550411216958	0.003078666846561464	-0.016015692573786874	0.004494118107991381	-0.00506925212623064	-0.06911211193839044	0.04517730294465869	-0.009907837730229222	-0.006513698759671388	-0.020767147706399872	-0.5576451452509089	0.006433654761588695	0.015851544782768907	0.006045702223932131	-0.007067386568959046	-0.17739569754168324	0.01731880873677892	-0.02527018830150446	0.0011258082043917965	0.028609639402745232	0.05692430799327103	0.02271921329734846	0.00675916824711785	-0.027452080600680256	-0.03018731233082617	-0.030811696807169574	-0.028898593410895956	0.0005430639957281528	-0.03628585891550065	-0.020901075338753253	0.005499960852862841	0.008242385167308021	-0.10218542342234505	-0.03267223522953054	-0.11745767194298387	-0.002733644352178453	-0.00612450377692985
-0.0012825179102983384	0.006541936793935838	0.10120309752235299	-0.009098573630387182	0.0034564954511832184	-0.17386246354319118	-0.004591993566560632	-0.0248845277650742	0.009514424710729873	-0.01014147036886784	-0.011929046157505944	-0.061083331741551956	0.004373358473920416	0.006791793398740629	0.006339485370541843	-0.013556011332334311	0.010627144346056048	0.01315557047251641	-0.0048938884011986376	0.020030234942784046	0.002511016536700481	0.06765332126505	-0.019903699049416718	-0.5046485245605532	0.012126450686651151	-0.00033553377688949696	-0.0035823171536677363	4.880577831390838e-05	-0.06018285792189536	-0.03345878450339183	-0.0675623660267178	0.0012570438220154757	0.01440194001402706	0.04030087206759836	0.024614139185384284	-0.004827625744450779	0.03250715708104299	0.003951370120461433	-0.013755008007471087	0.051846322962872816	0.0012392558807390742	0.05882429080695447	0.011743253847503911	-0.0005111715503520827	0.005216581905023122	0.03255689305049527	-0.0036147427253382376	0.061204835901325166	-0.04896033005880818	0.10167570646671584
-0.006574888435485263	0.0058952026768992255	-0.038275264743669504	-0.010709449640722232	-0.0024444248071980837	0.05475542830363574	-0.014159319923945986	-0.021592817366895178	-0.006689573523381205	0.008435770943271382	-0.005543019730966262	-0.08346640557019327	-0.015272086220348138	0.009406842354703985	0.0008068322332936077	-0.015592845678435423	0.05970859945373668	-0.039116710497351236	-0.02315702286303904	0.054531962526656756	0.0552912455839918	0.0032141589978415142	-0.012835976017501525	-0.38609464570764795	0.010592212875650512	-0.014747412023189008	-0.07547217728178184	-0.0012564293584091501	-0.1701222746764449	0.014621381482821926	0.057976484124562556	0.006455764032462139	0.020310232661061307	-0.02849740065404385	0.02687254227180574	0.0004741636180180649	-0.03190448390480733	0.00725804682179587	-0.026531221507769306	-0.02708487234854256	0.0003206186372502998	0.03259190508209085	0.01090682423495873	-0.049193290022071685	-0.01981142671650996	0.03188366575032942	0.060508948376833724	0.08184158896484714	0.007286934155535164	0.06208133423184226
0.00022099834669825214	-0.061976862932041694	-0.061642982817039504	-0.003938777338265663	-0.004053854264469919	-0.04577085211808481	0.005561203411070346	0.02485576238324338	-0.008049305848894347	-0.03302312844735411	-0.0022582110771016232	-0.12772702286975127	0.006703152215029513	-0.023445099444107474	0.004931833439546972	-0.012614773782232623	0.013184531428535502	0.024581902714414173	0.08681422356627609	0.0015887984209450223	-0.019969207309663034	-0.052016220760201216	-0.004661635967164102	0.19826359879548364	0.015105228979949243	-0.025967091776943927	0.041318707519876624	-0.01716679592991586	-0.1970221102378666	-0.07416449280995875	-0.01672066454063861	-0.00554566077217587	0.037599573418315047	0.051305516308918594	0.0359067757368945	-0.012250137196314608	0.021443922914647008	-0.03583361834919051	0.012384199082336591	-0.05311367904655053	0.0003382524131680839	-0.019844515065405084	-0.020130470217543734	0.012698275767831365	-0.014991624091426637	0.03226419180779103	-0.06069022309105067	0.09855773590233949	-0.04046383721208622	-0.15809807110382354
0.013361779826687053	-0.012900906046704404	0.023011691557213363	-0.018744737766419165	-0.02600437627679712	-0.12835571694470763	0.05131495105660306	0.01730485416446245	-0.007919864940043044	0.010605918240737129	0.006302498739759267	-0.10856332483829538	-0.020057742029933434	-0.004167573255372918	-0.01476154419851864	0.16277164453080623	0.017749715388886124	0.014316156576509092	-0.05120176164486474	0.12050197109141259	0.006204907944157912	-2.944235035138263e-05	-0.02007779918392116	-0.5343899029348861	0.022270060394674693	0.01262281072515907	-0.02624227738462705	-0.008429251037333234	-0.21120803356719733	-0.05621729533309226	0.20420489982832932	-0.009602952032526627	-0.0004247300813036418	0.04143298778531825	0.021902982355073392	-0.01126364199530035	-0.025027261587108933	-0.05419231243344475	-0.03035949080325354	0.04225845258047684	-0.0023494090374762892	-0.02327377646827672	-0.02239587673591668	0.0059134707022439215	0.010617998001939487	-0.11405049180962415	-0.02685175530988781	0.0508166376527558	-0.04386733495593981	-0.005359052994734157
-0.0018729634525210712	-0.0646281112488985	0.020220758898013263	-0.009528651555816123	0.0016669098996037065	-0.16846761158376594	0.003058912807809429	0.0024132133213544877	-0.007539422509293581	0.01147360007678435	-0.010212159145983241	-0.07315446595329085	0.00715942668153657	-0.023995781460847864	-0.003658665016425584	-0.012557819470057257	-0.037078248344614165	-0.01957264493609837	-0.03846239548914236	0.04139949766969985	0.0058128275851468065	-0.053823438516373064	-0.006996464352522889	-0.3933939093036604	0.011799104094629365	-0.0519208505886606	0.054674120563027465	-0.017319032186148796	-0.055102956231681856	0.07055450639782503	0.011035439649269755	-0.003849989267021374	-0.04384735138954748	0.04327320066453849	-0.041583132712898443	-0.02017543693626758	0.08230937992811704	-0.03302335872339009	0.017851514373812098	-0.04855359967246113	0.00035289994236663915	-0.02532926436456255	-0.020415403406516635	0.012398316307931236	-0.008762029410734612	0.030297094450258372	-0.05510395298366884	0.10081373933625865	0.003455994401677344	-0.057346689919937126
-0.006333059439367207	0.026241952079346265	-0.22450183112646235	-0.0013157328701636289	-0.020398622964848984	0.057516994119349144	-0.023181857375470464	-0.044527528290179724	-0.005867079591962465	0.012291374938582659	0.011299968746091873	0.17429816190297814	0.0010916691416250615	0.013716464887086477	0.0048787686679330365	-0.013594098072510679	-0.043513582987218254	-0.005339496592694558	-0.029923745447809416	0.14568794785633035	0.004609006380599022	0.007211116342274181	0.0002593677788983769	-0.6225687338404893	-0.025143123552385804	0.014613510263052012	0.051234630035354896	0.0002493837327718211	0.11580456345252915	-0.03587007777988565	-0.049503035101569365	-0.0013508328130365044	0.030365945044362887	0.027304813298105544	-0.01009946392313368	-0.00832724205063596	0.04464935119747288	0.017697067387254538	0.03682203619755419	-0.012672937022628047	-6.557396790740313e-05	0.031575696728463575	0.014730285580978853	0.007573808754422498	-0.0057401771076143636	0.03614269264434442	-0.03705526725688569	-0.14662421012843443	0.006240486846163549	0.008736897924310505
-0.0063128312994889715	0.04713895318278237	-0.06781817432604012	-0.0007355319688518648	-0.021414416319580413	-0.07714902747028754	-0.003916399303058279	0.00882235675138436	-0.008234157355924617	-0.0010275033904761585	0.0006488615728656442	-0.04802993269556928	-0.0010358126122822797	0.06449508543297015	0.007125092490945463	0.014950511626099432	-0.006824086889906994	-0.013385698027150648	0.06779102575906636	0.007267823428278371	0.0025456723721516026	0.002890173955128557	0.037374247731610646	0.31214879376154075	0.024390888119487864	-0.03767680434752974	0.040530013690917806	0.0010500915624328626	-0.08435206069545784	0.151667562529334	0.05333417906047471	0.0005720701620874025	0.011054280667525744	-0.06013389367465825	0.027798152699739967	0.008556500857317587	-0.02476456677706992	0.004780043692013351	0.061777725633461844	-0.027733393129366596	8.998706544807646e-05	-0.004386280803854243	0.010982037161903645	0.006535707326712691	0.009527818014975856	0.03001799980689466	0.01719557955753944	-0.15313473070774017	0.010187775161822173	0.017404541677711403
-0.015019380759400519	0.008522390152037587	-0.05767454548703263	-0.02826465736694099	0.001384603426695321	-0.012765500374016301	-0.03967807852173719	-0.03157504706219715	0.002906701868095843	0.010671923554823434	0.01595169760335084	-0.07538625591467417	0.00710267859245414	0.0031887835042314692	-0.0014085799185344513	-0.01823770113509645	-0.035099263561741284	0.012714981844384238	-0.1323071578405119	-0.01680675246859137	0.0030480145745678784	0.0023232197752768116	0.050021279590750964	-0.5692217402681726	-0.02293007879386987	0.015576157633671027	0.031506372717724114	0.004075604428215592	0.16043563410157713	-0.00579691804523909	-0.026794971585348413	-0.008690665518093556	-0.03207980168412796	-0.09977951628541168	0.015734740467736992	-0.003416392336959325	0.025315886573734677	0.01345297879892496	-0.0033512054462000833	0.03655494485095823	-0.0004536032229341799	-0.023885646833397823	-0.012300946327716701	-0.0023103126647087266	0.00580907036225799	0.03785982022017597	0.07005290777583259	-0.13008023186727205	-0.06319382628040421	-2.2663780704533566e-05
0.008587411926141066	-0.014735706807082534	-0.0604942187012186	-0.003322040031527831	0.009215385259777395	0.03843798636619713	0.03601150451548237	0.012097224742553044	-0.004910619396042966	0.01040768274738898	-0.008188270849091258	0.15015052451435787	0.0012860042691221678	-0.013923881751691807	0.006072363162299734	0.0040723301916135825	-0.028281397301450125	0.019036295940009586	0.07313489765678423	0.13718379262666616	-0.00024928658230564905	0.04521155527136653	-0.005744236488898969	-0.146536492844188	-0.017791310286314546	-0.006707124670079793	-0.09260465037149407	-0.01994004513846139	-0.19599887272232783	-0.05415761607543882	-0.04058765837923493	-0.0054212819969568955	0.02259592284088103	0.0512488063352499	0.017123516029908296	-0.0036898051743815812	0.022775841381779172	-0.03016178376099615	0.007327076361225045	-0.0893649629561708	0.00014015493014157983	0.024054271357197284	-0.0179661786091865	0.014778444413195847	-0.01221730698360734	0.03214653242709865	-0.056730236302781484	-0.19852254391773422	0.14027396333861653	-0.006599979757933397
0.0013817219708238554	0.009850800026893194	0.0994273873918064	-0.007128297875893441	0.003425770779155937	-0.1622685001434087	0.004723630134483392	0.008323246514437414	-0.00792166073310118	-0.005334946239646161	0.0012698290813341372	0.23674464009268276	-0.006314779249496314	0.00867411804162075	0.006556422740817289	0.016316828034789795	0.02789766169174327	-0.02143285947417644	0.0026035478703815896	-0.0018251791719543688	-0.010952427729788087	0.0952868949809701	-0.0016236493151679497	1.2163392115408937	0.017265668889518564	-0.023767686911079635	0.040193443473925526	-0.016419937406721874	-0.2751443509189678	0.14463146969730342	-0.013215782990139814	-0.0012505316812977982	0.03022650087727816	-0.019841382072542	0.02329246723683891	-0.004506320824326758	-0.0044308742344705936	-0.026099009756592934	0.007220206707893294	0.12743831066554503	0.0007587723685937817	-0.014820781711556265	-0.023306031926576907	0.0019391780208529782	0.011306189412655295	0.029181482437271915	-0.03858632765550983	0.19169515529385736	0.0026490524479058876	0.017460766535765834
0.001270994131657426	0.01668415311902081	-0.036357883725331525	-0.031929743269536084	0.002055699826222917	0.04059155653253347	-0.005086284586298461	-0.037806152101564294	0.007652563815323083	-0.007285089667012062	-0.00873938833825905	-0.05003294396637793	0.008256928725972466	0.004842848826553745	0.005210945065588021	-0.009177798830499887	-0.013837360584791713	-0.002480353962958543	0.08915400450188081	0.1575840015410042	0.00878071198142643	0.1032328608816064	0.06004436617250612	-0.440219983915715	-0.01920639155754907	0.014788394355406945	0.05708019380692749	-0.000794879787381069	-0.04459722566126247	-0.033697116847518006	-0.008735644347532706	-0.0035993217156052196	-0.03949196198772443	-0.028705524514764512	0.019203586859919686	0.06307710647226086	-0.023767988234835776	0.007885876051530431	-0.01572392508410667	-0.029299622507728055	0.00039526057541152115	0.037529096542779916	0.011251797974205875	0.00948281044107789	-0.01780142565160586	0.03448416119611502	0.011621898496623635	-0.130719916492045	0.018673500297564805	0.01489709017814057
0.06328709645149339	0.004171794597306689	-0.002501894958354569	-0.011933318514672647	0.0031317539381103417	-0.19141971349970882	0.08838576865588747	-0.04535569131586453	-0.0072628878457300745	-0.009910108860966283	0.003555542362525193	-0.053416269173686304	0.007981331914049587	-0.02117008237583286	0.001918448932823594	-6.188709166890477e-05	-0.05957562638488398	0.012132566179566128	-0.004635685639518124	-0.0031178421133946812	-0.004185834664596405	0.04931355013136708	-0.0006702993256892569	-0.6337691018706045	0.003493274472212397	0.003490077511603886	-0.019153637679691745	0.029529009941057664	-0.24650117748284164	-0.01288637799010703	0.0039588466145916755	-0.0026343151886499983	0.01490562789676369	0.08980112619585061	-0.150104473226798	-0.010042896755074252	-0.024447556515748058	-0.04578805831133432	0.020369680749986036	0.04357599373647718	-0.0016955271517392248	0.035557961969809	0.0759687990134109	0.0016909060952591062	0.0012274081797746476	0.034562738320830066	0.05958451560950553	0.20803027028408932	-0.01905179846729934	-0.0008068742537370781
0.02361063378958388	0.014681410497691286	-0.04252856370993532	-0.027699525193633962	0.008764832125924295	-0.15694092835967166	0.08904392230531376	0.0366806243604251	-0.006746668576280353	0.008520804879974458	0.00947357482104726	-0.07282654222004613	0.025093176441971628	0.009801554434096034	0.004778378465125206	0.025379171029562348	-0.05199418954883213	-0.013888943987507446	-0.0812870081129924	-0.10336082953695677	-0.006949498008779392	-0.00022381193026612892	0.09807137030702133	-0.3752911657443197	0.019182942403676496	-0.04760454061131786	0.06722023053485736	-0.003646382977410758	-0.259952344690008	-0.03592580820152789	0.04897767271261764	-0.003903781917820015	-0.03528225646021856	0.06777982705884315	0.02202509848216573	-0.008621051362199796	-0.024090482583766334	-0.03433290772388864	0.097799547423366	-0.03088717626730504	-0.0010465827495529084	-0.008993291348091952	0.005459471886540996	-0.0019276825653242668	0.007846070838227024	-0.09076840877035647	0.01613631330287808	0.19112670975646434	0.037190171803531846	0.06927025697252884
-0.01297641479170161	0.006429974562104508	0.015479854827091457	0.02599700228035181	0.002881648753366608	0.059066659824392534	-0.04939178017684771	-0.04105803253698268	0.00273569721553431	0.012245457853752806	-0.007391159492707265	-0.03139485708869588	-0.02363861927509788	0.006718423006219382	0.005349046441196333	-0.022385631944843408	-0.004575317654872197	0.0048637806892576916	-0.10891081686322795	0.032781438294669896	0.06583890958018018	0.0030892346373937473	-0.01868505184987898	-0.6948384287473509	0.01531688992202271	0.014763605764945896	0.030455644901695996	0.007698118596241329	0.2107000017802053	-0.01011970270705924	-0.029250757151430117	0.00040601483408099736	0.023717425996322344	-0.02901987746007526	0.013603207041022006	0.007363977513467489	-0.015142409540119752	0.035954997923381964	-0.03315594243406886	0.04192178668921097	-0.0017944252182118363	-0.005505214918896126	-0.020866551642006924	0.0001355830254781722	0.016210273925922593	-0.10674022009859982	-0.034069024775498925	-0.11847554436045757	-0.05667374017229595	0.022839307170021857
-0.002297836013844335	-0.053243131348379394	-0.018454262628162816	-0.019707830434290644	0.004748836231361201	0.11313715165121557	-0.025691947528562197	-0.027678203723994557	0.00731703241220639	0.005726743619868421	-0.010386094685629906	0.02485395274920993	-0.0025862617671036786	-0.0147286588824918	0.0031906014816166133	-0.013946934831805265	0.009197382065637976	-0.0463605541499106	0.038721525507974	-0.11143385335801018	-0.012491486573835118	-0.052008794115366255	-0.020766905229356054	0.11342542325417053	-0.001907362403654406	0.0016142863912682515	-0.11793159756800232	0.0009243167030541372	0.051184488081992004	-0.014179891366590164	-0.02090685547216035	-0.00817770399222718	0.012479955382590925	-0.02112465862045001	-0.012968887738313879	-0.010628866148301677	0.03940713335419687	0.010963751317951392	-0.028462735562081797	-0.08048424532544086	-0.0004890248612355208	-0.023082617874074004	0.0060734616276060475	0.008153919706943635	-0.012853935518573053	0.03479339142288336	-0.03401184398324886	-0.18115281499714855	0.1253785810840429	-0.017646285276148047
-0.012369904399999587	-0.021408820396372995	-0.22672304084026765	-0.007342020046370453	-0.0011812137938656633	0.118102671616509	-0.00990292467528925	-0.015417704115615926	-0.007344404247240164	0.012611318286229835	-0.003937802923851268	0.18381280333694713	0.0037110705256884102	-0.01821052000680902	0.004483272754950304	0.013636551128672363	-0.03279342282071366	0.010784477013242576	0.12374131483866822	-0.10908941824798457	-0.006991795109920713	0.0016476957197010052	-0.011012991959331338	0.13823978347114993	-0.028876905762858406	0.016104674472911574	0.0008248807205904086	0.008752670196736654	0.271982320337079	-0.02326004751625196	0.06130509084320274	0.00039822748533169944	0.015236658113433804	-0.06534599342143556	0.03134973792118717	0.0050252263075840345	-0.03278952910204416	0.03752882899030192	0.007825434886441144	0.05692820700665052	-0.0006604185526652146	0.021567765518880334	-0.02332973978455757	-0.04832418388658343	0.013142382627617553	0.028780775596567946	0.05976184986497701	0.06641404015134013	-0.04176539667713878	0.01698920475629575
0.001772042085994326	-0.06066562418598333	0.009011227090386273	-0.0031612015033629175	-0.009180727578167716	-0.09078236587536048	-0.0013562766306231425	-0.038686370318479386	-0.005636685044855403	0.0060014231317199575	-0.006333068340637146	-0.18396282067914108	-0.004409391286864411	-0.02725081082344841	0.0011012582844181452	-0.013888995856993278	0.010967018245798862	0.010364732538550015	-0.039142757328874	-0.1172485308300857	0.0004887031502814352	-0.006883700648181002	-0.013352105174470125	-0.5194302529978686	0.013910471050537672	0.008810870014388274	0.0536773671654013	-0.013516921413803175	-0.21604579183732675	-0.06767272813640775	-0.015934041713825717	-0.0064415015570652035	-0.03528742792009944	0.042412501025024724	-0.033704318308806706	-0.01834720339016385	-0.011118593907306877	-0.0198042719793204	-0.032940069986864544	-0.04543935644040066	-0.0010975642496705404	-0.0019521104793207996	-4.060511869047332e-05	0.012882326262675997	-0.01745500111087531	0.034099274334802795	-0.052479773834063326	-0.11271630501691761	0.07718161587242739	0.009466768608108396
-2.5831118373025673e-05	-0.040542433343035006	0.08779530448929526	0.016239865755699794	-0.00017864502526354045	-0.008614550926505581	-0.0003747602422448836	-0.02784541641367541	-0.005544084183311406	0.01038023555177483	0.0010021028256547652	-0.048747461096726875	0.004042802071654478	-0.02148642126338564	0.0045630622421867885	0.012371909244648123	0.011910433103310242	-0.028357773962610737	-0.09814481153614943	-0.0004142232389813216	0.0011240613270307221	0.0007722705792999477	-0.013382430674765602	0.29908240684130916	0.016614251374931336	0.004355229268069161	-0.07796678100483896	-0.011600876295817943	-0.2768950450213792	-0.003943823730251824	-0.01520719227265654	0.0005630245480468147	-0.0430202767126314	-0.02480339252174299	0.02598905969914549	-0.007558284974660637	0.03478433272522598	-0.016137459634309927	-0.024840402048402804	0.05600029709959681	-0.0024912949162884616	0.022858187164935408	-0.010294541073286563	0.004989021507630059	0.009818620877225839	0.031363070915379467	0.010931674584888515	-0.08677362286528433	-0.04351470872586888	0.035776967161486393
-0.01850475425588156	0.009755449790664533	-0.020152372928985095	-0.00764370617059285	0.0009513228166120825	0.15008627365037155	-0.05071201815104978	-0.02967477689209427	-0.010265530743954877	-0.005484108683727345	-0.003589161893614437	0.1428949710428149	0.0004199262021506001	0.003923317880577451	0.005758263147429352	0.0063550875531782364	0.016516569526917192	-0.03789762427070491	-0.06285623334333686	-0.1262821907714092	-0.01773051703469937	-0.0004087652828475257	-0.0003952797835348065	0.7655909189582181	-0.026733705459100747	-0.03773230719943631	0.0012737621661641242	0.006957874878408256	0.33403153003299857	-0.02290621233505035	0.0029705253620955774	-0.0007871108689229004	0.016263621698908902	-0.031818167875856215	0.018080421305969232	-0.009032649565252177	-0.01574506823374222	0.03093773465683007	0.019857758275364724	-0.06259035852444103	-0.0015441322109450994	-0.0034609270347827985	-0.019442406418015524	-0.05807771230831422	-0.022148055880079846	0.02542874410560362	-0.024585389821436456	0.15155435339867263	0.0032491294460176507	0.01814364954317016
-0.0022738292056629235	0.012764747915987027	-0.0495813955566704	-0.026858706717272435	-0.00269237856110085	-0.14945664233978087	-0.005305664548355889	0.026179564886573643	0.0074069098733707504	0.01164855747546112	0.010467105908959638	0.02571973232274513	0.00019664548529181047	0.0059017543216472405	0.0026386239166946326	-0.013276882348457366	0.013063747115232218	0.011925310022429404	0.11424471610379096	0.15774868691001098	0.00639358208326812	-0.050834105106820425	0.026748833732247977	-0.3634812921338581	0.011500773050665521	0.0016918502601776708	-0.10532351018496011	-0.0005168014102982851	-0.0003578905100794145	0.028402981375539822	-0.0381271689115084	-0.004942972419327998	-0.031871108524791726	-0.023664415138782625	0.024420233556645236	-0.012308307890050128	0.04092679836457646	0.005917865900761171	-0.007191284078211947	-0.031185832973822925	0.0004311991654001758	-0.01354037009194617	0.009254813172018839	-0.0004292141140138483	0.013532866662550441	0.03574628415963998	0.014967482056433709	0.0754584436313281	-0.06333860355264315	0.011163517824857718
-0.0017107470765418838	0.010394974128946705	0.0023304080421165056	-0.00614290615498594	0.007520598001113103	0.05123323372181349	0.0003329898001753463	0.008931930353359712	0.004705700181850353	0.002600435562336361	0.0036647078289626734	0.021476184600120178	-0.003985891261228244	0.005733889029115744	-9.6256857777189e-05	-0.014490601224028796	0.015520312528733576	-0.008456080261831448	-0.06602007632088971	-0.1182235854743316	0.006679836386298484	0.003867623932664355	-0.007028163401784286	-0.1855714477441119	-0.02422899174883678	0.015221995545316168	0.04320195593579592	-0.000407054080159287	0.01757229935780979	-0.012079413651206914	0.006336724933319237	0.038357438315753827	0.020546438738052893	-0.039662662449340316	0.01644748187836408	-0.010554215958177883	-0.010314782729338457	0.003985573245925115	0.0063235616746662796	-0.02103474136913237	0.00026634052362060174	-0.013062740525545633	0.010123244744894691	0.0012650589362090613	0.00816686708115085	-0.08203255328892847	-0.05003743544330028	-0.15552180542476	-0.0547477213200822	0.02169480451314412
0.02173793533302105	0.0063495894027801114	0.02872149785481597	-0.0075071414434908544	-0.0023061047353523465	0.058243822017395176	0.0753719173408479	-0.010012872140157742	-0.006155161130483248	-0.010405482894655097	-0.001405032121368913	0.029602120715908314	-0.0017097590760422462	0.005716980573677211	0.0029122350167408513	-0.014617586456617574	-0.00853260104742767	-0.05027641691071076	-0.07436682355720368	0.09465773131239925	0.008539635504295075	-0.015596382688020095	-0.031194399170863106	-0.6007793573775381	-0.02369097339142827	-0.0337007099369217	-0.11364980693673296	-0.013373667081311033	0.049860596199959036	-0.042880788463164024	-0.029738385008867045	-0.006545710401092219	0.034214652840348206	0.05328694247452122	-0.15429685107742816	-0.006649816647090484	0.0981597064352949	0.002111879436962954	-0.043465133392430334	-0.05015147938606924	0.014252489119306483	-0.024290068400170003	-0.020833873664889323	0.028183555145781792	-0.016203203019795547	0.03572878312006469	-0.05679946919662416	-0.15908541467586929	0.025345457875512692	-0.07759148909217656
-0.013485239121542918	-0.01703207264863504	-0.04651373067496224	-0.000925017764027325	0.003883870455282522	-0.10969435641964556	-0.04959672095310107	-0.03506551582583888	0.003371352490089339	-0.008743406131274742	-0.009606678383181862	-0.1565982319360115	0.005619094905220482	-0.02138241511982378	0.004188821733776058	-0.019477647289741436	-0.032739915331471275	-0.014728477952019602	-0.12379363601690657	-0.1209393172576707	-0.0015406111044088903	-0.04937766462941254	-0.016272928212165198	-0.41156808067018175	0.024630042588253673	0.017318206545000794	0.03328557911058415	0.02916948818925157	0.24706018739416513	-0.027103588151778876	-0.021461714236127683	-0.0018131402075840014	-0.03972053989040469	-0.076297525384843	0.017701758239094943	-0.0140717683234594	-0.008510253557071974	0.040613823329443764	-0.026630149216326025	-0.023297938353469546	-0.001840590317817987	-0.026674519761936244	0.014318321972060403	-0.04512217730375814	-0.013965586081923175	0.034352246332253346	0.060701110921439885	-0.10532041845552449	-0.020792449286204828	-0.009119542990949322
-0.0022824198784877807	0.024320076427708774	0.0637957009106096	-0.02604098288481846	-0.0032391625159230897	0.08777945594673565	0.03686451870967849	-0.03920782677373845	-0.011959972895757892	-0.010466787246044397	0.006503672043376537	0.18543384964895604	0.061068196998129314	0.03379306588382242	0.0021815463696644656	0.06011246823430674	-0.028184591425951658	-0.04165055961887629	0.02299509082551067	0.004514892563555759	-0.0017672756754134752	-0.03905815070172739	-0.0007554225395623689	0.5699325978008148	0.00892817651452533	-0.015645550772189654	-0.03775172260946674	-0.015853754892310463	-0.054885743317231846	-0.05887256046373441	0.05064346250343205	-0.01074462149150986	0.021393854943193583	0.040352996504602195	0.026152860576488184	-0.008024235092012168	-0.020557150504498987	-0.021635448125308175	0.021077930265769054	-0.07689988768565927	0.00042459878696754456	0.012131058066086007	-0.018479688062225795	0.006694085861452822	-0.02348479296530968	0.02957109199965853	0.05561481937144845	0.174321784760016	0.09135196613501594	0.008873969789688909
0.0008315784219972556	0.024736922835887253	-0.06560300799963588	-0.015252464817679447	-9.569831703483943e-05	0.10710937106950187	0.0053087569990881095	0.024806575115646774	-0.0045033256643742785	0.012330783768692935	0.0081788970667596	-0.20637592223028534	0.008476232520821941	0.03037290710272391	0.005124183003215512	0.017354468239840118	0.015399188718777077	0.009800332216982496	-0.02216686263372758	-0.11086817408244952	-0.015971957352844037	0.009879720719737816	-0.013463058707520577	0.33128797840486884	-0.02014324355490644	-0.002291051482471812	0.04514313002855815	-0.010269943635943855	-0.20217547175578557	-0.01112246756343029	-0.007197743955026999	0.005385952138380707	0.034104839405526215	0.023322743123190503	0.026171651096179586	-0.00427161740510237	0.033266311926403794	-0.031234807831333273	-0.027724247609043004	-0.035810855391790755	-0.0019051163681113395	-0.018425806194282267	-0.02719423087586947	0.00819974843933669	-0.0027912562477500616	0.033217467325491086	-0.04763291313890477	-0.19587092491050134	-0.021741513459144334	0.006876391984793372
-0.001907274747968404	-0.05535529675311609	-0.049348447387405577	-0.0040352480146159	0.006520681580305973	-0.08199331487525305	-0.005284152673684912	0.007188875234358056	0.005792931552270329	0.0036927174043648392	-0.0020467613784181595	-0.10865517192628868	-0.0036631155899816805	-0.02184876514726384	0.004327355148171591	-0.014819476151289928	0.012737005239266	-0.009739217938619186	0.09755365520615542	-0.0003998199551547714	0.005672497581509015	-0.05144874843277412	-0.02431465337244008	-0.5170319111236323	0.021785813105535637	-0.00578336110499622	0.0031081010092213544	-0.0005787531398229476	-0.11027074123267075	-0.057370286312783174	0.003114844448310032	-0.006562206593844167	0.015776583381290767	0.04149664732843848	0.03669812205641456	-0.01569699846782496	-0.013958841594289607	0.0035192337643718927	-0.0313158984900183	-0.041556515078787194	0.0003744353751812014	-0.03651011569198781	0.008450406761131308	0.009384433848769731	0.008977242775855848	0.03291715650745209	-0.03160548172467616	-0.14248887107753527	0.05027312316455318	-0.020581468490615224
-0.0009587211106518225	-0.012596101233010632	0.07878004341536643	-0.007365236511180228	0.0056408709329779415	-0.14478633632336804	0.006610812349067964	-0.01982029908614768	-0.004800860754445603	0.0034903878437044567	-0.006912324905627429	0.025113855071041143	-0.0009266544271375097	-0.010446981687051448	0.003654606077368953	0.0022034254718117153	0.015852371076659075	-0.042107117422948065	-0.04146770330506988	0.0006055046403901997	-0.01143924004112705	-0.033251914998050414	-0.005425570350218186	0.3011571306845899	0.02043640763813346	0.008243968893900092	0.000370848436992128	-0.010060475349747867	-0.2039789068381023	0.010682205543134888	0.002338120565125519	-0.015486147157601044	-0.0466415288557886	-0.023689114660176803	0.023530755159493218	0.013193724304702847	-0.01125984767500131	-0.024904320856418416	-0.02130186046243507	-0.03209425621791006	0.0002452519432197732	-0.016141222746097993	-0.023782504985700142	0.006300571710592612	-0.011430787122373295	0.02579478032007046	-0.04659877641802204	-0.13611590590074502	0.0019440567174373428	-0.0007835752760302967
-0.008328924556537822	0.0291158343832064	0.011356084355430176	0.01747732265070008	0.006724316114739485	0.05954679429361549	-0.048809989514599875	0.03800919128052647	0.006675427050120197	-0.00868500915993286	-0.005641266037242349	0.12610978114945492	-0.007921023430841887	0.010151944692294274	-0.0032988651679805117	0.0034469365337502496	-0.005801575143993978	-0.006216068949765758	0.1311136169188747	0.020899956404190925	0.0010715833416721579	0.002026279323678682	0.11365153959562449	-0.38765505833376873	-0.029345530650816364	-0.01136099292472818	-0.0007631852865493784	0.006982018466604859	0.20591501604444237	-0.01708690133477803	0.05108328425905829	5.023948567395564e-05	-0.027268342880750425	-0.06647769105945736	0.017527671982764788	-0.014043185579612327	-0.017243737292435526	0.018463577687082216	0.02101722474198359	-0.03284472947967379	0.00028315198810742004	-0.026627803430011046	-0.02166132250044211	-0.0011521908510238063	0.008718453549262267	0.03407266334604319	0.01088002573554404	-0.15678288710321267	0.03729590555927216	0.009422320898666748
-0.015043693095343405	-0.004869325600094453	0.010174069363951549	-0.004680399223627319	-0.021333635014876562	-0.14723413368354868	-0.04733461847585295	-0.03001553511825059	0.0034901364044693764	0.011371242438301989	-0.007562635228233921	-0.16179540904156792	-0.018018659580018356	-0.002428377448638639	0.003682010739175894	-0.01937112486090791	-0.037862693897184364	0.012427614272635038	-0.11409457418232942	-0.002277709482798855	0.0033487613542805775	-0.00023339075440489978	-0.022923329622249	-0.7102086843333666	0.006674319386662319	-0.033830084815039664	0.023795068354300203	0.006034903325067353	0.2305814712419201	-0.03452222284767376	-0.04144519713535137	-0.006942660068912119	0.0168979118788091	-0.0305978082805992	-0.008774830178274214	0.0011892792242929318	-0.0270774893259083	0.037657675975758864	-0.034051316360557755	0.06480249575792786	-0.0010335916896903655	0.03306876945640724	-0.022403440574782326	-0.008609249904419084	0.011140298128494396	-0.10676813899845729	-0.04640913168946308	0.06967196175529826	-0.047642100987414414	-0.019388209390264272
-0.009469905803674192	0.012134142699705626	-0.08318068139021452	0.016896603331959706	0.001196824098615616	0.059339483027993266	-0.01276082022772971	0.016575583671076675	-0.006569249591802509	0.008971410572119976	0.0003029760688746137	-0.20181799035950762	0.00742412528025925	-0.009866282285451961	0.005768358151889333	0.001510695512291204	-0.038852522213161135	-0.04307872631407154	-0.06709123892425742	0.04742922805989201	0.0044120272156123975	0.0018742987042158347	0.002639927435897198	0.38922248850753716	-0.02129861457939478	-0.037809961517907865	0.04274291773989226	0.0007788112244783406	0.005646560483505982	-0.012573640285407327	0.013010931541509126	-0.001382615803749286	-0.040212883509435415	-0.12281196896150659	0.004902944251968711	-0.0017375517420743563	0.03866648896375418	0.009678535144371562	-0.022396970389104716	-0.07791620939988206	0.00040923055754392407	0.0185231985581795	0.007436807773344117	0.005524354753741	-0.028556021995911215	0.028721616469647052	0.012981590404205327	-0.1797912203514339	-0.02881916083038268	0.033909437945980246
-0.014863599646869988	0.009902881854329644	-0.05786271567997146	-0.021355031388596398	0.003606948701278816	0.05136232544284758	-0.04478746740836304	0.02834580698535501	0.007502652184717954	-0.005494532908635802	-0.005216705778449432	0.007427901021316575	0.0024119381076492573	0.01065810042146295	0.004588097311099773	-0.015439660970533169	-0.030155054504611506	-0.03353900811701606	-0.061980954164518515	0.0015205312178817622	0.0037219423614596055	0.0028522061036806916	0.0564639894680487	-0.5827648528751987	-0.03021778162950541	-0.04065560478736306	0.001075416801580832	0.010325052883986791	0.11947028283508307	-0.026838141932488315	-0.06522258765765318	-0.0052944540260941725	-0.03350802114044091	-0.043393562708157786	0.015851533408905154	-0.0011017752752621164	-0.021750321808276112	0.03927187947104649	-0.029619370463570566	0.04153681360521032	-0.0016081400483701144	0.0345176655668587	0.0036299053004910094	0.000594346854991818	0.010666409721494347	-0.09961486592820275	0.010149376083843071	-0.1425703506144613	-0.06998132344223504	0.016764169727691205
0.010287527032264916	0.014906211975852875	0.02991831521367467	-0.025691772457699335	-0.000439829341186487	-0.15091562740910813	0.054115672652630564	-0.025665124239412033	-0.011757530824910281	-0.013179098957509268	-0.014394731328715897	0.13967088689838084	-0.01988729546798313	0.011586053974425886	0.0017753963895724156	0.008970135258517075	-0.05411736840752155	-0.005282562170096207	0.09878485711587982	0.2221236216173878	-0.00013879020669774035	0.005436746501957169	-0.004375040498970338	-0.4387432640081741	0.017973540017088452	-0.006443185681557589	-0.0942493379049918	-0.017098859261378493	-0.06601034036079027	0.1054034743551083	0.043006792522116755	-0.0006437145847914507	-0.027055160765280743	0.057294531492578335	-0.04382671859425418	-0.0035277212408673223	-0.029471537803539012	-0.036648302712134866	0.02407587906686531	-0.0814227448189089	0.00042920103094365913	0.04811841920200477	-0.027139151986125945	0.006157582561870004	-0.012309954072518668	0.03551786565938837	0.016918049289632107	0.10998961889193105	0.43275439706454966	-0.12151534829033335
-0.004405072324681032	0.005455256021015976	-0.04823153432775652	0.02063739840050248	0.004696570237554261	-0.17490740969668314	-0.014650379414561576	0.015435579351185879	0.008632450260164478	0.007031743556066431	0.01123871172583731	0.025424957991287647	-0.0047916974324469265	0.0047368809040894124	0.0055164339917562755	0.02037745456809862	0.01802733394153165	-0.007210183001368932	0.08389327079867216	-0.0018567872053313749	-0.009129847568273909	-0.03693770526756525	-0.017975665938452765	-0.28529596396783113	0.06174268277832107	0.002143955129362439	-0.08053009754920476	-0.0005451733005251299	0.0644334029286988	0.1241681713104732	0.0316660604205892	-0.010418128093359336	0.021724299327675545	0.023952151287265223	0.028504047715499654	-0.012620540916634128	0.01048875069377409	0.015234263756995643	-0.027429752324488074	-0.04864160247646278	0.0004902454827286419	0.0035261045961749913	0.010440620235650568	0.0072191017665491014	0.0056123933789695	0.03231760746055643	0.020719914615384732	0.2563006189148523	-0.052183383608814894	-0.011451047940217085
-0.004831055695189843	0.010624580191351833	0.03859459662963473	0.025031212109269837	0.007872393309291873	-0.004507072632227937	0.0862087359165609	0.022254454612945118	0.010607911092419453	0.015737948990631957	-0.005177131320432636	0.18160516411296576	-0.013300135344568116	0.005813772333224188	0.004401766887098711	-0.009735192484901746	-0.006178492238318086	0.008513380360778684	0.21019888094243325	0.10684319873163581	0.00031412802818049385	0.00826116635206963	-0.019442255964551805	-0.4509978942876649	0.01358346358038798	0.01224788929606766	-0.0053283936579329744	-0.01672054013728957	-0.21665646780185788	0.016601954322647543	0.012342878019477576	0.0016218178692599394	0.0227478169370057	0.028011876135874445	0.020121020129950103	0.006099846298198099	-0.02933829784344698	-0.015916973217593115	-0.02459109101033664	-0.038495204684789584	0.000499755249953887	0.04772315233486006	0.010224535524738166	0.005134603296604928	-0.021581835561227128	0.03519701705676325	-0.03215170277062179	0.09562207245919727	0.02801278221683533	0.022660968561364278
-0.0015079943081148484	-0.021423304021213882	0.019888219734226185	-0.010446100181379916	0.004449729445130288	0.06106323510252714	-0.005118552451225878	-0.029142398715819036	-0.008428402304017072	-0.03950783757251997	7.581848331028596e-08	-0.1817858558240064	0.0014212762172750445	-0.022167437845999304	0.007517253060958683	-0.006523125721379256	-0.036984755858434804	0.014903589674064278	-0.014693985478479226	-0.0022613209118735995	-0.004523696228728659	0.0010102949394378811	0.00176948598687959	-0.5452097052189696	-0.018651501778037708	-0.0028298375437610956	-0.001746822881823755	-0.012709738369487059	-0.18264576364039448	-0.053020056468361325	0.001067947971646572	-0.002751510733570103	0.012821504509779697	0.029913003416752508	-0.035199400352440714	-0.015550368315164088	0.019197210894815544	-0.002609056365172182	0.024141326685173773	-0.0328348292760762	0.00022497888168436476	-0.003917622591610234	0.010098234439228145	0.0075933132276244574	-0.01985426961959056	0.0350808949759421	-0.05413692042481989	-0.20891179634663748	0.010649969810492257	-0.012720358080877849
-0.0040881605696339645	0.00643434512901249	0.015619151761585818	-0.008237313729095785	-0.02986634757849679	0.0804777177707787	-0.0005970191341350073	0.03429108889259624	-0.011647506912309473	-0.004521437324683984	0.002867706661478587	0.044406152138605194	-0.003404756097323116	0.0041516871750500286	-0.0018312387883661358	0.009474467988708966	-0.026332899288441604	-0.043885279312519926	0.2123846677865062	0.007550833225803035	-0.011467912834541858	-0.0083620296612924	-0.0037240130247133494	-0.14031391838697926	-0.022238877789389152	0.011774395574791197	0.04199945895275523	-0.01594391642151204	-0.08588435575292733	-0.043983790014318035	0.054700097804216787	-0.004905359499076075	0.02386341377982535	0.00027152437766853835	0.03918417126668755	-0.010820826695702635	0.020501750313642698	-0.01780490786550945	0.019954863715224203	-0.04549444381680441	0.000438124419770611	0.0034624669963402993	0.01411823900907475	0.008042041684452215	-0.012674906309043945	0.036885596686229656	-0.032054901482740025	0.0978889539704055	0.0010569461206545385	-0.017211575287937375
-0.009320322381941878	-0.031023628011664823	0.0995075627949247	-0.006909955634829021	0.010876899490982032	-0.020237528758571353	-0.03822002391572241	0.03152624366192904	0.004918835152593965	0.012592732176560957	0.003662716756091868	-0.04379502334790304	-0.018043994143710735	-0.019527079779878477	0.0052520005187827335	-0.01815354407755549	0.010330380219326798	-0.007100205347752126	-0.10104061962633241	0.03442395714697441	-0.01224806215181452	-0.005985495326877208	-0.018858078820036463	-0.6329965938419441	-0.023664894844964875	-0.009636326739880588	0.03628616880543959	0.004226472645015019	0.1679703386113782	-0.0065083100342584205	-0.030842550049334658	0.0009204720869660378	-0.03135403259112827	-0.02696451453865593	0.01835083115105913	-0.015871976289399025	-0.011029923020600017	0.014116875475356937	-0.030016541913951006	-0.051445186510100396	-0.0007093309613701422	-0.024857254594536242	-0.01247993442184452	-0.004068612287272481	-0.018075305016984202	-0.09552286560752546	0.005407049768524212	0.05771518734448828	-0.06635211609071394	0.018883959432275152
0.0026934522757355354	0.00975258489886237	0.01081342089959744	0.018510795847276676	-0.022175529636518695	-0.1841986074330015	0.09269342141686283	0.02579242071839617	-0.009228689652116736	-0.008819203451121211	0.005955408883209384	-0.11227085121743038	-0.013848600666390485	0.005005058208635092	8.329348141305672e-05	0.019079434428120295	-0.0484039148484092	0.012264333693598747	-0.06004133416416771	-0.10401283118171231	-0.0011256797353267757	0.04332794649653097	0.0014803206947765375	-0.38060944065318353	0.014119337990689564	-0.00251575789884846	-0.07419560040878323	-0.004766146990720153	-0.2510348604003353	-0.017553017743068996	-0.02102224329784285	0.001026057964419124	-0.04225457791391391	0.05951700368216898	0.02785550502455926	0.005163013183018483	-0.025957599535395184	-0.05532611145679766	0.011312490595987584	-0.024000842675281818	-0.0019700544622442977	0.0015098377623966371	0.007870927918304006	-0.04579579619510505	-0.0020408248642423132	0.030767465546456877	0.008246093114963968	0.05738650514768069	-0.03579237904417623	0.004898836582457443
-0.014072228405291026	0.012056444031318824	0.08843851765202762	-0.011341221198919811	-0.005616800133322977	-0.1136146816446465	-0.051314438924579736	-0.026566291925301813	0.007704078405386463	-0.011897490385279298	0.015678056521963482	-0.06787931303919623	0.010438848250084447	0.003492818386617728	-0.004722473322517908	-0.016950295078465207	-0.04179900278707755	0.013429757467202943	-0.14282494470290477	-0.11075123562976605	-0.013037638770862395	0.0008332785642141971	0.012775437212742827	-0.6422784292392895	0.00898613020943576	0.010793265985001563	-0.006254425007384179	0.0009404155472278944	0.24098740468043234	0.08633472840977893	-0.037482971120774894	-0.014527895917947717	0.011458083999082009	-0.05120271656690702	0.03729155654188376	-0.0013748863208285912	0.03945314610594796	0.036076009439327025	-0.020493855696863465	-0.02426562913874368	-0.001652707926545554	0.07702178312707383	-0.01783725155125485	-0.04794625591020458	-0.008075635318044805	0.0012952189525887662	0.0880077175683039	-0.10992444258824094	-0.05626463866601134	0.010299063714594922
-0.010101904121494953	-0.02606772089926253	-0.004675209082657966	-0.022535850400655637	-0.00606920148119898	-0.14186391084813058	-0.03338782049666716	-0.023869862704157457	0.003348702995821168	0.012991906669613446	0.02973249761507559	-0.033133844919293824	0.006515193894927688	-0.012401855981559129	0.003559543913084417	-0.022135098086755532	0.012447806424789178	0.010255448463876382	0.06077670916704192	-0.0009709623304868728	-0.01016041985126676	0.0038615042600296874	-0.02260042591019878	-0.6180136518143315	0.018718106278801678	-0.012726174128333878	-0.013246640869461953	0.001045305490616738	0.20955790325843274	-0.024805867363646757	-0.025035620802543145	-0.004716954994570369	-0.05026300594986569	-0.02355384848845906	-0.0063157499048414134	-0.010497421749928617	0.034926606264139626	0.01167668467262447	-0.03258516273526989	0.04901665346842938	-0.0007243431860071724	-0.004454111346596073	0.008162415135876108	0.003508670011240065	0.005832968299460845	0.03888779274438912	0.06701785477428303	-0.09547551304960435	-0.03824747469887752	-0.002373584983825185
-0.008977615524462681	0.003596634447836914	0.032152000663024594	-0.027718950423391835	0.002366011330280162	0.06797808101828469	-0.04084390995809499	-0.020538395327515536	0.002470761250593296	-0.009918489686943713	-0.002355199096196884	-0.0934127605842291	-0.012016829271540701	0.0072170287476288645	-0.004850289463718218	-0.019160513605619052	0.012994693979873045	0.012225628317713927	-0.15126357626827702	0.001866507846594868	-0.0030968908366589857	-0.055443591386354636	-0.019590467516896342	-0.6850110769092639	-0.022038802590588602	0.011526083930037203	0.03141213974965976	0.0046799289250458965	0.18553674381040838	-0.00683365887789455	-0.056458024912346624	-0.003668123874743651	0.02278509445962336	-0.0485301543208875	0.019132750862224886	0.0023030262674543335	0.019632510922678557	0.011706895888934013	-0.0359573349163737	0.0402524118617921	-0.0007882082398042257	-0.025502340081485636	-0.013536130459841115	0.0034250361431519194	0.009189052036594512	-0.10029478209323789	0.05158926801579974	0.1008804929150509	-0.06594886888497513	0.00218076851124988
-0.010080924676337963	0.007116347577199758	-0.00408693610437922	-0.01990335292933987	-0.025646660547112697	0.05567813083112323	-0.0037091640058994017	0.003216380658711023	-0.005510977297520367	-0.009609058874564334	0.005729449252092672	-0.006192096006046449	0.008301921196856165	0.0043567885083983125	0.005035168211232667	0.0021160929404770287	-0.04507483053111837	0.04940174758081521	0.04875921031331964	0.006566762286821313	0.0035269382576330827	0.05072719627265578	-0.02356051104040889	-0.3516971615548959	0.002021822066589084	-0.00657562679243374	-0.04205149189613585	-0.0013495787263687817	0.05717398659782093	-0.04934190831261349	0.006112644512762563	-0.006006015374345406	0.017811642790691622	-0.02328536950026946	0.019959487984563384	0.015300306680923314	0.012512636703967291	0.006371979718739749	-0.030869502150161134	-0.050245628735382616	0.0006481819100234133	-0.015467551451779672	0.012797506309359597	-0.0010773040105952533	-0.012486193891904623	0.036706341755560604	0.0164995919941789	-0.05469266203208608	0.017122921809654416	-0.016558102851622153
0.0028383854707037244	-0.0003974742735537802	0.08224605492316077	0.006559970257648456	0.029248245137626874	0.045523095167342584	0.0007750130710168378	-0.04426585639270834	0.004352376967227247	0.009976019839374885	0.0003530389260321499	-0.09938401226634651	-0.00585879108937479	0.002770525189599357	-0.005643379614423793	-0.01764156417028207	0.014113020994948057	-0.009582362214782187	-0.10102636169076686	0.0016105591968675072	-0.011447889758502425	-0.005916296401124782	-0.01815286625331496	-0.5636355951498112	0.0044781009323884065	-0.012616058296911432	0.029666272617989854	-0.00023109809628222137	-0.18920677915553197	-0.036639763802620656	-0.050931329964845284	-0.0033785487149983963	0.028153893682004855	0.04255483136816756	0.022809782847336965	-0.01072038371990384	-0.024479683423640836	0.005578670555941062	-0.03165619752427597	-0.03533376786607841	0.000365512778973789	-0.023441644981924036	0.008029803323970009	0.0030963109423837523	0.013810199048310096	-0.08976565890910423	-0.054906831330867045	-0.20402283342343816	-0.036087278615716784	0.02196241979679089
0.0005518275768532476	-0.049666714822024005	-0.00023359660453907053	-0.002306743158563495	-0.025605349393850337	-0.12974098250269417	-0.0021536393176609637	-0.023681647921303194	-0.004091464924567117	0.01115653752601429	-0.006950537161676948	-0.10255467763076394	0.0015574134102806056	-0.021909468337968793	-0.00031002043165171924	-0.01624666993147803	0.015800059094105836	-0.009659919312979036	-0.03772704658199582	-0.00027228535093522623	-0.004813372957289539	-0.00867754331512515	-0.003434971417612178	-0.5944855008884706	0.0145657689972355	-0.03390182757206458	-0.0012786807325714108	-0.01472480182148447	-0.015305068071432469	-0.04087030370432367	-0.04780463260664892	-0.010615665908034134	0.036333028338089574	0.04599101749517177	-0.03142227719246616	0.002168904282679432	-0.008576990903072238	-0.0011499899896865826	0.027017778580806225	-0.06190870452935451	7.547476657055085e-05	-0.03703232898333263	0.0011234090017080234	0.006791082090878717	-0.021089395279185557	-0.09299532528164055	-0.046701481384866565	-0.14513233741305884	0.02739707116184327	-0.010781226010320461
-0.0001930697878159208	0.004583196424628113	-0.060593299552651116	-0.024064303829348592	-0.023854114333975666	0.26519430299975555	0.0011658631624311966	0.05533305672946098	-0.014322007837111597	-0.007139372075754727	0.006130307276728126	0.18827539906966875	-0.011428755196567726	-0.0012971592920854164	0.002689751169322699	0.008028324223315576	0.021069748112018352	-0.04716931958668829	0.08859784090777502	0.01829850381047604	-0.016814486605544517	-0.006277327872475689	0.0005800715645247692	0.3214504932778601	-0.005833461738931146	0.01923756098137892	-0.07419829865310221	-0.017962888661585383	-0.26033136160737497	-0.049709817845357065	-0.009703646685859713	-0.0009301638163611642	0.014407170021777892	-0.006686288312209945	0.026567301454188827	-0.008422906398006672	0.00894548098173982	-0.02945873982475041	0.011951573926568334	-0.03916564945362734	0.0005757971289960551	0.009024414760197032	-0.021032453191089734	0.0046715146986299715	-0.0011722078162201797	-0.08917711352378556	0.010416185770919947	0.40855149076731434	0.08908733950932402	0.00307210888647287
-0.010594356411523767	-0.02888739952107553	-0.0591683539031681	-0.004979772316474919	-0.019441653242987376	-0.02288859858573069	-0.033485232404781344	0.02201830910422923	0.004818941068245567	-0.029323453819110955	-0.004686574884297988	-0.03514013249556438	0.006185385233095804	-0.006936897294578011	0.0005946399523712898	-0.01913377911441494	0.011688597124958051	-0.013631168422214615	-0.02530044455362822	0.001000252547927903	0.0037747692658780577	0.048805095316880036	-0.015250760261033247	-0.3533969735386433	0.02452448720030261	-0.011112806744750469	0.0028069858751954596	0.006395210200934162	0.12776471858246913	-0.023181044263485048	0.004866910257409927	0.004039085524995426	-0.05538798929878503	-0.05998061531208814	0.016553381728306477	0.012670816782776819	0.017995719262266358	0.02814975017785	-0.03097653418812847	0.09893644725743907	-0.0006747589557460742	0.0017511698063248332	-0.015679459211612266	-0.057389178107223326	0.0016315185007322725	0.03229176425611586	0.05101067376389492	-0.11644930944459957	-0.05018141058441524	0.01973046269280394
0.0008777583929444518	0.012271907987534542	0.07836819568266828	-0.02402858692478476	0.0031006377277957653	0.07861729144541786	-0.006591674976666218	0.02455242784399343	0.005466147136985455	-0.012609649327914894	-0.0026190562483041505	-0.09622391371955273	0.008873044907199255	0.005356069651285725	-0.007198458113357265	0.018026826854307912	0.015318770130933444	-0.010523556995019681	-0.075600557386352	-0.1242330138615841	-0.008101950427509292	-0.03995402269596452	-0.02316655097711264	-0.45985764189526307	-0.01912283451477233	0.008671663561055174	0.046040678451604436	0.0015548112633274286	0.012403161422550147	0.0040832892297869424	0.06250287189315805	-0.0012662291837965314	0.024958703993683228	0.055477913644408815	0.01989986692092316	-0.012404403423737312	0.016528830686213768	0.004971794087215494	-0.028560824573906712	-0.06007071582730859	0.00023854599933110875	0.06630514392596669	0.01414210523257716	-0.0019548871212138694	0.008319151588740714	0.03362495226568208	-0.033075295852748696	-0.11581564237986186	0.03321750706399926	0.008958117425940508
-0.006015053256101601	0.009440506713670402	-0.06641049002882692	0.01589860240842627	0.004463519914331846	0.12970942215301348	-0.03188855511436741	-0.035558624656834764	0.006996132110241524	0.009342663500975458	0.005780663914786964	-0.10263598905311765	-0.0010089130664789991	0.007413729561945729	0.004974975460880341	-0.01272246354193303	-0.03299918577877761	-0.016334504290968836	0.01062425870632669	0.003752407592504778	-0.016539692467004714	-0.041596599832089305	-0.013154733570891539	0.3426319600333112	-0.019039406917023372	-0.028846956198535917	0.002281025012511054	0.0032275211327032595	0.11198458500452062	0.01318989977648107	-0.01781264514313334	-0.006115241357775085	0.02238233911977659	-0.019570203482876605	0.016239911887264317	-0.008222512165870284	0.014834497413648387	0.03474850563663185	-0.0314865846163741	0.04353529152631754	-0.0015262628073367524	-0.02267443272830278	0.005397832751968963	0.004439577716453277	0.008035388916812736	0.02940698986036441	-0.05411210448907122	-0.19116299534208248	-0.044344029234781646	0.010171840115228132
-0.0032185142580463434	0.006482167801988544	0.05183656621142854	-0.011018698411384049	-0.017086875024542314	-0.1487533361440095	-0.005802811434942668	-0.03903266900665421	0.006154073239658738	-0.004947166276400822	0.011295347337642852	-0.008290683239755708	-0.004600675845966907	0.009709969106223433	0.003723312529789109	-0.016216945905488864	0.017636359658976287	-0.016761007397239156	-0.07422538871344059	-0.00046392434924787265	-0.0005496177604246441	0.058182475067785705	-0.022792643825052757	-0.7278611401546251	0.009972864509443026	0.01639638695487556	-0.11297507597425392	0.0002249169849768805	0.003578990087135844	0.13911938540557547	-0.026991927494240734	-0.0022900086612586165	0.013199463564796315	0.04938810851887501	-0.023659388039230227	-0.0007484811416263255	-0.018837364456490015	0.005630569528812339	-0.03265328036125852	-0.02704545241106998	0.0010146399572360679	-0.02520060375929652	0.010263488588627842	0.0064927417359857825	-0.0029510317514857888	-0.10460293261552724	0.01776017359618263	0.09847600615051305	-0.04630129485826965	0.003575706844584147
-0.0016423652879653673	-0.05480069496866945	-0.07166590315350387	0.0275156603866224	-0.0032924255150683164	-0.16536006626902464	-0.035141198787058237	-0.04161025633087775	-0.006061727880767194	-0.02769029227859569	-0.004556848245004221	0.03209084833465149	0.005093112771102097	-0.01755705355980208	-0.0010824741132097189	0.015710946181551663	0.016321103773744836	0.01897035384935334	-0.05224395067650658	0.04122339608495149	-0.012538546112265975	0.04603916800515144	0.006371747162942484	1.4593993703171786	0.017254610836275244	-0.00817760222324214	-0.002385148722860504	0.000791756783103483	0.3263140513800274	-0.052888155824426034	0.009306158438283273	-0.007706775628145806	0.01445983460067946	-0.01721422414147819	0.023316547123940972	0.0007245893291637913	-0.02601920012632736	0.01182663976527092	0.06435720500143757	0.07358978444529157	-2.770934271684382e-05	-0.002755345195917107	0.013953557760011245	-0.002898557517958943	0.016194515570450676	-0.086091093449439	-0.0356559723703529	0.13677853257266234	-0.04120343775286328	0.007608050720377105
-0.030975302052799317	-0.022327893847014276	0.02087415423060629	0.004205175676654107	0.0019246338631774052	0.21670750393870838	-0.06366255552703405	0.0280403758468261	-0.00641359375550719	-0.007908177576050184	-0.0013739611348646576	0.024172646154597806	-0.008502483768404637	-0.018131070260175512	0.007212993856594221	0.02927785912878462	0.014066989324106544	0.3018146771139556	-0.012958178534969193	-0.005118209108376504	-0.008507717974937259	-0.02952097340217415	-0.001609496140000283	1.429798385930608	-0.02475154048315326	0.017358020894298352	0.017531703314175685	0.04647929018758205	0.6124852926341692	0.23290136881466525	0.19702976322025265	0.011936396072498065	-0.02088264367410893	-0.1340436880084053	-0.20879219414882164	0.0445446349510119	-0.03133138404064985	0.039381715917280416	0.0221098974094024	0.040071792213330626	0.017448231122838477	0.0061554591678172075	0.008554948991168567	-0.07115344057787606	-0.02216419483415484	0.032542613030796565	0.08165702269800668	0.1340433356663358	-0.006071186972797023	0.10343184074349084
[truncated: 4,628 more rows]
[truncated: 101 more columns]
