# Supplementary material for: Interpretable machine learning prediction of all-cause mortality
Source: Commun Med (Lond). 2022 Oct 3;2:125. doi: 10.1038/s43856-022-00180-x (PMC9530124; doi:10.1038/s43856-022-00180-x)
Supplement: Supplementary file 10 — Supplementary Data 9 [file 43856_2022_180_MOESM10_ESM.csv]

Questionnaire_SelfReportedWeight10YrAgo	Laboratory_WhiteBloodCellCount	Laboratory_Cotinine	Laboratory_Sodium	Examination_BPDiastolic3	Laboratory_MeanCellVolume	Questionnaire_SelfReportedGreatestWeight	Laboratory_CholesterolSI	Examination_ExBPMaxInflationLevel	Laboratory_Monocyte	Laboratory_UricAcid	Laboratory_BloodCadmium	Examination_BPPulse	Laboratory_SegmentedNeutrophils	Examination_BPDiastolic1	Laboratory_GlycohemoglobinPercent	Laboratory_Lymphocyte	Laboratory_BloodUreaNitrogenSI	Laboratory_BloodLeadSI	Questionnaire_AlcoholFreqDays	Questionnaire_LongestJobDuration	Laboratory_Globulin	Examination_BPSystolic1	Demographics_Age	Laboratory_MeanCellHemoglobin	Laboratory_CalciumSI	Laboratory_Phosphorus	Questionnaire_SelfReportedWeight	Examination_ArmCircum	Laboratory_RedBloodCellCount	Laboratory_GlucoseSI	Laboratory_MonocytePercent	Laboratory_BasophilsPercent	Questionnaire_SelfReportedWeightAge25	Examination_UpperLegLength	Laboratory_TotalProtein	Laboratory_MeanPlateletVolume	Examination_Weight	Examination_BPSystolic2	Laboratory_AlanineAminotransferaseALT	Examination_BPCuffSize	Demographics_Education	Questionnaire_SelfReportedWeight1YrAgo	Examination_UpperArmLength	Laboratory_AspartateAminotransferaseAST	Questionnaire_HepB3DoseSeries	Laboratory_TotalBilirubin	Laboratory_RedCellDistributionWidth	Laboratory_GammeGlutamylTransferase	Examination_Height
-0.05340837282287293	0.003699651183755577	0.0890090030216245	-0.004293920898800388	-0.019153195258611595	-0.03734186794197085	-0.051142211912788164	-0.0177528196193487	0.04967541382027307	0.002846980432619239	0.0026343288463322096	0.23688058655286623	0.009470577159597905	0.01396210831715198	-0.004247730979939297	0.08857852172831536	-0.00791649066402365	-0.04464587246198098	0.055811243712255786	0.021635109251451474	-0.02557578620961626	0.013146784938494239	0.012903896866020113	0.19193082910200482	0.015463019271990015	-0.02232608277505851	0.002998883536233825	0.014720194100531808	0.3551374210852107	0.07634158549133599	0.051162621686749205	-0.00974446360784723	0.005243419001780057	-0.17492514650704652	0.02305363791428008	0.014735435639028219	-0.07235223457681368	0.030772136053467694	-0.00654142665706604	-0.03349198379379968	-0.0003907494627885171	0.005760653792800258	0.0025273212463642267	0.04475703779177402	0.044965089534836716	-0.002947104934597155	0.02528915516055813	0.20590584167467496	0.0030576243062776483	0.008354614404557287
0.02156030512647085	-0.055193205827864224	-0.042310440645563906	0.005088813722495251	0.0006316997981437453	-0.0414042599476079	-0.021496168968788698	0.3468443563235031	0.026367615161590946	0.002614058253676194	0.00210618534160094	-0.0013843029626250426	-0.05671699109302017	-0.03961719521756932	0.004795932017373343	0.012448564220233401	-0.006774371688962083	0.07395967834436155	0.009417416187700655	-0.029270290567170378	-0.03460596909070573	0.010785004908647897	0.007159814441092931	2.02203123664248	0.05132649970529451	0.02108332206305522	-0.025547184133820882	0.0018070870422830921	0.08529061175764754	0.05184244266196056	-0.023305202060751436	0.03810040645362569	-0.005152856260249428	-0.06289588835142494	0.03249852239412739	-0.006504327120300968	-0.0005894253734826634	0.01286295018639321	-0.009460764492422094	0.10597950436804195	-0.0007183990560908569	-0.04531724287360139	0.0003426224324495706	-0.039619345938432346	0.032686953542560605	0.0012991228470804344	0.004351169054451748	0.13604550325848871	-0.030742805811454492	-0.0058523165725466245
-0.037600350409833665	-0.00198738528850522	0.02046786010837677	0.015266036907320358	-0.0027265823935973457	0.08257960009866219	0.021030092044867343	-0.016258546028159345	0.032456327600039005	-0.012230495065869764	-0.038446705589766136	-0.0913076282434844	0.0404726608986155	0.01261819338610494	-0.00039023330661784714	-0.0454147564163688	0.01995750277678203	0.052457727846343186	0.07599675394520546	-0.012887012252923886	0.02704626284515175	-0.0088089303627552	0.007223339675703937	-0.5851121525077521	0.016541776559036953	0.018675532153602216	-0.025376185977094973	-0.002353741906462528	-0.24941675182089826	0.029476278881718554	0.001987452619191481	-0.009135365332514812	0.02171477897125642	-0.05358966320191357	0.42437022991114454	0.005093774872084305	0.21532060020957197	-0.021479256540691494	-0.0023636894585579286	0.016823561396265178	-0.0010676252954232041	0.0360433840040314	-0.002227649474842474	-0.027868900023504464	0.04724703756421359	0.000527090634466731	0.004115502979441044	-0.05791185596325422	-0.05607291860991636	0.0020264772884700504
0.009309231249761251	-0.036794064860236994	-0.025303868465635104	-0.019366652802527824	0.05442995837092976	-0.034056906627946776	-0.018192014313328946	-0.029006033356897023	-0.03673750606430294	-0.017327194801031873	-0.0021188928629489964	0.09996799301081429	-0.05369587841179655	-0.04815540577966749	-0.006661321598552968	0.19658182180279318	-0.018899377014840183	0.16714137107239294	0.051532933588012746	0.04923447486422574	0.01777727984714579	-0.017239937583896244	-0.018515045279107654	1.960033284919374	0.12958459435499253	-0.015875655881181956	0.005882674703539669	-0.003959361725378403	-0.08767628050314093	0.05916842574149041	0.2169162827066948	-0.008099488977902365	-0.0012327731621508064	-0.04207280391939985	0.14535519404247252	-0.0014065762033511418	0.318180490143334	-0.007380886346727129	0.007768999400307439	-0.08798240548402574	-0.0006756012461322826	0.018920215853717674	0.0023109651703645795	-0.04244459588356967	0.04704325415902731	0.0013562606774903544	-0.0008886474385282781	-0.24419867403301623	0.08988421666834734	-0.007713940449634356
-0.027763554016992747	-0.004780611099416547	0.026231609938544623	-0.009827250913474563	-0.0031916279167675385	0.06103402357665563	-0.028367107119653154	-0.02089574286533216	0.02705431450756405	-0.01427410471446019	-0.03763050328807367	-0.11609027659413569	-0.03885218551087537	0.006233050180057216	-0.0015135521075886572	-0.08558970555758261	-0.00852322399097352	0.008650533007442208	-0.08161544898214179	-0.02002483089095349	-0.0010423771959147416	-0.005392866457633499	0.0026258011018126127	-0.8632290863800685	-0.1373891063011277	0.022663853446011944	-0.0026872955835331594	-0.004422704670153689	-0.05717853386688816	0.019972626937999758	-0.018579123541080662	-0.001168378929094979	0.0012106488245060972	-0.052417478597633814	0.0027748227677897377	0.004633385985266068	0.15258686236351077	-0.003989669069567754	-0.01319899914247162	0.015082579927171356	-0.001285827661064104	-0.06909861674646836	0.0003938279329253419	-0.03564902361083082	0.08195427436283471	-0.003949610440850665	0.0038492462284773865	-0.10641079765875175	-0.0007630826026877913	-4.2635114176300705e-05
0.015655863902047987	-0.05828334203150871	-0.027058788931779237	-0.0263741936570138	-0.01962954464849272	-0.008446792182193713	-0.014649268374028543	-0.02527712668714894	-0.042454964556389314	-0.018439546600114046	-0.0017444129476280068	-0.08064819721289222	0.17265904318483807	-0.04734354261198569	0.0007665049747709418	0.09548259679556031	-0.013488009952805623	0.011679001509523005	0.04734998057495177	0.02541069649490255	-0.01766839668196735	-0.011085902175844967	-0.0106245154830307	0.33453710008231585	0.019647905674415142	-0.11731510909485196	-0.0030302909726848157	-0.010054462825145674	-0.10974148664948434	0.04752034049087606	0.0889454821956877	-0.01290996704302488	0.00167872868381055	0.15696781047994454	0.03767972374915498	-0.015583231182155214	-0.0839958478661345	-0.0021344370965229245	0.007066090488199552	-0.04811330880615906	-0.0013415363495434577	0.0018809211230607617	-0.004830989484966267	0.03962924405713475	0.023773292992155713	0.0007026329842490668	0.01396325554293253	0.2064856189526784	0.0815714564889528	0.013527743417667444
-0.06690024851384946	0.012219580493604826	0.01109359460177311	-0.010209565062376533	0.03352432912605145	-0.051568061881964965	-0.1241403464883484	-0.05303885286788045	0.02780135030428928	0.004251249970880235	-0.036494354902886154	0.004079105637878638	0.08933655743408826	0.011985282397539413	0.0031287926745193545	-0.0548849794348208	-0.013691499397031522	0.034020196946732355	-0.16257612319834133	0.02430519565968371	0.06460889009381135	-0.007698021897531362	0.0053599871056589105	-1.056399173761246	0.018104913006652124	0.023975183679058227	-0.011167720593999366	0.01688054274303686	0.21905767737704476	0.0063034060643303745	-0.029603889560085736	-0.006565838393676676	0.026330360677580576	-0.15974161818748445	0.09487612782107763	-0.004059081114254877	0.2706554389029758	0.08312726285435983	-0.011218969867895794	0.08758486195080095	-0.000825210013522883	-0.0026750931069469516	-0.0020762316233063757	-0.02823946837465062	0.030413203283637585	-0.0059563410520248	-0.0003283737219137947	-0.20592843786117737	-0.05726271323852252	-0.0058509939716471305
-0.024770035493838806	-0.014662208216560156	0.08679429203184531	0.012247276092138963	0.009468167112482388	-0.04651613605272269	-0.017392853255169028	-0.023197770417839367	-0.02596392979025222	0.004511340385135918	-0.003919334305451776	0.2464579403915136	-0.053804891528511783	-0.04266004075902674	0.02690245046022719	-0.03425809801805362	-0.01262262138499873	0.00962299944971055	0.016351082439174387	-0.045481693820768304	0.00022010165748611143	-0.010157560321436904	0.018278050465970593	-0.11224631679020877	0.136778569273203	0.017443434954162968	-0.02909274341358414	-0.004500398762850818	-0.07897992098751393	0.15658933377563125	-0.01973842091226261	0.05589887797341644	0.0073414034145478585	-0.07986031705070874	-0.18248706608498308	-0.002643817987147122	-0.13345814934460704	-0.0032692245273568915	0.028099882101979348	0.055291570792278616	-0.0006978139477745571	0.0040166527881186995	-0.002669423580584771	0.014103702507914205	0.04901874586651729	-0.0035394537758867955	0.00033218140320459495	0.3057764267170857	-0.031049765747642778	-0.001789947210558421
-0.09006144655471353	-0.00037675942450682667	0.026249010414006898	0.061519006577164054	0.046354594904429176	-0.02929454320114055	-0.07758282325263917	-0.02075954048056301	0.024869748457009427	-0.012294684887299808	-0.04146619998005117	-0.09924976017501921	0.005126278088621802	0.006898568153712949	-0.0023181981255464053	-0.0795775431968903	0.013278587069804917	0.012281469223478598	0.0729229775045802	0.026140901118652443	0.007658034276727904	-0.006951687393616521	0.011532846824557783	-1.0189801174948017	0.3922859921054707	0.014795345499332053	0.0030667760110760357	0.02346098989366765	0.24439371220945477	0.016533125734176975	-0.036948154736971446	-0.010672573079901848	0.0095425131856593	-0.1334507484394454	0.09063280215508758	-0.012256358352495318	0.17153227399031412	0.08349814446668588	-0.010276846383101656	0.025498362138111588	-0.000814224316572654	0.0005515210508772725	-0.007872040786573052	-0.053655728457905366	-0.08137561855347245	0.0010612965913835068	0.013053327409024951	0.056230613814719436	-0.055194890733316425	-0.0027201418551539972
0.03333084301867575	0.10693196494221666	0.02284486512707217	0.01813071841302808	-0.017577930050282794	-0.053470371675971184	0.12882172857305385	-0.027073285047420268	0.041591559773343036	0.006162331365029968	0.01679332944416892	-0.10118840079216807	0.039746815794330724	0.029771319656987726	0.00015869450666286867	0.09800549923925991	0.04122977750381679	0.003850649742708629	0.01184846741780384	0.07077875231397956	0.005550589154628642	0.005301153416628585	-0.003476374448666138	-0.9715235420380725	0.021715216241322468	-0.09262920906054524	0.0689421104733141	-0.003522015407834988	-0.1925741360910055	-0.08857146266525351	-0.012102844388380617	-0.016408447985349447	-0.012860457546160796	0.17433070693236247	-0.16577064907330397	0.004082945494114392	-0.08175872385482326	-0.04855063022328559	-0.008024502563391434	-0.06947936595058218	0.0040105104374197256	0.03695320704003243	-0.004558124241867335	0.06390687835704793	0.06509431322770606	-0.0036799869715963725	0.02910125791422779	-0.11938376923649675	0.05039443719786077	0.003690596617925439
0.11777307193845273	0.002014238978859612	0.04027219638234392	0.010331945323255785	0.003345256642352979	0.09856834663498812	0.4312566879924814	-0.01550302206316037	0.05509137919226305	0.0031126397079238814	-0.002694540189407053	0.26371642283359253	0.021497080311068565	0.011989385758740355	-0.0008104507103686046	0.1089492428719378	-0.004829576027974781	0.012643932744338235	0.04746802737461494	0.023960813672997027	-0.05324667461413474	0.00104703885645431	0.0140450265254447	0.5135329116893	0.009697498929437916	0.0385301524834038	0.012517181111055197	-0.012280068195434068	-0.13026575878523164	0.0572137633510587	0.07993082768084905	-0.0022056839211232727	0.008700448746667826	0.20007924946996264	0.43793998969293224	0.019402338407264325	0.1802110036155188	-0.005200671049733319	-0.0008460517916893878	-0.04308989065709102	-0.0006608938556681096	0.020133286388068883	-0.0019348371373664123	-0.027797127757627094	0.06945863258770706	0.000678506105417182	0.012324459433948323	0.22089201327709543	0.11019414617156499	-0.00793596518863742
0.014022473759385229	0.010363870195841446	-0.03442239544043801	0.0052277836720523736	-0.01875620072856145	-0.048257044314298767	0.02141969725617964	-0.036839009748491754	-0.004247016807091859	0.0022773393805837257	-0.03424269856325882	-0.08499069570940374	-0.0708018913626558	0.018784605233146248	-0.002093506656656973	0.07393688294985859	-0.0064133799346612706	0.001396141214265299	0.036981157369323045	-0.07218494445419256	0.006743044046779505	-0.005598309522352792	0.004410041075981098	0.8076911442259432	0.009579656802035333	0.028011026960694654	0.00018740493631757998	-0.00822991283004485	-0.16902123191349475	-0.05360565077933825	-0.006919648855465402	-0.011133511800418092	-0.0018237330030322482	-0.04346806713896849	0.22337795353780593	-0.00860557218972499	0.04234436534109691	-0.0398871431356225	0.0018766280360516248	0.03541426850495536	-0.0008632526492743637	0.004493918044410929	-0.0020204169333745085	-0.029417378060444935	-0.06076712964010899	0.0009426903741437854	0.004774274076509028	-0.18292712010674414	-0.011898578966794594	-0.013852514303959106
0.004358905199246328	0.015623973251208735	0.030388458925480834	-0.009072268515815449	-0.024839038471869752	0.0881311779714757	0.04688476480952861	-0.0060437973872365545	-0.03577091304650785	0.0070851433013805944	0.005805211186077576	0.2499758523645435	0.06981146640596089	0.01229741364456022	0.01771546616557207	0.010022556291774709	0.030017722973496166	0.011440351692569857	-0.013490462172517618	0.05786770297744115	0.002068363939444134	-0.012770396483790318	-0.01562560358552255	-0.6243950777492558	0.02959048649881679	-0.006829516431471256	0.0124960144986052	-0.01284121898338708	-0.23314942413806886	0.008975231985404388	-0.003087382140887257	-0.007971291101349198	0.00545230246013507	0.1584423287294078	-0.18083228316531316	-0.008934962158769122	0.42256471229761644	-0.04475502612292057	0.0015602077540801474	-0.071680948325365	0.0028111368870282604	-0.0014348179428703587	-0.0025692347254072955	-0.03665854170685107	0.03559639031525162	0.0009845172220309905	0.003732916853241295	0.09863507341090808	-0.03772060734898969	0.013154048475162926
0.011711602506289819	0.0014024733969420595	0.04928970262022176	0.0029438173007664773	-0.04324808885492694	0.05954875244136529	0.0028424573849637454	-0.029459546020254402	-0.03804615660442214	-0.016597987573054706	0.006385435448232966	0.26449420699819165	-0.007803666594603055	0.01719213665448169	0.0038257520116274464	0.07580023297549587	0.02236929594488756	0.009282102891643353	0.03670566436122044	0.020380201621041306	0.013243365109849583	-0.012403596332157759	-0.012088595484277175	0.527487248933634	-0.024531173057697378	-0.09402199442813462	0.013324828859671834	-0.0008643146057322156	-0.17352881117513871	0.050794537293860506	-0.013034423961046742	0.01007524732898055	0.006022772497123151	0.1662495063460559	-0.20034518229770976	-0.004270569933199658	-0.17693870411692098	-0.024864051203502824	0.018499191247326054	0.025864782219678455	-0.0008282411588355899	0.020282087480929478	-0.004099326113234565	0.04643706436175271	-0.05797745646618191	-0.003833534774617874	0.0014035084943119728	0.3575743487121322	-0.0018811795100478776	0.010271366773488444
0.013766824865015041	-0.006779198398327572	-0.04584211152077014	0.0014886732709122044	0.08015397317521102	0.058440391187419484	-0.028343697090146815	-0.011994652717162444	-0.021274552049993508	0.004033136550686322	0.0029418587547839705	-0.06491831859382109	-0.040099350095566935	0.013928477289724833	-0.0039295960750281664	0.06282334456585922	-0.014539347746972362	0.09478469126365845	0.021531542422766323	-0.018898616797221802	-0.04337380792314416	-0.0031361893266046536	-0.007513156145855464	1.8153230027543275	-0.018651651926911383	-0.008182667928983483	-0.02464119100635562	0.0018478356251329388	0.023491463720184628	-0.047742949720586146	-0.01717782651646967	0.06231531875916844	0.0001987008109637827	-0.01806839487784955	0.014576564178990248	-0.009600394849135864	-0.09435428246519241	0.007729330765347185	0.0005483887869322644	0.04220124422057998	-0.0008886849151473143	-0.04482971697471548	0.0021963695021346213	0.040999663005403635	-0.04776258777212524	0.001677221417023975	-0.06778503147577666	0.13781557178655776	-0.025653232031269	-0.007597978433382741
0.01421605137950196	-0.00034934979625277264	-0.02644295791482118	-0.022334985759393203	-0.006588159089513556	0.06360297172957653	-0.027025811176520073	0.14786519274042884	0.029835977987122533	-0.014606426221889705	-0.029448998583253706	-0.07481532735682686	0.012846117709381452	0.00979294707508725	-0.0005349881817723145	-0.053162940287800484	-0.0014512266678704691	0.01249696155441261	-0.07254335859645179	0.02340136608725479	0.004743248223285536	0.016836285844454686	0.006031326874529622	-0.9702588463878926	0.027833162746655215	-0.013006109906676193	0.0018388426600386082	-0.009879601066588656	0.02433388021593737	-0.01959117564977605	-0.032489629409957886	-0.0035743025692676384	-0.023313276356227288	0.13169527990586585	-0.3435914781815759	0.007297355319525741	-0.1596860960420503	-0.0036500076726711994	-0.012069075822540253	-0.002747767040402323	-0.0008951614643803623	-0.007884637130932242	0.0024690353225552825	0.05253231471882627	-0.0020331686309563337	0.0010756784398494347	0.008074162701742897	-0.08545742777394907	-0.006642623724014311	-0.015457108505677025
0.00981337776139917	0.00366527020229737	0.026425505191871798	-0.010655249457224273	0.01411349039472234	-0.051948523887628106	-0.0282530738248214	-0.028307203926586044	0.02285644903756438	0.004834188713842741	-0.039200019676901135	0.03864359346127476	0.02725624663547169	0.012572274297458535	-0.004721937121777228	-0.06195949335747973	-0.013699273362442	0.03265957319589688	-0.12238172132924173	0.024286537375393165	0.003310240267175277	-0.014809476146551969	-0.0011227078992973474	-0.9439663285659391	0.10251270688042137	0.037793710519022715	0.005266834121465763	0.0001480936587369797	0.028033991922213817	0.02873027654224361	-0.02265110790235767	-0.005908101735413947	-0.0006743793428498975	-0.007062300693521138	0.3269191197042981	0.02352929495931021	0.1465421227149167	-0.01660485295853632	-0.015444159549989126	0.09057264540958804	-0.0010784791546459018	-0.06674959181907215	0.0008698678305157955	-0.017255912970605438	-0.07796757149892851	0.0011744881149621505	0.005253291619476295	0.07800390808934289	-0.05895809583444352	0.007639651986440731
0.012878216392520698	-0.023593482537347516	-0.014491986828684003	-0.004252061174714254	0.0038692358266053817	0.016623415163060054	0.03579899418987479	0.05729429556976429	-0.009524356505531979	0.0026375826516632514	0.019867332053604785	-0.13020157475809682	-0.0405701104321689	-0.008809616289083715	0.0011417967883886376	0.009615682658387413	-0.005138979575103167	-0.0391537852821446	0.07317684947965336	-0.06678652863693388	-0.049543760835985995	0.012334317708316302	0.0024476548701293723	1.4833717153390058	-0.02351409388365246	0.030034532067565397	-0.002924795634182192	-0.007999326078480954	0.032365047237461204	-0.01020575114174726	9.652819087250463e-05	-0.014764690388623422	-0.015700993336382453	0.011616391115405985	0.028446051498325232	0.006693042211690317	-0.07755986737675512	-0.021886149712833865	0.0011856982990364486	0.02540690067324085	-0.0010531924009526848	0.0032588505331306804	-0.0032582847944322567	0.047852034026503315	-0.05204938453467103	0.0010362071727660804	0.01003254659962604	0.4769870326036228	-0.024544770694409454	0.011826111356852562
0.015739779606959565	-0.05013741592448541	0.018258695857044042	0.0020583302160475797	-0.019198192405155988	0.01931489921294069	0.02656094618347779	-0.01796342964469086	-0.006932576252072795	-0.016468548001237288	-0.020093202225061033	-0.09936062864127015	0.009776368842950887	-0.04152806226675275	-0.004873357085906355	0.007897185204132347	-0.012735028786964267	0.00432272462349074	0.018829186666421263	0.02490273920803138	-0.010214932380224627	-0.015748743139389627	0.00222367470455938	0.23991537548127875	-0.06308935535752944	0.029122766045024128	0.06203643320282372	-0.0038822321092520725	-0.14551496624034435	0.0075352384712256935	-0.003012062295270971	-0.01363639839133175	-0.01687023812764437	0.006108664553359722	0.020998619684064215	-0.014271865637430893	-0.08424530772401204	-0.0018206748571885328	-0.003974278162175324	-0.03643766109420503	0.006580887678568252	0.02158369796561492	-0.00531570467297679	-0.033942416911715054	0.05941427922971861	0.0009746358976117335	0.01470457348073869	0.26391549098010975	0.032480567051898286	-0.0026658328377119687
0.03739499255021237	0.0010127810630019666	0.028161869326064425	0.012798674527065668	0.0032787312222032597	-0.037014736152132535	0.10052261410343463	-0.021089540311776456	0.030382763527483984	0.004075542931521341	0.000647407318585556	-0.008684524502437308	-0.052321892822991684	0.01404688233542729	-0.005080598959361123	-0.04495284213937894	-0.004982692099044743	-0.05607501732864657	0.021637202728033118	-0.07730243784491704	-0.004449440384168338	0.014624329926042628	0.016418231741185993	-0.9432918704688198	0.018694100178756345	0.027664070623479257	-0.0063964184930433475	-0.012362761504616356	-0.24168315206877988	0.042789293565146	-0.018007589567430204	-0.00683588955747291	0.004192731938601719	0.1715594156979807	-0.06295048804198579	0.008319870565257587	-0.043636551479529495	-0.05509481472429743	-0.011621951313301907	-0.04296568309435624	-0.0006892725443503878	-0.007215392424740822	-0.005377598158032561	0.04688206918762753	-0.004679452362473512	0.0011141055804408098	0.004167330040381057	-0.10870141118578404	0.006984186899963697	0.009674530467634395
0.015499701471925618	-0.010738435327709068	0.06935135610512065	0.016707048848821432	-0.03510173903022442	-0.03839996446273217	-0.03605915864332637	-0.034167946026409574	0.041332613860548414	0.002938936224063946	-0.0001070600887927867	0.24744122038681834	0.040182436572888676	0.012811464924721622	-0.005506591727637715	0.01714580961827778	-0.012241224786929343	0.011316197330570868	-0.0005019834047177938	0.059947175734518715	-0.018202383756917833	0.015738088909036378	-0.007613001276933028	0.30695512814305004	-0.004664785698113701	0.017248352375187733	0.0004479286916622186	0.001376298023531126	0.13257050961693462	0.06677753398613158	-0.017195115375898785	-0.008827130183076223	0.0004170550198832643	-0.023950791478474093	-0.25205869430991357	0.013402967729375813	-0.010087209181361141	0.013153271044966096	-0.009413511868253772	-0.04701838069869018	0.0003138264621127746	0.020101011257983737	0.002506974820000687	0.012043810079419518	0.04858157950874829	0.0008114683826919645	0.023385944214161007	0.22214512664971534	0.022893567500735706	0.007749877778017617
0.009423729634918209	-0.0010942971657041198	0.015316128850523546	0.0012431879978707001	-0.02881359429467984	-0.04777671556137557	0.048397507660165505	-0.018912281530191286	-0.026868510842350587	0.0024403469149183368	-0.0056606648048807984	0.040718270319183285	0.05140191471881026	-0.039494198367423454	-0.0066291902737448255	-0.04507508984098422	-0.0055387846175541195	0.015333868103090936	0.06733236077911588	0.11436759231937231	0.002152513033135028	-0.004786886341002901	-0.0009155309704070532	-0.9761225023794914	0.047318211243191396	-0.1076786693441526	-0.004761526632219193	-0.01217900634423604	-0.07005513781586228	-0.08097151309997798	-0.030584657489196344	-0.00832338735608737	0.015413520711256205	0.12945787299819003	-0.3467647408695046	0.001594968296227671	0.1739576782932647	-0.02363877491070798	-0.0073606725903006005	-0.05906064973670982	-0.0010928412043584104	0.0025978311830425808	0.001181952983264273	0.05150546382504783	0.01571507059585956	0.0005923744923267805	0.003347003018956821	-0.10699052250723189	0.008821241397730228	-0.09758184267805081
0.10359977052840895	-0.05223394087897104	-0.021346342610005287	-0.020711743165363443	0.07521342404585903	0.11200134625414866	0.15106153396496055	0.39026589517330595	0.0346237980140686	0.00240827443778835	0.19361094985656638	0.23570210686593893	-0.0403624081598784	-0.04027760576256587	-0.007429831696655856	0.08872288923297164	0.004033386221770888	0.15009485384512408	0.01387611226162262	-0.08165229850451997	0.0019254781691824974	-0.007249826587019561	0.006525098149935911	2.242910562393889	0.47922848184955585	0.08231832381968043	0.013668276716742185	-0.015078029009933743	-0.10823956547883809	0.08126965626368893	0.003131199186685262	0.0689441641352063	-0.013059821084693977	0.15008662248202145	-0.1052638467508319	0.0004279699251407692	-0.1456997886638178	-0.04793884808966086	-0.01496718320917571	0.04779308602380643	-0.0008664041891730448	0.016649338171063663	0.012006659104475693	0.014111737480446754	0.10374712307441669	0.0023391933888713538	0.04128004096678414	0.46469127543928374	0.20663902330473383	-0.006105751646844146
-0.05745332274499542	0.011834018460437346	-0.03545862793496853	0.006071619085446127	-0.003533994449761667	0.04580600091586475	-0.04721445340641985	-0.019648811967827987	0.014763564063409694	0.0015285394282709603	0.0013731725631543669	-0.07587137049791036	0.010960810971045521	0.01500392531212874	-0.0008572987639412531	-0.0717957560152825	-0.009281342631884171	0.010504876531170158	0.04380248710613105	-0.011357747528651272	0.0028655399556746035	0.014692475935608672	-0.009038752227505211	-0.9126416170209434	-0.042299465329693704	-0.012807817088225147	-0.0003227925652610793	0.0052524032824665485	0.11786756727144229	-0.08863953633331294	-0.024724388876390276	-0.008946524493453763	-0.011548925377622981	-0.0650758646712552	-0.23136222392585687	0.008671204425653105	-0.11315279228830986	0.03880026808123639	-0.018948904758989374	0.02182189646250681	-0.0008277630733457044	-0.009946548171132235	3.275064714980545e-05	-0.01655049302194875	-0.04314029525667966	-0.004606661808806166	0.009908558254786384	-0.10876168614755378	-0.03820378260083053	0.00645334310809194
0.0353814541999388	-0.006025289543265717	-0.0028804906292689337	-0.008474532645050204	-0.0001628957653287216	-0.033899736317861605	0.05309580078068502	-0.03625201886344412	0.04743564814097535	0.0016131138889497378	-0.00030995893375038576	0.01091793402842377	0.01130583546836997	0.004509890045567954	0.0019459747978426093	0.19035468507889947	-0.003920595290102665	-0.04205978383853581	0.027772540456648495	-0.018448317003809642	-0.021564166654793417	-0.01119261964162215	0.007004097809550149	1.3156809260116842	0.013031379793961606	0.018338237118414508	0.0016247362030733712	-0.008886817000109294	-0.29985106759574426	0.045032879830521594	0.16354617766801258	-0.007659954670929074	-0.012503158502624501	-0.021036150914081828	0.2851228374466519	0.013879017440181269	-0.15152557954996992	-0.037578400237530875	0.0001599559456588395	-0.04282398144895487	0.0033677372356294656	0.004944667130492598	-0.006034217541066028	-0.002660482973562512	0.057010488723067375	-0.0028626749026330798	-0.02239523230717941	0.4624232134050445	-0.01439716532571647	-0.009723394162546901
0.016174678407867304	0.0637440147202964	-0.021070944223624384	0.01913802155731728	-0.0255411395389684	-0.05693700047429047	0.04729950865779756	-0.024267137117397034	0.04074234361660492	0.0034940846203022373	0.0015041181062490068	0.07808597888657696	-0.05486318403176356	0.02367614511426782	-0.005469160615767214	-0.054550179562977065	0.015094508530296844	0.005233505907520157	-0.04685878577987933	0.04192395097304598	0.01923648257185773	0.002467527743707251	0.003206714075563468	-0.9961978820587617	0.017305250539658937	0.01534101391781578	0.007739641096799278	-0.00851092167116185	-0.10987841836380184	-0.016223957554883962	-0.028455987275261215	-0.006910189249837822	0.004721478547275546	0.14462268098841133	0.04238782974763644	-0.006973299780422167	0.1425435483201194	-0.003824662975114916	-0.00755416864522449	-0.040491091398033134	-0.0007771641648869263	-0.014341367379125041	-0.0018435978546185651	0.011088407574526718	0.04334243615037112	0.0008940747976030252	0.013098062721196402	-0.10143859535535235	0.010227078848581187	0.013944516401897271
0.009757216018835061	0.0016291842010796244	0.025038127603450356	0.015561317085142764	-0.015312813187590382	-0.014888137295966044	0.09171907060188104	-0.015632178252443646	0.0391576104839889	0.0035505799373226183	0.005582289097680041	0.0636977204976949	0.015488691014789129	0.013342819488708664	0.0004378181005589795	-0.032879892807893336	-0.005046014033613119	-0.07137556816909382	0.07166514796197353	-0.01371597014136205	0.004743146904830018	0.016188409998076168	0.0031203259956088004	-0.9341910152639069	0.02003983416453575	0.031529236675112864	0.008654484554666669	-0.015610683891322332	-0.23765382177884367	0.05467124692656116	-0.023187537141293978	-0.006854185792553108	0.0048930638635960345	0.15394188773613884	-0.3280337884012179	-0.0023537815379255336	-0.07795328744393701	-0.04922801476776167	-0.004395189468269018	-0.04379016586427024	0.0031707045400326023	-0.08402058722015644	-0.004573884531911608	0.06283528681737002	0.05975018938597759	0.0010597814433327584	0.00790862028263091	-0.09303738931687423	0.007444773495632126	0.007495685746554954
-0.04236949358643596	0.005808710842238088	-0.031851900939839285	0.006808636462258437	0.0008305370260299242	-0.010678516961931745	-0.044351686046636314	-0.01618474193349557	0.030533912923124445	0.0038531856630368566	-0.0261248746152668	-0.05413979992224413	0.015662081226628925	0.007416046335238025	-0.0017626873344461275	-0.08854232333701721	-0.007972654247978562	-0.04339736472710874	-0.0945659698228199	0.02543560498278839	0.04920545403227229	0.014760925322904586	-0.0090642992234345	-1.1379094060851132	0.02789648942603535	0.025099731435956254	-0.00029194052779766937	0.006051153980978779	0.06294303182849995	0.028527417255636466	-0.026409024658130782	-0.007571223483619633	0.002461134385686273	-0.10056356939358747	-0.01334579784009975	0.007240743180660502	-0.060413594699873646	0.0024858677933521905	-0.0119676671189045	0.0459383814549341	-0.0007437959367161966	-0.013036260242634672	-0.0004658210747686098	-0.025248845734795033	-0.071524833999474	0.0005919527636724524	0.004300807647667898	-0.0977631146695685	-0.03759989607143216	-0.008242470050870906
0.007119766258421623	0.0030899788753005852	0.0940012596677715	0.003847521551955924	-0.0016883727451544473	-0.05510152460201534	-0.0017527514475765202	-0.041882913621372066	-0.025769465485141335	0.0038905640680339275	-2.1337248771305895e-05	0.2076869967665378	0.04268031609661848	0.02205670111430918	0.0005061338489482296	0.013047291983946888	-0.01931109193978591	0.007887671587687146	-0.01944528969950279	0.047964704518246075	-0.041668132449790576	0.011705294525003842	0.0014765997913569664	2.296863674063995	0.14210821370772372	-0.01669432938075197	0.005092867298810779	-0.014612039416698098	-0.10821260596218239	0.05385800094183969	-0.02408587335902048	-0.013729908111264013	0.001121108392129281	0.1662678033612924	0.07051636606560924	-0.006571175951605255	-0.14089103665445946	-0.023160281164712797	0.005289327322106692	-0.023475776077309458	0.0073332323785674815	0.009100027123497785	-0.004888267303707107	0.047414584035965004	-0.04366284149503099	0.00133595653660268	0.011576567855385656	0.23300875311166405	-0.0030976333412891565	0.014326284505557124
0.011997790281036941	0.00890802978325546	0.031910069481338225	0.0037708598330576932	0.0415672945761009	-0.05077815304849646	-0.016413882053378803	-0.023796421724011817	0.045136492358916806	0.0029892076740397895	0.01890286703155998	0.12125002456202656	-0.0860671266868665	0.013814008459397337	-0.009199189288397611	0.09662670180354298	0.03199407357213404	-0.06165765248924945	0.07239669533975265	0.047431894708960316	0.0032139985980716573	0.01561135244994257	0.024733443819352215	-0.7921147921669087	0.016587043307234036	0.012284850870707577	-0.0014175357414618701	-0.004890387175590149	-0.07536809373128622	-0.07082291894991685	-0.017602378752923323	-0.010859211736798989	0.0018997704312745554	-0.0031580856159915127	0.07216914588428854	0.03851802209641537	0.05643739434532945	-0.004756425472189221	-0.008484920763876289	-0.061775978243598186	-0.0003931409007658658	0.04704850382802906	-0.0024317027280518233	-0.010354761979899195	0.049320075000959106	0.0007437917116185417	0.0036401030871193144	-0.13623015023330354	0.049636195433018976	0.013170187357398937
0.014699040069150397	-0.03669825074805067	0.0019208495232246605	-0.016857165662589796	0.07655514979052941	-0.03081301154088269	0.1581293360240168	0.23454977623325285	-0.02524557542051116	0.004578527127121197	0.013790167844004463	0.04846374569307991	0.010799493347448515	-0.05146065566992911	-0.001700191295712648	0.07614188623378795	-0.012871867062790443	0.12728184554049393	0.05068767596427733	-0.056283094558910486	-0.013132811952258999	-0.011466221392294028	0.02217453917008097	2.3769327845787083	-0.01446829026667392	-0.09464758655698434	-0.019157215408697085	-0.004417784941010177	0.12194991354777189	0.019168552056081443	-0.02096915116809805	-0.011893853624551956	0.0011874000329047704	-0.021888611207729808	0.028896746088189137	0.009148285352136735	-0.19625659125478004	-0.026564579069261345	0.01571446752290776	0.11645626403211336	-0.0011775059558611248	0.008440438038853335	0.0007233037265243184	0.03719379303751084	0.055756752402419354	0.0019299436284098191	0.0037741290934513016	0.39241961398074754	-0.005162018796350867	-0.0007883871737205481
0.0064068290745906776	-0.04346644442411416	-0.03436633917720001	-0.011014163862423083	0.004922351196949785	0.0045876747454922226	-0.030500065210431786	-0.021804502653231975	0.03665913634741555	-0.013969264866090453	-0.03312648723855891	-0.13760359948761944	0.012731447091549034	-0.038549562878106375	-0.005868219826001041	0.008902591626134472	-0.005946955219132496	-4.928946638101479e-05	-0.06426777714952678	-0.07426736649405302	-0.0006646425714111956	-0.012247552333136628	0.011654028027610184	-0.09143524386253447	-0.010089375777963323	0.02742909233055407	-0.01873012569444072	0.001268475772333477	-0.06387207257101386	0.010802427277051356	-0.0027401416135236106	-0.009481728770244535	-0.0015484605694391575	-0.1500450937589957	0.005078781798981436	0.004458837836081147	0.26512349551173875	-0.00029022290448374406	-0.013932690717727746	0.04341282176566037	-0.0006933587870691553	0.0005090678120494886	-0.00019063139431927994	-0.01916449865489358	-0.010707374457033712	-0.0005535306150675751	0.0037709252959170045	0.08969049350300756	0.12821803043595864	-0.01143546335067931
0.11630251105233601	-0.002664067157460522	0.018823155870412573	0.0036577877161671495	-0.024334062027556592	0.061927874373519806	0.11434629572062523	0.38169415079768604	-0.03912222206498664	0.004988174797401735	0.02449757823433247	0.031171757770458317	-0.07750569252609002	0.011647136442885312	0.005137974623732771	0.0894291117732133	-0.0050496636898105865	0.0031627666025404325	-0.05282260646318246	-0.019054166908190017	-0.008587604428864687	-0.009419986379089824	0.0036240450659783163	-0.6674799804048753	-0.05655999055383518	0.022094184571117875	-0.005022602564903354	-0.009622938061304376	-0.22851692698876985	0.00402451180690905	-0.011168495164099932	-0.007027217133768864	0.02780570347513003	0.17490073456960936	0.2656602871728619	-0.0018940570680395466	-0.17028454117777292	-0.054328699640606826	0.0014545841196861146	0.0253431777585909	0.0029997892216466425	0.0019109165072397445	-0.005631091145016399	-0.037601191797039246	0.08076922150696364	-0.0034964844715628714	0.007638803984664264	0.05037931437699108	-0.019134097837529496	0.015482406462841027
0.006264289373782049	-0.04598953243327378	0.09527913690884565	0.015383501587028059	-0.015714389673990626	-0.059652469772307266	0.10660111640256119	-0.03058707015664504	-0.001858027703454718	-0.012356104061326914	-0.00327457429116439	0.20413722799519546	0.09573771540150756	-0.03147539220664694	-0.00431726266251153	0.09358073818466837	-0.0038187234509229713	0.013525476742130196	0.009173340257510426	0.03228159073941897	0.007286083336502452	0.0022362913871264026	0.0031996585397719175	-0.9336925120262002	0.030514671919642477	0.027962523419814624	-0.03348096156522815	-0.01013888772927894	-0.24078578718927965	-0.09694125488248283	-0.032039350374063996	-0.010738368884682131	-0.000695099476453288	0.16431116955697106	0.036701653517596244	0.006067932919093801	-0.1528254382594396	-0.05427390282372162	-0.005298941865683446	-0.06964055016390285	0.003496599812108616	-0.0037905399078488698	-0.007927244445824908	0.060238967267372594	0.014967222309235603	0.0011112768291095562	0.005247171270396211	-0.12876103480377268	-0.04039799493083492	0.010466019922699342
-0.061939191292970465	-0.009858426407977003	-0.021012096305326623	0.08459462163400731	-0.0018721055482543306	-0.04973345206409285	-0.05311365292559094	-0.006706245103870424	0.02082587352921223	0.002607432621177941	0.001385165501062511	-0.1061281605110058	-0.02767478452546893	-0.026357848680249662	-0.0038861694192313737	-0.07782836176443507	-0.015473042234026934	-0.041713217207155685	-0.1006611643199396	-0.00941686978189045	-0.0032466777782884947	-0.01004282000466701	-0.006875981491100902	-0.9803243468750333	0.04756261218306627	0.025618015131237463	0.010007163310480427	0.019278407041171522	0.1959878230414733	0.007341304848633899	-0.022864357808512887	-0.012710119062661852	-0.018333553766040858	-0.14074950836111055	-0.26415266343166116	0.00472958636296953	0.391319002022114	0.07062945651628161	-0.01684826411036702	0.03646375187446374	-0.0004636183582806552	-0.058633185924238385	-0.0001251733820521622	-0.011924424209677818	0.02272337180645909	0.0008381635542478762	-0.0023962978433187346	-0.4732053256824792	-0.04348326380056605	0.008023158644624346
0.01242860369483542	-0.008410465980171557	0.03747398190036101	0.017486673211884046	0.005800644586512135	0.03628642616141515	0.024694618981283018	-0.010963784308613868	0.030228629504094353	-0.0010617457667613053	-0.004600787167568706	0.4339360340946052	-0.07484833403601879	-0.03611014805629202	-0.003061548735265751	-0.056943106878804065	0.024227876620189274	-0.00707433464480182	-0.072351356610549	0.010958317845512466	0.003280898585019031	-0.015106425377496999	-0.00602874762934116	-1.095478198289709	-0.1736629424933989	-0.07602488574672188	0.05516171732114726	-0.014155703029796496	-0.06977593305434025	-0.013038806895771995	-0.017622554820079767	-0.008915506747993277	0.0028199564179902156	0.12360729721658827	0.009603408424626833	0.0036435547851000594	0.044195534057091757	-0.018741963553356982	-0.012203444911090265	0.016298920882567656	-0.0012865796704878449	0.031011178140650554	-0.0005195593301948975	0.012667942561360905	-0.040985457077966296	-0.006747744894620337	-0.05714509531769763	-0.12175132160543808	-0.041854509699856865	-0.009259082447615766
0.03740848744423083	-0.01433342899580166	-0.01652675672516234	-0.004070471973157328	0.010218146149704626	-0.03773960804505132	0.12542956993197923	0.0292599525225668	0.028405159175592963	0.003703011951494409	-0.00769351189848885	-0.101509191470943	0.03339107673905883	-0.028421859752865566	-0.00489264311594543	-0.05003084476062222	-0.005111010101576084	0.0811437211042732	-0.07270791007625303	0.030331862872360216	0.033317137304349265	0.009099995909847348	0.0012806687988151679	-0.9076472635665351	0.01657615734392166	0.029050756440192435	0.00010094678047553317	-0.012025471920624477	-0.23957949306902765	0.018176483190917407	-0.0043574361726338795	-0.01471174898324025	-0.005664398366044225	0.1572304306753628	-0.22625540601096486	0.003480555849967459	-0.0684084284335515	-0.038317146157648856	-0.010385532197175416	0.045932466557226506	0.0029410462275038297	0.03715883756064759	-0.0036878950566482673	0.024205981846868597	-0.007788448099703691	-0.004495418447732299	0.011281690778492703	-0.4104395392962606	0.006454311260985833	0.013133579479506625
-0.05062941063788549	-0.011825789322526089	-0.008551576358044804	0.010434983370512145	0.00902778131601408	0.0002366536980094679	-0.03873463928450301	0.06487339964269313	0.03752624186457897	0.0039272162319404745	-0.027543772630463717	-0.08947662994413567	-0.05246429108297507	-0.03127819327412908	-0.0021991858212133592	-0.04161381028234155	-0.007045113950071391	0.008645354335016509	0.00457165105197837	0.02709440660353521	-0.0012922056201067334	-0.015909012579261254	0.021333881562866374	-0.8481092640222087	0.0012545478965505935	0.08884945852957826	-0.008039469526515495	0.0047384494715341135	0.08721186517778928	0.011975864057050967	-0.009478500087854173	-0.009253971891787933	-0.010889492032115958	-0.04883429034065284	0.3233453822475046	-0.0034768198547371868	-0.08982116419627519	0.03879592146611394	-0.006891543167948293	0.04809314890567803	-0.00041229062900820284	0.03690116837564747	-0.003926812542233529	-0.031469982735335904	-0.07510442499484547	-0.00016713787378903362	-0.05621461161044572	-0.09078559582581784	-0.04051804267968259	0.0007179571201813814
-0.05398344945356403	0.03247761800227654	0.012719355357637687	-0.011256116248891885	0.02763097269050668	-0.046908148896987766	-0.13741152297697298	-0.026630605242031924	0.024041066559052388	0.0030985768454782374	-0.044619070144633226	-0.11531020255145759	0.0644596235446901	0.018289776247933515	-0.006322254348524802	-0.05988508536159088	0.0021617715014435363	-0.00973495249508469	-0.13229963415653037	-0.01148073118630964	0.08049045050317359	0.004931970552949133	-0.004519540451170724	-1.0402973018451787	0.040045219910998006	-0.013383995343344486	0.005562616853773398	0.01877641452578537	0.10298705058764185	0.012935027628529133	-0.021066935971379916	0.0019300785045459634	-0.01809262135549161	-0.13331023721065222	-0.010944020994429503	-0.016071191179917604	0.18686101919420306	0.009304935360863784	-0.01394571340013208	-0.04448924904155974	-8.551886271015974e-05	-0.0002712662396254018	-0.006234128665713069	-0.034001041695222015	0.06590987156570327	-0.00406019560216082	-0.001511523395927452	-0.2002636612524946	-0.045545710990993936	-0.011765407369563127
0.03135128465189869	-0.0004009459735124437	0.0971965977708604	-0.015016468337184688	-0.020829378188005558	-0.04038168381034066	0.08747922000048304	-0.026781602211362134	-0.003709148813310458	0.002500215807884524	-0.00040701357982106856	0.1054461763164827	0.04083155302320938	-0.031483542840023075	-0.001974186634693797	0.0968397933874181	0.023191853964011442	0.01091335315872093	0.013648306418430548	0.03066513470131722	-0.006902208930602455	0.06697418517514415	0.003185945248240023	0.5931622710225889	0.15977465533711746	-0.0152188588960983	-0.006321080163152328	-0.011779492649622626	0.022578296630593013	0.03813957178087812	0.16421040106380516	0.0014975712253255551	-0.0012597058138922876	0.12715146075843103	-0.34186668572822243	-0.051144075443155815	0.20178520115895443	-0.004092607217765544	-0.0019233611001061946	-0.055205019248592724	-0.0014043382443924201	0.031058397557006175	-0.003754223860494676	0.06599118344948002	0.05114563959025081	-0.003108800515531766	-0.0762321349398463	0.1046234927100204	-0.03297094959212973	-0.0768593066085803
-0.05216172226143808	-0.0017880979876310449	-0.009104197837205175	0.008846947686024396	0.03574269539539419	0.012888865266439644	-0.05125940812605568	-0.012778309352357246	0.03419984009762675	0.005199907750491912	-0.043187571087435934	-0.1124780949285263	0.013466806851647379	0.00263768010864369	-0.003622330633716956	0.011237998989458901	-0.003225444357113929	0.0034133644762774566	-0.14347178375873465	0.017351366590826547	0.046968401591841805	0.016495500169732624	-0.0035366791365890092	-1.1162816752925455	-0.19729092377746346	0.022807580713557762	0.07240724633446116	0.0029257273039333086	0.07942966734759298	0.014960864527333797	-0.0015313919290532794	-0.010439561025104103	-0.00021050568903028762	-0.14090411432000674	0.3325052656355901	0.0008529206086201156	-0.15691568046367746	0.031087806418848778	-0.010271142429002065	0.0609777487920248	-0.0007455387163718115	-0.01105698186476002	-0.006876813505356404	-0.022607984807232605	-0.11985641078037225	0.002724030078998476	0.004305819129755946	0.6442108309852229	-0.04135882125809226	0.008610241185674385
0.012328389555996728	0.005179012075087485	-0.040062569983907725	-0.022863063962510387	-0.0016026555689654743	0.004044327658708971	-0.027430454194646153	-0.032819803728456554	-0.030962356308156087	0.0031976437644600083	0.001780542424225132	0.11456569498579483	0.03655655926555901	0.019102133934362244	-0.0001124142155975278	0.015737863264401495	-0.004874564747373961	0.008519048510375432	0.0257703014019542	-0.022949955133451293	-0.006881266401036555	-0.005266111113750594	0.005055380081427029	1.7573910832500537	-0.010490819040424048	-0.09922424647976787	0.06248746126236056	0.0024480544983664005	-0.08252953555742683	0.03633495080606326	-0.024827930169604405	-0.010903056392122017	0.001635378511417548	-0.09730878813428244	0.27033647915613435	-8.513438990485156e-05	-0.040138710156907204	-0.011208303629866532	0.004227210260959692	0.04732845461804845	-0.0005942377812119958	0.00925128942741976	0.0014094750838241452	-0.007792069602869378	0.0016781789104034941	0.00124596676032088	0.003927444645128162	0.18174852815265427	-0.01807611261275797	-0.005966634986610734
-0.05573428180568899	0.04103718335385811	-0.006793720196324648	-0.008464117865026584	0.022045762081372232	0.07498445502537543	-0.06759479235961158	-0.016749122151203482	0.033637997810766956	0.0013702936224013684	-0.024043154303223128	-0.07329194210616861	0.11334359360739117	0.016023149460895548	-0.001636702832352421	-0.07047904094266123	0.007739648707299011	0.009816458097186478	0.029601812023057755	0.024305953967349886	0.01551831545103746	-0.01965849135976023	0.003473994234222846	-0.9278133280554625	0.014402624715995717	0.025846610250747106	-0.0011143229628316476	0.013878997636359781	0.12307786989112715	0.012376383615887608	-0.023279516517878893	-0.0028085170417502013	0.002333852447479694	-0.15425744132820374	0.30731296400482305	-0.000682525608123251	-0.005300117155020689	0.06634834139182767	-0.010270892528627519	-0.03460751892769676	-0.0008037571650755126	0.030434138064197577	-0.00447477059124576	-0.022344186815027752	0.028206578232237097	-6.0191401346673953e-05	-0.0001297935906393832	0.07520748403996468	0.12131398778233979	-0.0010379199652990792
0.010052914078442336	-0.01245546236962864	-0.0319776909741121	-0.005368528231883466	-0.00512374162639453	0.04855716777141061	-0.022060074728895235	-0.0369385890002819	-0.003621813683322398	0.0041625813279879366	0.024159007410322102	-0.04427172265448335	-0.06477217990653517	-0.009873582933118451	0.002334946921906885	-0.013439211664258438	-0.0034689777636282997	0.007737080379351755	-0.025295944854272966	0.15578383091619288	0.005864076166339464	-0.009775699406315107	-0.00030889059027504117	-0.9180372098600581	-0.1770766211380178	0.02554290193415245	-0.0317929664399684	-0.00087947741879143	0.012414281458937103	-0.06968937623916527	-0.026880157704832437	-0.016762207089694947	-0.0002822904663427835	-0.00645748963939468	0.11521635681881016	0.009498549033604286	-0.08721441480784779	0.002053556496856072	-0.004953212123103003	0.029970054472153788	-0.0010315599002940871	0.00028155296119857664	-0.0004102804958307388	-0.03821470567366523	-0.07686029477237358	0.0004916125245224976	0.005243896284956281	-0.0537761992621944	0.059084258222162865	-0.012260234743001273
0.0119624932805531	-0.013074121128666592	0.020183885168900996	-0.004479426911222708	-0.018473767961794785	0.04843684426241689	0.08352892563951173	-0.040472661919180336	-0.00747528092134562	0.00026549099645053505	-0.003272966729545442	-0.1340647353599725	0.038366298301205914	-0.02000912071005041	0.0003071292695502052	0.08457594171020383	-0.00038693950612196204	0.01003048572662192	-0.029964830904944756	0.027140148276371293	0.019677565958820333	-0.008554714106247412	-0.0007516067276348622	-0.6296810271803168	-0.2084734471875674	-0.02434433904884345	-0.014030048963217814	-0.00815713851721921	-0.2488900240584533	-0.12342915371960463	-0.026693402957816487	-0.006653002818726964	-0.007796667655261626	-0.00018846621881602913	-0.2226530698740061	0.0071530481292153125	-0.11299725522613899	-0.03546792762657333	0.0014431730400330707	-0.06325991361289798	0.004237383213866997	0.051063852680511994	-0.0036129036668746265	0.04928390196550717	0.0731345634433369	0.001274202780084306	0.0028480448489654007	0.09198804645920072	0.006774793318416323	0.008991622839122101
0.007269229613064135	0.0037334714672724203	-0.022580426819507466	0.002863927548008087	-0.023772082536509243	0.036301668828812396	-0.01936490388908878	0.05890682516851121	-0.0238917315907147	-0.017397556368942968	-0.00047051965712307717	-0.12255245931271201	0.11889266513819266	0.018083365286688604	-0.0032727911973850494	-0.02009303721858896	-0.005558808360977309	0.007141062589095054	-0.07272382902574136	0.02990471644506688	0.0005685911763496278	0.013712853742725201	0.004440404058596869	-1.170718177757516	-0.06582388826859396	-0.08359039001793417	0.0622326155655237	-0.0036358010092098995	-0.0688012176889261	0.016550374425042175	-0.013167325228591563	0.22787379164969843	0.0009134869990082734	-0.00928033537047113	-0.33067679021161217	-0.012401015766592536	0.2568911025613252	-0.028721005213530406	0.005574733363496125	-0.038227723043878906	-0.0007344750190728519	0.0020641346011580027	0.0001014313901479909	-0.0061227667147135435	-0.004118937614667539	0.0013381750880642358	0.005967152293953768	0.27081108797746534	-0.037698836007340836	-0.005456724597263747
0.014061345645414667	0.009306978176909978	-0.02855343230202848	-0.00664823511042814	0.02279110228756772	0.05020373869395753	-0.016852672332833208	0.00567161231315813	-0.024916105171991512	0.007152366347377756	0.006111080927504372	-0.08957238007003233	0.014191976682288623	0.01432256994045838	-0.0021377089747358696	-0.01598598756853444	-0.006897375300035401	0.009786382169839635	0.07218683074469755	0.04244153085385915	0.030143395123857046	-0.007897300432626434	0.0007173433591215144	-0.8871394695945514	-0.019433785305602306	-0.09895399566838214	0.008134943870037204	-0.003918047526390728	-0.0761553816858394	-0.09473254953873256	-0.00365223848407295	-0.00859510937761188	0.0011915871122833777	0.004466266927824199	-0.2922397619933899	-0.05024252975660711	0.0332246453506913	-0.005387142463644159	-0.003395910219047073	-0.06598773945778502	-0.0009348120960326924	0.03587789988205659	-0.003141819822321122	0.0031712337120097345	0.06920187746215915	-0.003435672143487318	0.015176146391089787	-0.08172122262293215	0.09680010215839975	-0.004182703061288339
-0.05665485825384458	0.0013694299895131736	0.04248436162679113	-0.009027921623280963	-0.010954740334613963	-0.05731552262307705	-0.03665063481964735	-0.02125374585447935	0.030990034904530693	0.0033540152773286537	-0.037293553863384295	0.08657971955879039	0.03514980115472663	0.010052856452378547	-0.001326809203704397	-0.008528585196157564	-0.003589560068709261	-0.002518014378703083	0.09186882622763169	-0.007526416642614822	-0.0019440047447556025	-0.018985398654122763	0.00735142640214126	0.008571528660979493	0.04404884579748886	-0.08156471200315109	0.0002259482917475907	0.017223367179373235	0.11220178695267419	0.033863320107573876	-0.024442516307782717	-0.009417661095865332	-0.0038550235646629518	-0.09766388571943889	0.10880327433533721	-0.0012036008735056385	-0.12335558418604996	0.034565327918361984	-0.011577583396691989	0.0962063425078437	-0.0010211218570460915	0.005654570479550057	0.0026353299224145302	-0.04290550387660894	-0.0010739599491773788	-0.004840351564653974	0.0002564046790221255	-0.13358812260058664	-0.044172933422232746	-0.012081397782526983
-0.023706971699344832	0.00612378980626454	0.05080610449686019	0.01403346320616656	0.0013680541328079925	-0.05280016846948001	-0.0404085383748301	-0.02366661746075433	-0.03843819703176232	0.003955493108595692	-0.001623373234765677	-0.0021321999751267866	-0.009945716411511513	0.014428224148259141	0.0005968245891501283	0.06955468464554851	-0.00251273584045407	0.009206058388721794	0.05733952074220324	0.030939450140505507	-0.04891300391012746	0.00468675407331109	-0.01854308826479064	0.9791298579292849	0.022565046367680135	0.030091895730615124	-0.013919506938414452	0.0021396198491944233	0.06023415497489214	0.06856185414310358	-0.006269215011822144	-0.004784272907533978	0.009216281764034466	-0.06534531294362296	0.04244373704101781	0.00961462058963225	-0.08586545859764393	0.00960328377259957	0.005582131863026553	0.035973671554630986	-0.00118279177241493	0.008622369626031105	0.0013265782813730767	-0.0010932229313173594	-0.004909612660381663	-0.003293631861344329	0.006490770573448754	0.17717302707625873	-0.010271665902832319	-0.00798944009426159
0.017563190715620566	0.0033879130028570217	0.03944664472562095	0.014428023435949672	-0.027008555680527933	-0.04734565277839883	0.0015798336526337152	-0.022805296730180454	-0.03516126144179907	0.0027876835023940656	-0.004644058799249251	-0.005576257425691438	0.17494887629189143	0.011706385708463676	0.012935899781121044	-0.012632418494995454	-0.008069855990844917	0.0208818651390422	-0.0016156232449870004	0.07585807432209968	-0.013463278767510791	0.00688960641438025	0.003449144468056875	0.3425065629329069	0.020128072493452148	-0.03793000683021337	-0.014523181886471684	-0.005172815190565598	-0.01868129820685531	-0.0845783729940068	-0.005654519042087213	-0.007474707169564135	-0.004066928285154973	-0.06749337129222722	0.042865292871496784	-0.030993993775460693	-0.009285738326717547	-0.007833995852521366	-0.004099944624445197	-0.07343440331835381	-0.0011683454829035326	0.018731308274623007	-9.184323893859983e-05	0.017144425569393752	0.0752249509161009	0.0004895658822835685	0.01899861219952618	0.4281805932620665	0.08585590935861273	0.017105173664169162
0.02047829280105325	-0.042721366695773304	0.08076754467388136	0.00258428757333113	0.02144976989462557	-0.03328904784095575	-0.03834997523854408	-0.02653306329527395	-0.025963552441764206	0.0020060414288305766	-0.0317351121790889	0.2388383973963686	-0.07144439430838083	-0.03771731448468163	-0.002707845597864798	0.010370285571657223	0.008027491858468329	0.014268664950587118	-0.005452896878925458	0.023710984781089066	0.005692192400622298	0.009376475866385226	-0.010064384070609231	0.29797317469053963	0.041374907904446624	0.030447672288376	-0.0024705410016469614	0.004398642601910979	0.16277937137038956	0.025474189691071025	-0.02270598003913365	-0.004307855590189228	0.001131282724939956	0.003752587175023291	0.03591766650090576	0.0017071864204949634	-0.18309932214604632	0.04823845330617623	0.006537883790704836	-0.05959716657810259	-0.000657832003661315	0.018947062542755886	0.0021429588704435444	0.01716997277347309	0.08667699338402245	0.0011446203720770426	-0.00047115104570766563	0.13240723495256487	-0.04036959596848574	0.013148857161019623
0.01640116530100049	0.014587463767675946	0.029443735057265347	0.0018175408883084857	0.022629136414218827	-0.055553876519706134	0.0005800536268183351	-0.02248562392003587	0.03261852526408365	0.002497835901891085	0.015943735062703673	-0.01097506623876452	-0.051585343003658635	0.015040392793569298	-0.011826663021419881	0.013702928835655256	0.017810335078448862	-0.05155228369088254	0.01598898599765471	-0.0713892682726475	-0.016105002270180194	-0.022384964351259258	-0.0032040280735505804	-0.08421402341449921	0.03774409095281389	-0.09634144159120414	-0.004345119827835333	-0.006827686894534782	0.02916919399006615	0.004581953992713716	-0.0125140668603618	-0.011836458018805025	0.0024936105059046895	-0.007490244764755971	0.0368600479480996	-0.008327731982977276	0.14363595382135272	-0.023422524722495838	-0.010940923776054842	-0.046125867493009357	-0.0014726078866093303	-0.06561024158497802	-0.003292873233179853	0.022604130239907864	-0.04045452768050973	0.0007834415599951172	0.010846627384797103	-0.15153703759125114	0.052678022168730604	0.008688251966274766
0.004370992198679778	-0.04624318207842516	-0.04251396469186493	0.016629986159814324	-0.03326661494757154	-0.03487567660243112	0.0007870501273415357	-0.026392444497242012	0.03903378262769838	-0.01596725975810732	-0.02209231976635747	0.013541293436928935	0.042166034269811005	-0.033254828573341	0.013379568881635896	0.013063044901627472	-0.0075568028440083255	0.003044884423262192	0.06811312678324993	-0.01801359143933605	0.004189114757785456	-0.006195984748601404	-0.0012529585316729936	-0.5862450444557157	-0.013273150023211566	0.03309400860186333	-0.0015774126013058775	-0.01508857608612343	-0.15201351773449165	0.025313379873488157	-0.00935291994736126	-0.006913733549289464	-0.00011633856669559464	0.13723079296739552	0.022359360230211768	-0.0077496188258231995	-0.02998661676883403	-0.026900217197063647	-0.010107567524436855	0.02424828860366306	-0.0009150992780581873	0.028575459001917807	-0.0036883188947234883	0.012067951282171634	0.04038188501310551	0.0009163773444997787	6.638461723987348e-05	0.07183713533241035	-0.03779277016664182	-0.009528026135169785
0.012536644846097489	0.020313099228783358	-0.03462800618173051	-0.012307733480277147	0.004684414849803671	-0.038443738667895015	-0.027283208672372893	-0.01942146749610847	0.027862540564325765	0.0038170136002481743	-0.030715957766825886	-0.09311358442061538	0.08314641722610559	0.015073115552958916	0.0033623366612508107	-0.06963447270364313	-0.013293035019012314	0.002494094709541605	0.08797490560901151	0.023418156560833087	0.1337088332877552	-0.010717629688185116	0.0070404783573572785	-0.8651728986289374	0.016564839292932267	0.019905154881235922	0.0034226043044836845	-0.0033177208720266207	0.08978440240894374	0.01481340533349412	-0.007849216965599407	0.003395163660950493	0.004339115416274035	-0.008641028793394344	-0.27998579584143984	-0.011166975834195545	-0.12685092078392382	-0.003916527017235785	-0.009680239956831793	-0.04191991405906847	-0.000800481290047901	0.03520166140297297	0.002134604423207202	-0.041853085293585175	0.03902483292049137	0.001192558358619499	0.0015818914088164093	-0.08716065764011956	-0.045927975575559006	-0.0028891157052261408
-0.05975373479488235	0.03620527509898493	0.06102037366763984	-0.0215703656167615	-0.01038842747883673	-0.06350744015670971	-0.13974261905349322	-0.04079283255704631	0.03259172723660781	0.0019895700644814497	-0.033550718154057906	0.2353865042988613	0.011370740462471258	0.015290289576006944	-0.0007621232207075081	-0.08459464851453886	-0.010257806138821752	0.0060881926764743185	-0.07764831373469461	-0.05924017962120299	0.008428346064122298	0.013759998839428954	0.014600231599740983	-0.6060277705684037	0.037968333534801606	0.024707165073140733	0.0584918901239309	0.019411668433400336	0.18287324975349178	0.0017155423346626776	-0.03661897296077159	-0.005000673372042729	0.006610389343567113	-0.1558612652134666	0.0025600068175818703	-0.012042137014296713	0.03934766821855656	0.03716891545948456	-0.016685883278894108	-0.036751083560977574	3.92423786179279e-05	-0.005395079548529975	-0.0031556388004719336	-0.03428375783842657	-0.060458238337461126	0.0011568651202625915	-0.0004910315135938617	-0.1442628828030587	-0.03185295274360833	-0.00823285840444414
0.010836679748501228	0.0024234292120221654	-0.015780009843841435	0.015417769035519814	-0.014094050255247294	-0.03449151257576486	0.0002858005992784456	-0.01840996827638355	0.03984825984126223	0.00506952783435845	-0.0006047166393520456	0.027173957670536767	-0.0589110440690948	0.007825690769326502	-0.003033476175112628	-0.04511272257136243	-0.004985548036500131	0.019075332228281696	0.07592018708011947	0.05479011935613307	0.0017849301184551223	0.016608338626293333	0.001004514463342639	-0.8999822957486582	0.019517832100418218	0.02449775144168716	-0.0035557798959946012	-0.015149352181233916	0.08281565302730401	0.048808433138933106	-0.025666599450314607	-0.007100950601391014	0.0025064093658738783	0.15375778131544074	0.042830609693825225	0.009922722605732997	-0.07579157120476812	0.0053455141899163205	-0.009497954349058273	-0.04138101096778555	-0.0008362178006493195	0.06850065522688582	0.0007469122694466932	0.016493689302604208	0.05738004589929797	0.000651812638546835	0.0016266885286557225	-0.08416819762181187	-0.0011713882789403216	-0.004044343491226755
-0.044996906110994134	0.0069406784928190066	-0.03328559464638074	0.017999604495465973	-0.01008923999700728	0.023582893166723625	-0.04249703125091655	-0.021076675670787335	0.04275653766346013	0.0053000540099565115	-0.03664820337605525	0.03279650024040766	0.035774734256441294	0.00937440347640204	0.001653082722022191	-0.04979497732198524	-0.004418566900715678	0.010743228412161807	-0.05451791869924109	0.024813396301659487	0.002800260725022099	0.020262805240301895	0.015674641397239612	-0.8580959701870859	0.03222663247383953	0.028675237287245362	0.0008727391206872199	0.0020812032118334173	0.11360129852622462	0.03201657405708065	-0.029417839007203565	-0.002626339406615898	0.007285885273731219	-0.06413164402360226	0.15086850727782194	0.011964377659624006	-0.07310796460296833	0.011495718681895596	-0.007253269666825326	0.04029497197416822	-0.0006776015290422947	0.0022334085090567894	0.001018867942360521	-0.03787798230206972	-0.07849892282668812	0.0010546398294216488	0.008334453011311234	-0.09771128960294954	-0.04322678248829834	-0.012380605550455948
0.022445779710880562	-0.02672862123470277	0.02436427229001756	-0.000997529242377368	-0.027560748212242654	0.21320045546850214	0.076049134361693	-0.033926692891404944	-0.031711651514984805	-0.013082233347843794	-0.019639933616232882	0.20776176067072538	0.16301934767645543	0.023727704984578303	0.01824993306164397	0.09977830536430611	-0.001687589893123004	0.016129030169613905	0.03612595707324708	0.09823777382051921	-0.014125166367573548	0.002469572475044697	-0.009012878712919701	-0.4568179428336065	0.6875140246895	0.02978738171352279	-0.003308158885883222	0.0048387409204809955	-0.08454137335337855	0.04586227636315607	0.050297105201727206	-0.018594929141554258	0.004936873546737115	-0.025043564403310573	0.01470799295006318	0.0066685922871613	0.4596704886835839	-0.03418823484725635	0.005483581109756779	-0.07741930201859178	-0.001364360924160428	0.004053811432313159	0.003193924153365515	0.04220688283380405	0.05234150368318769	0.0008061291370198888	0.005924230586154227	0.08465346393855352	0.20603045968711714	0.021483359575366557
0.008980607946547753	-0.003135506388689646	0.01088562813598137	-0.006879280159057362	-0.02246772193641591	0.059727240430455276	0.01517527628691405	-0.03292534513168821	-0.04636972686717527	0.0021864276428743322	-0.0005761038390388421	0.14338318298380653	0.14932753854670663	0.012613366108510854	0.0044099112020488974	0.10633369923472147	-0.0050044710084379855	0.013595688067494848	-0.10449278496531551	0.029776163951065974	0.018591862459495814	0.0062920409730619214	-0.006548865851694427	-0.44548256225468813	-0.1796001785457801	-0.10193434634372552	0.08797983026515349	-0.007587330691052921	-0.24592273601668466	0.00022490539498339787	0.038140169594680084	-0.011530842716744427	-0.002639870556666392	-0.053162505753041295	0.2920860485966223	0.01111431120954512	0.26351370682589886	-0.03362945876232207	0.004435129133242117	-0.05322204952961347	0.0020983322492815204	0.0007813250224666262	-0.001405777596509506	0.012903931669109261	0.06614169586509515	-0.002140515081112244	0.0037621281639261725	0.108202272309004	0.008833898129567296	-0.014281873747942155
-0.04259354114944308	0.009230166904644285	-0.0038822814994193323	-0.008567001800007893	-0.014806390683237441	-0.048802782202021625	-0.04346585347461169	0.001553323659749185	0.03346658442742846	0.0016795653708522877	-0.03508229084612649	-0.08819928993929861	0.0828083651710921	0.008980931603413955	0.001589921471595153	-0.04544950349544542	0.011644274031041868	-0.011162897533862815	-0.07183593024026613	-0.005994213189257789	0.0037482387024072067	-0.01416580482280333	-0.0011866579212175565	-1.0033039904919836	0.028674683909630176	0.03763903172022219	0.008010762399069973	0.004869017256542793	0.06887792359212194	0.03915019458464558	-0.00996467528060166	-0.007805753725221348	0.005677286184850345	-0.1473448063012148	0.2943568140022276	0.043941422504354705	-0.06299166257467896	0.00963784455613477	-0.011691372342580143	0.08728602489182194	-0.001160989720346697	0.002637821622450065	-0.005419469463598944	-0.027927304692082	-0.07460117460196639	0.0007252410247914668	0.0031579896310766345	0.07207286070997698	-0.014883968767235455	0.002217586859680523
0.003641208119206567	-0.016885845137649357	-0.015552233608861252	-0.004735235994382492	-0.017167553209265225	0.054983764209602125	-0.023533228815335018	-0.03483232225984366	-0.008741347847474754	-0.015717368779307073	-0.0006345572127184824	-0.11489610077844972	0.016131019528355592	0.012732861745760783	-0.006099784367800749	-0.0563818554890584	-0.019714022061282685	0.005173429227505039	0.013425925588242899	-0.07976085986675244	-0.00024501851326162976	-0.024955876232541415	0.0009482447827276701	-0.6218278316876574	-0.025276529931192816	-0.10536858104444664	0.07006198844062256	-0.010385252160065648	0.02134314750229887	-0.10485749165528414	-0.03151394622913494	-0.009175074291675082	-0.0008904540291045123	0.11154191918617061	-0.33796572026598004	-0.01686096302216356	0.22872175375692713	-0.007590348958138202	0.004162694124739937	0.06025732539631899	-0.0010473092752312368	-0.08398215964873706	0.0005052204142171831	0.05112309113860301	-0.05800720852488307	0.0008731408984454902	0.00907546862479485	-0.1289397759073453	-0.0390505220257146	-0.009942316128076709
0.01642119887452777	0.0013718568322921784	0.01485334797459609	-0.032057175525599634	0.00980525397475767	-0.05479050149568338	-0.03651668159560504	-0.02238597281732127	-0.016329716575995645	0.0023698249248278445	-0.0020877573415647023	-0.1191750051161598	-0.039796143104809015	0.012076016706100017	-0.00029407161750586965	-0.04509445207127937	0.018795256698750564	-0.05201047697474269	-0.09265804660938157	-0.07136855827111831	0.007891719771131876	0.0027402637365823465	-0.000257568687458479	-0.9672381922963672	0.011597975548610065	-0.014633856899935108	0.012874244431754233	-0.001643123304305118	0.06587180571163909	-3.5624871369691392e-06	-0.037086504129694456	-0.01515923850648569	0.0021788382893795644	0.00030887048443137245	-0.40441320269612185	0.005173700418425869	-0.06743838872489269	-0.00029858188177713603	-0.012592546347363532	-0.04871406462569757	-4.900632288045017e-05	-0.07567092950263596	0.00042286139940879365	0.013948208035672179	0.024844181534278597	0.0009000116839932162	0.0008467103888238853	-0.12145334115858704	-0.0010965325023786136	0.005294602850401862
0.01676485469332147	-0.05348327554094358	-0.022843642478740732	-0.008321552161309774	-0.03226582927770678	0.08517530761875405	-0.029292623299734418	-0.039624653974743795	-0.007219200681886013	0.00392615554928343	-0.004619658567833176	0.05155978045907632	0.013296248368785473	-0.041756046599657565	0.0021171687657813893	-0.033279620469556355	-0.010447928028215757	0.008278932062573949	0.01641024617883977	-0.07019156773720642	-0.012461701951617988	-0.013166839425084254	-0.003994993949959826	-0.2368070545229047	0.02033121285593279	0.02866479104554646	-0.026973876031857982	0.0018067379713364062	0.08177293861053309	-0.11588621003669404	-0.027748554187488297	0.023886855275430934	0.021151405319121477	0.004033972892063502	0.042991408985568705	-0.0113948503259865	-0.1713066940240581	0.0004767639151699768	-0.011311172868918766	-0.04225703435147907	-0.0005006070922710932	0.005488690865697754	-0.00010257278544340806	0.016205921122373002	0.06233380209881152	0.000851843887821451	0.012450811591493948	-0.11874130125088339	-0.014604008291224454	0.010667988620240067
-0.06480382338755163	0.008234385127579298	-0.008649069392266392	-0.012292384188504821	0.03880708112311331	0.0469296563266902	-0.08089553651916186	0.2574813268748565	0.035815433667266965	0.0028164631267631195	-0.03472234961848299	-0.09798830377461636	-0.035321645775323395	0.008625425649162752	-5.9273330876203545e-05	0.014174299595763568	0.006971717809911706	0.007084241298893539	0.07727888881934741	0.020344541931001374	0.04983812620042613	-0.01095292792128639	0.00037711038088928035	-1.020053361778521	-0.045534382354349465	0.01713863368717748	0.006526479891662348	0.01991933768953495	0.20469505423525974	0.004598278706292512	-0.024280012932630234	-0.005730770753397246	-0.0005385831835845238	-0.14334002374816746	0.011436700689645385	0.002346538125709412	0.3299638851859868	0.07085177421398657	0.00013245741029750208	0.061192338978723095	0.019938853132612712	0.062925058722615	-0.001001325783921493	-0.035916920242601194	-0.08453135520156034	0.0010514225024948246	-0.05749339692060075	-0.04837480058621859	-0.037569434507227745	0.0018472213473280136
0.01542316300206203	0.1143427496399282	0.028663493688287144	0.020066745523431108	-0.0042020555535439595	0.05926366208066138	0.0010011201803803488	-0.015884675881214935	0.040188728572433136	0.004139114187148152	-0.003659927726188107	-0.1127428309244362	0.12718094484235498	0.02637506070320251	0.00021642151166797704	0.11188825220323151	0.026709211832611983	0.00016676168409539968	0.06995794596009601	0.0390244308527901	0.004674547188355427	-0.0035139157199610056	0.005155798866356963	-0.9914155595203064	-0.15573431959600248	-0.019418128659035572	0.05187065761099275	-0.00510446838706921	0.027558132683313533	-0.057205898326990974	0.006263173096626088	0.01664237708448127	-0.0036685027048742997	-0.003830266765305896	0.3401378165571843	-0.004388157572543423	-0.05177349021991186	-0.004429949694194329	-0.010241835789810284	-0.028292824354293044	-0.0006038812494960438	0.03422834836641596	-0.000999838311268104	-0.03178246681880009	0.08506465252792941	0.0006023551776102977	0.003600970865723866	-0.16596017092371831	0.02531276934270845	-0.003375993938271313
0.009805308031097956	0.004218548529667533	0.05694294911004322	0.008908971907832165	0.03487438328282515	-0.06288128352289714	-0.0006325037597491018	-0.019646303244511457	0.05078026231224003	0.003724198415337742	0.0006568042071710806	0.15045456581705677	-0.06909970410607658	0.015028780527005984	0.0020123576809030056	0.07198787369125621	-0.004156305488458111	0.010626899886957654	0.05758062163529612	0.026319383318769905	-0.014077310597941914	0.01947225450466692	0.020130790445612	1.5425467300663207	0.01860919281239694	0.033172920664548654	-0.0024844785911144755	0.00981824396850061	0.1310884336279842	0.04228203538178032	-0.007732113370592287	-0.003631889204166873	0.003356200898521638	0.16109813641158816	0.3002376095846606	0.010196619298095174	0.20607572485362372	0.014107944375931583	-0.010983753343724492	0.037636324925831376	-0.0002872888293459255	0.009357462442560246	0.0017246690940250118	-0.03224696985442351	0.024353327098612952	-0.00012261118181268102	0.0036984077163635448	0.2280671946420312	-0.012136293390896025	-0.009928023769275023
0.023154369472234065	-0.039438999001634514	-0.03714714576167189	0.015037451441771555	-0.001590147358755894	-0.04247147254880092	-0.008146868853096385	-0.025995254954086066	0.025519713689808304	0.0038299397704406146	-0.0378294812472046	-0.11233322661353667	0.04369285029024059	-0.035568023354617256	0.0013365075246660127	0.015902907038998274	-0.014202435544692572	0.00991607349428232	-0.08754472731716668	-0.020111896120006533	-0.009613543697339355	-0.0060079734013535925	-0.006412785427392919	-0.532904555035232	0.02286095848901632	0.023315199297493656	-0.000917557252556253	0.0017277350463136827	0.08521800273743661	0.024062352498292056	-0.01955552733583854	-0.01395747121861532	-0.010392390816236002	-0.05469905881868617	-0.06087625085924219	0.007084933439812721	-0.10554925822341284	-0.0013960145347127763	-0.013099696516322002	0.04958668151576021	-0.001089827107950987	0.0014957688176413285	2.0611358886526433e-06	0.010696970742274993	-0.0718193003839206	-0.003942629605250113	0.0002591975856043064	-0.11616184418888688	-0.034303981316657156	0.006767417204916274
0.018587626375819764	0.0009975875707985324	0.027686473494099254	-0.0011404213388716015	-0.019528229962415208	-0.062279582429298534	0.10593238619762778	-0.022393413024992422	-0.005309198381351598	-0.015347494784062292	0.0003890629438410542	0.0895735479382086	0.04307380387765443	0.01055420983852	0.020336223708663236	0.10845502883932859	-0.005198723977705322	0.005258584458289624	-0.036505514282743026	-0.06941005091321949	0.009750922413463559	0.01269472484244252	0.0014914451789130908	-0.9791154360709972	0.015596311725518898	-0.014316895445233513	0.019801421939922056	-0.013450904279825772	-0.24644705823550558	0.019505631242147138	-0.014529621826970469	0.0004984861545533931	0.01943162819095469	0.17236691950659605	-0.02212821755897369	-0.013524883364890411	0.21258447232873523	-0.05132705187610682	0.004104570968235202	-0.06699923309138212	0.003117064009306341	-0.0054283753064490155	-0.004435937857530735	0.03961438754264272	0.0363915382365195	0.0017312558000652644	0.0022590460350880677	-0.1227863929283756	0.009223746561773896	-0.00805497733836164
0.016442850577608262	0.0012366233917855424	0.030240778137886944	0.01471650991675415	-0.013562169205891678	-0.03052919461041947	-0.027141826380577185	-0.028041195374055496	-0.029822287904818223	-0.015562079677209475	-0.033758804003491606	0.14930483415138934	-0.08018144268707456	0.010763286191918632	0.0008193532823088389	0.17229540792569734	0.03308010623363934	-0.0512206182086662	-0.018574877016354366	0.03965162730821812	0.00634018613746407	0.001634917719715304	-0.01294220822072166	0.15512849912738935	-0.015797702831909465	0.022947458431271207	-0.03502555503014655	0.0009817830172949471	0.028728141447131702	-0.05839887914218616	0.21083618753157263	0.004552447948390545	-0.0028326986528823908	-0.05659032515256895	0.0322287199807799	-0.0016518092043388607	-0.05852196888893759	0.008672511656861207	-0.000244557653262018	-0.0700846786903232	-0.0012049801754532381	0.020098454135384053	0.001489713381693946	0.004088787079916437	0.04522807258956718	0.0005920953317261592	0.004575513915922784	0.12040114787246475	0.1167718352663911	0.010837846958759473
-0.02412800202030303	0.0018827802719563352	0.014021072641420596	-0.012856075224477353	-0.015623032971451175	0.06292946883259902	-0.03944841730025728	-0.025690892039815845	0.03363814582533742	-0.015895192371550366	-0.0002955067407569004	-0.08500372182242136	0.0748388616259821	0.015585722786930092	-0.0038683105805575905	-0.07214423681441531	-0.01117157385541168	-0.04528655380145374	0.07407431010385099	-0.01208494154210548	-0.007567344910126849	0.004244577892831512	-0.005716718605456663	-0.5129879811566123	-0.055880850512729556	-0.01846401588003855	-0.0017258810533016004	0.0027999126836421055	0.0378222365777427	0.002235660129862845	-0.02358999235867477	-0.00744816842841974	-0.017096326376374964	-0.039456007692507046	0.06878557571872307	0.008098478172956674	-0.06267799968731724	0.012448472844740354	-0.013204662715864107	-0.040262246089119616	-0.00124253565275867	-0.07006348334516824	-0.00025709104498127997	-0.03609055651435701	0.026407449626766267	-0.003334074767918719	0.0032774821929046085	0.0680667899482999	-0.0015812834034408297	-0.008474016418289829
0.012255939606512401	-0.015593682990073285	-0.0337035958531831	-0.0009065211411174459	-0.019265477866127093	-0.04564903739972851	0.027732787133232704	0.013589384363404587	-0.02042104437355374	0.0032824435891237952	-0.04048420359619086	-0.14397873334945033	-0.08334265982822517	0.01418255080565632	-0.005071741634292266	-0.06263487937441115	-0.011599171434971321	-0.03290681581503559	0.033740985524257486	-0.00734600290563485	-0.013170575958721247	0.0025068620580950664	-0.011170307250786937	0.32380871989490495	0.02736212710576947	0.015302098720329832	0.012911783439188184	-0.01064819463885142	-0.10483711304614735	0.03686771585728138	-0.024735937046480375	-0.009148908320091504	0.019932795906056344	0.13381042105473454	-0.18094092505759043	-0.006199915519702791	-0.002640605446056361	-0.005127460509045704	0.002725237420054691	0.006744546136867757	-0.001345732439494168	0.03278250013240868	0.0009093519144040328	0.052547878664512084	-0.040058309468874086	0.0010032403907145636	0.011661335891738053	-0.1844424924069971	-0.025932963943887263	-0.00446397789940711
0.10821169442781402	-0.0529338509455818	-0.029222343794830703	-0.0011708486527095374	0.004317452076919108	0.005064031549856918	0.1697662990915333	-0.001793382304142051	-0.034083282914493244	0.001742453828977159	-0.0005409060674446665	-0.02168372484476331	-0.06290255258268171	-0.03826669871950835	0.021802043099002823	0.19471645709323165	-0.020650209769348202	-0.06014829314454982	-0.009205911204019321	-0.008723701057051949	-0.014278120037186636	-0.008099058343402793	-0.018632798056619868	-0.034827720869862334	-0.04521129627463815	0.02561632900583463	0.021254295240360987	0.04298170017427947	-0.27307658009989966	-0.06946792323412974	0.3551498878478278	-0.009684623659283898	-0.011139198873574787	0.1481072087713689	0.2137588713995874	-0.00045238218284548564	-0.036279167323828916	-0.017951663838200512	0.010016514343633208	-0.031020398954859228	-0.0006507961043447722	0.0047404535959271014	0.026003419410887	0.039135282046422255	-0.04883577407976395	0.0013684045022055217	0.014339225142988106	-0.08821131966975336	-0.03802791982372428	0.013128769719392948
0.013374416468510208	-0.013904156854263784	-0.019393432252082128	-0.0031273578684287715	0.043199919868662166	-0.057273856496566626	-0.022375503900305193	0.017671616997560886	-0.01962768704645605	0.003139900998923622	0.00039700127652949956	0.09203756400327202	-0.07619214627149232	0.006491230660004294	-0.007433955799633259	-0.04569124396838324	-0.00615574476746624	0.012870967540793936	0.07204431263419993	0.06663397265891727	0.006715846335007154	-0.004379738855479081	-0.014519878035728835	-1.011617486836972	0.021415735151532406	0.02588862458140311	-0.01695552022447355	-0.0019160241502522695	-0.08175790529846154	-0.07435564769035045	-0.009724989341125274	-0.010828989745242233	-0.004580201381275583	-0.0013646623485693453	0.031131399404297645	0.0025316531191929242	0.17885117540249995	-0.005308653560670973	0.003945551974483533	-0.040384620617439214	-0.0010121713375185208	0.038123018125193996	0.0016389044452371309	0.015199846311199895	0.021076646531629287	0.000762081940817734	0.007163609894198817	-0.11213076744198652	-0.009860904332513019	0.013078034608237794
0.02104652494123934	0.011119045399051902	0.06788610213597522	-0.017041974538332214	-0.02170240590972453	-0.03062843266891723	-0.03328085409812775	-0.029815247165765415	-0.020853973539510934	0.0006221494970228377	-0.0013138098788109346	0.13125708580794698	0.007581410675829283	0.02073910534393726	-0.00035665739086944084	0.021350276069183202	-0.00116041496296275	-0.04679944175481068	0.07124179862710443	-0.06611611056256751	-0.014975484810534317	-0.017629326114258218	0.002980361933964923	0.8284215241944214	0.05463725784026083	-0.007457286202757041	0.065494018598387	0.0016889899834695826	0.22050574582546023	0.009503036971913662	-0.0022628040828121814	-0.01838614014958057	0.021315042470760274	-0.0280989818423066	-0.3732726181948525	-0.009112131041934571	-0.11958124658960642	0.013952690713091397	-0.005050162305593767	-0.05637811147276862	-0.00031826322769047693	0.018648322531198573	0.0006202251893228095	0.07047464197734461	0.01867954213213734	0.001171470290280922	-0.005743689361725774	0.1678465589314367	-0.01203141583423344	0.00044363322793160477
0.01210247370601819	-0.010113939285098968	-0.027014936198604574	0.01181767787424924	-0.00823724752516937	-0.034538453518693675	0.13552152449898278	-0.022770404224068896	-0.0025716802294777153	0.0029669412558982005	-0.000549249993419653	-0.02273945533410697	-5.889297467192591e-05	0.008305239967043417	-0.0017916899182422639	0.010276209043260041	-0.01556165438163075	0.007325353364765305	0.02364485554574694	-0.020856422983073025	-0.011403462006500604	0.012181341145891202	-0.001573602332700284	-0.4149700811468345	0.015468218227716444	0.02757209911422533	-0.003117563171362235	0.0104027141294795	-0.24746427286215603	0.038924412022128034	-0.030700707548793706	-0.011337688867999532	0.006074900009449812	-0.05734500835444935	-0.19718609288411254	0.010561820388417254	-0.05843108244125324	-0.05509777892898983	-0.00911382497103441	0.0241193324201673	0.0026618782265184562	-0.004347089190835868	-0.004286420530529722	0.007819508703541578	-0.047550719819320963	-0.0033763732562078074	0.009453949110292705	-0.07797110956113129	-0.021746804813381915	0.005480400313100472
0.021266631209171282	0.12960047218418477	-0.02417460422611257	0.016208521179784746	-0.03487235547795444	-0.050052056978232215	0.039896695160165294	-0.030124480739106	-0.003525462343259278	0.15195164694847554	-0.033726362674326445	0.027520429105919904	-0.027158738673009337	0.011929103063576803	0.0027533958849142435	-0.041340987309033246	0.13785882849784803	0.008411105262672209	-0.08123785299790524	0.04235133178556443	-0.00450387123124533	-0.003224745894649459	-0.0004948505994059815	-0.32291252541461835	0.016727095995716718	0.024143335197456053	-0.0003564078924873684	-0.007048727213729217	-0.1354735174502246	0.03236997430037927	-0.016107618613046545	0.17035420583395572	-0.014897970244369207	-0.0017121797828034914	-0.17882112010515347	0.021179017576438492	-0.09031054769058501	-0.025755431868745654	-0.002585454707880854	-0.036228377655280385	-0.0014272718422624166	-0.060826099628793234	-0.00047441338499556876	-0.040412209766447084	-0.03866058943816102	0.0014827598088733795	0.0013539910513856738	0.09314373276631051	-0.037883672341140665	-0.006777851865634875
0.023194328067504284	0.04641138696555845	0.1088045291073266	-0.0007319265787461517	0.02228098137905854	0.08295253950768237	-0.027168634654761808	0.1269185682777701	-0.002803044407716152	0.004330795703057811	0.011453567822352852	0.28830419213376707	0.13620979146101472	0.02770305888951134	-0.002012434478137584	-0.04023306991117715	-0.0033987861062055344	0.005318309384239819	0.070174882464023	-0.11248714512930637	-0.011691099387115537	0.01387486789607683	3.437819687587762e-05	0.5276667117449537	0.40921782524822736	-0.08455527523010296	0.0738425045508724	0.0022010712941977545	0.029362968703479465	0.01708673100900969	-0.009284250219290061	0.006536063157741409	0.004191853183615968	-0.030647187553140064	0.3011722647330892	0.006089680433249941	0.2585436224189658	0.010152253260666657	0.009541643606787694	-0.04709539736085808	-0.0007925229800239322	0.01021545211054472	0.0005946675913226499	0.007718238432706676	-0.07678943974589002	0.0012460387523467943	0.00387338677992102	0.10728689031665017	-0.014814766635443084	-0.014819663677558492
-0.04272598680852902	0.006186893526099539	-0.02084938820579141	0.0085858820316942	-0.005890794477350937	-0.02954206759882527	-0.045633510570784526	-0.019921446721881148	-0.0019717028878277233	-0.008377078076135148	-0.014202468242545637	-0.0028806774219701766	0.03984698367292394	0.010996638753648768	-0.0009725802850220134	-0.06424699425422477	-0.00136200591747388	0.02197675642133472	-0.0930658782631761	-0.015951976692242898	0.019692069986369052	0.015051776007954687	0.021390110248518612	-0.9231172907221872	0.02334222884100782	0.023174722946962083	-0.0005359976689042014	0.00358808744203925	0.12461606784864794	0.029868587420081985	-0.033700192464364134	-0.0044714205598361334	0.002345173374126716	-0.04015183938820737	-0.3078202626185313	0.009300665406823828	-0.03970498833315905	0.012806060650255312	-0.007958600457782995	0.04660557510875951	-0.0006205235461937263	-0.07515099676273548	0.0010212572107418964	0.009764753353103152	-0.050961595272142134	0.001176454376066249	0.01349756064673711	-0.11262510236181279	-0.03754419114411744	0.005898573075133391
0.018572180770805427	-0.0008634730485933687	-0.03997783756483614	-0.010061373315215769	0.047965985168552654	0.05537925900051723	-0.03229331302257196	0.3695703489538026	0.0021866747603518887	0.0041748476525666775	0.01806930712526346	-0.1286543355095362	0.0062145388595366965	0.016544000643952495	-0.0016743601538713848	0.08875547577057387	-0.014879615411264922	0.09494364934365548	0.057890752400608654	-0.02721895625013385	-0.04000732017923001	0.01747836810343033	-0.0035342498588002854	0.5583143909936648	-0.06164729921473436	0.0276748667747971	-0.016506959007720253	0.003560020559386976	0.09288852280775073	-0.08629509005222116	0.11345373260531195	-0.008970922653486924	-0.0007589381723269981	-0.056312003468110834	0.03881487023140999	0.001468272784957935	-0.04324925338295015	-0.0010733091875756145	-0.013501717671716323	0.024902302436435094	-0.0012662204475564066	-0.05593222444710009	0.0007771959473080642	-0.028141084878737094	0.0004506934414220268	0.0012159713050754362	0.0004008261866027169	0.11693362478033764	-0.027560205340685935	0.007956267068257512
0.01632014656442716	-0.015233214595814934	-0.036787948210559536	0.0004388937649084255	-0.029524507419909606	0.038632734548314694	-0.0028465060259881283	-0.019213271608052036	-0.026714486416781074	-0.01237113669479113	-0.03195402350198674	-0.13607157429927538	0.0034425637625982745	-0.028318052776390323	-0.0028902269955222437	0.185443748405545	-0.009982789468032525	0.004647794319449076	0.03845657582401982	0.02323678619005441	-0.010122830519155196	0.03082725274338045	-0.015124875395653362	-0.3161368023771745	-0.19733985589421474	0.022188239864018123	0.06671446242939255	-0.003386857215328928	-0.081151387644846	0.028864887502975126	0.0049813010455345644	-0.012331467746003182	-0.009926379494213688	-0.04500483190933164	0.05381643877383494	-0.03678554059237904	-0.06363451402061791	-0.00419180873775058	0.001984682109190544	0.08355351257548572	-0.0008546615986255347	0.00013213127440703828	-0.0034124126005281143	0.007974941215774743	-0.07582528952634443	0.001487427517105243	0.0009729917186643434	0.0642657786220464	-0.008390647473924583	0.003325511323051251
-0.04564976361011327	-0.011480486769862455	-0.009318921004545155	-0.007403178873293836	-0.005891599509295156	-0.04606400732814018	-0.03451767805263867	-0.018703015175317705	0.023417286958856493	0.0027966295320165954	-0.0366943400296721	-0.1297686294925088	0.03139927221779581	0.011097006975801741	0.001119809324556627	-0.05379065516943338	-0.008489059695606375	-0.000703161834940147	-0.05866596383561536	-0.07972137814770776	-0.009107375806044002	-0.007657010412262752	0.006529377380676669	-0.5238915858785828	0.01994348480891581	-0.010229141554414945	0.0118566058464452	0.0017757310374974622	0.07082221980423233	0.023058924867529366	-0.023001535855635847	0.047682357317322746	0.0021920279714513526	-0.034720612254816936	-0.06204742786219768	0.006839993142530421	0.11386172509211746	0.009077113797371203	-0.018777573777455838	0.09064034490098602	-0.0002856523993352312	-0.059361769722196187	-0.0014927157312562486	-0.038381891516800326	-0.002956289535439919	0.0013205495390906435	0.0017211237943804008	-0.13308470413194354	-0.027134199763344805	-0.008882140098946547
0.053128170074521495	0.18256510704256	-0.006877172073980637	0.004099315453141662	-0.02416279324294119	0.05098976097353989	0.09978300345911494	-0.02491801074378209	-0.028289709452534954	0.17001695047120594	0.012743849927206247	-0.022704479884376634	0.009516526791068828	0.010277434735375391	0.008012992908479281	0.0010166129438758617	0.12281892202127478	-0.002156227688630679	0.0011388248883431515	0.04801573676334429	-0.025384144472637173	0.01103763920155052	-0.011335755614286609	1.6561892890983647	-0.18009271384675504	0.0225298062846151	-0.03608763226897881	0.0009479961742348678	-0.255476919741384	-0.09140907020459617	-0.003571263470611939	-0.014825567430824959	-0.008549552220889017	0.014112807481689742	0.015024311988994487	-0.009074700084602955	-0.1569388547309223	-0.049095197099212416	0.0037775114688603935	-0.04628107544321556	-0.0009538977558433544	0.02741794908688971	-0.003854799475384061	0.03782108648328226	0.0628294258895904	0.0011108335594188247	0.0017302100662058364	0.19482461035026918	0.07583955318781081	0.011227816863025146
0.014986794418587487	0.039323899587906	-0.014106296761751945	-0.00950483587237013	-0.007800129741705587	0.054182540103352037	-0.035325607617549985	0.006307939047723721	0.020784570522093464	0.006570899828625261	0.02227614711361739	-0.09715964095289674	-0.07594654790543064	0.01792281477319757	-0.000692857344301774	-0.05082516962432237	-0.006608235419370248	0.015936908279127603	0.0051803744044944325	0.0353684386408484	0.02980531026775593	-0.005061867788070231	0.0012694861450805548	-0.9840395791731001	-0.14889048582320638	0.027503975337804788	0.06962022595340113	-0.0006754661110593588	0.11237577570254721	-0.06865978194398395	-0.021484532859722547	-0.010879625963120634	0.0045170938669161845	-0.0031427694292593513	-0.312598110143522	0.006580346917395582	0.3626702423311126	-0.0005703532134743	-0.000677530247953473	-0.024854587741108297	-0.00021625617292884272	-0.014285599415869182	-0.0001927079293745919	0.016813396396406825	-0.0018311914672188322	-0.0036206650518259267	0.004220321061248706	-0.09669260518220626	-0.013149332532142762	0.002890232305155587
0.008341725616252233	-0.0025138603771163617	0.08182186415610108	0.005066918784712288	-0.011018040207595186	0.05684311610855875	-0.004998904669906915	0.0016105662584353013	-0.03060425088006159	0.0022860416777166393	-0.0001494786696461233	0.24336359255699572	-0.08534475215829825	0.012847515106809624	0.0070339319458180396	0.005663429939826892	-0.005318087685647424	0.011434861953791915	0.05898996432421336	0.056049567797529926	-0.00997963803486673	-0.007698909381761041	-0.014788154237868003	-0.551253276024546	-0.02986807538000121	0.028572652449992075	-0.03202884805864651	-0.014293541648426254	-0.1402089015134162	-0.1097744359201416	-0.0028750736150502236	-0.014244426635935451	-0.019098878972557576	0.12367722821724501	-0.3319719183851627	0.0074678394739021315	0.2267927101850684	-0.021746245392780292	0.0074077055704807205	0.08256977808813298	-0.0014313296254564194	0.004911760848056474	-0.00459663716849609	0.05480087729056086	-0.04294781251381837	0.0010536024929664563	0.014610990919055076	0.09118447370467084	-0.03203417499422048	0.010219187760293789
0.0444633486058985	-0.05049611056883878	-0.0319979477921941	-0.00552175783578241	0.011598979547913132	0.04197255115580283	0.09481561114128344	-0.029075315588160355	-0.0326730929821686	0.00037779965719528263	0.007582692093194419	0.09739854873047953	0.010646070451482501	-0.04190737904172456	0.013382014081810393	0.0722649435307103	-0.018193794287266793	-0.055918275467426795	0.05719245780748552	0.034190335522878014	-0.02088324371826784	0.0017970570102897908	-0.01637634903428552	0.7817781638063381	-0.21168212381994272	-0.047564425781948465	-0.030755653236673425	-0.014490092764925794	-0.23711571908740078	-0.10593879402715511	-0.0195236598532756	0.04849138554403453	0.0014132922912172944	0.1459614625849863	-0.2822385126402745	-0.004249532731281215	-0.11850012472144099	-0.04660355753891199	0.0006619135390437805	-0.04365716000026114	0.004168365247627662	0.004244819625510536	-0.006010331600445352	0.058042632643014076	0.04375110177699853	0.0011288984223458102	0.004580744198398679	0.45221167691957465	-0.0025297861923404526	0.011805878969546029
-0.044816333385494	0.02624023460005192	-0.03103766572920913	0.0014811769937212375	0.03638974654504164	-0.05635108328818824	-0.03854963183989712	-0.02718861785271929	-0.020314040398001772	0.002401190121556283	-0.007107999037835907	-0.10761389041231195	-0.007197483625023779	0.02351626517584464	0.0005100777779251075	-0.022035449481497108	-0.015147034644059386	-0.04164618468160306	0.022764375307996125	-0.017327266873440567	0.008320717827309091	0.00448412355481305	0.05218994630964698	1.2563832734034894	0.024524557769207332	-0.06958898157897038	-0.0002472073317188915	0.003568481467463789	0.1409504490786062	0.021703655028932827	-0.032519360399507424	-0.00800965240169553	0.003603848487369578	-0.15360293948624568	0.3457766402766244	0.004731107492487354	-0.1358647376118357	0.012390868113562282	0.09183563862261472	0.038402241105162646	-0.0012346427504482563	0.017743705947223225	0.002006720048218995	-0.03155721098569647	0.0008660721251480027	0.0004137666937727772	0.013577054557722113	-0.17728799071044196	-0.008650086287207523	0.006106260771778761
0.016178490018730736	-0.0013921660691201395	0.004077203148129547	0.004740212409034393	-0.033495604619775535	-0.04405067319711743	-0.014051290864916882	-0.016644173909572235	-0.024423308092004117	0.0010712444255306763	0.0006273800478797057	0.06932319703886969	0.11105985617327206	0.013305001224383523	-0.0015378416029823711	0.0878256711121052	-0.003181954480548302	0.03832716733213529	0.05980728966043734	-0.05868619073197005	-0.03066860206747979	-0.014673965090388447	-0.012444718921071034	2.2541728691499445	-0.0011173120303391443	0.03525322913737255	-0.04776859711684919	-0.005392528902090271	0.1079390736130893	0.032465106891050255	0.10611565346730022	-0.011943276809785311	0.018459479491326966	0.0015601451258389716	0.2726147380071218	0.006715718654650027	0.07089827484060206	-0.022852345626602436	0.006302225000086037	0.07253922861020219	-0.0016013882054146961	0.0053862405969484824	-0.00399625318194121	0.021503207587864767	-0.09672160165850115	0.0011152682963667757	0.02401787008292904	-0.19892141394026175	0.10386179332811044	0.014291019335823694
0.016196566628230994	0.0024868193033475107	-0.0277499683305452	0.0053925818140805855	-0.01122283117249699	0.04566015540967128	-0.012129053159419709	-0.02524758255585648	-0.020532881380724212	0.0031573732252352786	0.0010746147424197262	0.016169017897663434	-0.002416571235012725	0.0139078257529045	0.0005280762729151319	-0.027725034831516313	-0.00443594223914256	-0.03595122435565099	0.06003842711618527	-0.05947812891267295	0.01177122010581984	0.012400774836738493	-0.015522247101629182	1.3349869425495817	0.11854556207338364	-0.04828993715653105	-0.02798566262099812	-0.0037444032315204824	-0.08456162260446526	0.032413607807836795	0.052925713168422046	-0.00847791482271532	-0.008547333454801265	-0.06390213242271621	0.2518611395989637	0.0004463285683952563	-0.15214177770293363	-0.003324947916687779	0.010846833529331707	0.03435357902407559	-0.0009790370285263634	0.008599134979492919	-0.003708872070381767	0.010279833737311674	0.053057685670931456	0.0010689467250827875	0.0010140398462654048	-0.15075928070866257	-0.024748451914855467	0.005341308877992924
-0.046673568853709185	0.007150680893928074	-0.03673386608432411	-0.009922508839938655	-0.0007888594656953501	0.05783178596732796	-0.037152212310373446	-0.02233070434095307	0.033560152611848845	0.005335036159924857	-0.035611062949123515	-0.0732994190901878	0.04809732246213207	0.008947486611742897	-0.003074170813335331	-0.07614003099288748	0.03232092345178203	0.0053440753334311015	0.04999507948362389	-0.00787868698866896	-0.001172666967213445	-0.012288810418883077	-0.0009605142227752367	-0.8870207314221903	-0.04713391411777847	0.024892992112534283	0.006755550231975212	0.0023587887591467733	0.08058281891259043	0.01203166170980112	-0.024198062797418332	-0.00207607368786239	-8.57854560490523e-07	-0.0939200045780236	0.05524936511357364	0.004706028004662949	-0.09439534202795148	0.011078676458050904	-0.010134815572425942	-0.05388856507582496	-0.0009768597956339364	0.037783221127158866	4.474006125092274e-05	-0.035932892438810995	0.040837819653899717	-0.003992467733520607	0.0013021187259415455	-0.17577035145633607	0.11175512057049364	-0.000619310525925539
0.015071501076361165	-0.02733521562291353	-0.04560433092689163	-0.012359584718684436	-0.018081008769618257	0.04687945857894883	-0.01575513665929793	-0.043095626820383315	-0.03711390662504891	-0.0182215503799227	-0.0009361456516486214	-0.11865903157575904	-0.052640023500833834	-0.017849446107181574	0.0019722842291379494	0.05720225470185687	-0.0171279179241782	-0.07002162819154582	0.06528171013099109	0.02660430584790938	-0.044974861231629255	-0.007209953672403935	-0.016889060302733197	0.5041034808277048	-0.17396981191345304	0.01810112443130247	-0.023782629928235294	-0.0051927112645022136	-0.07878440014565212	-0.10840972672717225	-0.01654080683188331	-0.009328470079992622	-0.0009034330975027842	-0.016576930684697073	0.13775721883520045	-0.00987849303251469	-0.151857814568866	-0.002757989948555951	-0.001617674569884366	-0.05053959622292759	-0.0009148477463735617	0.025985766201334082	-0.00012187071489315713	0.016367757876831274	0.02286412176978165	0.0008058101438673475	-0.07941135541662661	-0.14398002515714062	-0.0045144163949167706	0.017351092677798805
0.01587765584484505	0.02025884695618679	0.03571078439497915	0.05505586482599656	0.06594378804157114	-0.011025866851934189	-0.030601798562031764	-0.022257758577480673	0.0333801180881288	0.0008199182064570778	-0.027616582870111962	0.1182567951509538	0.0346620476777317	0.00563044993644744	0.002084149276955577	0.08975717124367612	0.016428087783390947	0.01872543097302696	0.01262379006066567	0.03427529747113881	-0.006650658061895365	-0.000774338625209566	0.012044068760176743	2.205005812306748	0.030590923155959626	0.02872696820283536	-0.019907614005475624	0.0012673869042773732	0.2820535293143013	-0.05342013309270069	-0.002274641898182472	-0.008360555940572976	-0.008372122804044193	0.009161146635083514	0.07316212888691671	0.01790648951627336	-0.2043409089636778	0.009016662468708456	0.0020204060596246565	0.07508771200737992	-0.0012141807030464405	0.020149577526842405	0.0012701033173099859	0.01746219236874622	-0.07913252240664956	0.0011900018373031344	-0.09240882653244735	0.4711863738360471	-0.04965876155808637	0.013686688350426994
0.017780376869314024	-0.018305377966683228	-0.02122964946966058	0.004182926411650442	-0.01324569742120184	0.027201962380351143	0.06551428672653019	-0.01842336329857826	0.030978443356037316	0.0012869573799103818	-0.00022380320534102794	-0.12928953125225398	-0.021342238524927688	-0.019022718070615157	-0.0010303886874067757	-0.06140058599719541	0.010972653027066872	0.005795387689548534	-0.08928606929986053	-0.0804342035639711	-0.006594186282796591	-0.0025687527440586564	-0.005120313155650365	-1.0075747604499012	-0.19049783463602435	0.019574099606862818	0.00021392545063845318	-0.004590112998145196	0.07027275954053216	0.024097314714386812	-0.010611613403835781	-0.004742456917558138	-0.018311104082442943	-0.047863182775724544	-0.0018595385347793126	-0.002969733527790595	-0.06149634055757024	-0.0029407561365527727	-0.012960519069819201	0.07671251796293618	-0.0002095852391619701	0.00022299371519638952	-0.00021241616298793816	-0.013881797985974845	-0.08036187599263139	-0.0065044581007012315	0.0018101491667417576	0.3257022116547864	-0.0017789841029700255	0.008223330142206395
0.008706746901111818	-0.014117913387060525	-0.04423594332759349	0.0031217800062067	-0.021150198359585558	-0.04872166490430154	-0.005121348235131518	0.04934315053357505	-0.012896965643315434	0.0004946925516505871	-0.0004237727630701556	0.09007138689284984	-0.07459400371077336	0.003959840661763883	-0.0035127224058849604	-0.030723321560881506	-0.015180668842055002	-0.05644794818497176	0.08331951568249824	-0.04983217169266136	-0.012551052584985109	-0.02162822907327609	-0.003700395090907841	1.5432914776470377	0.006942183258153637	0.04198772147753798	-0.03560103814865961	-0.004933984333302578	0.09917808476446917	0.0358966474125963	-0.03166531579452285	0.042679184303507284	0.0024149574973489508	0.13758629723985077	-0.1905673733089383	-0.005351868340434612	-0.0550475489591011	-0.0009740230121247805	0.020686579140727555	0.10284712644552364	-0.0005975916169358242	0.007778259725097814	0.0008399567630447564	0.07308061497288618	-0.0497535010210323	0.0009218774271044822	-0.0006206781272092485	-0.2071018469545663	-0.02471376100740563	0.006423320360024264
0.015733278918666837	-0.010418563145251029	0.02821273064790321	-0.012794815933308838	0.0016546115665205434	0.04355767754792414	-0.018154503090831872	-0.021165135725777964	0.04724585556005231	0.01541411488828453	-0.0009082957538110349	-0.10971239466384122	0.03713317307595999	-0.02598711886601923	3.2623043786588825e-05	0.06366897754885295	-0.012792710553489633	0.012801741904812116	0.00046305229637000594	0.02603306845515199	0.004075760733240486	0.014994073720651067	0.0295507725679332	0.6099111794662722	-0.06978715515693157	-0.00613588754453558	-0.006396322467587197	-0.002151767327669586	0.12300174365388407	0.021267401980450268	0.11201119362823465	0.0879685188593473	-0.012496908521734986	-0.030800140280789038	0.26551757782513685	0.002679671664910711	-0.0989554395977977	-0.0021503475182986223	-0.0061153678224349275	-0.07434608029146421	-0.0006469595673566801	0.00679642881280015	0.0027470951490991867	-0.008517179876139926	0.10916501894654794	0.003519720212415268	-0.0016895792939275451	0.7286153920577468	0.12323468646365382	0.01953846472147652
0.016766017055333395	-0.0028231086595667874	-0.039480168889534165	-0.011093220211765674	0.024214867614685682	0.07377237174893816	0.0005928034396996736	-0.03926277216634489	-0.03715451469717482	0.002067198829043264	-0.02089874991239194	-0.023532684569240337	-0.07166745965815881	0.010838445800098453	-0.0003362486781934422	0.06781173027339264	0.011981175697244044	-0.005060078627173971	0.06063520426224896	-0.06938614798923609	-0.02196411640465435	-0.008893640973477886	-0.012322200742493078	0.529068952114314	-0.19974200152563426	0.029451253140558947	0.005025686005225179	-0.004963031704496825	-0.2506668057283126	-0.010245796614545635	-0.025297930055171038	-0.011179722998434954	-0.0013249910505479419	-0.09062308134295363	0.40796891740338215	-0.005911580505357779	0.24167207133545643	-0.007192245100583568	0.011270647549681417	0.058079120527129456	0.002839176050150127	0.0039509359168579065	-0.0024598950983701798	0.017549557970122077	-0.06673309235301299	0.0011898933954806125	0.0038123310809400207	0.1678001258637666	-0.01477024822515532	-0.013192362005593896
-0.0410815822064611	0.001471008892324153	-0.023265677008546117	-0.0017030061346257753	-0.029389357586147344	0.05281148708575693	-0.04088330262746822	-0.02247913582207484	-0.0042118067887215145	0.0019173445092907058	-0.0003868060138931469	-0.10269531975812315	0.07804631035645934	0.007570066453464279	0.004969073148508324	-0.040257332431052326	-0.008885926900066033	0.0035526248099238726	0.062150925246108456	0.02254074558968805	0.0019345696092851995	-0.0178757465974777	-0.011576534601970707	-0.6166761436641914	-0.013351257406787954	0.02234731603125101	-0.028989334731009148	0.003147652117178586	0.0993461363400083	0.015270289000549473	-0.0002571722092528944	-0.009428513958888652	-0.0022668963016896668	-0.06677291945242204	0.01600835471208784	0.003422373727174636	-0.03069227259365871	0.0167465354067519	-0.005939732038552756	0.04599906501952864	-0.0014868511107400991	0.04539094121277212	0.0010436290182260564	-0.011979555523252384	-0.050530207650154715	0.0008556670641304663	0.001898567649325014	0.06135957684102068	-0.03792801028840476	0.007999393492855052
0.009703347153990807	0.000366803717919538	0.01550020495555077	-0.008578741744111176	-0.012654612096795154	-0.05447284358858851	-0.016497456731178865	-0.02481310815601837	0.03787485680001628	0.0029761355725040632	-0.003199151752666148	0.13707734341529193	-0.05558903517442895	0.010466899673444458	0.0025593740305052052	-0.012811977396914425	-0.005046117557023626	0.01225721132806757	0.003621223566219669	0.0521845699539459	-0.006752939786618481	0.0035854103232162743	-0.0018403734460118357	-0.5330561971643674	0.10812527445977894	0.02842142310296322	-0.03648967272509235	-0.005359183255215248	-0.1425369226720198	-0.0019511602574887547	-0.017347115728798237	-0.006378774017343767	-0.013281232470337636	-0.07669014016586426	-0.29445917676724126	0.0057802692678276795	-0.09649592122725653	-0.021535591918715544	-0.007537649574817988	-0.0435457259716396	-0.0008054517932752788	0.05313522038022038	-0.0017845896551840269	0.023484418447760436	-0.006222177496698896	0.0005895675576146459	0.002204035776938872	-0.11235888737734995	-0.032321818560212344	0.007720428304672896
-0.05650049348898974	0.011157394494651226	-0.02317439747006115	0.01659229604068323	-0.028073289187912815	-0.00952134841833904	-0.037655167632517625	-0.02179532287988641	-0.032616481678888656	0.002211619114480345	0.012631375757307614	-0.07993182230815164	0.011339700192717555	0.021137003712958177	0.0007008308929544	0.0685638638267862	-0.008854187967092276	-0.05840530551572847	-0.0155039855321882	0.0259488264407526	-0.01949716755948407	0.019733118429388925	-0.02096558461553104	0.41029708931984094	0.022581534995523726	0.019054726032211693	-0.035608578848899744	0.0047225864108851965	0.11358256264793262	0.016113285638845353	0.13582523087511544	-0.003024158081863061	0.0018132718064800429	-0.06102123297803591	0.28816851030661766	-0.0030512344792452497	0.1635310202924248	0.03879368406034719	-0.0002598875742583914	0.026502267071119877	-0.0007769852869183524	0.008708469231187519	-0.002461517563848611	-0.03770974250742183	0.02392850930315044	2.7142696514056296e-05	0.004230809896432038	-0.15792644090710073	-0.007131285520840902	-0.007052060535379314
-0.03295053398780092	-0.015448178738214847	-0.024261138920305073	-0.009285489865563977	-0.01858807021358225	-0.05593192732651478	-0.04480556521901963	-0.023879442083353387	-0.02036394076863139	-0.01753625388366745	-0.009452181854106675	-0.08290303540750246	0.00915553929973812	-0.012936981503293647	0.0012055567469255039	-0.032173602470696915	-0.009609727234089723	0.0011493337529476775	-0.13051562163758734	-0.008151340153713863	-0.04248335929459172	-0.008265261788042336	-0.017896184966327926	0.649868411488775	0.01014367652953033	0.016468547566271627	-0.002860663243790441	0.0032482137459253864	0.10459015627593043	0.026069734474210782	-0.02503519182260643	-0.010409645364640892	0.009065627811934065	-0.06918029733297662	0.4005351113674388	0.0010476932048459275	-0.008008848006286826	0.012021003048328566	0.0077619279309830745	0.07399744008626503	-0.0006184035038670117	0.029310209726595895	-4.25023246636556e-05	-0.031588564442386266	0.024352189008048752	-0.00035538961016281975	0.0031480107193794537	-0.16610558971242773	-0.02722793537955331	-0.002730096218030485
0.011618674454673602	0.03494238586674546	0.08036727547672262	0.011318141999786348	0.01700349158602512	0.06522363138203437	-0.025765470143960193	-0.039584283848460564	-0.03609895695419036	0.0030419799995826907	-0.0022231954953749666	0.25564006829017055	-0.016571319239541662	0.020162928994282084	0.022172730252737347	0.0710350126064297	0.03466497705932097	0.008706403160165792	-0.01597630138489385	-0.04883974420606137	-0.011071687257042868	0.011368499475375575	-0.002518023955009994	0.563741918687778	-0.06818707443924522	0.023004606942697046	-0.014103236245568586	0.001158418572169103	-0.09703155391820265	-0.09330685259962365	-0.0041502393092921015	0.004900462916987271	0.012535511500918983	0.1601732289278246	-0.18112643757797744	0.01923471888565982	-0.1459510813668877	-0.0123950412094071	0.006392862438019074	-0.04117181445544893	-0.00026496295541437575	0.02419704025254305	0.0014737251850561735	0.01400445870134372	-0.008755324049778664	0.0008083875689881097	0.005666696378768939	0.1302256510256716	0.023410478378829976	0.011719964903361689
-0.02274356421980101	-0.04734589789878582	-0.019603319757343432	-0.009311199487612248	-0.01578381764312453	0.07605587841945907	-0.03692766328029361	-0.027714029136755473	0.04062675738418693	0.004074298890679347	-0.005831731311470412	-0.012223378792346012	0.005924590268260181	-0.03621011390021995	0.02070451147269341	-0.014385477442800039	-0.014309376601935354	-0.003467479598702812	0.0718238841280061	0.031853489537338645	-0.0006652014030445571	-0.020704445140569443	-0.005747324791676874	-0.5220019195255019	0.021827205830247384	0.024655978595857688	-0.012663419386149144	0.0013614622776214674	-0.02016478498146862	0.011826458764269228	-0.025705166507236116	-0.010169032168422836	-0.021034758179577694	-0.05776239032399317	0.05650258867714256	-0.004392395409093115	-0.10109673160547446	0.009861628292494243	-0.013412559054971098	0.04956458860199855	-0.00136438515408081	-0.06012626970191113	0.0015749721102816692	0.012325698968342113	-0.07159651298213089	-0.00241139423457862	0.02292497289316416	-0.45919461338870576	-0.04150986563805473	-0.011649992222003129
-0.05241752683477898	-0.010937616472782156	-0.023861467725981855	-0.011554202209362666	-0.021729179333710637	0.0384279605953956	-0.047579207253620914	-0.0267111459505918	-0.02726826310351421	0.0016696035109911463	-0.026583921382562766	-0.098751017722283	0.04046816923942652	-0.024142364515560986	0.0008948008099358049	0.015793193546426665	-0.010310028428606574	0.00044473888506254297	-0.00435459069719127	-0.006719606721833225	-0.016662429375635973	-0.007538187127800484	-0.010463652984385044	-0.08457054134619879	-0.0575659405367418	0.02940846980307697	-0.019250332135346798	0.002052175554135829	0.12944051793355849	0.047966573800760214	-0.025956896229259018	0.010468588314868885	-0.014786176277110099	-0.06298929757630203	0.04500523249525822	0.0040638000924609514	0.13499165697362586	0.03842025833724329	0.0037701942487590712	-0.005841969171086202	-0.0006526349742074672	0.0063611211106876	-6.46282761830662e-05	-0.03953121688674237	0.04731288094814145	-0.003901966029030882	-0.05686632250417561	0.2842314691265994	-0.03996644914685239	-0.01365448679300207
0.007180277147831475	-0.023639312484069024	-0.03241179269041981	-0.004403455317848511	-0.037826739338970856	-0.009241139098834901	-0.022903217576041128	-0.04354222729936555	-0.031968995048550275	-0.019926152999443367	0.005952332378112715	-0.09946910142039432	-0.004749251944045409	0.012333589530862265	0.011322428450943698	0.01155177763013544	-0.0009574656610300736	0.00571629977087432	0.008717664414658976	0.1812018472373242	-0.037284722261484333	-0.004827604761674592	0.006301085198390502	0.203141337737935	0.026216194555237417	0.026726938456874724	-0.013881899196066843	-0.009080584929262841	-0.0022128850663807953	-0.09656401395902167	-0.006103791552170878	0.005704070304672132	0.035496538749992215	0.13682478623081087	0.09980594149222025	0.009300523635260743	0.2143197415536828	-0.0020038988275615337	0.00031451904589339393	-0.046355723844066596	-0.0012439442363203852	0.035701016667478686	-0.0031267274993741013	0.016456565547878926	-0.008919665991672536	-0.0015577580566998222	0.023312345738137084	0.13652988473875777	-0.030732911284157127	0.018576139770002192
0.010017979882050896	-0.016601785124606614	-0.023752090303123623	-0.009710570245671988	-0.002226910565310027	0.02251945932638755	0.043473228647641304	-0.026170725247373138	0.02845058979574642	-0.01864994492445767	-0.026337106472476716	-0.14214391336193186	0.011745899766048297	0.012718670964008742	-6.47395083997253e-05	-0.03825659404238213	-0.015885037046643083	0.01406496702870827	-0.0694840927680123	-0.02250521634650777	-0.011684556467112316	-0.005104122131270924	-0.002103334558314782	-0.3861811684486622	0.0035999495266342365	0.010736081812630527	-0.02313818635824591	-0.008428462877725543	-0.03564621528865196	0.010415779618760553	-0.022075973821466414	0.0019193569091861718	-0.0027253431895700488	-0.03124061770268902	-0.1796267687933515	0.007563828744342664	-0.06033107643678286	-0.03556095453716189	-0.010861729966275015	0.09929082023663686	-0.0012524281987716676	-0.06854352363047302	-0.0024260841934934433	0.011286379253455197	-0.0007135649339007614	-0.004828429965754913	0.004674570238649175	0.07223316700641672	-0.046404617396022516	0.004644415128111359
0.008895371929572958	-0.04800743496462892	-0.04087289863005649	-0.0022387133888476457	-0.0045599419323366416	0.05036523699286718	-0.025121417054266567	0.15753290819865443	0.03653744600684404	0.00433183972146835	-0.003203886447898094	-0.11551478466847166	-0.04479500641769173	-0.03307766249168344	0.0017417464704076338	-0.049007076474603124	-0.002152017705171147	0.009759234201693653	-0.0766100003368525	0.03181786997898762	0.001335486911533917	-0.008535923094348618	-0.0034751400590394043	-0.9117877263556987	-0.16548785010671282	0.01955726198842085	0.014043227316895172	-0.012609992080668963	0.021540690272680286	-0.09834150930643955	-0.01548198071508168	-0.010318545103309953	-0.019408501956052534	0.13660644270507	-0.19187127517918015	0.007395852037153599	0.2635447444048803	-0.012486613355759619	-0.012359553782074	-0.03854492937968971	-0.0009427543417950802	-0.0018095398593313803	0.001248020527674089	-0.03286397392312301	0.02130421914732151	0.0010626282755496505	0.007494152989739996	-0.048016062325068776	0.0030233205855731285	0.009540850852204312
0.01047203943322329	0.004159444014133805	-0.029646273422217474	-0.013521348164745177	0.06871452825127362	-0.03656003602091605	-0.03305153794954422	-0.015740757047367153	-0.02583288235094842	0.0016984193506286828	0.007963385660838686	0.0814963757183863	0.008250623692849785	0.015581999771134907	-0.001588675122281893	0.06567183825234406	0.006939935600348326	0.10992233435867492	0.0005431198143463916	-0.05209831128581336	-0.015000325549534727	0.012067351771755785	-0.014022184320437918	1.7746913114682044	0.1220445766824274	-0.0460854385273653	0.0015502155260497601	0.0002155448097611952	0.023056675615684162	0.03864282701791972	0.057364905753589664	-7.995035871826986e-05	0.011135626640593728	-0.1432428191223369	0.25067843342482354	0.001960135450215512	-0.10995984318786223	0.008988812098511335	0.003547908527049367	0.04854545840901592	-0.0012478600157381152	0.006048494233043584	0.00195606737790622	0.012242495805963175	-0.008440377338290228	0.0012084190867088181	0.003093114611575402	-0.19315924537401233	-0.027861121369320608	-0.003248416329587417
-0.06109076641499978	0.03301784957390055	0.02059964583878691	0.050347767900853525	0.0021715125498006273	-0.04944502020409382	-0.04071816217572341	-0.02895722302480344	-0.03584229274788918	0.008986036264510402	0.009384916042310032	0.15377372790882018	0.015075338634345826	0.009257951559327375	-0.0012614649377150273	-0.026464417618206153	0.10196952853070998	0.001415346844270789	0.0597300843265155	-0.011570664987908276	-0.024343648217255213	-0.02073334255152149	-0.02064687600089419	0.033499720330352374	0.014328330207458839	-0.10090468735603227	0.0006946310250680654	0.004050000645156251	0.13369909900741558	-0.012536094770647014	-0.023676245284512606	-0.012688545665684706	0.002017560312801106	-0.06569559591206216	0.20418611996048322	0.002152061722721555	-0.09175108582946541	0.03497684851747453	0.00043404833913900803	0.06356032281543048	-0.00029037554390524744	0.030883211101622874	-0.004507230287206039	-0.04236772900569049	0.047268796874310556	0.000988162461607135	0.004349119153709944	0.0897225155444332	-0.02621986504346478	0.0023881073752858354
-0.022479321628812794	0.0028208215304435726	0.020538195446937288	0.018758723305932017	-0.013227792876643616	-0.0089053236348871	-0.03162980657176795	-0.01700360371797642	-0.036893856179186696	0.004027279747744614	-0.0006117771897274906	-0.0041004053724178445	0.1565665818946046	0.013387229076643598	-0.0035470440428518484	-0.036257472749805855	-0.007213753062293381	0.011299497566156969	0.044244038130284574	0.06647951428455999	0.007873478810197412	0.016356348114042702	-0.019833489876151363	-0.9439062387032545	0.02124828887810145	0.03182282443525	-0.0019198722496299523	0.002899283746501169	-0.005493479957659656	0.046885818317949364	-0.02454017794338306	-0.005737440985264493	0.0051473862532760905	-0.04047890575941646	0.2181111918956203	0.009276517760916977	-0.07266040440247908	-0.0014505451068596812	-0.0021506729117172652	-0.0589715969173154	-0.001008196672279155	-0.009242408052851897	0.0014948888656013879	-0.03000835456882728	0.04698793149195144	0.0008865482650551712	0.01732908424961315	-0.10660082443787067	0.018273935724697002	0.008407160220041987
-0.054517561793541156	-0.025658791801309325	-0.03840747412631326	0.0051602969468627635	0.018134336892613283	0.040468983966348245	-0.10947605199252466	-0.019529065567326323	0.035700876316840005	-0.010096941994395457	-0.0037865863957395047	-0.09601306836982658	-0.02551846141087581	-0.029931016967696997	-0.003245742279480328	-0.03789465516315995	0.014185405249671249	0.011364132894855357	-0.08373227647684016	0.02339646312720888	0.053385250313130246	0.019496171574751496	0.00184623735107416	-1.196612801478248	0.03007410545991047	-0.087719257342533	-0.0309791930342848	0.014342435308755376	0.2948102863284417	-0.021459234604992345	-0.02851949646615658	0.03386632618115318	0.00252214754396191	-0.06324186235234902	0.024640682454211128	-0.0005243781944639523	-0.058482804764285905	0.07960990229436156	-0.01222250015476584	0.07887729854267181	7.052269500709372e-05	0.0010761433293520895	0.003990695470123319	-0.027641905345368287	-0.05186231139447127	-0.005065525963556138	0.008364967691763649	0.07811778288157138	-0.023524254003852003	-0.00820063466158872
-0.04028777800828593	0.0148984186972757	0.0268674680407521	0.005888845318979384	0.033009253365127736	0.04418412310889107	-0.040674150335793684	-0.0228640702908393	0.02664137776323096	0.0021043336380233086	-0.03694346443525101	-0.11454681747467693	0.049864208501245955	0.009914408868382634	-0.007718636573983531	-0.04880462006637308	-0.0026364185360529973	-0.006653597542553325	-0.15341425202807604	-0.06042322566218936	0.0406738793623681	-0.010957707914376806	-0.0003245365000648235	-1.1576362224925214	0.0378050826063225	0.016315286005437066	0.044307214965376804	0.0021832315603747703	0.036239673819495284	0.018324927010271858	-0.007695858155829773	-0.009955935142621275	0.0032293384009893997	-0.057562103477179605	0.09708391571845613	0.009733783997601496	-0.024214172053683067	-0.0013864688144290995	-0.013935519165069127	0.03984976784453247	-0.0006700900855670625	-0.012124990596466614	-0.0018608060059937999	-0.02740024529354123	-0.09620113839285954	0.0016010961790863803	-0.0007236618196355267	0.25973113764774297	-0.05137406906613633	0.0034456671085335983
-0.04884556587917032	0.016384271637265645	0.017855776911082376	-0.010697961025578297	-0.015443584244342128	-0.051023333745521815	-0.04662300309166676	-0.021663080183759304	0.03608878937298304	0.001719171739637386	-0.02959486330085747	0.04808013535177397	0.05966451744487422	0.015185273807748853	0.0005319847522958298	-0.017721344024250265	-0.014911631355457984	0.005670056682182076	-0.09638925276802565	-0.0761317022481855	0.005986542966080924	-0.0075307456032976915	-0.003441247575309717	-0.5659785177528173	0.02209786470836925	0.013297770768318878	0.009408521635386023	0.004335440390534859	0.04248792613149767	0.012925726462893635	-0.03370918540955872	-0.01133144138534899	0.000517343406949476	-0.1559561636467741	0.35520998483544763	0.0020574190689418175	0.14378457822076016	0.01285359695031475	-0.015529919795038222	0.018407670434947614	-0.0009971684222124168	-0.06943959620898185	-0.0005532572950614849	-0.039842459490908706	-0.008354486421763159	0.0002448530021873012	0.0030543841137889104	-0.2065883784469029	0.0001233862252669496	0.0005741306357953363
-0.0606777863613408	-0.008077450040432359	-0.033257225799766095	-0.01069403949814714	-0.010101580608464429	-0.052479158364978865	-0.1398167602448345	-0.008641749985942443	0.03512080169730307	0.0047162015392321335	-0.03187884783505215	0.058247722176761274	-0.040724074856821425	-0.006949813271249878	-0.0007534961982015375	-0.050913816562869946	-0.0049011337343354625	0.011305434334214624	0.08081531725909845	-0.01950181172835455	-0.017179758768676175	0.016412529563712086	0.005541201450797962	-0.8324938591585739	0.016345222389560786	0.017067020747502375	-0.0003219429102495269	0.016161234524210522	0.12301755817854801	0.021322142740506297	-0.020225787838801353	-0.0075293389612238575	0.002274073620694071	-0.15607139626475428	0.05647367686304733	-0.006965878874815462	0.29829920849504576	0.03527999024488636	-0.014055710109885877	0.09370218205337678	-1.3341853307792917e-06	-0.06710430970835814	-0.0002505227996887697	-0.03956011930022339	-0.05281809767093828	0.0009854582357678738	-0.0012283509754230182	-0.111794923575874	-0.04029093371250347	-0.00878417781213402
0.01619691165170607	0.0005662372553360911	-0.0272481442262811	0.016660267458454017	0.038323833373219256	-0.048104074599454	-0.0039402377311060265	0.07331772192910094	-0.003877261434696811	0.0031547787707782845	0.013238209189542703	-0.1710106200995011	0.01577039149180764	0.012618726616267667	-0.016500018598343012	0.10936899067636514	0.004451242404265122	0.005490163483875949	0.010517901137535772	-0.08697146457814961	-0.0430454080150178	0.016798056849877684	0.00874037460169784	1.5374471783192265	0.14096639190464283	-0.022907509432717688	-0.021161844256699806	-0.006704648534293301	0.027116709937422365	0.07009223793888114	0.12467025253809698	-0.009063122030408703	-0.016622174694500245	-0.004281049375483326	0.11425624785307309	0.0022803746878376843	0.4051727061724186	-0.016191300936470907	-0.010113450948942955	-0.08313789783505499	-0.0009802944110459066	0.024785123366625975	-0.0017988550598322035	0.04855235561142617	0.07139503739760143	0.0014110395959432936	0.017529757698140202	0.187631057374478	-0.001775644069394366	0.024357255033153342
-0.058546612199647005	-0.023438297738646998	-0.0017588245363758688	-0.0011189106585596164	-0.003411131385452245	0.05779293582702976	-0.14350881671613533	0.06894363824043266	0.020500588178518228	0.003047437170660487	-0.02783265121882032	-0.10309798271383461	0.028051517732634694	-0.03150231188524886	-0.0010812724488898312	-0.035174301962571736	0.005599988443179746	0.00734997963350379	0.07920789766923007	0.017015088313859457	0.018755491814687095	-0.014574952850009504	0.0016940553191092476	-1.2455942373179654	-0.17217404117837376	-0.08454496890054307	-0.005475680297067993	0.029666222833363644	0.3952127281269851	0.011924044911862984	-0.018689630886471787	0.012356234860549648	0.0004759087285208807	-0.1368650749013488	0.22049560528006523	-0.012699993863778673	-0.12278885000711316	0.09910822350255875	-0.010453216015840008	0.07063093086671943	0.014091001420682732	0.03095332156463319	0.012218974895817518	-0.022624105298910582	-0.09078743235390471	-0.004584457354230108	0.01314065400356276	0.19234668391774504	-0.04044368788147549	0.0003625706409544364
0.014695477118836788	0.004281095303070834	0.029630694692512043	0.009349365884452709	-0.014915462801981175	-0.0338778302210847	-0.020602618708449337	-0.02180662775885803	-0.0015102378005842183	0.004352086621187118	-0.0010339505470721632	0.01659914426176583	0.0013472122154862519	0.013479661749754268	0.0012901517924245127	0.010229088038898954	-0.003367825513088883	-0.057877485841388986	0.06444688723251256	0.03286778272870561	-0.019758086788297668	0.013982317019097173	0.0020330351675027485	-0.4749369640228651	0.022405457472585478	0.026879935015512547	0.00030004636292414944	-0.001361871699718904	0.03260075857084271	0.03767829626011126	-0.020893267127761555	-0.006388426872088621	0.004310262813930785	-0.0104788875323532	0.005366769442042005	0.0023574663737086668	-0.003507624040533301	-0.003148224903787923	-0.006813302526093139	-0.04075299475927004	-0.0011737198176881066	-0.0004731186256503861	0.000320228024195967	0.012123951391410447	-0.004644632279072266	0.0010941537793245516	0.007158790863264221	0.011818981861521007	6.490775517995644e-05	0.011632515656839313
0.02608822800110238	-0.015265356493112722	0.08013832976299345	0.006951686967887781	0.03295858062335319	0.07257627839227097	-0.027750426487569167	0.3272295841524194	-0.01838829615823488	0.0029835552715339873	-0.03635863986124022	0.27001071125796405	0.006702074909368548	0.0057570260575164865	-0.002063444421289205	0.06584071667862754	0.03330792985521052	0.005935654916136081	0.06372110459549585	-0.012739292453211419	-0.008137459068692078	0.015771478940230736	-0.012370217166517069	0.9724754656881711	-0.18850595475506143	-0.012401667963031287	-0.021809451413050237	0.024008559393767063	0.3490780829159769	0.1718827650382077	0.08613012478814362	-0.004412731779762544	0.0034024319711377757	-0.13113122105193734	0.4025813448338266	0.012869972986046196	0.004540012143183048	0.08416788581488181	0.00649423312219551	0.08265601405387679	-7.992514038051013e-05	0.01704076415860909	-0.0011125101192941656	-0.02430765707839091	-0.10105613173828956	0.0009746388821593428	-0.004078688403740671	0.5048200714288267	-0.040423143498270836	-0.0001164677034583292
0.013599178174360349	0.003934370262741504	-0.007117482248443003	0.0008109363635030604	-0.01956331195339326	-0.06635462672727463	-0.02780842307349958	-0.05178999500327118	-0.005369327679803609	0.0021056953897514176	-0.004092121747511555	0.07919849139093112	-0.033792125417938954	0.011994566704777207	-0.004272444100595385	0.014831796590625527	-0.006646519465005167	-0.053100364657635964	0.06310362780421165	-0.07570438456623324	-0.03780628976975213	0.005387096822163585	-0.00394139617027704	1.5621937378675128	-0.000511736221666888	-0.09956149544057552	-0.0010739907311695788	-0.0012450360737704615	0.027817769563880258	-0.11085710703256263	-0.015371125485081665	-0.003421350397228889	0.015032915884222894	0.13711957983422354	0.28112889182409406	0.0018735294762060222	0.03818120802833646	-0.0013892320856977677	-0.0055438303102333525	-0.053159647502701315	-0.0015636981324510999	-0.058591983845806134	0.0010589017592581513	-0.009229040098133601	0.06019063092813858	0.0009287838358803129	0.01046318654719944	-0.18611090746727355	-0.0052457778710660935	0.008790265125186306
0.03681827081857646	-0.02751806368937869	0.028080572887327345	0.0060914728694277985	-0.006431289410743648	0.033558991309921474	0.11732291212377859	-0.033665694753921435	-0.00582715896747759	-0.017403442576774977	-0.006274472257989692	-0.002551234245210253	-0.07773969899554922	-0.03931232480535327	0.014318874444798076	-0.02741131916253553	-0.010019205122638687	-0.0513438460608847	0.06639747053102837	0.025975635096592488	0.007220428753440319	0.003053288587808129	0.041211666633359345	0.863837869680405	-0.06840869728718044	-0.01575080647480072	0.003843510112587137	-0.009074026436863277	0.04955001959049955	0.049373355669402465	-0.013916106938292977	-0.011584678390211775	0.0025335457238837987	0.014645523494573149	-0.16905983301171854	-0.06692712025352703	-0.1991650505482372	-0.025903818811029305	0.1183821289641206	0.08482586013890304	-0.0010630224089123658	0.018420346482048443	-0.00506740607495376	0.01238903235949183	-0.05217164787900774	0.0011716236615655362	0.0029006821200200645	0.42863128266564154	-0.011905350583021028	0.007708896841015121
-0.039591434813695016	0.038836956815315536	-0.016832474096887973	-0.023251351760053423	0.040517604442866284	0.03485868263224948	-0.1103782034982411	-0.034162682132010194	-0.0026848691200990287	0.005615700881243174	-0.039069320007070925	-0.0977403819844234	0.10797084350175491	0.01563873621517996	-0.010077145201120585	-0.04275461933994329	-0.002855568749982058	0.00012128461308075202	-0.17545662847320329	0.05546903070956978	0.004312838319104003	0.004143543660451178	0.004438710524296948	-1.2500518794314597	-0.06588292092028286	0.008866196288928858	-0.0016302476920651316	0.019331558937544832	0.029685942373643685	0.022211609449838216	-0.023509691933372868	-0.018180140580450824	0.0003016271563228656	-0.122820559790294	-0.14783835140031526	0.029577284908450657	-0.06798384375604719	0.0015099031718300467	0.003978635634371676	0.08299633701753718	-0.00019498618727666325	0.0004226447473422013	-0.0023467619709022984	-0.03859964735866833	-0.07918499923167442	-0.0046094285964645675	-0.05061604300851686	0.20786538167251156	-0.052218857273847064	0.01251240592246204
0.016550987945146835	0.006050526424525742	-0.03914433942634523	0.014632711611494233	0.0007358862199694159	-0.05919684564469371	-0.03461232570580687	-0.020498963602773982	-0.03430644635658109	0.005055227569833005	-0.015404316004288467	-0.1090027376095888	0.15499088775852368	0.013701808055502442	0.00014556330046907532	0.10164456257386646	-0.0030728958553188023	0.01042753959019974	-0.060651131652409096	-0.013863606335413533	0.005770095733575181	0.009529748794533952	0.00352780492137299	-0.8458877617488874	0.021325437795102518	0.031844902727082715	-0.00167820774961383	0.0011921334632901562	0.10726080548856622	0.03353817257295632	0.06680971725024801	-0.0047523712760747005	0.007223467416580388	0.004487427221915914	-0.06905333444889165	-0.014044216418886571	-0.008147733814195817	-0.0015193748707011765	-0.003931664556440228	-0.0357735494999386	-0.0004972585386087303	0.0034316171995998957	0.0005893487172219466	0.009951560307830187	-0.0027141102579766995	0.0010747517887437425	0.0062817998553662616	-0.10657181586241266	0.003097315955972772	0.011908449655680307
-0.04042402886239579	0.007450601283469223	0.040070434772099636	0.007789105416637358	0.06880430808974088	-0.07831286746599161	-0.045004084609946766	-0.03891742130440034	-0.03533029798936113	0.004620240611030749	-4.836700422783906e-05	0.06467981660379137	-0.0005729460960747928	0.016904270668629033	0.0010884914605241646	0.01459910105099807	-0.010220850529871813	0.006993905254005403	0.0689338962469179	-0.006192106018656523	-0.05417379558655712	0.015371232732677232	-0.006279678556946965	2.101870267171881	0.026295845044463022	0.02917984585588556	0.008370696561309341	0.007263419812343636	0.0633375389308746	0.050487971755473426	-0.022270780362053575	-0.007681050482628143	0.0065881488830469605	-0.14702081353005905	0.11350366097868819	0.011143327222804146	-0.07611971582477199	0.013640868182864143	0.009617622589354323	0.05145854894117392	-0.001014673581905663	0.018166679346882757	-0.00030329251035145715	-0.03167842487521466	0.027100645696834454	0.000819813349096512	0.0163566290636325	0.22529470378793048	-0.004640705310200247	0.002624718424130697
0.051580164571348175	0.001517911643375919	0.027512941268570647	-0.008456375942594968	-0.028267299674004334	-0.039339938775747575	0.35324265835383467	-0.029712835025710774	-0.026865150474589063	0.0025558536566382827	0.0037236196752517573	-0.019303366127265145	-0.03152258522309603	0.00924716371239374	0.016258894482903817	0.11862609576425648	-0.005770765133327587	0.040911597103265016	0.030953930785608826	0.012695695793306004	-0.005206803839967915	0.011264331600090008	-0.016357075767546848	-0.32208711014377533	0.018416981057568227	0.03253986000962541	0.017484184363592066	0.03399506335724254	-0.25717747319434475	0.041086499135983376	-0.0011170160026103986	-0.012257895881798321	-0.013426844763092959	0.007032184834804412	0.1965467339842432	0.030297526975151777	-0.17733532304083055	-0.015867732871452607	0.004397298089194373	0.0917554806938444	0.002724160903977463	0.00166450707685035	0.047884855583875834	-0.037986762720170555	-0.09200169992144815	-0.0025312794912882965	0.004403949275108243	0.09545666537153602	0.14576090858789703	0.003371126390891004
0.017554435825424344	-0.03300430375959322	-0.04070400224392006	0.003321331664441459	-0.018507207111971728	0.059301853793476765	-0.025810890382470825	-0.01876689099335563	0.03316671636003635	-0.014149800383741239	-0.0009127610852632642	-0.12592340888020317	0.010162656637184865	-0.03717725041252051	-0.003945680017360428	0.07061319631362639	-0.0035285437921489574	-0.05238804091225802	0.042517457485626436	-0.07142077197351064	-0.043603676980944785	-0.007136759703475036	-0.00030835227407696947	0.5575038224292365	-0.19096509558628494	0.030495435209968037	0.010196098086068195	0.0014141452395244414	0.17259584326008712	-0.015992722870306987	-0.02779018941307804	0.04741445111677858	0.005354818299739054	-0.02856515970636519	-0.3276442101583614	0.004763680939675669	-0.111290935618603	-0.004207343012769525	-0.014256398896888822	0.01730024351339298	-0.0002272078084642999	0.02314445417747811	0.0008941252945736778	0.014407167320272493	-0.003815193517367061	0.0011250945455154578	1.5695107873398227e-05	0.08775367409851392	-0.006676777646550954	0.00708567419904939
0.01623409745568042	0.05973664255311815	0.056156578661880306	0.006748457660634813	-0.03895993073640602	-0.05487559886379531	-0.03526769531387399	-0.01959987800997842	-0.019237887965613574	0.007172406934190804	-0.0002563744987921382	0.12392496172889823	-0.008106858147175263	0.027182869018065502	-0.0017925518994557933	-0.009005268414610692	-0.018644222260065544	0.005091941309558752	-0.006457368334066268	0.02496920821797539	-0.025702849780266365	0.0029192233319769003	-0.009526382817267223	1.9805698406185754	0.02604993654176096	0.023709381887783546	-0.005578043618382253	0.0023181816753833117	0.10899169553860566	-0.021310963715852903	-0.026511421852754576	-0.009621968616026606	0.011853630706779767	-0.021479345459760043	-0.24038281343989187	0.0045333840482901	-0.12134249990282897	0.011196267405641447	0.0067669164749437185	0.034120692320103715	-0.0005139837494047242	0.00725120835654634	0.0003333662746663322	-0.04309640614940836	0.047125407214504866	0.000922359439009233	0.011663561746877167	0.17836202445548716	-0.024614663964437206	0.007673796461754318
-0.04424500377942259	0.0033050095903163312	0.08876658451292752	-0.01755397210571391	-0.015718140752575892	0.0315487607331961	-0.034694572912565676	-0.0331209357958327	0.04274626243515977	-0.010835289445363742	-6.936376837620628e-06	0.29614935972943757	-0.004176134248866947	0.01655611561463447	-0.00018603448107332952	0.009837632834894156	-0.012527933545556015	0.07440099448346882	-0.07262905751381532	-0.015092879368668582	0.008229569464063662	-0.004646898823271476	0.0010319605280781617	-0.6249209526817838	-0.18182315674838728	0.024493388010472246	-0.02143251801467695	0.002592463017854607	0.07770201441679452	0.022129986299153644	0.13471995911162266	0.011322576877007304	-0.021402839052554374	-0.13544531039364274	0.007176777955925991	-0.01513111616599017	-0.16207315579232873	-0.00014021658230922184	-0.01208487454910064	0.037090920292875126	-0.0009740930897882208	0.04279959400543685	0.0011868913203245028	-0.009658932456238108	-0.08065592136248748	0.0017436089560516849	-0.006947716619229686	0.20954488171238453	-0.050128718812181616	-0.002054265696032962
0.012508736824400011	0.03500507066097034	-0.03260446866248335	0.0015642249786041247	-0.01815272184998257	0.06083028422170864	-0.02893711964519607	-0.04582617586436445	-0.019576243813127076	-0.016332645337401846	0.026351687611909803	-0.12921555052522	-0.0654284227771088	0.024224066912854142	-0.007810783083984279	-0.017287822228976076	-0.018037143624989403	0.004705502085190892	-0.03747732135999013	-0.015935241301297354	-0.014936362357795633	0.011127569193092858	-0.008083665174158523	-0.19278388831008852	-0.15752662033220394	-0.0817711879956817	-0.008618459115506448	-0.001581742108628532	-0.037392677744744106	-0.0947483904930239	-0.009966097930738488	0.010668729776675354	-0.0001024132121952789	-0.005209245578563059	-0.3406159926092142	0.010749743931842385	0.16279088156629276	-0.0018488378692547486	0.007963042424161904	-0.044733710127069115	-0.001344323915115092	-0.07261464956047985	-0.000307133020463516	0.014623102251440832	0.01933257882804328	0.001254423973489611	0.009019248195519686	-0.1346728291906634	-0.0007908314173680993	0.0023854263478020584
0.014833813620845467	0.0055555026993035425	0.059334464956391636	0.0038839211978882304	-0.015820858845969815	-0.013641147780580832	0.08144153194199244	-0.022005155117325193	-0.02211511204709459	0.0034934406047275844	-0.0008755279587403492	0.1476039607658301	0.002500073739513664	0.01665352308253732	0.0028891101742370665	0.016824361089939156	-0.0022449618879041735	-0.05314384584487461	0.057185354477336116	0.034175951709919175	-0.00543981288970067	0.014443436803541045	0.0035110875790163847	-0.20690907951261284	0.02515112308573334	0.032664333104938575	-0.027856714561804437	-0.012969915388222944	-0.13481823073729146	0.05203466650602686	-0.018598781117308682	-0.004444292815990775	0.002328348477223699	0.1529335511364883	-0.20191578125627477	0.012571370191627648	-0.07682036411290682	-0.02587212524666702	0.0006510735761896285	-0.04157137921423964	-0.0007666473965116893	0.022748382199614933	-0.0038496359824701358	0.014212324418436582	0.0029420533745030297	0.0009395041176663653	0.01014743111944881	0.11917273347926903	0.004522693884381624	0.0077016280448751785
0.010312563473188402	-0.0006607849600115515	0.0510079985638009	0.0048862478668943365	0.03598740706941535	0.0690542847364537	-0.023003542042622394	-0.011222273530770871	-0.004110297589358379	0.0030553855433921853	-0.0018935554143161425	0.2837621354360628	0.04189416125965308	-0.027819433870541616	-0.006192859663810486	0.0076020724320736005	-0.006401936795140409	0.04715285920659699	-0.08418849077840695	0.025409054860770264	0.015959924293080803	-0.011638553647281514	0.0012214265037178847	-1.0383319793564976	0.022651689970865026	0.030216158162597186	-0.0033679625730643693	-0.0014266398873969592	-0.0056886812104425645	0.015671362961910747	-0.030576375287482187	-0.013129213448075643	-0.015963693897428674	0.13339252722777364	0.0598877510669262	-0.007539548070883393	0.23257833955013274	-0.004082895462737907	-0.009881506698289013	0.04511858318781688	-0.0014224837751011365	-0.006878793012196547	-0.003631599519741576	-0.03190981101396319	-0.006012544866621738	0.0018415656063094502	0.0018663955679357968	-0.14181478197225142	0.016791956185718483	5.840033156746358e-05
0.008441747150150058	-0.0028139301616131886	-0.011448336567526486	-0.00830506487432649	0.03860685342366569	-0.041474212152234395	0.07327615142235118	-0.0367841809612647	-0.010261972568785496	0.0032689733420793346	0.2007613638109724	0.04856770718598691	0.13638405742832319	0.01406182070361301	0.028683019367046474	-0.03585264261492239	-0.015591093120493223	0.016295252710564454	0.06949935925444606	0.041534909127893295	0.07793583847041041	-0.005865180926202083	-0.012614119818994367	-0.9331435469570213	0.02953520899906207	-0.09646665577235917	-0.014937755584100524	-0.014340359340761643	-0.08962758625519773	-0.10063094576372032	-0.019097873616607832	-0.007164352526060247	-0.00015634194707654387	0.13588054625944493	-0.23865274039047404	-0.0021881095630975323	-0.04946871411617667	-0.043778961774160595	0.0015093133081183624	-0.08928547700345243	-0.0005966113297741685	0.00329341812362909	-0.004530635613173217	0.012874924654463757	0.08760741157699968	-0.0021730076620558973	0.005523115479065018	-0.10532536528288247	0.21451624870535133	0.009321184542623269
0.017835284363580648	-0.00013890969271378707	-0.0437491839604234	0.008734570527908546	-0.0016950393726018775	0.05061885317638753	-0.02574088984486607	-0.02287527651231476	0.056270232972942265	-0.014202029121528903	-0.012817308494396183	0.13231394678591551	0.010221518419275434	-0.023076184719493905	-0.003348842600680291	0.12945268111304348	0.029207255683008044	0.004631641196412602	0.05607487427749129	0.16449920806532864	-0.015678890197206693	-0.023751118927411517	0.00650039046815109	-0.8142174686984398	-0.05223431768931205	-0.07669858279882902	-0.021796819816651988	0.0014161886619476719	0.0904674817092131	-0.08068230878566911	0.37801056816699136	0.009538196728162347	-0.011158189956124625	-0.0010912760003546282	0.26374636430004694	-0.00657204229545423	-0.1260450231808778	0.01088319006380534	-0.0030803900474787953	-0.026365919243326062	-0.000584528189383127	0.052663526197402825	0.0008260599049754091	0.010521157505485462	-0.06050709034827801	-0.00022581045862825704	0.005112668633318753	-0.06934907419415631	0.025466011079846203	-0.010472200992738908
0.013663250264048292	0.03470813117193047	-0.04150588077044954	-0.009106068989556753	-0.0018229602783421796	0.06866207443771509	-0.00865369867143254	-0.05323155205697412	0.0013727661085720683	0.008549106750940337	-0.003510954191870769	-0.02753818783628758	0.15272840993398568	0.02128385481760288	-0.0017309513625899853	0.09679888687741131	0.02766040070942413	-0.04111367836683821	-0.024138548154273486	-0.02128909048002515	0.0063004398528184085	0.0158398551102895	0.00514531053665487	2.2865268754868104	-0.05560830848804999	0.029624116582930037	0.05239074797877529	-0.004998354842573827	-0.14406285551737275	-0.009781926013690009	-0.0034237557919201207	-0.015607082300522233	-0.013591020977231165	-0.04034611838873625	0.457424606130569	-0.016327882121057336	0.0629376648050611	-0.019656508290891907	0.002669740851016104	0.04777142973941609	-0.00090921836989437	0.020243027868666833	-0.0027571007766477125	-0.02847656879409442	0.033714173921485326	0.0011569817505376705	0.01510865336409497	0.2338808358016581	-0.0019134100532125103	0.001526273870422665
0.00871803218249188	0.0015143002017313847	-0.024718913156117742	0.009702595467037282	-0.015865930479434246	0.053517185174499535	-0.02567556784820226	-0.016013430399455866	0.03131738053847385	0.0019551209632791143	-0.0020983492436102095	-0.016074380600050973	0.008992888060729273	0.010831186504507241	0.0021704363957422176	-0.03826402130294919	-0.00388108349158706	0.010922893383455722	0.07210267698384377	-0.06114703855724037	-0.008303278174816795	-0.013827722642634762	0.002824398473013025	-0.2797122614794478	-0.0038088205933715018	0.019633551053268913	-0.01966880810654311	0.002272116886993899	-0.1505667090450082	0.01302724732886827	-0.006724410232624814	0.015950845232783742	-0.01578393679312685	-0.14640220179911675	0.01449109834550618	0.002309972330794699	-0.028070785886017167	-0.006966268907577614	-0.005198177346490047	0.08485037697532917	-0.0013765973691086402	0.0038414150663862528	0.0025723518613769555	-0.026377721457572625	-0.07200166080271997	0.0011070663723054168	-0.06832856113440067	-0.11430671389902045	-0.03535050297203893	-0.010192901836556485
0.004985923786789499	0.003942399786142778	0.02775861762662162	0.018777505639258563	-0.015372648425715216	-0.008304830773993854	-0.01667664645899531	-0.012761362371539235	0.03752882422497896	0.004951521798890826	-0.00016695152498750758	0.01046837510771129	0.0022461661467061277	0.015142886405345599	0.0015133379119002712	-0.04596714219737259	-0.00215394854314809	0.003753197603589069	0.043148807070594014	0.034293006154525754	-0.0066692511408663	0.014294193455666755	-0.0031958079432195517	-0.9704282634220203	0.021586999652715166	0.032967918833808015	-0.0009231488291765344	-0.011680412192496442	-0.0826180749693121	0.05465566978352417	-0.023913989241850415	-0.00573895789928647	0.006298328960639992	0.15555648290246946	-0.2687642209690002	0.008727500146579768	-0.06702979947953627	-0.007649965061437433	-0.00999666900795546	-0.04394805235468557	-0.001593559259169706	-0.07648218694149045	-0.0036062415091884757	0.011742986415310224	0.028306812618100866	0.0007652641425993352	0.013520476718281316	-0.10556652639874192	0.006978905518075771	0.0037368175478281044
0.012320115858290955	-0.04076070864144304	0.021867345129327895	-0.005339227839033356	-0.030549494922183566	-0.04395171887150045	0.11278618497522548	-0.01915518598263252	-0.014007926487940494	-0.0130332432120038	-0.0025485453574252462	-0.10883479459864648	-0.06928996583901781	-0.03868183237760968	-0.0031091339133916336	-0.05973183491764939	-0.01603470648225284	0.012804075249145536	0.004593777241382668	0.02583704734443654	0.002455129205040748	-0.007930670435417779	-0.008348590556038107	-0.9741118532652645	0.035565460399154744	0.02703932830775402	0.00929901509007359	-0.005743986771582786	-0.09562523857998913	0.0375733967915633	-0.00499328186649127	-0.010039482401201895	0.0019085443387673877	0.011902794477406406	-0.215649790681074	0.002267370700382162	-0.07786775767648342	-0.0011130324122586217	0.006154240437651969	-0.042597720326693345	-0.0015790351369782002	0.03172282087625554	-0.005273707395566816	0.0057924635357978335	0.07545497018809047	0.0007997710127638129	0.0006942573696002	0.2281671014844571	0.10292727046359018	0.00705730809401939
-0.0616385749546861	0.0013859789313731199	-0.01086498513061806	0.005300599302255614	0.0372509882308128	0.06351302782371167	-0.07010286416468843	-0.019313632135451918	0.042964570553079555	0.0052470825877346215	-0.009781162086665064	-0.009800493651856233	0.03335017131604773	-0.006853013315378849	0.0019167069996346982	-0.017584131347796756	-0.00651541394160854	0.0071647274392854345	0.04580642625422606	-0.020796265200926426	0.006267123877307358	-0.012581274671784194	0.02100037376565233	-0.6986999718447836	-0.04452618008064528	-0.011739958589292655	0.015040628075498353	0.016279969336841896	0.21533462800386943	0.020093689315520986	-0.017100891692435016	-0.009493330061590404	-0.020864941994633044	-0.14764971284388193	0.1246465049411684	0.006222617293159783	-0.023175425531742438	0.07519781396693452	-0.009867396759850454	-0.0406249690279712	-0.00022217819260404213	-0.06445734224679536	0.0019150036160484887	-0.032214136860437614	-0.0030377631514430506	-0.0049550007676181845	-0.003502793577803277	0.11042728152371592	0.007481567457559777	0.008810414493975986
-0.02753814700020921	0.03806394636810091	0.08972581200227232	-0.012136571198405636	0.030569697642173925	-0.005756375959937941	-0.040661235245390705	-0.014984536935435062	-0.03403966501448231	0.004215822077738631	-0.0018134685657052614	0.10063368800610678	-0.00837292619842474	0.0207029755672198	0.00015096512960226393	0.017528611172149065	0.02236023496781436	0.011807004101517304	-0.008847656744300547	0.017456698099311142	0.005939614136523414	-0.013685154398864688	0.0032580768047146195	0.7962306535072763	0.1344870703977781	0.028871700719529325	-0.023093144617348026	0.004950429983672802	0.047673741613620584	0.030608794654929532	-0.0007442187808386734	-0.0007223544669492185	0.009427778550530093	-0.013747591238143377	0.1567902990920057	-0.006411388249814627	-0.12005714600911652	0.0114482639017182	0.0042871868300426285	0.05510591493653992	-0.0009542975476542778	0.027210609874302828	-0.0020807774247128693	0.016805447408501664	0.028657908063631474	0.0008253977663505793	0.00941421828625771	0.1278706137945334	0.001090146954223019	-0.008006223210905591
0.012065811502358883	0.06531472419317097	0.11302087582608719	0.015549375825203878	0.010681775152812406	0.06981906512281712	-0.031184187248379566	-0.016872408415456903	-0.022274358613863298	0.0028676585467139375	-0.024984709267545986	0.31019685561176463	-0.03662096478961339	0.025563452675228655	-0.0008276812869507922	0.08739430794996188	-0.007324392624765778	0.006006780761547816	0.07843663271680398	-0.09880657221703132	-0.01418475070378795	-0.008478714107672931	-0.019131442247726407	0.7835060500363296	-0.015630674589445698	0.021014048106641894	-0.020408750817603686	0.001008994241968321	0.031442506551135466	-0.07396861205947362	-0.0023904394798500107	0.01243916663689597	-0.013987932936690959	-0.06076941789480143	0.2440229645998459	-0.008769104350604176	-0.07412852534926614	0.005818726853705084	0.0027870285414937825	-0.04386599142694758	-0.001062435803360131	0.004702284177792535	0.001811037100185422	-0.03203419783367772	0.023341708575345184	0.0014952837903136243	0.0053322713229275905	0.1963878725682006	-0.004725177325983168	-0.010061383474268224
0.01920555763390621	0.004418788636869476	0.0533556258140211	-0.001848891194202679	-0.014505851140307186	-0.05145260503723403	-0.02053429671144695	-0.026376477333922413	-0.027289393094136905	0.0030487504932287268	-0.00012003718297310115	0.13537973582369722	0.11230024071891749	0.01915407099415952	0.0003270974035061954	0.062060239501650356	0.008140970703307358	0.004351887279600123	0.004695776128085163	0.026054898337862686	-0.04621585235564562	-0.005043556555015607	-0.009034894284655457	1.5348290341825876	0.022196332316946975	0.026824623736097872	-0.0035348715994490704	0.011327225466313756	0.15654669318272849	-0.14608139174432427	-0.024947711988485298	-0.017203309755474402	0.0030384494871786957	-0.1523647594782139	0.02524442305497878	0.005421218285944542	-0.05807238523126234	-0.0028703281911326485	0.0011472559122779784	0.10472312909582379	0.0002028087750542909	0.0017892382255935446	0.00033212717423666615	0.01190528648341608	-0.05148074116390681	0.0007841008727755252	0.006693564566360874	-0.22298432394935017	-0.01818420076376874	0.011339737713333306
0.07392047091322425	-0.04197674598906015	-0.021581998002467843	-0.036033900206251565	-0.0220776045688669	0.04859903193902901	0.1431977530683911	-0.034693741653901544	0.036760572041954584	-0.013972129346238217	-0.004944878688460721	-0.1542327278640414	-0.07231863969051819	-0.038063963149111445	-0.0011165247516042654	-0.007688280127590588	-0.0147465853603092	-0.06551427918689033	0.031284886943365384	0.035498758341644135	0.0028286875325729396	0.0030805370300247886	0.003406928453002183	0.2768729242737565	-0.05984996044835297	0.028301069149712293	-0.006693942424377565	-0.013209945789805352	-0.177380986765522	-0.090303730405219	-0.022824772227551422	-0.01755596458519085	0.04359393110480487	0.1341103112606869	-0.41597400046836885	0.006737344218329963	-0.044917762611332	-0.05631792427871314	-0.011940879187218343	0.02315202570979868	-0.001823050606364268	-0.06342315802545755	0.0016426747771492957	0.05211929654607302	-0.05861010314338405	0.0011948997485065774	0.014158021358789664	0.11544785126745237	-0.026612893948418967	-0.09490479295401583
-0.0654381691687432	-0.03440557797939073	-0.03515246292692855	-0.010416443494705163	0.03315875649276022	-0.042219380662080946	-0.06509141146865204	0.18854143071604212	0.0228316835882963	-0.014226022024477425	-0.04256808063940735	-0.08760452196541901	0.010053927849008597	-0.036676096403596606	-0.00035147236628781684	-0.047209128323607366	-0.006202933204527244	0.008926883143063969	-0.11806859576524276	0.015231116560100786	0.05868475485835956	-0.006737155955745765	-0.005000298672188001	-1.2076867332792873	0.022161398096016183	-0.015247835846830185	0.04805916838013454	0.005357295404888646	0.19688342414505045	0.02021340136175968	-0.03364390853548548	-0.006752918833223794	-0.013588934922714362	-0.08510829461195435	-0.1866522965588053	0.00754837690409804	0.05180118617297421	0.03287397294514267	-0.011610767213570943	0.01816152542617383	-0.0014978762054888648	-0.0015299329651019434	-0.003055853551311884	-0.0066861947845198305	-0.0506907611546344	-0.006808966831483122	-0.0031545733466597993	0.09047524636449215	-0.053261091565431885	-0.006021741069893141
0.006489788676963781	0.13562967276721175	0.07482822535675891	-0.013907649383031184	-0.0175951799974463	0.03993894661843424	0.10246370227905172	-0.019991892547215957	-0.020946118352260238	0.0006197275600596185	-0.00031850387908707487	0.06732249263127069	0.045952480350023236	0.02234359857062991	-0.0015165058971551844	-0.058577557526649435	0.1253511986850509	0.008588585872829572	0.02071941470049751	0.06202812349559299	0.0020885529583272275	-0.005557564256487967	-0.0018544251996183447	-1.0057249826430523	-0.0588730412493951	-0.08497033950625892	0.014164631635453225	-0.011688839010670199	-0.13422901956198494	-0.09306556598680427	-0.01298932775578678	-0.0016006378060385031	0.004336350093898	0.13484983061426056	-0.2750610501065191	-0.005722287216311452	-0.07975734988903187	-0.02648570832658479	0.002914161409219014	0.05991501123599846	-0.0014043855539071955	0.0017266120834408866	-0.0059564824161861905	0.02638287918879196	-0.08887661042044151	0.000998405432826985	0.004782461475773198	0.18874207942351687	0.008729412245870117	-0.025476144154966095
0.015455840042524505	-0.041586236467857085	-0.02414218612903069	0.008259349915513303	-0.02225934106441455	0.05837127399253295	-0.03370639824893497	-0.01663700841457485	-0.04016513983256991	-0.017634365130243895	-0.0034013856837540515	0.11702266156138412	0.0377244121230151	-0.034310727737962954	0.0026111136697205438	0.10171387328126512	-0.011926337856777035	0.010850191654411265	0.012910417211780259	-0.010448294671123586	0.009062295800754828	0.021574882472740135	0.00633936130003076	0.6016046942092425	-0.16659394721400386	0.029515230036875437	-0.006672596857038843	0.0019810767485505493	0.029526576333147612	-0.04487902439826293	0.1791910081002223	-0.007545844429319913	-0.005048275158521937	-0.05501961416041368	0.4174598458487408	0.00025523789355638655	-0.08056663456387232	-0.0004535595311992438	0.0008930721356027789	0.0019802856915093797	-0.0005669114028416516	0.02134635439832073	0.0006931580057178507	-0.03255684566922846	-0.06323426218003156	5.6170175889565146e-05	0.004891455134965872	0.1506446068653012	-0.003280542337980478	-0.0011507417919416184
0.05165568907225643	-0.0032885700880216973	0.015814839594708474	-0.01762474560798055	0.04741188764896779	-0.04674056411235415	0.12958625908787044	-0.02274257942023778	-0.02299532762333074	0.003924824666811037	0.2039000317425649	0.11194608854603476	-0.08340980460787213	0.006370617384171601	-0.0008568012143530723	0.08815443089026548	-0.01117786155620488	0.018250905681366565	-0.061411450711126414	0.10395146427435903	0.07213261537836511	0.00019291073247986788	-0.013283916504267836	-1.1322558989980251	0.02238323745846701	0.029937961129470295	0.005287896339140843	-0.008169109364214092	-0.21459949246380647	0.04058844103285028	-0.010442034397882435	-0.006250327114104039	-0.005066405070610199	0.1456425043209411	-0.36310325594123083	0.007604862868304189	-0.10199277944582882	-0.05909021306295126	0.0018320573766392044	-0.0768502990263507	-0.00017069827488157898	0.008304107362182732	-0.010283469337542192	0.04921641867646845	0.07617209221883085	0.0006459965379828646	-0.0797165223325509	0.06174284741784895	0.04323210525028535	-0.08688455460143414
-0.06451071288849261	-0.02632657782618635	-0.043129656067500216	-0.009164886274865693	0.05192212086734617	0.10476743097618983	-0.07915447664146218	-0.04570538002982284	-0.026068879308310672	0.003932122174888354	-0.023630595375884512	-0.06378315828537306	0.010444493918191619	-0.011971890912759409	-0.009621760836101384	0.06206764255308035	0.003453782656308431	-0.031597835661243065	-0.039789876183453636	-0.015185729500354132	0.005200670764599818	0.015949788490099672	0.013837039666862984	1.5774112953691628	0.1386242745913709	-0.02568002425660252	-0.002129828266669392	0.023172747652631005	0.22813612366263883	0.22033305268115655	-0.011961078928797088	0.028189588802704384	-0.011851260424651264	-0.09656678854587371	0.2825736632312646	-0.002395369702337939	-0.11326574342275053	0.08952614469300971	0.019067315735858573	0.10740674771210815	-0.0005163460013456642	0.016269493933606008	0.0016677447484413279	-0.043745279026662115	0.005270586252700377	0.00015905304869665997	0.0009329363293023562	-0.02656805337396945	0.030162128821239094	-0.004831881788323517
-0.06135001567899335	0.0028384073426000215	0.004231499150713398	-0.0072066108745724704	-0.02089546651445271	0.06868677094661398	-0.08308891303623991	-0.04123948923886355	-0.028875937017831848	0.0006329430488192884	-0.025811260250991473	-0.07622470566314823	0.04042378703258264	-0.014500879801264091	0.00016742401843766858	0.06294993968131748	-0.005929212402073108	-0.04508359928318077	0.01902186810120529	-0.06796714357886567	0.0021969377205312865	-0.014177570565556016	-0.016289062969003863	1.5521787858303908	-0.047071016544859415	-0.008040603910942263	0.04404623800484914	0.017473537035693154	0.2633879710246227	0.02696300566815762	-0.0018801004205061872	0.0008924052413559366	-0.004221140832577658	-0.1559473439841191	0.4228882889812415	0.004113418534377706	0.11801508545283677	0.04250768107482818	0.006813954934529101	-0.053314715806257115	-0.00042741702769708354	0.007207525360891123	0.0009209898647422961	-0.032200176780904304	0.05766032674389362	0.0005909307512301893	-0.0002927825761948043	-0.17554841027346457	0.17778739238989275	0.000387537441663153
0.012101505754578466	0.006933474113360535	-0.03597493196011428	0.01017728335597567	0.00615841929302951	-0.024152737722237545	-0.03714424620407626	-0.021304412762047285	0.04150139470307586	0.004829019289486678	-0.0011393791296472045	0.001956733913574317	-0.008080612876588929	0.015261635114635828	0.0002942171394595789	0.08065455667350252	-0.0013288650119292016	0.007983412327027872	0.042909362909362064	-0.008914669909540863	-0.004127401889555722	0.018547957765093815	0.010901054940980067	2.376614029795908	0.02523557649938466	0.024864749084134927	0.005649591326362679	0.0021145390574190967	0.04629699880485628	0.03327249742763861	-0.021054092371061234	-0.002684803876570095	0.00695539508683487	-0.0577259955781903	0.3450007216393455	0.015110983025262975	0.013335437835977427	0.009277126684828909	-0.0026188344161715577	0.03483668471315177	-0.0011165948106790892	0.0070403812835409555	0.002090006161908968	-0.029823575440824607	0.032844837402783836	0.00010104626770480535	0.01439035888469698	0.1871096450640185	-0.0033051916338887165	-0.008460356714293448
0.012669283791040471	1.04720965740853e-05	0.017030179869883158	-0.006419917832407645	-0.010573589041836022	-0.03469700999507731	-0.04144571800648159	-0.020487660221839905	-0.0023760275453470966	0.0014477087302006112	0.015263598903849106	-0.08118756467451112	-0.055254880218398646	0.008206317310495979	0.0025268679402684936	-0.07568144508043634	-0.004743359506149909	0.0048154850959243045	0.02375499270813507	0.02564572205972272	0.0004699741449951034	-0.014671312711480278	0.009085417498621974	-0.5227351339802785	0.023560298768741175	0.025758541816943398	-0.0025606595484092393	0.00343028929855318	0.08708361835818282	0.021908003086353982	-0.016287092073851726	-0.010806172236800922	-0.006045930633007265	-0.14663311920231617	0.2466598955674639	0.010464459476913362	0.1612516531619146	0.009044895726541472	-0.010073093344846348	-0.04738667058398096	-0.0007014423318694753	0.05413529756140469	0.0010409557447073894	-0.013555908409424569	-0.006744225159640609	0.0006689591940408718	0.004798444526128515	-0.46016207516316343	0.11337930907268223	-0.009852039567395696
-0.038933110454427516	0.0182131709293084	-0.028257244001730943	-0.013340513998829647	0.05796782819345863	0.02998908222870723	-0.03541311096873142	-0.03929349537377839	-0.018236208074571186	-0.01605495993864788	0.0038109832609168736	-0.023652123698500692	-0.029294086960370804	0.02232862533434909	-0.002986301472778723	-0.034395314322155625	-0.0068855288963487965	0.1872570199853289	-0.04551244162058574	-0.06341815519829433	-0.002426936150608208	-0.007248231686782674	-0.011986559521186064	1.4262847602636843	-0.03941981254318598	-0.09434178758310018	-0.0020155520930131387	0.0027146793492629512	-0.008668985036179857	0.04211304862606939	-0.009598179299629283	-0.005741657134467095	-0.015408329999605121	-0.14740650812212724	0.09207149281599732	-0.0065615262835548496	-0.004087980523891474	0.015234471285933068	0.012074907753250227	-0.0551505631027303	-0.0011075415355415316	0.004147199590374385	0.001743614663874905	-0.030571248510413762	0.04746043339603739	0.0011056225570591778	0.001229042961938103	0.18919739208366446	-0.004724738862932281	0.010245373260720772
0.007101889114980986	0.05137265792804392	0.014987797713625151	-0.005188553335293909	0.0035027276804536086	0.05802825292629023	0.0019209369005820918	-0.0204413082747712	-0.001604968604471651	0.002127339696756826	-0.02354775697053592	0.011564294005914235	0.03794142001532682	0.01489366145678614	-0.0027486722842524616	-0.04865853906079547	0.0048319146965217444	0.07640288282115598	-0.08212361072729982	0.026902353063542977	0.0031675329206267634	-0.007705779332323436	0.002804939061252844	-0.9105919288166717	-0.04295311775182936	0.0188235203709929	0.07578906291821459	-0.008995396672392962	-0.02151455925319492	0.0015611001801891689	-0.018764635735745105	-0.0011356367595235497	0.004575802522626327	0.0024718564656084708	0.012210255063562271	-0.0074082848259564345	-0.14241703472771033	-0.022423034270882637	-0.009816520931261402	-0.037684304243290716	-0.001045130840890488	0.03524461434331315	-0.0009960618293895095	-0.004216853446915229	-0.00694608194694747	0.0017357517949643808	-0.07298437351981228	-0.09758289218606106	0.003324267241381449	0.010307249307838356
-0.05503205895837918	-0.005338602845251217	-0.0028615059629799816	0.04326954027870388	-0.024369383038658543	0.03518459030016311	-0.0350981584848294	0.03250900224024817	-0.025937805081061697	0.0019443116062080662	0.020400800226143836	0.14423145784257269	0.13677863671249624	0.02435419577872199	0.02189825856176194	0.01895617068027577	0.044784784970248896	0.0026074984536880947	0.059747696983196874	-0.0058627986725326995	0.002921704430358568	0.0029886577449171454	0.023095820987335536	2.3112595651486703	-0.16833117791707836	0.029231962726407983	-0.027062425050667707	0.02850505329618536	0.3497990421318004	0.1779553320016542	0.10321856959130782	-0.011628772915103218	-0.011921031711186697	0.0036794776590122636	0.36259798036659674	0.009873807864580158	0.3565694246713357	0.11251163876037971	0.07807675991264332	0.08077065222709298	-0.0005594793086522258	-0.047512547213942616	0.006934129207007936	-0.04301886954076981	-0.007779339087648622	0.003287621341079648	-0.005331212294864963	0.7432176099165873	-0.044935131772294336	-0.0031319513393125815
0.00884822999126718	0.0033008077777989457	-0.04411977508816599	-0.006448556322459263	-0.023915727501743277	0.0724153913829421	-0.020376352913680604	-0.0019489477139506561	-0.020615161274200728	0.002010414361023868	0.2193510870763981	0.009450778599704973	-0.0470196652943072	0.0130374315175648	-0.004604255456132523	0.01857154380883585	-0.013769965596725978	0.18815233236727216	-0.01423647856703501	-0.0046324928158484905	-0.015958711203002577	-0.009040409710201857	0.042327307236105116	1.5821480514476387	0.12902250454125477	-0.0959939339937856	-0.023062529780102887	0.0009454535693901562	-0.11499248773978425	0.18992773230007706	-0.024892047746652587	0.03203163255482869	-9.475225642199803e-06	-0.1408922462245965	-0.1587583788186147	0.002004475181593807	-0.06721879383786282	-0.028627223961362688	0.07539200802854866	0.10891162272945785	-0.0010407445180047944	0.017860627718496107	0.0042214679804492335	0.058121621281459736	-0.09258849491553897	-0.0008423671060463675	-0.08240717423595816	-0.1804660674384305	-0.01958133715247659	-0.0005071184320298925
0.017300745793647366	-0.0014358319025871424	0.0660896141310216	-0.01457793643934947	0.03041411012018798	-0.06069718121735241	-0.02633825031655142	-0.02041652274749413	0.040086247047721554	0.003491542558076617	-0.03702113569591856	0.11939201336122823	-0.0821038211295172	-0.037929713316388	-0.005094348808075665	0.010307885291277307	0.016827931861366233	0.010464888923471517	0.02542586155002009	0.045745423521345946	0.08651479470288718	-0.014087754056503763	-0.0062998046828499354	-1.096864276801491	0.025002164006684598	-0.015100570313309709	0.06936176872509768	0.0014411561926437571	0.07898554953785561	-0.009583392153213207	-0.027785030454093793	-0.015347477455915578	-0.0008346491817463175	0.003175964567410119	-0.03717769272042899	-0.005326000210196435	-0.08822300410770495	0.011486734580640768	-0.010836132322832419	-0.04609309680316292	-0.0008870392020733562	0.00255341858166903	-0.0004312379698982113	0.014448938287834813	-0.007236932560342439	0.0013471066634629097	0.0018807254991816081	-0.11282429604494346	0.0067263063865106235	0.01105366289748381
0.0031579328721458295	-0.04492125979366028	-0.027291948570416117	-0.0067557796617747955	-0.008043980659211138	-0.06377392268277145	0.08121463605718811	-0.040016584490258446	0.029206350902935448	0.003358751383634808	-0.03681963578791183	-0.10602125569492728	-0.054825964535411276	-0.04082152533381413	0.00011324188427133776	-0.016214179268707447	-0.016135842420903008	-0.07136167611852762	0.06227428352370171	0.03879827323434965	-0.006428626053345988	-0.025847655996476534	-0.0007614145754647325	-0.5993431438395237	0.016587347737671097	-0.00997823244863439	-0.00022770627750669519	-0.011110351657657157	-0.14944726213672194	0.04158415353377377	-0.011903510906902283	-0.0036336467176735824	-0.0004730081718844303	0.1398036266622229	-0.25529191275181873	0.00896638764134068	-0.06634088633561751	-0.025911226232223635	-0.013792383944826542	-0.05561616913654307	-0.0011276155711610046	-0.008807295254657765	-0.004144691504879301	0.013213245207158797	0.0162979254984014	0.0008524931915242632	0.020962644675722914	-0.12711347417317134	-0.03851930591293494	0.00691649144009134
0.040698447892497464	-0.024196934120740844	0.00962362452564148	0.020174945276453582	-0.022925291048958206	-0.04057087021109564	0.15633371718681746	-0.02607873286938793	-0.00840369041823651	0.0023008355951838894	0.014909025642021607	-0.14320163121462157	0.008521885074481452	-0.028704438168603883	-0.005216624216013588	0.013201423914707994	-0.015806338122332907	-0.061698710707286226	0.06487746983559282	-0.06911737452799116	0.006296777114182214	0.016137762990612828	0.0023978586903724134	-0.8065726118553642	-0.04282249494576345	-0.049630703567836734	-0.01630253419851706	-0.008733245255668954	-0.2556676135270545	-0.07278059189442028	0.07191678679095403	-0.013945514068693227	-0.015131600117125344	0.1742695156047849	-0.16303311471025492	0.009981158756633886	-0.15674242528180302	-0.055798720883486565	0.00021036702243545734	-0.05741150498598745	0.003320761047813721	0.0015780239511053878	0.025497116787680716	0.05061613570629615	-0.007511702947927461	-0.0037884223420722265	0.011738654681921616	-0.09624450670729186	0.003341489760984132	0.005492632111004787
-0.04528816800117966	-0.012898191494629372	0.019390588668611236	-0.020424844819185273	-0.007329396318444469	-0.05799236258029068	-0.021376785622237004	-0.025321910626026966	-0.0052644441840002405	0.0026268851595137675	-0.013006250064106644	0.11422787458299935	-0.08038557073218017	-0.038248955713409305	0.00041516633310784525	-0.08433667917694256	-0.009707045757441938	0.011434189124223757	2.1954596010073147e-05	-0.011866893645137135	0.007331363270656584	0.011674012990694246	0.004421658746461981	-0.8273305575501582	0.06030608139090746	-0.012204211697790651	-0.023035509820119295	0.0015414440686399758	-0.07118440528272586	0.02451196263261545	-0.020075738399588136	-0.0114747640656592	-0.010114369755824918	-0.09229196353669031	-0.15569635739510687	0.00498816530757249	0.24324827882973296	0.0077546815673687885	-0.0025004779487209816	0.02932461353402232	-0.0012732240830198862	-0.007144186160563004	-0.0023714094604583807	-0.011019475621084712	-0.06099241392900244	0.0009410901479925088	0.01233555943268675	-0.11179148857439308	-0.002351133126676359	0.01069908431027725
0.0063352033357658	0.01441407006082445	-0.021657674823065826	-0.017771765797780243	-0.02545903064658496	-0.042073409748778434	0.06400029903635453	-0.013049087836424314	-0.019054420619960183	0.0016903539652961626	-0.0413193941244288	-0.08449470447432522	0.13283173279169158	0.012597272644046644	-0.0021826367483161447	-0.0451727613652919	-0.00016190414246775617	-0.005057827003213242	-0.15005874350120466	-0.012819145376520465	0.002023731470690791	0.012214132372925814	0.00022867118679660052	-0.9507611415687361	0.017369240561027937	0.035641223743301545	-0.024647045531085494	-0.013642762638266867	-0.02828335736542067	0.023084512788178926	-0.011351173348139492	-0.017555935365916594	0.017390705094050465	0.14497220616657222	-0.21867693118777498	0.025882849327906295	-0.060213173129729514	-0.045551662877578204	-0.0003363921327352728	0.08396138832445067	-0.0003149357584225072	-0.07108003094914365	0.0019007046917915431	0.002592403544755166	-0.08623499594662576	0.0010314791014901857	-0.07233170159831352	-0.09703594136547826	-0.056020591250788176	0.009309974166459869
0.0089879438898015	-0.001042725425012759	-0.029903406520018688	-0.0025638549018468437	0.003943824551812395	-0.049901231138119326	-0.026297739495375935	-0.02029982900834202	0.045037910639838086	0.0016055108755947004	-0.005359897264233496	-0.14594633469164492	0.006015914586847521	-0.027398107528326363	0.001756351703584005	0.07371722283212766	0.01820728518059527	-0.0010947570581123728	-0.09598802696582952	0.027766914917543364	-0.044666895401537114	-0.016837492099763405	0.008978612103674458	0.4102516349161275	0.008384788199433297	-0.010113295203761846	-0.0009447002390079434	-0.001502683038610121	-0.23298438664352067	-0.04560086669013253	-0.021341793585325286	-0.011971365028279888	-0.002167849734996162	-0.10861371442796007	0.42540246080653515	-0.014139447396381002	-0.07232748460466891	-0.0037156535289870588	-0.0018648171855611508	-0.04765348438519004	0.0025364375181408834	0.0013143282457396708	0.0023651921636093903	-0.029547858304363035	0.09192279132233161	0.00044504935553777613	0.00259368471106809	-0.16869058469982984	0.11565601952180378	-0.009831584760362602
-0.04930778453187186	-0.024460416490475107	0.05325971097527781	-0.013641908371599494	-0.037071347396893904	0.05253329218468934	-0.04038737162196776	-0.02188445414085154	-0.005808180654967601	-0.015550274544370768	-0.03245259342279405	0.10741342949281298	-0.006940678906919402	-0.03789724362231645	-0.005992445258381303	0.014314545673412157	0.01250188013622792	-0.05238414285126319	-0.015030211831584346	-0.006070803024721863	-0.006633835310432187	-0.007497670597018805	-0.0022742465857116256	0.919238509502199	-0.05846170968450324	0.018165562624946962	0.017137805897903854	0.002305594216996178	0.266493656868783	-0.0012465748332354451	-0.00694589035565059	-0.008497613914330942	-0.01910299367454045	-0.06879216921905754	-0.2053158288538039	0.00644651545882216	-0.10743825793155556	0.03709339331422889	-0.012624010541570533	0.0492365342260453	-0.00022290376221644693	0.02673953844496755	0.0018477748876928673	0.00881806977589822	0.025206026091415423	0.0011467592143879302	0.001998194668335327	0.16093923314631567	-0.01932896143905382	0.009147390246654868
-0.06905191003530409	0.011664337056106614	-0.031799274093980964	0.0018293850437768014	-0.01692971466823874	-0.041964127740027474	-0.08097728440120645	0.04499584890500464	0.029598695736896205	0.010259578290146237	-0.0038448606500864116	-0.0949844694860656	0.011985088730200186	0.009600446338616347	0.0005400036704118975	-0.08789085447920825	-0.012709561242118661	0.006220976001182407	-0.15064435265041173	0.01946902480560894	0.003373436219504083	0.012661496381244797	0.007769111286564476	-1.0085006273840567	0.08559095713522037	0.019537538196160675	-0.011171682797994981	0.016818169819734975	0.15982868362027924	0.007829427272492103	-0.03700241095257334	0.036242313960532464	0.03543671980628296	-0.14639445862187067	0.3290482988923286	0.0012636020353280401	-0.12433368025493846	0.07673802204470685	-0.011221048511188565	0.019410550478526602	-0.0006626225811894983	-0.01681761143352178	-0.0031935856107062136	-0.03151212100692826	-0.0651911423443205	0.0014188563820043782	-0.00020491710204387345	-0.46428054533109553	-0.044556129859839165	0.0026727388790131956
0.011937310674336368	0.006171265707243219	-0.0442285146668135	0.016726195962748533	0.013284203673764386	-0.05673042662573298	-0.018837308824834326	-0.02121915667675321	-0.029736983981746106	0.004983405690751897	-0.0008249792342339788	0.023978774030840214	-0.05344558200402298	0.014961828474638424	-0.0022468137348312664	0.010579187724111216	-0.0020630856310142917	0.013998232531463145	0.06532280580492679	-0.11282477888392059	-0.04753546983764627	0.01618841120794714	0.00010952767324451997	1.9486503913765791	0.020043902439922566	0.003817393460342555	0.0009305532641277751	0.009278184896897437	0.11954251874302704	0.07841566473175163	-0.02254779605804988	-0.0048198098190900054	0.004769713504395077	0.165262969086685	-0.009626641604309224	0.009582849942914981	0.0071616233558873315	0.007862623651991089	-0.007908993012900283	0.030824436189208517	-0.0005758853194209223	0.004979034821358982	-0.003734023188363062	0.012161587587883878	0.04102881032486548	-0.003437356585699308	0.012079383588003657	0.04186893106216285	-0.01095269073895356	0.01104030535324382
0.02498909701886064	-0.01255212287294562	0.042427410158443354	-0.01481461129169038	0.015354342382776304	-0.027394721017181836	-0.025953746600983867	0.08399289781134585	0.026339591429995243	-0.014308513168492208	-0.004272982597996452	0.21528697416152864	-0.047321708932146794	-0.025155695014458253	0.002282778453988067	-0.053711025413976855	-0.005730213255252693	0.008634182427330961	0.01650083317683493	0.04612623964000559	0.004721401239135502	-0.018291831894685674	0.0002155089723328274	-0.42450008930119404	0.36662415682757976	-0.045902421360243806	-0.0006156801198817448	0.0018438816303914792	0.07871521371179929	0.016719317042333478	-0.01856266654710089	-0.006761574736491093	0.0037693895009208063	0.0034470220669572883	-0.30111192367005474	0.006840976137639155	0.2111147849791596	0.007101758520874864	-0.016601905464632728	-0.03604845647114562	-2.0517337291676086e-05	-0.00419583063139853	-0.00037145721838460305	-0.016042206215611806	0.045925904720005295	0.0007650182617668179	3.371082891535479e-05	-0.13595206710108695	0.2477580447174154	0.008466269842863767
-0.05739953478939633	-0.0096513680628158	0.009575187772425579	0.0017049422517481617	-0.0034357618531167646	-0.05524684082919121	-0.04649516123273179	-0.02630493628378199	-0.0033805396832406586	0.00258719941199015	1.917641121799534e-05	0.11944981785268682	-0.059936487806867444	-0.01069227435083958	0.0007284705998743448	-0.07589961334881891	-0.006605702482290007	-0.06249779567424603	0.07052856557555243	0.02245645870623812	0.0036075929422830994	0.005573235752598339	-0.006820522714300387	-0.8443758656077469	0.05573733087334504	0.02228806950172866	-0.02515987643995195	0.018873130202827087	0.20204817127246597	-0.0023003376265803128	-0.01704469840450947	-0.010004271062032513	0.010370180710245222	-0.058225407170992456	0.032897005722049656	-0.00968355585782665	0.20493221410991655	0.06946099664618924	-0.011396015856807025	0.036736748192670345	0.011451971352350666	0.05273488203655397	0.0021783142856453197	-0.04042556746526241	-0.06745362351638583	0.0011042833697079914	-0.000944165586870622	-0.14250239032490308	-0.033600367939883656	0.010317362485760713
0.015596343300302214	0.007053998718230287	0.02363320497964942	0.010817974080448038	-0.015528844008364013	0.11888540539845581	-0.03500727500770008	-0.021338754986463572	-0.022005876185530723	0.005016248245720635	-0.0009224695159344265	0.0522534828894406	0.0014653134777399828	0.01426123499363439	0.0037559133842118174	-0.012690679689343051	-0.0034790258417848234	0.00948281611340717	0.07612360451909972	0.026102508203187425	-0.005102988560787935	0.017874472152966336	0.007835584710863623	-0.6030583498314823	0.029911939491547582	0.028041732118457275	-0.00904319199880756	0.0021039564322392836	0.03500271229443392	0.05100581091684553	-0.022128808296975694	-0.00299342084956088	0.009938974790121029	0.0018225387740339102	0.09760522660703437	0.01239235764167861	-0.08611490405585263	-0.0006067744657988442	-0.003082988071290856	-0.03871641202517349	-0.000799302040879411	0.03189106021041298	0.0011824201121762598	-0.009886281818181124	0.027537801772944386	0.0006942322473121749	0.01083933477826522	-0.08848310018435276	0.0018461989802272	-0.008245691713230916
0.05028406547616851	-0.04709453571234226	-0.0319617846972571	-0.010585610590807938	-0.00257187122325613	-0.05404498475895234	0.1262759625021208	-0.042015613658247096	-0.032163588790112774	-0.014248225889352761	9.874757557745397e-05	-0.18076374446800236	-0.05337101093889141	-0.03373655226182673	0.014864340097687091	-0.04740651063343994	-0.015866985898301482	0.01742687771048768	0.005683390867373601	-0.06463372212441208	-0.005681302793074065	-0.020397797483162866	0.003988623993788497	-0.4571330102041445	0.016697475364622006	0.03216748057453406	-0.0031948464653158226	-0.015364543265983957	0.036562514437237584	-0.10702644681151788	-0.024119563275738984	-0.007720462025446068	-0.001584485440620847	0.13817182053596488	0.1841578618350004	-0.004046599251253065	0.19688589432455272	-0.030762813986039146	0.002504758704291817	-0.05740939583983291	-0.0009336407372662507	-0.00013911846009777946	-0.004517005390982377	0.043549193135840866	-0.01334276833980757	0.0007277060817585152	0.02738209706796024	0.09010547727095192	-0.03849591316382757	0.01928065320723963
0.0066531570915929475	-0.01045681173919329	0.045985236319418615	-0.0048576886181373995	0.01366883199133954	-0.054233094507031634	-0.02869219000982557	0.022775522971372173	-0.015980071575218243	0.0020499948498490994	-0.0012418200672338572	0.17112990946378415	-0.005795434748422849	0.012072170249403826	0.020959716226652835	-0.04596052903631116	0.0023596869844327555	-0.06157144397046686	0.0024471677185842053	-0.012529308086460333	-0.013903812319183499	0.010811990824422538	-0.011008613954724569	-0.5800981141013377	0.010320311794844928	0.02271561458730166	0.011303004089084698	-0.003683826153006521	0.0057961778075075925	-0.08465551851072432	-0.013768060929967397	-0.0076303967088551874	-0.014365510604078919	-0.024484421616834517	-0.21541713563446951	0.007050450972855742	0.17526671282983097	-0.0042479666630672	0.0029611400298101215	-0.1003093683576778	-0.0008461206130763458	0.003938100512410165	0.0018616692855102884	-0.015211831877833537	0.0993775617472921	0.0010274002404486965	0.011068059161548262	-0.12578725313031464	0.04755065367803945	0.00841674560835636
0.012260903817389226	0.002833434558523368	-0.049902832118933926	-0.007435892714700094	-0.019486103338337307	-0.03993866578804609	0.0058189530324674705	-0.02889059788311215	0.03140064264724224	0.0026795788639166858	0.003956415413242576	-0.01565128435324841	-0.031267741883173675	0.016475990586886837	0.0019480595828836158	0.013260925543134726	-0.007404223566184191	-0.04282456094575646	0.0425514542247367	-0.06917477854687967	-0.0510717508400261	-0.02537395097562512	0.002215214065350483	1.0834965692941945	0.016034305988729285	-0.0882195089177575	0.0030284565776961246	-0.007043742944638143	-0.10364817050148681	-0.13924259618638635	-0.025770332963981037	-0.010811698390238234	-0.010339185816136888	0.008935278082859441	-0.18206811304796164	-0.009579174243761463	-0.09118274715582438	-0.02382438910244655	0.00482728107580515	-0.031785088667274156	-0.0012311299635708564	0.0059627174890763855	-0.0037809091973780595	0.02286228549254138	0.040455435498901446	0.0010306841765337594	0.010677500002128545	0.1807275743154377	0.0061047617253465435	0.0070652860249792865
-0.029599125635263044	-0.036580243028030146	0.011299575837790825	-0.010215220062577827	-0.017761611630437255	-0.04354577178091167	-0.0438685541693631	-0.016733840216393583	0.03347500737733067	-0.01592851788053922	-0.040635028310484635	0.005297793460949288	0.027289856594767934	-0.02791252905323563	-0.0029307562481755665	-0.05252914229692942	-0.007955095628584603	0.008384625244716518	-0.1420130263776655	0.020057668372981244	0.04521364463146424	0.008325815192208756	0.0006401564086128929	-1.1302229957865801	0.016958651379117326	0.028097123895361894	0.011881568963802602	0.0030498882458334267	0.12159370844124529	0.021806012374262718	-0.012103329492922239	0.0002989977007374364	-0.0182705198478021	-0.034373214562184694	0.003075487073141176	-0.009654689136795059	-0.11423051350372898	0.022321153093944304	-0.008650524912619768	0.044567803185504275	-0.001045420996118628	-0.015837247060571644	0.0004363321292315959	-0.034508165362574984	-0.0486745886394242	0.0014679941118774878	0.0042365340872058364	-0.5057227959185107	-0.030198102282472244	-0.008740713900539048
0.019662877379135534	0.0031031809569532017	-0.03534355665908656	0.004551714241494847	-0.02536408731895208	-0.06269047640475182	-0.03312964000209795	-0.03760074495274521	-0.036617520053569344	0.004125704691608189	-0.022012668618425234	0.08169940106367449	-0.07048652205353392	0.012814005385408927	-0.005082957185304986	0.01427633032836984	-0.003096922531531163	0.004230636163951749	0.0676500109432589	-0.01526821949975474	0.008132162616977075	-0.01839510306080847	0.04157761461393893	2.173377411298539	0.018339782984621526	-0.040672854864057265	-0.00034825270392266247	0.010922941207175973	0.15185171754904342	0.028946876272782994	0.0027584144747206667	0.0123513515026988	-0.013482739114647483	0.0026595187750958755	0.42771041862068415	-0.02250879732560752	0.17636218085006966	0.054453981987271256	0.09842848005370525	0.06341134165767107	-0.00021468100095080444	0.019671629223042147	0.0031160616397588456	-0.029094633864336174	0.04893984584157015	0.000256073696805106	0.015080391476678051	-0.188497263161698	-0.021054097184167585	0.0009132973917268828
-0.05328885811189484	0.0021519077277674112	0.050387124534729995	-0.010107580327051438	0.010229674824684934	-0.05532976529031039	-0.042476386613422304	-0.020770878632117275	0.029286735665810783	0.003835727911059803	-0.001001667838765934	0.1176276625402299	-0.032927543974706534	0.011671338929137165	0.0006307855117596773	-0.013165048395887334	-0.004256417403730347	0.00423004822395269	0.0792077544121772	-0.010933471396826462	-0.011199234941997701	-0.023114946897694246	0.008621985457404661	-0.7109339600625333	0.02885717051857282	0.022968649713089054	-0.025184862425527626	0.0020559745062546427	0.13461903883509066	-0.028839092080628598	-0.022074747805261995	-0.008769825187265178	-0.0080729428873874	-0.06673943985961422	-0.019742163744739468	-0.008706313663647233	-0.08085208714201872	0.01119893137410345	-0.0039448030193001615	-0.050644320523657825	-0.00045574404171638887	0.0033150377762517563	0.0008616468329826603	0.01204239199978731	0.020857671643337107	0.0008902135688629642	0.0052245019078610315	0.09911300257361673	0.008217324198587448	0.009602425835097165
0.01043690731174579	-0.045556729087411076	0.011123997258919098	0.004925932581687266	-0.01184510296843664	0.07250720925181103	0.04032394037106315	-0.02149647689768617	-0.019582627120902543	-0.015785991538248344	0.0249192966608648	-0.10367637183508577	-0.04595372452124984	-0.03561387820698401	-0.004886521492078282	-0.06762532251324992	-0.00977992211577457	0.009389748829245217	-0.07157502653415176	0.02532197827048658	0.006623935794972749	-0.009785063794382586	-0.011217134671210442	-1.0027700495800242	0.024434019435850496	-0.011759451835604978	-0.003184413096458957	-0.016236003335011264	-0.08967690519247672	0.004281310962498901	-0.008557416682524672	-0.01626751274568469	-0.002090271834178566	0.1392039653708505	-0.32306273534781305	0.0061499094162502845	-0.10680757419610472	-0.03474441258087845	0.002819791147214346	-0.00042958829922899895	-0.001335782529116841	-0.010249026484484603	-0.004794490183037852	0.060731543958120894	0.0417945049289895	-0.003603084705432411	0.02523779491573259	-0.09386681550208786	-0.003183521377620491	-0.09417492623157322
0.006433944417170687	-0.04344335387551364	0.02711594806518224	-0.002659912123808863	0.002701628798974434	0.06753362846903602	-0.0032346072283638934	-0.026675037856690415	-0.020108722574735293	0.0028397417532934925	-0.0035627016123711656	0.0792893588754192	0.03898139975363338	-0.033344489184765916	0.0010990007288088236	-0.04763858831710495	-0.003705726201091511	0.01276241133413423	-0.11558131457852287	0.02694531663844973	0.13731740327777692	-0.018733355936258158	-0.008174881160947917	-1.00558058009188	0.03157995462680847	-0.054883919302534466	0.00026454481809214483	-0.014079522279123558	-0.06744025703377637	0.032318375087717684	-0.01207513832486802	0.0018922230360796674	-0.014393630574060444	0.11380023585958161	-0.36927127228627943	-0.013138010804343958	0.04133682681453156	-0.008197676348762615	0.004330746206416007	0.05828287407360276	-0.0007900744273072632	8.08540278896544e-05	-0.0002360733146440907	0.008606811132376787	-0.004944061034378228	0.0012658884498912813	0.011871705256616225	0.0786151979219273	-0.0432320110108476	0.0039162794903317266
0.010727214959594902	-0.01957967164962274	-0.01247933698903862	-0.004285704350733067	0.007533593292449677	-0.05605139841766231	-0.016383656495619653	0.034383543020852815	-0.027097770005989515	-0.018859269594713624	-0.004376345600907643	0.0878240463487251	-0.051677984450800525	-0.03811482820361671	0.002532178804165778	-0.03816656465500737	-0.004932056534338335	0.010562698114579688	0.01616981628114263	0.027486180162070377	0.007097181536228845	0.007125827862286315	-0.009810379700425984	-1.033002634327862	0.009919176759078255	0.02143435810984165	-0.002845590030748099	-0.006415132724423893	-0.11438883477169884	-0.08025151836087807	-0.026137668386855422	0.004460987307580945	-0.0036803571592998194	0.01533761455027834	-0.333606894279483	-0.008450447488151804	-0.1097834431790423	-0.015618660337407891	0.002950732117018015	-0.04851803409236673	-0.001303632200829452	-0.002918810473910162	0.00018258132677838147	0.0025522319997911837	0.061969373761139195	0.0009728485257481225	0.006334851541757234	-0.4406657485963299	0.0011109551031198862	0.005300061565772922
0.025026093351967482	0.06646162522812366	0.015215718629882666	-0.008480760904757335	-0.014720582639035638	0.046924870146359356	0.0835859552700069	-0.018306316170111494	0.0020832702748035444	0.0015147196346926648	-9.666217530466383e-05	-0.015327082139917547	0.03260169560814529	0.01929887842941225	0.0027480171794521083	-0.03864194445740714	0.004608150088815364	0.0016405536490305167	-0.08599870459663561	-0.018551715485566275	0.007451767499904918	0.015649557616111632	-0.004287390551094904	-0.9372409238460321	-0.20056026881137332	0.021993590628261974	0.08192677024730055	-0.015286720574526043	-0.14128238850755542	-0.05392010901130043	-0.018136861982092977	-0.009910253805162757	-0.02265997844564936	0.15270195925220642	-0.020594717198575405	-0.006630136100724121	-0.08942462120164146	-0.05403207587692741	-0.011069682995797848	0.020955279850946498	-0.0010113043060591736	-0.07878010284350422	-0.004717347467912623	0.010528531230954104	-0.07662645143561445	-0.005860152908477176	-0.0002784059291856465	0.0005915141105005204	-0.04564169532523065	-0.004475271620614512
-0.040724191535540015	0.062488726252376725	-0.013446955350418375	-0.016413854780652947	0.00022039791775678167	-0.04057873444142424	-0.045423669526685626	-0.034356985746109875	0.02008201779158285	0.007992252202595045	-0.03553174804885784	-0.08798019195282358	0.028048914376528775	0.012886298768983215	-0.0007409708326307737	-0.041171314771369545	-0.011432327438542188	0.008010416040847122	-0.008644772954529253	0.024972855877142684	0.07715789485103619	-0.005229030647685795	-0.0029840711473307236	-1.0372626654625285	0.043985517287312724	-0.012875388204365209	-0.0017679149904513906	0.003385261533513767	0.12483364057572593	0.052046543648752046	-0.023412073879361197	-0.008720596991821367	0.0010250134095766044	-0.059749276443833425	-0.004970993147517129	0.006212212393052323	-0.12411542043298959	0.01749037428232059	-0.014978814128251543	-0.0395829696433093	-0.0005294192659974215	-3.0388206381940107e-05	-0.0005434237084467895	-0.03466439920871744	-0.0057569942129480295	0.0014052421295575187	-0.06250016753059935	-0.08869945525851144	-0.04154075649975966	-0.009988036838448898
0.018300595320267347	-0.04294721877443908	-0.019160169409425998	-0.0073889369999233165	0.0037229779486108784	0.04717263570162522	-0.045916763510929604	0.0034944175218033706	0.024013846852467803	0.002501174928686669	-0.0027749086013409397	-0.10128919860953083	0.012148068937791776	-0.03765305523590614	-0.0029064766788329506	-0.048104640187593216	-0.006457856703965171	0.006917543891521564	-0.1657822936850609	0.025163600044858663	0.030738746051779935	-0.0074893428704916	-0.00902905213373997	-1.0924572056782493	-0.05698511065534112	-0.0421598861556201	-0.0009137248977009222	0.0018478243772777204	0.22374578453667576	-0.031108771417402113	-0.03002512495651745	0.00014179930638028964	-0.014678416970955368	-0.012892173442935563	-0.4098507553637227	0.0028414250597172215	0.03717387972506167	0.01023768963294824	-0.013893128427714691	0.02892603154193621	-0.0006266439785489638	-0.012984101925902177	0.000737021750232816	0.05171234759938943	0.024740502707368342	-0.005642291598087467	0.0007857276297264434	0.08971768828051736	-0.03252015427890037	-0.08274718384604021
0.008779107432345518	-0.004565337684634505	0.05553730606126305	-0.009755747590393821	-0.016181536422288808	-0.04875523593620601	0.0995944322028645	-0.03225424251243994	0.03195966599405983	0.0018438231415519113	0.017735310745267633	0.15036207943570717	0.01550522125162115	0.013647710180650937	0.0016703429766934277	-0.03785148407313045	-0.01880451428877295	-0.06533197354379117	0.032413900911199015	0.032122460531774956	0.004591722482561409	-0.0028227931767120028	0.0038893279240981428	-0.5684712785463375	0.017489027786762017	0.030018183119830337	-0.04216260978744376	-0.01253733101871294	-0.229928287044247	-0.11683514765488735	0.06323731279644389	-0.0036874315185081285	0.0018941725554284857	0.15626655658074948	-0.2209651687310238	0.008757164706316599	-0.10228841706944204	-0.056445695835908374	-0.012664467701268223	-0.03867034126357034	0.004056778522083186	-0.0006527509072602697	-0.00473872233616421	0.057792140338789974	-0.04133132523869654	0.0012001834072794737	0.009771203170204171	0.09567064185394884	-0.03873181142435815	-0.00295753548518569
0.008197805604923815	-0.048408090415316476	-0.03205757143780747	0.01583207747022152	-0.03109026958026898	-0.007645735639170925	-0.030216697861225838	-0.029901508954165545	0.051482746883307846	-0.020071255307838147	-0.03340906000564828	-0.08520382291412643	0.045997215969065475	-0.03759654889646772	-0.0039014441003018875	0.014389327334579866	-0.009059546922054915	0.0036331593136221274	-0.056193806900577147	-0.008731992400143463	0.011650136338227412	-0.010196070994426555	0.007261826111635128	-0.2621000125929659	0.002277548959197247	0.026966900722203535	-0.0009643852772229366	0.0012058431596651644	-0.07136217214069479	0.014700993627838398	-0.015943184835274404	-0.011059293671478098	0.001529176013416145	-0.14937428814082832	0.3036419852600267	0.02687773057231452	0.011239840899296086	0.0037608412104034867	-0.011080108928336814	-0.03198609788617323	-0.0010630540040561754	0.007377121534230355	0.001749343259226589	-0.025797786833635837	-0.013728990730390661	0.001298352941889607	0.013282548442397455	0.08901098197170022	-0.013256102715898851	-0.0030651270064114213
-0.032565854236720315	-0.052241131671736454	-0.0469451008833862	-0.027646994621881003	-0.04333641497031895	-0.04352538529483136	-0.04296957759985526	-0.021112431388609274	-0.014062724205090216	0.0031057992533344075	-0.03814507457756263	-0.12686133430892715	0.009702210093051509	-0.03414032196710504	-0.005016958877466095	0.015987810371428532	-0.005195793025925513	-0.039344988554981045	0.08824737147032956	-0.05187885810336881	-0.015088251182265549	-0.007689720669495728	-0.0047105521226334535	1.6839675920579007	0.014603728316296747	0.014505891136009178	-0.021848628078369257	0.003915664296755494	0.2741579764772853	0.03365377270601484	-0.008763749775781253	-0.011905545980919124	-0.0008282182782440941	-0.0628426100375581	-0.1050542574983484	0.002381966239162557	-0.09944928760946105	0.01927409686779647	0.007500194744335749	0.040459774092680166	-0.0006002238776985906	0.0037724868157123638	-0.004902738375709305	-0.03987585536884817	0.022617673123782333	0.000752684412101371	0.0001643412081979477	-0.17073091938938822	-0.021070506284933618	-0.004079455016623979
0.04183557009066162	-0.004932835403796707	-0.00845274228770013	0.015534953055587903	-0.02702945988716374	0.028784989799331195	0.1298748340140247	0.28962339801674125	-0.02232545088704919	0.002187207269392093	-0.005038311868520031	0.016459672678443348	0.008779409889784711	0.009174229045856009	-0.0015643117859761332	0.01183443642163984	-0.0019101129728483102	0.012330168517681704	0.06488183374859872	-0.05694134226133992	-0.008234819667720194	-0.006581287273354974	-0.0090948235622629	-0.021290766299738972	-0.20061477550826656	0.02440239300310577	-0.010243224238432595	0.015216587940206954	-0.27804099478354594	-0.060442770083983126	-0.00778921337564243	-0.009239275778528644	0.03096663704835737	-0.0031697662127386137	-0.003597428191761719	-0.005798278940063392	-0.06511282261711103	-0.06027048506306819	0.006670990728357537	0.05405919907946554	0.0055163735128968255	-0.0008414781702680557	-0.0028440663292414684	0.014027117145285047	-0.08558105226628909	0.0011619335588184186	0.004011712046951652	0.3650574012271397	-0.036585275806831394	-0.007703139397479027
0.020006035734284295	0.0028577617738113985	0.0552143623887835	-0.0040240687053656075	-0.014118392814896652	-0.03637004539183836	0.0728680544714519	-0.02897618689436349	0.038077959342594475	0.0007182625313180324	0.0006894053891843214	0.25898004064146846	0.004400836444222114	0.014737410267172344	-0.001067750625278859	-0.03617165470781383	-0.002565897104850228	0.014360541623113931	-0.0074393566113825724	-0.007924427900070623	-0.04028292163709812	-0.0011414450633317756	0.0022746495716413845	1.535771320775919	-0.01091790127389795	-0.053964180096919244	-0.001898208552943197	-0.015223841363687098	0.039009277628829116	-0.11486565442902093	-0.006044742598834182	-0.009359958246625139	-0.0018984609785706198	0.1263721973612347	-0.30983227108941686	0.003049076148790846	0.2465121511220621	-0.026987796522061944	-0.01073203485477843	0.027053021775114212	-0.000858189666839462	0.020081840166882466	-0.004488534165237797	0.0703271309855072	0.03778438831474932	0.0009857281827848055	0.0030892119329095293	0.2455033227156252	-0.029767291262761866	-0.00021012723177191218
0.014002893417987433	-0.050408509828773825	-0.033812846436028665	0.002747676124991267	-0.022072653373437424	0.041631414815247625	-0.036488966709566736	-0.038127292943484735	-0.02606543923738427	-0.018198303406220293	-0.0006502086109532683	0.11981008289465044	0.012280280006561315	-0.033151476407892184	0.014655197569011943	-0.032974944069395315	0.005777950702225371	0.006843885158858211	0.06958096909499872	-0.09772107784567598	-0.014842490415320616	-0.008814135985973916	0.04001406041759801	0.5236053915382812	-0.1907128160805445	0.028375270525809265	-0.0022934701867865443	0.0023264723547115865	0.030987462443250388	0.04711567594720163	-0.005374253875858812	-0.009241553782654956	-0.007353677957167747	-0.09944140976863947	0.008030165192275854	0.0034203994897397025	-0.13266343590984844	0.008011168596404786	0.017482723502358567	0.11234810303580661	-0.0008160395763035922	-0.03937104062802728	0.0015727884690011707	-0.029445761111020145	0.0219293874339417	0.001040796802908153	0.0026652751972855186	0.13400269442189228	-0.029792091819343294	-0.010368480749135415
-0.1023125180707585	-0.01370244157071129	-0.046440569443730234	-0.0031333617386776497	-0.022842001054294087	0.08749643662691851	-0.08169204752366604	0.05450111762530032	-0.024362403463027614	-0.017366591151194006	-0.036136862864800785	-0.11272577397115584	-0.004852769464393896	-0.017593865048513544	0.0014096209126812028	-0.03531670729311773	-0.00862664250246512	-0.030743778049110552	0.07799797454956024	-0.09891255969899904	-0.016997121492320685	0.015253988696140369	-0.015068189660997086	1.2553750438792315	0.3479503665970922	0.03330197041405299	0.00986501864648435	0.01732324748814826	0.2306412642882912	0.09161661991591018	-0.0163258017728529	-0.011320889373438421	0.01582735546385211	-0.16842621871338434	0.2516191791604877	0.0024400712931714223	-0.15907321687068915	0.055987557947549976	0.005270392960304161	0.06249469926339807	-0.0002538588765717577	0.023365499475787692	-0.009353472767326457	-0.0491757181420802	-0.06066219543791704	-0.00022556875370646594	-0.0009379008118457023	0.22624073789842578	-0.04752482928338577	-0.005797475114236295
-0.05700930357574134	-0.012630912216062915	-0.008582037392648545	-0.003721061371748783	-0.014887079646636266	0.04956532512108242	-0.058937680370835736	-0.013156014737007353	-0.009686751304535165	-0.015156187172296996	0.019344804689168448	-0.08669822128647028	0.007385488633478872	-0.010395625460465453	-0.002642754452922236	-0.08054458915646219	-0.005719179106538513	0.00432541461981682	0.007241973989955477	0.020393056911324862	0.05486450628469638	-0.011433135304169992	-0.00045755307197723594	-1.0507279574916777	-0.14838210055405215	-0.07317647132138955	-0.0023295438718108925	0.009716585158090674	0.25712392293806346	0.002370629278902379	-0.018596491590559164	-0.002226002984972092	0.0013102836937121537	-0.14464723917273678	0.20576090544155431	-0.008524449104997984	-0.14196461094191754	0.04244321568152682	-0.012526659768815443	0.02614961420045729	0.014062589962940547	0.06847284427823597	-0.003050757377372065	-0.02806246707491173	-0.0827366158544963	0.0011349588994031365	-0.000893352993521512	0.06933900123194708	-0.03759697196655161	0.004409603346541735
0.03106724710302351	0.003948774066049009	-0.043043852661476194	0.04745677134950338	0.05284549144887978	-0.04816365138475794	0.09896718223424568	-0.025225321283636457	-0.0325271480852949	0.0024673015508567915	-0.0011354478067158197	-0.11878464088770488	-0.03692730595032217	0.0038936765189164363	-0.0013198589902571258	0.08020442966538549	-0.002435953538258127	0.005205242572428506	-0.05939332589599489	-0.06340126007077179	-0.0008454986910319803	-0.007065597315268315	-0.016499487729564135	0.5641975428650431	0.02188821356641074	0.055358732233770476	-0.02161893019570398	-0.011562027546961326	-0.1630428073987482	0.026124519336118646	0.12326709609012815	-0.0141911668766199	-0.0036243367436316477	0.15539555045653006	0.0986262303308874	0.00783637191526177	-0.03825113630589276	-0.05623774364491055	0.005208694828710031	-0.055400500705076954	-0.0011313890938981785	0.007824003401300343	-0.0049700438329186	-0.04256222366787988	0.019908001805626373	0.001028340502645733	0.003324623082353719	-0.16424353989076107	0.16448995141811612	0.014847732848858868
0.006447154951340144	-0.0014722838699636213	-0.03835230093226082	-0.007652762413828714	-0.019906370352663634	0.031077907677022086	0.1006886026572658	-0.042505676855606904	-0.0006902225195484789	0.0024545772729452436	0.022847762760060324	-0.10898672185110117	0.08030320990401887	0.015899924214635576	-0.0009192170074027672	0.08624059219021801	0.004440748844344034	0.006778267443970799	0.06495380357098383	-0.08033557628106427	-0.019687231738721722	0.009071389981445827	0.0013821557584169568	0.5580997190640845	-0.2113209530962713	0.0241021082419561	0.01446959337499793	-0.018811698652981067	0.03674657815511482	-0.06401857829508954	0.04457379705929279	-0.008977141704304996	0.026477853339273133	0.13899172620764846	-0.16197577563720042	-0.005013467731978835	-0.047097051222050865	-0.02476720111278446	-0.01068738033116424	-0.05858655975480942	-0.001293107330314524	0.009766147576493859	-0.0060334392167700574	0.04638744891932233	0.095415368347383	0.002018188072403791	0.003022879728595399	0.4329072083801495	0.14696631975610852	-0.010569728850524917
0.011286731430393047	0.0017112652889752099	-0.044964407481795025	0.00811736862174239	-0.020689570037629893	0.03879422707406174	-0.042855112033151455	-0.020285809851300747	-0.033786092689628414	0.012056007890808905	0.0010443940403656597	-0.10422928816835793	-0.06216700849127119	0.009592389144681874	-0.008016811704002612	0.04789765755173612	0.000568675232804344	-0.03797101860997873	0.01079693447905138	-0.0036921687534239027	-0.0167287856412574	-0.017339989799978868	0.029017833430290192	0.5893014208085653	-0.18514668851206598	-0.005501282258433275	0.005174327372448352	0.025904289417667314	0.163926424212959	0.018396156235482703	-0.0221153416608734	0.0546513248425369	-0.017513039467965428	-0.03810482533820814	0.2695324744217918	-0.014458364882456954	-0.16500910141426967	0.06813357468484264	0.04430020117687436	-0.09181561695216424	-0.001100051390659064	0.017224425877715475	0.004051511119324641	-0.03305240350534973	0.1154901685722165	-0.0016381014833590597	-0.0632882535832905	0.3925249339458277	0.17848142725552574	0.0022137811774760848
-0.05548456647069343	0.04490541676143794	0.030345719944883057	-0.011616167510841751	-0.003974454817466176	0.04826236381465333	-0.06023117521766453	-0.02443721866866299	-0.017434573414791883	0.00046511450316793346	-0.03336057540672664	0.08863834284634813	0.03671954363516961	0.018717398914080696	0.0004465250485638535	-0.011748961744416557	-0.006451813162784993	0.00494618358749849	0.06886286029364455	-0.01243259711513474	-0.021504377971591566	-0.009226495099615931	0.005921540596103113	-0.06951788459649778	-0.18253956713296185	0.011001765883610097	-0.0234683078129181	0.009130111145838237	0.08237473140131282	0.013084651758986456	-0.022009332765810723	-0.003415704167030708	-0.0019977863832808	-0.14743234755039092	0.2511097057119392	0.005436866150650894	-0.10393992423550735	0.03974459550838219	-0.00025254417916767126	0.07485019088053087	-0.0011338844336365582	0.022906209241602846	-0.0023675084021939257	-0.04208119251143726	-0.10007892044044751	0.0013813117784364295	0.0012429186837838644	0.10176982755026528	-0.031211805992287737	0.0030888748565659624
0.013617889681474298	0.0018575959226576743	-0.004786653952858251	-0.013973563053471026	0.018596425426179303	0.07127946874841873	-0.015415253227606876	-0.04975042952099302	0.036148792747486	0.00400500396164789	0.01253657663471895	-0.008480172332226175	0.009675401036384028	0.017420429364480877	-0.001207044735911768	0.018119359219333366	-0.015777205800691717	-0.05250299496853513	0.026517152718022043	-0.024162060301803286	0.010701048320707878	-0.01647645746145645	0.003133278172168866	2.1678362620907015	0.0212372186173272	-0.10186568807464282	-0.03515963917172649	-0.003954925575527886	-0.08405797505729602	0.04951257162722277	0.0043389941907818865	-0.010893351750421061	-0.01604437605767744	-0.005151966351990723	0.4116628600795616	0.003751973161308706	-0.03628207020947457	-0.003349635243251578	-0.0038760381534699265	0.05915719506457772	-0.0007576617200225883	0.022200539354909687	-0.002603866780408134	0.00955881347036193	-0.10149700894200656	0.0005730865278717828	0.001618207668949435	-0.13883812272433835	-0.03199977840468564	0.004177980293990186
0.02288695451516105	-0.0005786549890781316	0.023037246815642357	-0.016843293414639266	0.0353391609651414	0.03157809765906841	-0.03519326361354142	0.40022576537207216	-0.0009244459462337545	0.0012901986132594174	-0.00014524805761939206	0.06812118847171769	0.0031357707224778097	0.016862376074910933	-0.016029212449536135	-0.03276269101746675	-0.0035094778299650897	0.004590036847305419	0.07366105620506715	-0.0791821561123259	-0.037474106721132196	0.01337105923640629	0.00584850910085388	2.473522232728384	-0.20647319608451745	0.09101082875565362	-0.023989423404201807	0.003618069232600101	0.21435478640015712	0.10651230473122769	-0.020799835801931295	-0.0041358290753658366	0.0007476230669022697	0.006407085048942554	0.0715228736223341	0.029301781823419425	-0.028514099230501144	0.016943828555447543	-0.0019297821551561357	0.10403046826758236	-0.00036856012679490957	-0.042561331038508614	0.0003303882257649093	-0.0005966880333791778	-0.08372538571306254	0.0015164706699968518	0.00551245124016632	0.4447525078072913	-0.035673365280703	-0.005021962165598961
0.020404146971304455	-0.05588178064632475	-0.009794308024866586	-0.00300713967169786	-0.004752673289021914	-0.043556233200994755	-0.0017999899254966295	-0.019311355258401455	-0.02253639293193155	-0.01763914859612378	0.18225609733690054	0.18735687582236188	0.042638238343108786	-0.028287320649176037	0.0006437513202939953	-0.05267171253886881	-0.012810995782678674	0.13712764036023287	0.009597651465918716	0.026884424258977378	-0.048907805156834	-0.011535671183802878	0.010149208761290355	1.416472544766719	0.14093821626860573	-0.11355154266153113	-0.0016747955115069089	0.008678714191261315	0.029452462465839928	0.03424935533441721	-0.005531288607070473	-0.01675122096234445	0.009875710437579437	0.16275963361374615	0.2791369734204877	-0.0004977504606817092	-0.011940081752385048	0.02265245321511429	0.006311175653223472	0.0624554300885743	-0.0012426632583301398	0.021318786175846618	0.0010518725705136603	-0.0031160273673544	0.0462646564904765	0.0007563811085346969	0.004526482915712768	0.1133844394614015	-0.0048083045697118	-0.0030719206596784717
0.019659799323327752	0.0780853246176327	-0.005804832648532193	0.0002559897766288486	-0.02248761961442724	0.054330008806118164	0.022936607183235994	-0.02858145853576025	-0.03453479291259719	0.0036350089347448374	0.241000511726259	-0.13991979752831793	0.005281366739380519	0.028625831769794784	0.004508109725860777	0.06069690375280061	-0.012788794794952492	-0.046788722496796525	-0.034486656248028706	-0.017530388120895985	-0.004841211948587852	-0.011266838473494863	-0.023593852509116185	0.9208336443875014	-0.19030505117390384	-0.08230793002671126	-0.01437197371495331	-0.008377516621969335	-0.17056399262424493	-0.0632330746075063	-0.010697844015643204	0.011006472585537086	0.020224378825661735	-0.05183704648867051	0.4377351241671735	-0.040916022712901394	-0.16039165841549038	-0.04460159406416242	-1.3763462832503138e-05	0.02944879520744653	0.004203979486199387	0.004294983626981412	-0.002669320430915832	0.0048761339700204185	-0.06971005726318258	0.0006137087063863873	0.010404296218050694	0.39721461055373575	-0.001733567422246142	-0.013268090822305385
0.015100230470858378	-0.04167391287591372	-0.022028255658501077	0.01454737439108012	-0.025136260248685267	-0.030674381377109785	-0.02804892152383727	0.007529855492537263	0.021055401295997627	0.001457475565022105	0.004054813580362679	-0.10578253821378966	0.00271313320543195	-0.039159842224440584	-0.006974135464632855	-0.056100463659838354	0.0063267305384007155	-0.052726842364952606	0.07939162315621998	0.018286320103714025	0.006360457508655509	0.026974782704995596	-0.010024169489155065	-0.9870784892169843	0.12595223716572426	-0.00655882009413026	0.005590071123385314	0.008654554288680448	0.07288957120005471	-0.027126772864991655	-0.009311897076873174	0.04995248465323439	0.03461323069529571	0.11563144548515165	-0.35180149356008317	-0.017740067547676337	-0.057048587039854104	0.0051616416195680356	-0.02171360479584928	-0.03138928636669048	-0.0009340070303587709	-0.0022273734211001282	0.0014932801695369561	0.05768006085521083	-0.03593304813499654	-0.005026860828121426	0.020266407415681625	-0.4168768888784701	-0.06108059448228068	-0.08484626192946962
0.02093452979478261	0.01934968455303042	-0.025699868313410253	-0.006935389727721121	0.06327092756642906	-0.055931815207296676	0.03510575723839138	-0.021105087379016733	0.04549013708260281	0.0030123511322428386	-0.0006179031380346714	0.08165228340486783	0.012860102238220497	0.023245326787602244	-0.00410873206536562	0.09676139984062429	-0.003736852581009043	-0.01772922976985101	0.03940972160440069	-0.06607787211283994	-0.019212680084261274	-0.013596044488527696	0.001949085065311192	2.3635615065442424	0.01794655476800981	0.04216343063906425	0.0008170096838928657	-0.011180842467391995	-0.09293880638922697	-0.05241305891252296	-0.018229557798143288	-0.01482461107686504	0.003684266819851837	0.14173001534614904	0.4034683156951149	0.0032802140024850816	0.2823555567935974	-0.02624279232896897	-0.010448110394690957	0.09129113469250079	-0.001156628120935784	0.009600495463312382	-0.0037552983716370365	0.03986236526987705	-0.08481318867444629	0.000674315639584529	0.022587292109081683	0.2818413827913746	-0.0019668222202719335	-0.011929274701455507
0.014185935491328655	-0.049936786076941464	-0.035857884810915536	-0.015788231441108108	0.052894908686732016	0.05063496452711679	-0.020574171933176854	-0.018957885546542274	-0.02998606260013994	0.0015096873185222648	0.012799401561372542	0.19601300516358242	-0.004236857136592789	-0.03880946435784608	-0.003654664301549019	0.2145522424372759	-0.008677481019929564	0.12952728856978066	0.06519125219184443	-0.010609929887455473	-0.010408128803738918	-0.02343417588116656	-0.012175967124869567	1.3633304047854793	-0.1543692385876865	0.03950392420545986	-0.0009037589739577015	0.003435283317089852	0.17475836151817503	0.05678971304154948	0.04202873368244582	-0.0058905868551890304	-0.002307807159113145	0.0013402508322460562	0.017170417384198482	0.01464373200552218	0.41364679295650275	0.008059723977398426	0.0003227774376344314	-0.04640304910422037	-0.001527600620998419	0.02601979023230424	0.001207124025334997	-0.0031916806690978775	0.01715534624223319	0.0025520318869675976	0.002905087473992717	0.45034153507251706	0.002888682475308815	0.01824838653014067
-0.04931963905209759	0.027437589729259707	0.038098668603816714	0.014807620405519356	0.015626473246619754	-0.06783381706914807	-0.041477351268105485	-0.012299941636860058	0.0378081180313181	0.0017005061049363576	-0.026692636856458285	0.14873054557308416	0.006249541544154363	0.020408150895932158	0.0009456052643668954	0.017707679121043658	0.012353366444512404	0.00730156022891515	0.06459870387540231	-0.05682332784078062	-0.026984027487939603	0.0183933416739932	0.006754522960601389	0.4098576222013557	0.09620312319837013	-0.08409710258974355	0.01235901358539586	0.004133022126539436	0.08500522259857653	0.018961990055720527	-0.031163828117806405	-0.012480258435239285	0.004558185364735619	-0.15334025985107247	0.4883151203932943	0.011437732790118388	-0.051262051833636815	0.009575275857059024	-0.016240711471391295	-0.04990149962241885	-0.0012625664673789289	-0.055941234480816185	0.0019919558755849723	-0.03402167597064308	0.04932503904501336	0.0002799232642137213	0.0024141986865435683	-0.21105404400105135	-0.009886366941028246	0.0073061425540468915
0.10040999445185662	-0.029980266049323835	-0.03478214531608619	-0.002449403056635583	0.001054017603172997	0.05596011305038501	0.15760798419059838	-0.04148331028813354	0.03505011565215373	-0.017665396848989257	0.02466644145614564	-0.1233937706833276	-0.03244123810188012	-0.016358911006573544	0.0011550911208290926	0.008811967200359868	-0.018762266950768935	0.016179210857546786	0.032521530283575885	0.03343129628295319	-0.0002508611063713033	0.0037446009165985742	-0.0007079920054316971	-0.9155834285666636	-0.063154718694625	0.03359794113745602	-0.026799926408136707	0.021474319068476324	-0.21975697481094547	-0.08204342972082504	-0.024930107978152136	0.04712313465932275	0.013920021336737046	0.17342093011785117	-0.3596280612876737	0.012548665704770156	0.20944028360906194	-0.05183190056391995	-0.004481126733270139	-0.038694477829108655	0.0037142042399362254	-0.0019720490900906953	0.022668971814178804	0.04774820978492371	0.017276069896519856	0.0011382947818132378	0.011358670232756777	-0.08542479160789408	0.10636390407346434	0.011109739220079427
0.09614177449340623	-0.017578679884054146	-0.04207100408570727	0.06934498574027993	-0.019017004322790673	-0.04437925156616184	0.10904902221486491	-0.006668859566621814	-0.023866253962682094	0.006660746872110394	0.004533009255061915	0.02104665716102136	0.0854111697994842	0.005990954260467879	-0.003320095021934685	0.12478470324280934	-0.010590290376195025	-0.06294591280907734	-0.04412925311139406	0.06727922849502065	-0.019782906578901974	0.006180469067030572	-0.007801562073333116	0.5389813755783405	0.024983359591264253	0.03160531009667384	-0.016149347399930413	-0.007844222432664173	-0.16179038086742184	0.03673468244221795	0.3763807006052395	0.07030549111266154	-0.00048296366819758986	0.13023267160928434	0.03066104156851452	-0.006535099865733355	0.1554534436164231	-0.0516891717438908	0.00870399432081722	-0.06602930210580361	-0.0008968033952958649	0.005528346689921091	-0.004794837805795396	0.05654167936608283	-0.006262484196653895	0.0012094907678947492	0.0055836496242378415	-0.1971487544672048	0.05853163721550445	0.020152115624708495
0.027100886794006875	0.0025243011138938527	0.028178792516384464	0.0037326962459335845	-0.02262621783655086	0.18493790168761662	-0.035134922871834354	-0.028152873828208885	-0.0016625538812099876	-0.01854299395570888	-0.00043862381092694703	0.1314046343969747	-0.044512363164472664	0.007807462709649735	-0.0013708008242760115	-0.03719026850408682	-0.01894774847922181	-0.05808689765418722	0.0052724385310868455	0.017504751891988052	-0.010376058165772202	0.013813735468067535	4.1842426621951745e-05	0.001773102925297826	0.49304753552251385	0.028937256081312535	-0.013824216563451319	0.0008037807466771483	0.14608648076606492	0.18289500316696203	-0.039935910076517575	0.19270679957977446	-0.0073767217559245184	0.002611275376866797	-0.19352228985601336	0.009339876262046527	-0.04902797219092154	0.010745313340210668	-0.02626182215129738	-0.04702785994211126	-0.0005455166235857178	0.021744622478850943	-0.00041230759029385806	0.0630553277209694	0.016705778682220535	0.0008429373355851567	-0.05948161126880059	0.1352933309619795	-0.046682233467078865	0.0005887334182516497
0.02226105552483077	0.005116421027902106	-0.022575269638183907	-0.01133392213313955	0.01332515636010403	0.08219718784250035	-0.03163875462514416	0.020521733266560933	0.03772300984892581	-0.019658841007643788	-0.025866698354647725	-0.05162576809227685	-0.05883142311165675	0.014477892244130453	-0.00572800807242329	-0.03343921998246651	0.00764383253075921	-0.006058548604397219	0.07960264087268988	0.018887345578965868	0.008800357956447942	-0.018816825140707077	0.009350356109799396	-0.9068279653791901	0.02802019121561857	-0.009521401201454864	-0.0064354794793438485	0.005292833072006761	0.1430761437721409	0.0038103081199107693	-0.025223498553026184	0.008745945622623185	0.018601652964523055	0.0033211700542563447	0.445095990952326	0.0011033095508410043	-0.18707214828754867	0.04659316518678679	-0.013620360040066226	0.05595317992004457	-0.0010009624182086554	0.06261043684684828	0.00031182994115079056	-0.027809821882452707	-0.0562464816065768	0.00019212280519786872	0.02270876686834581	-0.09250182938034732	-0.04438242193434708	0.0005156466352407733
0.008636145885694987	0.03014049304275695	0.04460261284681383	-0.012398593321750377	0.06449097590992206	-0.024359007177363674	-0.018187480353145817	0.09604979299699189	0.029832348955656927	0.007027750211117018	-0.029541953179326445	0.12482640141118936	0.15569691355643153	0.025636978771566465	-0.0012221709579611343	0.012359680200008551	0.005997277083170593	0.00806375903773187	0.07024698751724427	-0.07901632157400999	-0.0077180006194936595	0.00027438297926310045	2.5614260616384853e-05	2.0425087068980186	0.1262986121147247	0.024925059231886555	-0.008036944383794844	-0.011448844159606232	0.1779314906663451	0.10936218648019112	-0.016612362309247238	-0.01458990542311676	-0.012594755985422307	0.15422576468467541	0.14397500775633962	0.001118350817778537	-0.0893355420789716	-0.0026932597329196143	-0.022894485015808822	0.09951815738367768	-0.00043978842960932526	0.0193449473106225	0.0006717231872149568	0.024807574607774427	-0.06437010644973944	0.0012132165225495555	0.0012343579959997442	0.4492997649551179	0.00048398703373927674	0.016948712318163053
0.01558723454310366	0.0017549114732915768	0.04752264189102707	0.009456075479560786	0.02013548645533547	-0.05637139061899234	-0.03182072414545692	-0.01888217610816273	-0.03379249304593432	0.004291592697312081	-0.001613722513922039	0.14497473341944123	0.0840440888662577	0.011424919209944527	-0.0032175418256592822	0.017669958378973935	-0.014266960199815413	0.010832550828369859	0.07530477456832578	-0.00728891280116095	-0.0105097950229022	0.01642733411378904	0.005589828306730306	-0.08282964120261926	0.022155094626152096	0.032312605234120564	0.006153932287976022	-0.00237805957315868	0.029195457466441303	0.032450719627212035	-0.02114539400955573	-0.008653062666496498	0.003270055166527163	-0.05391604812059504	0.279606823543895	0.013659261770138983	-0.07809452607386229	-0.0031018483162155463	-0.008685639178512793	0.015776413806574328	-0.0006996334229996137	0.006858755162198486	0.0006961813008172612	-0.01094184521087027	-0.0075218416249356775	-0.004860227041010876	0.003194850373350346	0.09222999584379526	-0.004620117943528203	-0.0014644042734209507
0.014952729942553197	-0.04814459187528728	-0.03348994713644779	0.01667328173406104	-0.013056251460365365	-0.06885221214292633	-0.027524560782322443	-0.019863969510259722	0.038617741895580183	-0.017147604937912547	-0.0043401264511441695	-0.027314784135660738	-0.042611545400137035	-0.037863931516948286	0.0016421235981748396	-0.036456887518236364	-0.004025799500222729	0.012991408642663738	0.02363366383546909	0.026176163296388767	0.008287901122553603	-0.008421237107265552	0.0014244888327080844	-0.7807111036095462	0.023636206965068778	0.03179095937053216	-0.03161663000423377	0.0017092060399401816	-0.06331379860658785	0.047127429207863863	-0.012204815048697765	-0.010229827088235197	0.001663993323957402	-0.0027613058514551992	0.14306337053578583	-0.008737688029748097	-0.06875540443361605	0.011350589338435566	-0.00763339551089266	-0.04224560868262688	-0.001554270058086695	-0.058626051016262226	0.0011721139437428064	-0.010430827476365267	0.04624152327308902	0.0009686324712070927	0.02921499939774003	0.06130360121894369	-0.0012834223371160987	0.013208626093777275
-0.02804548290014336	-0.04573255408111317	-0.04150372724164208	0.0037762272563992157	-0.018193229945303573	0.04112430092180039	-0.04191304147008305	-0.026331103771550624	0.03465177677743705	-0.016346179420199405	-0.019991646066268912	-0.0002064508418987316	0.007267229784115079	-0.030509313369452503	-0.0023441663847979725	-0.03284785014541794	-0.006390766294198783	0.010700648749350877	0.021182773238577285	-0.07011608982384641	-0.01373486753436341	-0.0011707685452907754	-0.007228426793272229	-0.1461477016672312	-0.18074046027723745	-0.0997003137968205	-0.007985608270390184	0.001966155556638114	0.06945387904738705	-0.06305494682716799	-0.028176162707483673	-0.010544579518917909	0.038574914901138437	-0.08046582281760156	-0.21107962419506704	-0.049419403038949164	-0.005107196551152902	0.015706842077407784	-0.012830518084413234	0.07497835744127423	7.266507013409864e-05	-0.054571708090760965	0.0006118165964107903	0.011678412994260907	-0.09954971959603413	-0.0044382319467476915	0.017033580293719753	0.09785671962035594	-0.029164454757676685	0.007937530467599936
0.013540512446306456	0.0034605374329476036	0.04225383923364011	-5.9647628809034356e-05	-0.012078944381044494	-0.04547819495710301	-0.021769769985653328	-0.02153254597667292	-0.03269545888156317	0.0054711857339032575	-0.0018464797979246214	0.10638065006108736	0.0423259104052393	0.0166060254776532	0.0004667888003792541	0.07090838404827773	0.00031641812381622003	0.005970191589165915	-0.0600385946585302	0.026356666334702277	-0.017957431682342213	-0.010257341557245673	-0.010979535915993984	0.5989530069754666	-0.0012260364205512815	-0.09922678662123845	0.009690391205277229	0.0020091408985044835	0.08303464902583624	0.011820729916955316	0.007559935411546121	-0.007247896215747096	0.002964897592573834	0.005021312953107099	0.12604311915055905	-0.002621471975512031	0.3690414301479118	0.005955145556904063	0.008382709707341928	0.0914629039843463	-0.0009184568516517175	0.020992559661962333	0.0006856977669136541	0.0457745771139118	-0.07470078246759262	0.0010213956604799024	0.0036117864811871184	0.17946306021419522	0.018187144899461417	-0.011240040105340085
0.012505865065366197	0.023828408726458836	-0.007433543594239654	0.004133902272956129	-0.02644978811307019	-0.04353986259986559	0.04685240173731218	-0.027747253726862254	-0.0029407739986650997	0.0032323583253011747	0.02244376072587156	-0.10186805585178409	0.01160291704805486	0.020625829755154517	-0.002425689190852245	-0.043236451952143214	-0.01825760553998134	-0.04942082910476211	-0.0584039303885158	0.025138036538388222	-0.0041087676690129684	-0.0058686791032137985	0.00040532228059910266	-0.926732682891606	-0.009022215859040715	0.01799896937040221	-0.0162309424426212	-0.01345275797152899	-0.13680255594877352	-0.06467043034068265	-0.013726266968344317	-0.016554610772720663	0.013787387404372931	0.15292005842838907	-0.01466890017947528	0.007007009053582442	-0.10275806044096553	-0.028168266188243616	0.0037487048782983037	0.029443193857352525	-0.0013289947341778316	0.0012637764801507727	-0.0042309584307702605	0.017625708141333598	-0.05964168169273439	0.001043040923055014	0.011485080332766483	-0.0951012345649101	-0.012492855382667586	0.01064009694054257
-0.05549322053475007	0.0041351218308711395	-0.01595160124201525	0.018961530877181575	0.00230223117163041	0.035499086398861256	-0.04559160738348292	-0.017054632014424625	0.03087944235341538	0.005171883300685295	-0.027764845908546613	0.04740578250397429	0.03202547217295878	0.01272121823136531	-0.0018059053041697551	-0.0634973264363045	-0.005249323270824743	0.01949751939752514	-0.09827205511862612	0.02586362982161427	0.1268490952752726	0.012605130857777477	-0.0077434880657539906	-1.0648550752046355	0.03339000119875227	0.02371769111046624	0.00744954390362127	0.009432151720079855	0.1286781074738547	0.027304214780999064	-0.030470221311595377	-0.003944450554840023	0.010077815905166609	-0.07218430931982621	0.03773975419491408	-0.008145061141313999	-0.07169105125239221	0.03781777100891159	-0.012139994506309086	0.046304504289157195	-0.0013941025747699314	-0.0013625422208382587	-0.002378970317968924	-0.020511151955978857	-0.04550011848768854	-0.00504982162600063	0.013659367689510964	-0.10051689940847863	-0.041131266796182356	-0.0013104273158982323
0.008502981620781157	-0.004324102428723199	-0.03796563456803733	-0.00864994327601562	-0.00749126672768134	0.04885213593508288	0.05317498780167043	-0.0377933818129678	0.0012804210213933401	0.007160904828162529	0.01678586687383722	-0.05994562094082394	0.054667445198397856	-0.038186006082888344	-0.002831728759154248	-0.03924095777764797	0.03254997305248053	0.0044497449091915765	-0.027205372575304865	0.15505403914072086	0.0015250579476552503	-0.010365513107274092	-0.0030845099914888125	-0.9200331883367502	-0.21082162309993072	-0.0478325822662543	0.009007670339453216	-0.011387462344689993	-0.21706560359924815	-0.0827861633086146	-0.01744147990834772	0.04040099037565924	-0.0014420848056310206	0.14422474931622006	-0.25546341550274465	-0.05887205866440236	-0.01516805842042122	-0.038789421675210545	-0.007916575002944955	0.021921764807141517	0.0044356586450951	0.03288309981946914	-0.00413646972809438	0.009467470360953302	-0.0903779959577952	0.0009582414911295928	0.0034408240720125833	0.1051992798989878	-0.0023961947441028314	0.010757280948663902
0.014454580923011417	0.0025241352351149542	0.013907860192531825	0.011152582126940615	0.002311748092063408	-0.011376314345234641	-0.03317211445646972	-0.017136709259424697	0.025739794794035698	0.0049801418400697	-0.030040190189707574	0.06852067447398312	0.03453320172668791	0.008991000411203095	-0.0014370274842422078	-0.05792697970881918	-0.006321550584719171	-0.042118863491341835	-0.09091404867262572	0.026425483159117722	0.004170348675549212	0.012463712465258504	-0.004955896766010119	-0.9943956010563401	0.020891259306900792	0.026776344505077487	-0.002361632709013247	-0.0006329192511726432	0.030529597751954362	0.035188701045198834	-0.0365659551152753	-0.006705189603948838	0.007383341547169585	-0.02055689130187611	-0.059058154901368495	0.00039780077047289525	-0.06400016722830587	-0.0021164587322016815	-0.013223545527219903	0.030096225433439757	-7.047553942102241e-05	-0.008411100950671244	0.00044730434078956024	-0.010696471493375612	-0.06866666195637085	-0.003763326178515854	0.00890734889698033	-0.11475880269018243	-0.04033770867657622	0.007496097551495404
-0.059051770840281737	-0.005785004716569074	-0.006620263764792617	-0.030257267691458856	0.03529506960937051	0.0536838405445269	-0.04451213095371604	0.23150467861779725	0.024152510122568537	0.004503984431586287	-0.043636102915537774	-0.054507162761716424	0.03390829745894107	0.007365476760083947	-0.0011852763096476338	-0.08148786047722915	-0.0028507275827290867	0.012696449372655115	0.0016748571174070093	0.015021071306287928	0.07724850537284501	0.017197289864127743	0.018793682316668673	-1.0508395119980924	-0.04772054465077881	0.018387706235176392	0.02197038570127497	0.014939868022931114	0.19098976080371963	0.022592565012368504	-0.031667878449011914	-0.008192465091720806	0.0012691060976596418	-0.05498183155074284	-0.017355469638479917	0.004496561140061749	-0.08139403676081355	0.06557396822949486	-0.005186001835858769	-0.04050790611275811	-0.0010373339386103907	0.042116741889954026	-0.0015283358332169883	-0.03880799960950735	-0.08680967128151265	0.0012689954584497172	0.016880328949488557	-0.09996258921215316	0.01563367327674314	0.0011909066359432473
0.01152602383012072	0.018030613303824248	-0.028051447601231485	-0.0057271380411883	0.0518906662889467	-0.03825234127601161	0.028613679586730292	0.04133482025785133	0.03987571062088045	0.0023795959209677677	0.22866500127780137	0.042351099989986686	0.00884113749470971	0.02622553575466027	-0.0019725696182264075	0.07902081833996653	-0.01674881471470826	0.12528134198526858	0.027183975836372883	-0.01011411558364034	0.004228476528397732	0.018241301234228378	0.005164176956980555	0.2521243725402036	0.049499601677469765	0.028595681994609184	0.08601159875368339	-0.008268269122427955	-0.2413482699882622	0.018005501641378215	0.09242806168121624	-0.015830540539506548	-0.0029387109309747758	-0.01688410263655742	0.39906598090727147	0.005518815273162545	-0.13215846746492935	-0.039056669539048926	-0.011025241689969335	0.055555596087035516	0.0027211899385198193	0.009285030300612288	-0.004091527625787421	-0.030220994913178947	-0.09391144440503271	0.0010668497680031577	-0.007234801136970418	0.41569780171198356	-0.03626878555559806	0.001331865500960339
0.008172948035380068	0.03412083198763048	0.002611218540663049	-0.010650541330770012	0.003333150931194723	-0.0481065270696683	0.046629740837965804	-0.009959200266317931	0.024124518872981934	0.00295965617031361	-0.0012036584951627446	-0.12127777912265264	0.13340605466172592	0.020133378663378425	-0.0042856224239592846	-0.04706212737952546	-0.007804427463013599	0.014245865790553943	-0.04572282030610004	-0.012639736134337545	0.00598208344853042	-0.005928278445086471	0.01371604919504789	-0.5487187978458334	0.0280876005928204	0.008416597397479473	-0.0316297894700494	-0.0072056380578196695	-0.2374793378107336	0.008932684712402715	-0.016503457225273178	0.005352090574077192	0.014873097751179558	0.003961941905895583	-0.0023769318388821375	0.005760411451608161	-0.1309979609519025	-0.04038962800341087	-0.010715930654964177	-0.037280808550255826	0.004633505587514082	-0.06686289964171119	-0.006186633964822249	0.018572041688019295	-0.06218792774138133	0.0011278434581097826	0.009938516299571529	-0.12324349023159148	-0.020041462875000797	0.010832432096407683
0.03568053087052158	0.037653991198166474	-0.04187827312672562	-0.007699528654225014	-0.01639296031138474	-0.04662056036998783	0.08086255700548609	-0.029366533503107077	-0.031053510330351856	0.002140766291197724	0.002672479232173646	-0.1299744498284772	0.007283478426348938	0.0133213144965197	0.004136182881193417	0.12173641770592576	0.12812473372400174	0.009464295503024186	-0.09373421009356407	-0.013553265274701153	-0.013908567643635296	-0.005990219260523008	-0.020686052588118037	-0.21421053771483292	0.01771209901052389	0.02047937312405611	-0.0426870521881965	-0.009795808793640753	-0.24666104207651116	0.0271610380420796	0.14831354167786723	0.00175294608463646	-0.004861990033114307	0.18683980422376653	0.16764426156703174	-0.0016563534170050843	-0.04454243085565695	-0.04793096850720631	0.0009995970539359404	0.0008305219049834704	0.002674196084849973	0.026627232770547016	-0.00581420797146493	0.043779187669004384	-0.008886941463354833	-0.0026140263618090105	0.001908977245949427	-0.0783316831732659	0.022100537344548046	-0.011604277889789773
-0.03831439990091885	-0.04283300978633352	-0.05327629609743135	0.01069362115497679	0.010618358906048888	-0.0529590316857968	-0.02413482196599807	0.031235609351836866	-0.01918289745272168	-0.014177247519059528	0.0006697976595904038	-0.10885675095297975	-0.06768846009381814	-0.03441048085848415	-0.0028442084790731314	0.009613731024192567	0.01443684293991928	0.0037249717171170234	0.0800911148934303	-0.05480186822275882	-0.0405394769658863	0.011247301283244814	0.016052258698633158	1.62034205924491	0.010761624964261774	0.025918593699440773	0.010910687954450441	0.014568110997764597	0.3555794294107446	0.04325700349799044	0.0019434620957809784	-0.009225445093734925	0.00044102204273367533	-0.06140393397803309	-0.19495031024083656	-0.008634487654059286	0.4319123763756446	0.08991266353748452	0.05317451534466199	-0.06161413180738728	-0.000991126386995893	-0.042952967676269146	-0.0002887811824977689	0.021600523061518835	0.04772942789185999	0.0008901171602567047	-0.0013606331714348925	-0.13976254182933054	-0.013563783282168151	0.012559220766634826
0.01119794144933512	0.025512949759727597	0.04665142890221623	-0.025088358893541045	0.0036114170315689987	-0.05604030890718241	-0.012104559760762095	-0.02175786383802006	0.04023009525973284	0.0013211722642234235	0.0022912906593181106	0.20572701990933273	-0.08361375782347705	0.020291187599270233	-0.001974834157659825	-0.06355771639266276	0.013186178895361536	-0.03684249116392348	-0.006596825916676971	-0.011954889662534333	0.047543197981818275	-0.0191169398951115	0.0006762156756651166	0.6348641833539684	0.008599688642512319	0.024750814797406928	-0.0004590579128366699	-0.004728040571562815	-0.22866467688054246	0.02017369301016688	-0.029867751907072762	-0.009412001886415238	0.0027475303943749166	-0.013208430677401703	0.2967453715130439	-0.005940489213770706	-0.011674156490548739	-0.01533006128188772	-0.012977050910183243	-0.03272478354470368	-0.0009107340277740149	0.024197344663315926	-0.002045406490836467	0.0323265946683352	0.04591494241140854	0.0004077328986422799	-0.06925044349704176	-0.18936981044711912	0.006215777768962926	-0.0063058254031358955
-0.05327757909301972	-0.03883700693568744	-0.01243038138989923	0.0028027370077886187	-0.0036537820393412403	-0.03253602672207162	-0.04993267649687459	0.030956443376203152	0.031051320111551196	-0.01785944357469307	-0.02684476259033545	-0.0757755038170144	0.007973172246957438	-0.02960386702377291	8.204621401237092e-05	-0.09624473351966135	-0.004664120108876386	-0.0030518518236104684	-0.06708971412136852	-0.009978394640127772	0.15840299667743374	0.014177136116997644	0.008639286349313807	-0.9799349481102309	0.034794996219012185	-0.04746629344623243	-0.0010553587321062879	0.004189675197994802	0.18696152276213976	-0.00528930187429205	-0.023527844914657998	-0.008551138864179303	-0.011968528852569762	-0.05269788007617326	0.04228189528186422	0.0029193040699668016	-0.0747429485295579	0.031259293021810484	-0.014632288365506611	0.07262032534385816	-0.0006757481119551812	-0.06383213919601194	0.0026903579665668075	-0.03232191729610547	-0.07086604189873728	-0.004014984294099486	0.00942831128506432	-0.10953437770086256	-0.04436911043318214	-0.010369764104140268
0.008658925787691124	-0.04067767658557023	0.025877062300770422	-0.0009494579731508566	-0.030025699675483703	0.027858264136953404	-0.021834776810202676	-0.017637565293198897	-0.023602862471462868	0.0018566292336996413	9.048781688397866e-06	0.13636626158912296	-0.08085893861190743	-0.03884105165910478	0.0001329809240267423	-0.08130428056400724	0.00891272799703711	0.013049442416266903	0.07628807343053214	0.04680932058863818	0.007923400291658755	0.010782341613713288	-0.01199435043441772	-0.9138662409305304	0.014546241832469331	-0.04741417490771446	0.0013539582273734596	-0.009501799162719909	-0.0752757408653567	-0.09398607264942148	-0.02681531119037372	0.04641062574052339	-0.018347828150490023	0.12704974048815001	-0.34992489285694817	0.009321066852901185	0.28853910749765455	-0.010336299861880251	0.003976722737394448	-0.0457515072137312	-0.0009640791761157743	8.493726307642647e-06	5.729274106415687e-05	0.011335850446856421	0.047807905778931584	0.0006568566978246963	0.018563573187074144	-0.13808164263822972	0.12992802320241034	0.005952888681495824
0.00973462641286319	-0.028116222088296762	0.02061677496953239	-0.012362523336159392	0.028618412192272444	-0.03511846488979318	-0.026309552099952067	-0.014965840481785654	-0.0046473509173026286	-0.015993908027659563	0.02292232577866507	0.16921919770522545	0.032701557588646485	-0.03696673220287012	-0.0031683985902413044	-0.052805004997574	-0.018163032293782636	0.007192052993228754	-0.13240861666165582	0.051563679357441466	0.06690385480263726	-0.02122621814873455	-0.010003160706442577	-1.0234600461146062	0.01523299244777354	-0.09813789596896322	0.006160507602972757	-0.011049144604781031	0.06362377021714934	-0.0871595058242413	-0.017876526065635064	-0.016970850856018113	1.5010248234466416e-05	0.11189631974986068	-0.3689021711950831	0.008964689011898735	0.19004963243576822	-0.005389498388212087	-0.012709901688913488	-0.028543328270328856	-0.0001389458846060734	0.001842011525378257	-8.02660897585156e-05	0.06872022412377791	0.0010994642491271407	-0.0034897310180138446	0.01819186826088726	-0.12863144665502085	-0.03509956169836805	-0.086142210730642
-0.05565497336147455	-0.02988543028490558	-0.019139934791243103	-0.002814487330214524	0.0029539765421937774	-0.05185491650491931	-0.04588008868190895	-0.024226297660537056	0.04625486011781218	-0.013499456736287538	-0.01456260372086208	0.08778204819225174	-0.04961288609416406	-0.02643529040988251	-0.0028687596378222224	0.011701353494396972	-0.007300930865519103	0.013326133801494871	0.06479461684293691	-0.018580018482579726	0.011168119522531423	-0.0112892259756798	0.007393808290989909	-0.5543251997495994	0.016770029760790384	-0.007888925222121998	-0.02176741132857078	0.005520968819016707	0.1395063926226679	-0.0598612881813051	-0.02221890831404671	-0.0037265741825115582	-0.011028072991978843	-0.14528605509437229	-0.03393452493483719	-0.002508476707601676	-0.13890228694609905	0.06842140992422265	-0.007269214748137165	-0.054000123417737994	-4.4991023494367256e-05	-0.06018205683033766	-0.001754100318528799	-0.03258894340124243	0.02095803381838532	0.001097338847235369	0.0038267196117588356	-0.11769404066644056	-0.002880363567427048	-0.004911381271724531
0.012986586167407404	0.002292616765846469	0.04254317050041618	0.015034556123638685	0.05586936661038398	-0.05878935413318013	0.052957971284343146	-0.0221083565481259	-0.0473867435719767	0.00376009071157132	-0.00037406855345288934	0.012224410062472088	-0.028937061502775394	0.015098965242025406	-0.0020182130061064526	0.07413735197905208	-0.003154465567720581	0.010470011968314066	0.0232356660244217	-0.02699041375616471	-0.04288594401994751	0.012749780851401443	-0.013208930193025298	2.1610194894966015	0.01770431285985869	0.03256037087054219	-0.008766004993088244	-0.0075501050163788025	-0.1418548523402119	0.05533905927342612	-0.006736750847085205	-0.007880359060453338	0.0011040930922139524	0.008260532609259281	0.03883234970265376	0.002080022196965001	-0.08478588238098272	-0.039604264918104856	0.0033202298172000156	-0.043452060529415304	-0.0011113263544641086	0.009254507196145732	-0.0036050240072010636	0.023063464026251312	0.01896323973837989	0.0011632387376819678	0.012028583842831357	0.22068377164481082	0.0013769738868871628	0.013516819405509523
0.012163120073569416	0.0031896625012553157	-0.023590281175071868	0.01496334609561436	-0.028947752355797003	-0.05553391131947737	-0.024446865990191146	-0.021952302431244516	-0.006004674484705174	0.003414907315290111	-0.0026060216837879126	0.05090933191742606	0.01378539419159315	0.012551598212997306	-0.0032104892277144245	0.009263060434805993	-0.003322141632256989	0.0069232544117297035	0.05293204913783211	-0.06300599067437106	-0.011160480893759496	0.011137875585971778	0.003213469373357657	-0.3152819669953713	0.007158564553364886	0.03061459346185684	-0.001835455793475012	-0.004069504088311078	-0.10786037519214146	0.04625272293182552	-0.03076150905420136	-0.005371732161279579	0.0022199828852284553	0.004759736456925566	-0.3483627100165536	0.009528535713087694	-0.04761457201940484	-0.004765286733723223	-0.0002688392514772204	-0.009535893387847319	-0.001533149317173229	-0.07292246633338809	0.0012468839851255324	0.054393229811671884	-0.009148162066717213	0.0008358502379691345	0.003589456542785956	-0.10977990520362202	-0.022452324251294523	0.0065852859260634436
0.011825173293098123	0.006994182489186278	-0.03359052955562979	-0.0026211509105030927	-0.015584441663059534	-0.00042730253718873426	-0.015587301017863864	-0.022317737498284532	-0.02465161624215689	0.003565976358514672	-0.0037907321559453523	-0.11910856432358377	-0.0031911983517535192	0.016124467149708836	0.0005103492266998729	-0.08158718626646277	-0.002974886943502952	0.008816744226125594	0.008729914744154849	-0.01742493197676358	0.006350153899190582	-0.021876952706817245	-0.012090891978295621	-0.8331261832808708	0.017004185874604172	-0.05106278621832016	-0.002050698421758898	-0.005827305975441413	-0.07975721577084205	-0.10012959867903409	-0.030694165455912026	0.0026234804576297393	-5.891980492488074e-05	0.010231232858472048	-0.2576368743940996	0.010608365580216923	0.13126105842722754	-0.015035049402383266	0.001230010501639481	-0.0451412995290606	-0.0011583524788438809	-0.0778319191740973	-0.0010311053651807015	0.007852015280670093	0.0005103492007957356	0.0010277087717087852	0.0008558417986258064	-0.11810423993023694	-0.03596928272492587	0.006207057907405033
0.00638801064967156	-0.015608437094649253	-0.0453353763637012	-0.011465811325404683	-0.007825944122793499	-0.03820629482449404	-0.043004009119980854	-0.019741482436747265	0.022117681704128565	-0.015031813206162042	-0.03714579454402119	-0.02760921209254684	-0.05799834284265671	-0.025353513618788567	-0.0015325312257940822	-0.005640455480989021	-0.012396617362667802	-0.054603945972787185	0.07991659128837764	-0.05612918161888034	-0.014819603437643445	0.011188692040298702	0.0001115323967214863	0.3989096041968314	0.022268956670756235	-0.04537497587051266	-0.00263854202498369	0.008973919916955855	0.20514898166703582	0.032389042976527165	-0.031838687099283926	-0.008570598397494996	0.0009573651092225191	-0.022254862855622014	-0.2871552314261584	0.00808282451933228	-0.10502631541129977	0.01664472780879478	-0.013096177690335026	-0.0036643262777510243	-0.0009189404132717755	-0.04873826398994315	-0.0011273165893435362	0.010471475098726478	0.047179783880941344	5.718814394349465e-05	-0.04733918555904847	0.10324571437096347	-0.03358194379569359	0.006535935000859172
0.02038566725350888	0.02501195942705699	-0.023600345322959675	0.08530517545305638	0.04132769700176477	0.031135623914230564	-0.020827807293216916	0.009226217388179976	-0.014167866802804201	-0.01577942995176527	0.008368289437854856	-0.10134032725459019	0.14262564759887983	0.03841632700456594	0.030012947884200548	0.20688474323218342	-0.023428595828897322	0.008909552622014599	-0.08687606683127069	0.06914754615763777	0.008088877412113789	-0.0013327323182082181	0.0027802588904716685	-0.887018651422611	-0.05539573734900469	-0.009682536980243548	0.06447378405178715	-0.004337713443896427	0.0663113688324473	-0.08484555018872816	0.5081521974181682	0.2556544516336429	-0.012445038176950585	-0.006023738316653817	-0.33903949299671643	0.020923541406840742	-0.08625954331942266	-0.0039027068342931672	0.039489474884245646	0.0251419332372363	-0.0007964776981054456	-0.011831594849099928	-0.0004563869966987113	0.010656708025105217	-0.03224617855560546	0.001402542769496722	0.01999839414880498	-0.09144564948435846	0.0040401610072371115	0.004573694680151857
0.009588229599421903	0.016002879571898665	-0.022114783508512845	-0.01496423834611669	-0.00447879205221725	-0.04878066152765496	-0.038330316874328856	-0.02722764005533518	0.038102685380917135	0.004228095782293894	-0.04219952459109227	-0.03485075497955131	-0.047232333384277264	0.016462633675137294	-0.0039029323153361474	0.11725603130700837	-0.008978078861250334	0.010980070083688225	-0.125226802005207	-0.012087318619860525	-0.019578410808304626	-0.008834696253106813	-0.00027831369279247153	0.4242799333034629	0.018067395993347873	0.02430032028663154	-0.0255911338752152	0.0003504761811971548	0.03107965002147207	0.0208486822869163	0.18949800519140209	-0.006357967492575699	-0.005926165854143619	-0.16465594679390833	0.29732445435854926	-0.0003690237578946835	0.11842133797400038	0.0029586624852730894	-0.0118077702675233	0.053323459207417	-0.0011289599498195456	0.007690354556988314	0.0015413675125673762	-0.03722470060416324	-0.0668212801886124	0.00039560660449787976	0.004005309876630417	-0.17668754811857898	-0.014501885291293138	-0.004085962438603201
0.020317957585870954	0.03267241054509214	-0.021222749717228817	-0.00013709723464744457	-0.00786309394835107	0.0036948382266076807	0.028336135173904587	0.04635564937676636	-0.027781346363321063	0.0033337491483442136	-0.002749607114618175	-0.04172717285335202	-0.045146125911512715	0.026146764822962906	-0.001175944815838193	0.013393319983954098	-0.01588515887111289	-0.0022246996027017302	0.05723951540667622	0.022970079171844553	-0.021656468562941518	-0.017860002570772485	0.00448040070151892	0.6900502888803616	-0.003616126680349953	-0.016052439147735277	-0.016724380298893265	-0.00890632003072933	-0.18038627259957193	-0.1127492853986888	0.04555307773206559	-0.008085195262686466	0.03633922020902046	0.002892910159973144	0.32375859456649675	0.01718723412205618	-0.0543862676522971	-0.04057125994576727	-0.001684749600942814	-0.052997713234443106	-0.0013467305589016177	0.007682539091263061	-0.0037530564795633836	0.010927929768148352	0.017968075000001364	0.0011145562770889228	0.009146866722572486	-0.16993607151248116	-0.003131386269046925	0.017109578581434835
0.018437576520892254	0.041299374162079766	0.041103431643839304	0.003138389273153098	0.0020632056298462887	0.06336898940162537	-0.02665403925334358	-0.015051778817416015	0.03038259038822489	0.005800120361655354	-0.0016134670604173152	-0.023467895311926622	-0.04366021282651281	0.018439503770722693	-0.004833373495525302	0.010767932436958472	0.03512063291463901	0.0006620913075518729	-0.07661616150963946	-0.07248481457241214	-0.00040836672177197217	0.013232827050481864	0.0007071842089493658	-0.679633297454347	-0.16836917610449473	-0.04151476509224603	0.0664705997687417	-0.002474888802287387	0.018577884572867607	-0.08904278171264805	-0.03488259790482389	0.002921453334993021	0.024004316366460263	0.0010153468879590037	0.0919915331208288	0.009685044525948615	-0.13544819130113436	-0.00012339005589783483	-0.013124817735971373	-0.031193249358031062	-0.00116031261018652	-0.07083838085067345	-0.002325760727285524	0.013915863123648524	-0.009079144001860459	0.001035286851863566	0.012227843856197433	0.08453465141706519	-0.023084785261040453	0.00810056374732485
0.04369055409664352	-0.0020219264764149555	-0.03998483596514625	-0.049547819695653195	-0.030499107081854437	0.07636851311774462	0.11213334020076408	-0.024539824447013598	-0.02663134644999591	0.0029180403089838366	0.13082675564863966	-0.16913907137874049	-0.08190266239388047	0.012463165185739308	0.011846373506299641	0.014051495150518713	-0.004584169585163272	0.009620892614572767	0.03600024525254739	0.033128676228492256	-0.013113156072292123	-0.008043047942980048	-0.012712865305601735	-0.28102088111624307	0.020384524020666595	-0.012719919574505821	-0.049753837361081056	-0.012645363817463657	-0.2420844388520235	-0.1209140644816287	-0.013248334887412784	-0.007242423194295407	0.0020418901572460527	0.1593472874402799	-0.3352110447338925	0.010053767669973604	-0.04482744409767911	-0.056351316527291966	0.006951223470247169	-0.05741244448576554	0.0040368567898884065	-0.00027524765563921393	-0.008013669053048943	0.03980413068255211	0.04454311384313232	-0.0031424731069819244	0.017859605382936388	-0.08805176207259229	-0.026237405709388532	0.0042453699492209125
0.021157496685623483	0.012061966876026781	-0.014290835210913247	-0.012575959194495135	0.012613097274405027	-0.029192726917176334	-0.04168914576687275	-0.027839946991701343	0.024010174378302874	0.0044153609463814065	-0.039424890317865356	-0.07962425675361101	0.002764298908420915	0.013529140908132467	-0.007835000518367451	-0.08112126869400563	-0.016295774166995944	-0.004999526287377375	-0.15562617044037924	0.019096642570612676	0.017697842025547972	0.0020381832501036117	-0.009467426278556923	-1.0586172625178032	0.4189852687248862	0.0683435539461715	-0.003254935696004213	0.0029644564960144633	0.09173566551389681	0.10290489294546533	-0.02785620640282168	-0.009738509894353592	-0.0017451062451606049	-0.02130381468913829	-0.15685099330895275	-0.010971632314346788	-0.09258318434106641	-0.003530755497296923	-0.010588480753382465	0.07375974086212828	-0.0006060541868821019	-0.012815262838572743	-0.0006526644057536032	-0.007276603912171208	-0.07281773048377996	0.0016998426530932193	-0.0658586431523683	-0.08613195002418551	-0.06122266011719239	0.007487152999155296
0.016101346027432375	-0.04388244775825606	0.11168735981252408	-0.005140397212577955	-0.026971453143983946	0.12678350707070404	0.1536244517379906	-0.029956712715335652	-0.016795251713761537	-0.013527069266130275	0.010787870981185188	-0.0885601118964807	-0.09097070763953252	-0.032345887285901334	-0.006094317600777503	-0.03407998415884704	-0.010499861222018535	-0.01822035379813251	0.05279557365102683	0.029462293286776183	-0.011805804034251422	-0.010031613548914175	0.0367493021106784	1.8989696363163362	0.35379553801179453	0.030242662243162067	-0.01178786638486472	-0.00018656154014752246	-0.26477511525692154	0.07047925185733012	-0.02323117887076869	-0.009665956285662651	0.0028952725708004438	0.13721807757101961	-0.2894316496206214	-0.009796378035733596	0.17307325561813558	-0.050589259435124406	0.10802058593661441	0.09716457560822109	-0.0007142216570326127	0.017045817912991333	0.012466950653267486	0.05430011267343143	-0.04857514806015615	-0.003060789106962329	0.0010425200828900415	0.4560326078719724	-0.025830567671960035	-0.029365837914421353
0.014252243352594814	0.00357326057724822	-0.016530488988086928	0.017487555205455647	0.004851225576542947	-0.03025853963500558	-0.03135343425670362	-0.02073470940901143	0.026757324638564388	-0.009161271130921522	0.00041317384473077255	0.04464963210590758	0.0024897125387466075	0.01053145178140603	-0.0020878337305819516	-0.04644093095248582	-0.005733583572878888	-0.04674107262992729	0.001221757057578543	0.0561505990133217	0.0006398533029559985	0.01309497749394941	-0.003401538069722301	-1.0045415477623283	0.01929764042420056	0.024426259404039502	-0.004664845724355291	-0.0006665860370776499	0.024848261571753072	0.046507379132473214	-0.021508513359224345	-0.0069332704812405605	0.00403886193904782	-0.004386660880862746	-0.15706580517088042	0.009123426831065809	-0.07937659404526366	-0.0018344473689847292	-0.006719352094227361	0.02561415774796551	-0.00014750820370973089	0.03581894266915333	0.001271598879112571	-0.010823286097208801	-0.050603528816575184	-0.0018206287334061927	0.0028099162757853264	-0.08382185075753104	-0.03836623157758131	0.006491464374903444
0.012092895677361638	-0.023202998827041302	0.051026578065780814	-0.007551472147250024	0.03126142089621599	-0.0398886331525171	0.051484197654380844	-0.034180623819672566	-0.01865940175374453	-2.685433958831709e-05	0.017447391370177503	-0.021568722838515714	-0.0038462018324575183	-0.037172780224752205	-0.003987393593677734	0.16497883466618188	-0.01986390468006657	-0.06036147568675151	0.03743533636848697	-0.06253425456338409	-0.030402728501835462	-0.007447708694969629	-0.011468327665040851	1.0427001301796779	-0.011738746173269282	-0.09117108515613918	-0.029793391815952235	-0.008370104129462562	-0.20119646947277953	-0.07057512237837327	0.13029213478235796	0.04306882060980388	-0.006353136806316616	-0.0031444949313774715	-0.30755231402816274	0.003403128317250503	-0.09927792112014867	-0.04980816967872743	0.0010413200955303181	0.11963777432913339	-0.001314003514547221	-0.05232081419473434	-0.004631668861830985	0.06529755428646422	-0.002003376288054551	0.0012944498239703536	0.003217784711427157	0.23067568766102314	0.01383063005919721	0.008689182816018184
0.012343536642703112	-0.05056594322029296	-0.02408946562822216	-0.029529768316876835	-0.021550090750839353	-0.049270995961168955	-0.03340794158165299	0.008284845565400156	0.03304494835538681	-0.013250213279291347	-0.005703222005496264	-0.12170479026586964	-0.06262423018411774	-0.027381848959242415	-0.005769864810797844	-0.06681425520250814	-0.002766755850539539	0.008504924251870761	0.05096168346160848	0.02540359762254393	0.019462107197175872	-0.023743046885349395	-0.009442554199107327	-1.0734728020965816	0.018145589530368305	0.026121842413874857	0.0010853975422842267	0.0012537488995338208	0.08440620588396318	-0.07047869062792815	-0.029682855487499545	-0.013495560366752125	-0.0206544344283815	-0.0026480081455005347	-0.26166213752746414	-0.01510734567076779	0.24279028534241207	-0.0039399559981491625	-0.009669940404183034	0.03690665724224346	-0.0002648062092201144	-0.0160244848906279	-0.0006465909003785782	0.008826456744738607	-0.04791759521897552	-0.0032247045066324063	0.000949056994743114	-0.46466066138540574	-0.04361463913520529	0.005574963140311593
0.009227925052596129	-0.019150317069445193	-0.0021893422775922317	0.0037165713646815676	0.0012904162954986533	-0.049621984129084376	-0.0367307532291572	-0.04201212891903506	-0.02150442700293165	-0.019825781300152813	-0.010520234567152146	-0.07064735683847156	-0.03982960130447709	0.014685409988940773	-0.0007940763930313551	-0.024272709117663906	-0.006417947738688963	-0.032745475942878605	0.07636746908642836	-0.01237414151521025	-0.011001173911612433	0.0015770496365763392	0.017061187062311363	1.7074683928515035	0.014567366520717315	-0.009436292635335849	0.008191135091473007	0.0033600831071576975	0.2617660477324068	0.05776127534648758	-0.024090316192026513	-0.011145435477041974	-0.0160696261581259	-0.09874137227791416	0.23224468650784702	-0.005404375179087674	0.07347282345930234	0.04280897348113867	0.013397462309846378	0.055191426978889103	-0.0006099798780749552	0.022461237238838295	0.0024744061405275715	-0.03044348607113443	0.029333597002649096	0.0008258535143362678	0.0010385619656004565	-0.16991142315460364	-0.028986363212379365	0.003098181277127878
-0.04832091233103047	0.006488630845472607	-0.016202059285387895	-0.017322090881475925	0.0005781617281580111	-0.04909834833656605	-0.04298824688289387	-0.04759602133132921	0.012137094091094787	-0.015185749352264247	-0.007352123055285483	-0.02710250021606862	0.007817966936535959	0.009054659269918193	-0.003025460024811764	-0.04957824568129654	-0.005163644937550771	0.00458642538184904	-0.15994071693711268	-0.07041602407079726	0.0005434850366396403	0.009445615673752036	0.003927788152451285	-1.054601679557387	0.024480563895086745	0.04119005018842881	-0.008098054435766425	0.003070640289745279	0.20678453351452275	0.0988232552760288	-0.027168597715139912	-0.001373462621068211	-0.002398172223536858	-0.06684290201480335	0.10535312363545381	0.010899251495047701	0.1631656076906548	0.011795405637392105	-0.017435828767944986	-0.034331656729427416	0.016082490090775538	-0.07521634029176785	-0.0010126523099868792	0.014899179458429716	0.06379086965874135	0.0010249778459485242	-0.07075771700797823	0.08973671827121615	-0.05706518681852522	-0.00031017219267487237
-0.04113972603766497	-0.004344205132509296	0.033471366651983046	-0.017656087729235243	-0.008234856662835228	0.017720420749705045	-0.05224333637117088	0.1719247384767781	0.03647918248918804	-0.013073349207937644	-0.04075702209554638	0.13936659156769857	0.008607425286205853	0.012056874275984591	0.002529936359662861	0.017307598075640817	0.006387464697345786	0.01541839865859165	0.018415668669695334	0.025881361045567253	0.00849565945417553	-0.006616996828136325	-0.0017513283587322803	-0.9608526402130594	-0.1773637965396938	0.016439203197360894	-0.01904173563135055	0.0029169397951849534	0.19310049965744214	0.02425783295072988	0.07185767903208808	-0.0029403091566326113	-0.013030307243037715	-0.022644304003077834	0.06205635897103411	-0.054483970274077004	-0.08209602501000828	0.021106840884150005	-0.008961274882045473	0.04795685469250402	-0.0008990970874845516	0.054878127660173956	-0.0034828017564512265	-0.019076252383761858	0.03311061889161774	-0.012750094588150023	-0.0014882829780611246	0.6556026906460908	-0.05164149962845158	0.012187506669147115
0.010213920460185363	-0.049933286338246397	0.08614929008338432	-0.017603236819413722	-0.04339458703328328	0.04110778366303675	0.04408129256272295	-0.020656987141560057	-0.036601652864602145	-0.0182165529211361	-0.01492417719328805	0.2690511352206855	0.013264531721983894	-0.04290605810105517	0.010681001989018295	0.10600920613733833	-0.017478193218109846	0.017911905620146717	0.06327583754299212	0.05602242323928931	0.006520550139643046	-0.011410914040822171	-0.012274917067173374	1.3347271026498333	-0.2105512703411022	0.022452566960276726	0.0003095330422775078	-0.015369961632501145	-0.17098729502144233	0.010517379653995977	0.045665686578431265	-0.007076639132821584	0.015595422269235132	0.14423709594891315	0.02655333334196366	0.0006915898710831243	-0.20283469239096522	-0.038770757903681986	-0.0001541536098366123	0.06306337992508998	-0.001213876318158873	0.0059633764243499175	-0.003613656788691151	0.042131517328001425	-0.0034692226996636236	0.0014079952238047553	-0.06930397929720165	0.2867951513848679	-0.03086688802705812	0.013832635009509613
-0.07809212998646017	0.009679820793079944	0.010788211755069324	-0.0066956464063357085	-0.0009472531277642702	-0.042025251903062236	-0.14740538120060628	-0.024605230890717394	0.028688044096795283	-0.014226855748668459	-0.02179848123978081	-0.005596002962158309	0.013983016527883956	0.01228332238588755	-0.0014575833014445379	0.01766291805230967	-0.0047476098508727315	0.008001926318674123	-0.09667243477966349	0.0246312342391313	0.0068937454611548675	-0.0032530913785565646	-0.008775342497484961	-1.058437473916198	0.09524715141466596	-0.04543883579534222	-0.0030785951291616583	0.01557294306795593	0.0971201252397375	-0.023628276333945816	-0.026602172339479965	-0.001630966558646469	-0.01744732455240028	-0.1536588080049436	0.016692335114823074	0.0005949976525376769	0.21933491022138416	0.030660360626252988	-0.014134379355037526	0.023796323068679702	-0.00113031409628893	-0.01354501641233146	-0.0010721539015590678	-0.04758490715111163	-0.004718278659741282	0.0008811220471285196	0.0027914605169931748	-0.48479554497348754	-0.03750303146003862	-0.005166253555555523
0.010016171972632765	-0.0054477285959419535	0.01623589561647459	-0.014437881010464844	-0.001694215381981303	0.034400496635629864	-0.014200648721310495	0.04707235073965448	0.0196151592883607	0.001320154712956355	-0.035800038622385184	0.0037731571299453206	-0.002993591556248248	0.010156003363317904	-0.0064864728001100954	-0.049688478992809086	-0.01000216010203194	0.008552335193836552	-0.07923828928071015	-0.07926744329468402	-0.0051023353274047625	-0.0234153802643752	0.004121041580874771	-0.6134420726784036	-0.19668060745347374	0.018609925046432454	0.0006352579365093334	-0.005471092144840805	-0.12721954295547488	0.017611334531544252	-0.01174449144532382	-0.006670913384582673	-0.003323567091109726	-0.004225145388580131	0.002845140727441503	0.01568109267810969	0.13547179348417077	-0.020915444518626283	-0.013517051237808482	0.07256908838242852	-0.0012616324219547096	-0.06562920717110118	-0.0035909733482516457	0.013046416060298724	-0.07997383706923579	0.0014571660907273327	-0.0016678744664022816	0.08085170872964964	-0.06153853709564901	0.011855446672589824
0.028772063263355904	0.0020132220472944937	-0.00884917391857657	-0.008757770575467566	0.0065518401860561425	0.00896525448643297	-0.03251416625285078	-0.021776287857706304	-0.03168736648921217	0.0028601724856242073	0.0015961413018412713	-0.11281515497896454	0.06787978238184042	-0.006337836371418962	-0.003781623959242279	0.07341072512944366	0.01984175039907568	-0.04324562887284664	-0.006135944950007252	-0.009583024763401614	-0.021311785246094905	-0.01535036975212206	0.006862673184776941	0.9615605554396071	-0.03953564652164168	-0.09005230658356941	0.04680339406164967	0.01529233788189158	0.26129290792363385	0.04024850077577385	-0.029311072379318286	-0.012374164166392074	0.0034091582931656374	-0.06002358717786583	0.2878740905142954	-0.0111646031837794	0.0617805759854933	0.07242693378426193	0.000724059065093752	0.04112356471460498	-0.000875120384231559	0.022690937243938423	-0.003221794374543242	-0.03542049707723363	-0.06780919851103522	-0.00013488588435866405	0.023097997229514475	-0.1912362587937686	0.09760270228110476	-0.001887844861105441
0.017994576790269366	-0.0014717502885002432	-0.04407749510037083	-0.014416913297058272	0.010215400048199444	0.060674562468666225	-0.04042069963277231	0.35901196445253025	-0.025549048276742314	-0.018596998749384874	-0.0012410290873318445	-0.08351933100819114	-0.024141861886605966	0.01463922798050753	2.657278521492117e-05	0.0782652934439153	-0.008805351077926207	-0.04104656296007524	0.017990239253531944	-0.017616978555093737	-0.04559720074401236	-0.010756975137507039	0.03253509462357688	1.9820108667114964	-0.19269500936043887	-0.07714751450157536	0.05872358945807009	0.017772513689229164	0.3609615069898408	0.01914914896369655	-0.0015722031727974353	0.033737846236775296	0.043514107407705345	-0.1679368739013793	0.08051127221469688	0.005564098067720261	-0.04821407138295408	0.07890232713446858	0.05450582587953832	0.10348338809780017	-0.0006098894438458955	0.0021072266730861886	-0.0025119466150907103	-0.0342384934189251	0.002712674992333723	0.001195016290079002	0.007839201191445773	0.17529226628996167	-0.0032408342817530867	-0.0010882029190182948
-0.05319671305615757	0.03849395846483858	-0.006833275192954352	-0.007406360579398006	0.027479035203708372	0.0363030190811176	-0.04719522061679054	-0.033779803689031995	0.03128521355685616	-0.0008335189809709846	-0.03686800962228772	-0.0504827637020926	0.0038480489404177204	0.009752718147957057	0.003312187606382213	-0.04106889385631239	0.005777387939121718	0.06104197453735069	0.008105844283700753	0.019257788091347355	0.0031781550135805445	-0.015647731178726827	0.011142797441500806	-0.8315454908655713	-0.18348504724155829	0.01093673628326469	0.060827222478005205	0.0038760649888394255	0.12042530569340774	0.0016092361257635276	-0.0009919020700050168	-0.012873848117958733	0.0004178765673546877	-0.14193900007716356	0.25002971630574783	0.03299683769263684	-0.13516527123877495	0.009098159623420542	-0.013714201967628287	0.0258490426900913	-0.0003058399968474987	0.05309029124951067	-0.005555546866405348	-0.036756581913805715	0.04479616643287432	0.0015117229447892896	0.000758992397259135	0.2543681127384001	-0.04580103780778008	-0.0016610371315979137
0.01695539396921431	-0.004035950143957416	0.03185944531071604	0.07530952300888312	-0.02549005087194182	-0.04417016778939178	0.09231690384535642	-0.022209750721693764	-0.023589824984316873	0.0012792401878672535	0.023478490173229512	0.20594669216747297	0.15690707120378766	0.008147127746134174	-0.003050076658299804	0.010267077140634502	-0.01022811293852019	0.018596608322891735	-0.0011266309127937347	0.02988365556705412	-0.003692282720387493	0.004408878760310108	-0.015137104007773086	-0.486787819471267	0.47023789265828664	0.026555175945449174	-0.031387956441633016	-0.00839732207017405	-0.2413429152040173	0.02714751097308899	0.0014674340607960402	-0.01350121049202171	0.017594528142845046	0.1605231042934398	0.08992097601109335	0.0061676357038289095	-0.008933128973775819	-0.05578070507673092	0.008033764956203232	-0.09177317831415184	0.0025804903475640456	0.005036042179132346	-0.003095676010688112	-0.041759026261659525	0.09198979586663827	-0.0036749509223503994	0.0028835157456400338	-0.12480721207935594	0.09717574528274427	0.015360482396333464
0.015567809950192168	0.01716233259791297	0.009978908553976635	-0.010518846722057607	-0.005639267406776252	-0.04604327083920707	-0.036306986253107604	-0.02497371086130979	0.03660950626903905	0.0056435686266020635	0.19728136751289785	-0.04768232461093539	-0.07167420650572977	0.01297690723668893	0.0011728454565572974	-0.05791778653700885	-0.012990758006076793	0.02117344534551994	-0.015777656843400472	0.12348772475988753	0.06587640501934834	-0.010784043729776021	-0.002929109591752422	-0.761368763406939	-0.00484737859318866	-0.08588925653372398	-0.024086890577138184	0.0014036049410129634	0.028772391517916777	-0.08955418396010709	-0.013377008276194192	-0.007818051529295645	-0.008151603182053987	-0.018127985263379016	0.04267138493808998	-0.027507893269118903	-0.132121918495145	0.011046962258772873	-0.010161129464491388	-0.03866821895993089	-0.0008584443041538179	0.05012748789196939	0.0006220602445973782	-0.01539536319294225	0.07850315410753364	0.0005219790918963554	0.017089388848740054	-0.09701707184654051	-0.0016546226842810484	-0.0013571688750784233
-0.0458005572537495	0.05048539992509941	-0.02128934525637419	-0.009452180838727418	-0.011377571870888278	-0.045410497955799656	-0.024819554207957912	-0.022519887334822852	0.03160501854872182	0.0015789533105791634	-0.038155883207559964	-0.10020498968335687	-0.006831204822466679	0.015059391776584198	0.0017610243166203872	-0.042303271210976615	0.025188707090028902	0.004790468486172904	0.014347239839344366	0.016712421718694713	0.005386346585274259	-0.009183290636837774	0.00811311986280707	-0.7091987727067155	0.022959891977385585	0.01461130484293517	-0.002984593909935393	0.0022868587236345773	0.03227432433753788	0.01779149005906156	-0.03213421359146023	-0.008457088420352192	0.002902359931576393	-0.1552293627999369	0.17586401898370296	0.006688206279154474	-0.09505819660386487	0.008938578361623513	-0.012512923613315434	0.06710743522320517	-0.0012353457152363262	0.058748060405095386	-0.001465050257317489	-0.035238004771932355	-0.05892041406391445	-0.0031681733511777564	0.015857125652234755	0.07378618211058674	-0.031948444289873076	-0.0034859779648184486
0.04978589170228124	-0.004287786378799865	0.03919684335884599	0.020605412110724773	0.005179105656335833	0.05054686610386907	0.12770890189174253	-0.028657661669859044	-0.023449405601082253	0.0030703701433765673	0.01557484422778043	-0.08922744641630616	-0.03230205898168852	0.00990744735610624	-0.0029871246943208463	-0.015692863643216152	-0.0014273223113646964	0.014658307034083372	0.0231645610875712	0.17674791062589137	0.0020790261452176763	0.0047606993346023955	-0.010517165184229089	-0.8807670806301853	-0.1745631727173588	-0.04498633907742815	-0.0007415720236107518	-0.01462567604972428	-0.21303809253985545	-0.09333807271600163	-0.02434285059815311	-0.009600917123882755	0.0010550016658085952	0.16157055651383187	-0.21493894979251132	-0.014206400768276945	-0.06821386447227906	-0.050230321646856646	0.0036364043212181057	-0.0468070807581711	0.004236326973437826	0.07103274915961684	-0.00268323818394274	0.0524998868161827	-0.006760204985484143	0.0010486783939290035	0.0188318187734656	-0.08520194856675599	0.005171619374426427	0.008217869174274165
0.04565333078459789	-0.04589103979373212	-0.0253563082537652	0.019110650189642912	0.008994584374124951	0.04576342844442315	0.1564796915277999	-0.007863222610513731	-0.004313494387975152	-0.009781649239921171	0.004504671105843681	-0.12856538013568916	0.007767575286691226	-0.031376389804000426	-0.00046223222022472325	-0.017501589957954276	-0.003960385399209827	0.013159668963893456	0.03269916063905348	0.028722859073268773	-0.005175329457409726	-0.002719753641677744	0.0020886904874387255	-0.5186705121441361	-0.21059309989327477	0.023804726611950263	-0.02676286872702585	0.008530521599269196	-0.23016068899116454	-0.08531649734934844	-0.003589632903920938	-0.010480551388927234	-0.0091231703336387	0.14946229933228458	-0.3312099725838946	0.008067094781842388	0.005353226188798726	-0.05662347087891958	-0.0041799614791925704	-0.03616747049568166	0.0031814237923157634	-0.06911981752727298	0.025188621246933326	0.04811106494608648	0.015667776863243218	-0.005365685691085309	0.011149815724150358	0.19821059024747992	-0.03673564408409666	-0.002516840135182429
-0.0778414668026985	0.013908835330997817	0.036701361346140854	0.01237903896494836	0.0691172748711262	0.002678761281053812	-0.054841170773009436	-0.02756499203684043	-0.027178317345352206	-0.018284251101755217	-0.028937577327290274	0.05369590269883793	0.00915090999637814	0.019411923020591894	-0.004622367406910052	0.1156578574159902	0.021966943836658037	0.016388004087823902	-0.13428704643991188	0.061374376856910204	-0.03637806422590479	0.006729742913654627	-0.005994226576683468	2.1013247479681105	0.28256887804771813	0.014697443362330614	0.002674950931978856	0.020256343987782748	0.2318382212585899	0.09223508588168061	0.09120314450365777	0.014656847679395287	0.005635587594811295	-0.07497718149709336	0.0066052371036949805	-0.019278048668964494	-0.04225567556421029	0.04363961683770176	-0.011460793969900624	-0.05535308957999905	-0.0005176031285242061	0.017102139448614436	-0.004445673805003753	-0.044948773947395236	0.0695952946968463	-0.0029218736037622877	0.005981850938520529	0.46955964243091264	0.050080426483025804	-0.009237237898203058
0.01490485655307857	-0.012265774653591325	0.034808863744461266	0.009249720359519233	0.06665545356970652	-0.022197941768939564	-0.04037597883882954	-0.01758016251328927	0.05730523202224467	0.003937224526775026	0.00034859220382713827	0.10465799886249642	-0.05094897723426393	0.014914135702931344	-0.001852708973821791	0.08144934720303645	-0.008682793682567762	0.01147788502632884	0.027839225024662118	-0.05493569812811183	-0.05992974686169082	0.02259790912719982	0.010372706975939037	1.2561380476020354	0.0009679078632078017	0.032865396635109755	0.011996497116487263	0.0024300656130028073	0.038401508651702124	0.0537160506701196	-0.006049756475362483	-0.006025404395034366	0.005279236531026982	-0.06468672334439043	0.4332550413689731	0.014337136827708308	-0.06156682494425568	0.013645533093061567	0.0032790203878232207	-0.03573927520395755	-0.0006641423209432105	0.014493351439579145	0.00228388307544883	-0.028168012996238032	0.04221785434679059	0.00047817857467452997	0.0026029818052698828	0.39826347635167486	0.001141907190229358	-0.011663654426779612
0.010399336123366265	0.03289343772472857	0.024629381813855388	-0.007694746130539352	-0.013443635387233463	-0.05192416636810831	0.0003074321208645415	-0.022125201616864525	-0.007760621787620039	0.002609973038513272	0.0028655690227577	0.06187689499861553	0.018800317095221362	0.03603517249073429	-9.331642507986544e-05	-0.05328391184177617	0.029633624267404502	-0.060849887117147956	0.07024944043454143	0.05681817177837402	3.295911736654489e-05	0.012927360218259855	0.004075920190016586	-0.912075503767005	0.0009571046019425011	0.03287327845771552	0.07880138760404061	-0.008458340357859561	-0.0717541126725498	-0.08786978241772331	-0.01568289622594275	-0.007649535434073368	0.003975964029943134	0.14509982571397523	0.15472237959315763	0.010751536487007251	0.166192381157831	-0.0016294519485432828	-0.005472288201136144	0.024213861219365754	-0.0010345997209733468	-0.06905259870310138	-0.0031139861406329146	-0.0032100730734286116	-0.045527566845506864	0.0016776373701010015	0.00823983961633603	-0.12378551863212017	-0.0057252776800629365	0.01706795119404087
0.012116927298177689	-0.010181091690351059	0.08304996514944214	0.015128159194788531	-0.0012819981187669328	0.038079386783670996	-0.02875260032573933	-0.01109189912850652	0.032355725039878595	0.0019393058093071886	-0.0012050926863659698	0.10775833475543677	0.016862101818911016	-0.04110216557420717	-0.0011710453519797738	-0.021532513228042626	0.02527559763284926	0.008764053898383282	0.07696738805666592	0.029204248911029025	0.0024855294278957447	-0.011236909831590675	-0.003174792748573236	-1.2071214215143817	-0.17896042983655971	-0.017135429870277857	0.010145610126890279	-0.0049458772441095785	0.03741567996894359	0.008198042410096787	-0.02060057824100477	-0.010350420945390487	0.0009378931650900996	-0.007617912911818371	-0.2519475409155614	0.004666265946991189	0.3869276886133716	-0.006214908604573975	-0.01080006072237411	0.08516850844045658	-0.0008707423358056985	-0.009277930827374438	-0.002062871549045667	-0.04145056889236621	-0.0036054347341120774	-0.005172434164296647	0.006392328086333691	0.15299562651062962	-0.03990357713020476	-0.0012026277082488378
0.014968102710449056	-0.0002215302576772956	-0.05588953012150387	-0.02235225593171617	-0.009575369301166757	0.03366264454643115	0.0013590690423956402	-0.039257540592511124	-0.033726269268713076	-0.015105428870969991	0.0016801367153108004	-0.01900062017369928	-0.07416866539176709	-0.014088401385184988	0.0013038758108683396	0.06847389185943466	0.015072051872227986	0.00556501694420067	-0.013496713779011953	-0.061084689166866886	-0.04194995609458274	0.022995749349058316	-0.022769621071387518	1.1398687086733135	0.022526575488690286	0.01627896395101834	-0.003209205896212006	-0.009056870151282419	-0.1837144096534102	0.01698315261950529	-0.008714122219392084	-0.013155948487173373	-0.01922908429385461	-0.09207686095154195	0.389243016987547	0.004689706857816782	-0.11500465983899384	-0.025139550906463592	0.0011358465053786858	-0.06127079529189887	-0.0013798282256102538	0.022304536476113208	-0.0033941337176460365	-0.021772104371741808	0.058459977835343034	0.00042465382815498745	-0.05926977320045271	0.1553799795620167	-0.022031891225753317	-0.004771413721138015
0.022455588596543747	-0.017543058131560884	-0.033263146785022034	0.00864685575026724	-0.01961987166261315	0.06088013813284069	-0.039457908495835366	0.3506193454536096	0.03267976217258424	0.004420965361646085	-0.03516278671202999	-0.088245091099389	0.07941699300058708	-0.02366464116667412	0.0006140026826085887	-0.08407535742944575	0.014907262998871147	-0.0006702241501733624	-0.0928460448252732	-0.018019743675326935	-0.0027321764020754925	-0.011517193457909889	0.004800492367235893	-0.6250711974121447	0.008269527319540657	0.042899147699291554	-0.0021562262714602183	0.0013258615213206212	0.08725897092567661	0.024859998465827537	-0.02526693397429417	0.0712155703820732	0.0037930631806399107	-0.05891038630904477	0.01364154192495489	-0.004802546257324957	-0.03771862972358831	0.0123186851541941	-0.015365671753427523	0.07106721199681579	-5.4186154862691185e-05	-0.05082223963048837	0.0005366421588725643	-0.03950378759138257	-0.07542216343117912	0.0010324853663107206	-0.05125578104494416	0.06619482046385038	-0.04556944567008581	-0.00885108359274709
0.026696070838904917	0.0026057322758388183	-0.0191260906957677	0.0036188499323461655	-0.01720139916350772	-0.047460362760187856	0.043072397388932586	-0.012675540394939072	0.03183224726114968	0.0038201487599541	0.0006856859146563693	-0.03524197152722336	-0.0866218474743182	0.010944996140850162	0.0017755025698837927	0.07867907514495473	-0.012584312647750721	-0.05771359557150772	0.04121309183083777	-0.012689468890497664	0.2619506522517202	0.009470044334182966	0.0030941542289228893	0.3611947761337553	0.009868247011705807	0.020997208018086622	-0.0029607329260188634	-0.01770690894780564	-0.1610178089267858	0.00515725021317221	-0.0069704909455479535	-0.007851820778283945	-0.001560809324771617	0.11463512084775185	-0.34162023422293086	-0.01375914879934462	0.031873631282094354	-0.05269705776777719	-0.008129833828939809	-0.057414761364762305	-0.0014038738832517993	-0.07672820976212279	-0.006331702875451446	0.05525316917107393	0.06553466303532014	0.000744847433605537	0.007576241271509389	-0.15946958475712328	-0.03281028798505904	-0.042396183468333404
0.013547741651107208	-0.031805027160601095	-0.010872261680144584	0.004003367342178717	-0.025340030858165028	0.061447930393037316	-0.036191217692197464	-0.028440132723948408	0.03444046247890337	-0.01803650987982619	-0.003263311066949609	-0.11624139332056238	0.005842935311912333	0.004142399801377178	-0.0019336586090452329	-0.07433996690463009	-0.007408195727660131	0.007068341229099951	0.07314815139668189	0.01990269897101898	0.02659907465610809	-0.004809227696133166	0.005898879675810531	-1.0566652821349907	-0.011051866186782718	0.015467854387187617	0.002164799237875377	0.0020413285924307275	0.10331883013465644	0.028540196785767694	-0.01928123414122201	-0.0007329525434146489	0.00026722426082797027	-0.008098904117184065	0.25051131052011194	0.005721970305212654	0.17363425050973547	0.009799348585369808	-0.009022222453574796	0.009815508788489751	-0.0003695009147457313	-0.008499372478815713	0.0006750430537373177	-0.03464791813317588	-0.005852919319876946	-0.004502716327985035	0.0022569618155321223	0.20802068209095922	-0.0489122425607984	-0.0065256801593382985
0.010380950336122897	0.07793171137712579	-0.04344570959487605	-0.013019153123883371	0.06304376632291532	-0.045262030489354586	0.0005775254612593926	-0.020052188392353402	-0.0013366558760862972	0.03944010937389321	0.000134196364804302	-0.017457973912521994	-0.0006407701812240703	0.025292447548451308	-0.005125771317489489	0.0757046608197592	0.08782847208830981	0.010348477971933608	0.04078843789251659	-0.07573917753576971	-0.01297898005828215	-0.009718966690425442	0.000925462015602534	1.5007790320540455	0.02202591326202037	-0.00957981417980036	0.005092905084685663	-0.007285675731482843	-0.22760955424220147	0.016687525721341353	-0.012924585332819243	-0.0033259056991173565	-0.003219793128874517	-0.05547168508873547	0.02396666621309405	-0.060327350223929536	0.23494862773323194	-0.027991919348741793	-0.010855620257887494	0.06570923105387483	0.003355437564513704	0.007105673637363452	-0.0014715953926912335	0.027589407525312346	-0.003745376884740017	0.0011980142495704059	-0.0738697281000208	-0.18237518891905774	-0.026571102889349003	-0.01049646121490423
0.014134707351709677	0.012167179089926594	-0.031660369909621476	-0.010530528491466885	-0.04108403307731132	-0.04808741040769492	-0.04027225506837626	-0.006243443263731297	-0.004359407548241597	0.00310675645153824	-0.0033055972103295064	0.09263426036415585	0.011883398646205932	0.039181773367643294	-0.004807415931920696	-0.057640468228631656	-0.012211475651732962	-0.03603621739163355	0.060598038742714015	-0.06446551848908456	-0.043229794019455176	0.002641889099618925	0.04718363576908141	1.2841559733297219	0.0648004703294636	-0.017257375766439053	-0.0027215672477503175	0.004209354278699175	0.21819954399714211	0.01991087798810031	-0.02840521324566034	-0.010401942022587901	-0.001991601025331693	-0.018670852677905986	-0.2664877974399823	0.007689508829531041	-0.03606868641401397	0.01626944396608469	0.0719131119351885	0.034187586804793044	-0.0002076880116990651	0.00503495242785375	-0.0023025388487567396	0.016502278073806154	-0.002348657501069556	0.0008262112793254346	0.01534695439715888	-0.22437074468960136	-0.001264687518111532	0.002912188877439985
0.02168962070246689	-0.011557697226626624	0.04298992826566464	-0.0026324118393133175	0.06784583147663689	0.14484125857220842	-0.029464135767916354	-0.049833372429675095	-0.003918979443246371	0.0031879200842366115	0.0006380781281612144	0.1169829366665279	-0.009658829945226353	0.0148662325104111	-0.0062764375630958965	-0.014241958165178039	0.007909597849045713	0.006194326063961489	0.02968038012856632	-0.009436908616941218	-0.03124837477932251	-0.007480047650169217	0.004110120841948992	1.8761176841669585	0.45973364883525963	0.03651669355234726	-0.0008619828597178639	0.010096827751311502	0.14483222129054465	0.06967487466643316	0.012358091649021935	0.03505987572744761	-0.011962961463900138	0.1548625832139003	0.03592719857494522	-0.005081835233693437	0.14678124630177153	0.009313069154086225	-0.004144294399385399	0.03519188467179165	-0.0004908003047472448	0.019129205813704083	0.002055022298844051	0.014339741425228385	0.08184375897451827	0.0009541710900997714	-6.223351680855557e-05	0.32309122882566155	0.0022317670459782676	-0.009001834490326474
0.00910143095836429	-0.053861783577936514	-0.014905964121344187	-0.0012781658195732235	0.008255946665901228	-0.06358318686563416	-0.03112200703954586	-0.0191780270188573	0.042760947493222554	0.0022480095671726305	-0.005073691420434989	-0.09502266787102254	-0.09192180536428832	-0.03455258083560948	-0.0022192900737991296	0.009286067119022481	-0.016329719150983236	0.01593133051609475	0.0744193687845369	0.06777802582494187	0.005414133117747906	-0.006972430570254073	0.0017807673158225952	-0.8962381901947598	0.020716685585272534	0.027640868000706996	-0.012484746046851979	-0.009581057022550521	0.02760866504189121	0.006373949502425239	-0.004512990920503126	0.04045040040426211	0.012924368020530347	0.13825539852309593	0.05712942344736884	0.005792471042606485	-0.07815065763107432	0.0013750801757572845	-0.007740879105787281	-0.051072229411289666	-0.0011757405308249873	0.03155278248383056	0.00121537767692098	-0.006543906505080486	0.05739265161418125	0.0005963886333920528	0.012236599824876066	0.08143970902728297	-0.0005068904578913134	0.011221320884632223
0.013725907666800003	-0.019835894569147514	0.0005781981988067855	-0.026978651973199704	0.00041331953343660646	0.03278331473015005	-0.03311846711650997	0.04389145586057584	-9.642390875251295e-05	-0.01189569026146819	-0.035232843843949375	-0.13630451628575646	0.03136752117511542	-0.03461723062657584	-0.0015607003248776891	-0.05035397053833831	0.014272684022897102	0.04440014020615808	-0.09670446084051819	-0.006373864351159864	0.051538054777276514	-0.01980997075395062	0.0030748721371914142	-1.0789916489094207	-0.2000855115530795	0.02994698140126611	0.007589714870379794	0.0022902403728701755	0.09659409492643595	0.026481557658798012	-0.026533174733508896	-0.005411318502313679	-0.018949415569868323	-0.020202098064095026	0.010389703190434193	0.0002825073027172039	0.0488117829968578	0.00960266272277022	-0.014046685799481384	0.05817503606839255	-0.0005218837265936599	0.0008583221884476189	0.0006242917030307581	-0.015159612277299311	-0.06655453341477359	0.001926239499571966	-0.0029836073427013617	0.25077656922005154	-0.048004303059314045	0.008203192301478156
-0.05677673216252215	0.014979015953266207	-0.010536745254316157	-0.036074430336445945	-0.03163240916132963	-0.05606413952787589	-0.04512091556026653	-0.019469037528581246	-0.013772665626090839	-0.01313873939189216	-0.0156413353561441	-0.08003644003932514	-0.07317224600799455	0.024631610279733467	0.011038841338674865	-0.07426958087883577	-0.003075214035477302	0.012259025424383072	0.014788341055470118	0.1754740395862751	0.03500529354812484	-0.026344947581214365	-0.0024614257432976957	-0.9951094662800755	0.014093791745998396	-0.0756343373892495	-0.006112067982134431	0.00333789407777258	0.2274459654835996	-0.07065953351059816	-0.016202930846745314	0.23836476667104725	0.010335964623894687	-0.036708975457969334	-0.2327946453798551	0.01538149292329399	-0.08460596028098062	0.03717072755117151	-0.0030177600274182625	0.09011604531418597	-0.0005958358411677181	0.03885366431165694	-0.001812315799902717	0.00938799536453662	0.001170737366413323	-0.005009305985178435	0.009335780882393646	-0.11186796901516217	-0.007067205122535415	-0.0023584460356403723
-0.049388225831085764	-0.02520913303391053	0.007374169635689759	-0.0010231053999414145	-0.02559687083199924	0.008587733277861843	-0.04005519116228738	-0.030966855246121666	-0.03534262340468444	0.003520390527440395	-0.019674960877941704	0.02458561391567	-0.033004069041744424	-0.04224814556701676	-0.00031239394109470596	-0.03235508974542863	-0.003526829909613389	0.005205464244505492	-0.11416913532574126	-0.02377595318233816	-0.03872589601675772	-0.013063739696526681	0.013119562078107992	0.5260120765905476	0.01562174036233264	-0.012495403184640326	-0.021018154977537232	0.002947670325750369	0.07918247825450499	0.024263030124169745	-0.027202912794222902	0.04077305807171388	-0.00544078776502829	-0.004343130380706316	0.10704289948341275	0.0052903294679070316	-0.028777431652275753	0.012832230254706702	0.009078279592733635	-0.05651443639588788	-0.000511596405554883	0.023467825310642364	-0.0010700849661792744	0.014663503832981224	0.04949890952075102	0.0008043060300362413	-0.0007427478104447801	-0.49925932817904695	-0.029429046545329584	-0.010425542166746163
0.024163878474938973	-0.04803144400937745	0.044254597345871255	-0.00982962708123032	0.0023545242713019434	-0.04018624752999112	0.0034036274623496865	-0.014958910246457527	-0.02313140707170096	-0.021012042736123476	0.0069938292584529336	0.05429736774079083	0.014676954318234493	-0.03727328692539304	0.0006005325250280294	0.09610444356339058	-0.011507951348144798	-0.057717580525955055	0.03660023055027013	0.02516500639891965	-0.02442813198720205	-0.007295324632701522	-0.011574120527223931	1.2422516114103714	0.041657112442511426	0.03371700746507095	-0.02499169833576343	-0.013558800475425233	0.0001419436627878895	0.22194643414117246	-0.021907335826193138	0.0006678192580311588	0.014007334934535539	0.16089643062818249	-0.1758975541529406	0.04942491662937791	0.36383042120067277	-0.016969258789706145	0.006024999867585575	-0.058046894295217866	-0.0012355938445034553	0.030017882921652563	-0.002075694436764752	0.05749802231082367	0.041583583625711934	0.0007114421702775871	-0.0707954663500116	0.5391645446457916	0.09824738409107776	0.011322605677604224
0.05470133288906805	0.0009082014158279434	0.08736706663160335	0.0032740718761872815	-0.03537609161610926	0.053495133550472744	0.1019492800837409	-0.027363108830865984	-0.02148895952303865	-0.020513944863800135	-0.012886912411856065	0.12731038155411653	-0.089632569946687	0.01651288975706393	0.016334900800349987	-0.014065282508739983	-0.012337010725387608	-0.041250029394587544	-0.006371640812206351	-0.011947045521983637	-0.004941564129945436	0.00955401919731521	-0.013174593548451593	0.7582168689372933	-0.01724830813368353	0.02574860874152446	-0.006768106531162357	-0.015607846094689739	-0.17568068267178716	0.06134634812292079	-0.018753094986003815	0.014998211301824448	0.03833988147618547	0.1442225899402823	-0.2992672467007869	-0.006851290995446925	0.17868272293430346	-0.04776819204048643	0.0026065567399149586	-0.02938262599571899	-0.0015389472806789854	0.009270574679278798	-0.0051656768928871315	0.06311023944266163	0.02116925756882456	0.0008945016006913647	0.003338766007462982	0.3964054722607192	-0.046085902034544594	-0.007192582553605917
-0.04794204737286036	0.005111942162261403	-0.013074899207471662	0.015371287080086404	0.03348694955284809	-0.06166473804968155	-0.06880303009677846	-0.04436901277683119	-0.04488960628258969	-0.010280453903609668	-0.021540007547930146	-0.009988138393804184	-0.003727879693887644	0.012575819782792132	0.0022749092862126416	0.011448921308367608	-0.0033622522954385205	0.009316754666407906	0.06676778343209935	0.029012707666813003	-0.06096710898713464	0.019263896534896047	0.0006141548557101487	1.469820904308738	0.02466913615853582	0.025727979136876456	-0.011273883440279497	0.009027506704503321	0.11320565736566841	0.03336687075978598	-0.005637121723505152	-0.007123628593663034	0.004089490876011223	-0.14926694032322138	0.24175204283763416	0.008778104011598044	-0.0678072459130878	0.014228151845435423	0.007016786795418738	-0.05923399848506569	-0.0004870159276848426	0.02023909466895966	0.00225070631784547	-0.03334399212071585	0.04537143981396975	-0.0006071906026423676	0.008552332136482073	0.15497821216731755	-0.005315139697422091	-0.005124670694224915
-0.029659249154972166	0.009543267089341407	0.04836508482750924	0.015049414745804278	0.06364841815672789	-0.03508230929814017	-0.04684751089550082	-0.02401168878030412	-0.03141897714932343	0.0032110501301838667	-0.0005461613032028253	0.07969638623091942	-0.002360413774040262	0.01606541065393303	0.0027710602936585928	0.010979723318237121	-0.0024774158064159108	-0.04939320539712426	0.0752613405556176	-0.019959152645580618	-0.0519852997330936	0.012451901048469586	-0.0031982826306924837	2.0729325636914284	0.020313471067976752	0.02674553013936411	0.009691766350787839	0.0038034734397588183	0.16723884018673627	0.038615946068659195	-0.02355611667763833	-0.004446358454380334	0.004560438766460356	-0.06959914678376836	0.049434363700708035	0.008289173219610165	-0.0719480875733947	0.01712657005166875	0.012009227865504546	0.03469759150972959	-0.0009289667778852162	0.007933063152645536	-0.0013979460547387135	-0.013398993464994964	0.03420994830347627	0.0010396913863551162	0.010906644769400009	0.12689613113264905	-0.013121607400072753	-0.007175621167562713
0.020787168683375056	0.0009462843425026222	-0.0012805061997068152	0.015022945399949823	0.02916294947190363	-0.0500902339424234	-0.020391374331342377	-0.025041841165212374	0.04595115371828983	0.0018019484234544506	-0.0059694163357053185	-0.10231308619963984	0.006110107579776832	0.009486453874054314	-0.0017910611935101769	0.011642405813300501	-0.012036354324137483	0.009393303239351735	-0.027026648717935677	0.045446512266638095	-0.031718395901430815	-0.005512728466369663	0.008821011244696274	0.6750926061987544	0.01893298841151609	-0.010312157064060466	0.0659926174651724	0.0019067841939533537	0.10622023792892155	0.0054375778880671535	-0.004337420908933746	-0.011382251239556353	-0.014803695627624439	-0.04274444327817764	-0.038147020279457045	-0.04352128907876013	-0.12170303764823256	0.007307860031732707	-0.012301424529738869	-0.04356532963863047	-4.0624015462526587e-05	0.024979373336661958	0.0005155440047394222	-0.03290554823808798	0.049642508151376295	0.0006822303472850763	0.027985394866701246	-0.1931442250828418	-0.0008728408825871156	0.009982949405523323
0.01111772172586784	-0.0003524665699307661	-0.047269952065915916	0.015500932290919263	0.00996695069603602	-0.03985789023485195	0.14509360426828097	-0.040309241109906635	-0.02493290018045518	0.0020509422130908206	-0.0017598823286931293	-0.12060850014610096	0.04158868841784215	0.01227831319163215	-0.001760576145858795	0.06445270366481164	-0.009288739242688188	-0.0567282367834272	-0.006699245061100009	0.02938466247663091	0.025274552722446424	-0.003060886986666446	0.0011530966743497628	1.7181406523874998	-0.01111297306070428	0.03123077588326805	-0.002446974245418278	-0.016526588570767855	0.025319285272663184	-0.08209458045889233	-0.026059791468324784	-0.015673579953647095	-0.002956544536324509	0.13558038138579748	-0.34517797690265295	0.00712489959901277	-0.010278927361663045	-0.04715211013013377	-7.733605579669529e-05	-0.05257818646330879	-0.001477562199428212	0.021454828391422053	-0.005688043760676374	0.051751402576868714	0.021451970229378003	0.0013933601165972505	0.0026411442691287447	0.15020513330086868	-0.007993339512052626	-0.01731431574928247
-0.046333580804791476	0.00409706791294002	-0.01634851442694744	-0.01166695355292386	-0.03419474989491236	-0.04190433944559081	-0.0415389087048683	-0.02264197063107231	-0.013986200072724296	0.003450078158056931	0.0006040551973272159	-0.01840360661319155	0.0104571300491496	0.011549694122604887	-0.0021768759795753796	-0.030633805824495448	-0.009334472022544196	0.0033141804018374387	0.015453807255497304	-0.0073751479756270725	-0.01984921369394724	-0.006472522281298734	-0.005593670885173196	1.4889112940896274	0.01493514317061099	0.0273604128757358	-0.023551192593668564	0.004258624837838943	0.2795980930409253	0.03374655778905608	-0.02479341618328108	-0.009803857192634678	0.007286845730096502	-0.023901770886887334	0.04178557058443821	0.006598455387572176	-0.08115040526559679	0.03476703749255084	0.0031519726090304175	0.09606566904361862	-0.0008631948700363864	0.00799601140012237	-0.0026982643301031203	0.02130209612780418	-0.05733722945121072	0.0007738240766240778	-1.75128166632021e-05	-0.12841165955152392	-0.02196484855491708	0.01243934179169537
0.011242299351960356	0.11694876196038458	-0.0412511349321564	0.018411484836648742	0.015050447369454378	-0.059654958466714744	-0.015366281633181643	-0.025329798527690947	0.0006692911380851001	0.1648779264944231	0.0034081476707531694	-0.11744900948063733	-0.0006146035267600382	0.03711811779819164	0.0027485188674785605	-0.01266563228687246	-0.003768047143041986	-0.04924092726158742	-0.014776725601700855	-0.014895764900243557	-0.03167449111990436	-0.006203921488999844	-0.007113112652806012	2.149127566462065	0.1055937753285607	-0.10455226365737971	-0.023641702609616004	-0.00708259897009375	0.027873717781980077	-0.12557560934689582	0.053560732508831095	-0.009252671573150656	0.00898988142784201	0.15414313799187704	0.11010322603703435	0.007771309101511724	-0.07586563482838228	-0.0024830249134278346	-0.004420290235027642	-0.06064720843872237	-0.0013720584633483668	0.028210958114964886	0.0010422401625655767	-0.008703606994865368	0.07852311652096941	0.0015330132069848333	0.009958720036574777	0.1509127164497574	-0.003968075923082188	-0.009307080173442955
0.014466731975324547	0.004929682955498993	-0.014250065757067205	-0.013661427639410431	-0.00011702281778916586	0.06061385371591441	-0.037473813685155434	-0.029943080615063265	-0.0013638621185789817	0.003454271782792057	-0.002703462159895571	-0.12884474199630985	0.03375628889711088	-0.007766160103835136	-0.004743012350257595	0.0018328048084907097	0.03463965689908864	-0.0054876893693915916	0.07504012802988891	0.03210008381407388	0.007018400996078117	-0.021005135497391164	0.010480582312609113	-0.8695482394809022	-0.1995948096732144	0.016283911297094618	-0.0292387689986901	0.0009795545717301139	0.08607365342486978	-0.05562426951781945	-0.014542735466327304	-0.007644722255227407	-0.0009154894799661633	-0.0093702035357358	0.05965923871083123	0.00960314067773179	0.29559501166819074	-0.0015736193854641897	-0.0069532172568740865	-0.028046190301927346	-0.0005366068335431918	0.029717214479253743	-0.00213141546218103	-0.03299102759777743	0.046998645686503006	-0.006062107138748251	0.0044051009896911636	0.08001702906809814	-0.037216441535548254	-0.0041607824397820875
0.06133452911908244	-0.05213511307547524	-0.020951290833080793	0.006741662566498144	-0.02068370802158379	0.0698034836542567	0.09980734647816425	0.35290745728333395	-0.006018536212009349	-0.015776105056220333	0.00613596902636018	0.06566362716826497	0.014163336377690211	-0.040630268173156944	-0.0006236201921152315	0.07429711060277232	-0.015002010222102671	0.010523646114236907	-0.02887932989398705	0.02959713356317552	-0.0203220854037158	-0.012845286529943406	0.004605257698792411	0.7747531950008695	-0.06901725736397785	0.029944731497485826	-0.0028112559468487235	-0.01326619049839137	-0.11215190793568154	-0.10449450757421373	-0.009815655909283396	-0.015222579637439776	0.015251988104727207	0.15676797524572422	0.1262569966033673	0.006063052443810011	-0.14074974325716122	-0.00494379515597484	0.00042613473316760063	-0.04189061634328837	-0.0011593210930797796	0.025431258704241917	-0.0049628233894312875	0.03967585763115639	0.057262643176766236	0.00077784324210661	0.008877465495138313	0.17990080536506275	-0.030352824521746334	0.01582908383466838
-0.03757715970997797	-0.0004348283291673397	-0.03664304427544348	-0.012890551104013775	-0.0009929808764623886	-0.06080051048472269	-0.04256916031139463	-0.009514910624860567	-0.0021606979895160746	0.0040655222510780735	-0.039906418262643274	0.0037087805279294116	-0.03656903453235491	-0.026576225124716076	0.0015924932411833651	-0.08118082536920447	0.020255493447493837	0.004463456502886583	-0.13941677754576795	0.07073455698811158	0.0011564762013720157	0.011529060152376041	-0.003022666065410158	-0.9175351881626445	0.021908968259983386	0.020286392030909702	-0.02454266168066479	0.0011751184127500893	0.08154431425537455	0.007548602181908154	-0.01399423698399587	-0.009303996553534035	0.028893843908537564	-0.049222428019431025	0.28442547447159067	-0.004315441206379728	-0.02947311080004738	0.009590925477898235	-0.012139009569320841	0.08770054771124232	4.2707463845727035e-05	-0.0537468206622696	-0.0025166200213556293	-0.03231646480843538	-0.07383118118985135	0.0009721015099836222	0.004234630267602552	-0.44249415086342087	-0.050513933286135945	0.008750255356949493
0.013137876633370616	0.001049400135157339	-0.01638190093620242	0.01456339171087693	-0.012724059934067554	-0.04569650055259954	-0.037043828746342114	-0.040229437463857445	-0.019928478173461918	0.0042451208509271966	-0.03443854372154783	-0.1108892953653085	-0.04455509047964933	0.007640603590920727	0.015886873394758003	-0.032074217267593484	-0.0036357501425622104	0.007195223883857852	0.07134113146262316	-0.05234485840348006	-0.009797082469579846	-0.007762951716853422	0.0338114092853717	0.34115584009317773	0.1358129605318899	0.018173940707121347	0.002282655207345124	0.003812891649982339	0.04077935488153375	0.04986864131851844	-0.031532210833500905	-0.012700519770195751	-0.013972709465417938	-0.09948047944048476	0.10218589665428181	0.003363331883436331	-0.08680902615380673	0.03797537017960658	0.08782914696599183	0.10455857222759078	-0.0011536834746482781	0.02782473851913801	0.0015382821583451005	-0.00982167965160479	-0.06923017572690819	0.0010417085448134458	0.0006381954634793146	-0.20631732681437315	-0.03208965464501785	0.0034769820080042336
0.014379502936005338	0.05018008843145944	-0.01967062084385507	0.005705455043533675	0.0017006463561389865	-0.05745438757663578	-0.010499994948069434	0.27375782692417333	0.03555055755359754	0.007756813266519021	0.0012537835000544875	-0.03965561699989757	0.009100390549653366	0.018497623555337305	-0.0035850078350622423	-0.01463874640003769	0.0205991010484694	0.017550543750675933	0.0047290553791732234	0.1150780193285189	0.017033955656247053	0.015960024096175404	-0.005276875995530281	-0.9138163640589382	0.014553776059545817	-0.015584226036104064	-0.006911203909161668	-0.012133131667593989	-0.11757178881383674	-0.09546299517339712	-0.029746641461075706	-0.015567190504427163	0.01221955144739568	0.1281901678693791	0.022713449531532932	0.00452297748665369	-0.022831790891173296	-0.04030686578341611	-0.007769453152027563	-0.08112074219057376	-0.000760663243784802	0.06707967517766265	-0.0026322310428484345	-0.027503560274302254	0.08449030825825585	0.0006885101832271175	0.011892107098419365	-0.0911106932331318	0.041886128437427575	0.01236109579700842
0.009953394112453362	-0.013062656743093249	-0.03261975628614682	-0.0001404079398489557	0.03966532395448166	-0.045799367791359506	0.08496353272117849	0.05888487055406349	0.02967552934456767	0.0043377892443531895	-0.0011358227368748885	-0.16244996363677838	-0.07544479537555163	-0.018488165165673125	0.0002122180488659069	-0.03588934990683265	-0.00841984741408096	-0.0415188678481225	0.07045988201430155	0.0413461670823097	-0.03173707589846918	0.0019527808273887785	0.014286671511591704	0.19641665282152115	0.020638088110314767	0.022694693540970274	-0.0010319896314957078	-0.015374251637744238	0.23525375037050145	0.003772334872184274	-0.005419265848198483	-0.0070142687037385255	-0.00016314056077735585	0.1234187461364894	-0.3290255326852587	-0.009738282790318407	-0.14779792248238827	-0.027545720896489184	-0.004490267881508771	-0.07407481586624735	-0.0012412653026811313	-0.0010463344737361695	-0.005003202572730516	0.05298895713934035	0.06161638370384944	0.0009607937706939992	0.018122632881477148	0.13837740345133753	0.04026610720802164	-0.004914315464845277
0.015330633744555235	0.004142977297833932	-0.034525397850467654	0.001086372661878613	0.010315319138569248	-0.06243405748623991	-0.0203434151702033	-0.027088506658837195	-0.004538640538334221	0.007349006091870979	0.004784647893039437	-0.12626117210704216	0.013168753540596208	0.015846865000122487	0.0014060677857647534	0.01715217329145489	-0.014645993912826543	0.007171748994809968	0.01713137149250597	0.02911276405169283	-0.023567890500652583	-0.005418807275194558	-2.712509938100993e-06	0.4027119429216651	0.06119230582731043	0.029272662019706602	-0.03196815472198959	-0.005913002052185038	0.023900007381952765	0.04897698022328286	-0.00577031220621493	0.04583948876858667	0.017053094805853833	-0.021649438342461597	-0.2171994030000582	0.006424956404976183	0.0032072747505397276	-0.012071885008103163	0.004457315354700404	-0.05717887908425482	-0.0008118410836068506	0.006728301648579873	-0.0038614888801865163	0.059867458482342956	0.03984159461788122	0.0009792686118442362	0.018813035017762013	-0.16944267643522204	4.237171873319312e-06	0.007801119636490694
0.018574880261258295	0.07167667870105324	0.018809219963721445	0.012157152258371025	-0.03287013922488286	-0.021722414924306214	-0.03322156772710459	-0.022058087083885222	-0.00636335168114565	0.0028141219742974497	-0.0009873045743559487	0.22313675122190416	0.004645416455921623	0.016525511586882567	-0.003155032057780045	-0.03619731045945846	0.033921935218381626	0.006875459782360849	-0.045076719451582176	-0.014499005556166412	-0.0018072820160594803	-0.009323341438184434	-0.01321581998398069	0.40643436756549184	0.11597613650928279	-0.009678794516943345	0.004512163595475795	0.0025508955102104664	0.012929921953397207	0.00866436072025499	-0.017961023556761574	-0.011424596690398175	0.0026674356411789633	-0.060700579238723275	0.2816208560269917	0.0036021545870782573	-0.11610795866732078	0.00694198261392612	0.006576648603333524	0.08310230034409179	-0.0011725622289377497	0.001100930508892634	0.002097201028701602	-0.0004895120625858681	-0.06558407952541906	7.079953665379435e-06	0.002916807707429507	-0.17786158869282007	0.1342633708595462	0.010196973968602833
-0.02040734345482251	-0.004156407634495918	0.00987565011746019	-0.011304130205431829	-0.016134094075575377	0.06642842013958652	-0.02461375820457506	-0.0250483525649729	-0.024085943799122107	0.0035855098006195474	-0.03933704740952489	-0.12553606229871275	0.051222070627963696	0.01330320984235459	0.001318401245399582	0.011489383749065201	0.0033801850972296505	0.006353220932107979	0.06949597698334382	0.02980461642618484	-0.004097836227267953	-0.024857813208605875	-0.012537556018565373	-0.5219227849289431	-0.014722798773887916	-0.013025061471079152	0.001175996276909609	0.0015139281099505752	-0.07552283968714155	-0.04022536088997795	-0.009712250468389447	-0.008060230798643533	-0.009821809963348641	-0.09223367996167535	0.016651166505469883	0.00797061976245559	-0.06481137045692821	0.004230721142794755	-0.0017530494432405248	-0.06576867713441334	-0.0017141162974599865	-0.06591815378201846	0.0009548734720250649	-0.03671734588147269	0.05523573967120401	0.0012953867221960535	0.00302476527718718	-0.09085254099113246	0.008522015472296652	0.008489932868709003
0.009501136946112456	-0.016335171963972606	-0.020497710929992398	-0.027722584426458887	-0.002190785997259991	-0.013350231634751072	0.020456508531012878	-0.013071236163512094	0.03232303082308554	0.004359627474510853	-0.0005181709337342909	0.08592509555895231	-0.03477783667357562	-0.036160083181106896	0.0011146225671827777	-0.08588282898111192	-0.002305280523858892	0.013680745105492678	-0.011334010513412068	0.029692704367020633	0.01744788861644497	0.0136342921876545	-0.0010653668293794907	-1.073465795138207	0.019990843893430064	0.024781887297491357	0.01429910587596114	-0.014442605027895843	-0.13740711789372498	-0.10452451669176643	-0.012838387036468613	-0.013426271102007377	0.0025841615260256733	0.14222534092050035	-0.20409859272423267	0.007263129226659294	0.16249313715424524	-0.025695014026769422	-0.007436784617787452	0.005369398948728076	-0.0013978138340877194	0.030872414814079274	-0.004764858767459372	0.010630226323715578	-0.08602592869194181	-0.00509517747645732	0.0029750324617121805	0.06571453069083004	-0.04075758389142175	0.010540201641389649
0.00945266950835903	0.013644714986320878	-0.01935186279693016	-0.01644987539088961	-0.01817911819519386	-0.05395174119143776	0.03362635683065273	-0.026918927540399273	-0.02238945324737033	0.002975369432577281	0.25000892100732364	-0.02261432276729138	-0.0880965243734725	0.023593579367896383	-0.004949678265621333	0.06444458241113343	-0.008308509508572115	5.472497892333195e-05	0.06522960268094648	-0.038393631640774764	-0.02032456401689856	-0.02471604515843901	-0.009789143958345084	0.9798549447854755	0.15507250057595137	0.056718223605812544	-0.03550575192042143	-0.013722285108797586	0.02810727933388598	-0.02938237873671169	-0.0015564895823824373	0.0016710592972060112	-0.01244411285244496	0.14381859140674697	-0.18737522828696546	0.0200883101802111	-0.04280500083892366	-0.025591274267314838	0.003433864658173843	-0.05388392764426217	-0.001508796872235689	-0.06334683059526978	-0.0056952400342568585	0.02262819826074883	-0.007507577994010807	0.0010036088030039537	0.02448190336172429	0.290679883163139	0.008351913936726123	0.010366744047765952
0.021768593522198898	-0.015657997978197818	-0.04627482029934031	-0.01840816139006529	-0.03457290510583716	-0.03993062071581626	-0.026672484344290932	-0.027759190286165084	-0.030306726622783345	0.0023935499821571282	-0.00757816261828666	0.1293361823809155	0.006908820898365411	0.012371071152117656	-0.007315371161011353	-0.012673588455763092	0.0007539325906599515	-0.036862416892933104	-0.002481823739073843	-0.004184113119518224	-0.04217524148154444	-0.008101226184828192	0.004645830581104383	1.5212011916692145	0.17064710465657246	0.022909273759910774	0.013143748954347393	0.004371882139901573	0.19713828375066814	0.03036915857689346	0.008354174050347683	0.009149745615823485	0.014748169311860692	-0.029606974386346428	0.13804687939074228	0.030413763383605238	0.1546401301638767	0.012639754702589562	0.009367722573051287	-0.10939829481375718	0.0002662950465994072	0.006204792245546742	0.00043740870101610196	-0.009420268878993011	0.09282754044507315	0.0009566710350711219	0.031343578268529564	0.5054937666220736	0.15945678173805317	0.011083776721984758
-0.053451470017613884	-0.001386302439992869	0.002922936292937493	-0.005733894525176129	0.03642070810925398	-0.053009800193160844	-0.04496668050873545	-0.038834841375901034	-0.03054025924949269	0.0010397488515056467	-0.028829408205695656	-0.12780034514752206	-0.04497856287688464	-0.017627193698644624	0.0016001579157637026	0.08967874481725194	-0.006670998354642461	-0.03492054677329907	0.011024234490745584	-0.02389524376965073	-0.05164281574643046	-0.012854330503032906	-0.013632692533701992	1.3910912976795624	0.002935111990466066	0.028406072930985467	0.01323603074467519	0.003840988168100739	0.23842432832584187	0.021276226552211938	-0.0007818147306839819	-0.006217546438082627	0.0021040365287506575	-0.16123240272719094	0.2331136271608888	-0.003188339577466104	0.17379698805260121	0.03462460132802407	0.0044637484566001145	-0.0663266787353894	-0.00018262972282682312	0.0006205691871197814	-0.0035212894409502042	-0.03213007528846956	0.048329569907078165	-0.0005505710497251129	0.0009117647343195131	-0.17762472888387343	-0.022947867131929162	-0.0014245632488051343
0.03543314738299432	-0.027757827005933725	-0.04218792501661978	0.003961349591483122	0.02428982743237275	-0.054902131802759865	0.03084752672200193	0.22621874443824572	-0.02454190421547937	-0.016390190252795946	-0.015578514403550434	0.028577627426790788	-0.07099993598395213	-0.01578213529345303	0.0014581786192764412	-0.04136553077769113	-0.010403021657008049	0.00942253482107517	0.021652435446080927	-0.00844161170941279	-0.018739373019485174	0.010221693141930882	0.006214368412320073	0.48272800759378914	0.013336760825109558	0.025859024250620224	0.0033798049973333038	-0.00469420580718579	-0.019829901107139586	0.0030664226153620804	0.05125364993367739	-0.006272257576035918	0.0007195703750738176	0.012889464737471917	-0.06661995294694698	-0.008442150550271345	0.337746429317561	-0.009150533630828432	0.0003041511176219501	-0.03626837509761471	-0.0015079315193972434	0.0029923610278156957	-0.0036720469956766466	0.05119791137363354	0.0445299898421953	0.001295088444195062	0.02139297233465968	-0.18815718227983333	-0.0308246719878578	0.013974010620646368
0.023298192869733156	-0.035723774094669446	0.09658996346629638	-0.008959383895920837	-0.016645648891603287	0.04471008804703178	0.0017506123371620788	0.12410862616952763	-0.012206601975427566	-0.01454373908252819	-0.03943270918260205	0.15706213150649728	0.008802082235859961	-0.029427615453853286	-0.00037444389649572257	-0.03071067707381662	0.02619185598148615	0.009243967741939196	-0.001660676850082382	-0.010259068887979084	-0.00843628333508018	0.01715731798290326	-0.006328416318794552	0.7892367695093051	0.34049382298422076	0.036647621849205	-0.0038101156544302285	0.01052458910546411	0.3501716905820725	0.08755476213147877	-0.02058681035565396	-0.006129972886682662	-0.012247896778942413	0.15011833646691294	-0.04294440793483202	0.000464667899309552	0.41481566365320216	0.012829811522637829	0.004974977457109344	-0.0028100889425635616	5.779191461624578e-05	0.002664514026930192	-0.0012147568708820472	0.07665560484056368	0.055322626001504616	0.000892190925946852	0.02211178207236226	0.5430406336413088	0.24537965230352274	0.018285799747879354
0.013067933632340645	0.005040240768218428	0.03447626863319756	0.010826305502641298	0.04010875087878303	-0.05251580269735587	-0.026644099391680175	-0.025803115660074583	-0.04303427425245245	0.0038386778320877056	-0.0010996312717808905	0.012389629152184535	-0.002870681448806408	0.013421115599763106	-3.952644347009482e-07	0.06220063702822317	-0.002935518060569575	0.0012741688442221857	0.05593735669143916	0.02916562771819863	-0.04941493207587846	0.015309739767996143	-0.004476939286251945	1.793537285192193	0.022301975891318035	0.026568425525921337	0.004309278616007759	-0.0038007846705084376	-0.1109884243991125	0.032649857471831	-0.004521659099589579	-0.0055690120272647615	0.002830838871211927	-0.16590180423388437	0.2906592339757035	0.013758111308838852	-0.07606253470235087	-0.004389916200685911	0.009448741344954941	-0.051964236944075856	-0.0012557892477721908	0.02069370354603889	-0.0004263418255643046	-0.027074122234643255	0.02390432601104376	0.0003693206368734536	0.003814465461697546	0.17955814070043044	-0.0025909416715905534	-0.0020105032827181274
-0.02840357105218045	-0.011138801263556524	0.023323480650268173	-0.015696484579899788	0.007437198513716612	-0.05622929239240839	-0.03626371857296258	-0.018972207606743542	0.0032157950050223463	0.0021338050968082826	-0.03143475187617842	0.023873006809896652	-0.001533965261557296	0.007485905828072282	-0.000615709392793724	-0.012740946009892559	-0.008416353468109856	0.06193837580655454	0.0006818738924375793	0.020956001679612018	0.0038143215110306755	0.006214002836016516	0.010295051522084032	-0.861814950476543	0.02990533604516859	0.004210579387938196	-0.0008633863361106705	0.0012031492822523432	0.08850644754039144	0.1422444045830971	0.03807682501690088	-0.0015993434983909538	-0.011991337256114822	-0.05496455062673022	0.464741317251318	0.02072977161791996	-0.15763552480884702	-7.0396761171650725e-06	-0.0022952388545840223	-0.041779627889841686	-0.0009086754218908026	-0.008253621355223732	0.00074020043736964	-0.040598381037922786	0.0203546547983889	0.0009248395869610249	-0.07201950593696092	0.07511559747783321	-0.03812687275671415	-0.0022256768481598555
0.02108325920572588	-0.02674849314794692	0.02144819061405983	-0.006585706891775317	-0.023754588744488502	-0.06981360222920775	-0.040210469337179526	-0.04120952403154761	-0.029232365516745948	-0.015544154923301903	-0.026898226877304476	-0.03943415550843001	-0.05232864467721665	-0.024804037371239245	-0.004956167883202215	-0.049147741425353886	0.0007084811409606573	-0.03965737217310052	0.07301413215775301	-0.020543379001359063	0.0012223007660103122	-0.018807481136256684	0.008048150154732866	-0.35566444089030486	0.14246505277565694	0.03129291046963026	0.0009289163640043626	0.017571415630655247	0.1455018941190557	0.04615161096338852	-0.020117301480263812	0.007498744008315316	-0.006037336841613797	-0.05682128093919509	0.2693480088400509	-0.0058501316615908764	0.28525592725235166	0.04201368820138996	-0.006200337170595412	-0.04645829581251037	-0.000525176399731572	-0.05682591524056088	-0.004358208433007894	-0.0431809770202357	0.036659916947065906	-0.002445194961424568	0.011715043285332195	-0.13594844740508036	-0.03984480693017322	-0.012926088502781567
-0.04947608716697941	0.007526393144481426	0.03568000492634556	0.009359321458035993	-0.018160827245615564	-0.05094143761806845	-0.06739998192222338	-0.015108345568905134	0.039732153269312086	0.005205028102465076	-0.037319826829444354	0.13198569764401	0.008295770156908383	0.013127924944649748	0.0009298018012812463	-0.03969825096098102	-0.002089311149239302	0.010425616082404941	0.04948628875825925	0.027352879112588015	-0.011676130251881387	0.015238236876867813	-0.0037944670936351033	-0.599524978532965	0.027474166076446545	0.02756501324913579	-0.005040809594027269	0.015901008568692122	0.10134401916687462	0.039135498032278795	-0.029225465655254083	-0.004185087186506735	0.002822945264766713	-0.1541132739948529	-0.04777970449702955	0.008815238903019053	-0.07342006891691072	0.01490931815406111	-0.009579461388791424	0.04642809708042405	-0.0008551906256398069	0.050337841657732495	0.00022122289384569739	-0.02043406328307683	-0.07011106688231852	0.0007305144314952485	0.00467492755016483	0.07824694712000618	-0.027022675132186307	-0.006633871803217335
0.028925549365334337	0.09381299868825918	0.08956216991409151	6.563748169382961e-05	-0.03340600619871002	0.2542620500617024	0.1330281742628692	-0.0385071382486015	-0.001115888562234977	0.13834182227790842	0.006040530065520943	0.1644847286160957	0.060413786516123585	0.022109725258686923	0.00410689220418426	0.08712261586239602	0.025218884332679135	0.010723133058642271	0.0281643254629902	0.03248664243067633	-0.000441100928502965	0.013165434802392337	-0.008646449930183554	-0.6013028153426648	0.38226019302873726	0.015000058485327554	0.0008766018361523493	-0.004800192296822933	-0.22310592612376967	-0.08333290329309648	-0.018572240921263618	0.04763180361328414	0.023273638347211453	0.1585492678232019	-0.3031597879435536	0.009913926427502884	-0.1374610996287489	-0.04760892121841116	0.0038711742927433077	-0.06419210648601929	0.0033809618022489305	0.004015970313602702	-0.0014589881492705899	0.063263997435887	0.06446211640679193	0.0012414777766280168	0.01190126741899021	0.28053002827863266	0.1340274794647361	0.008785898712023845
-0.06714603796104629	0.003247778448018016	-0.03420200246040749	-0.01084271997767255	-0.007438837108543885	-0.04910064308358742	-0.15657111171010368	0.04922126893832792	0.028972759598940502	0.003937558046955382	-0.037952239543738685	-0.030489426304306653	0.011449342452457495	0.008337312781910623	0.0016232339014661194	-0.01000829976106752	-0.004148317547314446	0.00799067939746783	0.05189918910364322	0.02479708649379118	0.00011110013068687295	0.01680677329773971	-0.0016313510278563627	-0.899877309040062	0.01829579758074183	0.02248158209272697	-0.007187153076784125	0.01970282129553634	0.22857920478247187	0.006059445692736699	-0.02511620442705489	-0.00998210477731609	0.001971377130395376	-0.14472926236260183	0.23331351312701773	0.009649411142947066	-0.10116648820169476	0.08022118540254232	-0.0141641660277779	0.0740265225551786	0.01217169332907215	0.03121518451009997	0.0009448845862840244	-0.03304199768917879	-0.08815422248335385	0.0007188717145269038	-0.054367882010281754	-0.06608731624540251	0.09002663174639638	-0.00509973475071065
0.025701513194832024	0.002075445994339634	0.028222879509328187	-0.009115793539361493	0.01862331169139943	-0.037666705987564275	-0.023501515658651488	0.33724279781005045	-0.015583454229226117	-0.020453297131649378	0.02654885982520718	0.1428659721487651	0.032030377735245294	0.023104015460907977	-0.002411630056785725	-0.03920924128010975	0.0034438501694019578	-0.026960661661962513	0.04063849650611955	-0.05696995078482705	-0.026998296519883003	-0.004475520638036687	-0.00354646495167799	2.51705318961835	0.13384954764133963	-0.01690776730998523	-0.021407487603735172	0.00039145696047198725	0.3797017980238413	0.20568986536393014	-0.012405641535560608	0.002133532937228301	0.0023492367047563676	0.1546056900001363	0.031291437171339836	-0.0016595939904059378	0.3422942647848337	0.04709215736121114	0.008211223491342753	0.10178145468531402	-0.001159354715585505	0.007032290173063848	0.002089670893857692	0.023750969278033177	-0.08528272057164009	0.0009694396059039719	0.010004571702238991	0.5490055458169748	-0.030641924704561826	0.016190364720787328
0.008589575311529915	0.010983908798836546	0.02103496145333693	-0.01046257421099117	-0.021813628437759233	0.0416769005277647	-0.03129814411698917	-0.009646119893081232	0.02780922444446569	0.004518533512047361	-0.01785344160554514	-0.08429652006029009	0.007226854356869535	0.014451272077111752	0.003231668137066845	-0.08644844217864084	0.017528160393484905	0.0018854996450483668	-0.09311929027927254	0.02214033699395841	0.013961633851560646	-0.006979607479301922	-0.011128181556603885	-1.1083648859187138	-0.05156721008717546	0.025210820212522685	-0.02462407193095696	-0.008015346800349288	-0.011314354410414808	0.024752587415422023	-0.025787142991457405	0.0012139223297708667	-0.014336968271953264	0.12906313488127516	-0.26264001138765336	-0.009872387427972354	0.14632901993838923	-0.004266373278724677	-0.011558913805379416	0.0671448304710737	-0.0003895789362119103	-0.01564005591011737	0.0017598649301711702	-0.036999518905386865	-0.07329592520800347	-0.004112819574297464	0.013029347476741532	-0.19194953742536672	-0.021483073254606824	-0.0033144120519105853
0.007099405121909421	-0.020089478183997655	0.04695152788068426	0.004011291344106576	0.03226506942296728	0.021977118521025112	0.06058684198273186	-0.021948287388193058	0.023307393117704123	-0.0149263703932942	-0.017401296499707678	0.09286148206027765	0.014995013275516885	-0.01815613552899922	-0.00853631776944676	-0.04962811684647822	-0.012373307380962706	-0.0020906101906970434	-0.0822140625632881	-0.008669929063362178	0.04340541100195451	0.013851989360169318	0.009681082599259025	-1.1318590695389175	-0.04899316403439625	0.026437440419418364	-0.0011972533930766076	-0.013394901973938248	-0.2302832006264167	0.014499660988650612	-0.016371820076816947	-0.009742884215633603	-0.01532168046764782	0.1500262077289998	-0.1813406491871949	-0.012517064555616252	-0.0787973467719281	-0.045447187591258265	-0.013161958324443548	0.05915203604834915	0.0027822638828518395	0.0034178966182590556	-0.0036744261140036543	0.008065971291595997	-0.10047805707732081	0.0013615259402235097	-0.00010400937027661712	0.07933085364565877	-0.060558452465642315	-0.000804037109303863
0.03671329055656552	-0.01578128986408992	-0.03647045856355553	0.0056276287227376084	-0.022528903285259184	-0.05127471672347656	0.036835708639451695	0.3323481846105551	-0.004443809367504218	0.0029050138646492998	-0.004588869981625885	-0.0003920084405450325	-0.0025332759388387786	-0.04615762322922528	0.013795519599184262	0.19625190687692148	0.018134605823166932	0.010823133308787146	0.012055149287833956	-0.019722123899204597	-0.02437697725863295	-0.013633478065792223	0.003703289300565302	1.0605620136068414	-0.007560978645831528	0.027495736720903642	0.017589285667266266	-0.003578048658042826	0.12072546445474955	-0.11138537627765172	0.12379778246283404	-0.013950825183021879	-3.35609765828849e-05	0.018983882081116097	0.11408291932157526	0.0067635205223577945	-0.005957866821593325	-0.00463971963689346	0.0009251410987139025	-0.04520592590261622	-0.0009174926818159292	0.008879155837642247	-0.0028453256907247123	0.0065498264251740695	-0.04663717404046097	0.0012860339654362177	0.015290758700187144	0.3092862806491674	-0.007096229910676266	-0.008892455642496497
0.018095495841543015	0.0018990112574108935	-0.015488726858745758	-0.012175507335325438	-0.005345279351582485	-0.049200214066536865	-0.031572020112856126	-0.02961968846710115	-0.014103025451219218	0.0035715998666932137	0.009569444319147805	-0.06841664439447359	-0.0750265650293908	0.009353332174655407	0.0015205046322134877	0.05515267359417912	-0.013291153723745173	-0.051983637411959716	0.0778119712947937	-0.05165164853259248	-0.0446559429567229	-0.023860517624892236	0.004050023188211526	1.6484596646704368	0.012333841677174677	0.02873013920020212	-0.03017194601485735	0.004137140984637881	0.14932900253454304	0.027352491462883245	-0.03209466587078532	-0.010432376193681921	0.007301345538747409	-0.027729297451866752	0.013085859225519561	-0.00312482478085476	-0.11121474222905608	0.016886456364596052	0.005623331239922482	0.10482457943404043	-0.00018086413442360935	0.008582091474933077	0.0018991735990253802	0.02554821988339572	-0.06593141724173224	0.0005869712394709495	0.0013981402239203818	-0.178134147504943	-0.02258297986680118	0.009268596184881244
-0.04339067912561986	-0.0037538659363875924	0.028950609795022866	-0.012472617354533758	-0.0018513893633746192	0.04502730558784024	-0.04576880857876276	-0.02344789327515164	0.022500070832838583	-0.0005477833693268622	-0.0034361461722959576	-0.12127576869626427	0.0004940981347353045	0.021814888660062752	0.002082923554860281	-0.07820832283386007	-0.0029680021930170823	0.010683746112452172	-0.13886504295499816	-0.08641691057343305	0.0037658993534375896	-0.00589287855990915	0.010278031379876665	-0.952483127236437	-0.15046116982617824	0.02705411750769772	-0.0016866375640320257	0.0025062178140477045	0.08202222913188847	0.012664880187087965	-0.01895598640343478	-0.01029449131717265	-0.000996448729748772	-0.13504967627915793	-0.27763937426801233	-0.00774731556175393	0.13561499569583066	0.010401702677042157	-0.010197333996057205	0.041740888172406995	-2.509609600820113e-05	-0.06858380696602945	-0.00026863480628671823	-0.018492304051957398	-0.0688816557754712	-0.0038557322631168063	0.025538452181690628	0.00657972883514376	-0.04200425001403655	0.017533197522214685
-0.06169034140977828	-0.012906927449081831	0.02994061781189139	-0.009104548173557851	0.03754575506101028	-0.006511195984664301	-0.04607214885787989	0.1864029973154352	0.02356927499215385	0.0009886941308934183	-0.04593306702758691	-0.11466172743838379	-0.034322555133708646	0.005284503023264551	-0.0031337420857649703	-0.08448706003725692	-0.007239036993227228	-0.0030502734832216446	0.0158200402076438	0.029479257585060627	0.00144494756986046	-0.027179757560350116	-0.008651808471468576	-0.9527896969351272	-0.03669178174105673	0.021731950985852837	-0.006037100650550747	0.004641893161950429	0.20075589501515437	0.017027594374290855	-0.029207125517640906	0.0015563359855026648	-0.005727787250112488	-0.04787062739702924	-0.1862554861088549	-0.011051226502143617	0.2568549197944958	0.04217932923333483	-0.01718821828411019	0.060779693768000104	-0.00039519144139194397	-0.017938184724405438	0.0007090651842954685	-0.036991501108580085	-0.0045815171283892595	-0.003463358050532406	0.014159358640425944	-0.465451092346556	-0.04031221787064496	0.008413491959899329
0.013076405396487644	-0.0074591929729576805	-0.0323289645038305	0.004243875676990047	-0.01556395929310911	-0.04500087448848008	0.14598083075178983	-0.02648973089226156	-0.026254689327356574	0.003027611843181512	-0.03748339001085405	-0.12351433128175067	-0.05355253422432261	0.005121406900828879	-0.0030840464977438388	0.10246186588636073	-0.004629117971876076	-0.06146026564533677	-0.09291859160706044	0.06493871588918737	-0.014017301379403034	0.012104034890990443	-0.008868984126221039	-0.12108887607440043	0.03962498480207123	-0.07931919578747684	-0.03665826881369449	0.023707125103005454	-0.2516325409204129	0.024963943018476493	0.024154820118037514	-0.010673092355219342	-0.0031507096858142177	0.18018728460677613	0.11385008007657525	-0.00897091767027523	-0.09548099033635263	-0.04532472564067048	0.008298664639707567	-0.04717360828666415	0.0021288246262040045	0.026834160052726475	-0.006187188611462625	0.012438387917426007	0.022009628261543093	-0.00278071982632282	-0.0644813581971961	-0.13328117852405386	-0.04323933985530566	-0.013050358658969344
0.00491884462065791	-0.05278286680843657	-0.02712482943020941	-0.028740396573124962	0.03661019966794256	-0.013178400181572398	-0.019892504804771307	-0.022784631215241005	0.027412460991207626	-0.015623235334956553	-0.004787239157883869	-0.12133208261548098	-0.03071128749209429	-0.04320037149733398	-0.006428904248737854	-0.07692754363843723	-0.0005743984847837965	0.018763264051871374	0.06879746232258403	-0.08362605868025676	-0.007602048372056197	-0.023615012203430524	0.017846206603144857	-0.8194607887707683	0.012509944534453643	-0.020012689863958714	-0.0037308926852705556	-0.012850695386844017	-0.08236662650615222	-0.11747739297890758	-0.012242770654883953	-0.017499514818492934	0.045263199818825525	0.12029529727281488	-0.24702132333305926	0.006487224902913476	-0.0625247498226182	-0.009622645745458248	-0.008554416420501547	0.0362268010132675	-0.0011765486413285544	-0.010980082159302856	-0.006071973715081549	0.04758323150569554	0.06907519152829328	0.0011538769583981775	0.020548159235593992	-0.38900656856689064	-0.0382927673294811	-0.003091108550365243
0.04578545784964972	-0.05697179162324537	-0.01872668355980836	0.0037349912626672447	-0.028431710849587125	0.06731865874749074	0.09202526104837744	-0.001882881601624922	-0.029549995419763216	-0.017198265531172	-0.002683362734959883	-0.0015708490714705476	-0.08197512286661895	-0.048614561515223614	-0.006458479621512287	0.012127723373352455	-0.013308726432962704	0.010287620613694525	0.031379068484665915	0.05831989379809547	-0.003970222695489429	0.015058196785387258	-0.011248737829322635	1.8344422566719538	-0.01923434346439881	0.02791802289915604	-0.025005095698424157	-0.016066431913203998	-0.13278813576026005	0.006759608966180622	0.17309594882888832	-0.01132430896858259	-0.004746450938394992	0.14438415813870148	-0.23891971457029776	-0.011353905376399144	0.1889799804227112	-0.05332878087390909	0.003790397577541262	-0.07642073031101863	-0.001302621486431599	0.004750427477520316	-0.005074709715000063	0.0169580374523935	0.06886390439328298	0.0010921591710175561	0.008547935660893746	0.16422449269612796	-0.02884394888794468	-0.0035461204813502264
0.04942143530577637	-0.046809906208043324	-0.027110607580587476	0.003593525222489552	-0.017067603667861204	-0.02739494482264181	0.10561039191665841	-0.019292937788999463	-0.032245857094163874	0.0022909046507949824	-0.004695948936546484	-0.13573776490623532	-0.02691896358100612	-0.036433355883271	-0.0005565779898428446	0.08554525430885879	-0.007091128909280724	0.006144872706491879	-0.10012526912608465	0.028992209248739163	-0.011678919615533823	0.008702650913437537	0.0033578401363891317	0.20515488713602772	-0.046049937123358996	-0.006400343856668496	0.08706803943574905	-0.010602440903166643	0.024817616659165743	-0.11732771212128291	-0.024601443081211073	0.03717804912122829	-0.013664460808307922	0.11924476754698042	-0.41302524510944294	-0.0026516144288249053	-0.04952527295739274	-0.02576884482889709	-0.01049227203464925	0.02726101545845886	-0.0016429032635198381	-0.06045230694759384	-0.00440599890533922	0.06763122806180599	-0.04743064674352231	0.0013991013810329604	0.006169316042413811	-0.14874827148684808	-0.007548127969557027	-0.09773204097907219
-0.039565161537021776	-0.04161076693049172	-0.02144065262085733	-0.004731881042423265	-0.008881489881032394	-0.048476418786167236	-0.03566597535797573	-0.024850306322399138	0.042950459121217865	0.0034145639446207495	0.15569942442228984	-0.0633246237247964	0.04246194189848038	-0.039707994024261645	0.0012643170690409533	-0.04589243170905666	-0.0194912911052465	0.017381593608398544	0.06761621022148229	0.15676758562580254	-0.004291150791124528	-0.006284415277451262	0.011353058255913857	-0.6210967085608728	0.02417642231388736	0.02807512699995159	-0.004818003735858474	0.0017763953430887341	-0.009492506500219997	0.005398585557538626	-0.027948760499792023	-0.007438324147918047	-0.010540692800054057	-0.04285149869245997	-0.01695804413681028	0.0047499717752011745	-0.037423874682044334	0.010267208033350834	-0.008660492775551393	-0.05073999655814768	-0.0007242591473310313	-0.004468403219569155	0.0015591726655162347	-0.01673850632462454	0.051477143372370755	0.000766588451928692	0.004167124516365402	0.08103543392797109	-0.009211445770998944	-0.008168411021778593
-0.04712134487517069	0.0038013206841676036	-0.03047725448803594	0.01344016267985171	0.00178922094630434	-0.005865172350613284	-0.06474368625645693	-0.019474360523409905	0.031316793593591546	0.0055764194011426295	-0.038898310840528576	0.003184147500337167	0.017188052987977424	0.008562589106988707	-0.003834454255608034	-0.06032249639061292	-0.0033893004006289177	-0.0394927586543442	-0.1031242229991467	-0.012359404670408367	0.026137723473924644	0.016044640856420666	-0.006704820978954376	-1.0352213094372682	0.014322379852490848	0.025603845848401124	0.0004557035222185732	0.01577676279145053	0.09316614677751073	0.03980778531696305	-0.026176141643741175	-0.006888704412731113	0.0014551819366655763	-0.14447048560623307	0.007435868365685474	0.007624239691384719	-0.06699396553629394	0.014465431880556207	-0.01266498519417255	0.04283365741378675	-0.000862349749058194	0.0004414913200600495	0.0010166167034287355	-0.027606344060934863	-0.06983494994306698	0.001670877938713238	0.008156738046117426	-0.08893433124316816	-0.0387728269291456	0.005224067367241514
0.010688083432437543	-0.014987093431035374	-0.012736228247520194	0.0050755744379090174	0.07858858264799091	-0.04754561019587418	-0.04140579686570236	-0.012098696907925297	-0.004134099971256728	0.00059844520873703	0.010679146405717984	-0.11823656741867654	0.038144749509766734	0.010988484504456391	-0.001532265436450325	-0.027520733457198274	0.015038729077660856	-0.039429453575829755	0.06628532638351371	-0.05092728236241935	0.005002278307943243	0.01293538301939625	-0.00551455359165866	1.4008875250223842	0.015117334773477842	0.021575772644817335	-0.00035634939317824316	0.00862461618548332	0.25051826300675795	0.029481147824529853	-0.010332940483744096	0.0676281194691981	-0.0014960757452845428	-0.07827393002235786	0.19536809792751864	-0.0042192142941447856	-0.040637607746106	0.05114798914390412	-0.009522655550656782	0.1048325554658204	7.21932921995176e-05	0.004069562906600095	-0.0011015785504088853	-0.03613657255726737	-0.09146124532128852	0.0012383603985323135	-0.047376876417097265	-0.14823530398826443	-0.037347732320345856	0.004990444771344482
0.012251495646943932	0.027718572937877252	0.03526221388981157	0.006649749734891702	-0.0085025787032474	0.04157991415987326	0.05841833606073851	-0.02761667660397352	0.03512163017451294	0.000966312645677317	-0.026929396062449085	0.0009042775490843269	-0.08110103048778547	0.011128107676395485	-0.0022351082188983126	-0.015448140170210628	0.13717585893502218	0.01482351837911956	0.019030068577269594	0.0627039164762531	-0.004024074875768247	0.01626520891249129	0.005169474764727056	-0.3489872168120115	0.02744110292344967	0.023741000801211068	0.06356526249561284	-0.01288555026578506	-0.10434403131207118	0.0011623101526359277	-0.02809816947728159	-0.015822355500807316	0.02301550707465958	0.15132783344897272	-0.05793019102363416	0.00795198115200801	0.19741124986714403	-0.004507005828025649	-0.009711850520081134	0.0002662382412986972	-0.0008235207048608572	-0.003461479793795479	-0.003550241070651464	-0.014552361121101785	-0.06180271782906861	-0.002280959189646819	0.005396314338462799	0.23120240598912814	0.09303765495701287	0.015627011966631472
0.010798842028124636	-0.015853316111171443	-0.02784455026674441	0.016269162063979273	-0.022817000475134047	-0.03816755043876692	0.13166092636509466	-0.024902530883160124	0.03151927703505353	-0.014168825067990838	-0.02224028467938697	-0.08690436926005932	-0.06138215013344625	-0.008663914345363082	-0.0015915367853724092	-0.03437526361785185	-0.01279483943634782	0.012312353881801755	0.04373813976049787	-0.07032382606271985	-0.01407608236568144	-0.007749235963515093	0.0029644575239162804	-0.40124690832760695	0.00903368900227838	0.026371413917288648	-0.026029940484235705	0.013814416177250677	-0.2802211091841117	0.018242338854925492	-0.024902515242355913	-0.013902263572218725	0.03761647303322861	-0.08501784362114795	-0.02527145778580334	0.007341427970176665	-0.10929779639886647	-0.06202507662261996	-0.006783232241959195	0.08685360864021059	0.0026802034397893294	-0.05970260627449061	-0.0026107573990964738	0.05921072167393122	-0.08734747934273532	0.0010310530899056175	-0.06203328355552403	-0.11172307644377588	-0.024697854389275836	-0.01276884523703593
-0.049385749529547864	-0.021143722154475745	-0.014885252141930778	-0.016727903367120597	0.0028472578220666038	-0.04017113724910742	-0.04958870939519061	0.0787478859857626	0.04126412673116979	-0.017565550248298676	-0.03703955752944021	0.038475845733232567	-0.0005296951595017163	-0.02663671606688731	-0.00018691827002676291	-0.014882952769893928	-0.010815763111399156	0.011317482392101738	0.013181950852299998	-0.007003005443189431	0.06321755099901202	0.020023006304003138	0.018959941436692135	-0.5950708144921205	0.015514620917846606	-0.015866160283270345	0.01064784364599891	0.003091145531096481	0.09183890546311964	0.022172885514752032	-0.02502503404437639	-0.008629042916144317	-0.016347728875035137	-0.14190585353766183	0.015704460524309526	-0.03774642228944267	-0.09351317822335149	0.03551395636646757	-0.007017350678146431	-0.04636250083336199	-0.0009566178614026285	0.06055561721293252	0.0002060435808620241	-0.03622559966132103	0.05189336944964862	0.0009516127666560351	-0.06836580414607787	-0.47578388788856457	-0.012457524212963653	0.009950842399104294
-0.04355749623908755	0.04609468262054252	-0.014813409314564705	-0.012456986139776473	0.04295529280164919	-0.03347037248368179	-0.047003072132202395	-0.01146596052018931	0.013734431163351518	0.0036542827780696825	-0.038539029632046	-0.12070347720076134	0.024822596917369627	0.009851173577890221	-0.005899365607027357	-0.053837343505195985	-0.0017710858960793758	0.030926057092025075	-0.191711326378183	0.026872510267721736	0.0030625494934938616	0.009625302767566972	-0.006898543437317312	-1.0662004387812982	0.0376068912458069	0.042592772871032955	0.0071239035747143135	0.0032251426758441084	0.13113079821649348	0.10873093855007701	-0.017372581563494895	-0.006399945378997291	-0.015405885835066148	-0.05562513456454062	-0.29871660619271734	0.023031909177091713	0.30160374844407195	0.012235912693280806	-0.020033668274052615	0.08570184542531442	-0.0008088421096283128	-0.0016901529139686318	0.0018563922612363968	0.019075962028251705	-0.0671635354677765	0.0011660200653826906	0.0036957857831966976	0.09600124531430483	-0.04536275221388805	0.012497791880820296
0.014870803228216573	0.0019732620956005122	0.024245718942609528	0.007235589203436939	-0.01810747965218152	-0.05546444192393501	0.10870092857931786	-0.012763786479068494	-0.006444500136986244	0.003819698967630029	0.00035712705428777555	-0.08851933586535597	0.009517007698048382	0.014981113892774919	0.012249471229594383	-0.025714417191609756	-0.002121085670234697	0.007989831041864546	0.043081666813003724	-0.009886693389229912	0.003023449560949166	0.010146578576124011	-0.01626045318351571	-0.8229875953220964	0.007832821749791219	0.0262682266664905	-0.0045102385981457705	-0.0034971150861012575	-0.22950999583399054	0.048539647821231574	-0.0322202615638018	-0.007673701208107195	0.004634381991407645	0.010861865334902245	-0.33564418216568387	0.00990940482514743	-0.0692670458229166	-0.05341312012045546	0.0013609353995607308	-0.04457275763168018	-0.0007868422089057276	-0.005018925286818012	-0.005431450443420544	0.05458129986818403	0.019799945668513372	0.0010485840629036829	0.007421257181185683	-0.09350046838673591	0.007264804005419409	9.377205513083026e-05
0.01253020870481887	0.15749514064135336	0.02005868549418001	-0.01896835547798919	-0.01762965794388947	-0.03700251294738009	0.0905624721432977	-0.02328099264648008	-0.004049740239529274	0.0014801651327565196	0.00943938104248482	0.2326498524257341	0.08922494746548491	0.021436234593240077	-0.0027551329927504413	0.08404626693845503	0.0330091577734207	0.0073402764219315944	0.06343609332839097	0.07467003490091556	0.004849361739935602	0.014478160096664942	-0.011987438032359932	-1.064011634499659	0.02227750095772026	-0.014393566749042748	-0.02885047314183412	-0.005024616770592911	-0.2349398397546867	0.011669444007879157	-0.02285865130013599	0.01145797194394636	-0.0009491416177372229	-0.027053275250733533	0.012323630407348265	0.005784181634974447	-0.1265162360545015	-0.05566844096155492	-0.00040526206890135655	-0.02869451070631767	-0.0006569529515269096	0.029131127590823962	-0.0015560450892829977	-0.0029238151145766097	-0.058371906145300134	0.001106011346192463	-0.0636640375875535	0.1423270218421957	0.004075487069669816	-0.009423470999654454
0.012235014068167765	-0.0015457267879766731	0.049276200546089874	0.012178292840591711	-0.025264828095123266	-0.00985047674064317	0.10170558772352124	-0.03225256102593003	-0.04692515133042507	0.0032958267075075126	-0.0031759076506030397	0.014054917298874352	0.04975129922408196	0.012447955301053117	-0.0029604980785887165	0.05841386042278427	-0.011002577959220708	0.011545296097629762	0.05461288440848675	-0.01868244736913657	-0.012163378030155582	0.016179716629585526	0.020494100416046056	1.0327769242963463	0.0009330699575995822	0.016639724285990178	-0.0010453403137153146	-0.008004374773238305	-0.30271641380090375	0.03268026512209399	-0.024128653493177808	-0.00847419197955278	0.001783625068340916	-0.03822853313908418	0.07066773681810419	0.012003355142799045	-0.08289144780364285	-0.040507459424167426	0.06085650954828398	-0.05145754632542521	0.0025976823723685813	0.019461992239978645	-0.00469368409629351	0.00977715904948218	0.023976721806610566	0.0010545601651574543	0.006341451854893057	0.19600703882227763	-0.0025612388369342623	-0.004685520002668272
0.011248781270554172	-0.008126559112305767	-0.03329567644886474	-0.013421768174531098	-0.0004093541817932419	0.005924959705884794	-0.02345205306186017	-0.02614605126175802	-0.031645206387674624	0.00039130901537391764	-0.0003210554008204781	-0.011662615331727648	0.009666066581061568	0.0074580576878646755	-0.0005086191059259363	0.05532030757958719	-0.008984106786225129	0.0014938194662960087	0.06191771265935222	0.0473541767438639	0.004631492864345227	-0.0068180042576710545	-0.017345438152049975	0.5550335091673502	-0.19111281078421197	0.0210930326593013	-0.005060251086846438	-0.005840618932463258	-0.08650701291851556	-0.0915973600798051	-0.014448428766344204	-0.01062388284163335	-0.010274823679436303	0.0023191925229892147	0.1032219238712145	-0.06607840221981241	-0.1182781907351463	-0.019827758651509066	0.004198254645237648	0.024010136777732078	-0.0011220884486137948	0.02669622192468196	0.0018556011819400738	0.009277524147812256	-0.08791639940876193	0.00347828154449453	-0.07683386801048382	0.8921537947268929	-0.013871466244247312	-0.011155132697290356
0.005154839821529867	-0.013954496398526589	-0.008922476435625276	-0.006862544853800319	-0.022384313703929275	0.04793927307334707	-0.025363714497871843	0.0023828059805248813	-0.029009741637023398	0.0006233469025864906	-0.0024874320426297343	-0.08971731079762958	0.014571096571438284	-0.0332489201137174	0.0011503892448892657	-0.04225252152236917	-0.009267971645376747	-0.04112270982013051	-0.12790747864727545	0.025151418285148247	0.009915893666731745	-8.208702573865593e-05	-0.01120168479251297	-0.9484522000437305	-0.059721501992861706	-0.012176535927757231	-0.004136854204949305	-0.010066323823812855	0.019951751990097227	-0.0723161056081859	-0.027294910289411382	0.01853965703310914	-0.01646244899049816	0.12188602429704978	-0.3447802560925146	0.005658609542936756	0.4481131082253147	-0.007136566923731334	-0.0010547234405692506	0.0020099667513373788	-0.0010344805613836797	-0.015648114806042213	0.0012990980114067497	0.023390228398305225	-0.03776296547512966	-0.003723630217376922	0.020709103058588335	-0.1076077215363529	-0.03749595601067799	0.008892444963963499
0.010986313465155308	-0.016078675005700642	0.007914746514182435	0.015155057903953911	-0.026389615432214943	-0.059583939883395394	0.08411646767844104	-0.023704399502842626	-0.005176022623768949	0.003445718522334573	-0.0019049239142605074	0.05311628204527879	0.01012643130246597	-0.03413754572494727	-0.0027893574293804705	0.009469938992884818	-0.014224401055768703	0.00363814878027988	-0.033073335346066234	-0.023628789371158747	-0.012992602738035248	0.0036012571199455124	-0.0023289236931661435	-0.29096429376439703	0.008900309378221755	0.029430817140241105	0.01588822528563087	-0.006390221117197507	-0.16799070586779272	0.019645093711770367	-0.02200401121564246	-0.014578426231771665	0.0006852992202670066	-0.011019558623731086	-0.23808448053869596	0.010019885600378621	0.13704097728422002	-0.043903451904466234	-0.004887339677327327	-0.037103183807914865	-0.0010779393762270046	0.0007185758874586099	-0.0024024957688292487	-0.019517534589450044	-0.0062622916770743355	0.0010598440679161286	0.0028494075177757624	-0.12609214651752426	0.004797265068694924	0.006753705512643501
0.015405831460130685	-0.0016996486774410186	-0.024120432790976882	-0.004881147238554695	-0.028465263075984876	-0.049884735711054236	0.002751116067579642	-0.018032138970611684	0.055612408411011345	0.0018794693401163387	0.001377448982851638	-0.021997470125141808	0.07485976993176373	-0.03351231092462913	0.025982051668965504	0.007631600385209913	0.07135633981086621	0.013364417749310086	0.0527152124004695	0.06211842763356271	0.016086812240278914	-0.020001866580714706	-0.0021663615218465567	-0.37217582287124185	0.059583945038371076	0.022760349642958953	-0.030925085446652154	-0.01248366817871647	-0.1404238639423496	-0.11110660298213515	-0.006170823473625206	-0.007348623076914737	-0.0030844012413517702	0.14789923461236276	0.05552226506109173	-0.04623474579932899	-0.09333415474471331	-0.023173013640622776	-0.0062487802679712335	-0.09387843699762125	-0.0011178330830065534	0.035356474877091024	-0.001776234063071388	0.014390308234898657	0.07058664862640916	0.0007349464914339478	0.024894090590209816	-0.11192676147531393	0.20697469709373809	0.016953055113971095
-0.06739258932040357	0.02094248156519179	-0.03332168439971438	-0.0008300993384534195	0.04341139914166597	0.08812379378810584	-0.11283685110949628	-0.018113576139625366	0.03637831846770428	-0.0005443993152250186	-0.0032098333130270475	-0.05232054540203098	0.009535484412073584	0.021168575769403834	-0.001752819844095211	-0.06741600301962508	-0.00738549063815617	0.013480381846964156	-0.021664304182466183	0.05835769615891313	0.0038654564965599093	0.007226217920520139	0.003420857764764514	-0.8783802149502755	0.031068923461894157	-0.06826951478997553	-0.026463039373359608	0.01474788108779976	0.14551207980246236	-0.08072063481736559	0.00012125727202419512	-0.009352402283337688	-0.001761233769499995	-0.13803695199521	-0.20236505795219464	-0.046538212202512294	-0.04978842870860017	0.06642495514354177	-0.008045757361064715	-0.058992372145311125	2.5741300984373082e-05	0.05486332940875382	0.0013738234517484671	-0.03470154404563127	0.06855726476777445	0.000358187285945678	0.012422042971349311	-0.10958891777593208	0.018399710487240917	-0.002837678147472616
0.04527191726061747	-0.042724369255533017	0.02461175257482528	0.016584763078086418	-0.014962384334655052	0.05994680367065885	0.11628262110285587	-0.012722359472787593	0.025612644305540378	-0.010710050354427585	-0.003068123306010966	-0.08531090532453527	0.010815008534265235	-0.02613741767484971	0.0011327497253134425	-0.07571007771557879	-0.01712073023147159	0.01249758355963204	0.04008961361366746	0.03086243537098708	0.029853023618594262	0.004711915034845515	0.008214613334494424	-0.9213197365524031	-0.05645763151830543	-0.006633420199168449	-0.018196695940742757	-0.010287535506394852	-0.23252984638734997	-0.07328104012964831	-0.02477067915335365	-0.012658389355684268	0.01790876413718306	0.15340944533407536	-0.3072563010290324	0.011151911809120793	-0.07375146217397832	-0.05550403881818365	-0.008311188655931254	0.02036116186919353	0.0032407515162296476	-0.012236708391077628	-0.0035435869820066726	-0.011042692359800458	-0.006558987127607998	0.000986837107802421	0.0178308482240207	-0.1011417411691983	-0.05278739462717631	-0.005827360384138592
0.00991585160325667	-0.028674988671709797	0.05385619622088662	0.019078447025070274	0.00480162630825007	-0.05029211650641719	-0.022969352144854564	-0.041212269875807034	0.04327750053701602	0.00422844165714414	0.013317321130596338	-0.026742576062803346	0.0818423573936142	-0.036099454217484526	-0.002054811670069466	0.11731806780572807	-0.01576529047002532	0.015967520570411578	-0.1131502713673377	0.035991390786868215	-0.023709148811301792	-0.02001525310982979	0.013791458638755649	1.005061804756897	0.020620431119800286	-0.009686076576765573	-0.011323500631905518	0.008651060867454362	0.07512976358464353	0.04830380319797241	0.17540824872700395	-0.011088329083123972	0.001288055537796754	0.17096039913809583	0.020052023895954972	-0.02611982667924067	-0.1458977590909817	-0.0018486159807338481	-0.007351080406069377	-0.04628708045524108	-0.0006903394209046383	0.006866640461107818	0.0010411025688437804	0.015390129063871995	0.0425442666640477	0.000937799388916028	0.0019107977185809431	-0.19438925151968622	-0.013115022738863263	0.007734617686018828
0.007953572401847669	-0.0007760472692647455	0.020392288337580066	-0.010353011336230702	-0.007049630488844013	0.029103093800028	0.1277395401556596	-0.0198259657696869	-0.005973846525149929	-0.01578322159195668	-0.004364789630712039	0.24129311385100383	-0.00044115827851810537	0.010076953888821481	-0.0025905783879374214	0.01336393455589723	-0.003968984150902361	0.015678994776370563	0.0018808306622950114	-0.014988131414267991	0.004047757350903658	0.016761530864209635	0.0007148071660671121	-0.6109151884691529	0.016971932169512	0.02321257765566488	-0.029232058429383596	0.00797115325501145	-0.2450430414711307	-0.07945519233413724	-0.014339052041579271	-0.004180473117528163	-0.014444644682582474	0.15459709195827417	0.046482585090152045	0.012621181524330314	-0.12334808671092269	-0.0523244844441675	-0.010136774538265673	-0.08423558942818672	0.0034311852203107265	0.002800057077889687	-0.002708820718679635	-0.0031573458085786114	0.09679640886536263	0.0009886219562955376	0.004972567497719865	-0.11637181322080714	0.028674209659784084	-0.009184374169021431
-0.05380284108772939	0.008346528459023466	-0.030876247487186356	0.009391845672936324	-0.016449933276833327	-0.08151520070258084	-0.055378156072717684	-0.04332184440874635	-0.03712732782837261	0.004613423587007491	-4.9936409500514855e-05	0.022680159651193754	-0.0035405830339137537	0.01442502381047725	1.995496734707558e-05	0.015909022642568743	-0.0037537055048625463	-0.04237210675904353	0.06432230402436817	-0.014363067557016074	-0.0037007259488233556	0.01745852258299965	-0.012317408532700575	1.0226118844408987	0.023562250675805717	0.024431987783549085	0.005188338551734887	0.0061289697456959405	0.12957856200224988	0.03186233979151848	-0.02173375385513691	-0.0032391158769803042	0.008215714736899462	-0.16502499745072263	0.2529227607181363	0.011787027452033727	-0.06591712012369462	0.01781076685317839	0.01120667280624566	0.022270039982287382	-0.000463517074448464	0.008879497891109894	-0.0014507966034369019	-0.028967653994911597	0.040716941240505275	-2.1557988798303995e-05	0.005139485393742689	-0.05023328218731767	-0.009928554679378794	0.007139188793102949
0.013287045881033736	0.03045622896710438	0.023724150596949312	-0.017900760561387688	-0.018659426639413324	0.0360048092793053	-0.01587189938052834	-0.042600591604777034	-0.0316860496773952	0.0014764488870034256	-0.0019864082427855463	-0.095199505140186	-0.001992952756213344	0.02696471993341347	0.0011758705691292562	0.08466762919991752	0.031009375250408765	-0.03449577392831606	0.05184272382392865	-0.009043768113546503	-0.0035084088430563497	-0.018136796062123903	-0.017240933620803842	0.7780039469453477	-0.1722283986978816	0.02707024884085231	-0.013269126350909755	-0.00483029804958569	-0.17940214551169711	-0.04843630905035216	0.030220145663555832	-0.007006343650710369	-0.019091044265411073	-0.061376902349941156	0.08588321936660587	-0.0055531150731261735	-0.13696305279158022	-0.0038511576465636607	0.0041129351962385045	0.09393460436878413	-0.0007245203972925082	0.023290758070843912	0.00038047040581222973	0.0009810378802116246	0.0025758078581961854	0.001191456026826927	0.0022477833575243493	0.3551049901515872	-0.007157787428820847	-0.0017727513850719333
0.02465243106964208	-0.002758532546992501	-0.020157998672959455	-0.027948758302416173	-0.02182264228995009	-0.037785630357078846	0.08474454295554679	-0.04493579683078642	-0.008139411000795372	-0.01565141287339102	-0.030669304900505085	-0.04984809473014102	-0.04389247021686269	0.006758855129647964	-0.003421773526885954	-0.029420469936506016	-0.005802084404954758	-0.058947093847528595	0.06235828123530664	-0.07661529471788799	-0.021648333592422613	-0.024231995144051326	-0.0006223144872006742	0.25654050404316386	0.10805485500177064	-0.01179629000989371	0.014109414229284266	-0.0051786677640069684	-0.26645070099938456	0.03684440364105149	0.00785839772160516	-0.006817791055714952	-0.006016932875875682	-0.05679334222433645	0.2818027017803006	-0.006837426519488872	-0.08511521783887628	-0.043357511603362764	-0.007271749138232917	-0.050894339892181416	0.0019150276469517848	-0.061365142814614776	-0.006008438836387723	-0.03226912010020369	-0.0754971851568243	0.0011427319249825813	0.018656294381239787	-0.48647307474604906	-0.008552635468053177	0.0010359062456838728
0.015040472502002012	0.006543504983466119	0.003279270639317474	0.01835930718730524	-0.009787549999945622	0.040478075002104194	-0.02836457072639878	-0.020285247182690636	0.03635960317713616	0.004859146606387731	-0.012592886035668471	0.01497339691820889	0.017487059515181317	0.013309566698133312	0.0015794145243442472	-0.036250510336617206	-0.00496027197444123	-0.05757143012788947	0.02615259697776037	-0.014604591946750406	0.008769787960532268	0.01820704314824834	0.0006513990323663165	-0.7491299013174998	0.02772733584767366	0.023229254718920764	0.005534577172908575	0.0022577819979953347	0.029854675701840323	0.042966535960849525	-0.026690680114915266	-0.0051940438172372524	0.010870857325728685	-0.05634288211947487	0.0018887440341448381	0.01136116174120798	-0.06760853880469021	0.0017599600244757312	-0.003436245196735945	0.023367292865610397	-0.001166339855255501	-0.006559823806324676	0.0010958655030073716	-0.010031784150730891	0.007667675601114661	0.000796502256301028	0.0070908514534328785	-0.08680137828587249	-0.020924522294017332	-0.008569141055096225
0.008747277319481873	0.0013097685273542993	0.06075656320549874	0.004077108157494877	-0.02131504559368832	0.15668673073332792	-0.0427377882965051	-0.035447060675677405	-0.026564681482214383	0.001999989769197782	-0.004529736615667207	0.18935707254176304	0.04580985807817396	0.013399068954024188	0.031680376987737326	-0.07154859640487521	-0.007292636301564881	0.012694197859766792	0.07526377387502507	-0.05194912848898021	-0.01757385556896802	0.010830228348320089	-0.01255503318127121	-0.38983938005919155	0.047075684982747404	-0.09842825486044395	-0.011972421509893593	0.0008437463869500789	0.06971429311780712	-0.007759624699051801	-0.008546924709840642	-0.010145349408130732	0.004986441645624109	-0.044942461618348716	-0.253717267038701	0.007942640696245144	-0.1628917086416598	0.012427892309384151	0.008335165374939606	-0.05494128405279798	-0.0012401234711680446	0.005799992760123314	-0.0008759428511864826	-0.03843249492367429	0.020054999358122313	-0.0027774184939378757	0.02188386872304036	-0.14904951195004587	0.011530186049702752	0.003741467799088423
0.014392786000136949	-0.03198078831645271	-0.02304922294476237	0.01398069155522453	0.06201223185087492	0.04196632608903092	-0.01852252361310566	-0.014314197312444868	-0.0023106824362650515	0.0019742806793685303	-0.03501294845730117	0.002603746891784249	-0.0470478477688639	-0.023089317542578647	-0.004830031166371737	0.0611778146356135	-0.0025890385784723092	0.002378105930953825	0.01356717253636507	-0.08038758552216459	-0.004547808737269816	-0.008428677444202549	0.004539781732455594	1.807347982327297	-0.15371450578328733	0.021621567603732548	-0.0018171734627723708	-0.003884763131589716	-0.0776711677360473	0.017495498564051377	-0.022698323064203305	0.07127225224393988	0.01897576674757329	-0.06398339300142207	0.3594032892716594	-0.01600118535182155	0.010507874782827366	-0.0032422482356611	0.004601793515081772	0.039127384188797444	-0.0012635575899781542	0.0025138554505273534	-0.00012874190464863205	0.00902813882613773	-0.009221572312453645	0.003623659898214828	0.01343944331728926	0.7481707856484289	-0.024689048008482133	-0.009643365501590596
0.01613269290102453	0.0010251675816794887	-0.02534839843966738	-0.008572046864048116	-0.013419154535345933	-0.05382167508294006	-0.017684575408425007	-0.04110582052012132	-0.030304270831810937	0.0027746714674591203	-0.00658846315768169	-0.09261600694488588	-0.03829025130480313	0.011980273037856568	0.0024763924055783717	-0.03059683059202707	-0.005810620982741602	-0.04949497960247863	0.06234487828301771	0.02565909542781319	-0.010563161365684208	0.01572338663605078	-0.017683281483441532	-0.30104253577625634	0.028329343614545813	-0.009659569990331966	-0.007047139996714577	-0.004062451770714688	-0.08846931382236607	0.010975921279509294	-0.02389598792130273	-0.018879640309136813	-0.0029751145244090367	0.004850188092422923	-0.03617265115976515	0.001320859834640578	-0.07284066819605504	-0.0004268820344566848	0.0044240868493941885	0.026984019419754167	-0.0005585083784520976	0.004909594204833229	0.001099287318700226	0.011361988308690524	0.023504923304750718	0.0006977872180505074	0.002762694346074568	-0.11370568390584931	-0.005073023344972398	0.009218207165426066
0.01277808802203017	0.0013697045247247843	0.0744166447140512	0.013527707642423411	0.02111613062791621	-0.05498657858433744	-0.03327434467019848	-0.039399895323985676	-0.002708057572014877	0.0026616897991832956	-0.001282551717717979	0.19205353665254352	-0.03489708067537049	0.01321802770421764	-0.008789972991048126	0.09427774304208815	0.009383253194765802	0.011417390251034885	0.06102951460681798	0.029927199041386483	-0.009611830703929581	0.01157277172440663	-0.0011743546309513477	-0.32934062734504643	0.018172884957443968	0.023964187147761457	-0.0003960080733440918	0.0008249072889353556	0.019204749783044782	-0.08134202389601677	-0.021970417434595855	-0.011095902739447319	0.003068452478292602	-0.024469835394768505	0.041037351220868275	-0.010836686066154653	0.28361019331711124	0.009451101957052196	-0.002942686836844405	0.051441690815527547	-0.0011746266723843292	-0.0007325963617717207	-0.0005494662067558238	0.0027923365669103076	-0.06191809610264286	0.0008172250013041776	0.008522417731522547	0.13969538862747988	-0.0033205875223868133	0.013885480375502812
0.004668685464077862	-0.015605160982439702	-0.03661800451567656	-0.0002792845847137869	-0.013466361577436964	0.06983002226359458	-0.02526515100031793	-0.0466631116822361	0.031280369572419295	0.001595519307928771	0.005690494462997231	-0.07990963154269375	-0.011326472428864054	-0.01294379856532978	0.0014520252511698345	-0.05817454681254658	-0.017773557863662335	0.012324251670909506	0.04712245501783273	0.03358841238105324	0.004584606174549071	0.01747541559731144	-0.0035614813365713416	-0.8595018853629587	-0.003215286660341917	-0.05140348029199622	-0.00289528293864405	-0.00944248037598736	-0.010306311405724546	-0.09328225915642724	-0.03039734255336525	0.006296788641263265	-0.018702617890279726	0.1282360102429023	0.0399434551390912	0.009907868806698753	0.23983378535952607	-0.001482030008901893	-0.007057869139797186	-0.03934507186482697	-0.0008354860563398688	-0.001513530100662865	-0.00032883869514116666	0.0008607134905510975	0.03649587244311178	0.0007053085910774825	0.012339560324805461	-0.10118021315061146	-0.04320629517861089	-0.007347644192551888
0.08531461513787854	-0.026879857042953155	-0.029002698903369584	0.001541875553992577	-0.024896767377661944	-0.019065468040051745	0.14208354746151716	0.0820841398963672	0.037329237954642304	-0.010090753005265652	0.007907742718985537	-0.023042361459575476	0.08541178485168621	-0.02949910625707016	0.005751668347889608	-0.03772844989881114	-0.014742122006169847	0.013491253857932862	0.013557614008093332	0.05309183210791725	0.002310657149948338	-0.020358106274723103	-0.001029805162661796	-1.1316988140269564	-0.0619842981963121	0.012914549938029905	0.013443013362464262	0.024555504083307096	-0.21597140140786159	-0.08717735740707758	-0.010002877989809712	-0.00882534640565009	-0.011699147109624573	0.1647262024318811	-0.3385425692208306	-0.009612831670437662	-0.14853552533366454	-0.051823152123874755	-0.001259614041230816	-0.0591757123995294	0.005226210456569243	0.0034499576399615764	0.01599015767154706	0.05347164327329611	0.08425392506892831	-0.004062874612238738	0.00597508354572401	0.1310245189971889	-0.028769460077494206	-0.0034767469134096246
0.015178726506993189	0.017885042781080482	0.030214565201768163	-0.0077222446750681226	-0.0062241406301046485	0.07196493061563052	-0.017598866503963723	-0.01803308233035068	0.03728868349430104	0.004290767494904867	-0.0006853313716434059	-0.09724509774483267	0.07979370296367778	0.016302624688170363	0.0021848191220395167	-0.042599339843636515	0.008395758955953988	0.009434513284329296	0.01639250640850496	0.028191886468108534	0.004382603326753042	-0.012698125575435551	0.008325353582300523	-0.7978497358856655	0.012923035311273725	-0.007913602548728523	0.07524131762136112	-0.003201821178492537	-0.10966054858563352	0.007206143620698731	-0.016132765303048382	-0.0038260209636891886	0.004000000757589623	-0.003138101890944563	0.30039517130657833	-0.04485847044883412	-0.06052028027152146	-0.0038876255017754376	-0.010997869402519064	0.015323961995886384	-0.0009505272641064949	0.035046812752453846	-0.002012678132967267	-0.03612433861532336	-0.06835987661414751	0.0005903409422870027	0.014990184329221666	-0.05327926664298857	-0.04058447994547514	9.744833759832545e-05
0.016822287525519824	0.003679714398385113	-0.020159757700418186	-0.018558236898162068	-0.02570768719837033	0.06617197473388696	-0.03145285888573671	-0.02016764352423561	-0.00877014245341561	0.004811718461555938	-0.002802663627115544	-0.07024260874463907	0.0726591005991334	0.015248952337088303	-0.0055903045047827615	-0.042374278477353165	-0.007022902869604923	-0.011507699071861952	0.06932240577773628	-0.06611246176849946	-0.009923257981668349	-0.014339201598062208	-0.008392069804397216	-0.2813298296513858	-0.05255855219376081	-0.09785641728036762	-3.323473645850754e-05	0.001462714919888822	0.0736571848839375	0.01484421158676605	-0.02035148342243847	-0.00891023170938006	-0.014681528078729753	-0.05691338911323119	-0.017317026431962586	0.010760058475508413	0.17481953812854809	0.007740045922961508	-0.011887048279617375	-0.042697842280691296	-0.00035083771792560585	-0.0025415299132502695	0.0009235009301803075	0.012295017324832224	0.04100935455741428	0.0011007875733401306	0.026860309857978062	-0.10236017198107825	-0.029749104074814205	0.008704673090161123
0.015964989908314964	0.006165241765857354	0.034481329400152666	0.01464605774001975	0.035469837523569914	-0.05950217166855764	-0.034563755942578066	-0.04360936064891839	-0.0409180200883598	0.0041879754909681655	-0.0021289330964274996	0.006938356524436495	0.04040174175405054	0.01619260297669334	0.0023771434156635222	0.011419214927155462	-0.004691510006426324	0.00736230011737407	0.06229058020872399	0.023464839880688124	-0.03576053076548324	0.014130792703608676	0.010959142352928393	2.018786224006336	0.024313308876466	0.01969192001071242	0.0011321227284361156	0.0013156732701776492	0.1488878090441769	0.035850023935521405	-0.007462217851097739	-0.004573898464381	0.0026880674089243255	-0.0684253422007283	0.29027625249887734	-0.005745000515017091	-0.09194674678000819	0.016504982580013892	0.011278650069436298	0.0408639894209944	-0.001008908916436485	0.019674610058436338	-0.0005629496217959968	-0.02616771726863608	0.024004439757187628	0.0003611719838947465	0.010153114610191916	0.17129012228120774	-0.012733552604591568	0.0009099115639590309
-0.047065185907604064	0.00422028442253295	-0.033390478620068005	-0.016493341904184035	0.04415670752017504	-0.0538853832482062	-0.04232789637564856	-0.02654985299787595	-0.015373107459112453	0.0024014231205503164	0.018618972210539597	-0.13074167322271132	0.0027845717202269952	0.01335694096741754	-0.0017991050707798421	-0.027144424993075518	-0.010373461873276028	-0.01664921696914439	-0.012470506239436326	-0.05422133722781673	0.005351940928256227	-0.012098749015509747	-0.0037898633307693673	0.6568392731780371	0.020615723010858348	0.021475104514385657	0.0009879224687078022	0.0021387998992991927	0.19722634985883186	0.22925291312867022	-0.017676256732636737	-0.011231196890068896	-0.005815534324314285	-0.06242047101099015	-0.15991121627945112	0.01023830410343453	-0.02796253127365317	0.015509803573522185	0.009147065437140554	-0.04611039539274079	-0.00035071438089362346	0.025014109608923172	-0.005502847092825686	0.010620940654721767	-0.007851124567328862	0.0012870251214182646	0.01055781980048423	-0.6111052101874554	-0.026516882989318764	0.007228645657252855
0.03140663711529287	-0.03380238634488233	-0.02001707806166237	-0.006291785396257183	-0.019647075696757565	0.025601205436727833	0.15377310288339205	-0.027456690131807862	-0.040139998050238865	-0.01363658376517451	-0.004938585437012443	-0.09357175673440415	0.005444056053704298	-0.028392459546475946	0.00033360831419104216	0.057488676079105974	0.009220603643401864	0.01235313998106285	-0.020354169959005866	-0.008804955292532396	-0.004001962423626583	0.06533559279570654	-0.022446855247001803	0.3419417208342389	-0.050064791810598856	0.029339295992578535	-0.032396377542488156	0.028857639779778402	-0.29314595691059997	0.03371013520667893	-0.010412295538774834	-0.009586951697041877	-0.004357349603002695	0.18341342456170642	0.10752382317685642	-0.027681901542338527	-0.0844480945951842	-0.05356917727977034	0.0009248301881849329	-0.04324524866789216	0.002095026895587216	0.0032651763153016874	0.002311648978324229	0.014093856532189192	0.10898121796737624	-0.00045033827172919703	0.0021051499190833057	0.15477221784692366	-0.0011280630827112874	-0.011052151555995078
0.007352918537604728	0.03819848455245629	0.021160705319568388	0.018992141520353653	-0.02628180887346598	-0.044667927106644856	-0.014353665223194366	-0.04011748043511407	0.04482143197352161	0.0034920372450505965	0.0006081213103574555	-0.13505477072156247	0.0400459479018853	0.020056640484873607	0.002161158895767949	-0.017567730031185055	0.026685322400556377	0.012259032765031588	0.01986870211004316	0.020910824710011548	0.006482650502303341	-0.006771883689593233	0.0015540759901265118	-0.8870085404280255	0.024739285612074946	0.021469773843719942	-0.0006328989813709996	-0.011358474620723428	-0.11126994545851598	0.016023297036869735	-0.02248290437055957	-0.0060830193977179075	-0.001324980820748715	0.15166489088768167	0.10180260737034523	0.013612046688049668	0.15758722118053212	-0.015152272718343192	-0.007179435195725819	-0.02836021049087376	-0.0008361178705839847	-0.005541953460422883	-0.0027101492173824226	-0.014761396568788223	-0.05879657458835195	0.001043092370924569	0.005197107168788716	0.030557775911176577	-0.04387371112608562	-0.007969423189573353
0.014151396744862542	0.0892147427161417	-0.02167093349954539	-0.002506602477715933	0.04348940255841608	0.039943067638916	0.10599041661120609	-0.03987357794180798	-0.03166088384423892	0.007030297477924614	0.01793878612446897	-0.11888424908671587	0.1826665855914235	0.028014507228797267	0.028774199602349837	0.08562008089648353	0.02306770633192882	0.011649300067586228	0.012340347787883366	0.034521577408900155	0.00020896351715928176	-0.0026106493816867443	-0.012598106632585041	-0.5690697742875219	-0.06596203039618885	-0.09364998499259282	0.014793008076180014	-0.009808076462302416	-0.20922971563542123	-0.09484775130730667	-0.013903304856702834	-0.0073828899478890885	-0.019614169382325963	0.17507497074434167	-0.19553278169667704	-0.002875051589973009	-0.175348180811766	-0.049567235655740845	-0.0012265640357669327	0.026939396584294808	0.004650380553190917	0.004534890895751596	-0.004394409737548631	0.058197166055966955	-0.0401371944831536	0.0011240595231269254	0.013698666553422117	-0.09802014282523587	0.03178579604141624	0.012379501638396323
0.015791285410435556	0.000425093252831175	-0.03081129828251096	-0.0053078417343687765	-0.014990251196943246	-0.012080022866509535	0.00026608887804650296	-0.023563673159657173	-0.0065690202430341744	0.010066317132244876	-0.0017669488819068648	0.13899134763907003	0.007387645592323133	0.006711011177108594	0.000953536880594038	-0.03006079514333014	-0.02115076404666843	0.006677501850200861	0.024034809648113695	-0.07634106986142451	-0.008304274495351502	0.01197446335381137	0.0019038807878516309	-0.5836121254626734	-0.016607924747078687	0.019257019536072492	-0.0011572705302681243	-0.014601205151241447	-0.07533306410228202	-0.08629721094853958	-0.024805788821488203	0.06703080370413918	-0.008792170244016233	0.13171489102234726	-0.18255760504387672	0.00462100224702408	-0.09507283610301538	-0.02651049097303985	-0.013125270221163192	-0.05753934381433046	-0.0011086506296916923	-0.06315927785066797	-0.003906908096970073	-0.01569665227250339	0.06090406621907232	0.0008541918332375645	0.0015409362964095635	-0.11448404840864833	-0.004809909981823876	0.007744553538270338
0.01369970836927041	-0.0008754080853423147	-0.0382604504588051	-0.026723575833307676	-0.019507771742464503	-0.05783136495728249	-0.015142982824605316	-0.02506040712185786	-0.033384929158541854	0.0011306791748804245	-0.001841316306594672	0.12774529541463397	0.043447186595331096	0.012711578295844992	0.0005216418388183228	0.014764521217711808	-0.015541626231309147	0.0073121516827961384	-0.014247846055408627	-0.011888687690263033	-0.015320005109081694	-0.0059352777352487465	-0.01241296904030969	0.8888764817199212	0.011399345606444695	0.03494144149766844	-0.0375367454168937	-0.006461075798542879	-0.09071082907127238	-0.08667622695826867	0.0006810261252765485	-0.012540449356794216	0.032428962270008015	-0.15823629130121436	0.020920530723535467	0.0032298497537089133	-0.10370548235138212	-0.025905228273899593	0.005268134261282285	-0.059606868999852756	-0.0014239967673165665	0.004057918242097366	-0.0014005008989577618	-0.032092894169872536	0.0556225119387319	0.0010861817159879138	0.016394458432548525	-0.2255599385742219	-0.006113732146650364	-0.004185533196759934
0.015872046511930832	-0.03119801511960686	0.07718532372338623	-0.005556439299438716	0.013585404510322497	-0.054142498657684515	-0.0008579005101957591	-0.022394010214796707	-0.027369094687770122	0.0040143607379166495	-0.005760332094065052	-0.07388850569365386	-0.009750122915702377	-0.04030127323920133	0.024731678706907588	-0.06944249255579943	-0.016659670506574548	0.015002508128819682	-0.011968815635024657	0.04536521773583881	-0.012824070612729837	-0.014158453448206638	0.001570431424697017	-0.48332817782867005	0.13197900022544262	-0.09128846379794768	-0.004923845922077089	-0.006305270200656378	0.08626252634621728	0.04138953504875854	-0.02926205108231479	-0.014082833433454562	-0.013149719085873585	0.014718903317473268	-0.3296601034322444	0.004485879140201723	-0.12945673320628448	-0.009490136700364497	0.014906651297302233	-0.07984427208997621	-0.0013386044318365747	0.004693142966994856	-0.0023037757537724248	0.06066213949751982	0.05634247869334749	0.0006615922869372299	0.013228511649831125	-0.12169003162790125	0.11754851636475577	-0.006797593593544297
0.047133132587187765	-0.014249013317909157	-0.01641494111695383	-0.02023986809285434	0.020606767552947894	-0.04160289036068625	0.07901482476281343	0.007954045903888254	-0.0044160774640193265	0.0032446058787703805	0.020383895854443473	0.016924502609287993	-0.031135270437459985	0.00906325408003213	-0.0038165049556206213	0.011650064146420846	-0.01479933093817399	-0.05578061796131351	0.05473225000844341	-0.07300652329857112	-0.017315262634484907	-0.007251356705502189	0.0009785597059495557	1.5833042133149857	0.011397963772807362	0.015858865533183508	-0.04281319028355483	-0.015828252447968406	-0.12810578893674537	0.04137954674100847	0.0025790333713025574	-0.013615534829304306	0.012274120931517245	0.13427093283897454	-0.3087473397801764	-0.008233103397192553	-0.07776193134935457	-0.043906952147943226	-0.01110111645565412	0.047780708445342046	-0.0011739771326814662	0.004636337047730194	-0.0036924919460747333	0.05597129603780379	0.051369096575176174	0.0012689835679131646	0.0230359169762738	-0.13089560018150143	-0.014546367631932662	0.009473640363528102
-0.049076264485880344	-0.0033673182108242146	-0.019794910814944344	0.01713510484082899	0.000536944576744645	0.044748433734862376	-0.04231711721547299	-0.018929143698037387	0.02634080706224254	-0.013234246432020154	-0.031382493551671	-0.03178801019906423	-0.03833747244606866	0.008007444453744756	-0.00163189978086466	-0.08648644712845681	-0.004558690611076099	0.009842337371162102	-0.15838109708851825	0.017625689334214257	0.0020515193781560355	0.005929484584814781	0.0027113476299740796	-1.0781701713897256	-0.17704475871164477	0.024702936368692554	0.04583620298927326	0.0025686724739087366	0.08235647738411912	0.012398103815526883	-0.023261665220908435	-0.006515187916747891	-0.019555529230677896	-0.05880928394548437	0.003303000573895315	0.007884828410886257	-0.17138609642746433	0.012169574090000607	-0.013021222851395578	0.04064905497167092	-0.00029773017974221147	-0.012005391581161894	-0.003439139632970182	-0.03795768920018454	-0.05595071629210188	-0.004319112722697537	0.0012295746989930195	-0.08081708412952539	-0.047754208039352306	-0.008916541325635444
0.017692279709950572	-0.004912542538361868	0.03992240926904338	-0.02407368095459151	-0.0038247934011166763	0.04832076624997335	-0.03590374585518293	-0.021382970182190274	-0.019349634387801507	-0.00245487836787579	-0.00267304763936736	-0.005197485563874761	-0.08504990357853821	-0.03941916197535138	0.0004064865138370806	-0.03401015254304402	-0.006357896458577761	0.006316343112218329	0.007032758172628382	-0.016037075686760546	-0.014675926338916725	-0.0006162616274847096	0.018043819227096174	0.5310575101162199	-0.18434427205139492	-0.09241637489329486	-0.004668150771323599	0.0031746880335336756	0.14362355751336864	-0.08362746569105393	-0.0231394769055044	0.051700216448427365	0.0006025200927288097	0.0013280723912355826	-0.29068605243883405	-0.0039859770230952565	0.03930215590218304	0.01484878870712073	0.017599834951182492	0.0005399643888116771	-0.0007700762236636365	0.02133876353036685	0.0020155233173674786	0.01698546586655011	-0.0009255435378832771	0.0007884317596392066	0.003000014108101186	0.38235045676239815	-0.003471133087241651	0.0069968040595480485
0.015340233027454088	-0.002770388479914982	-0.05438182303159265	0.004324462574612517	-0.03194478812827465	0.04603591680982099	-0.016319197951696698	-0.02760338747297055	-0.043603115100792095	0.002996039443280824	-0.001359259924795515	-0.11905810877051973	-0.04858849431923772	0.008508731309914037	-0.00028590810728746876	0.060743719600835175	-0.005225297495548148	0.002747980223138529	-0.008222331660735653	-0.007782853237576273	-0.03681625233656369	-0.0011506703842616844	-0.0015167104654174183	0.5051702742156021	-0.1564722424235244	-0.009636571705746883	-0.006018584428025679	-0.005591899554613701	-0.11396202428649549	0.010115754375857431	-0.021594918776056876	-0.016486786714206936	-0.014610450574621063	-0.01446737576477235	0.10178734235552347	-0.05350594735915874	-0.068819918370102	-0.007770850833734403	0.007566790169436172	-0.07240387973524594	-0.0012417476780785363	0.022059262897272128	-0.0009557760439394769	-0.002328569272677305	0.08242192681301266	0.0009145162417851679	-0.06457787921301296	0.1596443916725394	-0.007759755522943487	-0.006261818150620457
0.016908388575434082	-0.003893282350546997	-0.0034690180014173167	0.016132169297186374	0.02649131777465309	-0.05006649930205131	-0.033230664644274384	-0.027373548711739294	0.021824960922725584	0.0012795136270819056	-0.023142632669765136	-0.1178956657425917	-0.06273186620011292	0.011779405106567355	-0.0024126162490065326	-0.03643948077511905	-0.012362060132496936	-0.05575845247234065	0.08525545886724104	-0.10682978973923764	-0.030798696684089806	-0.020651962663270025	-0.003504753611847809	0.49883411523626475	0.04984723246998742	0.02875568768988369	0.00435804235397718	0.0022561776383379765	0.08722867079469902	0.03862002143113732	-0.014712927326339468	-0.008710338873889214	-0.014572351114679258	0.0014749966792998747	-0.31666368719132704	-0.007148899635298949	-0.037637445469913655	0.013019802541992066	-0.013964532174048326	0.10146384112593242	-6.571773877221858e-05	-0.0500427148366045	0.001981383976381039	0.04519091689185425	-0.07348045547524416	0.0011618852022606007	0.011655721275609994	-0.19333928458617766	-0.031496574908286855	0.005558178007332026
0.0340605509971449	-0.0514996933669594	-0.044545966179645256	-0.006050911031926625	-0.0015389605350347665	0.04898811758868851	0.07631279947044677	-0.009689499491041989	-0.03312232839373064	0.0017618474664846872	0.014807438547932542	-0.131012539664185	-0.00011118477412455832	-0.03456849060677159	-7.849902107736852e-05	0.061541050538606396	-0.015145689430364928	0.013347575013606092	0.050091263190197244	0.03339488230138013	-0.010408377825413845	-0.015441471545688909	-0.015356130627971289	0.5350172917706892	-0.17144816995321044	-0.00847758584672256	-0.014331979653281087	-0.014170145743455941	-0.21624832054116078	-0.12425188477668443	0.0025989159824052876	0.039447858911107504	-0.01474693779774716	0.12774653474538364	-0.35945356113802135	0.0015245494404141937	0.060293718260605055	-0.04356487173011356	0.0034100773457521427	-0.05859928032056123	-0.0012900802167125221	0.0025081621234534397	-0.005399047468545905	0.04613944292219817	0.05730382073093433	0.0012066373589717841	0.008496139713771299	0.21529132671597617	0.09730118018684925	0.007008259183646805
-0.08660890899797241	0.024928135702712916	0.07351516474999907	-0.008701912591910058	0.06296383989297055	-0.05128851244302532	-0.12713703514019256	-0.01648310042529756	-0.02256910883853593	-0.0001368131106635701	-0.03383567329741272	0.2534274259941516	0.1479592910278525	0.016558166680301474	-0.0004593409970966604	-0.03466668461290265	0.056192559437843556	0.000245585330722497	0.019109494426547826	-0.08439751201806689	-0.005134156165848935	-0.007599465254928145	-0.010392297925208186	1.2074880266671801	0.015124734126067414	-0.08176009759431435	0.0002471920053992108	0.020372285674489468	0.33136249694609143	-0.05074076234321774	0.007031547846533977	-0.006896859045175643	-0.0014945463241059769	-0.09614152098205768	0.1787350929422504	-0.02964422789328637	0.13935300825714275	0.09213267587284918	0.01218368014155476	0.045130217277213884	0.021138103646780655	0.02289565340282006	-0.0017803318739199312	-0.0398432731711373	0.039843786268486746	0.001013357772321615	0.001874591341694122	0.22138316076320408	0.11236724769938555	-0.005910034585249377
0.01550917354606554	0.021587019935071658	-0.0412636352022088	-0.028379310514919417	-0.03410134766117317	-0.051366139025210575	-0.028773067502105367	-0.04232651882253149	-0.02690283213850089	0.0010177489228641206	-0.025040502007265604	-0.13282548104909803	0.07415428723540189	0.016914928953961315	0.0032485848423311836	0.012376235407569948	0.024034172574693455	0.0049900087013965274	-0.04221459293308162	-0.02296511390663527	0.004654073114293715	-0.009573408376460429	-0.014096085457834851	1.1105360280725667	0.021906328884227513	0.02870506616735938	0.015534141744354019	0.001996940826138598	-0.04414071034882199	0.022923774740453973	-0.006629696477683137	-0.010369922621516708	-0.0002857002851431389	-0.03662130509251647	-0.03888255093592352	0.008348697973715753	0.046861033507769025	0.0027266559472154768	0.014070663379437246	0.04415719686740613	-0.0011974049464522978	-0.05758147536682682	0.0011879514792308328	-0.03263649161560734	0.000534654212127407	0.000858532529342483	0.012213948026370963	0.1829113431012699	-0.010947414222405496	-0.011004751495719757
-0.07053360025218894	-0.028662865713327393	-0.03516461600035691	0.004229035827353801	0.01735522614225083	0.06868315708998271	-0.10673193026564586	0.23138191795075455	0.0297767988744185	-0.01009673198307937	-0.03747755669703874	-0.03317875042354462	0.03290660392232358	-0.03294586979536943	-0.0038502639093765537	-0.05160233109695437	0.005941189900677955	0.009387360371723207	-0.07456380419805082	0.017586572264002284	-0.0012485858683710831	0.017159506773747127	-0.002875879454783717	-1.15899262792347	0.027277270632418502	0.018441445223086248	0.0008454636806554845	0.01915286498178466	0.19541144544703754	0.0023651999179470293	-0.030026227389774705	-0.008711573044712076	-0.018227296026976366	-0.13284171217053672	0.010345835249973425	0.005446067266677619	0.04870137730870883	0.06578354417014907	-0.0178656632194301	0.06773720749388486	-6.955055562284542e-05	-0.01596553735049056	-0.0006042417332362674	-0.037345253096142735	-0.10889837656657042	-0.0042982688952833996	-0.0020617412688435253	-0.1044373143009776	-0.045203785753095325	-0.00017883698533451025
0.015021747975789548	0.005382715351683509	0.02850993116749132	0.01579993482693917	0.05825676700001932	-0.0050853353245163815	-0.020820965032236564	-0.022578051775975383	0.000291730867188744	-0.011962066144474011	0.0003035295323970786	0.028921042813869282	-0.04566444292371443	0.014244000625907211	-0.0010626170308225484	0.0842317726859108	-0.0016712066812927787	0.006901861956836728	0.045578088453915734	-0.01354538342488886	-0.04548501161421236	0.015874251659567743	0.007852185013163943	2.3845387563104143	0.02314118174117539	0.030763183077997927	-0.01199553231350892	-0.0030609152208249724	0.033151830132856365	0.05104193213909284	-0.0028938858893945507	-0.005180572098881021	0.004622309822677562	-0.04250399726466458	0.1894937587494629	0.011705339794454267	-0.08782460407599647	-0.0012815104567323943	-0.0021556427409957905	-0.04613605221470616	-0.0010680607358008274	0.007373375890213447	0.00110564774407394	0.011054429583640921	0.04716163420819694	0.0008686894989194116	0.014621092302246688	0.18512367689044482	-0.0030786833950169237	0.010815810856462122
0.008583688264617468	0.0010927872043386742	-0.03067402001341443	-0.011023903262588283	0.06435852315670018	-0.053237362310597565	0.06161303564618392	-0.041480416238094765	-0.02470756017740914	0.0020483949234760077	0.20833668700983654	0.09410990125002718	-0.04953789020301101	0.009460762356186024	-0.005864230622039759	-0.05365178453313274	-0.002745659825561188	0.21699086574353346	0.03260480634873984	-0.051783787567742545	0.018666757658086636	0.01592749338612921	-0.01166427576722126	1.132183285682456	0.11365297416517114	0.021561706935738768	0.007528100765636919	-0.008920190063485644	-0.2855084523374536	0.15880549183764492	0.026373935312344294	-0.014996956708993456	-0.012772252296268561	-0.05242803432954061	0.43152593847613624	-0.00012256343787339573	-0.1403887456974652	-0.046939307370938696	0.01518029785357121	0.05520573551357138	0.002634917158387543	0.010408358720901742	-0.0035051739965718297	0.019523444150431533	-0.003717785728026729	0.0019089527947122407	0.001467852316895005	-0.22065682610631523	0.010917670572431508	-0.014404048099297689
0.012334468987289075	-0.012998316673734007	-0.01453819907389652	0.006482630221362342	0.055836313086670274	0.05528404893734496	-0.012587012933470032	-0.020929246732976206	0.04261819389433349	0.0025597199924086455	-4.632715741672655e-05	0.017338971788024356	0.1649080656051041	-0.009606965583562123	-0.006140411777035843	0.00943708487947206	-0.018018285118448874	-0.0565139002946049	0.06023417586218693	0.037716635331779984	-0.01011558114369368	-0.013346754151191112	0.022906752188802965	1.283582394079495	-0.06746552487795862	0.01572246026645762	-0.02284002944493841	-0.003025496424571611	-0.11360885947867223	0.045518055059646664	-0.020733188293699276	-0.011950505817582962	-0.01600186410620463	-0.02566474627873322	0.02366659013742801	0.026631923263684076	-0.17349597913854378	-0.011231388016550955	-0.002219281567978396	-0.03855687027264958	-0.0012182273891594376	0.02278956142528914	-0.000552654261797943	-0.002520689005713939	-0.05531359267186931	0.0011785797494791041	0.023126409482104645	0.33199473866303286	0.0006554641554415412	0.010389102336637734
-0.04352227565904159	-0.009609416820130355	-0.013016503485467183	-0.016823721835540255	0.0004707849499078293	0.060458437207661336	-0.042517862573008644	-0.01229489765820099	0.032995400137905605	0.001816769031522199	-0.02464469920654774	-0.09620925945524304	0.009229503858754196	-0.014807905279773695	-0.0007211056279813419	-0.04528859764188482	-0.003404686171438925	0.010415894483708598	0.05517490493502228	0.016120353224114477	0.03542337387785983	-0.01359232147962066	-0.007453160906019184	-1.085655314284269	0.035714779280582754	0.019496155454060228	0.00538663678815119	0.00515731186230405	0.14890532776916576	0.016426474311801394	-0.03081116879076144	0.0045188845043884615	0.0005681658713669094	-0.04525064717845844	-0.023767886270433063	-4.270630113824154e-05	-0.11000184266192654	0.03487373191249335	-0.010673509990789535	0.04448850140249833	-0.0016392518699431093	0.05656372252373967	-0.002666963665163348	-0.01586983168277966	0.0011711484040090908	0.0010850958764596725	0.00017836793317437696	0.06826456476455588	-0.02995958084027079	0.0007134867375430986
0.014020926883461288	-0.04789315534412999	-0.046265807548848896	-0.026672453064381534	-0.02262514541254204	0.056143334965336	-0.03223607881925127	-0.054026008154232114	-0.032410300720269694	-0.015766011851594156	-0.024548793799700434	-0.09362669679752107	-0.03532766785914346	-0.04130747663170114	0.0007743876173838544	0.06615740354132031	-0.009374616920288736	0.009228056543150797	0.06446942270929758	-0.1112588245488827	-0.006274914577323398	-0.009250698764638582	0.033856656372315413	1.0058071847850696	-0.16053033251002635	0.021897942680221695	-0.024608284117089898	0.0025006955280230613	-0.013928323891112723	0.03147769149998321	-0.025031931111910034	-0.015414650298778088	0.023019658351534234	-0.1667693401654039	-0.04465908220788806	0.0021956904903327086	0.3007261477225572	0.015445902343759008	0.06723400989497076	-0.04115908557868261	-0.0013806305084028282	0.006040351682137952	0.002249654087446106	-0.029864254282207365	0.03618813844087872	0.0008547176316991681	0.019666494846226124	0.22530622092622193	-0.0035521187245953116	-0.006302383321283924
0.017934749058636044	-0.0011779310562418687	-0.02892429407933714	0.018317109224293564	0.0034900800545771744	-0.0458382003165274	0.13914773513816908	-0.013654561021642166	-0.03642553367135224	0.004002055734729947	-8.58509178757231e-05	0.02180668444892508	0.002345186493478013	0.014994858308652874	0.0007877972243337353	0.08507516390486708	-0.004769324125363073	0.010525290245125506	0.0578260710428578	-0.01641033409297015	0.006473980501775805	0.014655020534768482	-0.013912070010386015	1.2842723026494205	0.026569420554865972	0.03880507816696963	0.002632798418883067	-0.00600304659112553	-0.16359375074302962	0.07189525313488639	-0.015862443665427144	-0.007971457305114381	0.007284148525203819	-0.0001894484490965624	0.0986794898422976	0.011605300627144243	-0.07609109658524703	-0.015729790519150993	-0.00015651509289400564	0.03336369473399864	-0.0006929854241963767	0.024953715126113458	-0.004473499226157583	-0.009581509144262054	-0.007724207249454958	0.0010845820447597362	0.008730317908595861	0.2006532404292395	0.0021732476441889957	-0.0040811591486286485
-0.0624761741970251	-0.006043260951030834	0.018654785142615492	-0.009981066088120315	0.013030520480258928	-0.04690917303923816	-0.06944616766731561	-0.014817528271562333	0.020671800166509182	0.0041480542276305645	-0.027814761839734276	-0.11833330073127726	0.042082404916140334	0.005215572711355708	-0.0017627152085020498	-0.09072773975828641	0.013625374531010084	0.02385767946610522	-0.1564949097175804	-0.08556834380049404	-0.0010610653860549974	0.010237794470446534	0.0010619414111237347	-0.9600178326901736	0.027064475689516074	0.01704610028814377	-0.01658524389179456	0.023012393479904494	0.1348571469985272	0.05372406709246461	-0.025200844882697856	-0.009313224311354498	-0.012893429009453575	-0.12985319828096825	0.09701733958866161	0.017902646487795847	0.2401873481955664	0.038208372357131155	-0.01987818103265199	0.042148499477220505	0.00013665239961992484	-0.06908391947495802	-0.0019364385835942812	-0.04218797085326712	-0.04775431015295003	0.0009362128783624939	-0.000983491885393596	0.08679413065246044	-0.05635788302241604	-0.011251013933756621
-0.04760200317552326	0.056945793491634866	0.016348980662756366	-0.0012160330223668098	0.044015051665652206	-0.0428605671079622	-0.056043019479326404	-0.023722652479268892	0.016854227771089837	0.0021913090723526692	-0.04427045411322106	-0.10041153855354533	0.09921448775791324	0.019344937688286337	-0.005217042616601975	-0.08866857420496609	-0.005218503055750125	-0.00016676658986762048	-0.17745556574232668	-0.010676591610485224	0.0037305128900452927	-0.0072369123846739965	0.001427325622314129	-1.0952893601470992	0.025093363674597094	0.03718092457129978	0.012839904750450479	0.004722136704819059	0.1733355751632603	0.018338435828561706	-0.012574143348444887	0.002818035578751551	0.02277624440920499	-0.07018805770818735	-0.1398713180031683	-0.008289116836712856	-0.11297693710687927	0.012217317561921846	-0.00828028563602129	0.037504134889659146	-0.00019033602661802434	-0.01175991529656676	-0.0009084365496026293	-0.017106062475193154	-0.04523435894147578	0.0012685685735948937	0.0013822627878593266	-0.12666666117959585	-0.04228428916881166	0.008123191979839977
-0.08959296349174106	0.00401952478393614	-0.003961288304926984	0.00040397381617613066	0.03569711878071248	-0.03214127974713374	-0.13661153215520536	-0.0210723624093298	0.019921681824543794	0.0028309203692704612	0.011932126300601522	-0.11797663165289304	0.03197149481310808	0.007882256694675925	-0.0034407726419831306	-0.09103769680121931	0.009881898175674314	0.0062953257957471575	-0.17019511476783583	-0.07874878723160297	-0.0033060091579741767	0.009364798089970282	-0.0013345889080557754	-1.0155389459557576	0.42520415079147095	0.017061407405268528	-0.008925931367103112	0.020198029289363695	0.17050518780172783	0.13251432156114934	-0.04219935552985608	-0.010634278051018192	0.00011703166092029278	-0.12180498177400305	0.09883379195819052	0.014929797458968006	0.12780015320688937	0.0175123794923682	-0.01608515407907071	-0.04810553534197916	6.789953091065399e-05	-0.076429163428243	-0.006806757067977742	-0.04333191972495258	-0.01077867191662831	0.0002022984870880464	-0.0005077135522951721	-0.1139736307543337	-0.04012031461325241	-0.013130100374792982
0.024922300525942045	0.002972748552019766	0.0576420078638223	0.004109273856548316	-0.02731275102142463	0.030206162641892298	0.0034128096091124464	-0.011241006680361442	-0.045983730454829855	0.0035821032771596946	0.01250063672449396	0.12731028976471007	0.011227577498454775	0.014737735987507586	0.0013488043119552458	0.011113040963696313	-0.0066854888910234875	0.010697007473008125	-0.03217548851470001	0.022383675109448633	-0.027168191622429186	0.004262019760009571	-0.012797249930609905	0.7539519467207884	0.42917725751496616	-0.008628946413771791	0.007875364666795304	-0.0027722864867766473	0.02848916581208414	0.028520509756520825	-0.016621505092763982	-0.008117501632107086	-0.011790218969561101	0.008891938373841186	0.0828471962411144	0.00889725852276133	-0.16033838309177254	0.0014984183681750437	0.011759907577405101	-0.036976078251741186	-0.0008965768689929973	0.023952935078163137	0.0012588676183713688	0.02604766926511875	0.04846659362571463	0.0009072512444392487	-0.0015092514216644305	0.17532242695990363	0.0286647532800358	-0.008345506959503654
-0.0544941136452112	0.006266042792576355	-0.0010748903270542541	0.016053063867774654	0.06751562047743427	-0.06123114005176249	-0.07906539258012654	-0.014636928171605541	-0.03688894517506738	0.0037485911714229586	-0.02086893739087136	0.012506032258348568	-0.002215241260293533	0.014401780540367871	0.0050914111233527366	0.0866569971434812	-0.007980618159682764	0.002975310645139143	0.046453818121549736	-0.0010975382219296022	-0.025776903023650766	0.012144943508411233	0.005935750859002292	1.222401412364258	0.02508302606283596	0.009868674717545036	0.011293190176720782	0.023104743348486955	0.2808892446438949	0.03151771652798188	0.043991162562747835	-0.0058358969822639665	0.0066151732674108645	-0.16915661054431466	0.22545930988169474	-0.0037958700459206737	-0.047276403608868894	0.07242153172687667	0.008683140774232016	-0.06093473047524449	-0.0007254883677363978	0.00933451798813021	0.0013162466265035618	-0.032921589495637865	0.05186455629209186	0.0009651446801472048	0.029785461593895616	0.1523456423607364	-0.0031418662474454323	0.0013696478088604635
-0.03000645106181146	0.0072232806725282895	-0.009119674613470762	0.00769120229684413	-0.013955369241910738	-0.07585146725070008	-0.04347601595512097	-0.018439935250511824	0.037478592172308756	0.0036839904624597695	-0.0007485471519921703	0.0492748473371601	-0.0011459908164596526	0.011605313046620177	0.0025398617638964422	-0.040993633499667524	-0.0036053911246440294	0.0032207360173684718	0.0767254872640715	0.03443930610566003	-0.012589206209440044	0.015393143301176315	-0.0012744079408657854	-0.8362719689490689	0.021922516861364056	0.029540462460605977	-0.02768980451247935	0.0034104058162032743	0.1355896394941364	0.04178786059716731	-0.027012193624227077	-0.0036899806547856314	0.00213803124243932	-0.03518088516744192	-0.048874212255836415	0.009073329461688264	-0.04456042081279302	0.013851412411911951	-0.012120592880219556	0.050672343777327475	-0.00011985724132537143	-0.0647930928469088	-0.0014038722057885026	0.011201119935832502	-0.04028298961880873	0.0007478415489291365	0.005683058477461146	-0.10416142186092038	-0.027302818693450536	0.008670086347494362
-0.046288829562008686	0.015187188340906141	-0.016211840025804305	0.006051105315639779	0.0446644950683869	0.06570518498880629	-0.047777324493338526	-0.01811778354570797	0.016934349858138374	0.00394131336038663	0.02456067672255558	-0.09764932061188537	0.047914936720417516	0.010810975980783769	-0.0027531653608835766	-0.08912091910620584	-0.010026302884893857	0.005485143358891037	-0.16332918887474207	-0.016137933555804555	0.0016474372249354928	0.0159591711877707	-0.004270561130621536	-0.9503391725080004	0.02859832563233099	0.06418827668190542	-0.013056463249551961	0.006308807096953751	0.11041495680657672	0.031504278231511945	-0.020219780911696853	-0.004880037404478389	0.018930472459364137	-0.12500967744920355	-0.16983984415981684	0.026960982238034465	-0.05644804783757299	0.014037914697473753	-0.014067053769355698	0.08946847194542988	1.6038236775784752e-06	-0.07001147123811752	-0.004460548124516936	-0.03934997553409303	-0.09095777216122328	0.001365309950433948	0.002846350736437489	-0.09340741843810793	-0.04527737966466702	0.0044542711683388915
0.018558919516887	0.029938905301042998	0.0033225679035661414	0.017128593875305614	0.010697942748480727	0.05687704951663363	-0.03296074144550003	-0.03244909335933035	-0.004037794115032011	0.005773361855469921	-0.01214143388481525	-0.12103604773729676	-0.03837814080883872	0.021140010290722967	-0.002537134291235634	-0.03864371105685359	0.03220106142795348	0.0055611693778349945	-0.001870280162149902	-0.07977673126160516	-0.0432604090636125	0.007022837984693251	0.001336884030886722	0.5854785409725435	0.0055339315464248105	-0.08952201213856506	0.04334076324414509	0.0035149442493951936	0.02802332057111612	0.03968520659675978	-0.013295349401671411	-0.009670871427005932	-0.0238260165116053	-0.021297306541535454	0.055982708806977734	0.038370593202048255	-0.046640037050590305	0.011608324583116518	-0.010614286447959602	0.09554998539590161	-0.0010804692732344847	0.006193441872862422	0.0004973350879947248	-0.033644665630083545	-0.08523435056756047	0.0012413338254038536	-0.051657737724894286	0.13322453986538982	-0.03724048191034817	0.004008792396510035
0.1016755905507036	-0.0008361668338493018	-0.04434183074033017	0.0006236357005537684	-0.0472934066800266	-0.058826308620391135	0.42627128604487236	-0.029535983892607146	0.030265444402782303	0.001797541161367917	0.0189135264906884	0.04094838008343977	-0.043938444788153536	0.012197760211035712	0.004554095244555355	0.10881923029746704	-0.021070810331014128	0.012966101558161245	-0.03038673658551834	-0.012135746969913088	0.00012294647094963693	-0.019885466977837496	0.022412303948951193	-0.5950789617979506	0.023725849374639892	0.025257453726737458	0.02356370555396261	0.03461032879951417	-0.2211147943895138	-0.09917322138329865	-0.020407168273249864	-0.006392599453787443	-0.002538211807962216	0.1969054494661872	-0.1982225976301016	-0.010457431558514144	-0.11572158200519207	-0.01284982174702036	-0.007991974213577124	-0.04502432794790002	0.005969532253966463	0.006559116651552176	0.27085995843211674	0.014255641536479197	-0.010895463186952201	0.0007972903650912486	0.0005362140403931335	0.09831684021855247	0.03878523819261436	-0.004876957353845591
0.011177244445460928	-0.004896121887631398	0.07890663795718893	-0.014832545230336837	-0.0014280351292665727	0.025231638948622095	-0.022053043910320046	-0.024437491162272	-0.01625102212779093	0.001541886030526075	-0.03336640216170599	0.14924541663480786	0.038141928873859705	-0.023444490962150667	-0.008155100479907378	-0.034795769227967954	-0.005338057433639824	0.003538045512282952	0.07870659111685145	0.021874002954860954	0.006064164616718835	-0.01123304548255801	0.0023373414704248715	-1.1292459944580664	-0.18646177848508325	-0.014238600719654187	-0.003975798462087368	-0.005050226758609278	-0.09116228454342604	0.03217897866136427	-0.011648140108897496	-0.015351574264751434	-0.001618516581420954	0.0023914991891484535	-0.184463239855693	0.0034115183068286568	-0.11544559960740854	-0.01226470266014985	0.0014845788417791482	-0.031182799430565865	-0.000645098852947558	0.028231681285656306	-0.0017176931614962087	-0.014889530745694173	-0.012513946393311654	-0.004181698591154418	-0.06290285807909532	0.2783865164028932	0.0030539568644098835	0.0004257963557001858
0.018317282741814232	-0.0462216295002916	-0.04389881192534149	-0.024100881148620284	-0.019566774135984996	-0.06074462169472063	-0.03167434367250571	-0.047166449496172574	-0.03314707626976665	0.0018301404710495263	-0.02587846894284521	-0.03207990671084008	-0.07458432679660719	-0.04237122533464608	0.0007181924644941318	0.014393839438451322	-0.010286492671371935	0.005276350179348082	0.04227804792665247	-0.06550505921593013	-0.02596990792565034	0.012402532827584582	-0.015356772833692594	1.045570135110905	0.008773847219112941	0.026777357687239055	-0.03677654159050453	0.002540094450646575	0.09037152729828259	0.011466133993836865	-0.02281979653280705	0.02768270360938477	0.0004275355759980812	-0.14992798677000602	0.2746474837694313	-0.007017598827174242	-0.1620541587771725	0.014363054796251344	0.009080480703820103	0.06997840364856274	-9.096562838822137e-05	0.007272796224532613	0.0035008025992639886	-0.009229077037613569	0.02419186387897016	0.0009604506271090941	0.021862757820852858	-0.1447545414155378	-0.02256694952430862	-0.0021325603107899952
0.01717077986605982	0.0029984793451276344	-0.029213182713098286	0.010740636702030223	0.006081377716256338	-0.0630909003613493	-0.021133791222651053	-0.01966353562885106	-0.04503399003558952	-0.01050534996067945	0.001014671894471121	-0.0027552543583535226	-0.00011545338758014622	0.015554886461830574	0.00023483042936331912	0.09419579199532145	-0.0013226322811464343	0.015310356740354837	0.04167732626358793	0.026993314598914186	-0.005925385033692191	0.015938923427735428	-0.024938367912505054	0.2737743175067592	0.01724188824185312	0.029379666613493918	-0.0010997493539638527	0.0027350034270159085	0.03688033571399228	0.04462938105083676	0.09656428911859166	-0.006010402123591484	0.003777989326793795	-0.017225120537994645	0.09237562969120282	0.015280753530772927	-0.08667430250724283	0.009361094627460808	-0.0007831734701390815	-0.04603148184401416	-0.0011506659961669356	0.026660990728253092	0.0003113442747420777	-0.013295463405492229	0.027923338436522956	0.0006175670245705988	0.011786549769502563	-0.06745314906731022	0.07807918744843682	-0.007099834271178406
0.10542061513064131	-0.04644913562982074	0.04672188205177635	-0.006259563961974345	0.05286741771596826	0.15080381116223943	0.115592716047039	-0.022130437824286947	-0.026571535138873878	0.0014965587701957703	0.011911330722445927	0.14185137312063006	-0.07396586668956752	-0.04393353408750154	-0.004457185143322204	0.013036226206418542	-0.01774671267086469	-0.040889226624795355	-0.005154321752240503	-0.006203851294669767	-0.03621454459776233	-0.008129009435517946	-0.008889488839053593	1.3154901555251475	0.5326142326569274	0.03791394379565418	-0.0002456587262978246	-0.012489077436321168	-0.17725555301270987	-0.03181959435585459	-0.010627174955699684	0.01792752322739052	-0.01588924848597362	0.1527542638556757	-0.2897278931478801	0.0024712258300532996	-0.08099758776567069	-0.04980403005174976	0.010134507607791056	-0.05889716419230826	-0.0017063648078205005	0.00687367308085968	-0.0063678570105272225	0.05704437519282983	0.05178798886766981	0.001154195604686538	0.019240782403450247	-0.224071768138853	0.001173336239360833	-0.006409130529402319
0.015171006469221902	-0.004377458163600113	-0.0353532106498903	-0.020749851370869238	-0.0050818401196796	-0.06201223987399808	-0.013588352332128488	-0.02132711905889082	0.05089894301323693	0.004606113369204468	-0.0014240296838601352	0.021941435748495497	-0.05376103757457113	-0.02308581318868346	-0.0002880956304834399	-0.06597704924630425	0.005737826109686012	0.011042573964107578	0.06725998252539139	0.0565523597571364	0.011742785025934427	-0.01193867623011247	0.0067228598482604865	-0.3817727737613852	0.017620214648555156	-0.008094921492763297	-0.03874879494328688	-0.004051863218103972	-0.09492407729410797	0.008643600732719005	0.010388779304080617	-0.00663000094415147	0.0033044155401164973	0.0021118576143010614	0.1682323920975544	-0.008265259466240241	-0.07920299408917271	-0.00532767199272148	0.003072111220611805	-0.04445876058335016	-0.0005901382567899418	0.0029040431849762173	-0.0031904735395291936	0.014725193035864685	0.058373612214463626	-0.0021967238363286017	0.014617055293237717	-0.10629276236369442	-0.03949341562690188	0.011626075341498836
-0.03977489342144418	0.00637783521712081	0.04280828982388521	0.014660499573884954	0.003426374671966005	-0.055450786575225536	-0.019899922134043662	-0.021824880245351504	-0.031615482457527835	0.0028033117123355622	-0.0004577968564182811	0.016052568930942108	-0.0009541079434199673	0.016161194117407105	-0.0003665599698451842	0.06819478711085503	-0.0026220854583290476	-0.049677205085564856	0.06586627311500816	-0.00784690229943426	-0.025773040806432983	0.01447769953854331	-0.011246526573133452	0.5773459413642151	0.02360679081877588	0.030270409265957733	0.006527954301588215	0.0021176332438997635	0.03222420572553838	0.04192804014219919	-0.019781155215775108	-0.004182749541668909	0.004775893304876991	-0.06701141043843027	0.008707345151258688	0.011355511905206731	-0.06897774925882641	0.007473888135583911	0.0005623137096636129	0.030880959112961046	-0.0010593904620909598	0.01042441135852514	-0.0026785156130172253	0.0018263228293360953	-0.004006323232366139	0.0010519620029117505	0.001336818512161699	-0.010635165533619692	-0.004919678512965038	-0.009195028175616245
0.11070643304078512	-0.051174555811545085	0.08779631813077968	-0.029216099367069454	-0.026990421791722112	-0.023283241765407182	0.15373040686957284	0.3662268534084036	-0.03536597076006765	-0.018516171478836985	-0.0017496126359785194	0.19135009801630587	0.011695830176645904	0.0044539513780262495	0.021580368256998373	0.06022582144753069	0.01867476321812728	0.010953440137053167	-0.028499017812140665	0.012992836151815755	-0.0211305620431991	-0.00976243247695711	0.02776728731740259	0.8583864445640996	-0.011161890553560443	-0.07378553291764865	-0.003620956537443635	-0.013527878519576188	-0.047641928516928646	0.031957882273196174	-0.0216354154517423	-0.00024175865543147666	0.023876567626191898	0.16948236030474845	-0.3840857806281881	0.004530690076705923	-0.19805587812312753	-0.027545421450031245	0.05849794825222925	-0.05297696499266822	-0.0009870766528620152	0.019713471704830954	-0.004675833582157793	0.042491475738939515	0.017825088735296504	-0.003267906217793279	0.03297462167336816	0.48875163959829354	-0.0012371801208784746	0.008021953187795406
0.10997428153948495	-0.04670372718751824	-0.04603326430098123	-0.004428502032334291	0.021618780966518897	-0.06490498634865781	0.3186321193257263	-0.0296753841495849	-0.0294181781654097	-0.016270813984814232	-0.018632201675382747	0.017974130738096575	-0.07997066358769161	-0.03941236826360728	0.0007476801042066655	-0.014746730134974677	-0.0014836665196223293	0.005981988486293994	-0.0005283611076592934	0.027602183736134794	-0.011350846767643087	-0.028956688141357517	0.0024045351262999247	0.4294521416169202	0.021408617241250157	0.025543290765478288	-0.005245663128400884	-0.015938180474760158	-0.09797052467109825	-0.10948704766815344	0.013763930431172685	-0.009418552994460334	0.0098559180675893	0.1449703426493026	0.04849561156915352	0.010414885061711085	0.00463792655432826	-0.047599102332572696	-0.004969867882497601	-0.06912655940269988	-0.0016522324200319417	0.02336672286104822	0.018652810566908738	0.01838195496756689	0.0524100912901436	0.001094094120607042	0.010421461565037498	0.10228615823765157	-0.03888105918662295	0.010382041402964932
0.0351466083664026	0.02992605901573079	-0.030312870033561375	0.0026329256984982748	-0.016361204977475518	0.060610806852837595	0.1262831704406174	-0.027822485137797684	0.040918657544181045	0.0003244569531405432	0.00984936469167369	-0.08852106660497393	-0.03611383987188401	0.0203891823301341	0.0034154965634243125	-0.02328493663213194	0.03439174477741162	0.017621004169621302	0.0019728766219992396	0.03602153310877293	0.004080101774411196	-0.0023102149513677434	0.0020188552311894456	-0.6599682012538218	-0.05600777987602441	0.021478838373030065	-0.003754701315010061	-0.005193048334588821	-0.2335615965302726	-0.08807986953570325	-0.013216504579865068	-0.00878986804782362	0.045786451945109365	0.17878003965509706	0.028584964445030527	0.008382593608764364	0.18736867041905952	-0.05133607366994493	-0.011030599183134836	0.03400209079364795	0.003231764907973411	-0.004620319521827878	0.0012141923559549467	0.04533722604606901	-0.08940906236075993	0.001191386032396258	0.012915870968205309	-0.0015815312470650496	0.008252093402750233	0.016646690029968523
[truncated: 4,026 more rows]
[truncated: 100 more columns]
